# Supplementary material for: Subcortical shape biomarkers reveal limbic and basal ganglia damage in anti-LGI1 encephalitis
Source: Front Immunol. 2025 Jul 4;16:1623577. doi: 10.3389/fimmu.2025.1623577 (PMC12270846; doi:10.3389/fimmu.2025.1623577)
Supplement: Supplementary file 1 [file DataSheet1.zip]

Archive with 1,905 entries (1,904 files):
- raw data/
- raw data/wmL_Accu_P31N31.bvars
- raw data/wmL_Accu_P31N31_tfce_corrp_tstat1.nii.gz
- raw data/wmL_Accu_P31N31_tfce_corrp_tstat2.nii.gz
- raw data/wmL_Accu_P31N31_tfce_corrp_tstat3.nii.gz
- raw data/wmL_Accu_P31N31_tfce_corrp_tstat4.nii.gz
- raw data/wmL_Amyg_P31N31.bvars
- raw data/wmL_Amyg_P31N31_tfce_corrp_tstat1.nii.gz
- raw data/wmL_Amyg_P31N31_tfce_corrp_tstat2.nii.gz
- raw data/wmL_Amyg_P31N31_tfce_corrp_tstat3.nii.gz
- raw data/wmL_Amyg_P31N31_tfce_corrp_tstat4.nii.gz
- raw data/wmL_Caud_P31N31.bvars
- raw data/wmL_Caud_P31N31_tfce_corrp_tstat1.nii.gz
- raw data/wmL_Caud_P31N31_tfce_corrp_tstat2.nii.gz
- raw data/wmL_Caud_P31N31_tfce_corrp_tstat3.nii.gz
- raw data/wmL_Caud_P31N31_tfce_corrp_tstat4.nii.gz
- raw data/wmL_Hipp_P31N31.bvars
- raw data/wmL_Hipp_P31N31_tfce_corrp_tstat1.nii.gz
- raw data/wmL_Hipp_P31N31_tfce_corrp_tstat2.nii.gz
- raw data/wmL_Hipp_P31N31_tfce_corrp_tstat3.nii.gz
- raw data/wmL_Hipp_P31N31_tfce_corrp_tstat4.nii.gz
- raw data/wmL_Pall_P31N31.bvars
- raw data/wmL_Pall_P31N31_tfce_corrp_tstat1.nii.gz
- raw data/wmL_Pall_P31N31_tfce_corrp_tstat2.nii.gz
- raw data/wmL_Pall_P31N31_tfce_corrp_tstat3.nii.gz
- raw data/wmL_Pall_P31N31_tfce_corrp_tstat4.nii.gz
- raw data/wmL_Puta_P31N31.bvars
- raw data/wmL_Puta_P31N31_tfce_corrp_tstat1.nii.gz
- raw data/wmL_Puta_P31N31_tfce_corrp_tstat2.nii.gz
- raw data/wmL_Puta_P31N31_tfce_corrp_tstat3.nii.gz
- raw data/wmL_Puta_P31N31_tfce_corrp_tstat4.nii.gz
- raw data/wmL_Thal_P31N31.bvars
- raw data/wmL_Thal_P31N31_tfce_corrp_tstat1.nii.gz
- raw data/wmL_Thal_P31N31_tfce_corrp_tstat2.nii.gz
- raw data/wmL_Thal_P31N31_tfce_corrp_tstat3.nii.gz
- raw data/wmL_Thal_P31N31_tfce_corrp_tstat4.nii.gz
- raw data/wmN01-BrStem_first.bvars
- raw data/wmN01-BrStem_first.vtk
- raw data/wmN01-L_Accu_first.bvars
- raw data/wmN01-L_Accu_first.vtk
- raw data/wmN01-L_Amyg_first.bvars
- raw data/wmN01-L_Amyg_first.vtk
- raw data/wmN01-L_Caud_first.bvars
- raw data/wmN01-L_Caud_first.vtk
- raw data/wmN01-L_Hipp_first.bvars
- raw data/wmN01-L_Hipp_first.vtk
- raw data/wmN01-L_Pall_first.bvars
- raw data/wmN01-L_Pall_first.vtk
- raw data/wmN01-L_Puta_first.bvars
- raw data/wmN01-L_Puta_first.vtk
- raw data/wmN01-L_Thal_first.bvars
- raw data/wmN01-L_Thal_first.vtk
- raw data/wmN01-R_Accu_first.bvars
- raw data/wmN01-R_Accu_first.vtk
- raw data/wmN01-R_Amyg_first.bvars
- raw data/wmN01-R_Amyg_first.vtk
- raw data/wmN01-R_Caud_first.bvars
- raw data/wmN01-R_Caud_first.vtk
- raw data/wmN01-R_Hipp_first.bvars
- raw data/wmN01-R_Hipp_first.vtk
- raw data/wmN01-R_Pall_first.bvars
- raw data/wmN01-R_Pall_first.vtk
- raw data/wmN01-R_Puta_first.bvars
- raw data/wmN01-R_Puta_first.vtk
- raw data/wmN01-R_Thal_first.bvars
- raw data/wmN01-R_Thal_first.vtk
- raw data/wmN02-BrStem_first.bvars
- raw data/wmN02-BrStem_first.vtk
- raw data/wmN02-L_Accu_first.bvars
- raw data/wmN02-L_Accu_first.vtk
- raw data/wmN02-L_Amyg_first.bvars
- raw data/wmN02-L_Amyg_first.vtk
- raw data/wmN02-L_Caud_first.bvars
- raw data/wmN02-L_Caud_first.vtk
- raw data/wmN02-L_Hipp_first.bvars
- raw data/wmN02-L_Hipp_first.vtk
- raw data/wmN02-L_Pall_first.bvars
- raw data/wmN02-L_Pall_first.vtk
- raw data/wmN02-L_Puta_first.bvars
- raw data/wmN02-L_Puta_first.vtk
- raw data/wmN02-L_Thal_first.bvars
- raw data/wmN02-L_Thal_first.vtk
- raw data/wmN02-R_Accu_first.bvars
- raw data/wmN02-R_Accu_first.vtk
- raw data/wmN02-R_Amyg_first.bvars
- raw data/wmN02-R_Amyg_first.vtk
- raw data/wmN02-R_Caud_first.bvars
- raw data/wmN02-R_Caud_first.vtk
- raw data/wmN02-R_Hipp_first.bvars
- raw data/wmN02-R_Hipp_first.vtk
- raw data/wmN02-R_Pall_first.bvars
- raw data/wmN02-R_Pall_first.vtk
- raw data/wmN02-R_Puta_first.bvars
- raw data/wmN02-R_Puta_first.vtk
- raw data/wmN02-R_Thal_first.bvars
- raw data/wmN02-R_Thal_first.vtk
- raw data/wmN03-BrStem_first.bvars
- raw data/wmN03-BrStem_first.vtk
- raw data/wmN03-L_Accu_first.bvars
- raw data/wmN03-L_Accu_first.vtk
- raw data/wmN03-L_Amyg_first.bvars
- raw data/wmN03-L_Amyg_first.vtk
- raw data/wmN03-L_Caud_first.bvars
- raw data/wmN03-L_Caud_first.vtk
- raw data/wmN03-L_Hipp_first.bvars
- raw data/wmN03-L_Hipp_first.vtk
- raw data/wmN03-L_Pall_first.bvars
- raw data/wmN03-L_Pall_first.vtk
- raw data/wmN03-L_Puta_first.bvars
- raw data/wmN03-L_Puta_first.vtk
- raw data/wmN03-L_Thal_first.bvars
- raw data/wmN03-L_Thal_first.vtk
- raw data/wmN03-R_Accu_first.bvars
- raw data/wmN03-R_Accu_first.vtk
- raw data/wmN03-R_Amyg_first.bvars
- raw data/wmN03-R_Amyg_first.vtk
- raw data/wmN03-R_Caud_first.bvars
- raw data/wmN03-R_Caud_first.vtk
- raw data/wmN03-R_Hipp_first.bvars
- raw data/wmN03-R_Hipp_first.vtk
- raw data/wmN03-R_Pall_first.bvars
- raw data/wmN03-R_Pall_first.vtk
- raw data/wmN03-R_Puta_first.bvars
- raw data/wmN03-R_Puta_first.vtk
- raw data/wmN03-R_Thal_first.bvars
- raw data/wmN03-R_Thal_first.vtk
- raw data/wmN04-BrStem_first.bvars
- raw data/wmN04-BrStem_first.vtk
- raw data/wmN04-L_Accu_first.bvars
- raw data/wmN04-L_Accu_first.vtk
- raw data/wmN04-L_Amyg_first.bvars
- raw data/wmN04-L_Amyg_first.vtk
- raw data/wmN04-L_Caud_first.bvars
- raw data/wmN04-L_Caud_first.vtk
- raw data/wmN04-L_Hipp_first.bvars
- raw data/wmN04-L_Hipp_first.vtk
- raw data/wmN04-L_Pall_first.bvars
- raw data/wmN04-L_Pall_first.vtk
- raw data/wmN04-L_Puta_first.bvars
- raw data/wmN04-L_Puta_first.vtk
- raw data/wmN04-L_Thal_first.bvars
- raw data/wmN04-L_Thal_first.vtk
- raw data/wmN04-R_Accu_first.bvars
- raw data/wmN04-R_Accu_first.vtk
- raw data/wmN04-R_Amyg_first.bvars
- raw data/wmN04-R_Amyg_first.vtk
- raw data/wmN04-R_Caud_first.bvars
- raw data/wmN04-R_Caud_first.vtk
- raw data/wmN04-R_Hipp_first.bvars
- raw data/wmN04-R_Hipp_first.vtk
- raw data/wmN04-R_Pall_first.bvars
- raw data/wmN04-R_Pall_first.vtk
- raw data/wmN04-R_Puta_first.bvars
- raw data/wmN04-R_Puta_first.vtk
- raw data/wmN04-R_Thal_first.bvars
- raw data/wmN04-R_Thal_first.vtk
- raw data/wmN05-BrStem_first.bvars
- raw data/wmN05-BrStem_first.vtk
- raw data/wmN05-L_Accu_first.bvars
- raw data/wmN05-L_Accu_first.vtk
- raw data/wmN05-L_Amyg_first.bvars
- raw data/wmN05-L_Amyg_first.vtk
- raw data/wmN05-L_Caud_first.bvars
- raw data/wmN05-L_Caud_first.vtk
- raw data/wmN05-L_Hipp_first.bvars
- raw data/wmN05-L_Hipp_first.vtk
- raw data/wmN05-L_Pall_first.bvars
- raw data/wmN05-L_Pall_first.vtk
- raw data/wmN05-L_Puta_first.bvars
- raw data/wmN05-L_Puta_first.vtk
- raw data/wmN05-L_Thal_first.bvars
- raw data/wmN05-L_Thal_first.vtk
- raw data/wmN05-R_Accu_first.bvars
- raw data/wmN05-R_Accu_first.vtk
- raw data/wmN05-R_Amyg_first.bvars
- raw data/wmN05-R_Amyg_first.vtk
- raw data/wmN05-R_Caud_first.bvars
- raw data/wmN05-R_Caud_first.vtk
- raw data/wmN05-R_Hipp_first.bvars
- raw data/wmN05-R_Hipp_first.vtk
- raw data/wmN05-R_Pall_first.bvars
- raw data/wmN05-R_Pall_first.vtk
- raw data/wmN05-R_Puta_first.bvars
- raw data/wmN05-R_Puta_first.vtk
- raw data/wmN05-R_Thal_first.bvars
- raw data/wmN05-R_Thal_first.vtk
- raw data/wmN06-BrStem_first.bvars
- raw data/wmN06-BrStem_first.vtk
- raw data/wmN06-L_Accu_first.bvars
- raw data/wmN06-L_Accu_first.vtk
- raw data/wmN06-L_Amyg_first.bvars
- raw data/wmN06-L_Amyg_first.vtk
- raw data/wmN06-L_Caud_first.bvars
- raw data/wmN06-L_Caud_first.vtk
- raw data/wmN06-L_Hipp_first.bvars
- raw data/wmN06-L_Hipp_first.vtk
- raw data/wmN06-L_Pall_first.bvars
- raw data/wmN06-L_Pall_first.vtk
- raw data/wmN06-L_Puta_first.bvars
- raw data/wmN06-L_Puta_first.vtk
- raw data/wmN06-L_Thal_first.bvars
- raw data/wmN06-L_Thal_first.vtk
- raw data/wmN06-R_Accu_first.bvars
- raw data/wmN06-R_Accu_first.vtk
- raw data/wmN06-R_Amyg_first.bvars
- raw data/wmN06-R_Amyg_first.vtk
- raw data/wmN06-R_Caud_first.bvars
- raw data/wmN06-R_Caud_first.vtk
- raw data/wmN06-R_Hipp_first.bvars
- raw data/wmN06-R_Hipp_first.vtk
- raw data/wmN06-R_Pall_first.bvars
- raw data/wmN06-R_Pall_first.vtk
- raw data/wmN06-R_Puta_first.bvars
- raw data/wmN06-R_Puta_first.vtk
- raw data/wmN06-R_Thal_first.bvars
- raw data/wmN06-R_Thal_first.vtk
- raw data/wmN07-BrStem_first.bvars
- raw data/wmN07-BrStem_first.vtk
- raw data/wmN07-L_Accu_first.bvars
- raw data/wmN07-L_Accu_first.vtk
- raw data/wmN07-L_Amyg_first.bvars
- raw data/wmN07-L_Amyg_first.vtk
- raw data/wmN07-L_Caud_first.bvars
- raw data/wmN07-L_Caud_first.vtk
- raw data/wmN07-L_Hipp_first.bvars
- raw data/wmN07-L_Hipp_first.vtk
- raw data/wmN07-L_Pall_first.bvars
- raw data/wmN07-L_Pall_first.vtk
- raw data/wmN07-L_Puta_first.bvars
- raw data/wmN07-L_Puta_first.vtk
- raw data/wmN07-L_Thal_first.bvars
- raw data/wmN07-L_Thal_first.vtk
- raw data/wmN07-R_Accu_first.bvars
- raw data/wmN07-R_Accu_first.vtk
- raw data/wmN07-R_Amyg_first.bvars
- raw data/wmN07-R_Amyg_first.vtk
- raw data/wmN07-R_Caud_first.bvars
- raw data/wmN07-R_Caud_first.vtk
- raw data/wmN07-R_Hipp_first.bvars
- raw data/wmN07-R_Hipp_first.vtk
- raw data/wmN07-R_Pall_first.bvars
- raw data/wmN07-R_Pall_first.vtk
- raw data/wmN07-R_Puta_first.bvars
- raw data/wmN07-R_Puta_first.vtk
- raw data/wmN07-R_Thal_first.bvars
- raw data/wmN07-R_Thal_first.vtk
- raw data/wmN08-BrStem_first.bvars
- raw data/wmN08-BrStem_first.vtk
- raw data/wmN08-L_Accu_first.bvars
- raw data/wmN08-L_Accu_first.vtk
- raw data/wmN08-L_Amyg_first.bvars
- raw data/wmN08-L_Amyg_first.vtk
- raw data/wmN08-L_Caud_first.bvars
- raw data/wmN08-L_Caud_first.vtk
- raw data/wmN08-L_Hipp_first.bvars
- raw data/wmN08-L_Hipp_first.vtk
- raw data/wmN08-L_Pall_first.bvars
- raw data/wmN08-L_Pall_first.vtk
- raw data/wmN08-L_Puta_first.bvars
- raw data/wmN08-L_Puta_first.vtk
- raw data/wmN08-L_Thal_first.bvars
- raw data/wmN08-L_Thal_first.vtk
- raw data/wmN08-R_Accu_first.bvars
- raw data/wmN08-R_Accu_first.vtk
- raw data/wmN08-R_Amyg_first.bvars
- raw data/wmN08-R_Amyg_first.vtk
- raw data/wmN08-R_Caud_first.bvars
- raw data/wmN08-R_Caud_first.vtk
- raw data/wmN08-R_Hipp_first.bvars
- raw data/wmN08-R_Hipp_first.vtk
- raw data/wmN08-R_Pall_first.bvars
- raw data/wmN08-R_Pall_first.vtk
- raw data/wmN08-R_Puta_first.bvars
- raw data/wmN08-R_Puta_first.vtk
- raw data/wmN08-R_Thal_first.bvars
- raw data/wmN08-R_Thal_first.vtk
- raw data/wmN09-BrStem_first.bvars
- raw data/wmN09-BrStem_first.vtk
- raw data/wmN09-L_Accu_first.bvars
- raw data/wmN09-L_Accu_first.vtk
- raw data/wmN09-L_Amyg_first.bvars
- raw data/wmN09-L_Amyg_first.vtk
- raw data/wmN09-L_Caud_first.bvars
- raw data/wmN09-L_Caud_first.vtk
- raw data/wmN09-L_Hipp_first.bvars
- raw data/wmN09-L_Hipp_first.vtk
- raw data/wmN09-L_Pall_first.bvars
- raw data/wmN09-L_Pall_first.vtk
- raw data/wmN09-L_Puta_first.bvars
- raw data/wmN09-L_Puta_first.vtk
- raw data/wmN09-L_Thal_first.bvars
- raw data/wmN09-L_Thal_first.vtk
- raw data/wmN09-R_Accu_first.bvars
- raw data/wmN09-R_Accu_first.vtk
- raw data/wmN09-R_Amyg_first.bvars
- raw data/wmN09-R_Amyg_first.vtk
- raw data/wmN09-R_Caud_first.bvars
- raw data/wmN09-R_Caud_first.vtk
- raw data/wmN09-R_Hipp_first.bvars
- raw data/wmN09-R_Hipp_first.vtk
[truncated: 1,605 more entries]
