# Supplementary material for: Subcortical shape biomarkers reveal limbic and basal ganglia damage in anti-LGI1 encephalitis
Source: Front Immunol. 2025 Jul 4;16:1623577. doi: 10.3389/fimmu.2025.1623577 (PMC12270846; doi:10.3389/fimmu.2025.1623577)
Supplement: Supplementary file 1 [file DataSheet1.zip › raw data/wmN01-BrStem_first.vtk]

# vtk DataFile Version 3.0
this file was written using fslvtkio
ASCII
DATASET POLYDATA
POINTS 642 float
106.371 104.738 42.1279
73.1962 104.052 41.1854
78.0103 85.9934 36.2564
101.435 86.1331 37.8261
101.495 95.1338 66.3193
98.7053 89.812 17.5388
82.1444 89.1651 14.1476
78.9576 95.1946 65.2496
89.5029 109.057 54.2208
90.0018 81.9823 48.544
90.2407 76.6626 24.3606
89.5922 108.199 31.7126
83.1966 102.043 64.8476
95.9422 101.845 64.457
89.4351 95.4353 72.4489
84.9893 88.1986 59.6548
95.357 88.0246 60.2605
86.1049 98.1282 23.1052
90.823 87.7989 6.35506
94.6025 99.0108 24.0948
84.6402 79.8482 12.0612
97.1057 79.1036 13.6166
101.099 91.997 52.2254
105.522 102.019 57.2902
104.776 96.8437 40.4316
100.894 86.8152 26.6701
103.141 99.3472 30.2447
73.685 102.301 57.1845
79.086 92.2234 51.2136
75.4543 96.5397 39.3628
77.8459 98.1104 28.8116
79.0337 86.0675 23.6452
99.3431 110.147 36.3742
101.022 111.552 52.0356
88.8729 113.904 44.395
79.6754 109.202 35.716
78.2635 111.172 52.3256
97.8119 78.8892 30.2288
89.6264 78.4306 39.8925
96.8001 80.9138 43.2466
82.4161 79.3616 28.3566
83.0025 81.8975 43.6664
89.6139 102.089 64.0625
93.8865 101.165 72.4805
84.8338 101.134 73.2236
97.4049 94.2477 72.8316
101.659 100.877 69.3127
92.836 103.292 56.1559
86.6357 103.236 56.5133
77.4527 100.931 68.9351
82.4322 94.1538 71.929
86.6208 89.456 67.9538
93.4013 89.8556 68.1467
90.1454 87.9333 60.5675
98.8352 90.2888 64.5771
81.5099 90.4772 63.6964
87.6201 85.051 54.0273
92.6751 85.1677 54.1993
88.4203 92.6871 13.9211
92.8362 93.0145 15.071
90.4209 97.7069 23.0651
96.3066 93.8721 19.4172
95.1076 88.3799 10.8705
85.7643 88.0472 8.18683
84.3931 93.6081 17.0171
87.3151 104.57 26.6715
92.5941 104.841 27.2642
90.8772 79.923 11.6502
94.7036 83.5693 7.7093
87.5288 83.3973 5.50153
98.1039 84.5692 14.0603
93.5717 76.7547 18.3611
87.7426 76.7699 17.3505
82.6286 83.8939 10.5799
103.713 97.5464 55.1903
106.084 98.7426 47.9242
101.857 94.9228 46.5631
108.965 99.6547 40.5232
106.409 103.425 49.0403
104.89 99.3601 63.6264
101.264 94.1461 59.4277
100.775 89.3858 44.5693
100.708 92.6042 39.2481
100.728 93.5428 34.4107
106.388 97.3337 34.9312
99.7772 93.7673 29.3677
105.389 102.466 35.992
101.439 86.4846 32.2144
99.8351 87.9419 21.9058
98.4176 94.3855 25.0745
76.1973 97.7428 54.7081
77.78 94.8028 45.5824
73.9026 98.716 47.6692
78.7657 92.0165 37.985
79.0612 89.2249 43.552
79.3493 94.2419 58.4022
75.4065 99.1974 62.7469
73.1118 102.876 48.2416
70.8762 98.9296 39.5597
74.5768 96.9539 33.7958
79.7057 91.896 32.2266
80.6228 92.2713 26.6103
77.8763 85.9604 30.0065
74.2982 101.617 34.6304
81.2698 93.1675 21.3764
80.356 87.0593 18.3282
100.95 113.16 44.3773
95.5993 114.636 48.2739
94.7365 113.434 40.4731
89.0033 113.774 50.6469
95.3203 110.988 54.335
104.96 109.227 47.1444
103.65 108.073 39.2126
94.3391 110.019 33.3682
88.9785 111.594 37.6186
83.4447 113.029 40.1168
82.6966 114.679 48.2435
78.119 112.211 44.0812
83.8149 110.913 54.3683
84.5834 109.566 32.8454
75.8544 107.153 38.6001
74.5905 108.691 47.0174
94.7324 76.424 35.8
95.3865 73.4781 41.9149
99.6867 76.1682 38.0186
93.9518 80.4849 46.6319
89.6705 76.2624 44.3374
89.9563 78.8457 32.8458
94.2734 77.5645 27.0958
100.652 81.1921 33.7072
100.025 82.8605 41.1836
82.2583 79.4405 37.5195
84.3775 74.6025 41.7141
85.7788 78.9002 35.9056
86.0048 81.1705 46.6889
79.4841 83.5367 40.6949
78.9681 81.3112 32.464
86.2855 78.3948 25.614
100.876 102.034 61.4443
97.607 103.955 54.4922
103.588 106.178 53.2402
101.538 104.948 32.7939
97.3278 105.827 29.5145
98.7407 100.018 26.5994
96.5539 84.5913 51.3234
99.0461 89.4913 56.6275
99.688 86.2254 48.0975
100.94 81.512 27.4023
99.3499 82.3608 19.7114
98.0516 77.9826 21.8113
81.852 103.831 54.7567
78.2784 102.426 61.6534
75.7899 106.198 53.6031
78.1493 104.021 31.6478
82.1051 98.4856 25.3716
82.4651 105.151 28.4407
80.4456 86.7648 47.8129
81.1219 89.5421 55.8726
83.4644 84.9644 51.6222
83.0193 77.821 19.376
80.5438 81.773 16.7431
79.2336 81.577 25.3247
91.2695 101.666 68.3776
89.3893 101.19 71.6326
87.5667 101.623 68.7352
87.2111 98.556 73.7861
91.4946 98.4946 73.3077
94.992 101.606 68.3789
92.7982 102.121 64.0262
86.3714 102.176 64.3777
83.9444 101.696 69.142
95.8469 98.2021 74.0017
97.7946 100.984 71.6374
99.1017 98.3572 72.7938
98.6646 101.636 67.5904
93.6449 95.4271 73.1896
99.7085 94.9763 70.4435
101.554 97.6426 69.7932
91.2555 102.281 60.1319
88.0405 102.277 60.3403
89.7183 103.173 56.2279
85.0689 102.35 60.6676
94.1007 102.279 60.2862
91.2786 106.198 54.8911
87.9842 106.16 55.0415
81.1539 100.635 72.3057
83.4472 97.6176 74.1542
80.2278 97.9199 72.326
85.8711 94.6205 73.3309
80.4786 101.912 68.2836
78.2132 97.6629 69.0041
80.1048 95.2809 69.5155
90.0105 90.2405 68.163
91.7789 87.4359 64.7158
88.4003 87.3922 64.6876
92.94 87.7486 60.7305
94.824 87.2355 65.0484
91.8336 92.782 71.3292
87.9105 91.9659 71.43
85.2427 87.2812 64.3624
87.2975 87.9333 60.3492
96.5214 89.4353 67.0743
95.2511 91.8445 71.3109
98.2643 92.0877 68.9231
97.399 88.1889 62.6911
100.171 92.8486 65.8137
84.5784 91.537 70.6086
83.4987 89.5522 66.5984
81.8112 92.4499 68.0212
83.0499 88.5581 62.0724
80.1341 92.9771 64.7821
88.7402 86.978 57.4744
91.5943 87.4138 57.4875
90.1114 85.5502 54.4417
93.9133 87.1054 56.9946
86.3764 86.7434 56.8211
88.9383 83.8796 51.218
91.307 84.0274 51.2868
90.6306 92.7416 14.4028
91.6467 95.2445 19.1863
89.2605 95.005 18.9495
92.3446 98.3261 23.3444
93.3837 95.9363 20.3732
91.8178 90.282 10.79
89.5942 90.0805 9.89256
87.5835 95.3582 18.8736
88.2961 97.7618 22.4863
94.6281 93.7153 16.7917
93.9593 90.5259 12.2438
95.8657 91.2521 14.8883
93.0948 88.2072 8.08043
95.1249 96.0185 21.6603
97.4749 91.6664 17.7167
96.8838 89.1899 14.1228
87.423 90.1627 10.3688
86.4939 93.2864 15.0984
85.4019 90.8722 12.462
85.6277 95.589 19.6775
88.1782 88.0181 6.42656
84.0947 88.9017 11.4288
83.4161 91.4422 14.7896
88.8443 100.93 24.8096
91.3035 101.359 25.0881
89.9076 104.039 26.7407
93.8528 102.195 25.715
86.4115 101.581 24.8654
88.4505 106.683 29.2623
91.1615 106.771 29.4021
92.9426 81.4716 8.52007
91.4223 83.7484 5.6878
89.9582 81.5733 7.84709
89.0794 85.8655 4.54857
93.1158 86.107 6.0834
95.8886 81.1347 10.1665
93.9082 79.6836 12.0505
87.9459 80.3025 10.872
86.4535 81.6962 8.37682
95.1521 85.8847 8.95802
96.6925 83.5999 10.4395
97.129 86.722 12.4404
97.8174 81.7717 12.7484
98.4988 87.3582 15.6911
92.3347 77.7145 14.641
89.3009 77.9798 13.9008
90.6161 76.3954 17.1211
86.6127 78.2472 13.7994
95.1313 77.6551 15.3045
91.8631 76.2014 20.8564
89.0693 76.4088 20.5678
84.5282 83.4398 7.41652
86.0608 85.9385 6.04484
83.6623 86.4282 9.4798
83.1965 81.516 10.4624
82.1195 86.6371 12.3485
104.489 98.1729 51.5355
103.87 97.1022 47.5139
102.818 96.2254 50.6387
103.304 96.2326 43.7474
105.72 97.5469 44.2715
105.488 100.347 52.4772
105.432 99.5752 56.2975
102.089 95.2802 53.7859
101.464 93.8297 49.9926
107.832 99.0613 44.3946
106.512 101.012 48.5671
107.616 101.446 44.6683
105.669 102.591 53.1176
107.728 97.6305 40.9797
107.645 102.191 41.5075
106.868 103.878 45.3553
104.404 98.3824 59.075
102.059 96.1803 57.5069
102.691 97.271 61.8343
101.167 93.2026 55.6693
106.168 100.497 60.4996
102.916 97.5989 66.055
101.526 94.9107 62.9781
101.123 92.4875 45.9659
101.329 94.0306 42.7357
100.597 91.0597 42.0075
102.343 95.2238 40.3104
100.988 90.8291 48.4024
100.816 87.9556 40.9606
100.287 89.4573 38.4045
103.315 95.9905 34.7614
102.84 96.2784 32.1724
100.03 93.3704 31.7282
102.014 96.6808 29.9441
105.075 98.0189 32.1513
106.06 96.9042 37.6761
102.68 95.6716 37.4836
99.6171 90.1612 30.7462
99.1802 90.2635 28.2888
106.81 99.8282 34.7775
108.597 97.9885 37.4661
107.965 101.262 37.9662
104.57 101.03 33.0763
106.322 103.608 38.9029
100.56 93.299 36.8896
99.94 89.8103 32.9923
100.19 89.4336 35.6057
101.106 86.8742 29.5476
101.481 86.2889 35.0837
99.2175 90.6548 25.8771
99.293 94.2791 27.4448
99.4995 91.4843 23.4647
100.664 97.0297 27.8488
99.9281 87.2971 24.4775
99.5953 89.0276 19.792
98.8046 92.1357 21.1377
77.0826 96.0952 49.8142
75.9403 96.9777 46.6881
75.5941 98.2546 51.085
74.3394 97.5773 43.6405
76.5547 95.9039 42.7179
78.6011 93.8877 49.0931
77.9579 95.5446 53.3354
74.5207 99.88 56.2078
74.4757 100.458 52.2767
78.2013 93.5785 41.5671
78.7455 92.4406 44.804
78.9929 90.6145 40.8352
79.1033 90.864 47.2941
77.4316 94.7712 39.0367
78.9131 89.0685 37.2381
78.4703 87.7162 39.7281
78.1158 96.2883 57.0981
75.7192 98.3152 58.5852
77.6583 97.2582 61.3016
73.4804 100.461 60.3894
79.0098 93.3357 54.6835
79.0021 94.9668 61.899
77.3083 97.5029 65.2439
73.0822 100.522 47.8316
72.0413 98.5977 43.5895
71.5462 100.895 43.8426
72.768 97.4028 39.9561
74.048 102.383 52.3641
72.5916 103.366 44.3562
71.6527 101.648 40.3172
77.9755 94.7921 33.2983
80.3242 91.923 29.5264
78.4713 94.7085 30.4573
80.097 89.2349 25.0934
79.7303 88.7554 27.806
77.8995 94.7968 36.0735
74.7905 96.5358 36.3983
75.9562 97.1027 31.1084
79.1921 95.4907 28.3194
79.2685 88.6709 30.7922
79.194 92.1583 35.2501
79.0757 88.6591 33.95
78.2366 86.0221 26.7159
77.7484 86.0093 33.4219
72.1429 97.7345 36.5588
73.4072 98.9627 33.32
71.7061 100.538 36.6956
75.6785 99.9558 31.483
73.4131 102.826 37.9256
80.6284 92.8217 24.241
79.9891 89.6454 22.2102
80.2147 90.4545 19.5645
79.8629 86.6577 21.2312
80.9002 95.4388 26.0186
81.323 91.5052 17.3049
80.9359 88.2064 16.0558
98.4808 114.45 46.2069
95.3361 114.394 44.1943
98.031 113.636 42.1126
92.1066 113.759 43.0874
92.4945 114.43 46.5243
98.5117 114.104 50.3024
101.126 113.514 48.6006
100.007 111.819 40.4646
97.3989 112.21 38.7081
92.5039 114.221 49.9107
95.5309 113.779 52.0255
92.4985 112.71 52.7876
98.2361 111.666 53.1913
89.0287 114.115 47.5591
89.1605 111.989 53.0978
92.2687 109.938 54.518
103.163 111.63 46.1138
102.558 110.83 42.0395
104.489 109.092 43.2754
101.589 109.558 38.2652
103.322 111.11 49.8495
105.976 106.866 44.3968
105.302 106.457 40.4271
94.6144 111.877 36.9601
91.8129 112.606 39.3522
91.7771 111.15 35.6593
89.0432 113.11 40.9901
96.8817 110.304 34.9573
91.9237 109.113 32.3289
89.2552 110.161 34.2713
83.0844 114.194 44.0898
80.1324 114.055 45.959
80.6702 113.064 41.8721
77.9267 112.637 48.2563
80.1134 113.635 50.1355
85.6398 114.45 46.2828
85.9195 113.807 42.648
81.0301 111.428 38.2099
78.7399 111.115 40.2141
82.8863 113.709 51.8601
85.7733 114.462 49.6824
86.0449 113.044 52.8246
80.9481 111.453 53.3906
86.8357 110.063 54.7404
86.363 112.777 39.1038
83.7756 111.369 36.6427
86.5468 110.975 35.5047
81.9704 109.805 34.1473
87.1409 108.94 32.1486
76.6619 109.894 41.7047
76.1161 110.8 45.9129
74.9358 108.245 42.8827
76.1435 110.532 49.9871
77.6099 108.674 37.5743
74.4219 105.517 39.71
73.7507 106.209 43.9005
95.1624 73.2433 38.3597
99.0184 72.5297 39.7211
97.4323 75.1815 36.8939
98.7616 76.6391 40.712
97.5471 75.423 42.1684
93.1365 75.628 40.4763
93.2131 77.212 38.1887
96.3396 77.4123 33.3664
98.4267 77.6835 34.8675
95.1983 76.7356 44.0843
92.7697 75.6469 43.3986
92.5272 77.7938 45.8823
89.8548 76.548 41.7885
95.6619 80.0781 44.5684
91.8002 81.2127 47.8333
89.7456 78.6093 46.6248
92.4705 78.4044 34.6333
94.1725 77.7175 32.1258
92.102 78.1083 30.1462
96.0329 78.3263 28.9496
90.2815 79.1543 37.1513
90.0349 78.0181 28.1515
92.5322 76.8199 25.3652
99.1272 79.4794 36.352
98.631 79.7186 39.3212
99.8302 81.7572 37.8262
97.983 81.5366 42.0173
99.2858 79.4563 32.4948
101.285 83.283 35.8335
101.12 84.3805 39.4325
82.2298 76.5163 39.4253
84.7693 75.3967 38.3612
84.1494 79.0157 36.4633
86.9601 78.4012 38.318
86.9781 75.6296 40.3622
83.1817 77.7189 42.2198
82.3979 79.7278 40.6971
82.5385 79.9998 33.386
84.2548 79.6064 31.6899
87.052 75.6739 43.1313
84.975 77.6053 44.0157
87.279 78.1084 45.7329
84.4384 81.3546 44.9353
88.0319 81.4203 47.9598
81.5344 81.7862 38.9345
81.1168 81.0702 35.0497
79.6205 82.4723 36.9216
80.7079 80.1746 30.6361
81.4669 82.7632 42.2371
78.2493 84.7487 38.5884
78.1007 83.2222 34.6205
86.2072 79.3191 30.8735
87.8327 79.2704 34.8398
88.1567 78.9181 29.6519
84.4305 78.9702 27.0469
88.1186 77.4411 24.8348
98.9267 102.801 57.9959
100.281 105.143 54.0446
101.276 103.24 56.3964
102.806 108.95 52.5758
99.5302 108.432 53.8274
96.3559 102.248 59.1693
98.3177 101.993 63.0617
103.147 102.288 59.1907
104.044 103.668 54.8561
96.8992 108.112 54.4458
95.1633 103.423 55.0307
93.9751 107.346 55.1134
100.976 101.875 64.8317
104.715 102.059 62.5759
104.059 100.297 66.5817
105.72 105.092 51.3752
104.99 108.187 50.3029
106.263 106.231 47.5563
99.5465 105.66 30.9721
98.2014 102.966 27.5875
100.448 102.787 29.432
96.4634 99.3882 25.0591
96.0338 102.844 26.4857
98.4057 108.169 32.9183
100.553 107.644 34.6226
102.279 102.075 31.3332
100.942 99.8387 28.3159
95.0639 105.348 28.236
96.0899 108.085 31.548
93.6044 107.503 30.2217
102.532 106.809 35.97
103.488 103.796 34.2517
104.607 105.28 37.2313
98.712 97.1476 26.0037
96.7222 96.626 23.8465
97.5181 94.0386 22.1947
97.7594 87.1275 54.1871
99.3874 87.8955 52.3123
98.3409 85.2516 49.9895
100.404 89.092 50.2856
100.377 90.4428 54.3327
97.2617 88.6491 58.3442
95.9061 87.0303 55.8138
96.7924 82.9161 47.0738
98.7181 83.2934 45.9679
100.066 91.6372 58.1808
98.7524 89.9827 60.8256
100.336 92.2904 62.2104
94.7327 84.7101 53.1798
95.042 82.7727 48.4963
93.1972 83.2133 50.1915
100.061 84.204 44.5149
100.558 87.7376 46.5105
100.921 85.9982 42.7798
100.183 81.7982 23.4665
99.0772 79.7113 19.8886
99.7948 79.5734 24.392
97.6922 77.9929 17.3168
98.5957 80.5364 16.1083
100.394 84.3661 23.3544
101.249 83.9658 26.5539
99.9395 79.6229 28.6127
98.2186 78.3875 26.2675
98.8174 83.097 16.3074
99.6192 84.953 20.4674
99.157 86.159 17.953
101.952 83.9562 29.6347
101.236 80.8515 30.5776
102 83.5118 32.8722
96.4156 77.6918 24.4867
95.9784 77.1807 19.3908
94.1442 77.0025 22.6627
80.3347 102.954 58.3678
77.8063 103.509 56.7153
79.1774 105.131 54.4356
75.1716 103.704 54.8286
75.7427 102.858 59.7168
80.611 102.056 63.678
82.6758 102.512 59.8631
79.953 108.114 53.9347
76.5908 108.753 52.7477
74.4501 102.098 62.6684
78.0927 102.2 65.0836
75.6793 99.7557 66.0188
84.3289 103.336 55.4956
82.5301 107.874 54.5381
85.4048 107.223 55.0033
74.6166 107.649 50.1005
74.2234 104.784 51.0788
73.4791 105.535 47.019
79.7076 101.606 28.1007
82.0277 101.829 26.4947
80.2791 104.639 29.7928
84.2261 102.131 25.6005
84.2258 98.304 24.0017
79.9103 98.3615 26.7767
77.6721 100.999 29.9343
78.8066 106.829 33.4813
81.0942 107.471 31.8794
83.8384 95.7612 21.62
82.3489 95.5313 23.9404
82.674 93.4582 19.0414
76.1475 102.895 33.0167
76.9724 105.898 35.0766
75.0983 104.395 36.4151
83.4664 107.481 30.6947
84.9232 104.856 27.2795
86.0064 107.209 29.5782
80.8853 88.2687 51.8305
82.4414 87.3302 53.9204
81.5994 85.5809 49.8338
84.3795 86.8798 55.6774
82.9976 88.6633 57.7529
79.7206 90.6793 53.6312
79.7383 89.4769 49.6975
81.2375 84.0452 46.028
82.9187 83.5375 47.6025
81.7328 90.1923 59.9285
80.1981 91.6799 57.3087
80.2831 92.4387 61.2648
79.4992 87.97 45.8413
79.7913 84.7833 44.1451
78.7338 86.2298 42.128
84.7665 83.2662 48.8178
85.5064 84.9205 53.0597
86.7958 83.3812 50.1333
81.5554 79.3772 17.3559
80.0891 81.3414 20.7838
80.9724 79.4571 21.803
78.8298 83.4767 23.8752
79.7081 83.6831 20.2951
82.1015 80.1143 13.6472
83.7694 78.0995 15.1604
82.4112 78.6149 23.9253
80.576 79.8855 26.2584
80.2763 84.3533 17.4815
81.612 82.4606 13.3444
81.1587 85.2193 14.3279
85.3149 77.2488 17.353
84.3083 77.7132 22.5401
86.8558 77.23 21.4718
78.8316 81.0991 28.9631
77.9829 83.6263 27.6387
77.5804 83.4431 31.3507
POLYGONS 1280  5120
3 164 162 163
3 163 44 164
3 162 43 163
3 164 42 162
3 166 165 163
3 163 43 166
3 165 44 163
3 166 14 165
3 168 167 162
3 162 42 168
3 167 43 162
3 168 13 167
3 170 169 164
3 164 44 170
3 169 42 164
3 170 12 169
3 173 171 172
3 172 46 173
3 171 43 172
3 173 45 171
3 167 174 172
3 172 43 167
3 174 46 172
3 167 13 174
3 175 166 171
3 171 45 175
3 166 43 171
3 175 14 166
3 177 176 173
3 173 46 177
3 176 45 173
3 177 4 176
3 180 178 179
3 179 48 180
3 178 42 179
3 180 47 178
3 169 181 179
3 179 42 169
3 181 48 179
3 169 12 181
3 182 168 178
3 178 47 182
3 168 42 178
3 182 13 168
3 184 183 180
3 180 48 184
3 183 47 180
3 184 8 183
3 187 185 186
3 186 50 187
3 185 44 186
3 187 49 185
3 165 188 186
3 186 44 165
3 188 50 186
3 165 14 188
3 189 170 185
3 185 49 189
3 170 44 185
3 189 12 170
3 191 190 187
3 187 50 191
3 190 49 187
3 191 7 190
3 194 192 193
3 193 53 194
3 192 52 193
3 194 51 192
3 196 195 193
3 193 52 196
3 195 53 193
3 196 16 195
3 198 197 192
3 192 51 198
3 197 52 192
3 198 14 197
3 200 199 194
3 194 53 200
3 199 51 194
3 200 15 199
3 203 201 202
3 202 45 203
3 201 52 202
3 203 54 201
3 197 175 202
3 202 52 197
3 175 45 202
3 197 14 175
3 204 196 201
3 201 54 204
3 196 52 201
3 204 16 196
3 176 205 203
3 203 45 176
3 205 54 203
3 176 4 205
3 208 206 207
3 207 55 208
3 206 51 207
3 208 50 206
3 199 209 207
3 207 51 199
3 209 55 207
3 199 15 209
3 188 198 206
3 206 50 188
3 198 51 206
3 188 14 198
3 210 191 208
3 208 55 210
3 191 50 208
3 210 7 191
3 213 211 212
3 212 57 213
3 211 53 212
3 213 56 211
3 195 214 212
3 212 53 195
3 214 57 212
3 195 16 214
3 215 200 211
3 211 56 215
3 200 53 211
3 215 15 200
3 217 216 213
3 213 57 217
3 216 56 213
3 217 9 216
3 220 218 219
3 219 60 220
3 218 59 219
3 220 58 218
3 222 221 219
3 219 59 222
3 221 60 219
3 222 19 221
3 224 223 218
3 218 58 224
3 223 59 218
3 224 18 223
3 226 225 220
3 220 60 226
3 225 58 220
3 226 17 225
3 229 227 228
3 228 62 229
3 227 59 228
3 229 61 227
3 223 230 228
3 228 59 223
3 230 62 228
3 223 18 230
3 231 222 227
3 227 61 231
3 222 59 227
3 231 19 222
3 233 232 229
3 229 62 233
3 232 61 229
3 233 5 232
3 236 234 235
3 235 64 236
3 234 58 235
3 236 63 234
3 225 237 235
3 235 58 225
3 237 64 235
3 225 17 237
3 238 224 234
3 234 63 238
3 224 58 234
3 238 18 224
3 240 239 236
3 236 64 240
3 239 63 236
3 240 6 239
3 243 241 242
3 242 66 243
3 241 60 242
3 243 65 241
3 221 244 242
3 242 60 221
3 244 66 242
3 221 19 244
3 245 226 241
3 241 65 245
3 226 60 241
3 245 17 226
3 247 246 243
3 243 66 247
3 246 65 243
3 247 11 246
3 250 248 249
3 249 69 250
3 248 68 249
3 250 67 248
3 252 251 249
3 249 68 252
3 251 69 249
3 252 18 251
3 254 253 248
3 248 67 254
3 253 68 248
3 254 21 253
3 256 255 250
3 250 69 256
3 255 67 250
3 256 20 255
3 259 257 258
3 258 70 259
3 257 68 258
3 259 62 257
3 253 260 258
3 258 68 253
3 260 70 258
3 253 21 260
3 230 252 257
3 257 62 230
3 252 68 257
3 230 18 252
3 261 233 259
3 259 70 261
3 233 62 259
3 261 5 233
3 264 262 263
3 263 72 264
3 262 67 263
3 264 71 262
3 255 265 263
3 263 67 255
3 265 72 263
3 255 20 265
3 266 254 262
3 262 71 266
3 254 67 262
3 266 21 254
3 268 267 264
3 264 72 268
3 267 71 264
3 268 10 267
3 271 269 270
3 270 63 271
3 269 69 270
3 271 73 269
3 251 238 270
3 270 69 251
3 238 63 270
3 251 18 238
3 272 256 269
3 269 73 272
3 256 69 269
3 272 20 256
3 239 273 271
3 271 63 239
3 273 73 271
3 239 6 273
3 276 274 275
3 275 76 276
3 274 75 275
3 276 74 274
3 278 277 275
3 275 75 278
3 277 76 275
3 278 24 277
3 280 279 274
3 274 74 280
3 279 75 274
3 280 23 279
3 282 281 276
3 276 76 282
3 281 74 276
3 282 22 281
3 285 283 284
3 284 78 285
3 283 75 284
3 285 77 283
3 279 286 284
3 284 75 279
3 286 78 284
3 279 23 286
3 287 278 283
3 283 77 287
3 278 75 283
3 287 24 278
3 289 288 285
3 285 78 289
3 288 77 285
3 289 0 288
3 292 290 291
3 291 80 292
3 290 74 291
3 292 79 290
3 281 293 291
3 291 74 281
3 293 80 291
3 281 22 293
3 294 280 290
3 290 79 294
3 280 74 290
3 294 23 280
3 296 295 292
3 292 80 296
3 295 79 292
3 296 4 295
3 299 297 298
3 298 82 299
3 297 76 298
3 299 81 297
3 277 300 298
3 298 76 277
3 300 82 298
3 277 24 300
3 301 282 297
3 297 81 301
3 282 76 297
3 301 22 282
3 303 302 299
3 299 82 303
3 302 81 299
3 303 3 302
3 306 304 305
3 305 85 306
3 304 84 305
3 306 83 304
3 308 307 305
3 305 84 308
3 307 85 305
3 308 26 307
3 310 309 304
3 304 83 310
3 309 84 304
3 310 24 309
3 312 311 306
3 306 85 312
3 311 83 306
3 312 25 311
3 315 313 314
3 314 77 315
3 313 84 314
3 315 86 313
3 309 287 314
3 314 84 309
3 287 77 314
3 309 24 287
3 316 308 313
3 313 86 316
3 308 84 313
3 316 26 308
3 288 317 315
3 315 77 288
3 317 86 315
3 288 0 317
3 320 318 319
3 319 87 320
3 318 83 319
3 320 82 318
3 311 321 319
3 319 83 311
3 321 87 319
3 311 25 321
3 300 310 318
3 318 82 300
3 310 83 318
3 300 24 310
3 322 303 320
3 320 87 322
3 303 82 320
3 322 3 303
3 325 323 324
3 324 89 325
3 323 85 324
3 325 88 323
3 307 326 324
3 324 85 307
3 326 89 324
3 307 26 326
3 327 312 323
3 323 88 327
3 312 85 323
3 327 25 312
3 329 328 325
3 325 89 329
3 328 88 325
3 329 5 328
3 332 330 331
3 331 92 332
3 330 91 331
3 332 90 330
3 334 333 331
3 331 91 334
3 333 92 331
3 334 29 333
3 336 335 330
3 330 90 336
3 335 91 330
3 336 28 335
3 338 337 332
3 332 92 338
3 337 90 332
3 338 27 337
3 341 339 340
3 340 94 341
3 339 91 340
3 341 93 339
3 335 342 340
3 340 91 335
3 342 94 340
3 335 28 342
3 343 334 339
3 339 93 343
3 334 91 339
3 343 29 334
3 345 344 341
3 341 94 345
3 344 93 341
3 345 2 344
3 348 346 347
3 347 96 348
3 346 90 347
3 348 95 346
3 337 349 347
3 347 90 337
3 349 96 347
3 337 27 349
3 350 336 346
3 346 95 350
3 336 90 346
3 350 28 336
3 352 351 348
3 348 96 352
3 351 95 348
3 352 7 351
3 355 353 354
3 354 98 355
3 353 92 354
3 355 97 353
3 333 356 354
3 354 92 333
3 356 98 354
3 333 29 356
3 357 338 353
3 353 97 357
3 338 92 353
3 357 27 338
3 359 358 355
3 355 98 359
3 358 97 355
3 359 1 358
3 362 360 361
3 361 101 362
3 360 100 361
3 362 99 360
3 364 363 361
3 361 100 364
3 363 101 361
3 364 31 363
3 366 365 360
3 360 99 366
3 365 100 360
3 366 29 365
3 368 367 362
3 362 101 368
3 367 99 362
3 368 30 367
3 371 369 370
3 370 93 371
3 369 100 370
3 371 102 369
3 365 343 370
3 370 100 365
3 343 93 370
3 365 29 343
3 372 364 369
3 369 102 372
3 364 100 369
3 372 31 364
3 344 373 371
3 371 93 344
3 373 102 371
3 344 2 373
3 376 374 375
3 375 103 376
3 374 99 375
3 376 98 374
3 367 377 375
3 375 99 367
3 377 103 375
3 367 30 377
3 356 366 374
3 374 98 356
3 366 99 374
3 356 29 366
3 378 359 376
3 376 103 378
3 359 98 376
3 378 1 359
3 381 379 380
3 380 105 381
3 379 101 380
3 381 104 379
3 363 382 380
3 380 101 363
3 382 105 380
3 363 31 382
3 383 368 379
3 379 104 383
3 368 101 379
3 383 30 368
3 385 384 381
3 381 105 385
3 384 104 381
3 385 6 384
3 388 386 387
3 387 108 388
3 386 107 387
3 388 106 386
3 390 389 387
3 387 107 390
3 389 108 387
3 390 34 389
3 392 391 386
3 386 106 392
3 391 107 386
3 392 33 391
3 394 393 388
3 388 108 394
3 393 106 388
3 394 32 393
3 397 395 396
3 396 110 397
3 395 107 396
3 397 109 395
3 391 398 396
3 396 107 391
3 398 110 396
3 391 33 398
3 399 390 395
3 395 109 399
3 390 107 395
3 399 34 390
3 401 400 397
3 397 110 401
3 400 109 397
3 401 8 400
3 404 402 403
3 403 112 404
3 402 106 403
3 404 111 402
3 393 405 403
3 403 106 393
3 405 112 403
3 393 32 405
3 406 392 402
3 402 111 406
3 392 106 402
3 406 33 392
3 408 407 404
3 404 112 408
3 407 111 404
3 408 0 407
3 411 409 410
3 410 114 411
3 409 108 410
3 411 113 409
3 389 412 410
3 410 108 389
3 412 114 410
3 389 34 412
3 413 394 409
3 409 113 413
3 394 108 409
3 413 32 394
3 415 414 411
3 411 114 415
3 414 113 411
3 415 11 414
3 418 416 417
3 417 117 418
3 416 116 417
3 418 115 416
3 420 419 417
3 417 116 420
3 419 117 417
3 420 36 419
3 422 421 416
3 416 115 422
3 421 116 416
3 422 34 421
3 424 423 418
3 418 117 424
3 423 115 418
3 424 35 423
3 427 425 426
3 426 109 427
3 425 116 426
3 427 118 425
3 421 399 426
3 426 116 421
3 399 109 426
3 421 34 399
3 428 420 425
3 425 118 428
3 420 116 425
3 428 36 420
3 400 429 427
3 427 109 400
3 429 118 427
3 400 8 429
3 432 430 431
3 431 119 432
3 430 115 431
3 432 114 430
3 423 433 431
3 431 115 423
3 433 119 431
3 423 35 433
3 412 422 430
3 430 114 412
3 422 115 430
3 412 34 422
3 434 415 432
3 432 119 434
3 415 114 432
3 434 11 415
3 437 435 436
3 436 121 437
3 435 117 436
3 437 120 435
3 419 438 436
3 436 117 419
3 438 121 436
3 419 36 438
3 439 424 435
3 435 120 439
3 424 117 435
3 439 35 424
3 441 440 437
3 437 121 441
3 440 120 437
3 441 1 440
3 444 442 443
3 443 124 444
3 442 123 443
3 444 122 442
3 446 445 443
3 443 123 446
3 445 124 443
3 446 39 445
3 448 447 442
3 442 122 448
3 447 123 442
3 448 38 447
3 450 449 444
3 444 124 450
3 449 122 444
3 450 37 449
3 453 451 452
3 452 126 453
3 451 123 452
3 453 125 451
3 447 454 452
3 452 123 447
3 454 126 452
3 447 38 454
3 455 446 451
3 451 125 455
3 446 123 451
3 455 39 446
3 457 456 453
3 453 126 457
3 456 125 453
3 457 9 456
3 460 458 459
3 459 128 460
3 458 122 459
3 460 127 458
3 449 461 459
3 459 122 449
3 461 128 459
3 449 37 461
3 462 448 458
3 458 127 462
3 448 122 458
3 462 38 448
3 464 463 460
3 460 128 464
3 463 127 460
3 464 10 463
3 467 465 466
3 466 130 467
3 465 124 466
3 467 129 465
3 445 468 466
3 466 124 445
3 468 130 466
3 445 39 468
3 469 450 465
3 465 129 469
3 450 124 465
3 469 37 450
3 471 470 467
3 467 130 471
3 470 129 467
3 471 3 470
3 474 472 473
3 473 133 474
3 472 132 473
3 474 131 472
3 476 475 473
3 473 132 476
3 475 133 473
3 476 38 475
3 478 477 472
3 472 131 478
3 477 132 472
3 478 41 477
3 480 479 474
3 474 133 480
3 479 131 474
3 480 40 479
3 483 481 482
3 482 134 483
3 481 132 482
3 483 126 481
3 477 484 482
3 482 132 477
3 484 134 482
3 477 41 484
3 454 476 481
3 481 126 454
3 476 132 481
3 454 38 476
3 485 457 483
3 483 134 485
3 457 126 483
3 485 9 457
3 488 486 487
3 487 136 488
3 486 131 487
3 488 135 486
3 479 489 487
3 487 131 479
3 489 136 487
3 479 40 489
3 490 478 486
3 486 135 490
3 478 131 486
3 490 41 478
3 492 491 488
3 488 136 492
3 491 135 488
3 492 2 491
3 495 493 494
3 494 127 495
3 493 133 494
3 495 137 493
3 475 462 494
3 494 133 475
3 462 127 494
3 475 38 462
3 496 480 493
3 493 137 496
3 480 133 493
3 496 40 480
3 463 497 495
3 495 127 463
3 497 137 495
3 463 10 497
3 500 498 499
3 499 140 500
3 498 139 499
3 500 138 498
3 502 501 499
3 499 139 502
3 501 140 499
3 502 33 501
3 504 503 498
3 498 138 504
3 503 139 498
3 504 13 503
3 506 505 500
3 500 140 506
3 505 138 500
3 506 23 505
3 509 507 508
3 508 47 509
3 507 139 508
3 509 110 507
3 503 182 508
3 508 139 503
3 182 47 508
3 503 13 182
3 398 502 507
3 507 110 398
3 502 139 507
3 398 33 502
3 183 401 509
3 509 47 183
3 401 110 509
3 183 8 401
3 512 510 511
3 511 79 512
3 510 138 511
3 512 46 510
3 505 294 511
3 511 138 505
3 294 79 511
3 505 23 294
3 174 504 510
3 510 46 174
3 504 138 510
3 174 13 504
3 295 177 512
3 512 79 295
3 177 46 512
3 295 4 177
3 515 513 514
3 514 111 515
3 513 140 514
3 515 78 513
3 501 406 514
3 514 140 501
3 406 111 514
3 501 33 406
3 286 506 513
3 513 78 286
3 506 140 513
3 286 23 506
3 407 289 515
3 515 111 407
3 289 78 515
3 407 0 289
3 518 516 517
3 517 143 518
3 516 142 517
3 518 141 516
3 520 519 517
3 517 142 520
3 519 143 517
3 520 19 519
3 522 521 516
3 516 141 522
3 521 142 516
3 522 32 521
3 524 523 518
3 518 143 524
3 523 141 518
3 524 26 523
3 527 525 526
3 526 113 527
3 525 142 526
3 527 66 525
3 521 413 526
3 526 142 521
3 413 113 526
3 521 32 413
3 244 520 525
3 525 66 244
3 520 142 525
3 244 19 520
3 414 247 527
3 527 113 414
3 247 66 527
3 414 11 247
3 530 528 529
3 529 86 530
3 528 141 529
3 530 112 528
3 523 316 529
3 529 141 523
3 316 86 529
3 523 26 316
3 405 522 528
3 528 112 405
3 522 141 528
3 405 32 522
3 317 408 530
3 530 86 317
3 408 112 530
3 317 0 408
3 533 531 532
3 532 61 533
3 531 143 532
3 533 89 531
3 519 231 532
3 532 143 519
3 231 61 532
3 519 19 231
3 326 524 531
3 531 89 326
3 524 143 531
3 326 26 524
3 232 329 533
3 533 61 232
3 329 89 533
3 232 5 329
3 536 534 535
3 535 146 536
3 534 145 535
3 536 144 534
3 538 537 535
3 535 145 538
3 537 146 535
3 538 22 537
3 540 539 534
3 534 144 540
3 539 145 534
3 540 16 539
3 542 541 536
3 536 146 542
3 541 144 536
3 542 39 541
3 545 543 544
3 544 54 545
3 543 145 544
3 545 80 543
3 539 204 544
3 544 145 539
3 204 54 544
3 539 16 204
3 293 538 543
3 543 80 293
3 538 145 543
3 293 22 538
3 205 296 545
3 545 54 205
3 296 80 545
3 205 4 296
3 548 546 547
3 547 125 548
3 546 144 547
3 548 57 546
3 541 455 547
3 547 144 541
3 455 125 547
3 541 39 455
3 214 540 546
3 546 57 214
3 540 144 546
3 214 16 540
3 456 217 548
3 548 125 456
3 217 57 548
3 456 9 217
3 551 549 550
3 550 81 551
3 549 146 550
3 551 130 549
3 537 301 550
3 550 146 537
3 301 81 550
3 537 22 301
3 468 542 549
3 549 130 468
3 542 146 549
3 468 39 542
3 302 471 551
3 551 81 302
3 471 130 551
3 302 3 471
3 554 552 553
3 553 149 554
3 552 148 553
3 554 147 552
3 556 555 553
3 553 148 556
3 555 149 553
3 556 21 555
3 558 557 552
3 552 147 558
3 557 148 552
3 558 25 557
3 560 559 554
3 554 149 560
3 559 147 554
3 560 37 559
3 563 561 562
3 562 88 563
3 561 148 562
3 563 70 561
3 557 327 562
3 562 148 557
3 327 88 562
3 557 25 327
3 260 556 561
3 561 70 260
3 556 148 561
3 260 21 556
3 328 261 563
3 563 88 328
3 261 70 563
3 328 5 261
3 566 564 565
3 565 129 566
3 564 147 565
3 566 87 564
3 559 469 565
3 565 147 559
3 469 129 565
3 559 37 469
3 321 558 564
3 564 87 321
3 558 147 564
3 321 25 558
3 470 322 566
3 566 129 470
3 322 87 566
3 470 3 322
3 569 567 568
3 568 71 569
3 567 149 568
3 569 128 567
3 555 266 568
3 568 149 555
3 266 71 568
3 555 21 266
3 461 560 567
3 567 128 461
3 560 149 567
3 461 37 560
3 267 464 569
3 569 71 267
3 464 128 569
3 267 10 464
3 572 570 571
3 571 152 572
3 570 151 571
3 572 150 570
3 574 573 571
3 571 151 574
3 573 152 571
3 574 27 573
3 576 575 570
3 570 150 576
3 575 151 570
3 576 12 575
3 578 577 572
3 572 152 578
3 577 150 572
3 578 36 577
3 581 579 580
3 580 49 581
3 579 151 580
3 581 96 579
3 575 189 580
3 580 151 575
3 189 49 580
3 575 12 189
3 349 574 579
3 579 96 349
3 574 151 579
3 349 27 574
3 190 352 581
3 581 49 190
3 352 96 581
3 190 7 352
3 584 582 583
3 583 118 584
3 582 150 583
3 584 48 582
3 577 428 583
3 583 150 577
3 428 118 583
3 577 36 428
3 181 576 582
3 582 48 181
3 576 150 582
3 181 12 576
3 429 184 584
3 584 118 429
3 184 48 584
3 429 8 184
3 587 585 586
3 586 97 587
3 585 152 586
3 587 121 585
3 573 357 586
3 586 152 573
3 357 97 586
3 573 27 357
3 438 578 585
3 585 121 438
3 578 152 585
3 438 36 578
3 358 441 587
3 587 97 358
3 441 121 587
3 358 1 441
3 590 588 589
3 589 155 590
3 588 154 589
3 590 153 588
3 592 591 589
3 589 154 592
3 591 155 589
3 592 17 591
3 594 593 588
3 588 153 594
3 593 154 588
3 594 30 593
3 596 595 590
3 590 155 596
3 595 153 590
3 596 35 595
3 599 597 598
3 598 104 599
3 597 154 598
3 599 64 597
3 593 383 598
3 598 154 593
3 383 104 598
3 593 30 383
3 237 592 597
3 597 64 237
3 592 154 597
3 237 17 592
3 384 240 599
3 599 104 384
3 240 64 599
3 384 6 240
3 602 600 601
3 601 120 602
3 600 153 601
3 602 103 600
3 595 439 601
3 601 153 595
3 439 120 601
3 595 35 439
3 377 594 600
3 600 103 377
3 594 153 600
3 377 30 594
3 440 378 602
3 602 120 440
3 378 103 602
3 440 1 378
3 605 603 604
3 604 65 605
3 603 155 604
3 605 119 603
3 591 245 604
3 604 155 591
3 245 65 604
3 591 17 245
3 433 596 603
3 603 119 433
3 596 155 603
3 433 35 596
3 246 434 605
3 605 65 246
3 434 119 605
3 246 11 434
3 608 606 607
3 607 158 608
3 606 157 607
3 608 156 606
3 610 609 607
3 607 157 610
3 609 158 607
3 610 15 609
3 612 611 606
3 606 156 612
3 611 157 606
3 612 28 611
3 614 613 608
3 608 158 614
3 613 156 608
3 614 41 613
3 617 615 616
3 616 95 617
3 615 157 616
3 617 55 615
3 611 350 616
3 616 157 611
3 350 95 616
3 611 28 350
3 209 610 615
3 615 55 209
3 610 157 615
3 209 15 610
3 351 210 617
3 617 95 351
3 210 55 617
3 351 7 210
3 620 618 619
3 619 135 620
3 618 156 619
3 620 94 618
3 613 490 619
3 619 156 613
3 490 135 619
3 613 41 490
3 342 612 618
3 618 94 342
3 612 156 618
3 342 28 612
3 491 345 620
3 620 135 491
3 345 94 620
3 491 2 345
3 623 621 622
3 622 56 623
3 621 158 622
3 623 134 621
3 609 215 622
3 622 158 609
3 215 56 622
3 609 15 215
3 484 614 621
3 621 134 484
3 614 158 621
3 484 41 614
3 216 485 623
3 623 56 216
3 485 134 623
3 216 9 485
3 626 624 625
3 625 161 626
3 624 160 625
3 626 159 624
3 628 627 625
3 625 160 628
3 627 161 625
3 628 31 627
3 630 629 624
3 624 159 630
3 629 160 624
3 630 20 629
3 632 631 626
3 626 161 632
3 631 159 626
3 632 40 631
3 635 633 634
3 634 73 635
3 633 160 634
3 635 105 633
3 629 272 634
3 634 160 629
3 272 73 634
3 629 20 272
3 382 628 633
3 633 105 382
3 628 160 633
3 382 31 628
3 273 385 635
3 635 73 273
3 385 105 635
3 273 6 385
3 638 636 637
3 637 137 638
3 636 159 637
3 638 72 636
3 631 496 637
3 637 159 631
3 496 137 637
3 631 40 496
3 265 630 636
3 636 72 265
3 630 159 636
3 265 20 630
3 497 268 638
3 638 137 497
3 268 72 638
3 497 10 268
3 641 639 640
3 640 102 641
3 639 161 640
3 641 136 639
3 627 372 640
3 640 161 627
3 372 102 640
3 627 31 372
3 489 632 639
3 639 136 489
3 632 161 639
3 489 40 632
3 373 492 641
3 641 102 373
3 492 136 641
3 373 2 492
