# Supplementary material for: Subcortical shape biomarkers reveal limbic and basal ganglia damage in anti-LGI1 encephalitis
Source: Front Immunol. 2025 Jul 4;16:1623577. doi: 10.3389/fimmu.2025.1623577 (PMC12270846; doi:10.3389/fimmu.2025.1623577)
Supplement: Supplementary file 1 [file DataSheet1.zip › raw data/wmN01-L_Accu_first.vtk]

# vtk DataFile Version 3.0
this file was written using fslvtkio
ASCII
DATASET POLYDATA
POINTS 642 float
106.279 141.183 64.7702
97.4227 143.54 68.8164
95.1299 136.475 67.9831
103.524 134.549 64.7628
101.997 139.455 67.8127
103.402 136.75 60.1311
97.7947 138.679 62.5471
97.3427 140.249 72.1419
102.861 145.398 70.3416
98.4396 133.696 69.4719
98.5359 131.568 62.8942
102.444 144.355 63.5957
99.2778 143.496 72.4532
102.512 142.443 69.255
99.7656 140.016 70.1915
97.4104 136.812 70.8009
100.204 136.569 68.4681
99.9591 141.552 63.096
100.367 137.24 60.6845
103.018 140.661 61.9511
97.8594 134.745 62.0037
101.603 133.184 59.6128
102.993 136.929 66.5665
104.586 140.635 66.8396
105.161 137.879 64.4462
104.44 134.868 61.4917
105.462 139.296 62.0632
96.0739 142.772 72.1723
94.9055 138.277 71.4265
95.8895 140.155 68.1644
97.5907 141.331 65.4177
96.0766 137.333 64.8041
106.01 143.679 63.3547
106.336 143.837 67.2871
103.658 146.389 66.7392
99.7032 144.715 66.2129
98.8178 146.644 71.2293
102.326 131.483 63.422
97.9242 131.128 67.2429
101.28 133.56 67.035
95.8346 133.368 65.7458
95.158 133.878 70.5514
100.96 142.919 70.7366
101.17 141.211 69.8116
99.8292 141.802 71.2618
100.975 139.748 68.9732
102.353 140.76 68.5913
102.75 143.912 69.6898
100.99 144.555 71.576
98.3537 141.837 72.3871
98.6003 140.143 71.2426
98.7966 138.335 70.5423
100.047 138.316 69.3656
98.8714 136.751 69.6145
101.198 138.107 68.1929
97.5235 138.609 71.6117
97.7947 135.279 69.9774
99.2031 135.133 68.8117
100.253 139.477 61.8498
101.69 138.82 61.3237
101.429 141.075 62.3364
103.112 138.508 61.0762
101.942 136.829 60.1421
98.954 138.008 61.5245
98.8687 140.108 62.7129
101.095 143.121 63.3228
102.752 142.698 62.7649
99.4272 133.953 60.4623
100.825 135.316 59.5748
99.0743 136.016 60.8716
102.837 135.01 59.1709
100.058 132.169 61.0915
98.0483 132.979 62.2024
97.6364 136.801 62.0129
103.683 138.887 66.4523
104.848 139.331 65.6721
104.359 137.485 65.6832
105.629 139.612 64.5739
105.692 141.013 65.9607
103.255 140.14 67.3282
102.524 138.347 67.1776
103.368 135.741 65.8462
104.386 136.179 64.5736
105.051 136.359 63.0794
105.619 138.382 63.1562
105.396 137.053 61.6536
106.075 140.338 63.4275
104.005 134.655 63.2761
104.457 135.772 60.1243
104.62 138.062 60.8695
95.2902 140.57 71.7179
95.3019 139.407 69.7953
95.9996 141.409 70.1934
95.3611 138.24 67.9115
94.9117 137.391 69.617
96.0945 139.176 72.4042
96.4991 141.4 73.0148
96.8286 143.374 70.4505
96.735 141.884 68.5385
96.6581 140.717 66.7879
95.8725 138.8 66.3969
96.6495 139.419 65.0759
95.4873 136.803 66.3282
97.5858 142.493 67.0982
97.6163 140.037 63.8896
96.8598 138.018 63.5187
107.587 144.233 65.1517
106.232 145.913 67.0651
105.692 145.817 64.3928
103.585 146.47 69.0527
104.76 144.751 68.7678
106.596 142.577 65.8655
106.802 142.276 64.0196
104.208 144.264 63.2822
103.133 145.747 64.6425
101.378 146.03 66.4862
101.202 146.679 69.0045
99.4583 145.851 68.4166
101.102 146.461 71.597
101.078 144.837 64.6409
98.4209 144.167 67.6008
98.0967 145.02 69.8429
100.433 130.946 65.1801
99.967 131.908 67.2503
101.98 132.28 65.5917
99.6371 133.536 68.2589
98.2538 132.067 69.1585
98.1853 131.09 64.8039
100.461 131.012 62.7079
103.109 133.031 64.1824
102.676 133.91 65.8981
95.2084 133.255 68.179
96.1064 131.797 69.6758
96.0681 131.549 66.5286
97.0731 133.426 70.5816
95.0004 135.159 69.0693
95.5576 134.941 67.0458
96.9376 132.296 64.3084
103.75 141.593 68.073
104.458 143.125 68.4471
105.466 142.193 67.2708
105.73 141.589 62.7028
104.405 142.377 62.502
104.301 140.033 61.8945
100.744 135.079 67.8686
101.56 136.71 67.4486
102.139 135.284 66.84
103.474 132.974 62.3194
103.647 133.672 60.1847
102.162 131.833 61.223
99.136 145.484 73.2478
97.4484 143.379 73.3355
97.1555 144.984 71.8984
98.5135 143.197 65.7513
98.7087 141.637 64.1983
99.7018 143.471 64.4287
94.9969 136.219 70.6965
96.1479 137.301 71.9586
96.3576 135.335 71.1631
96.73 134.013 63.659
96.6807 136.039 63.3129
95.9615 135.278 65.0903
101.179 142.114 70.1729
100.519 141.447 70.4777
100.388 142.359 70.9036
99.8749 140.908 70.6856
100.442 140.616 70.0568
101.847 141.92 69.6372
101.71 142.697 70.0012
100.176 143.176 71.5624
99.6028 142.637 71.7803
101.105 140.475 69.4135
101.826 141.018 69.2275
101.705 140.272 68.7466
102.503 141.576 69.0114
100.409 139.891 69.5987
101.477 139.579 68.3318
102.175 140.057 68.1512
101.816 143.442 70.2102
100.986 143.711 71.1561
101.802 144.23 70.5835
100.103 144.032 72.0238
102.632 143.188 69.4051
102.823 144.64 70.004
101.948 145.048 70.9951
99.1403 141.847 71.9277
99.2642 140.96 71.3048
98.5819 140.985 71.8545
99.2048 140.099 70.6991
98.8206 142.745 72.4204
97.8762 140.948 72.2731
97.9909 140.169 71.7445
99.4537 138.404 69.9619
99.5415 137.532 69.5402
98.9124 137.539 70.1486
99.5239 136.649 69.0569
100.118 137.383 68.9251
99.8753 139.214 69.7409
99.2216 139.22 70.2619
98.1355 137.555 70.7066
98.1903 136.797 70.1593
100.593 138.219 68.7691
100.412 139.091 69.1163
100.95 138.966 68.4681
100.735 137.341 68.3701
101.542 138.834 67.9652
98.6392 139.3 70.7337
98.1264 138.462 71.0266
97.9923 139.353 71.2304
97.5146 137.665 71.2949
97.3288 139.48 71.7471
98.2657 136.024 69.7081
98.9936 135.922 69.2191
98.5219 135.214 69.4322
99.7012 135.862 68.6239
97.59 136.111 70.2957
98.1028 134.459 69.7323
98.7781 134.415 69.1756
100.998 139.126 61.5914
101.616 139.966 61.8242
100.85 140.303 62.0341
102.2 140.807 62.1338
102.302 139.746 61.7031
101.013 138.065 60.9308
100.331 138.369 61.2739
100.115 140.572 62.4104
100.654 141.364 62.6178
102.417 138.694 61.1767
101.788 137.835 60.7859
102.513 137.676 60.6287
101.113 137.025 60.3591
102.978 139.568 61.6095
103.223 137.552 60.6012
102.721 136.728 60.0649
99.6144 138.742 61.6207
99.5538 139.821 62.2534
98.9215 139.05 62.1164
99.4887 140.797 62.9445
99.6735 137.648 61.0847
98.3437 138.347 62.0405
98.3261 139.363 62.5996
101.24 142.111 62.7271
102.103 141.869 62.5339
101.901 142.92 62.908
102.911 141.646 62.4
100.517 142.353 63.2165
101.748 143.824 63.389
102.602 143.606 63.1432
100.103 134.584 59.8993
99.8873 135.699 60.2425
99.1977 135.016 60.6052
99.7056 136.685 60.6848
100.578 136.274 60.1348
101.188 134.229 59.3679
100.425 133.52 59.8298
98.601 134.398 61.1853
98.4486 135.348 61.3451
101.417 136.151 59.7134
101.821 135.136 59.2287
102.372 135.991 59.4985
102.262 134.034 59.18
103.199 135.931 59.5373
99.7122 133.019 60.6021
98.6928 133.451 61.2283
98.9718 132.541 61.5137
97.904 133.849 61.954
100.824 132.644 60.2724
99.2461 131.802 62.0049
98.3047 132.176 62.5158
98.2697 136.378 61.3525
98.9375 137.045 61.1177
98.2268 137.388 61.6672
97.7386 135.732 61.9837
97.7226 137.777 62.2975
104.271 139.17 66.1588
104.554 138.431 65.6323
103.943 138.205 66.1028
104.803 137.747 65.1162
105.021 138.636 65.0964
104.787 139.948 66.2739
104.182 139.852 66.6481
103.374 137.847 66.4792
103.742 137.209 66.1358
105.303 139.476 65.1682
105.282 140.123 65.8687
105.748 140.209 65.2941
105.166 140.808 66.4295
105.34 138.761 64.4756
106.006 140.387 64.6607
106.01 141.094 65.3638
103.501 139.598 66.8469
103.17 138.563 66.7916
102.951 139.246 67.1546
102.778 137.609 66.9097
103.88 140.406 67.0924
102.659 139.786 67.5939
102.293 138.965 67.5288
103.826 136.562 65.7347
104.402 136.82 65.1799
103.897 135.998 65.2285
104.854 136.994 64.5414
103.194 136.368 66.166
103.502 135.13 65.3454
103.867 135.364 64.6511
105.357 137.351 63.1102
105.534 137.664 62.4377
105.281 136.641 62.349
105.484 138.077 61.8195
105.666 138.786 62.5303
105.396 138.036 63.79
105.111 137.103 63.7963
104.824 135.613 62.28
105.095 135.91 61.548
105.862 139.385 63.2287
105.582 139.016 63.8602
105.91 139.901 63.9897
105.928 139.851 62.6356
106.173 140.738 64.1142
104.711 136.272 63.8618
104.531 135.528 63.1473
104.228 135.434 63.9749
104.231 134.73 62.4
103.757 134.596 64.0857
105.008 136.444 60.9002
105.183 137.545 61.1596
104.575 136.972 60.5045
105.101 138.672 61.4871
104.659 135.264 60.7382
103.929 136.347 60.0141
103.948 137.377 60.5173
95.2262 140.011 70.6966
95.547 140.438 69.866
95.5696 141.082 70.9464
95.9882 140.712 69.1921
95.5798 139.805 68.991
94.9837 138.937 70.6088
95.1088 139.495 71.5062
95.6634 141.649 72.0179
96.0013 142.091 71.1895
95.3164 138.896 68.8195
95.0742 138.444 69.6674
95.155 137.887 68.7771
94.9567 137.908 70.4883
95.5367 139.243 68.0333
95.1495 137.307 67.9283
94.9794 136.953 68.7662
95.5128 139.851 72.2054
95.6237 141.03 72.6468
96.2703 140.333 72.6626
96.0403 142.071 72.9193
95.3015 138.714 72.2349
96.7167 139.706 72.2155
97.0198 140.741 72.643
96.3631 142.393 70.34
96.3409 141.67 69.3458
96.6937 142.618 69.4831
96.2853 141.023 68.3857
96.4401 143.127 71.2842
97.0723 143.448 69.555
97.0696 142.742 68.6821
96.2368 139.785 66.6122
96.2049 139.141 65.7195
96.6383 140.056 65.9235
96.2852 138.426 64.9308
95.9749 138.104 65.5953
95.8916 139.493 67.2694
96.248 140.434 67.4662
97.1055 140.977 66.0411
97.1367 140.315 65.2972
95.6594 137.8 66.3167
95.5945 138.56 67.1439
95.3467 137.549 67.0814
95.7938 137.082 65.5797
95.2685 136.629 67.1608
96.6444 141.281 67.6433
97.1322 141.609 66.9012
97.1264 142.151 67.7788
97.56 141.946 66.2068
97.4984 143.015 67.9665
97.1393 139.763 64.4917
96.6733 138.762 64.2713
97.1162 139.08 63.6751
96.3886 137.7 64.1251
97.6377 140.69 64.7168
97.6809 139.373 63.1721
97.3422 138.378 62.9941
107.176 145.286 66.0849
106.225 146.042 65.6853
106.911 145.299 64.6439
104.897 146.246 65.5699
105.124 146.366 66.7396
106.584 144.878 67.2001
107.109 144.173 66.3361
107.052 144.236 63.9955
106.15 144.899 63.6968
104.988 146.216 67.9564
105.733 145.403 68.1153
104.537 145.794 69.0556
105.611 144.39 67.8965
103.723 146.525 67.8741
103.34 145.956 69.9646
103.756 145.05 69.4924
107.161 143.371 65.6105
107.268 143.337 64.4433
106.843 142.508 64.9132
106.611 143.08 63.6059
106.549 143.217 66.6035
106.425 141.826 65.2794
106.608 141.632 64.4372
104.991 145.085 63.6804
104.401 145.897 64.4955
103.822 145.122 63.84
103.524 146.19 65.5941
105.171 144.076 63.2739
103.28 144.304 63.4169
102.732 145.041 64.0192
101.434 146.393 67.5652
100.217 146.487 68.6738
100.372 145.98 67.3641
99.1747 146.339 69.7189
100.012 146.793 70.19
102.417 146.577 67.8855
102.531 146.288 66.6229
100.446 145.468 66.4322
99.6006 145.414 67.2539
101.114 146.87 70.3356
102.403 146.667 69.0462
102.314 146.517 70.3145
99.9487 146.854 71.5969
102.046 145.874 71.0661
102.302 145.942 65.5732
101.219 145.555 65.5745
101.966 145.42 64.679
100.362 144.919 65.3936
101.788 144.595 64.0307
98.937 145.022 68.0087
98.6451 145.482 69.1368
98.243 144.586 68.6366
98.4196 145.9 70.4971
99.0652 144.53 66.9888
97.8397 143.843 68.2071
97.6959 144.238 69.2537
100.245 131.314 66.3736
101.025 132.04 66.3977
101.395 131.415 65.4857
101.623 132.815 66.4392
100.718 132.632 67.0936
99.0755 131.351 67.274
99.2163 130.98 66.1597
101.488 131.131 64.2993
102.224 131.783 64.6223
99.8347 132.697 67.8533
99.119 131.883 68.2083
99.08 132.733 68.7194
98.0742 131.462 68.383
100.487 133.482 67.6573
98.9846 133.637 68.8445
98.4402 132.92 69.4546
99.2966 130.911 64.931
100.489 130.88 63.914
99.2915 130.936 63.7277
101.474 131.033 63.035
98.0911 130.987 65.9806
98.312 131.227 63.7125
99.3712 131.262 62.74
102.651 132.579 64.8418
102.367 133.097 65.7631
102.931 133.418 65.1352
102.033 133.701 66.4571
102.885 132.186 63.8505
103.373 133.821 64.5303
103.23 134.233 65.399
95.3082 132.341 68.9661
95.9859 131.613 68.1169
95.4625 132.343 67.4665
96.9028 131.157 66.9613
96.9601 131.369 68.5515
95.4685 132.633 70.2445
95.062 133.405 69.4277
95.5074 133.187 66.9291
95.806 132.412 66.1807
97.3136 131.763 69.5922
96.5803 132.455 70.4763
97.6704 132.665 70.091
96.0446 133.433 70.9182
97.734 133.591 70.0013
95.0557 134.22 68.6942
95.3589 134.09 67.5596
95.3517 135.056 68.0616
95.6207 134.139 66.4697
94.8472 134.511 69.8222
95.1397 135.875 68.4741
95.3577 135.757 67.5243
96.418 131.841 65.3307
97.0917 131.183 65.6799
97.3386 131.478 64.4579
96.2107 132.761 65.0187
97.6861 131.913 63.4707
104.045 142.406 68.2997
104.986 142.728 67.8242
104.543 141.924 67.6986
105.913 142.973 67.2964
105.396 143.522 67.7917
103.409 142.794 68.8093
103.254 142.081 68.7292
104.169 141.135 67.44
104.914 141.489 67.0591
104.69 143.864 68.5238
103.621 143.464 68.9797
103.768 144.209 69.2003
103.071 141.21 68.4286
103.472 140.804 67.7154
102.781 140.423 67.9443
105.583 141.656 66.6216
106.134 142.422 66.6649
106.158 141.807 65.9741
105.135 142.031 62.5399
104.368 141.23 62.1961
105.024 140.884 62.1882
103.678 140.385 61.8942
103.686 141.501 62.2369
105.196 143.118 62.8725
105.931 142.669 62.9728
105.606 140.452 62.3154
104.936 139.702 61.8701
103.583 142.503 62.6014
104.347 143.361 62.8753
103.444 143.474 63.0276
106.313 142.016 63.2676
105.975 140.909 63.0064
106.291 141.324 63.7672
104.423 139.036 61.3911
103.661 139.337 61.527
103.805 138.338 60.9276
101.19 135.898 67.661
101.868 135.996 67.1502
101.488 135.134 67.3938
102.563 136.164 66.6389
102.272 136.837 66.9963
100.888 136.609 67.9681
100.442 135.846 68.1392
101.031 134.264 67.5323
101.736 134.375 66.9687
102.124 137.539 67.2838
101.395 137.394 67.7819
101.872 138.285 67.6216
100.005 135.18 68.3248
100.217 134.267 68.0205
99.3945 134.362 68.4897
102.403 134.574 66.4534
102.786 135.504 66.3488
102.996 134.852 65.8895
103.648 133.209 61.2385
102.977 132.668 60.5925
103.001 132.246 61.7013
101.988 132.454 60.3333
102.738 133.263 59.7142
104.133 134.215 60.8117
103.921 133.973 61.8615
102.978 132.091 62.77
102.295 131.507 62.2224
103.317 134.263 59.4428
104.185 134.693 60.08
103.879 135.353 59.4449
103.712 133.906 62.8202
103.306 132.912 63.2962
103.505 133.897 63.7247
101.422 131.293 61.8365
101.172 131.939 60.8506
100.26 131.494 61.7954
98.1777 144.39 73.3538
96.9639 144.356 73.0523
97.7756 145.542 72.9793
96.635 143.881 71.9011
96.3958 143.247 72.9925
98.4201 143.385 72.9797
99.2218 144.387 72.916
98.8336 146.544 72.6256
97.9522 145.86 71.6045
96.9017 142.338 73.2091
98.0579 142.517 72.8923
97.4755 141.529 72.7065
100.141 144.849 72.3469
100.132 146.09 72.5861
101.17 145.415 71.7422
97.6941 145.131 70.8561
97.0683 144.194 71.0806
97.4353 144.244 70.1325
98.5892 142.477 64.9623
99.1349 142.61 64.303
99.0688 143.385 65.0942
99.7788 142.547 63.7522
99.3185 141.649 63.6761
98.1222 141.574 64.8149
98.0219 142.289 65.5579
99.0415 144.028 65.9886
99.6992 144.205 65.2716
98.8737 140.828 63.4956
98.2338 140.802 64.0839
98.2772 140.102 63.3231
98.0306 142.837 66.4254
98.4566 143.778 66.6408
97.9819 143.32 67.3319
100.347 144.209 64.5646
100.396 143.261 63.8916
101.066 143.999 63.9346
95.4088 136.752 71.4473
96.281 136.35 71.3985
95.5478 135.683 71.159
96.938 136.13 70.9878
96.8681 137.065 71.423
95.3304 137.672 72.0027
95.0292 137.289 70.9874
95.0012 135.108 70.6575
95.7397 134.621 71.0842
96.9812 137.891 71.7973
96.0491 138.198 72.3531
96.896 138.845 72.0182
94.8917 136.754 70.0979
94.835 135.582 69.9311
94.9649 136.272 69.2151
96.6528 134.382 71.0091
97.191 135.338 70.6085
97.4663 134.38 70.2769
96.6949 135.013 63.4382
96.2544 135.683 64.1816
96.2932 134.629 64.4032
95.9819 136.312 64.9196
96.2452 136.655 64.0377
97.2426 135.371 62.6937
97.2694 134.376 62.7947
96.2389 133.648 64.6395
95.9419 134.306 65.3897
96.6444 137.057 63.3629
97.149 136.405 62.6398
97.2012 137.456 62.7996
97.3265 133.495 62.8854
96.7936 133.087 63.9478
97.4588 132.634 63.1954
95.746 135.014 66.0528
95.7125 136.021 65.7355
95.5191 135.833 66.611
POLYGONS 1280  5120
3 164 162 163
3 163 44 164
3 162 43 163
3 164 42 162
3 166 165 163
3 163 43 166
3 165 44 163
3 166 14 165
3 168 167 162
3 162 42 168
3 167 43 162
3 168 13 167
3 170 169 164
3 164 44 170
3 169 42 164
3 170 12 169
3 173 171 172
3 172 46 173
3 171 43 172
3 173 45 171
3 167 174 172
3 172 43 167
3 174 46 172
3 167 13 174
3 175 166 171
3 171 45 175
3 166 43 171
3 175 14 166
3 177 176 173
3 173 46 177
3 176 45 173
3 177 4 176
3 180 178 179
3 179 48 180
3 178 42 179
3 180 47 178
3 169 181 179
3 179 42 169
3 181 48 179
3 169 12 181
3 182 168 178
3 178 47 182
3 168 42 178
3 182 13 168
3 184 183 180
3 180 48 184
3 183 47 180
3 184 8 183
3 187 185 186
3 186 50 187
3 185 44 186
3 187 49 185
3 165 188 186
3 186 44 165
3 188 50 186
3 165 14 188
3 189 170 185
3 185 49 189
3 170 44 185
3 189 12 170
3 191 190 187
3 187 50 191
3 190 49 187
3 191 7 190
3 194 192 193
3 193 53 194
3 192 52 193
3 194 51 192
3 196 195 193
3 193 52 196
3 195 53 193
3 196 16 195
3 198 197 192
3 192 51 198
3 197 52 192
3 198 14 197
3 200 199 194
3 194 53 200
3 199 51 194
3 200 15 199
3 203 201 202
3 202 45 203
3 201 52 202
3 203 54 201
3 197 175 202
3 202 52 197
3 175 45 202
3 197 14 175
3 204 196 201
3 201 54 204
3 196 52 201
3 204 16 196
3 176 205 203
3 203 45 176
3 205 54 203
3 176 4 205
3 208 206 207
3 207 55 208
3 206 51 207
3 208 50 206
3 199 209 207
3 207 51 199
3 209 55 207
3 199 15 209
3 188 198 206
3 206 50 188
3 198 51 206
3 188 14 198
3 210 191 208
3 208 55 210
3 191 50 208
3 210 7 191
3 213 211 212
3 212 57 213
3 211 53 212
3 213 56 211
3 195 214 212
3 212 53 195
3 214 57 212
3 195 16 214
3 215 200 211
3 211 56 215
3 200 53 211
3 215 15 200
3 217 216 213
3 213 57 217
3 216 56 213
3 217 9 216
3 220 218 219
3 219 60 220
3 218 59 219
3 220 58 218
3 222 221 219
3 219 59 222
3 221 60 219
3 222 19 221
3 224 223 218
3 218 58 224
3 223 59 218
3 224 18 223
3 226 225 220
3 220 60 226
3 225 58 220
3 226 17 225
3 229 227 228
3 228 62 229
3 227 59 228
3 229 61 227
3 223 230 228
3 228 59 223
3 230 62 228
3 223 18 230
3 231 222 227
3 227 61 231
3 222 59 227
3 231 19 222
3 233 232 229
3 229 62 233
3 232 61 229
3 233 5 232
3 236 234 235
3 235 64 236
3 234 58 235
3 236 63 234
3 225 237 235
3 235 58 225
3 237 64 235
3 225 17 237
3 238 224 234
3 234 63 238
3 224 58 234
3 238 18 224
3 240 239 236
3 236 64 240
3 239 63 236
3 240 6 239
3 243 241 242
3 242 66 243
3 241 60 242
3 243 65 241
3 221 244 242
3 242 60 221
3 244 66 242
3 221 19 244
3 245 226 241
3 241 65 245
3 226 60 241
3 245 17 226
3 247 246 243
3 243 66 247
3 246 65 243
3 247 11 246
3 250 248 249
3 249 69 250
3 248 68 249
3 250 67 248
3 252 251 249
3 249 68 252
3 251 69 249
3 252 18 251
3 254 253 248
3 248 67 254
3 253 68 248
3 254 21 253
3 256 255 250
3 250 69 256
3 255 67 250
3 256 20 255
3 259 257 258
3 258 70 259
3 257 68 258
3 259 62 257
3 253 260 258
3 258 68 253
3 260 70 258
3 253 21 260
3 230 252 257
3 257 62 230
3 252 68 257
3 230 18 252
3 261 233 259
3 259 70 261
3 233 62 259
3 261 5 233
3 264 262 263
3 263 72 264
3 262 67 263
3 264 71 262
3 255 265 263
3 263 67 255
3 265 72 263
3 255 20 265
3 266 254 262
3 262 71 266
3 254 67 262
3 266 21 254
3 268 267 264
3 264 72 268
3 267 71 264
3 268 10 267
3 271 269 270
3 270 63 271
3 269 69 270
3 271 73 269
3 251 238 270
3 270 69 251
3 238 63 270
3 251 18 238
3 272 256 269
3 269 73 272
3 256 69 269
3 272 20 256
3 239 273 271
3 271 63 239
3 273 73 271
3 239 6 273
3 276 274 275
3 275 76 276
3 274 75 275
3 276 74 274
3 278 277 275
3 275 75 278
3 277 76 275
3 278 24 277
3 280 279 274
3 274 74 280
3 279 75 274
3 280 23 279
3 282 281 276
3 276 76 282
3 281 74 276
3 282 22 281
3 285 283 284
3 284 78 285
3 283 75 284
3 285 77 283
3 279 286 284
3 284 75 279
3 286 78 284
3 279 23 286
3 287 278 283
3 283 77 287
3 278 75 283
3 287 24 278
3 289 288 285
3 285 78 289
3 288 77 285
3 289 0 288
3 292 290 291
3 291 80 292
3 290 74 291
3 292 79 290
3 281 293 291
3 291 74 281
3 293 80 291
3 281 22 293
3 294 280 290
3 290 79 294
3 280 74 290
3 294 23 280
3 296 295 292
3 292 80 296
3 295 79 292
3 296 4 295
3 299 297 298
3 298 82 299
3 297 76 298
3 299 81 297
3 277 300 298
3 298 76 277
3 300 82 298
3 277 24 300
3 301 282 297
3 297 81 301
3 282 76 297
3 301 22 282
3 303 302 299
3 299 82 303
3 302 81 299
3 303 3 302
3 306 304 305
3 305 85 306
3 304 84 305
3 306 83 304
3 308 307 305
3 305 84 308
3 307 85 305
3 308 26 307
3 310 309 304
3 304 83 310
3 309 84 304
3 310 24 309
3 312 311 306
3 306 85 312
3 311 83 306
3 312 25 311
3 315 313 314
3 314 77 315
3 313 84 314
3 315 86 313
3 309 287 314
3 314 84 309
3 287 77 314
3 309 24 287
3 316 308 313
3 313 86 316
3 308 84 313
3 316 26 308
3 288 317 315
3 315 77 288
3 317 86 315
3 288 0 317
3 320 318 319
3 319 87 320
3 318 83 319
3 320 82 318
3 311 321 319
3 319 83 311
3 321 87 319
3 311 25 321
3 300 310 318
3 318 82 300
3 310 83 318
3 300 24 310
3 322 303 320
3 320 87 322
3 303 82 320
3 322 3 303
3 325 323 324
3 324 89 325
3 323 85 324
3 325 88 323
3 307 326 324
3 324 85 307
3 326 89 324
3 307 26 326
3 327 312 323
3 323 88 327
3 312 85 323
3 327 25 312
3 329 328 325
3 325 89 329
3 328 88 325
3 329 5 328
3 332 330 331
3 331 92 332
3 330 91 331
3 332 90 330
3 334 333 331
3 331 91 334
3 333 92 331
3 334 29 333
3 336 335 330
3 330 90 336
3 335 91 330
3 336 28 335
3 338 337 332
3 332 92 338
3 337 90 332
3 338 27 337
3 341 339 340
3 340 94 341
3 339 91 340
3 341 93 339
3 335 342 340
3 340 91 335
3 342 94 340
3 335 28 342
3 343 334 339
3 339 93 343
3 334 91 339
3 343 29 334
3 345 344 341
3 341 94 345
3 344 93 341
3 345 2 344
3 348 346 347
3 347 96 348
3 346 90 347
3 348 95 346
3 337 349 347
3 347 90 337
3 349 96 347
3 337 27 349
3 350 336 346
3 346 95 350
3 336 90 346
3 350 28 336
3 352 351 348
3 348 96 352
3 351 95 348
3 352 7 351
3 355 353 354
3 354 98 355
3 353 92 354
3 355 97 353
3 333 356 354
3 354 92 333
3 356 98 354
3 333 29 356
3 357 338 353
3 353 97 357
3 338 92 353
3 357 27 338
3 359 358 355
3 355 98 359
3 358 97 355
3 359 1 358
3 362 360 361
3 361 101 362
3 360 100 361
3 362 99 360
3 364 363 361
3 361 100 364
3 363 101 361
3 364 31 363
3 366 365 360
3 360 99 366
3 365 100 360
3 366 29 365
3 368 367 362
3 362 101 368
3 367 99 362
3 368 30 367
3 371 369 370
3 370 93 371
3 369 100 370
3 371 102 369
3 365 343 370
3 370 100 365
3 343 93 370
3 365 29 343
3 372 364 369
3 369 102 372
3 364 100 369
3 372 31 364
3 344 373 371
3 371 93 344
3 373 102 371
3 344 2 373
3 376 374 375
3 375 103 376
3 374 99 375
3 376 98 374
3 367 377 375
3 375 99 367
3 377 103 375
3 367 30 377
3 356 366 374
3 374 98 356
3 366 99 374
3 356 29 366
3 378 359 376
3 376 103 378
3 359 98 376
3 378 1 359
3 381 379 380
3 380 105 381
3 379 101 380
3 381 104 379
3 363 382 380
3 380 101 363
3 382 105 380
3 363 31 382
3 383 368 379
3 379 104 383
3 368 101 379
3 383 30 368
3 385 384 381
3 381 105 385
3 384 104 381
3 385 6 384
3 388 386 387
3 387 108 388
3 386 107 387
3 388 106 386
3 390 389 387
3 387 107 390
3 389 108 387
3 390 34 389
3 392 391 386
3 386 106 392
3 391 107 386
3 392 33 391
3 394 393 388
3 388 108 394
3 393 106 388
3 394 32 393
3 397 395 396
3 396 110 397
3 395 107 396
3 397 109 395
3 391 398 396
3 396 107 391
3 398 110 396
3 391 33 398
3 399 390 395
3 395 109 399
3 390 107 395
3 399 34 390
3 401 400 397
3 397 110 401
3 400 109 397
3 401 8 400
3 404 402 403
3 403 112 404
3 402 106 403
3 404 111 402
3 393 405 403
3 403 106 393
3 405 112 403
3 393 32 405
3 406 392 402
3 402 111 406
3 392 106 402
3 406 33 392
3 408 407 404
3 404 112 408
3 407 111 404
3 408 0 407
3 411 409 410
3 410 114 411
3 409 108 410
3 411 113 409
3 389 412 410
3 410 108 389
3 412 114 410
3 389 34 412
3 413 394 409
3 409 113 413
3 394 108 409
3 413 32 394
3 415 414 411
3 411 114 415
3 414 113 411
3 415 11 414
3 418 416 417
3 417 117 418
3 416 116 417
3 418 115 416
3 420 419 417
3 417 116 420
3 419 117 417
3 420 36 419
3 422 421 416
3 416 115 422
3 421 116 416
3 422 34 421
3 424 423 418
3 418 117 424
3 423 115 418
3 424 35 423
3 427 425 426
3 426 109 427
3 425 116 426
3 427 118 425
3 421 399 426
3 426 116 421
3 399 109 426
3 421 34 399
3 428 420 425
3 425 118 428
3 420 116 425
3 428 36 420
3 400 429 427
3 427 109 400
3 429 118 427
3 400 8 429
3 432 430 431
3 431 119 432
3 430 115 431
3 432 114 430
3 423 433 431
3 431 115 423
3 433 119 431
3 423 35 433
3 412 422 430
3 430 114 412
3 422 115 430
3 412 34 422
3 434 415 432
3 432 119 434
3 415 114 432
3 434 11 415
3 437 435 436
3 436 121 437
3 435 117 436
3 437 120 435
3 419 438 436
3 436 117 419
3 438 121 436
3 419 36 438
3 439 424 435
3 435 120 439
3 424 117 435
3 439 35 424
3 441 440 437
3 437 121 441
3 440 120 437
3 441 1 440
3 444 442 443
3 443 124 444
3 442 123 443
3 444 122 442
3 446 445 443
3 443 123 446
3 445 124 443
3 446 39 445
3 448 447 442
3 442 122 448
3 447 123 442
3 448 38 447
3 450 449 444
3 444 124 450
3 449 122 444
3 450 37 449
3 453 451 452
3 452 126 453
3 451 123 452
3 453 125 451
3 447 454 452
3 452 123 447
3 454 126 452
3 447 38 454
3 455 446 451
3 451 125 455
3 446 123 451
3 455 39 446
3 457 456 453
3 453 126 457
3 456 125 453
3 457 9 456
3 460 458 459
3 459 128 460
3 458 122 459
3 460 127 458
3 449 461 459
3 459 122 449
3 461 128 459
3 449 37 461
3 462 448 458
3 458 127 462
3 448 122 458
3 462 38 448
3 464 463 460
3 460 128 464
3 463 127 460
3 464 10 463
3 467 465 466
3 466 130 467
3 465 124 466
3 467 129 465
3 445 468 466
3 466 124 445
3 468 130 466
3 445 39 468
3 469 450 465
3 465 129 469
3 450 124 465
3 469 37 450
3 471 470 467
3 467 130 471
3 470 129 467
3 471 3 470
3 474 472 473
3 473 133 474
3 472 132 473
3 474 131 472
3 476 475 473
3 473 132 476
3 475 133 473
3 476 38 475
3 478 477 472
3 472 131 478
3 477 132 472
3 478 41 477
3 480 479 474
3 474 133 480
3 479 131 474
3 480 40 479
3 483 481 482
3 482 134 483
3 481 132 482
3 483 126 481
3 477 484 482
3 482 132 477
3 484 134 482
3 477 41 484
3 454 476 481
3 481 126 454
3 476 132 481
3 454 38 476
3 485 457 483
3 483 134 485
3 457 126 483
3 485 9 457
3 488 486 487
3 487 136 488
3 486 131 487
3 488 135 486
3 479 489 487
3 487 131 479
3 489 136 487
3 479 40 489
3 490 478 486
3 486 135 490
3 478 131 486
3 490 41 478
3 492 491 488
3 488 136 492
3 491 135 488
3 492 2 491
3 495 493 494
3 494 127 495
3 493 133 494
3 495 137 493
3 475 462 494
3 494 133 475
3 462 127 494
3 475 38 462
3 496 480 493
3 493 137 496
3 480 133 493
3 496 40 480
3 463 497 495
3 495 127 463
3 497 137 495
3 463 10 497
3 500 498 499
3 499 140 500
3 498 139 499
3 500 138 498
3 502 501 499
3 499 139 502
3 501 140 499
3 502 33 501
3 504 503 498
3 498 138 504
3 503 139 498
3 504 13 503
3 506 505 500
3 500 140 506
3 505 138 500
3 506 23 505
3 509 507 508
3 508 47 509
3 507 139 508
3 509 110 507
3 503 182 508
3 508 139 503
3 182 47 508
3 503 13 182
3 398 502 507
3 507 110 398
3 502 139 507
3 398 33 502
3 183 401 509
3 509 47 183
3 401 110 509
3 183 8 401
3 512 510 511
3 511 79 512
3 510 138 511
3 512 46 510
3 505 294 511
3 511 138 505
3 294 79 511
3 505 23 294
3 174 504 510
3 510 46 174
3 504 138 510
3 174 13 504
3 295 177 512
3 512 79 295
3 177 46 512
3 295 4 177
3 515 513 514
3 514 111 515
3 513 140 514
3 515 78 513
3 501 406 514
3 514 140 501
3 406 111 514
3 501 33 406
3 286 506 513
3 513 78 286
3 506 140 513
3 286 23 506
3 407 289 515
3 515 111 407
3 289 78 515
3 407 0 289
3 518 516 517
3 517 143 518
3 516 142 517
3 518 141 516
3 520 519 517
3 517 142 520
3 519 143 517
3 520 19 519
3 522 521 516
3 516 141 522
3 521 142 516
3 522 32 521
3 524 523 518
3 518 143 524
3 523 141 518
3 524 26 523
3 527 525 526
3 526 113 527
3 525 142 526
3 527 66 525
3 521 413 526
3 526 142 521
3 413 113 526
3 521 32 413
3 244 520 525
3 525 66 244
3 520 142 525
3 244 19 520
3 414 247 527
3 527 113 414
3 247 66 527
3 414 11 247
3 530 528 529
3 529 86 530
3 528 141 529
3 530 112 528
3 523 316 529
3 529 141 523
3 316 86 529
3 523 26 316
3 405 522 528
3 528 112 405
3 522 141 528
3 405 32 522
3 317 408 530
3 530 86 317
3 408 112 530
3 317 0 408
3 533 531 532
3 532 61 533
3 531 143 532
3 533 89 531
3 519 231 532
3 532 143 519
3 231 61 532
3 519 19 231
3 326 524 531
3 531 89 326
3 524 143 531
3 326 26 524
3 232 329 533
3 533 61 232
3 329 89 533
3 232 5 329
3 536 534 535
3 535 146 536
3 534 145 535
3 536 144 534
3 538 537 535
3 535 145 538
3 537 146 535
3 538 22 537
3 540 539 534
3 534 144 540
3 539 145 534
3 540 16 539
3 542 541 536
3 536 146 542
3 541 144 536
3 542 39 541
3 545 543 544
3 544 54 545
3 543 145 544
3 545 80 543
3 539 204 544
3 544 145 539
3 204 54 544
3 539 16 204
3 293 538 543
3 543 80 293
3 538 145 543
3 293 22 538
3 205 296 545
3 545 54 205
3 296 80 545
3 205 4 296
3 548 546 547
3 547 125 548
3 546 144 547
3 548 57 546
3 541 455 547
3 547 144 541
3 455 125 547
3 541 39 455
3 214 540 546
3 546 57 214
3 540 144 546
3 214 16 540
3 456 217 548
3 548 125 456
3 217 57 548
3 456 9 217
3 551 549 550
3 550 81 551
3 549 146 550
3 551 130 549
3 537 301 550
3 550 146 537
3 301 81 550
3 537 22 301
3 468 542 549
3 549 130 468
3 542 146 549
3 468 39 542
3 302 471 551
3 551 81 302
3 471 130 551
3 302 3 471
3 554 552 553
3 553 149 554
3 552 148 553
3 554 147 552
3 556 555 553
3 553 148 556
3 555 149 553
3 556 21 555
3 558 557 552
3 552 147 558
3 557 148 552
3 558 25 557
3 560 559 554
3 554 149 560
3 559 147 554
3 560 37 559
3 563 561 562
3 562 88 563
3 561 148 562
3 563 70 561
3 557 327 562
3 562 148 557
3 327 88 562
3 557 25 327
3 260 556 561
3 561 70 260
3 556 148 561
3 260 21 556
3 328 261 563
3 563 88 328
3 261 70 563
3 328 5 261
3 566 564 565
3 565 129 566
3 564 147 565
3 566 87 564
3 559 469 565
3 565 147 559
3 469 129 565
3 559 37 469
3 321 558 564
3 564 87 321
3 558 147 564
3 321 25 558
3 470 322 566
3 566 129 470
3 322 87 566
3 470 3 322
3 569 567 568
3 568 71 569
3 567 149 568
3 569 128 567
3 555 266 568
3 568 149 555
3 266 71 568
3 555 21 266
3 461 560 567
3 567 128 461
3 560 149 567
3 461 37 560
3 267 464 569
3 569 71 267
3 464 128 569
3 267 10 464
3 572 570 571
3 571 152 572
3 570 151 571
3 572 150 570
3 574 573 571
3 571 151 574
3 573 152 571
3 574 27 573
3 576 575 570
3 570 150 576
3 575 151 570
3 576 12 575
3 578 577 572
3 572 152 578
3 577 150 572
3 578 36 577
3 581 579 580
3 580 49 581
3 579 151 580
3 581 96 579
3 575 189 580
3 580 151 575
3 189 49 580
3 575 12 189
3 349 574 579
3 579 96 349
3 574 151 579
3 349 27 574
3 190 352 581
3 581 49 190
3 352 96 581
3 190 7 352
3 584 582 583
3 583 118 584
3 582 150 583
3 584 48 582
3 577 428 583
3 583 150 577
3 428 118 583
3 577 36 428
3 181 576 582
3 582 48 181
3 576 150 582
3 181 12 576
3 429 184 584
3 584 118 429
3 184 48 584
3 429 8 184
3 587 585 586
3 586 97 587
3 585 152 586
3 587 121 585
3 573 357 586
3 586 152 573
3 357 97 586
3 573 27 357
3 438 578 585
3 585 121 438
3 578 152 585
3 438 36 578
3 358 441 587
3 587 97 358
3 441 121 587
3 358 1 441
3 590 588 589
3 589 155 590
3 588 154 589
3 590 153 588
3 592 591 589
3 589 154 592
3 591 155 589
3 592 17 591
3 594 593 588
3 588 153 594
3 593 154 588
3 594 30 593
3 596 595 590
3 590 155 596
3 595 153 590
3 596 35 595
3 599 597 598
3 598 104 599
3 597 154 598
3 599 64 597
3 593 383 598
3 598 154 593
3 383 104 598
3 593 30 383
3 237 592 597
3 597 64 237
3 592 154 597
3 237 17 592
3 384 240 599
3 599 104 384
3 240 64 599
3 384 6 240
3 602 600 601
3 601 120 602
3 600 153 601
3 602 103 600
3 595 439 601
3 601 153 595
3 439 120 601
3 595 35 439
3 377 594 600
3 600 103 377
3 594 153 600
3 377 30 594
3 440 378 602
3 602 120 440
3 378 103 602
3 440 1 378
3 605 603 604
3 604 65 605
3 603 155 604
3 605 119 603
3 591 245 604
3 604 155 591
3 245 65 604
3 591 17 245
3 433 596 603
3 603 119 433
3 596 155 603
3 433 35 596
3 246 434 605
3 605 65 246
3 434 119 605
3 246 11 434
3 608 606 607
3 607 158 608
3 606 157 607
3 608 156 606
3 610 609 607
3 607 157 610
3 609 158 607
3 610 15 609
3 612 611 606
3 606 156 612
3 611 157 606
3 612 28 611
3 614 613 608
3 608 158 614
3 613 156 608
3 614 41 613
3 617 615 616
3 616 95 617
3 615 157 616
3 617 55 615
3 611 350 616
3 616 157 611
3 350 95 616
3 611 28 350
3 209 610 615
3 615 55 209
3 610 157 615
3 209 15 610
3 351 210 617
3 617 95 351
3 210 55 617
3 351 7 210
3 620 618 619
3 619 135 620
3 618 156 619
3 620 94 618
3 613 490 619
3 619 156 613
3 490 135 619
3 613 41 490
3 342 612 618
3 618 94 342
3 612 156 618
3 342 28 612
3 491 345 620
3 620 135 491
3 345 94 620
3 491 2 345
3 623 621 622
3 622 56 623
3 621 158 622
3 623 134 621
3 609 215 622
3 622 158 609
3 215 56 622
3 609 15 215
3 484 614 621
3 621 134 484
3 614 158 621
3 484 41 614
3 216 485 623
3 623 56 216
3 485 134 623
3 216 9 485
3 626 624 625
3 625 161 626
3 624 160 625
3 626 159 624
3 628 627 625
3 625 160 628
3 627 161 625
3 628 31 627
3 630 629 624
3 624 159 630
3 629 160 624
3 630 20 629
3 632 631 626
3 626 161 632
3 631 159 626
3 632 40 631
3 635 633 634
3 634 73 635
3 633 160 634
3 635 105 633
3 629 272 634
3 634 160 629
3 272 73 634
3 629 20 272
3 382 628 633
3 633 105 382
3 628 160 633
3 382 31 628
3 273 385 635
3 635 73 273
3 385 105 635
3 273 6 385
3 638 636 637
3 637 137 638
3 636 159 637
3 638 72 636
3 631 496 637
3 637 159 631
3 496 137 637
3 631 40 496
3 265 630 636
3 636 72 265
3 630 159 636
3 265 20 630
3 497 268 638
3 638 137 497
3 268 72 638
3 497 10 268
3 641 639 640
3 640 102 641
3 639 161 640
3 641 136 639
3 627 372 640
3 640 161 627
3 372 102 640
3 627 31 372
3 489 632 639
3 639 136 489
3 632 161 639
3 489 40 632
3 373 492 641
3 641 102 373
3 492 136 641
3 373 2 492
