# Supplementary material for: Subcortical shape biomarkers reveal limbic and basal ganglia damage in anti-LGI1 encephalitis
Source: Front Immunol. 2025 Jul 4;16:1623577. doi: 10.3389/fimmu.2025.1623577 (PMC12270846; doi:10.3389/fimmu.2025.1623577)
Supplement: Supplementary file 1 [file DataSheet1.zip › raw data/wmN01-L_Amyg_first.vtk]

# vtk DataFile Version 3.0
this file was written using fslvtkio
ASCII
DATASET POLYDATA
POINTS 642 float
122.561 126.307 52.6184
104.83 123.544 54.4978
106.236 117.086 54.9965
122.285 117.793 50.9099
118.437 118.696 59.3955
119.32 122.308 42.0628
108.403 121.535 45.9757
108.831 117.678 61.8439
113.357 125.244 58.424
114.609 114.581 57.959
114.507 118.577 49.677
113.436 126.656 49.1241
110.339 122.162 61.8404
116.172 122.539 59.453
114.424 117.276 62.9968
111.427 113.193 61.2371
118.595 113.528 59.8269
110.632 124.746 46.31
113.129 121.854 41.7673
116.565 125.969 44.5168
111.855 120.643 47.6312
117.177 119.511 44.6092
121.244 117.33 55.6247
120.729 123.057 56.2381
123.011 121.981 50.9108
122.513 119.663 45.4072
121.85 125.159 46.6594
105.232 121.003 58.9974
105.076 115.3 59.031
102.192 119.841 53.9373
105.465 123.17 49.8398
106.874 119.975 51.1012
118.309 126.903 50.1423
118.467 126.785 56.7729
113.321 126.783 54.1601
108.873 125.569 51.8706
108.352 124.806 57.6092
118.784 117.944 49.5971
114.285 116.448 54.1512
119.197 115.397 54.7394
110.398 118.027 52.7327
109.444 113.938 56.7612
113.541 122.193 61.0582
115.18 120.147 61.7615
112.457 119.988 62.8454
116.815 117.97 61.6048
117.151 120.618 59.5156
114.914 124.172 59.3751
111.897 123.709 60.0961
109.354 120.03 62.2872
111.605 117.274 62.9371
113.267 114.843 63.0821
116.658 115.262 62.1161
115.327 112.642 61.4154
118.645 116.204 59.9246
109.92 115.136 62.1713
113.26 113.288 59.4505
116.639 113.385 58.763
111.621 123.738 43.4678
114.831 124.039 42.8651
113.486 125.345 45.0768
117.928 124.399 43.1397
116.267 121.99 41.3504
110.439 121.541 43.3928
108.971 123.309 45.2591
112.135 125.885 47.5993
114.941 126.528 46.7284
114.417 120.328 46.0192
115.154 120.174 42.7229
112.322 120.534 44.1506
118.454 120.072 42.4741
115.853 119.315 47.274
113.239 119.739 48.6415
110.048 120.798 46.5865
120.351 120.362 55.3269
122.268 122.589 53.8627
121.681 119.871 53.1625
123.589 124.212 51.8233
122.655 124.872 55.2463
118.935 120.757 57.1843
119.914 118.032 57.5708
122.326 117.432 53.3468
122.962 119.587 50.7036
123.437 120.818 48.0968
123.238 123.711 48.6759
122.749 122.41 45.5837
122.571 126.035 49.5657
122.571 118.687 48.3074
121.347 120.932 43.1546
120.816 124.007 44.0143
104.472 118.24 59.0609
102.833 117.467 56.6948
102.983 120.276 56.7986
104.01 118.176 54.5133
104.965 115.708 56.4701
106.62 116.414 61.0165
106.734 119.427 60.8101
104.428 122.527 56.9402
102.692 122.072 54.189
102.803 121.614 51.4608
104.145 119.57 52.2315
105.183 121.018 49.7076
106.286 118.765 53.181
104.673 123.467 52.1637
106.753 122.478 47.5666
107.746 120.793 48.5047
118.558 127.195 53.5491
116.014 127.11 55.2587
115.931 127.131 52.2116
113.242 126.279 56.5005
115.802 126.149 57.7285
120.888 126.767 55.0305
120.629 126.919 51.3343
115.704 126.912 49.4037
113.411 126.818 51.5498
110.924 126.349 53.075
110.706 125.97 55.8167
108.41 125.536 54.7785
110.921 124.856 58.0558
111.207 126.298 50.4253
106.502 124.918 53.2313
106.337 124.337 56.2687
116.683 117.328 52.0934
116.842 116.195 54.496
118.899 116.977 52.5181
116.936 115.125 56.6371
114.39 115.696 56.2838
114.444 117.48 51.8255
116.582 118.212 49.5757
120.656 117.866 50.1907
120.953 116.49 52.8105
109.737 115.989 54.9936
111.823 115.279 55.648
112.182 116.883 53.3919
112.187 114.197 57.6715
107.444 115.33 55.8619
108.248 117.629 54.0473
112.482 118.52 51.155
118.335 122.781 57.6801
117.567 124.924 58.5857
120.342 125.117 57.2943
120.431 126.65 48.1076
117.587 126.743 47.1082
119.539 125.856 45.1186
118.952 113.953 56.8426
120.241 115.491 57.9057
121.481 115.43 54.9789
120.599 118.549 47.3069
119.964 119.085 44.5593
118.089 118.823 47.1592
109.092 123.778 60.0124
107.376 121.836 61.0227
106.34 123.343 58.8092
107.044 124.698 50.517
108.138 124.119 48.0104
109.821 125.472 49.0213
106.762 113.714 57.6478
107.979 113.908 60.6555
110.346 112.946 58.822
111.053 119.541 50.1829
109.537 120.514 49.6024
108.75 119.192 51.8501
114.357 121.255 61.335
113.933 120.153 62.4878
112.971 121.262 62.1133
113.463 118.755 62.9655
114.731 118.834 62.578
115.526 121.31 60.5742
114.928 122.238 60.3617
111.999 122.096 61.5941
111.501 121.146 62.5003
115.966 119.057 61.9167
116.227 120.345 60.6985
116.941 119.333 60.7627
116.556 121.59 59.4847
115.657 117.686 62.4391
117.771 118.365 60.5784
117.847 119.653 59.5791
114.244 123.094 60.287
112.632 122.919 60.748
113.432 123.781 59.8792
111.131 122.848 61.0261
115.526 123.392 59.4839
114.139 124.8 59.1439
112.734 124.381 59.2214
110.941 120.069 62.7532
112.002 118.651 62.9838
110.524 118.783 62.828
113.024 117.31 63.1522
109.833 121.112 62.3149
109.143 118.801 62.1267
110.24 117.483 62.4917
115.074 115.026 62.8887
116.271 113.662 62.1322
114.359 113.546 62.5411
117.205 112.88 60.915
117.626 114.101 61.1958
115.625 116.364 62.6153
113.942 116.142 63.2413
112.52 113.761 62.3194
113.422 112.819 61.5421
117.789 115.638 61.134
116.76 116.758 61.9168
117.847 117.187 60.8019
118.781 114.75 60.1259
118.608 117.506 59.7428
112.445 116.147 63.1396
111.67 114.863 62.6383
110.868 116.243 62.619
110.618 113.926 61.9138
109.361 116.442 62.0766
114.238 112.769 60.3892
116.255 112.74 60.0092
114.987 113.283 59.2907
117.784 113.026 59.2592
112.369 112.918 60.3403
114.05 113.887 58.6916
115.603 114.005 58.3769
113.216 123.918 43.0053
114.138 124.849 43.9352
112.596 124.61 44.2801
115.001 125.655 44.6222
115.592 124.98 43.6799
113.894 123.085 42.0191
112.292 122.895 42.392
111.236 124.344 44.8342
112.079 124.975 45.5495
116.371 124.219 42.8916
115.49 123.254 41.9382
117.01 123.263 42.1223
114.723 121.981 41.4027
117.204 125.288 43.6687
118.492 123.408 42.5679
117.781 122.148 41.6904
110.841 122.656 43.0781
110.244 123.586 44.2909
109.614 122.434 44.1156
109.765 124.187 45.6889
111.688 121.711 42.361
109.38 121.535 44.6236
108.594 122.284 45.2274
112.778 125.642 46.2847
114.249 126.037 45.8122
113.503 126.218 47.017
115.746 126.26 45.6421
111.478 125.342 46.8741
112.839 126.335 48.2642
114.154 126.637 47.8736
114.747 120.188 44.4845
113.652 120.297 43.2564
113.375 120.463 45.1885
112.557 120.847 42.5655
114.109 120.878 41.8425
116.102 119.891 43.6939
115.816 119.963 45.2262
113.073 120.572 46.6487
112.184 120.619 45.8518
115.594 120.805 41.6902
116.686 120.095 42.5151
117.289 120.924 41.7414
117.721 119.576 43.3904
118.906 121.079 41.9094
115.186 119.863 46.6105
113.804 120.217 47.3464
114.523 119.602 47.8871
112.628 120.391 48.1529
116.501 119.521 46.0029
115.125 118.988 48.4243
113.931 119.075 49.0559
111.187 120.692 45.3019
111.306 120.803 43.4492
110.151 120.925 44.8096
110.949 120.689 47.024
109.137 121.076 46.0869
121.2 121.441 54.6373
121.828 121.182 53.3783
120.897 119.993 54.2798
122.379 120.999 52.1171
122.656 122.177 52.5382
121.566 122.82 55.1211
120.529 121.726 55.6944
120.758 118.916 55.3876
121.389 118.706 54.3436
123.169 123.313 52.9811
122.733 123.676 54.5711
123.44 124.48 53.6125
121.847 123.932 55.8329
123.316 123.052 51.4448
123.307 125.382 52.3296
122.899 125.653 54.0425
119.672 120.598 56.2182
120.06 119.09 56.3864
119.38 119.388 57.3556
120.515 117.706 56.5261
119.625 121.881 56.4754
118.58 119.714 58.2356
119.157 118.412 58.5221
122.043 118.591 53.2787
122.433 119.775 52.031
122.625 118.578 52.0201
122.949 120.675 50.7872
121.91 117.381 54.4974
122.548 117.656 52.0169
122.841 118.552 50.8241
123.13 122.216 48.4118
122.979 123.027 47.1686
123.242 121.633 46.8166
122.334 123.826 46.1468
122.813 124.481 47.5597
123.229 122.748 49.7847
123.19 121.365 49.5333
123.223 120.217 46.591
123.04 121.086 45.2901
123.118 124.88 49.0704
123.464 123.838 50.2757
123.271 125.129 50.7092
122.359 125.635 48.0968
122.654 126.164 51.0502
123.24 120.195 49.4926
123.222 119.643 48.018
123.174 118.996 49.4853
122.66 119.238 46.8466
122.477 118.269 49.6876
122.312 121.695 44.2387
121.934 123.248 44.7341
121.404 122.486 43.3465
121.429 124.576 45.3067
122.081 120.337 44.2473
120.432 121.67 42.4283
120.079 123.239 42.9442
103.561 117.759 57.8091
102.676 118.922 56.6921
103.57 119.212 57.9597
102.385 120.041 55.5126
102.38 118.802 55.3579
103.947 116.501 57.8879
104.56 116.842 59.1122
104.717 119.653 58.9278
103.991 120.503 57.9698
103.16 117.738 55.3671
103.66 116.475 56.5994
104.13 116.936 55.4665
104.651 115.371 57.629
102.983 118.867 54.2649
105.034 117.573 54.8537
105.392 116.49 55.5568
105.501 117.383 60.0857
105.509 118.821 59.9676
106.486 118.042 60.9577
105.787 120.144 59.8811
105.69 115.767 60.1831
107.759 117.159 61.4377
107.75 118.646 61.5063
103.708 121.357 56.8891
102.699 121.204 55.5564
103.44 122.264 55.7301
102.086 121.031 54.0968
104.65 121.722 58.0496
104.442 123.085 55.6871
103.707 122.754 54.3568
103.085 120.273 51.6713
104.533 120.259 51.02
103.877 121.221 50.5038
105.904 120.401 50.4184
105.492 119.766 51.5643
102.991 119.483 53.0207
102.149 120.636 52.6658
104.091 122.421 50.6333
104.897 122.1 49.5437
105.199 119.19 52.7194
103.966 118.964 53.4638
105.121 118.441 53.9351
106.506 119.387 52.1867
106.202 117.959 54.2001
102.361 121.891 52.8115
103.619 122.635 51.744
103.538 122.765 53.0817
104.945 123.296 51.0099
104.681 123.473 53.3259
105.892 121.783 48.6596
106.469 120.859 49.0692
107.023 121.517 47.8628
107.254 120.523 49.9229
105.978 122.845 48.6298
107.563 122.016 46.652
108.032 121.105 47.2154
117.227 127.213 54.411
115.907 127.083 53.6673
117.17 127.155 52.808
114.673 126.978 53.2424
114.724 127 54.5921
117.224 127.118 56.008
118.493 127.155 55.2212
118.461 127.102 51.9674
117.29 127.129 51.255
114.637 126.811 55.9405
115.894 126.813 56.6207
114.541 126.287 57.0805
117.128 126.538 57.2648
113.354 126.67 55.3996
113.203 125.809 57.4619
114.513 125.762 58.1731
119.727 127.084 54.2465
119.707 127.097 52.501
120.879 126.968 53.3139
119.434 126.885 50.7726
119.653 126.838 55.9023
121.986 126.561 53.9766
121.684 126.718 52.0278
115.948 127.023 50.7984
114.63 127.034 51.8544
114.562 127.003 50.4863
113.436 126.82 52.8335
117.052 126.909 49.6721
114.49 126.837 49.201
113.399 126.736 50.3226
110.888 126.207 54.3709
109.523 125.846 55.318
109.685 125.949 53.8611
108.389 125.182 56.1519
109.5 125.389 56.5787
112.022 126.425 54.995
112.106 126.576 53.6442
109.78 125.974 52.6024
108.571 125.656 53.3542
110.69 125.543 56.9817
112.01 126.124 56.1376
111.987 125.668 57.2831
109.578 124.905 57.88
112.158 125.012 58.296
112.251 126.627 52.3502
111.012 126.381 51.8462
112.26 126.588 51.017
110.086 125.982 51.221
112.399 126.465 49.7129
107.408 125.285 53.9976
107.371 124.941 55.4908
106.424 124.655 54.7169
107.324 124.614 56.957
107.659 125.347 52.5265
105.644 124.222 53.8417
105.538 123.949 55.4075
116.772 116.668 53.2606
117.945 116.559 53.4752
117.798 117.259 52.2704
119.024 116.235 53.686
118.009 115.86 54.5352
115.632 116.356 54.2565
115.607 116.744 53.0642
117.83 117.778 51.0347
118.752 117.657 51.2553
116.968 115.807 55.663
115.673 116.08 55.4621
115.668 115.564 56.6015
114.379 116.07 55.167
118.037 115.213 55.6135
115.763 114.906 57.5376
114.423 115.193 57.3153
115.621 117.392 51.9784
116.714 117.83 50.803
115.571 117.91 50.7344
117.718 118.045 49.6297
114.454 116.867 52.8893
114.442 118.126 50.7748
115.5 118.362 49.5408
119.745 117.459 51.4016
119.891 116.734 52.6818
120.768 117.3 51.6009
120.103 115.888 53.6746
119.717 117.913 49.9399
121.558 117.754 50.5238
121.755 117.164 51.861
110.698 115.519 55.3416
112.015 116.161 54.6342
110.965 116.456 54.1641
113.205 116.616 53.7648
113.056 116.012 55.0204
110.673 114.591 56.343
109.573 114.883 55.8536
110.07 116.982 53.9066
111.186 117.4 53.1258
113.193 115.559 55.8926
111.923 114.833 56.7011
113.258 115.084 57.097
110.943 113.945 57.2238
113.304 114.506 58.0388
108.664 115.613 55.4342
108.942 116.794 54.578
107.807 116.441 55.1028
109.343 117.73 53.4649
108.39 114.539 56.2255
106.718 116.24 55.4497
107.218 117.372 54.5669
112.272 117.735 52.3938
113.354 117.223 52.6816
113.359 117.954 51.5406
111.461 118.349 51.9935
113.524 118.574 50.3421
118.103 123.775 58.2304
119.053 125.151 58.2455
119.414 123.973 57.5859
119.519 126.216 57.2004
118.042 125.985 57.9091
116.841 123.7 58.8249
117.179 122.647 58.518
119.42 122.909 56.8564
120.526 123.988 56.7849
116.723 125.664 58.2013
116.209 124.548 58.9711
115.344 125.286 58.7025
117.545 121.728 58.4501
118.577 121.731 57.4241
118.009 120.571 58.3036
121.524 124.835 56.4267
120.685 126.095 56.3454
121.975 125.984 55.329
119.061 126.719 47.5229
118.654 126.482 46.0346
120.13 126.389 46.5454
118.052 125.989 44.8045
117.123 126.414 45.7941
118.013 126.851 48.5446
119.305 126.801 48.9928
121.405 126.171 47.2264
120.817 125.504 45.7359
116.203 126.66 46.863
116.666 126.87 48.2543
115.292 126.818 48.046
120.404 126.782 49.6873
121.603 126.471 48.7433
121.686 126.684 50.4134
120.205 124.973 44.5317
118.663 125.276 44.0652
119.331 124.277 43.4732
120.136 114.216 57.485
121.188 115.217 56.5872
120.344 114.456 55.9432
121.632 116.278 55.4566
120.695 116.45 56.6942
119.559 114.485 58.9206
118.922 113.525 58.391
119.003 114.723 55.7866
120.306 115.216 54.8324
120.055 116.825 57.6438
119.426 115.775 58.9312
119.265 117.248 58.6961
117.78 113.553 57.907
117.9 114.526 56.635
116.705 114.306 57.6984
121.165 115.835 53.7553
122.187 116.441 54.285
121.894 116.861 52.9634
120.308 118.902 45.9641
118.931 119.009 45.8766
119.316 118.535 47.2345
117.714 119.288 45.8658
118.582 119.242 44.6057
121.331 119.27 44.8415
121.616 118.909 46.2382
119.693 118.116 48.3718
118.487 118.212 48.2789
119.178 119.456 43.4892
120.807 119.694 43.657
119.955 120.448 42.6642
121.721 118.572 47.6403
120.651 118.104 48.6933
121.692 118.163 49.182
117.364 118.462 48.3368
116.969 119.092 47.1662
116.178 118.676 48.3365
108.124 122.928 60.6903
106.683 122.625 59.9712
107.578 123.733 59.5651
105.535 122.265 59.0476
106.147 121.421 60.0721
108.835 122.049 61.5617
109.631 122.977 60.9932
108.646 124.295 58.8082
107.301 124.117 58.2999
106.972 120.657 60.836
108.385 120.996 61.6635
108.089 119.774 61.5531
110.49 123.683 60.1045
109.976 124.268 58.9338
111.44 124.317 59.0648
106.295 123.839 57.5127
105.299 122.879 57.9467
105.339 123.494 56.6392
107.673 124.378 49.3458
109.016 124.803 48.4491
108.515 125.129 49.8178
110.229 125.177 47.5956
109.36 124.5 47.141
106.816 123.692 48.8964
106.241 123.931 50.1462
107.981 125.192 51.1313
109.323 125.56 50.4623
108.599 123.836 46.5995
107.356 123.334 47.6632
107.931 122.8 46.3245
105.807 124.141 51.2983
106.722 124.872 51.8124
105.584 124.292 52.6193
110.452 125.912 49.7824
110.98 125.703 48.2792
111.701 126.15 49.0236
107.095 113.601 59.1893
108.795 112.972 59.8456
108.341 113.027 58.2876
110.73 112.881 60.067
109.565 113.341 61.1077
106.396 114.494 59.9767
105.752 114.371 58.3427
108.159 113.656 57.1025
109.862 113.315 57.6894
108.833 114.436 61.741
107.147 115.163 60.999
108.25 115.923 61.7292
105.806 114.725 57.2186
107.11 114.352 56.6135
106.202 115.544 56.1558
111.51 113.413 58.1463
111.912 113.104 59.2769
112.781 113.907 58.5965
110.357 120.155 49.9115
109.15 119.998 50.8404
109.971 119.477 51.1273
107.837 119.62 51.535
108.215 120.285 50.4786
110.732 120.598 48.6075
111.511 120.215 48.9941
110.71 118.966 51.5453
109.58 118.685 52.2795
108.552 120.663 49.1473
109.82 120.681 48.1164
108.9 120.811 47.5844
112.17 119.697 49.3322
111.775 119.07 50.6767
112.895 119.039 49.7978
108.511 118.445 52.8959
107.523 119.051 52.5227
107.313 118.285 53.5965
POLYGONS 1280  5120
3 164 162 163
3 163 44 164
3 162 43 163
3 164 42 162
3 166 165 163
3 163 43 166
3 165 44 163
3 166 14 165
3 168 167 162
3 162 42 168
3 167 43 162
3 168 13 167
3 170 169 164
3 164 44 170
3 169 42 164
3 170 12 169
3 173 171 172
3 172 46 173
3 171 43 172
3 173 45 171
3 167 174 172
3 172 43 167
3 174 46 172
3 167 13 174
3 175 166 171
3 171 45 175
3 166 43 171
3 175 14 166
3 177 176 173
3 173 46 177
3 176 45 173
3 177 4 176
3 180 178 179
3 179 48 180
3 178 42 179
3 180 47 178
3 169 181 179
3 179 42 169
3 181 48 179
3 169 12 181
3 182 168 178
3 178 47 182
3 168 42 178
3 182 13 168
3 184 183 180
3 180 48 184
3 183 47 180
3 184 8 183
3 187 185 186
3 186 50 187
3 185 44 186
3 187 49 185
3 165 188 186
3 186 44 165
3 188 50 186
3 165 14 188
3 189 170 185
3 185 49 189
3 170 44 185
3 189 12 170
3 191 190 187
3 187 50 191
3 190 49 187
3 191 7 190
3 194 192 193
3 193 53 194
3 192 52 193
3 194 51 192
3 196 195 193
3 193 52 196
3 195 53 193
3 196 16 195
3 198 197 192
3 192 51 198
3 197 52 192
3 198 14 197
3 200 199 194
3 194 53 200
3 199 51 194
3 200 15 199
3 203 201 202
3 202 45 203
3 201 52 202
3 203 54 201
3 197 175 202
3 202 52 197
3 175 45 202
3 197 14 175
3 204 196 201
3 201 54 204
3 196 52 201
3 204 16 196
3 176 205 203
3 203 45 176
3 205 54 203
3 176 4 205
3 208 206 207
3 207 55 208
3 206 51 207
3 208 50 206
3 199 209 207
3 207 51 199
3 209 55 207
3 199 15 209
3 188 198 206
3 206 50 188
3 198 51 206
3 188 14 198
3 210 191 208
3 208 55 210
3 191 50 208
3 210 7 191
3 213 211 212
3 212 57 213
3 211 53 212
3 213 56 211
3 195 214 212
3 212 53 195
3 214 57 212
3 195 16 214
3 215 200 211
3 211 56 215
3 200 53 211
3 215 15 200
3 217 216 213
3 213 57 217
3 216 56 213
3 217 9 216
3 220 218 219
3 219 60 220
3 218 59 219
3 220 58 218
3 222 221 219
3 219 59 222
3 221 60 219
3 222 19 221
3 224 223 218
3 218 58 224
3 223 59 218
3 224 18 223
3 226 225 220
3 220 60 226
3 225 58 220
3 226 17 225
3 229 227 228
3 228 62 229
3 227 59 228
3 229 61 227
3 223 230 228
3 228 59 223
3 230 62 228
3 223 18 230
3 231 222 227
3 227 61 231
3 222 59 227
3 231 19 222
3 233 232 229
3 229 62 233
3 232 61 229
3 233 5 232
3 236 234 235
3 235 64 236
3 234 58 235
3 236 63 234
3 225 237 235
3 235 58 225
3 237 64 235
3 225 17 237
3 238 224 234
3 234 63 238
3 224 58 234
3 238 18 224
3 240 239 236
3 236 64 240
3 239 63 236
3 240 6 239
3 243 241 242
3 242 66 243
3 241 60 242
3 243 65 241
3 221 244 242
3 242 60 221
3 244 66 242
3 221 19 244
3 245 226 241
3 241 65 245
3 226 60 241
3 245 17 226
3 247 246 243
3 243 66 247
3 246 65 243
3 247 11 246
3 250 248 249
3 249 69 250
3 248 68 249
3 250 67 248
3 252 251 249
3 249 68 252
3 251 69 249
3 252 18 251
3 254 253 248
3 248 67 254
3 253 68 248
3 254 21 253
3 256 255 250
3 250 69 256
3 255 67 250
3 256 20 255
3 259 257 258
3 258 70 259
3 257 68 258
3 259 62 257
3 253 260 258
3 258 68 253
3 260 70 258
3 253 21 260
3 230 252 257
3 257 62 230
3 252 68 257
3 230 18 252
3 261 233 259
3 259 70 261
3 233 62 259
3 261 5 233
3 264 262 263
3 263 72 264
3 262 67 263
3 264 71 262
3 255 265 263
3 263 67 255
3 265 72 263
3 255 20 265
3 266 254 262
3 262 71 266
3 254 67 262
3 266 21 254
3 268 267 264
3 264 72 268
3 267 71 264
3 268 10 267
3 271 269 270
3 270 63 271
3 269 69 270
3 271 73 269
3 251 238 270
3 270 69 251
3 238 63 270
3 251 18 238
3 272 256 269
3 269 73 272
3 256 69 269
3 272 20 256
3 239 273 271
3 271 63 239
3 273 73 271
3 239 6 273
3 276 274 275
3 275 76 276
3 274 75 275
3 276 74 274
3 278 277 275
3 275 75 278
3 277 76 275
3 278 24 277
3 280 279 274
3 274 74 280
3 279 75 274
3 280 23 279
3 282 281 276
3 276 76 282
3 281 74 276
3 282 22 281
3 285 283 284
3 284 78 285
3 283 75 284
3 285 77 283
3 279 286 284
3 284 75 279
3 286 78 284
3 279 23 286
3 287 278 283
3 283 77 287
3 278 75 283
3 287 24 278
3 289 288 285
3 285 78 289
3 288 77 285
3 289 0 288
3 292 290 291
3 291 80 292
3 290 74 291
3 292 79 290
3 281 293 291
3 291 74 281
3 293 80 291
3 281 22 293
3 294 280 290
3 290 79 294
3 280 74 290
3 294 23 280
3 296 295 292
3 292 80 296
3 295 79 292
3 296 4 295
3 299 297 298
3 298 82 299
3 297 76 298
3 299 81 297
3 277 300 298
3 298 76 277
3 300 82 298
3 277 24 300
3 301 282 297
3 297 81 301
3 282 76 297
3 301 22 282
3 303 302 299
3 299 82 303
3 302 81 299
3 303 3 302
3 306 304 305
3 305 85 306
3 304 84 305
3 306 83 304
3 308 307 305
3 305 84 308
3 307 85 305
3 308 26 307
3 310 309 304
3 304 83 310
3 309 84 304
3 310 24 309
3 312 311 306
3 306 85 312
3 311 83 306
3 312 25 311
3 315 313 314
3 314 77 315
3 313 84 314
3 315 86 313
3 309 287 314
3 314 84 309
3 287 77 314
3 309 24 287
3 316 308 313
3 313 86 316
3 308 84 313
3 316 26 308
3 288 317 315
3 315 77 288
3 317 86 315
3 288 0 317
3 320 318 319
3 319 87 320
3 318 83 319
3 320 82 318
3 311 321 319
3 319 83 311
3 321 87 319
3 311 25 321
3 300 310 318
3 318 82 300
3 310 83 318
3 300 24 310
3 322 303 320
3 320 87 322
3 303 82 320
3 322 3 303
3 325 323 324
3 324 89 325
3 323 85 324
3 325 88 323
3 307 326 324
3 324 85 307
3 326 89 324
3 307 26 326
3 327 312 323
3 323 88 327
3 312 85 323
3 327 25 312
3 329 328 325
3 325 89 329
3 328 88 325
3 329 5 328
3 332 330 331
3 331 92 332
3 330 91 331
3 332 90 330
3 334 333 331
3 331 91 334
3 333 92 331
3 334 29 333
3 336 335 330
3 330 90 336
3 335 91 330
3 336 28 335
3 338 337 332
3 332 92 338
3 337 90 332
3 338 27 337
3 341 339 340
3 340 94 341
3 339 91 340
3 341 93 339
3 335 342 340
3 340 91 335
3 342 94 340
3 335 28 342
3 343 334 339
3 339 93 343
3 334 91 339
3 343 29 334
3 345 344 341
3 341 94 345
3 344 93 341
3 345 2 344
3 348 346 347
3 347 96 348
3 346 90 347
3 348 95 346
3 337 349 347
3 347 90 337
3 349 96 347
3 337 27 349
3 350 336 346
3 346 95 350
3 336 90 346
3 350 28 336
3 352 351 348
3 348 96 352
3 351 95 348
3 352 7 351
3 355 353 354
3 354 98 355
3 353 92 354
3 355 97 353
3 333 356 354
3 354 92 333
3 356 98 354
3 333 29 356
3 357 338 353
3 353 97 357
3 338 92 353
3 357 27 338
3 359 358 355
3 355 98 359
3 358 97 355
3 359 1 358
3 362 360 361
3 361 101 362
3 360 100 361
3 362 99 360
3 364 363 361
3 361 100 364
3 363 101 361
3 364 31 363
3 366 365 360
3 360 99 366
3 365 100 360
3 366 29 365
3 368 367 362
3 362 101 368
3 367 99 362
3 368 30 367
3 371 369 370
3 370 93 371
3 369 100 370
3 371 102 369
3 365 343 370
3 370 100 365
3 343 93 370
3 365 29 343
3 372 364 369
3 369 102 372
3 364 100 369
3 372 31 364
3 344 373 371
3 371 93 344
3 373 102 371
3 344 2 373
3 376 374 375
3 375 103 376
3 374 99 375
3 376 98 374
3 367 377 375
3 375 99 367
3 377 103 375
3 367 30 377
3 356 366 374
3 374 98 356
3 366 99 374
3 356 29 366
3 378 359 376
3 376 103 378
3 359 98 376
3 378 1 359
3 381 379 380
3 380 105 381
3 379 101 380
3 381 104 379
3 363 382 380
3 380 101 363
3 382 105 380
3 363 31 382
3 383 368 379
3 379 104 383
3 368 101 379
3 383 30 368
3 385 384 381
3 381 105 385
3 384 104 381
3 385 6 384
3 388 386 387
3 387 108 388
3 386 107 387
3 388 106 386
3 390 389 387
3 387 107 390
3 389 108 387
3 390 34 389
3 392 391 386
3 386 106 392
3 391 107 386
3 392 33 391
3 394 393 388
3 388 108 394
3 393 106 388
3 394 32 393
3 397 395 396
3 396 110 397
3 395 107 396
3 397 109 395
3 391 398 396
3 396 107 391
3 398 110 396
3 391 33 398
3 399 390 395
3 395 109 399
3 390 107 395
3 399 34 390
3 401 400 397
3 397 110 401
3 400 109 397
3 401 8 400
3 404 402 403
3 403 112 404
3 402 106 403
3 404 111 402
3 393 405 403
3 403 106 393
3 405 112 403
3 393 32 405
3 406 392 402
3 402 111 406
3 392 106 402
3 406 33 392
3 408 407 404
3 404 112 408
3 407 111 404
3 408 0 407
3 411 409 410
3 410 114 411
3 409 108 410
3 411 113 409
3 389 412 410
3 410 108 389
3 412 114 410
3 389 34 412
3 413 394 409
3 409 113 413
3 394 108 409
3 413 32 394
3 415 414 411
3 411 114 415
3 414 113 411
3 415 11 414
3 418 416 417
3 417 117 418
3 416 116 417
3 418 115 416
3 420 419 417
3 417 116 420
3 419 117 417
3 420 36 419
3 422 421 416
3 416 115 422
3 421 116 416
3 422 34 421
3 424 423 418
3 418 117 424
3 423 115 418
3 424 35 423
3 427 425 426
3 426 109 427
3 425 116 426
3 427 118 425
3 421 399 426
3 426 116 421
3 399 109 426
3 421 34 399
3 428 420 425
3 425 118 428
3 420 116 425
3 428 36 420
3 400 429 427
3 427 109 400
3 429 118 427
3 400 8 429
3 432 430 431
3 431 119 432
3 430 115 431
3 432 114 430
3 423 433 431
3 431 115 423
3 433 119 431
3 423 35 433
3 412 422 430
3 430 114 412
3 422 115 430
3 412 34 422
3 434 415 432
3 432 119 434
3 415 114 432
3 434 11 415
3 437 435 436
3 436 121 437
3 435 117 436
3 437 120 435
3 419 438 436
3 436 117 419
3 438 121 436
3 419 36 438
3 439 424 435
3 435 120 439
3 424 117 435
3 439 35 424
3 441 440 437
3 437 121 441
3 440 120 437
3 441 1 440
3 444 442 443
3 443 124 444
3 442 123 443
3 444 122 442
3 446 445 443
3 443 123 446
3 445 124 443
3 446 39 445
3 448 447 442
3 442 122 448
3 447 123 442
3 448 38 447
3 450 449 444
3 444 124 450
3 449 122 444
3 450 37 449
3 453 451 452
3 452 126 453
3 451 123 452
3 453 125 451
3 447 454 452
3 452 123 447
3 454 126 452
3 447 38 454
3 455 446 451
3 451 125 455
3 446 123 451
3 455 39 446
3 457 456 453
3 453 126 457
3 456 125 453
3 457 9 456
3 460 458 459
3 459 128 460
3 458 122 459
3 460 127 458
3 449 461 459
3 459 122 449
3 461 128 459
3 449 37 461
3 462 448 458
3 458 127 462
3 448 122 458
3 462 38 448
3 464 463 460
3 460 128 464
3 463 127 460
3 464 10 463
3 467 465 466
3 466 130 467
3 465 124 466
3 467 129 465
3 445 468 466
3 466 124 445
3 468 130 466
3 445 39 468
3 469 450 465
3 465 129 469
3 450 124 465
3 469 37 450
3 471 470 467
3 467 130 471
3 470 129 467
3 471 3 470
3 474 472 473
3 473 133 474
3 472 132 473
3 474 131 472
3 476 475 473
3 473 132 476
3 475 133 473
3 476 38 475
3 478 477 472
3 472 131 478
3 477 132 472
3 478 41 477
3 480 479 474
3 474 133 480
3 479 131 474
3 480 40 479
3 483 481 482
3 482 134 483
3 481 132 482
3 483 126 481
3 477 484 482
3 482 132 477
3 484 134 482
3 477 41 484
3 454 476 481
3 481 126 454
3 476 132 481
3 454 38 476
3 485 457 483
3 483 134 485
3 457 126 483
3 485 9 457
3 488 486 487
3 487 136 488
3 486 131 487
3 488 135 486
3 479 489 487
3 487 131 479
3 489 136 487
3 479 40 489
3 490 478 486
3 486 135 490
3 478 131 486
3 490 41 478
3 492 491 488
3 488 136 492
3 491 135 488
3 492 2 491
3 495 493 494
3 494 127 495
3 493 133 494
3 495 137 493
3 475 462 494
3 494 133 475
3 462 127 494
3 475 38 462
3 496 480 493
3 493 137 496
3 480 133 493
3 496 40 480
3 463 497 495
3 495 127 463
3 497 137 495
3 463 10 497
3 500 498 499
3 499 140 500
3 498 139 499
3 500 138 498
3 502 501 499
3 499 139 502
3 501 140 499
3 502 33 501
3 504 503 498
3 498 138 504
3 503 139 498
3 504 13 503
3 506 505 500
3 500 140 506
3 505 138 500
3 506 23 505
3 509 507 508
3 508 47 509
3 507 139 508
3 509 110 507
3 503 182 508
3 508 139 503
3 182 47 508
3 503 13 182
3 398 502 507
3 507 110 398
3 502 139 507
3 398 33 502
3 183 401 509
3 509 47 183
3 401 110 509
3 183 8 401
3 512 510 511
3 511 79 512
3 510 138 511
3 512 46 510
3 505 294 511
3 511 138 505
3 294 79 511
3 505 23 294
3 174 504 510
3 510 46 174
3 504 138 510
3 174 13 504
3 295 177 512
3 512 79 295
3 177 46 512
3 295 4 177
3 515 513 514
3 514 111 515
3 513 140 514
3 515 78 513
3 501 406 514
3 514 140 501
3 406 111 514
3 501 33 406
3 286 506 513
3 513 78 286
3 506 140 513
3 286 23 506
3 407 289 515
3 515 111 407
3 289 78 515
3 407 0 289
3 518 516 517
3 517 143 518
3 516 142 517
3 518 141 516
3 520 519 517
3 517 142 520
3 519 143 517
3 520 19 519
3 522 521 516
3 516 141 522
3 521 142 516
3 522 32 521
3 524 523 518
3 518 143 524
3 523 141 518
3 524 26 523
3 527 525 526
3 526 113 527
3 525 142 526
3 527 66 525
3 521 413 526
3 526 142 521
3 413 113 526
3 521 32 413
3 244 520 525
3 525 66 244
3 520 142 525
3 244 19 520
3 414 247 527
3 527 113 414
3 247 66 527
3 414 11 247
3 530 528 529
3 529 86 530
3 528 141 529
3 530 112 528
3 523 316 529
3 529 141 523
3 316 86 529
3 523 26 316
3 405 522 528
3 528 112 405
3 522 141 528
3 405 32 522
3 317 408 530
3 530 86 317
3 408 112 530
3 317 0 408
3 533 531 532
3 532 61 533
3 531 143 532
3 533 89 531
3 519 231 532
3 532 143 519
3 231 61 532
3 519 19 231
3 326 524 531
3 531 89 326
3 524 143 531
3 326 26 524
3 232 329 533
3 533 61 232
3 329 89 533
3 232 5 329
3 536 534 535
3 535 146 536
3 534 145 535
3 536 144 534
3 538 537 535
3 535 145 538
3 537 146 535
3 538 22 537
3 540 539 534
3 534 144 540
3 539 145 534
3 540 16 539
3 542 541 536
3 536 146 542
3 541 144 536
3 542 39 541
3 545 543 544
3 544 54 545
3 543 145 544
3 545 80 543
3 539 204 544
3 544 145 539
3 204 54 544
3 539 16 204
3 293 538 543
3 543 80 293
3 538 145 543
3 293 22 538
3 205 296 545
3 545 54 205
3 296 80 545
3 205 4 296
3 548 546 547
3 547 125 548
3 546 144 547
3 548 57 546
3 541 455 547
3 547 144 541
3 455 125 547
3 541 39 455
3 214 540 546
3 546 57 214
3 540 144 546
3 214 16 540
3 456 217 548
3 548 125 456
3 217 57 548
3 456 9 217
3 551 549 550
3 550 81 551
3 549 146 550
3 551 130 549
3 537 301 550
3 550 146 537
3 301 81 550
3 537 22 301
3 468 542 549
3 549 130 468
3 542 146 549
3 468 39 542
3 302 471 551
3 551 81 302
3 471 130 551
3 302 3 471
3 554 552 553
3 553 149 554
3 552 148 553
3 554 147 552
3 556 555 553
3 553 148 556
3 555 149 553
3 556 21 555
3 558 557 552
3 552 147 558
3 557 148 552
3 558 25 557
3 560 559 554
3 554 149 560
3 559 147 554
3 560 37 559
3 563 561 562
3 562 88 563
3 561 148 562
3 563 70 561
3 557 327 562
3 562 148 557
3 327 88 562
3 557 25 327
3 260 556 561
3 561 70 260
3 556 148 561
3 260 21 556
3 328 261 563
3 563 88 328
3 261 70 563
3 328 5 261
3 566 564 565
3 565 129 566
3 564 147 565
3 566 87 564
3 559 469 565
3 565 147 559
3 469 129 565
3 559 37 469
3 321 558 564
3 564 87 321
3 558 147 564
3 321 25 558
3 470 322 566
3 566 129 470
3 322 87 566
3 470 3 322
3 569 567 568
3 568 71 569
3 567 149 568
3 569 128 567
3 555 266 568
3 568 149 555
3 266 71 568
3 555 21 266
3 461 560 567
3 567 128 461
3 560 149 567
3 461 37 560
3 267 464 569
3 569 71 267
3 464 128 569
3 267 10 464
3 572 570 571
3 571 152 572
3 570 151 571
3 572 150 570
3 574 573 571
3 571 151 574
3 573 152 571
3 574 27 573
3 576 575 570
3 570 150 576
3 575 151 570
3 576 12 575
3 578 577 572
3 572 152 578
3 577 150 572
3 578 36 577
3 581 579 580
3 580 49 581
3 579 151 580
3 581 96 579
3 575 189 580
3 580 151 575
3 189 49 580
3 575 12 189
3 349 574 579
3 579 96 349
3 574 151 579
3 349 27 574
3 190 352 581
3 581 49 190
3 352 96 581
3 190 7 352
3 584 582 583
3 583 118 584
3 582 150 583
3 584 48 582
3 577 428 583
3 583 150 577
3 428 118 583
3 577 36 428
3 181 576 582
3 582 48 181
3 576 150 582
3 181 12 576
3 429 184 584
3 584 118 429
3 184 48 584
3 429 8 184
3 587 585 586
3 586 97 587
3 585 152 586
3 587 121 585
3 573 357 586
3 586 152 573
3 357 97 586
3 573 27 357
3 438 578 585
3 585 121 438
3 578 152 585
3 438 36 578
3 358 441 587
3 587 97 358
3 441 121 587
3 358 1 441
3 590 588 589
3 589 155 590
3 588 154 589
3 590 153 588
3 592 591 589
3 589 154 592
3 591 155 589
3 592 17 591
3 594 593 588
3 588 153 594
3 593 154 588
3 594 30 593
3 596 595 590
3 590 155 596
3 595 153 590
3 596 35 595
3 599 597 598
3 598 104 599
3 597 154 598
3 599 64 597
3 593 383 598
3 598 154 593
3 383 104 598
3 593 30 383
3 237 592 597
3 597 64 237
3 592 154 597
3 237 17 592
3 384 240 599
3 599 104 384
3 240 64 599
3 384 6 240
3 602 600 601
3 601 120 602
3 600 153 601
3 602 103 600
3 595 439 601
3 601 153 595
3 439 120 601
3 595 35 439
3 377 594 600
3 600 103 377
3 594 153 600
3 377 30 594
3 440 378 602
3 602 120 440
3 378 103 602
3 440 1 378
3 605 603 604
3 604 65 605
3 603 155 604
3 605 119 603
3 591 245 604
3 604 155 591
3 245 65 604
3 591 17 245
3 433 596 603
3 603 119 433
3 596 155 603
3 433 35 596
3 246 434 605
3 605 65 246
3 434 119 605
3 246 11 434
3 608 606 607
3 607 158 608
3 606 157 607
3 608 156 606
3 610 609 607
3 607 157 610
3 609 158 607
3 610 15 609
3 612 611 606
3 606 156 612
3 611 157 606
3 612 28 611
3 614 613 608
3 608 158 614
3 613 156 608
3 614 41 613
3 617 615 616
3 616 95 617
3 615 157 616
3 617 55 615
3 611 350 616
3 616 157 611
3 350 95 616
3 611 28 350
3 209 610 615
3 615 55 209
3 610 157 615
3 209 15 610
3 351 210 617
3 617 95 351
3 210 55 617
3 351 7 210
3 620 618 619
3 619 135 620
3 618 156 619
3 620 94 618
3 613 490 619
3 619 156 613
3 490 135 619
3 613 41 490
3 342 612 618
3 618 94 342
3 612 156 618
3 342 28 612
3 491 345 620
3 620 135 491
3 345 94 620
3 491 2 345
3 623 621 622
3 622 56 623
3 621 158 622
3 623 134 621
3 609 215 622
3 622 158 609
3 215 56 622
3 609 15 215
3 484 614 621
3 621 134 484
3 614 158 621
3 484 41 614
3 216 485 623
3 623 56 216
3 485 134 623
3 216 9 485
3 626 624 625
3 625 161 626
3 624 160 625
3 626 159 624
3 628 627 625
3 625 160 628
3 627 161 625
3 628 31 627
3 630 629 624
3 624 159 630
3 629 160 624
3 630 20 629
3 632 631 626
3 626 161 632
3 631 159 626
3 632 40 631
3 635 633 634
3 634 73 635
3 633 160 634
3 635 105 633
3 629 272 634
3 634 160 629
3 272 73 634
3 629 20 272
3 382 628 633
3 633 105 382
3 628 160 633
3 382 31 628
3 273 385 635
3 635 73 273
3 385 105 635
3 273 6 385
3 638 636 637
3 637 137 638
3 636 159 637
3 638 72 636
3 631 496 637
3 637 159 631
3 496 137 637
3 631 40 496
3 265 630 636
3 636 72 265
3 630 159 636
3 265 20 630
3 497 268 638
3 638 137 497
3 268 72 638
3 497 10 268
3 641 639 640
3 640 102 641
3 639 161 640
3 641 136 639
3 627 372 640
3 640 161 627
3 372 102 640
3 627 31 372
3 489 632 639
3 639 136 489
3 632 161 639
3 489 40 632
3 373 492 641
3 641 102 373
3 492 136 641
3 373 2 492
