# Supplementary material for: Subcortical shape biomarkers reveal limbic and basal ganglia damage in anti-LGI1 encephalitis
Source: Front Immunol. 2025 Jul 4;16:1623577. doi: 10.3389/fimmu.2025.1623577 (PMC12270846; doi:10.3389/fimmu.2025.1623577)
Supplement: Supplementary file 1 [file DataSheet1.zip › raw data/wmN01-L_Caud_first.vtk]

# vtk DataFile Version 3.0
this file was written using fslvtkio
ASCII
DATASET POLYDATA
POINTS 970 float
104.593 146.538 65.0188
103.071 146.43 65.8673
103.994 145.577 65.9734
105.045 145.204 65.9228
106.108 146.244 64.9789
106.481 144.885 65.9777
107.474 145.909 65.5675
107.976 144.99 66.7311
104.041 147.829 65.44
103.194 148.182 66.3182
105.45 147.98 65.2901
107.036 147.465 65.4124
108.301 146.62 66.5283
104.533 149.177 66.4337
106.315 148.999 66.1568
107.747 148.131 66.5583
100.256 136.758 67.1286
98.6477 136.651 67.9904
99.2416 135.14 67.5667
100.826 135.313 67.3652
101.706 137.042 66.8158
102.008 135.933 67.6459
102.807 137.244 67.4284
102.563 136.207 68.7634
99.8815 138.139 67.7179
98.3517 138.031 68.5962
101.359 138.537 67.0679
102.729 138.629 66.9355
103.327 137.374 68.4821
103.707 138.527 67.6962
103.902 138.184 69.1568
99.6791 139.247 68.3369
98.3335 138.943 68.9172
101.199 139.722 67.5567
102.68 140.056 67.1361
103.963 139.898 67.3684
104.606 139.332 68.6643
98.7023 139.896 69.1691
100.704 140.525 68.3289
99.9081 140.92 68.8224
102.433 141.374 67.7461
104.131 141.524 67.4607
104.983 140.779 68.271
101.08 141.892 68.7925
102.643 142.738 68.2444
103.827 143.141 67.5001
103.038 144.029 68.0613
105.502 142.019 68.2326
105.355 143.158 67.5041
106.4 142.757 68.3485
106.781 143.618 67.8422
107.194 143.483 68.7978
103.712 144.885 67.0318
102.437 144.993 67.9632
104.997 144.252 67.0912
106.673 144.165 67.0926
107.899 144.351 68.1691
102.261 145.866 66.9919
101.149 146.865 67.8206
101.132 145.479 68.5073
108.827 145.719 67.913
102.1 147.579 66.9039
101.412 148.326 68.222
108.651 147.599 67.7813
102.82 149.108 67.5345
104.008 150.243 67.8413
105.724 150.265 67.2462
107.376 149.39 67.3055
97.2801 133.414 68.6399
96.2407 134.129 69.4196
96.4782 132.509 69.8799
98.0822 132.148 69.2077
98.6462 133.708 68.0358
99.3805 132.915 69.0696
97.4195 135.267 68.4094
96.0589 135.615 69.7767
100.314 134.011 68.3584
101.537 134.983 68.7569
102.123 135.783 70.1654
97.1492 136.945 69.0505
95.9438 137.341 70.3119
103.174 137.046 69.8029
103.987 138.196 70.5747
97.1177 138.609 69.7176
95.8345 139.231 70.8698
104.757 139.273 70.126
105.259 140.44 69.5965
105.456 140.255 70.8992
97.4179 140.202 70.0547
99.1523 141.198 69.3934
97.8887 141.411 70.2249
105.866 141.477 69.3532
106.29 141.437 70.8804
99.5608 142.343 69.8515
100.641 143.415 69.5609
99.4512 143.544 70.2995
101.842 143.38 68.8274
106.757 142.48 69.6307
107.664 143.72 69.9057
100.384 144.962 69.6186
99.3994 144.347 70.5823
101.534 144.44 68.9245
108.517 144.76 69.6127
99.414 145.278 70.5104
100.215 146.774 69.2251
109.06 146.143 69.3298
100.99 148.602 69.5577
109.091 147.699 69.0875
102.338 149.836 69.1512
104.011 150.777 69.1513
103.648 150.707 70.5299
105.512 151.027 68.6878
107.114 150.586 68.354
108.303 149.144 68.5724
105.279 151.273 70.3311
106.758 151.255 69.9173
107.98 150.535 69.6661
95.7505 133.988 70.9567
96.1954 132.018 71.1566
97.633 131.358 70.5587
99.2992 132.103 70.4787
100.139 133.369 70.1058
100.349 133.544 71.8654
95.6354 135.789 71.3681
101.047 134.409 70.2764
102.045 135.706 71.6834
95.3887 137.531 71.773
103.078 137.017 71.2339
104.067 138.123 72.2712
95.2162 138.985 72.3152
104.941 139.191 71.5537
105.739 140.492 72.205
96.3864 140.839 71.0446
95.3683 140.622 72.3677
106.56 141.767 72.4759
96.3467 142.149 71.7721
95.8647 142.279 73.229
97.7887 142.385 70.8084
107.056 142.78 71.1924
107.977 143.962 71.5268
96.8034 143.255 72.1484
98.0436 143.74 71.1952
97.4842 144.198 71.9555
108.707 144.953 71.188
98.3568 145.241 71.7072
99.4386 146.473 70.577
99.1987 147.017 71.6352
109.25 145.993 70.76
109.563 147.158 70.2825
109.83 146.725 71.7599
100.078 147.873 70.4034
100.155 148.417 71.6641
109.215 148.507 69.9562
109.752 147.95 71.4214
101.415 149.271 70.8173
102.654 150.155 71.1126
103.841 150.621 71.8529
108.719 149.62 70.0413
109.241 149.12 71.4609
105.074 151.049 71.8824
106.497 151.413 71.7658
107.864 151.154 71.4338
108.696 150.305 71.3105
97.2271 131.211 72.147
96.4003 132.72 72.4224
97.0193 131.417 73.6724
98.5111 130.981 73.4126
98.7816 131.388 71.7891
99.5061 131.734 73.2064
99.7583 132.376 72.0864
100.273 132.795 73.6571
96.1587 134.39 72.5963
100.984 133.875 73.8566
95.7518 136.061 72.9805
101.303 134.583 72.2799
102.324 135.849 73.4343
95.3944 137.633 73.4858
103.095 137.051 72.7867
104.239 138.165 73.8692
95.2971 139.304 73.8551
105.061 139.309 73.0815
106.02 140.523 73.6938
95.5465 140.832 74.173
106.954 141.706 74.0336
96.0891 142.03 74.7277
107.46 142.969 72.8506
108.339 144.088 73.4605
96.7563 143.883 73.0448
96.7561 143.489 74.5219
108.993 145.036 72.7379
109.418 145.755 71.9292
109.733 145.923 73.1586
97.4222 144.995 73.3268
98.5638 146.164 72.6661
98.7016 146.124 73.9698
110.079 147.149 72.9343
99.5741 147.523 72.9362
99.8659 147.425 74.2009
109.826 148.414 72.8318
100.759 148.845 72.8028
102.029 149.658 72.5206
103.114 150.232 72.543
102.979 149.882 73.7479
109.455 149.625 72.8203
104.462 150.487 73.2759
105.637 150.82 73.6677
106.547 151.267 73.4342
107.794 151.397 73.1522
108.844 150.779 72.8798
96.7673 133.003 74.1228
97.3425 131.393 75.0914
98.5589 130.79 74.802
99.8589 131.696 74.6536
100.849 132.835 75.603
96.4252 134.718 74.3217
101.567 133.96 75.8758
95.9562 136.248 74.7343
101.786 134.901 74.3825
102.702 135.874 75.1893
95.6609 137.749 75.1735
103.491 137.008 74.3987
104.659 138.108 75.5364
95.7371 139.36 75.5408
105.256 139.323 74.6653
106.344 140.269 75.1866
96.0375 140.786 75.988
107.348 141.361 75.5082
96.6136 142.225 76.153
107.908 142.868 74.462
108.783 143.753 75.4368
97.3594 143.598 76.0966
109.249 144.898 74.1015
110.031 146.045 74.5456
97.7642 144.859 74.8437
98.9464 146.115 75.3086
110.166 147.376 74.1993
100.088 147.03 75.8133
109.961 148.552 74.3216
100.753 148.294 74.6632
101.788 149.123 74.234
103.025 149.334 75.2141
109.495 149.813 74.3232
104.261 149.995 74.7002
105.519 150.39 74.8908
106.65 150.946 75.0832
107.759 151.282 74.8972
108.873 150.919 74.535
98.2218 130.419 76.23
97.3454 131.876 76.0647
98.0562 130.544 77.6141
99.4623 129.866 77.4833
99.5818 130.626 75.9984
100.384 130.579 77.4241
100.378 131.565 76.1495
101.041 131.582 77.5025
96.9931 133.465 75.8204
101.592 132.762 77.5578
96.6246 135.016 76.0715
102.086 133.823 77.4135
96.2193 136.318 76.5282
102.42 134.923 76.6517
103.309 135.926 76.689
96.0569 137.81 76.9173
103.963 136.93 75.9785
105.224 137.588 77.1474
96.1266 139.308 77.3291
105.747 138.928 76.2404
106.832 139.922 76.6509
96.4972 140.777 77.6132
107.598 141.102 76.8792
97.0535 142.184 77.7212
108.172 142.458 76.0318
109.035 142.864 77.2308
97.8198 143.438 77.7459
109.435 144.821 75.4933
109.557 144.258 77.0686
98.3381 144.795 76.3546
99.2169 145.872 76.9118
110.004 145.608 75.9724
110.223 147.037 75.7398
100.385 146.59 77.4473
109.992 148.545 75.7397
101.166 147.752 76.3824
102.069 148.588 75.9206
103.261 148.941 76.7341
109.538 149.808 75.7446
104.257 149.617 76.1346
105.49 150.001 76.3764
106.693 150.437 76.6346
107.783 150.782 76.5695
108.81 150.659 76.0878
97.7401 132.155 77.7046
98.3512 130.413 79.2212
99.1873 129.355 78.6876
100.818 129.866 79.0367
101.617 131.26 79.0811
97.1376 133.71 77.4286
102.108 132.181 79.1731
102.493 133.242 78.8326
103.03 132.511 80.2223
96.9175 134.929 77.9823
102.614 134.142 78.0351
103.36 134.044 79.0696
96.53 136.337 78.3383
103.576 135.271 78.1648
104.289 136.475 77.3831
104.79 136.123 78.7012
96.4223 137.811 78.7059
105.758 137.241 78.6787
96.651 139.3 79.0087
106.308 138.681 77.8682
107.497 139.94 77.9201
97.0434 140.692 79.2906
108.111 140.93 77.9975
108.39 141.878 77.3416
108.91 141.583 78.7696
97.6344 141.966 79.3801
109.657 143.038 78.6643
98.3702 143.167 79.4577
110.078 144.631 78.6037
98.7868 144.448 78.0458
99.6745 145.38 78.6132
110.262 145.794 77.1428
110.266 147.285 77.1755
100.836 146.201 78.9164
109.896 148.522 77.0695
101.525 147.373 77.9363
102.591 148.258 77.7287
103.794 148.704 78.1923
109.45 149.73 76.8738
104.421 149.139 77.4368
105.528 149.486 77.7553
106.729 149.867 78.044
107.997 150.09 78.1072
108.835 149.978 77.5863
99.2622 128.829 80.1184
98.8711 128.78 81.607
99.5346 127.854 81.5019
100.811 127.84 81.6282
100.59 128.615 80.2142
101.607 128.744 81.1791
98.0866 131.737 79.5292
98.6189 130.21 80.9526
101.859 130.096 80.469
102.438 131.315 80.2993
103.003 130.909 81.7236
97.5199 133.261 79.1512
98.1829 131.898 81.1049
103.801 132.532 81.3576
97.2224 134.848 79.6863
104.227 133.688 80.6501
96.902 136.351 80.1031
104.598 134.937 79.9474
105.49 135.948 80.1749
96.9371 137.849 80.422
106.38 136.925 80.2454
106.398 137.772 79.0268
106.936 138.232 79.6244
97.2484 139.228 80.7446
107.513 139.218 79.0702
108.257 140.38 79.0299
108.599 140.059 80.3704
97.7696 140.522 81.0229
109.297 141.588 80.2278
98.2445 141.763 81.0483
110.173 143.012 80.1747
98.8103 142.858 80.9454
110.4 144.353 80.2941
99.3426 144.011 79.8452
100.261 145.143 80.0354
110.297 146.17 78.401
110.309 145.839 79.8704
101.363 145.796 80.471
101.793 146.821 79.2529
102.252 146.639 80.3334
110.092 147.533 78.6991
109.877 147.705 79.9135
102.826 147.588 79.2039
105.079 148.922 78.9396
104.076 148.27 79.4696
106.474 149.28 79.2924
105.726 148.608 80.2978
107.942 149.464 79.4237
107.304 148.968 80.6552
109.232 149.053 78.9867
108.893 148.622 80.4407
109.593 149.023 77.8535
99.9094 126.896 82.2775
99.1505 127.652 83.0828
99.695 126.342 83.4214
100.802 126.05 83.1329
100.829 126.86 82.3206
101.663 126.905 82.7819
98.8867 129.272 82.8977
102.549 127.854 83.1005
102.38 129.483 81.9719
103.092 129.323 83.3248
98.6385 130.745 82.7078
103.798 130.996 82.8584
97.6808 133.411 80.9529
98.2801 132.206 82.8294
104.676 131.698 83.253
104.65 133.147 82.0177
105.363 132.562 83.3188
97.4158 134.908 81.4178
104.79 133.997 81.0775
105.406 134.077 81.8244
97.234 136.435 81.8646
106.065 135.134 81.8182
106.102 136.167 81.143
106.798 136.245 81.9876
97.3723 137.812 82.2656
107.364 137.513 81.1434
107.899 138.762 80.4772
108.417 138.503 81.8535
97.8259 139.174 82.5132
109.291 139.985 81.7382
98.4029 140.481 82.7812
109.737 141.416 81.5732
98.822 141.816 82.4748
110.254 142.26 81.848
110.498 143.366 81.7143
110.507 142.21 83.3646
99.2472 142.636 82.1481
99.3606 143.267 81.2755
100.018 143.078 82.5785
110.538 144.736 81.5532
110.659 143.552 83.2395
100.739 145.066 80.9524
100.208 144.145 81.2697
101.334 144.916 81.836
110.314 146.053 81.3758
110.458 144.993 82.9031
103.107 147.012 80.6537
102.405 145.917 81.5372
103.467 146.504 81.8732
109.962 146.443 82.3883
109.783 147.335 81.1362
104.117 147.588 80.7818
105.423 148.084 81.3146
106.938 148.469 81.8899
108.577 148.4 81.8496
100.37 125.26 84.1979
99.4748 126.489 84.5621
100.02 125.028 85.462
101.18 124.349 85.1602
101.694 125.539 83.9733
102.155 124.721 85.0851
102.678 125.653 84.6357
103.054 125.035 85.4331
99.3136 127.983 84.5712
102.507 126.564 83.8653
103.406 126.502 84.9597
99.0184 129.648 84.4449
103.727 127.956 84.6737
104.039 129.735 84.2166
104.741 129.158 85.3013
98.7403 131.135 84.665
104.458 130.722 83.8176
105.255 130.514 84.6777
97.8862 133.667 82.8377
98.4373 132.524 84.4644
106.182 131.395 84.9513
106.035 133.195 83.6553
106.711 132.733 84.8339
97.6754 135.097 83.0522
106.144 134.152 82.7794
106.833 134.256 83.6066
97.7648 136.342 83.6788
107.452 135.373 83.503
107.812 136.926 82.3698
108.397 136.843 83.407
98.0616 137.649 83.9783
109.046 138.337 83.121
98.4619 138.994 84.2287
109.668 139.193 83.2708
109.974 140.321 83.0965
110.086 139.29 84.708
98.9999 140.055 84.2814
99.3576 141.059 84.0008
100.035 140.225 85.6401
110.244 141.297 83.0626
110.385 140.699 84.7121
99.61 142.145 83.3955
100.285 141.626 84.8924
110.55 142.169 84.7841
100.661 142.869 83.9667
110.511 143.761 84.5013
100.939 143.859 82.894
101.988 144.58 83.0062
110.117 145.482 83.7792
102.597 145.356 82.625
104.407 146.87 82.2335
103.859 145.812 83.2453
105.01 146.53 83.3379
109.691 146.48 83.2751
109.196 147.413 82.6669
105.314 147.418 82.3522
106.48 147.855 82.8961
107.925 148.084 83.1458
99.7009 126.446 86.0742
100.013 124.556 86.5703
100.993 123.484 86.2095
102.574 123.668 86.0839
103.656 124.893 86.2981
99.6345 128.152 86.0871
104.454 125.756 86.7959
104.046 126.872 85.7422
104.78 127.084 86.4673
99.3173 129.598 86.2033
105.1 128.173 86.1446
105.85 129.367 86.1919
106.375 128.572 87.5404
99.0803 130.936 86.4763
106.214 130.342 85.8467
107.057 129.972 87.1496
98.3438 133.604 84.7898
98.8023 132.412 86.3652
107.163 131.488 86.0834
107.537 133.108 85.4294
108.204 132.454 86.6696
98.125 134.878 84.7697
98.6481 133.881 86.3589
107.666 134.273 84.5541
108.362 134.243 85.5967
98.3921 136.187 85.4871
108.371 135.719 84.7152
109.16 137.12 84.4767
109.349 136.52 85.8485
98.6343 137.557 85.6627
109.674 138.244 84.4651
109.95 137.779 85.9425
99.0936 138.488 85.7655
99.3834 139.41 85.5145
100.192 138.914 87.0073
110.425 139.28 86.1502
101.047 140.39 86.775
110.53 140.888 86.2949
101.218 141.561 85.9806
101.149 142.532 85.1017
102.06 142.47 86.1581
110.416 142.509 86.1137
101.236 143.221 84.2378
102.006 143.298 85.0413
110.178 144.555 85.1446
102.978 144.914 83.7075
102.168 144.019 84.109
103.782 145.156 84.1673
103.476 144.492 84.8302
104.554 145.059 85.0191
109.487 146.296 84.217
109.636 145.147 85.7332
108.875 146.054 85.4064
106.046 147.018 83.8734
105.2 145.863 84.4737
107.313 147.416 84.2138
106.567 146.341 84.9752
108.639 147.222 84.1153
107.849 146.511 85.2364
100.509 123.164 87.5212
100.147 125.146 87.5666
100.483 123.748 88.7187
100.995 122.116 88.8105
101.864 122.556 87.2077
102.593 121.709 88.126
103.497 123.091 87.2283
104.11 122.016 88.3149
104.651 123.442 88.0648
105.244 122.99 89.0079
100.106 126.735 87.5775
104.467 124.451 87.3753
105.542 124.617 88.5858
99.9811 128.183 87.8269
105.639 126.047 87.9917
105.83 127.401 87.4481
106.789 126.988 88.7618
99.6734 129.622 87.8969
107.375 128.419 88.7005
99.3372 131.227 87.931
108.087 129.526 88.9544
107.907 130.95 87.4205
108.681 131.288 88.2727
99.3348 132.484 88.2813
108.893 133.065 87.379
98.833 135.129 86.8703
99.2346 133.812 88.0917
109.116 134.336 87.034
99.2048 136.627 87.2187
99.5695 135.602 88.3712
109.024 135.358 86.1636
109.998 136.356 87.3545
99.533 137.863 86.9947
100.327 137.397 88.5053
110.444 137.876 87.4416
101.109 139.013 88.1766
110.631 139.543 87.5987
101.893 140.134 88.2872
102.139 141.429 87.0679
102.903 141.803 87.6853
102.651 140.701 88.4938
103.41 141.056 88.8506
110.46 141.267 87.698
103.199 142.976 86.6497
103.695 142.292 88.1201
110.183 142.614 87.2249
109.983 142.324 88.514
109.63 143.553 87.6598
102.943 143.844 85.4753
104.307 143.253 87.5136
104.031 144.05 86.0756
104.982 144.152 86.9742
109.957 143.862 86.3083
109.153 144.778 87.0788
105.391 144.862 86.5131
108.341 145.872 86.4724
105.418 145.382 85.6605
106.271 145.723 85.9588
107.302 145.979 86.3678
102.57 119.441 89.7809
101.418 120.355 90.3499
101.92 119.238 91.2692
102.732 118.179 90.9889
103.988 119.481 89.7639
104.198 118.106 90.7387
105.267 119.934 90.2171
105.435 118.605 91.1445
101.8 120.871 89.1796
101.209 122.009 90.5461
103.509 120.635 89.0095
105.079 121.448 89.4654
106.01 120.03 90.9564
106.176 121.753 90.4164
106.777 120.444 91.4898
100.605 125.273 88.9947
101.027 123.606 90.0974
106.331 123.576 89.838
107.162 121.713 91.4787
107.267 123.162 91.0919
107.966 122.073 92.4137
100.585 126.746 89.314
106.759 125.454 89.4052
107.534 124.948 90.6857
108.235 124.046 91.9855
100.296 128.301 89.5554
107.924 126.859 90.1251
108.504 126.126 91.4865
99.8216 130.017 89.1763
108.21 128.213 89.7302
108.846 128.219 90.969
99.8245 131.426 89.5417
108.888 130.069 89.8099
109.258 132.113 88.9078
109.628 131.374 90.0493
100.098 132.933 89.888
109.551 133.829 88.3067
109.969 133.169 89.5638
100.141 134.488 89.5307
109.593 135.115 87.5113
110.148 135.063 88.8631
100.506 135.981 89.4378
110.49 136.597 88.9271
101.51 136.692 90.1642
101.534 138.097 89.435
102.257 137.434 90.5698
110.528 138.176 88.9418
102.156 139.252 89.1318
102.557 138.62 90.0543
110.35 139.829 88.9513
103.298 139.791 89.886
104.121 140.837 89.7012
109.915 141.11 89.2574
104.474 141.738 89.188
104.401 142.499 88.4223
104.97 142.487 89.1631
109.362 142.242 89.6228
109.019 143.394 88.8759
106.099 144.419 87.9206
105.429 143.404 88.4795
107.246 144.476 88.5101
106.564 143.543 89.2948
108.377 144.32 88.2989
107.855 143.55 89.5679
106.127 145.124 86.7985
106.882 145.304 87.3004
108.018 145.293 87.5176
103.446 116.792 91.758
102.564 117.715 92.5665
103.115 116.709 93.4125
103.536 115.401 92.9512
104.96 116.934 91.6161
105.036 115.47 92.1477
106.307 117.241 92.2218
106.382 115.904 92.6752
101.799 120.543 91.819
102.418 119.148 92.7715
106.455 118.83 91.8754
107.219 117.227 93.0235
107.499 118.738 92.925
108.09 117.851 93.8244
101.757 122.001 92.0449
107.525 120.373 92.4131
108.236 120.174 93.6524
101.019 125.107 90.6541
101.506 123.541 91.7854
108.576 122.489 93.4266
100.95 126.69 91.0265
101.349 125.252 92.2436
108.952 124.734 92.9272
100.768 128.169 91.0094
101.398 127.115 92.5107
109.301 126.844 92.4811
100.333 129.765 90.5375
101.091 128.641 92.088
109.541 128.659 92.4131
100.564 131.248 90.9543
109.416 130.043 91.0789
109.942 131.833 91.0097
101.151 132.021 91.7106
100.909 133.619 91.0378
101.759 133.048 92.1349
110.241 133.78 90.547
101.084 134.928 90.5656
101.876 134.345 91.918
110.324 135.383 90.3671
101.386 135.792 90.4047
102.142 135.567 91.4444
110.311 136.929 90.5142
103.127 137.928 91.0467
102.943 136.47 91.6634
103.854 137.545 91.8769
110.227 138.568 90.341
103.309 138.834 90.5371
104.039 138.841 91.1763
109.851 139.943 90.3658
105.222 141.247 90.396
104.557 140.026 90.7664
106.371 141.402 91.1187
105.644 140.292 91.6839
107.584 141.454 91.4396
106.89 140.262 92.3183
108.564 141.113 91.2195
108.175 140.11 92.261
109.299 141.147 90.4408
109.077 139.955 91.4601
105.931 142.518 89.9916
107.113 142.637 90.4793
108.438 142.479 90.439
107.579 106.695 92.9205
106.089 107.655 93.7244
107.124 106.027 94.7868
108.388 104.778 94.034
109.049 107.181 93.526
109.774 105.712 94.2646
109.876 107.47 94.5649
110.386 106.559 95.4231
106.668 109.165 92.9611
105.462 109.532 94.2073
108.202 109.041 93.2771
109.338 109.167 94.4063
110.132 108.509 95.681
105.954 111.191 93.0769
105.182 111.26 94.916
107.591 110.84 93.4048
109.002 111.209 94.4607
109.81 110.505 95.7599
104.716 112.419 93.1846
104.29 113.646 94.7393
104.876 112.592 95.5051
106.625 113.052 93.046
108.022 112.693 93.8269
109.13 113.082 95.2652
109.724 112.379 96.5148
104.298 114.122 93.076
104.114 115.02 95.0211
106.024 114.351 92.7866
107.811 114.585 93.8613
108.927 114.611 95.0783
103.211 118.135 94.1918
103.779 116.41 94.9389
107.427 115.921 93.4685
108.608 116.589 94.7164
102.364 120.839 93.2187
102.953 119.619 94.2896
108.795 118.702 94.8413
102.116 122.419 93.4544
108.83 120.901 94.7212
101.953 124.008 93.4909
109.152 123.101 94.4018
101.914 125.669 93.6335
109.484 125.314 94.0079
102.138 127.242 93.7898
109.65 127.326 93.8284
101.098 130 92.0518
101.889 128.79 93.4012
109.743 129.239 93.8958
101.167 130.955 92.0578
101.939 130.506 93.0886
109.754 130.475 92.3353
110.005 132.338 92.0937
102.728 133.382 92.9924
102.177 131.926 92.9045
103.257 132.473 93.8413
110.033 133.878 92.0358
103.077 134.578 92.8291
103.875 133.665 93.9953
110.111 135.347 91.7902
103.065 135.512 92.3788
104.013 135.251 93.4533
110.001 136.351 91.9202
109.802 135.363 92.6891
109.484 136.123 93.1198
104.827 138.075 92.5115
104.167 136.505 92.7594
105.153 136.95 93.4001
109.856 137.576 91.776
109.134 137.476 93.1549
105.087 139.242 91.9976
105.756 137.947 93.3811
106.262 139.099 92.8621
107.735 139.094 93.1294
106.874 138.103 93.8859
109.019 138.704 92.5194
108.19 137.923 93.764
109.668 138.921 91.3369
106.337 108.107 95.2973
107.372 106.867 96.5232
108.342 105.232 96.3093
109.803 105.015 95.8877
110.596 106.895 96.6718
105.897 110.15 96.0646
110.4 109.206 96.9501
105.977 112.078 97.1115
110.113 111.053 97.3922
105.081 114.411 96.5705
105.502 113.273 96.9927
109.818 112.677 98.3788
109.685 114.453 97.0042
104.817 116.027 96.7575
109.311 116.026 96.1006
103.973 118.061 95.6367
104.574 117.302 96.5865
109.203 117.728 96.0927
102.93 121.089 94.7769
103.771 119.628 95.8398
109.262 119.635 96.0202
102.745 122.768 94.9234
103.699 121.412 96.1274
109.191 121.634 95.8325
102.704 124.439 94.9043
103.642 123.221 96.1289
109.331 123.671 95.5237
102.737 126.157 94.9012
103.612 124.962 96.0229
109.546 125.633 95.3139
102.954 128.06 94.6864
103.649 126.644 95.7501
109.598 127.501 95.2076
102.896 129.724 94.3677
103.959 127.91 95.7932
103.876 129.206 95.58
104.82 128.454 96.5583
109.539 129.098 95.2668
103.15 131.235 94.0803
104.087 130.72 95.3447
105.144 130.016 96.4709
109.756 130.962 93.4805
109.399 130.857 94.8667
104.258 132.313 94.9279
105.188 131.646 96.133
109.771 132.436 93.6341
109.395 132.765 94.8987
104.908 134.323 94.6983
105.293 133.221 95.6555
109.771 134.191 93.4375
109.15 134.037 94.9667
105.185 135.79 94.1113
105.807 134.582 95.4888
106.297 135.774 95.0408
107.902 135.746 95.1473
106.962 134.823 95.8414
109.121 135.239 94.2902
108.293 134.558 95.6708
106.07 136.936 94.3119
107.33 137.031 94.6428
108.622 136.632 94.188
106.768 108.702 96.7058
107.582 107.763 97.8373
108.48 106.395 97.9664
109.902 105.814 97.6653
110.391 107.837 97.9559
106.667 110.474 97.4938
110.312 109.609 98.3362
106.875 111.659 98.459
109.982 111.127 98.6611
106.226 114.15 98.3266
106.909 112.96 98.8299
107.782 114.196 99.8643
109.538 114.135 99.0706
108.745 112.901 99.9881
109.558 111.716 99.5763
105.784 115.728 98.2848
106.974 115.503 99.7133
108.674 115.4 100.165
109.511 115.483 98.4909
109.497 116.674 97.5725
104.759 118.756 97.1881
105.52 117.482 98.1811
109.407 118.609 97.5836
104.716 120.485 97.2457
105.698 119.525 98.3849
109.298 120.49 97.3488
104.621 122.229 97.2998
105.651 121.425 98.4358
109.249 122.344 97.0384
104.649 123.975 97.136
105.603 123.228 98.2621
109.282 124.226 96.823
104.646 125.709 96.8912
105.588 124.978 97.9406
109.277 126.009 96.6204
104.573 127.113 96.6232
105.514 126.789 97.5943
109.264 127.728 96.5244
105.696 128.492 97.4393
109.166 129.312 96.3236
106.081 129.63 97.3133
106.39 131.006 97.022
107.985 130.925 97.098
107.14 129.748 97.5411
108.91 130.502 96.2423
108.354 129.5 97.3335
106.285 132.537 96.5144
107.614 132.199 96.7613
108.881 131.771 95.9968
106.278 133.826 96.1996
107.446 133.62 96.4566
108.608 133.219 96.0331
107.494 109.265 98.1769
108.405 108.072 99.0064
109.551 107.146 98.7343
107.493 110.646 99.0887
108.445 109.623 99.5546
109.766 108.678 99.3063
107.652 112.042 99.6108
108.534 111.22 100.112
109.635 110.281 99.6441
106.614 117.236 99.572
108.073 116.953 100.273
109.22 116.578 99.3122
106.625 118.961 99.4211
107.997 118.567 100.073
109.161 117.921 99.0481
106.713 120.808 99.4318
108.035 120.3 99.872
109.103 119.64 98.905
106.745 122.634 99.2028
108.038 122.087 99.5049
108.912 121.377 98.6001
106.67 124.4 98.908
108.026 123.83 99.0983
108.934 123.124 98.2407
106.53 126.072 98.5796
107.905 125.54 98.8084
108.934 124.914 98.0544
106.477 127.615 98.2174
107.724 127.089 98.3993
108.716 126.541 97.7619
106.562 128.814 97.9725
107.564 128.516 98.093
108.654 128.132 97.5176
POLYGONS 1936  7744
3 0 1 2
3 0 3 4
3 2 3 0
3 4 5 6
3 3 5 4
3 5 7 6
3 8 1 0
3 9 1 8
3 4 10 0
3 10 8 0
3 6 11 4
3 11 10 4
3 12 6 7
3 11 6 12
3 8 13 9
3 10 13 8
3 14 13 10
3 11 14 10
3 15 14 11
3 12 15 11
3 16 17 18
3 16 19 20
3 18 19 16
3 20 21 22
3 19 21 20
3 21 23 22
3 24 17 16
3 25 17 24
3 20 26 16
3 26 24 16
3 22 27 20
3 27 26 20
3 28 22 23
3 28 29 22
3 29 27 22
3 28 30 29
3 31 25 24
3 32 25 31
3 26 33 24
3 33 31 24
3 27 34 26
3 34 33 26
3 29 35 27
3 35 34 27
3 36 29 30
3 35 29 36
3 31 37 32
3 37 38 39
3 37 31 38
3 31 33 38
3 34 40 33
3 40 38 33
3 35 41 34
3 41 40 34
3 42 35 36
3 41 35 42
3 38 43 39
3 40 43 38
3 44 43 40
3 44 45 46
3 44 40 45
3 40 41 45
3 47 41 42
3 47 48 41
3 48 45 41
3 48 49 50
3 47 49 48
3 49 51 50
3 52 46 45
3 53 46 52
3 48 54 45
3 54 52 45
3 50 55 48
3 55 54 48
3 56 50 51
3 55 50 56
3 57 58 59
3 53 57 59
3 52 57 53
3 52 1 57
3 52 2 1
3 3 2 52
3 54 3 52
3 5 3 54
3 55 5 54
3 55 7 5
3 55 56 7
3 56 60 7
3 61 58 57
3 62 58 61
3 1 9 61
3 57 1 61
3 7 60 12
3 60 63 12
3 61 64 62
3 9 64 61
3 9 13 64
3 13 65 64
3 14 66 13
3 13 66 65
3 15 67 14
3 14 67 66
3 63 15 12
3 67 15 63
3 68 69 70
3 68 71 72
3 70 71 68
3 71 73 72
3 74 69 68
3 75 69 74
3 18 17 74
3 18 74 72
3 72 74 68
3 72 73 76
3 72 76 18
3 18 76 19
3 21 19 77
3 19 76 77
3 77 23 21
3 78 23 77
3 79 75 74
3 80 75 79
3 17 25 79
3 74 17 79
3 23 78 81
3 28 23 81
3 81 30 28
3 82 30 81
3 83 80 79
3 84 80 83
3 25 32 83
3 79 25 83
3 85 86 36
3 85 36 82
3 82 36 30
3 85 87 86
3 83 88 84
3 89 90 88
3 37 89 88
3 37 88 83
3 37 83 32
3 37 39 89
3 86 91 42
3 36 86 42
3 92 86 87
3 91 86 92
3 89 93 90
3 94 95 93
3 43 94 93
3 43 93 89
3 43 89 39
3 43 44 96
3 94 43 96
3 44 46 96
3 42 91 47
3 91 92 97
3 91 97 47
3 47 97 49
3 97 51 49
3 98 51 97
3 99 95 94
3 100 95 99
3 96 101 94
3 101 99 94
3 46 53 101
3 96 46 101
3 51 98 56
3 98 102 56
3 99 103 100
3 59 58 104
3 59 104 99
3 59 99 101
3 99 104 103
3 53 59 101
3 56 102 60
3 102 105 60
3 58 62 104
3 104 62 106
3 60 105 63
3 105 107 63
3 62 108 106
3 64 108 62
3 109 110 108
3 109 108 65
3 65 108 64
3 65 66 111
3 109 65 111
3 66 67 112
3 111 66 112
3 67 113 112
3 67 63 113
3 63 107 113
3 109 114 110
3 111 114 109
3 115 114 111
3 112 115 111
3 116 115 112
3 113 116 112
3 70 117 118
3 69 117 70
3 71 70 119
3 70 118 119
3 73 120 121
3 73 71 120
3 71 119 120
3 120 122 121
3 69 75 117
3 117 75 123
3 73 121 76
3 121 122 124
3 121 124 76
3 76 124 77
3 124 78 77
3 125 78 124
3 75 80 123
3 123 80 126
3 78 125 127
3 81 78 127
3 127 82 81
3 128 82 127
3 80 84 126
3 126 84 129
3 82 128 130
3 85 82 130
3 130 87 85
3 131 87 130
3 132 84 88
3 132 133 84
3 133 129 84
3 88 90 132
3 87 131 92
3 131 134 92
3 135 133 132
3 136 133 135
3 90 93 137
3 90 137 132
3 132 137 135
3 93 95 137
3 92 134 138
3 97 92 138
3 138 98 97
3 139 98 138
3 135 140 136
3 140 141 142
3 140 135 141
3 135 137 141
3 95 100 141
3 137 95 141
3 98 139 102
3 139 143 102
3 141 144 142
3 145 146 144
3 103 145 144
3 103 144 141
3 103 141 100
3 103 104 145
3 147 148 105
3 147 105 143
3 143 105 102
3 147 149 148
3 150 146 145
3 151 146 150
3 104 106 150
3 145 104 150
3 148 152 107
3 105 148 107
3 153 148 149
3 152 148 153
3 150 154 151
3 106 154 150
3 106 108 154
3 108 155 154
3 155 108 110
3 156 155 110
3 152 157 113
3 107 152 113
3 158 152 153
3 157 152 158
3 110 159 156
3 114 159 110
3 115 160 114
3 114 160 159
3 116 161 115
3 115 161 160
3 157 116 113
3 157 162 116
3 162 161 116
3 158 162 157
3 163 164 165
3 163 166 167
3 165 166 163
3 167 168 169
3 166 168 167
3 168 170 169
3 118 164 163
3 118 117 164
3 117 171 164
3 119 118 163
3 167 119 163
3 120 119 167
3 169 120 167
3 169 122 120
3 169 170 122
3 170 172 122
3 117 123 171
3 171 123 173
3 122 172 174
3 124 122 174
3 174 125 124
3 175 125 174
3 123 126 173
3 173 126 176
3 125 175 177
3 127 125 177
3 177 128 127
3 178 128 177
3 126 129 176
3 176 129 179
3 128 178 180
3 130 128 180
3 180 131 130
3 181 131 180
3 129 133 179
3 179 133 182
3 131 181 134
3 181 183 134
3 133 136 182
3 182 136 184
3 134 183 185
3 138 134 185
3 185 139 138
3 186 139 185
3 187 136 140
3 187 188 136
3 188 184 136
3 140 142 187
3 189 190 143
3 189 143 186
3 186 143 139
3 189 191 190
3 187 192 188
3 193 194 192
3 144 193 192
3 144 192 187
3 144 187 142
3 144 146 193
3 143 190 147
3 190 149 147
3 190 191 149
3 191 195 149
3 196 194 193
3 197 194 196
3 146 151 196
3 193 146 196
3 149 195 153
3 195 198 153
3 196 199 197
3 151 199 196
3 151 154 199
3 154 200 199
3 201 202 200
3 201 200 155
3 155 200 154
3 155 156 201
3 153 198 158
3 198 203 158
3 201 204 202
3 156 204 201
3 156 159 204
3 159 205 204
3 160 206 159
3 159 206 205
3 161 207 160
3 160 207 206
3 162 208 161
3 161 208 207
3 203 162 158
3 208 162 203
3 165 209 210
3 164 209 165
3 166 165 211
3 165 210 211
3 168 166 212
3 166 211 212
3 212 170 168
3 213 170 212
3 164 171 209
3 209 171 214
3 170 213 172
3 213 215 172
3 171 173 214
3 214 173 216
3 172 215 217
3 174 172 217
3 217 175 174
3 218 175 217
3 173 176 216
3 216 176 219
3 175 218 220
3 177 175 220
3 220 178 177
3 221 178 220
3 176 179 219
3 219 179 222
3 178 221 223
3 180 178 223
3 223 181 180
3 224 181 223
3 179 182 222
3 222 182 225
3 181 224 183
3 224 226 183
3 182 184 225
3 225 184 227
3 183 226 228
3 185 183 228
3 228 186 185
3 229 186 228
3 184 188 227
3 227 188 230
3 186 229 231
3 189 186 231
3 231 191 189
3 232 191 231
3 188 233 230
3 192 233 188
3 233 192 194
3 234 233 194
3 191 232 195
3 232 235 195
3 194 197 234
3 234 197 236
3 195 235 198
3 235 237 198
3 197 238 236
3 199 238 197
3 200 239 199
3 199 239 238
3 239 200 202
3 240 239 202
3 198 237 203
3 237 241 203
3 202 242 240
3 204 242 202
3 205 243 204
3 204 243 242
3 206 244 205
3 205 244 243
3 207 245 206
3 206 245 244
3 208 246 207
3 207 246 245
3 241 208 203
3 246 208 241
3 247 248 249
3 247 250 251
3 249 250 247
3 251 252 253
3 250 252 251
3 252 254 253
3 210 248 247
3 210 209 248
3 209 255 248
3 211 210 247
3 251 211 247
3 212 211 251
3 253 212 251
3 253 213 212
3 253 254 213
3 254 256 213
3 209 214 255
3 255 214 257
3 213 256 215
3 256 258 215
3 214 216 257
3 257 216 259
3 215 258 260
3 217 215 260
3 260 218 217
3 261 218 260
3 216 219 259
3 259 219 262
3 218 261 263
3 220 218 263
3 263 221 220
3 264 221 263
3 219 222 262
3 262 222 265
3 221 264 266
3 223 221 266
3 266 224 223
3 267 224 266
3 222 225 265
3 265 225 268
3 224 267 226
3 267 269 226
3 225 227 268
3 268 227 270
3 226 269 271
3 228 226 271
3 271 229 228
3 272 229 271
3 227 230 270
3 270 230 273
3 274 231 229
3 274 229 275
3 275 229 272
3 231 274 232
3 230 276 273
3 233 276 230
3 276 233 234
3 277 276 234
3 274 275 278
3 278 232 274
3 278 279 232
3 279 235 232
3 234 236 277
3 277 236 280
3 235 279 237
3 279 281 237
3 236 282 280
3 238 282 236
3 239 283 238
3 238 283 282
3 283 239 240
3 284 283 240
3 237 281 241
3 281 285 241
3 240 286 284
3 242 286 240
3 243 287 242
3 242 287 286
3 244 288 243
3 243 288 287
3 245 289 244
3 244 289 288
3 246 290 245
3 245 290 289
3 285 246 241
3 290 246 285
3 249 291 292
3 248 291 249
3 250 249 293
3 249 292 293
3 252 250 294
3 250 293 294
3 294 254 252
3 295 254 294
3 248 255 291
3 291 255 296
3 297 298 256
3 297 256 295
3 295 256 254
3 297 299 298
3 255 257 296
3 296 257 300
3 298 301 258
3 256 298 258
3 302 298 299
3 301 298 302
3 257 259 300
3 300 259 303
3 258 301 260
3 261 304 305
3 260 304 261
3 260 302 304
3 260 301 302
3 304 306 305
3 259 262 303
3 303 262 307
3 261 305 263
3 305 264 263
3 305 306 264
3 306 308 264
3 262 265 307
3 307 265 309
3 264 308 310
3 266 264 310
3 310 267 266
3 311 267 310
3 265 268 309
3 309 268 312
3 313 314 269
3 313 269 311
3 311 269 267
3 313 315 314
3 268 270 312
3 312 270 316
3 269 314 271
3 314 272 271
3 314 315 272
3 315 317 272
3 270 273 316
3 316 273 318
3 272 317 275
3 317 319 275
3 273 320 318
3 276 320 273
3 320 276 277
3 321 320 277
3 275 319 322
3 278 275 322
3 322 279 278
3 323 279 322
3 277 280 321
3 321 280 324
3 279 323 281
3 323 325 281
3 280 326 324
3 282 326 280
3 283 327 282
3 282 327 326
3 327 283 284
3 328 327 284
3 281 325 285
3 325 329 285
3 284 330 328
3 286 330 284
3 287 331 286
3 286 331 330
3 288 332 287
3 287 332 331
3 289 333 288
3 288 333 332
3 290 334 289
3 289 334 333
3 329 290 285
3 334 290 329
3 335 336 337
3 335 338 339
3 337 338 335
3 338 340 339
3 292 291 341
3 335 342 336
3 335 292 342
3 335 293 292
3 341 342 292
3 294 293 335
3 339 294 335
3 295 343 344
3 294 343 295
3 294 340 343
3 294 339 340
3 343 345 344
3 341 346 347
3 341 291 346
3 291 296 346
3 342 341 347
3 295 344 297
3 344 299 297
3 344 345 299
3 345 348 299
3 296 300 346
3 346 300 349
3 299 348 302
3 348 350 302
3 300 303 349
3 349 303 351
3 302 350 352
3 304 302 352
3 352 306 304
3 353 306 352
3 303 307 351
3 351 307 354
3 355 356 308
3 355 308 353
3 353 308 306
3 355 357 356
3 307 309 354
3 354 309 358
3 308 356 310
3 311 359 360
3 310 359 311
3 310 357 359
3 310 356 357
3 359 361 360
3 309 312 358
3 358 312 362
3 311 360 313
3 360 315 313
3 360 361 315
3 361 363 315
3 312 316 362
3 362 316 364
3 315 363 317
3 363 365 317
3 316 318 364
3 364 318 366
3 317 365 319
3 365 367 319
3 318 368 366
3 320 368 318
3 368 320 321
3 369 368 321
3 370 322 319
3 370 319 371
3 371 319 367
3 322 370 323
3 372 324 373
3 372 369 324
3 369 321 324
3 372 373 374
3 375 370 371
3 376 375 371
3 323 375 325
3 370 375 323
3 324 326 373
3 373 377 374
3 373 326 377
3 326 327 377
3 328 378 379
3 328 379 327
3 327 379 377
3 378 380 381
3 379 378 381
3 380 382 383
3 381 380 383
3 382 384 385
3 383 382 385
3 376 385 384
3 376 384 375
3 375 384 386
3 325 386 329
3 375 386 325
3 328 330 378
3 331 378 330
3 380 378 331
3 332 380 331
3 382 380 332
3 333 382 332
3 384 382 333
3 334 384 333
3 386 384 334
3 329 386 334
3 387 388 389
3 387 390 391
3 389 390 387
3 390 392 391
3 337 388 387
3 337 336 388
3 336 393 388
3 338 337 387
3 391 338 387
3 340 394 395
3 338 394 340
3 338 392 394
3 338 391 392
3 394 396 395
3 336 342 393
3 393 342 397
3 340 395 343
3 395 345 343
3 395 396 345
3 396 398 345
3 347 399 400
3 346 399 347
3 397 342 347
3 400 397 347
3 401 402 348
3 401 348 398
3 398 348 345
3 401 403 402
3 346 349 399
3 399 349 404
3 402 405 350
3 348 402 350
3 406 402 403
3 405 402 406
3 349 351 404
3 404 351 407
3 350 405 352
3 353 408 409
3 352 408 353
3 352 406 408
3 352 405 406
3 408 410 409
3 351 354 407
3 407 354 411
3 353 409 355
3 357 412 413
3 355 412 357
3 355 410 412
3 355 409 410
3 412 414 413
3 354 358 411
3 411 358 415
3 357 413 359
3 413 361 359
3 413 414 361
3 414 416 361
3 358 362 415
3 415 362 417
3 361 416 363
3 416 418 363
3 362 364 417
3 417 364 419
3 420 421 365
3 420 365 418
3 418 365 363
3 420 422 421
3 423 366 424
3 423 419 366
3 419 364 366
3 423 424 425
3 421 426 367
3 365 421 367
3 427 421 422
3 426 421 427
3 366 368 424
3 369 428 429
3 368 369 429
3 368 429 425
3 368 425 424
3 429 428 430
3 426 431 371
3 367 426 371
3 432 426 427
3 431 426 432
3 369 372 428
3 374 433 434
3 372 374 434
3 372 434 430
3 372 430 428
3 434 433 435
3 431 436 437
3 431 437 371
3 371 437 376
3 432 436 431
3 374 377 433
3 433 438 435
3 433 377 438
3 377 379 438
3 381 439 379
3 379 439 438
3 383 440 381
3 381 440 439
3 385 441 383
3 383 441 440
3 437 385 376
3 441 385 437
3 442 443 444
3 442 445 446
3 444 445 442
3 446 447 448
3 445 447 446
3 447 449 448
3 389 443 442
3 389 388 443
3 388 450 443
3 390 389 442
3 446 390 442
3 392 390 446
3 392 446 451
3 451 446 448
3 452 448 449
3 451 448 452
3 388 393 450
3 450 393 453
3 392 451 394
3 396 454 455
3 394 454 396
3 394 452 454
3 394 451 452
3 454 456 455
3 393 397 453
3 453 397 457
3 455 458 398
3 396 455 398
3 459 455 456
3 458 455 459
3 400 460 461
3 399 460 400
3 457 397 400
3 461 457 400
3 398 458 401
3 403 462 463
3 401 462 403
3 401 459 462
3 401 458 459
3 462 464 463
3 399 404 460
3 460 404 465
3 463 466 406
3 403 463 406
3 467 463 464
3 466 463 467
3 404 407 465
3 465 407 468
3 406 466 408
3 410 469 470
3 408 469 410
3 408 467 469
3 408 466 467
3 469 471 470
3 407 411 468
3 468 411 472
3 410 470 412
3 470 414 412
3 470 471 414
3 471 473 414
3 411 415 472
3 472 415 474
3 475 476 416
3 475 416 473
3 473 416 414
3 475 477 476
3 478 417 479
3 478 474 417
3 474 415 417
3 478 479 480
3 476 481 418
3 416 476 418
3 482 476 477
3 481 476 482
3 479 419 483
3 417 419 479
3 484 480 479
3 483 484 479
3 418 481 420
3 481 422 420
3 481 482 422
3 482 485 422
3 419 423 483
3 483 423 425
3 483 425 484
3 484 425 486
3 422 485 427
3 485 487 427
3 425 488 486
3 429 488 425
3 488 429 430
3 489 488 430
3 427 487 432
3 487 490 432
3 430 491 489
3 434 491 430
3 435 492 493
3 435 493 434
3 434 493 491
3 493 492 494
3 436 495 496
3 437 436 496
3 490 436 432
3 495 436 490
3 435 438 492
3 492 497 494
3 492 438 497
3 438 439 497
3 440 498 439
3 439 498 497
3 441 499 440
3 440 499 498
3 496 441 437
3 499 441 496
3 444 500 501
3 443 500 444
3 445 444 502
3 444 501 502
3 447 445 503
3 445 502 503
3 503 449 447
3 504 449 503
3 443 450 500
3 500 450 505
3 506 507 452
3 506 452 504
3 504 452 449
3 506 508 507
3 450 453 505
3 505 453 509
3 452 507 454
3 456 510 511
3 454 510 456
3 454 508 510
3 454 507 508
3 510 512 511
3 453 457 509
3 509 457 513
3 511 514 459
3 456 511 459
3 515 511 512
3 514 511 515
3 461 460 516
3 461 516 517
3 461 517 457
3 457 517 513
3 459 514 462
3 464 518 519
3 462 518 464
3 462 515 518
3 462 514 515
3 518 520 519
3 516 521 522
3 516 460 521
3 460 465 521
3 517 516 522
3 519 523 467
3 464 519 467
3 524 519 520
3 523 519 524
3 465 468 521
3 521 468 525
3 467 523 469
3 471 526 527
3 469 526 471
3 469 524 526
3 469 523 524
3 526 528 527
3 468 472 525
3 525 472 529
3 527 530 473
3 471 527 473
3 531 527 528
3 530 527 531
3 532 474 533
3 532 529 474
3 529 472 474
3 532 533 534
3 473 530 475
3 530 477 475
3 530 531 477
3 531 535 477
3 474 478 533
3 533 478 480
3 533 480 534
3 534 480 536
3 477 535 482
3 535 537 482
3 538 484 539
3 538 536 484
3 536 480 484
3 538 539 540
3 482 537 485
3 537 541 485
3 539 486 542
3 484 486 539
3 543 540 539
3 542 543 539
3 485 541 487
3 541 544 487
3 486 488 542
3 489 545 546
3 488 489 546
3 488 546 543
3 488 543 542
3 545 547 548
3 546 545 548
3 548 547 549
3 550 551 552
3 550 544 551
3 550 490 544
3 490 487 544
3 489 491 545
3 493 545 491
3 547 545 493
3 494 553 554
3 493 494 554
3 493 554 549
3 493 549 547
3 553 555 556
3 554 553 556
3 555 557 558
3 556 555 558
3 552 558 557
3 550 552 557
3 550 557 496
3 550 496 495
3 490 550 495
3 494 497 553
3 498 553 497
3 555 553 498
3 499 555 498
3 557 555 499
3 496 557 499
3 559 560 561
3 559 562 563
3 561 562 559
3 563 564 565
3 562 564 563
3 565 566 567
3 564 566 565
3 566 568 567
3 501 560 559
3 501 500 560
3 500 569 560
3 502 501 559
3 563 502 559
3 503 502 563
3 565 503 563
3 504 503 565
3 504 565 570
3 570 565 567
3 571 567 568
3 570 567 571
3 500 505 569
3 569 505 572
3 504 570 506
3 508 573 574
3 506 573 508
3 506 571 573
3 506 570 571
3 573 575 574
3 505 509 572
3 572 509 576
3 508 574 510
3 574 512 510
3 574 575 512
3 575 577 512
3 509 513 576
3 576 513 578
3 579 580 515
3 579 515 577
3 577 515 512
3 579 581 580
3 513 517 578
3 578 517 582
3 515 580 518
3 580 520 518
3 580 581 520
3 581 583 520
3 522 521 584
3 522 584 585
3 522 585 517
3 517 585 582
3 520 583 524
3 583 586 524
3 584 525 587
3 521 525 584
3 588 585 584
3 587 588 584
3 524 586 589
3 526 524 589
3 589 528 526
3 590 528 589
3 587 529 591
3 525 529 587
3 592 588 587
3 591 592 587
3 528 590 531
3 590 593 531
3 529 532 591
3 591 532 534
3 591 534 592
3 592 534 594
3 531 593 535
3 593 595 535
3 596 536 597
3 596 594 536
3 594 534 536
3 597 598 599
3 596 597 599
3 599 598 600
3 535 595 537
3 595 601 537
3 536 538 597
3 540 597 538
3 540 602 597
3 602 598 597
3 603 600 598
3 602 603 598
3 604 605 606
3 604 601 605
3 604 541 601
3 541 537 601
3 602 543 607
3 540 543 602
3 608 603 602
3 608 602 609
3 609 602 607
3 608 609 610
3 611 604 606
3 612 611 606
3 541 611 544
3 604 611 541
3 543 546 607
3 548 607 546
3 609 607 548
3 609 548 549
3 609 549 610
3 610 549 613
3 551 611 612
3 551 612 552
3 552 612 614
3 544 611 551
3 549 615 613
3 554 615 549
3 556 616 554
3 554 616 615
3 558 617 556
3 556 617 616
3 614 558 552
3 617 558 614
3 618 619 620
3 618 621 622
3 620 621 618
3 622 623 624
3 621 623 622
3 623 625 624
3 626 619 618
3 627 619 626
3 622 628 618
3 628 626 618
3 624 629 622
3 629 628 622
3 630 624 625
3 630 631 624
3 631 629 624
3 630 632 631
3 561 633 634
3 560 633 561
3 627 626 562
3 627 562 634
3 634 562 561
3 564 562 626
3 628 564 626
3 566 564 628
3 629 566 628
3 568 566 629
3 568 629 635
3 635 629 631
3 636 631 632
3 636 637 631
3 637 635 631
3 636 638 637
3 560 569 633
3 633 569 639
3 635 640 571
3 568 635 571
3 637 641 635
3 641 640 635
3 642 637 638
3 641 637 642
3 569 572 639
3 639 572 643
3 571 640 573
3 575 573 640
3 575 640 644
3 644 640 641
3 645 641 642
3 644 641 645
3 572 576 643
3 643 576 646
3 644 647 577
3 575 644 577
3 648 644 645
3 647 644 648
3 576 578 646
3 646 578 649
3 577 647 579
3 581 650 651
3 579 650 581
3 579 648 650
3 579 647 648
3 650 652 651
3 578 582 649
3 649 582 653
3 651 654 583
3 581 651 583
3 655 651 652
3 654 651 655
3 582 585 653
3 653 585 656
3 654 657 586
3 583 654 586
3 658 654 655
3 657 654 658
3 585 588 656
3 656 588 659
3 586 657 589
3 657 590 589
3 657 658 590
3 658 660 590
3 661 592 662
3 661 659 592
3 659 588 592
3 661 662 663
3 590 660 593
3 660 664 593
3 662 594 665
3 592 594 662
3 666 663 662
3 665 666 662
3 593 664 595
3 664 667 595
3 594 596 665
3 665 668 666
3 665 596 668
3 596 599 668
3 668 599 600
3 669 668 600
3 595 667 601
3 667 670 601
3 671 603 672
3 671 669 603
3 669 600 603
3 671 672 673
3 605 674 675
3 606 605 675
3 670 605 601
3 674 605 670
3 603 608 672
3 610 676 677
3 608 610 677
3 608 677 673
3 608 673 672
3 676 678 679
3 677 676 679
3 678 680 681
3 679 678 681
3 680 675 681
3 680 612 675
3 612 606 675
3 676 613 682
3 610 613 676
3 678 676 683
3 683 676 682
3 680 678 684
3 684 678 683
3 612 684 614
3 680 684 612
3 613 615 682
3 616 682 615
3 683 682 616
3 617 683 616
3 684 683 617
3 614 684 617
3 685 686 687
3 685 688 689
3 687 688 685
3 689 690 691
3 688 690 689
3 690 692 691
3 620 693 694
3 619 693 620
3 686 685 621
3 686 621 694
3 694 621 620
3 623 621 685
3 689 623 685
3 625 623 689
3 625 689 695
3 695 689 691
3 696 691 692
3 696 697 691
3 697 695 691
3 696 698 697
3 619 627 693
3 693 627 699
3 625 695 630
3 632 630 695
3 632 695 700
3 700 695 697
3 701 697 698
3 700 697 701
3 634 633 702
3 634 702 703
3 634 703 627
3 627 703 699
3 632 700 636
3 700 638 636
3 700 701 638
3 701 704 638
3 702 639 705
3 633 639 702
3 706 703 702
3 705 706 702
3 638 704 642
3 704 707 642
3 705 643 708
3 639 643 705
3 709 706 705
3 708 709 705
3 642 707 645
3 707 710 645
3 708 711 712
3 708 643 711
3 643 646 711
3 709 708 712
3 645 710 648
3 710 713 648
3 646 649 711
3 711 649 714
3 648 713 715
3 650 648 715
3 715 652 650
3 716 652 715
3 717 653 718
3 717 714 653
3 714 649 653
3 717 718 719
3 652 716 655
3 716 720 655
3 718 656 721
3 653 656 718
3 722 719 718
3 721 722 718
3 655 720 658
3 720 723 658
3 721 659 724
3 656 659 721
3 725 722 721
3 724 725 721
3 658 723 660
3 723 726 660
3 659 661 724
3 663 727 728
3 661 663 728
3 661 728 725
3 661 725 724
3 728 727 729
3 660 726 664
3 726 730 664
3 727 666 731
3 663 666 727
3 732 729 727
3 731 732 727
3 664 730 667
3 730 733 667
3 666 668 731
3 669 734 735
3 668 669 735
3 668 735 732
3 668 732 731
3 734 736 737
3 735 734 737
3 736 738 739
3 737 736 739
3 738 740 741
3 739 738 741
3 740 742 743
3 741 740 743
3 742 733 743
3 742 670 733
3 670 667 733
3 669 671 734
3 673 734 671
3 673 744 734
3 744 736 734
3 738 736 745
3 745 736 744
3 740 738 746
3 746 738 745
3 674 746 675
3 674 742 746
3 742 740 746
3 670 742 674
3 673 677 744
3 679 744 677
3 745 744 679
3 681 745 679
3 746 745 681
3 675 746 681
3 747 748 749
3 747 750 751
3 749 750 747
3 751 752 753
3 750 752 751
3 752 754 753
3 755 748 747
3 756 748 755
3 751 757 747
3 757 755 747
3 753 758 751
3 758 757 751
3 759 753 754
3 758 753 759
3 760 756 755
3 761 756 760
3 757 762 755
3 762 760 755
3 758 763 757
3 763 762 757
3 764 758 759
3 763 758 764
3 765 766 767
3 761 765 767
3 761 760 765
3 760 768 765
3 762 769 760
3 769 768 760
3 770 763 771
3 770 769 763
3 769 762 763
3 764 771 763
3 772 766 765
3 773 766 772
3 768 774 765
3 774 772 765
3 769 775 768
3 775 774 768
3 776 769 770
3 775 769 776
3 687 777 778
3 686 777 687
3 773 772 688
3 773 688 778
3 778 688 687
3 690 688 772
3 774 690 772
3 692 690 774
3 692 774 779
3 779 774 775
3 780 775 776
3 779 775 780
3 694 781 782
3 693 781 694
3 777 686 694
3 782 777 694
3 692 779 696
3 779 698 696
3 779 780 698
3 780 783 698
3 693 699 781
3 781 699 784
3 698 783 701
3 783 785 701
3 699 703 784
3 784 703 786
3 701 785 704
3 785 787 704
3 703 706 786
3 786 706 788
3 704 787 707
3 787 789 707
3 706 709 788
3 788 709 790
3 707 789 710
3 789 791 710
3 712 711 792
3 712 792 793
3 712 793 709
3 709 793 790
3 710 791 713
3 791 794 713
3 792 714 795
3 711 714 792
3 796 793 792
3 795 796 792
3 713 794 797
3 715 713 797
3 797 716 715
3 798 716 797
3 714 717 795
3 719 799 800
3 717 719 800
3 717 800 796
3 717 796 795
3 800 799 801
3 716 798 720
3 798 802 720
3 799 722 803
3 719 722 799
3 804 801 799
3 803 804 799
3 720 802 723
3 802 805 723
3 803 725 806
3 722 725 803
3 807 804 803
3 806 807 803
3 808 809 810
3 808 805 809
3 808 726 805
3 726 723 805
3 725 728 806
3 729 811 812
3 728 729 812
3 728 812 807
3 728 807 806
3 812 811 813
3 814 808 810
3 815 814 810
3 726 814 730
3 808 814 726
3 811 732 816
3 729 732 811
3 817 813 811
3 817 811 818
3 818 811 816
3 818 819 820
3 817 818 820
3 819 821 822
3 820 819 822
3 815 822 821
3 815 821 814
3 814 821 823
3 730 823 733
3 814 823 730
3 732 735 816
3 737 816 735
3 818 816 737
3 739 818 737
3 819 818 739
3 741 819 739
3 821 819 741
3 743 821 741
3 823 821 743
3 733 823 743
3 749 824 825
3 748 824 749
3 750 749 826
3 749 825 826
3 752 750 827
3 750 826 827
3 827 754 752
3 828 754 827
3 748 756 824
3 824 756 829
3 754 828 759
3 828 830 759
3 756 761 829
3 829 761 831
3 759 830 764
3 830 832 764
3 767 833 834
3 766 833 767
3 831 761 767
3 834 831 767
3 771 835 836
3 770 771 836
3 832 771 764
3 835 771 832
3 766 773 833
3 833 773 837
3 770 836 776
3 836 838 776
3 778 839 840
3 777 839 778
3 837 773 778
3 840 837 778
3 776 838 780
3 838 841 780
3 782 781 842
3 782 842 843
3 782 843 777
3 777 843 839
3 780 841 783
3 841 844 783
3 842 784 845
3 781 784 842
3 846 843 842
3 845 846 842
3 783 844 785
3 844 847 785
3 845 786 848
3 784 786 845
3 849 846 845
3 848 849 845
3 785 847 787
3 847 850 787
3 848 788 851
3 786 788 848
3 852 849 848
3 851 852 848
3 787 850 789
3 850 853 789
3 851 790 854
3 788 790 851
3 855 852 851
3 854 855 851
3 789 853 791
3 853 856 791
3 854 793 857
3 790 793 854
3 858 855 854
3 858 854 859
3 859 854 857
3 858 859 860
3 791 856 794
3 856 861 794
3 857 796 862
3 793 796 857
3 859 857 863
3 863 857 862
3 864 860 859
3 863 864 859
3 865 797 794
3 865 794 866
3 866 794 861
3 797 865 798
3 796 800 862
3 801 862 800
3 801 867 862
3 867 863 862
3 868 864 863
3 867 868 863
3 869 865 866
3 870 869 866
3 798 869 802
3 865 869 798
3 867 804 871
3 801 804 867
3 872 868 867
3 871 872 867
3 873 869 870
3 874 873 870
3 802 873 805
3 869 873 802
3 871 807 875
3 804 807 871
3 876 872 871
3 876 871 877
3 877 871 875
3 877 878 879
3 876 877 879
3 878 880 881
3 879 878 881
3 874 881 880
3 873 874 880
3 873 880 810
3 873 810 809
3 805 873 809
3 807 812 875
3 813 875 812
3 813 882 875
3 882 877 875
3 878 877 883
3 883 877 882
3 880 878 884
3 884 878 883
3 810 884 815
3 880 884 810
3 813 817 882
3 820 882 817
3 883 882 820
3 822 883 820
3 884 883 822
3 815 884 822
3 825 885 886
3 824 885 825
3 826 825 887
3 825 886 887
3 827 826 888
3 826 887 888
3 888 828 827
3 889 828 888
3 824 829 885
3 885 829 890
3 828 889 830
3 889 891 830
3 829 831 890
3 890 831 892
3 830 891 832
3 891 893 832
3 834 833 894
3 895 892 831
3 895 831 894
3 895 894 896
3 894 831 834
3 896 897 898
3 895 896 898
3 897 836 835
3 897 835 898
3 898 835 899
3 893 835 832
3 899 835 893
3 894 900 901
3 894 833 900
3 833 837 900
3 896 894 901
3 902 896 901
3 897 896 902
3 903 897 902
3 903 836 897
3 903 904 836
3 904 838 836
3 840 839 905
3 840 905 906
3 840 906 837
3 837 906 900
3 838 904 841
3 904 907 841
3 905 843 908
3 839 843 905
3 909 906 905
3 908 909 905
3 841 907 844
3 907 910 844
3 908 846 911
3 843 846 908
3 912 909 908
3 911 912 908
3 844 910 847
3 910 913 847
3 911 849 914
3 846 849 911
3 915 912 911
3 914 915 911
3 847 913 850
3 913 916 850
3 914 852 917
3 849 852 914
3 918 915 914
3 917 918 914
3 850 916 853
3 916 919 853
3 917 855 920
3 852 855 917
3 921 918 917
3 920 921 917
3 853 919 856
3 919 922 856
3 855 858 920
3 920 858 860
3 920 860 921
3 921 860 923
3 856 922 861
3 922 924 861
3 925 864 926
3 925 923 864
3 923 860 864
3 926 927 928
3 925 926 928
3 927 929 930
3 928 927 930
3 929 924 930
3 929 866 924
3 866 861 924
3 926 868 931
3 864 868 926
3 927 926 932
3 932 926 931
3 929 927 933
3 933 927 932
3 866 933 870
3 929 933 866
3 931 872 934
3 868 872 931
3 932 931 935
3 935 931 934
3 933 932 936
3 936 932 935
3 870 936 874
3 933 936 870
3 872 876 934
3 879 934 876
3 935 934 879
3 881 935 879
3 936 935 881
3 874 936 881
3 886 885 937
3 886 938 887
3 937 938 886
3 887 939 888
3 938 939 887
3 888 939 889
3 937 890 940
3 885 890 937
3 938 937 941
3 941 937 940
3 939 938 942
3 942 938 941
3 889 942 891
3 939 942 889
3 940 892 943
3 890 892 940
3 941 940 944
3 944 940 943
3 942 941 945
3 945 941 944
3 891 945 893
3 942 945 891
3 892 895 943
3 898 943 895
3 944 943 898
3 899 944 898
3 945 944 899
3 893 945 899
3 901 900 946
3 901 947 902
3 946 947 901
3 902 948 903
3 947 948 902
3 903 948 904
3 946 906 949
3 900 906 946
3 947 946 950
3 950 946 949
3 948 947 951
3 951 947 950
3 904 951 907
3 948 951 904
3 949 909 952
3 906 909 949
3 950 949 953
3 953 949 952
3 951 950 954
3 954 950 953
3 907 954 910
3 951 954 907
3 952 912 955
3 909 912 952
3 953 952 956
3 956 952 955
3 954 953 957
3 957 953 956
3 910 957 913
3 954 957 910
3 955 915 958
3 912 915 955
3 956 955 959
3 959 955 958
3 957 956 960
3 960 956 959
3 913 960 916
3 957 960 913
3 958 918 961
3 915 918 958
3 959 958 962
3 962 958 961
3 960 959 963
3 963 959 962
3 916 963 919
3 960 963 916
3 961 921 964
3 918 921 961
3 962 961 965
3 965 961 964
3 963 962 966
3 966 962 965
3 919 966 922
3 963 966 919
3 964 923 967
3 921 923 964
3 965 964 968
3 968 964 967
3 966 965 969
3 969 965 968
3 922 969 924
3 966 969 922
3 923 925 967
3 928 967 925
3 968 967 928
3 930 968 928
3 969 968 930
3 924 969 930
