# Supplementary material for: Subcortical shape biomarkers reveal limbic and basal ganglia damage in anti-LGI1 encephalitis
Source: Front Immunol. 2025 Jul 4;16:1623577. doi: 10.3389/fimmu.2025.1623577 (PMC12270846; doi:10.3389/fimmu.2025.1623577)
Supplement: Supplementary file 1 [file DataSheet1.zip › raw data/wmN01-L_Hipp_first.vtk]

# vtk DataFile Version 3.0
this file was written using fslvtkio
ASCII
DATASET POLYDATA
POINTS 732 float
114.311 116.349 43.4288
112.997 115.194 44.1801
114.193 114.477 43.9688
115.47 114.392 43.9115
115.774 116.618 43.3991
116.962 114.697 43.9628
117.295 116.734 43.8427
118.469 115.708 44.3396
113.167 117.723 43.4956
111.881 117.124 44.0582
114.683 118.641 43.6275
116.246 118.42 43.9764
118.265 117.721 44.5999
111.779 119.106 43.7199
109.997 119.398 44.9763
110.692 117.873 44.7689
113.359 119.729 43.6431
114.755 120.526 44.5414
115.93 120.022 45.0136
117.401 119.098 44.9184
111.072 120.697 44.5107
109.668 121.1 45.7693
112.711 121.006 44.4882
114.05 121.154 45.8853
115.356 120.391 47.0925
117.05 119.802 46.1655
111.108 121.598 46.1904
112.615 121.484 46.6606
114.545 112.959 44.8508
112.68 112.777 45.8409
113.631 111.464 46.3058
115.409 111.192 45.6202
116.489 112.951 44.6304
117.363 111.67 45.2861
118.356 113.835 44.6578
119.107 112.584 45.4577
119.991 114.522 45.2278
120.851 113.469 45.9407
112.216 114.318 45.1337
110.332 114.582 46.4834
110.948 113.07 46.691
119.672 116.345 45.2491
121.197 115.533 46.3729
110.118 116.023 46.0867
108.422 116.959 47.2574
108.753 115.226 47.5693
111.159 116.279 44.9584
119.645 117.917 46.0749
120.69 117.123 46.7038
109.357 118.016 46.0191
107.885 118.811 47.3771
120.02 118.273 47.8875
118.555 118.877 46.2402
108.732 119.949 46.2956
107.575 120.426 47.6972
113.984 120.88 47.5157
113.668 120.328 49.3636
112.451 121.33 48.2707
115.669 119.912 48.7566
117.127 119.642 47.6448
109.208 121.604 47.5257
110.748 121.642 48.2558
119.062 109.62 46.7598
117.183 108.784 47.0037
118.361 107.904 47.7515
120.052 108.341 47.8164
120.839 110.143 47.1413
121.656 109.121 48.1056
112.277 110.027 47.7757
110.848 109.585 48.6777
112.113 108.934 48.6589
113.481 108.624 48.3063
114.507 109.944 46.9173
115.424 108.572 47.5124
116.783 110.036 46.3179
118.682 110.943 45.9298
120.555 111.704 46.3189
122.236 110.773 47.9276
122.071 112.197 47.2061
123.269 111.641 48.8655
109.931 111.632 48.1829
108.539 111.408 49.1823
109.59 110.422 48.8588
111.7 111.607 47.2984
122.073 114.092 46.951
123.166 113.418 48.3246
107.823 113.642 48.6999
106.359 113.894 49.7197
107.367 112.48 49.386
109.212 113.549 47.81
122.133 115.819 48.1171
122.965 115.022 48.8273
107.085 115.865 48.642
105.702 115.84 49.9044
122.004 116.233 50.0688
121.248 117.159 48.1906
105.42 117.839 49.6163
103.583 118.378 51.2265
104.383 116.535 50.9007
106.981 117.779 48.4053
119.871 118.13 49.64
118.593 119.002 48.0895
104.79 119.871 50.5405
106.23 119.521 49.0993
105.937 121.068 50.4199
111.961 120.891 49.6432
111.177 120.269 51.1156
110.415 121.297 49.9283
113.139 119.669 51.0484
115.054 119.523 50.2805
116.935 119.335 49.4847
107.342 121.42 49.0514
108.896 121.657 49.6151
116.738 106.406 49.1569
115.16 105.975 50.1791
116.477 105.572 50.0849
117.888 105.561 49.9022
119.194 106.787 48.7317
119.952 105.896 49.7906
121.281 107.554 48.8069
121.789 106.569 49.9664
122.879 108.356 49.7428
123.534 107.779 50.7814
111.955 107.757 49.4508
110.417 107.408 50.3964
111.794 106.725 50.4693
113.279 106.433 50.269
114.616 107.381 49.0299
116.631 107.499 48.3352
122.876 109.726 49.0448
123.997 110.213 50.2137
109.408 109.27 49.639
107.996 109.209 50.5448
109.142 108.195 50.4651
124.093 112.384 50.1357
107.199 111.413 50.1316
105.656 111.715 51.8647
106.652 110.116 51.4202
123.691 114.015 50.08
105.613 112.957 50.7531
103.912 114.358 52.0027
104.436 113.133 52.9583
122.801 115.228 50.9358
104.59 114.97 50.956
103.004 116.689 52.6288
121.521 115.994 52.0628
120.969 117.209 50.1756
102.72 118.567 53.34
114.616 118.676 51.6221
113.393 118.057 52.8998
112.783 119.029 52.1513
116.543 118.595 51.0042
115.608 117.795 52.3517
118.385 118.733 49.9365
117.942 117.874 51.4528
119.589 117.509 51.2776
103.893 120.086 52.1986
107.463 121.289 51.2332
105.641 120.866 52.4035
109.294 120.954 51.0225
108.48 120.538 52.3943
111.027 119.597 52.3295
116.319 104.843 51.1713
114.626 104.217 52.3227
116.187 103.95 52.151
117.676 103.796 51.8852
118.741 104.786 50.863
119.999 103.992 51.7665
120.902 105.196 51.0553
122.348 104.595 52.2736
122.685 106.051 51.1974
123.916 106.282 52.3054
111.684 105.806 51.5913
109.843 106.008 52.2249
110.741 104.922 53.2535
112.502 104.48 52.8907
113.886 105.319 51.3566
124.393 107.999 51.7395
109.029 107.227 51.4602
107.447 107.639 53.4962
108.415 106.371 53.197
124.878 109.434 51.7868
124.814 110.906 51.4396
125.591 109.635 53.5242
107.318 108.625 52.0393
105.874 110.186 53.0291
106.47 109.002 54.2168
124.695 112.307 51.7965
125.342 111.09 53.4444
105.124 111.854 53.8879
124.501 112.753 53.2348
123.99 113.784 51.6867
103.303 115.124 53.7079
104.418 113.336 54.7394
122.923 114.767 52.6188
103 116.969 55.0752
116.635 117.008 52.9472
115.29 116.093 54.7325
114.815 117.004 53.5854
118.571 116.884 52.6507
117.409 116.287 53.8254
120.317 116.652 51.9838
119.605 115.911 53.6137
121.306 115.217 53.4151
103.663 118.685 55.1832
107.929 119.829 53.4844
107.275 118.863 54.9089
106.089 119.925 53.9349
109.902 119.247 53.3583
108.947 118.4 54.726
111.725 118.698 53.1061
110.824 117.848 54.1994
112.918 117.274 53.8441
104.27 119.951 53.8645
116.189 103.012 53.1266
114.715 102.476 54.3378
116.182 102.12 54.0009
117.686 102.003 53.7898
118.681 102.933 52.7165
120.047 102.155 53.5624
120.978 103.186 52.7434
122.452 102.548 53.9753
122.314 103.563 53.1099
123.534 103.842 53.7235
113.771 103.633 53.5798
111.99 103.462 54.7767
113.403 102.956 54.4374
124.296 105.314 53.4046
125.227 106.776 53.4913
125.984 105.9 54.9877
109.121 105.555 53.7581
107.788 106.676 55.1741
109.1 105.036 55.4766
110.877 104.196 54.5149
125.504 108.229 53.2761
126.103 107.751 55.08
107.048 108.298 55.8942
125.82 109.569 55.2349
105.853 110.655 55.0767
106.574 109.741 56.4123
125.192 111.382 54.9276
105.631 112.274 55.9831
124.529 112.52 54.5372
123.497 113.701 53.9427
103.776 115.138 55.3515
105.178 113.686 56.3321
120.428 114.683 54.7079
119.265 113.985 56.1526
118.8 115.072 54.9046
122.18 114.422 54.0719
121.445 113.86 55.5263
104.713 116.054 56.214
105.15 117.446 56.0941
107.468 117.51 55.8017
106.616 116.127 56.4253
109.72 116.98 55.3458
108.669 115.964 56.2321
111.744 116.555 55.0005
110.651 115.598 56.1541
113.651 116.471 54.6925
112.885 115.57 55.8487
115.108 115.225 55.7472
117.267 115.489 54.8924
105.531 118.867 55.4208
116.137 101.397 55.0131
115.079 101.109 55.9234
116.609 100.409 55.792
118.009 100.257 55.461
118.723 101.099 54.4927
120.221 100.269 55.3501
120.965 101.306 54.4241
122.367 100.448 55.4295
122.538 101.536 54.8004
124.042 101.74 55.3998
112.991 102.485 55.3416
112.181 102.38 56.4728
113.705 101.733 56.172
124.616 103.05 55.0743
125.252 104.479 54.744
126.358 104.128 56.2799
110.216 103.977 56.3058
110.328 104.002 58.1531
111.107 102.978 56.9865
126.613 106.161 56.5152
108.252 106.367 57.0064
109.17 105.49 57.7644
126.333 108.104 56.7203
107.832 108.083 57.5218
108.75 107.569 58.6783
125.445 110.121 56.5649
106.706 111.397 57.2014
107.836 109.941 58.144
124.242 112.233 55.595
124.492 111.095 56.7192
123.204 111.789 56.9939
107.06 113.305 57.279
108.164 111.859 58.1802
122.879 113.175 55.6414
121.783 112.223 57.152
120.993 113.142 56.7541
105.811 114.841 56.8664
107.813 114.905 57.0743
109.069 113.245 57.6309
109.663 114.433 56.977
111.92 114.433 56.7302
110.97 113.311 57.5897
113.97 114.358 56.5333
112.852 113.238 57.5269
115.971 114.284 56.2604
114.812 113.162 57.2732
117.593 114.373 56.0428
116.94 113.3 57.1367
119.154 113.176 57.0963
119.815 98.2311 56.821
118.571 97.6193 57.3795
120.02 97.1768 57.5912
121.364 97.1525 57.6455
122.168 98.5147 56.8455
123.034 97.5905 57.7963
117.038 99.2964 56.4995
115.288 99.5287 57.3342
116.556 98.2343 57.5818
119.286 99.3142 55.9561
121.615 99.2959 56.2109
123.786 99.0153 57.1195
124.127 100.34 56.3019
125.261 99.6713 57.6387
125.894 101.23 57.2204
126.439 100.905 58.7613
114.075 100.92 56.8056
112.558 100.949 57.8067
113.515 99.8223 58.1794
125.745 102.38 56.2994
126.697 102.864 57.8899
111.642 102.206 57.7314
111.19 102.073 59.229
111.694 101.196 58.5168
126.782 104.772 57.884
111.689 103.653 59.5133
111.086 104.961 59.5021
112.68 105.144 60.4319
126.475 106.634 58.0638
110.041 106.039 59.3571
111.654 106.242 60.2659
125.634 108.609 57.9791
109.201 109.639 59.3789
109.833 107.948 59.817
124.384 110.328 57.6147
124.524 109.5 58.5156
123.046 110.261 58.8287
109.638 111.065 58.9201
110.91 109.843 60.068
111.764 110.907 59.149
114.171 111.065 58.9489
113.059 110.252 59.9686
116.284 111.199 58.8455
115.085 110.199 59.922
118.323 111.402 58.9088
117.098 110.299 59.897
120.329 111.366 58.7401
119.106 110.441 59.7888
122.17 111.329 58.0082
121.193 110.476 59.46
109.944 112.334 58.3718
111.551 112.138 58.4056
113.499 112.091 58.1856
115.533 112.174 58.0447
117.569 112.349 57.9929
119.764 112.243 57.992
120.467 96.1859 58.3566
118.421 95.8909 58.569
119.684 94.8511 59.1229
121.623 94.9017 59.1463
122.885 96.3561 58.7032
123.716 95.0194 59.8016
124.636 96.9462 59.0424
125.172 96.0113 59.96
115.242 97.2615 59.0604
113.861 96.8352 59.9553
115.264 96.1738 59.7607
116.536 95.8769 59.1888
117.506 97.054 58.121
124.565 98.1187 58.2365
125.773 97.9126 59.6278
125.884 99.2563 58.9928
126.375 99.3614 60.5504
112.747 98.4886 59.3876
110.983 99.2146 60.681
111.97 97.6906 60.4207
114.462 98.4937 58.5407
126.782 101.728 59.8446
111.797 100.223 59.2336
111.704 100.662 61.0301
126.928 103.568 59.6242
112.317 102.023 60.5639
112.172 102.922 59.9604
113.276 103.493 60.5717
126.326 105.386 59.5208
113.38 106.743 60.7653
114.044 104.941 60.8735
115.312 105.894 61.4071
125.625 107.217 59.285
111.433 107.464 60.3971
114.001 108.035 60.5797
115.441 107.093 61.2116
124.504 108.686 59.2562
124.441 107.539 60.2132
123.208 108.385 60.2848
111.758 108.846 60.36
113.786 109.113 60.313
115.957 108.164 60.9769
116.217 109.213 60.507
118.515 109.348 60.4844
117.867 108.324 61.2454
120.583 109.42 60.3205
119.828 108.319 61.2472
122.556 109.326 59.7605
121.679 108.296 60.9572
117.691 93.694 60.469
116.487 93.2198 61.3973
117.843 92.6501 61.2837
119.179 92.5013 61.1141
119.988 93.7998 60.0666
121.172 92.5885 61.122
122.156 93.8287 60.173
123.165 92.9059 61.3608
123.889 93.9511 60.9077
125.197 94.0738 62.5841
115.43 95.0754 60.4064
113.086 95.4678 61.3321
114.689 94.2204 61.5727
117.78 94.6593 59.4822
125.316 95.1767 61.2471
126.03 97.1808 60.6645
126.088 97.2615 61.7799
112.656 96.4786 60.7774
110.669 97.8359 61.8971
110.807 96.3794 62.216
126.358 100.003 61.7406
111.734 99.1255 62.7516
126.567 101.969 61.4785
112.985 100.261 62.3352
113.489 101.886 61.626
114.897 102.288 62.4456
114.553 100.903 62.905
116.257 101.811 63.3687
126.37 103.769 61.1636
114.588 103.457 61.5409
115.986 103.302 62.6101
125.444 105.151 61.0995
125.084 103.793 62.4325
124.288 104.923 62.3103
117.095 106.092 62.0844
115.812 104.639 62.0804
119.081 106.112 62.5335
117.704 104.923 62.7142
119.65 104.678 62.9513
123.586 106.301 61.7955
122.873 104.762 62.8572
122.025 106.006 62.4358
125.075 106.456 60.5357
117.231 107.352 61.6668
119.083 107.297 61.9947
120.63 105.767 62.6467
121.178 107.166 61.9852
123.117 107.42 61.2012
118.217 91.6181 62.0997
116.203 91.6975 62.6995
117.659 90.4165 63.2444
119.658 90.1482 63.0889
120.498 91.3794 62.1458
121.872 90.3746 63.3636
122.533 91.6494 62.1582
123.687 91.3018 63.5143
124.302 92.5089 62.4868
124.89 92.8872 64.0437
112.482 93.7293 62.9845
110.784 93.699 63.7485
112.569 92.5614 63.7103
114.252 92.0908 63.414
115.097 93.0555 62.248
125.576 94.8714 64.4256
110.028 95.6134 63.0611
109.16 95.8435 65.1371
109.045 94.2802 64.4664
112.499 94.7144 62.2582
125.782 95.9466 62.9634
126.027 97.6358 62.9935
110.532 97.0102 64.6792
111.457 97.6612 64.143
125.897 99.1163 63.2614
125.679 97.9097 64.1218
125.175 98.9529 64.7798
113.034 98.3742 64.0263
114.132 99.6711 63.5276
116.203 100.373 63.9716
115.025 98.7846 64.6775
118.045 100.756 64.3633
116.818 99.119 65.0854
118.392 99.4795 65.3103
125.617 100.664 63.2287
124.41 100.469 64.6369
118.002 102.159 63.7699
119.492 100.57 64.8341
120.062 101.922 64.2196
122.308 102.129 64.5094
120.942 100.745 65.067
124.241 101.91 63.8415
122.863 100.781 65.0747
125.478 102.491 62.6721
117.474 103.643 63.0593
119.301 103.477 63.4091
121.234 102.974 63.8316
123.45 103.318 63.4495
121.478 104.174 63.2794
115.821 89.7372 64.6659
114.46 89.5199 65.4722
116.119 88.5458 65.4508
117.786 88.1957 65.2561
118.619 89.2058 64.2484
120.254 88.0158 65.5622
120.959 89.1727 64.316
122.04 88.3703 65.9349
122.808 89.6408 64.7779
123.228 89.7478 66.5924
112.705 91.4942 64.4808
111.147 91.3697 65.4688
112.911 90.4575 65.4027
115.715 90.641 63.7908
123.902 91.0544 65.0229
124.883 93.1854 65.6169
110.017 92.8795 64.7525
108.894 94.2949 66.7446
109.431 92.4809 65.3602
124.857 94.7363 66.1523
110.461 95.4364 66.5502
125.525 96.7984 64.7495
124.742 96.238 66.1378
110.983 96.3727 65.7574
113.957 97.6239 65.3783
112.704 96.7683 65.7778
116.22 97.8025 65.9036
114.985 96.6275 66.6099
118.317 98.1947 66.1994
116.926 96.6795 67.0226
120.544 98.3195 66.807
118.956 96.9992 67.2138
122.592 98.3014 66.7047
121.172 96.9829 67.5622
124.49 97.9015 65.9798
123.133 96.8373 67.2584
119.935 99.2943 65.9842
121.747 99.5913 65.9642
123.627 99.4062 65.7006
116.427 87.4564 66.401
114.592 87.6672 67.0207
116.138 86.5034 67.4105
117.969 85.969 67.6541
118.93 86.9547 66.4494
120.035 86.2157 68.0775
120.998 87.096 67.086
121.549 87.3735 69.2481
112.99 89.5618 66.1712
111.221 89.9126 66.7359
113.001 88.5932 67.0842
122.23 88.1899 67.8927
122.936 89.9683 68.3077
107.584 92.4695 66.702
107.137 91.7363 68.8326
107.826 90.648 67.4219
109.398 90.2114 67.0618
109.155 91.9193 65.9156
124.079 91.7588 66.585
123.404 91.7281 67.9854
108.254 93.4626 68.1491
111.664 94.6787 67.5145
110.435 93.5907 68.7152
114.012 94.4784 68.0035
112.599 93.6388 68.7655
114.805 93.5204 69.4339
123.847 93.6648 67.2431
122.854 93.7942 68.3964
112.363 95.753 66.7125
114.174 95.5536 67.1029
115.896 94.2775 68.8643
116.527 95.3348 68.0105
118.495 95.7539 68.2556
117.788 94.2117 69.3926
120.462 95.8943 68.3451
119.443 94.4641 69.3595
122.599 95.5124 68.0962
121.328 94.5457 68.8074
124.025 95.4771 67.0791
115.586 85.8535 68.5464
114.144 85.6828 69.1763
115.095 84.0775 70.9386
116.545 84.6493 70.2584
117.85 85.2634 69.0882
118.546 85.0415 70.9819
113.237 87.4685 67.9142
112.23 86.8669 69.0801
113.227 86.1052 69.3142
119.883 85.7169 69.6426
120.904 86.9364 70.8316
108.712 89.5846 68.415
107.503 89.8484 69.5598
108.996 88.5055 69.4169
110.491 87.8804 69.2129
111.127 88.7121 67.961
122.261 89.5403 69.8477
121.663 88.9465 71.1591
108.733 91.166 70.3285
109.017 92.5806 69.3112
110.719 92.1683 69.9149
111.051 91.1348 71.1465
112.572 91.4874 71.2347
121.342 91.5639 70.5432
120.819 90.5739 71.4621
119.247 91.7564 71.3802
122.684 91.2563 69.2801
112.469 92.5572 69.8632
116.995 93.1446 70.1468
114.599 92.5979 70.5404
119.371 92.9215 70.444
117.073 92.214 71.1531
120.772 93.4056 69.7305
122.165 92.7828 69.2309
113.513 84.7297 70.6871
112.24 84.5849 71.192
113.514 83.2966 72.7518
115.758 83.6857 72.8134
117.205 84.4437 72.331
118.455 85.5444 73.3439
109.415 87.0677 70.3274
108.266 86.4354 71.3765
109.54 85.4944 71.5679
110.82 85.1961 71.3487
111.509 86.1989 70.1051
119.767 86.0721 72.1162
120.619 87.8841 72.4731
107.395 88.5971 70.387
105.617 89.2103 71.8512
106.797 87.5576 71.1213
120.146 89.7839 72.2631
119.881 88.7598 73.2437
118.722 89.6395 73.6308
107.372 90.236 71.1514
109.059 90.3613 72.0317
110.76 90.4995 72.4599
114.211 91.6906 71.838
112.761 90.715 73.0772
116.264 91.5793 72.2035
114.721 90.8739 73.5487
118.369 91.0208 72.4505
116.776 90.5334 73.7133
109.72 83.929 72.8128
108.027 84.6336 72.9531
108.907 82.9129 74.6139
111.389 82.9303 73.9969
111.599 83.7096 72.2919
113.383 83.2697 74.9163
115.079 83.6741 74.5058
116.628 84.6174 74.4245
117.83 85.967 74.9783
104.906 87.385 71.8495
103.48 86.6237 72.9141
104.922 85.6541 72.8607
106.371 85.2294 72.9394
106.914 86.4976 71.8169
119.395 87.5144 73.9571
118.335 87.7095 75.2162
104.075 88.8007 73.215
107.679 89.9192 72.9157
105.916 89.4868 73.9765
109.815 89.9549 73.8291
107.972 89.6893 74.8652
111.817 90.1304 74.3941
110.172 89.7922 75.6681
113.807 90.1678 74.9818
112.039 89.7306 76.2803
115.757 89.9705 75.0769
113.832 89.2885 76.7949
117.759 89.1209 74.7851
116.112 88.8681 76.1047
104.904 84.1069 74.0419
102.508 83.4183 75.5129
104.678 82.5344 76.5052
106.479 82.7503 75.7313
107.12 83.7097 73.9446
108.872 82.94 76.5211
110.778 82.9845 75.9807
112.473 83.6077 76.6478
114.395 84.3877 76.3275
116.234 85.5527 75.8943
115.213 85.9506 77.0194
102.898 85.002 73.932
101.713 86.3464 74.5386
101.091 84.6754 75.6336
115.812 87.6633 76.9476
114.297 86.9027 77.9144
113.436 88.3393 77.7839
117.362 87.2229 76.0498
102.577 87.6867 74.2056
103.532 88.6462 75.3032
105.015 89.2422 75.5285
106.948 89.427 76.342
109.08 89.4664 76.9515
111.164 89.1578 77.9507
102.525 83.1855 77.5034
104.477 83.6031 78.4619
106.23 83.325 78.1406
107.98 83.576 77.7412
110.303 84.065 77.6076
112.048 85.1029 77.687
110.627 86.1076 78.5233
113.56 85.5479 77.5886
101.427 86.4628 76.2538
101.306 84.7045 77.3382
112.21 87.231 78.4715
110.158 88.015 78.6713
102.548 87.2845 76.6389
104.122 88.3287 77.0491
105.978 88.7053 77.6669
108.207 88.7691 78.2441
103.088 85.2309 78.6097
105.085 85.4081 78.7133
106.941 85.4157 78.5912
108.887 85.2753 78.35
103.119 86.7209 77.782
104.879 87.1123 78.1853
106.786 87.3995 78.5139
108.609 86.9403 78.7797
POLYGONS 1460  5840
3 0 1 2
3 0 3 4
3 2 3 0
3 4 5 6
3 3 5 4
3 5 7 6
3 8 1 0
3 9 1 8
3 4 10 0
3 10 8 0
3 6 11 4
3 11 10 4
3 12 6 7
3 11 6 12
3 13 14 15
3 9 13 15
3 9 8 13
3 8 16 13
3 10 17 8
3 17 16 8
3 11 18 10
3 18 17 10
3 19 11 12
3 18 11 19
3 20 14 13
3 21 14 20
3 16 22 13
3 22 20 13
3 23 17 24
3 23 22 17
3 22 16 17
3 18 24 17
3 25 24 18
3 19 25 18
3 20 26 21
3 22 26 20
3 27 26 22
3 23 27 22
3 28 29 30
3 28 31 32
3 30 31 28
3 32 33 34
3 31 33 32
3 34 35 36
3 33 35 34
3 35 37 36
3 38 39 40
3 29 38 40
3 28 38 29
3 28 1 38
3 28 2 1
3 3 2 28
3 32 3 28
3 5 3 32
3 34 5 32
3 7 5 34
3 7 34 41
3 41 34 36
3 42 36 37
3 41 36 42
3 43 44 45
3 39 43 45
3 39 38 43
3 38 46 43
3 1 9 46
3 38 1 46
3 41 47 12
3 7 41 12
3 48 41 42
3 47 41 48
3 49 44 43
3 50 44 49
3 15 14 49
3 15 49 46
3 46 49 43
3 9 15 46
3 47 51 52
3 47 52 12
3 12 52 19
3 48 51 47
3 53 50 49
3 54 50 53
3 14 21 53
3 49 14 53
3 55 56 57
3 55 23 24
3 55 24 56
3 56 24 58
3 25 59 24
3 24 59 58
3 52 25 19
3 59 25 52
3 53 60 54
3 21 60 53
3 21 26 60
3 26 61 60
3 57 27 55
3 57 61 27
3 61 26 27
3 23 55 27
3 62 63 64
3 62 65 66
3 64 65 62
3 65 67 66
3 68 69 70
3 68 71 72
3 70 71 68
3 72 73 74
3 71 73 72
3 63 74 73
3 63 62 74
3 62 75 74
3 66 76 62
3 76 75 62
3 77 66 67
3 77 78 66
3 78 76 66
3 77 79 78
3 80 81 82
3 69 80 82
3 69 68 80
3 68 83 80
3 30 29 83
3 30 83 72
3 72 83 68
3 31 30 72
3 74 31 72
3 33 31 74
3 75 33 74
3 35 33 75
3 76 35 75
3 37 35 76
3 37 76 84
3 84 76 78
3 85 78 79
3 84 78 85
3 86 87 88
3 81 86 88
3 81 80 86
3 80 89 86
3 40 39 89
3 40 89 83
3 83 89 80
3 29 40 83
3 84 90 42
3 37 84 42
3 91 84 85
3 90 84 91
3 92 87 86
3 93 87 92
3 45 44 92
3 45 92 89
3 89 92 86
3 39 45 89
3 90 94 95
3 90 95 42
3 42 95 48
3 91 94 90
3 96 97 98
3 93 96 98
3 93 92 96
3 92 99 96
3 44 50 99
3 92 44 99
3 51 100 101
3 52 51 101
3 95 51 48
3 100 51 95
3 96 102 97
3 102 103 104
3 102 96 103
3 96 99 103
3 50 54 103
3 99 50 103
3 105 106 107
3 105 57 56
3 105 56 106
3 106 56 108
3 58 109 56
3 56 109 108
3 59 110 58
3 58 110 109
3 101 59 52
3 110 59 101
3 103 111 104
3 54 111 103
3 54 60 111
3 60 112 111
3 107 61 105
3 107 112 61
3 112 60 61
3 57 105 61
3 113 114 115
3 113 116 117
3 115 116 113
3 117 118 119
3 116 118 117
3 119 120 121
3 118 120 119
3 120 122 121
3 123 124 125
3 123 126 127
3 125 126 123
3 114 127 126
3 114 113 127
3 113 128 127
3 64 63 128
3 64 128 117
3 117 128 113
3 65 64 117
3 119 65 117
3 67 65 119
3 67 119 129
3 129 119 121
3 130 121 122
3 129 121 130
3 131 132 133
3 124 131 133
3 123 131 124
3 123 69 131
3 123 70 69
3 71 70 123
3 127 71 123
3 73 71 127
3 128 73 127
3 63 73 128
3 67 129 77
3 129 79 77
3 129 130 79
3 130 134 79
3 135 136 137
3 132 135 137
3 131 135 132
3 131 81 135
3 131 82 81
3 69 82 131
3 79 134 85
3 134 138 85
3 139 140 141
3 136 139 141
3 135 139 136
3 135 87 139
3 135 88 87
3 81 88 135
3 85 138 91
3 138 142 91
3 143 140 139
3 144 140 143
3 87 93 143
3 139 87 143
3 94 145 146
3 95 94 146
3 142 94 91
3 145 94 142
3 98 144 143
3 98 97 144
3 97 147 144
3 93 98 143
3 148 149 150
3 148 151 152
3 149 148 152
3 151 153 154
3 152 151 154
3 153 101 100
3 153 100 154
3 154 100 155
3 146 100 95
3 155 100 146
3 97 156 147
3 102 156 97
3 104 157 158
3 104 158 102
3 102 158 156
3 157 159 160
3 158 157 160
3 159 107 106
3 159 106 160
3 160 106 161
3 150 108 148
3 150 161 108
3 161 106 108
3 109 148 108
3 151 148 109
3 110 151 109
3 153 151 110
3 101 153 110
3 104 111 157
3 112 157 111
3 159 157 112
3 107 159 112
3 162 163 164
3 162 165 166
3 164 165 162
3 166 167 168
3 165 167 166
3 168 169 170
3 167 169 168
3 169 171 170
3 172 173 174
3 172 175 176
3 174 175 172
3 163 176 175
3 162 176 163
3 162 114 176
3 162 115 114
3 116 115 162
3 166 116 162
3 118 116 166
3 168 118 166
3 120 118 168
3 170 120 168
3 170 122 120
3 170 171 122
3 171 177 122
3 178 179 180
3 173 178 180
3 172 178 173
3 172 124 178
3 172 125 124
3 126 125 172
3 176 126 172
3 114 126 176
3 181 182 130
3 181 130 177
3 177 130 122
3 181 183 182
3 184 185 186
3 179 184 186
3 178 184 179
3 178 132 184
3 178 133 132
3 124 133 178
3 182 187 134
3 130 182 134
3 188 182 183
3 187 182 188
3 137 185 184
3 137 136 185
3 136 189 185
3 132 137 184
3 187 190 191
3 187 191 134
3 134 191 138
3 188 190 187
3 141 192 193
3 140 192 141
3 189 136 141
3 193 189 141
3 138 191 142
3 191 194 142
3 140 144 192
3 192 144 195
3 196 197 198
3 196 199 200
3 197 196 200
3 199 201 202
3 200 199 202
3 201 146 145
3 201 145 202
3 202 145 203
3 194 145 142
3 203 145 194
3 144 147 195
3 195 147 204
3 205 206 207
3 205 208 209
3 206 205 209
3 208 210 211
3 209 208 211
3 210 150 149
3 210 149 211
3 211 149 212
3 198 152 196
3 198 212 152
3 212 149 152
3 154 196 152
3 199 196 154
3 155 199 154
3 201 199 155
3 146 201 155
3 147 213 204
3 156 213 147
3 207 158 205
3 207 213 158
3 213 156 158
3 160 205 158
3 208 205 160
3 161 208 160
3 210 208 161
3 150 210 161
3 214 215 216
3 214 217 218
3 216 217 214
3 218 219 220
3 217 219 218
3 220 221 222
3 219 221 220
3 221 223 222
3 224 225 226
3 215 224 226
3 214 224 215
3 214 163 224
3 214 164 163
3 165 164 214
3 218 165 214
3 167 165 218
3 220 167 218
3 169 167 220
3 222 169 220
3 171 227 228
3 169 227 171
3 169 223 227
3 169 222 223
3 227 229 228
3 230 231 232
3 230 174 173
3 230 232 174
3 232 233 174
3 225 224 175
3 225 175 233
3 233 175 174
3 163 175 224
3 228 234 177
3 171 228 177
3 235 228 229
3 234 228 235
3 180 231 230
3 180 179 231
3 179 236 231
3 173 180 230
3 177 234 181
3 234 183 181
3 234 235 183
3 235 237 183
3 186 238 239
3 185 238 186
3 236 179 186
3 239 236 186
3 183 237 188
3 237 240 188
3 185 189 238
3 238 189 241
3 190 242 243
3 191 190 243
3 240 190 188
3 242 190 240
3 193 244 245
3 192 244 193
3 241 189 193
3 245 241 193
3 246 247 248
3 246 249 250
3 247 246 250
3 249 243 250
3 249 194 243
3 194 191 243
3 251 195 252
3 251 244 195
3 244 192 195
3 252 253 254
3 251 252 254
3 253 255 256
3 254 253 256
3 255 257 258
3 256 255 258
3 257 259 260
3 258 257 260
3 259 198 197
3 259 197 260
3 260 197 261
3 200 262 197
3 197 262 261
3 248 202 246
3 248 262 202
3 262 200 202
3 203 246 202
3 249 246 203
3 194 249 203
3 252 204 263
3 195 204 252
3 206 263 207
3 206 253 263
3 253 252 263
3 209 253 206
3 255 253 209
3 211 255 209
3 257 255 211
3 212 257 211
3 259 257 212
3 198 259 212
3 204 213 263
3 207 263 213
3 264 265 266
3 264 267 268
3 266 267 264
3 268 269 270
3 267 269 268
3 270 271 272
3 269 271 270
3 271 273 272
3 274 275 276
3 265 274 276
3 264 274 265
3 264 215 274
3 264 216 215
3 217 216 264
3 268 217 264
3 219 217 268
3 270 219 268
3 221 219 270
3 272 221 270
3 223 277 278
3 221 277 223
3 221 273 277
3 221 272 273
3 277 279 278
3 280 281 282
3 275 280 282
3 274 280 275
3 274 225 280
3 274 226 225
3 215 226 274
3 223 278 227
3 278 229 227
3 278 279 229
3 279 283 229
3 232 231 284
3 280 285 281
3 280 232 285
3 280 233 232
3 284 285 232
3 225 233 280
3 229 283 235
3 283 286 235
3 284 287 288
3 284 231 287
3 231 236 287
3 285 284 288
3 235 286 237
3 286 289 237
3 239 238 290
3 239 290 291
3 239 291 236
3 236 291 287
3 292 293 294
3 292 289 293
3 292 240 289
3 240 237 289
3 290 241 295
3 238 241 290
3 296 291 290
3 295 296 290
3 297 298 299
3 294 298 297
3 292 294 297
3 292 297 243
3 292 243 242
3 240 292 242
3 245 244 300
3 245 295 241
3 245 300 295
3 300 301 295
3 302 296 295
3 302 295 303
3 303 295 301
3 303 304 305
3 302 303 305
3 304 306 307
3 305 304 307
3 306 308 309
3 307 306 309
3 308 310 311
3 309 308 311
3 310 248 247
3 310 247 311
3 311 247 312
3 299 250 297
3 299 312 250
3 312 247 250
3 243 297 250
3 244 251 300
3 254 300 251
3 301 300 254
3 256 301 254
3 303 301 256
3 258 303 256
3 304 303 258
3 260 304 258
3 306 304 260
3 261 306 260
3 308 306 261
3 262 308 261
3 310 308 262
3 248 310 262
3 313 314 315
3 313 316 317
3 315 316 313
3 316 318 317
3 319 320 321
3 314 319 321
3 314 313 319
3 313 322 319
3 317 323 313
3 323 322 313
3 324 317 318
3 324 325 317
3 325 323 317
3 325 326 327
3 324 326 325
3 326 328 327
3 329 330 331
3 320 329 331
3 319 329 320
3 319 265 329
3 319 266 265
3 267 266 319
3 322 267 319
3 269 267 322
3 323 269 322
3 271 269 323
3 325 271 323
3 273 271 325
3 273 325 332
3 332 325 327
3 333 327 328
3 332 327 333
3 334 335 336
3 330 334 336
3 329 334 330
3 329 275 334
3 329 276 275
3 265 276 329
3 273 332 277
3 332 279 277
3 332 333 279
3 333 337 279
3 338 281 339
3 338 335 281
3 282 281 334
3 334 281 335
3 282 334 275
3 339 340 338
3 279 337 283
3 337 341 283
3 339 342 343
3 339 281 342
3 281 285 342
3 340 339 343
3 283 341 286
3 341 344 286
3 288 287 345
3 288 345 346
3 288 346 285
3 285 346 342
3 347 348 349
3 347 344 348
3 347 289 344
3 289 286 344
3 345 291 350
3 287 291 345
3 351 346 345
3 351 345 352
3 352 345 350
3 352 353 354
3 351 352 354
3 353 355 356
3 354 353 356
3 355 357 358
3 356 355 358
3 357 359 360
3 358 357 360
3 359 361 362
3 360 359 362
3 349 362 361
3 347 349 361
3 347 361 294
3 347 294 293
3 289 347 293
3 350 296 363
3 291 296 350
3 352 350 364
3 364 350 363
3 353 352 365
3 365 352 364
3 355 353 366
3 366 353 365
3 357 355 367
3 367 355 366
3 359 357 368
3 368 357 367
3 298 368 299
3 298 361 368
3 361 359 368
3 294 361 298
3 296 302 363
3 305 363 302
3 364 363 305
3 307 364 305
3 365 364 307
3 309 365 307
3 366 365 309
3 311 366 309
3 367 366 311
3 312 367 311
3 368 367 312
3 299 368 312
3 369 370 371
3 369 372 373
3 371 372 369
3 373 374 375
3 372 374 373
3 374 376 375
3 377 378 379
3 377 380 381
3 379 380 377
3 370 381 380
3 369 381 370
3 369 314 381
3 369 315 314
3 316 315 369
3 373 316 369
3 318 316 373
3 318 373 382
3 382 373 375
3 383 375 376
3 383 384 375
3 384 382 375
3 383 385 384
3 386 387 388
3 378 386 388
3 378 377 386
3 377 389 386
3 321 320 389
3 321 389 381
3 381 389 377
3 314 321 381
3 318 382 324
3 326 324 382
3 384 326 382
3 384 328 326
3 384 385 328
3 385 390 328
3 391 387 386
3 392 387 391
3 331 330 391
3 331 391 389
3 389 391 386
3 320 331 389
3 328 390 333
3 390 393 333
3 394 335 395
3 394 392 335
3 336 335 391
3 391 335 392
3 336 391 330
3 395 396 394
3 333 393 337
3 393 397 337
3 335 338 395
3 340 398 399
3 338 340 399
3 338 399 396
3 338 396 395
3 399 398 400
3 337 397 341
3 397 401 341
3 343 342 402
3 343 398 340
3 343 402 398
3 402 403 398
3 404 400 398
3 403 404 398
3 405 406 407
3 405 401 406
3 405 344 401
3 344 341 401
3 402 346 408
3 342 346 402
3 403 402 409
3 409 402 408
3 410 404 403
3 410 403 411
3 411 403 409
3 411 412 413
3 410 411 413
3 412 414 415
3 413 412 415
3 414 416 417
3 415 414 417
3 407 417 416
3 405 407 416
3 405 416 349
3 405 349 348
3 344 405 348
3 346 351 408
3 354 408 351
3 409 408 354
3 356 409 354
3 411 409 356
3 358 411 356
3 412 411 358
3 360 412 358
3 414 412 360
3 362 414 360
3 416 414 362
3 349 416 362
3 418 419 420
3 418 421 422
3 420 421 418
3 422 423 424
3 421 423 422
3 424 425 426
3 423 425 424
3 425 427 426
3 428 429 430
3 419 428 430
3 419 418 428
3 418 431 428
3 371 370 431
3 371 431 422
3 422 431 418
3 372 371 422
3 424 372 422
3 374 372 424
3 426 374 424
3 376 432 433
3 374 432 376
3 374 427 432
3 374 426 427
3 432 434 433
3 435 436 437
3 429 435 437
3 428 435 429
3 428 378 435
3 428 379 378
3 380 379 428
3 431 380 428
3 370 380 431
3 376 433 383
3 433 385 383
3 433 434 385
3 434 438 385
3 388 436 435
3 388 387 436
3 387 439 436
3 378 388 435
3 385 438 390
3 438 440 390
3 441 392 442
3 441 439 392
3 439 387 392
3 442 443 444
3 441 442 444
3 444 443 445
3 390 440 393
3 440 446 393
3 392 394 442
3 396 442 394
3 396 447 442
3 447 443 442
3 448 445 443
3 447 448 443
3 449 450 451
3 449 446 450
3 449 397 446
3 397 393 446
3 396 399 447
3 400 452 453
3 399 400 453
3 399 453 448
3 399 448 447
3 452 454 455
3 453 452 455
3 455 454 456
3 457 458 459
3 451 458 457
3 451 457 449
3 449 457 460
3 397 460 401
3 449 460 397
3 452 404 461
3 400 404 452
3 454 452 462
3 462 452 461
3 463 456 454
3 463 454 464
3 464 454 462
3 459 463 464
3 459 464 457
3 457 464 465
3 406 465 407
3 406 460 465
3 460 457 465
3 401 460 406
3 404 410 461
3 413 461 410
3 462 461 413
3 415 462 413
3 464 462 415
3 417 464 415
3 465 464 417
3 407 465 417
3 466 467 468
3 466 469 470
3 468 469 466
3 470 471 472
3 469 471 470
3 472 473 474
3 471 473 472
3 473 475 474
3 476 477 478
3 476 479 480
3 478 479 476
3 467 480 479
3 466 480 467
3 466 419 480
3 466 420 419
3 421 420 466
3 470 421 466
3 423 421 470
3 472 423 470
3 425 423 472
3 474 425 472
3 474 427 425
3 474 475 427
3 475 481 427
3 482 483 484
3 477 482 484
3 477 476 482
3 476 485 482
3 430 429 485
3 430 485 480
3 480 485 476
3 419 430 480
3 427 481 486
3 432 427 486
3 486 434 432
3 487 434 486
3 482 488 483
3 437 436 489
3 437 489 482
3 437 482 485
3 482 489 488
3 429 437 485
3 490 491 492
3 490 487 491
3 490 438 487
3 438 434 487
3 493 439 494
3 493 489 439
3 489 436 439
3 494 495 496
3 493 494 496
3 495 497 498
3 496 495 498
3 498 497 499
3 500 490 492
3 501 500 492
3 438 500 440
3 490 500 438
3 439 441 494
3 444 494 441
3 495 494 444
3 445 495 444
3 445 502 495
3 502 497 495
3 503 499 497
3 503 497 504
3 504 497 502
3 504 505 506
3 503 504 506
3 505 507 508
3 506 505 508
3 501 508 507
3 501 507 500
3 500 507 509
3 440 509 446
3 500 509 440
3 502 448 510
3 445 448 502
3 504 502 511
3 511 502 510
3 505 504 512
3 512 504 511
3 507 505 513
3 513 505 512
3 450 513 451
3 450 509 513
3 509 507 513
3 446 509 450
3 448 453 510
3 455 510 453
3 511 510 455
3 456 511 455
3 456 514 511
3 514 512 511
3 458 514 459
3 458 513 514
3 513 512 514
3 451 513 458
3 456 463 514
3 459 514 463
3 515 516 517
3 515 518 519
3 517 518 515
3 519 520 521
3 518 520 519
3 521 522 523
3 520 522 521
3 522 524 523
3 525 526 527
3 516 525 527
3 516 515 525
3 515 528 525
3 468 467 528
3 468 528 519
3 519 528 515
3 469 468 519
3 521 469 519
3 471 469 521
3 523 471 521
3 523 524 529
3 523 529 471
3 471 529 473
3 529 475 473
3 530 475 529
3 531 532 533
3 526 531 533
3 525 531 526
3 525 477 531
3 525 478 477
3 479 478 525
3 528 479 525
3 467 479 528
3 475 530 481
3 530 534 481
3 484 532 531
3 484 483 532
3 483 535 532
3 477 484 531
3 536 486 481
3 536 481 537
3 537 481 534
3 486 536 487
3 483 538 535
3 488 538 483
3 489 539 540
3 489 540 488
3 488 540 538
3 539 541 542
3 540 539 542
3 541 543 544
3 542 541 544
3 543 545 546
3 544 543 546
3 545 547 548
3 546 545 548
3 547 549 550
3 548 547 550
3 537 550 549
3 536 537 549
3 536 549 492
3 536 492 491
3 487 536 491
3 489 493 539
3 496 539 493
3 541 539 496
3 498 541 496
3 543 541 498
3 499 543 498
3 499 551 543
3 551 545 543
3 547 545 552
3 552 545 551
3 549 547 553
3 553 547 552
3 492 553 501
3 549 553 492
3 499 503 551
3 506 551 503
3 552 551 506
3 508 552 506
3 553 552 508
3 501 553 508
3 554 555 556
3 554 557 558
3 556 557 554
3 558 559 560
3 557 559 558
3 559 561 560
3 562 563 564
3 555 562 564
3 554 562 555
3 554 516 562
3 554 517 516
3 518 517 554
3 558 518 554
3 520 518 558
3 560 520 558
3 560 561 565
3 560 565 520
3 520 565 522
3 565 524 522
3 566 524 565
3 567 568 569
3 567 570 571
3 569 570 567
3 563 571 570
3 562 571 563
3 562 526 571
3 562 527 526
3 516 527 562
3 572 529 524
3 572 524 573
3 573 524 566
3 529 572 530
3 567 574 568
3 571 532 567
3 571 533 532
3 567 532 574
3 575 576 532
3 574 532 576
3 575 577 578
3 575 578 576
3 571 526 533
3 578 577 579
3 580 572 573
3 581 580 573
3 530 580 534
3 572 580 530
3 575 535 582
3 532 535 575
3 577 575 583
3 583 575 582
3 584 579 577
3 584 577 585
3 585 577 583
3 585 586 587
3 584 585 587
3 586 588 589
3 587 586 589
3 588 590 591
3 589 588 591
3 581 591 590
3 581 590 580
3 580 590 592
3 534 592 537
3 580 592 534
3 535 538 582
3 540 582 538
3 583 582 540
3 542 583 540
3 585 583 542
3 544 585 542
3 586 585 544
3 546 586 544
3 588 586 546
3 548 588 546
3 590 588 548
3 550 590 548
3 592 590 550
3 537 592 550
3 593 594 595
3 593 596 597
3 595 596 593
3 596 598 597
3 599 600 601
3 594 599 601
3 593 599 594
3 593 555 599
3 593 556 555
3 557 556 593
3 597 557 593
3 597 598 602
3 597 602 557
3 557 602 559
3 602 561 559
3 603 561 602
3 604 605 606
3 604 607 608
3 606 607 604
3 600 608 607
3 599 608 600
3 599 563 608
3 599 564 563
3 555 564 599
3 609 565 561
3 609 561 610
3 610 561 603
3 565 609 566
3 611 568 612
3 611 605 568
3 569 568 604
3 604 568 605
3 613 614 611
3 613 611 612
3 608 570 604
3 604 570 569
3 570 608 563
3 613 615 614
3 616 617 618
3 610 617 616
3 610 616 609
3 609 616 619
3 566 619 573
3 609 619 566
3 568 574 612
3 576 612 574
3 613 612 576
3 613 620 615
3 613 576 620
3 576 578 620
3 579 621 622
3 579 622 578
3 578 622 620
3 621 623 624
3 622 621 624
3 618 624 623
3 618 623 616
3 616 623 625
3 619 616 626
3 626 616 625
3 573 626 581
3 619 626 573
3 579 584 621
3 587 621 584
3 623 621 587
3 589 623 587
3 625 623 589
3 591 625 589
3 626 625 591
3 581 626 591
3 627 628 629
3 627 595 594
3 627 629 595
3 629 630 595
3 596 595 631
3 595 630 631
3 631 598 596
3 632 598 631
3 633 634 635
3 633 636 637
3 635 636 633
3 628 637 636
3 627 637 628
3 627 600 637
3 627 601 600
3 594 601 627
3 598 632 638
3 602 598 638
3 638 603 602
3 639 603 638
3 640 641 642
3 634 640 642
3 633 640 634
3 633 605 640
3 633 606 605
3 607 606 633
3 637 607 633
3 600 607 637
3 643 644 645
3 643 639 644
3 643 610 639
3 610 603 639
3 640 646 641
3 605 646 640
3 605 611 646
3 611 647 646
3 614 648 611
3 611 648 647
3 615 649 650
3 615 650 614
3 614 650 648
3 649 651 652
3 650 649 652
3 651 653 654
3 652 651 654
3 645 654 653
3 643 645 653
3 643 653 618
3 643 618 617
3 610 643 617
3 615 620 649
3 622 649 620
3 651 649 622
3 624 651 622
3 653 651 624
3 618 653 624
3 655 656 657
3 655 658 659
3 657 658 655
3 659 629 628
3 659 658 629
3 658 660 629
3 630 629 661
3 629 660 661
3 631 630 662
3 630 661 662
3 662 632 631
3 663 632 662
3 664 665 666
3 664 667 668
3 666 667 664
3 656 668 667
3 655 668 656
3 655 634 668
3 655 635 634
3 636 635 655
3 659 636 655
3 628 636 659
3 669 638 632
3 669 632 670
3 670 632 663
3 638 669 639
3 664 671 665
3 668 641 664
3 668 642 641
3 664 641 671
3 672 673 641
3 671 641 673
3 672 674 675
3 672 675 673
3 668 634 642
3 674 676 677
3 675 674 677
3 676 678 679
3 677 676 679
3 678 680 681
3 679 678 681
3 680 682 683
3 681 680 683
3 670 683 682
3 669 670 682
3 669 682 645
3 669 645 644
3 639 669 644
3 641 646 672
3 647 672 646
3 674 672 647
3 648 674 647
3 676 674 648
3 650 676 648
3 678 676 650
3 652 678 650
3 680 678 652
3 654 680 652
3 682 680 654
3 645 682 654
3 684 685 686
3 684 687 688
3 686 687 684
3 688 657 656
3 688 687 657
3 687 689 657
3 658 657 690
3 657 689 690
3 660 658 691
3 658 690 691
3 661 660 692
3 660 691 692
3 693 692 694
3 693 662 692
3 662 661 692
3 662 693 663
3 695 696 697
3 685 695 697
3 684 695 685
3 684 665 695
3 684 666 665
3 667 666 684
3 688 667 684
3 656 667 688
3 698 699 700
3 694 699 698
3 694 698 693
3 693 698 701
3 663 701 670
3 693 701 663
3 695 702 696
3 665 702 695
3 665 671 702
3 671 703 702
3 673 704 671
3 671 704 703
3 675 705 673
3 673 705 704
3 677 706 675
3 675 706 705
3 679 707 677
3 677 707 706
3 700 681 698
3 700 707 681
3 707 679 681
3 683 698 681
3 701 698 683
3 670 701 683
3 686 708 709
3 685 708 686
3 687 686 710
3 686 709 710
3 689 687 711
3 687 710 711
3 690 689 712
3 689 711 712
3 713 712 714
3 713 691 712
3 691 690 712
3 691 715 692
3 713 715 691
3 692 715 694
3 697 696 716
3 697 716 717
3 697 717 685
3 685 717 708
3 718 713 714
3 719 718 714
3 699 718 700
3 699 715 718
3 715 713 718
3 694 715 699
3 696 702 716
3 716 720 717
3 716 702 720
3 702 703 720
3 704 721 703
3 703 721 720
3 705 722 704
3 704 722 721
3 706 723 705
3 705 723 722
3 719 707 718
3 719 723 707
3 723 706 707
3 700 718 707
3 709 708 724
3 709 725 710
3 724 725 709
3 710 726 711
3 725 726 710
3 711 727 712
3 726 727 711
3 712 727 714
3 724 717 728
3 708 717 724
3 725 724 729
3 729 724 728
3 726 725 730
3 730 725 729
3 727 726 731
3 731 726 730
3 714 731 719
3 727 731 714
3 717 720 728
3 721 728 720
3 729 728 721
3 722 729 721
3 730 729 722
3 723 730 722
3 731 730 723
3 719 731 723
