# Supplementary material for: Subcortical shape biomarkers reveal limbic and basal ganglia damage in anti-LGI1 encephalitis
Source: Front Immunol. 2025 Jul 4;16:1623577. doi: 10.3389/fimmu.2025.1623577 (PMC12270846; doi:10.3389/fimmu.2025.1623577)
Supplement: Supplementary file 1 [file DataSheet1.zip › raw data/wmN01-L_Pall_first.vtk]

# vtk DataFile Version 3.0
this file was written using fslvtkio
ASCII
DATASET POLYDATA
POINTS 642 float
113.418 125.925 71.2991
102.284 125.821 70.5045
107.476 118.226 71.4185
117.296 114.737 72.0098
112.694 121.475 77.8072
113.935 120.132 66.7551
106.238 120.676 65.669
106.997 122.428 77.0959
106.776 131.194 75.2871
112.342 113.176 76.3978
112.216 112.545 68.3272
107.076 128.967 67.3163
105.849 127.046 77.7654
110.004 127.091 77.7003
109.897 121.706 79.9851
109.918 117.675 77.5562
113.655 116.127 79.1261
106.092 124.955 66.0901
110.203 120.225 66.0764
110.754 124.919 66.9722
109.311 116.264 66.5857
114.275 115.274 66.9001
115.406 117.266 75.4867
113.132 124.206 74.8159
116.164 120.379 71.6141
116.905 116.765 68.2952
114.425 123.606 68.1313
103.926 125.313 74.6319
107.251 120.14 74.3665
104.003 121.907 70.7025
102.387 123.606 66.3909
106.109 119.163 68.2115
110.559 128.772 68.8456
110 129.439 73.2692
105.239 132.365 70.1208
102.916 128.621 68.3065
102.556 129.91 72.9449
116.992 110.792 69.1908
112.726 111.018 72.2554
116.335 111.271 75.4145
109.032 114.388 69.9479
109.603 115.007 74.0637
108.051 127.347 78.4534
109.978 124.628 79.4528
107.765 124.541 79.2449
111.695 121.736 79.5009
111.321 124.389 77.8849
108.549 129.434 76.8284
106.134 129.331 76.7225
105.873 124.491 77.9238
108.096 122.048 78.8329
109.71 119.674 79.0056
111.838 119.085 80.001
111.528 116.651 79.1317
113.245 118.9 78.5658
108.462 120.161 77.2742
110.88 115.308 77.104
113.019 114.225 78.2568
108.232 122.814 65.7498
110.398 122.542 66.341
108.481 124.861 66.5758
112.289 122.486 66.7764
112.136 120.07 66.3704
108.261 120.53 65.6656
106.189 122.902 65.4547
106.761 126.76 67.0622
109.037 126.976 67.099
111.754 115.823 66.5103
112.134 117.754 66.2124
109.805 118.211 66.0284
114.046 117.752 66.5151
113.4 113.742 67.5145
110.826 114.399 67.4428
107.769 118.664 66.266
114.614 120.868 75.2339
114.9 122.243 73.4049
115.966 119.061 73.7697
114.839 123.177 71.4463
113.356 125.171 73.0927
112.903 122.945 76.3775
114.138 119.419 76.711
116.468 115.892 73.8897
116.888 117.64 71.9208
116.811 118.715 69.8544
115.586 122.006 69.7722
116.033 120.289 68.1494
113.906 124.801 69.6919
117.409 115.72 70.0546
115.665 118.591 67.0828
114.361 121.942 67.195
105.471 122.796 74.4427
105.455 121.304 72.8367
104.084 123.432 72.7415
105.742 120.249 71.14
107.143 119.155 72.8874
107.276 121.446 75.6114
105.204 123.841 76.1242
103.221 125.603 72.4758
102.944 123.747 70.5906
102.844 122.49 68.5937
104.944 120.558 69.3095
103.784 121.159 67.1792
106.898 118.678 69.8439
101.867 124.585 68.4436
104.239 122.234 65.6827
105.869 119.718 66.7559
110.094 129.575 70.9626
107.825 131.586 71.8927
107.758 130.857 69.4474
105.922 132.363 72.9861
108.543 130.763 74.5333
111.957 127.881 72.3125
112.28 127.494 70.0531
109 129.173 67.6388
105.855 131.115 67.8813
103.505 131.481 68.2534
103.378 132.013 71.713
101.546 129.841 70.2317
104.507 130.843 74.4327
104.996 128.896 67.6658
101.888 127.17 69.3459
101.932 127.851 71.9488
114.881 109.287 70.4657
114.834 109.712 74.0386
117.5 109.858 72.2101
114.329 111.744 76.4258
112.386 111.879 74.531
112.406 111.356 69.9705
114.537 111.456 68.6454
117.71 112.556 70.6118
116.939 112.924 73.5081
109.405 114.424 71.9524
110.801 112.621 73.2567
110.685 112.301 71.0133
110.836 114.137 75.3233
108.535 116.615 72.7187
108.33 116.334 70.6869
110.319 113.318 68.876
111.487 125.779 76.1659
110.075 128.518 75.5593
111.856 127.107 74.2107
112.669 126.32 68.322
111.009 127.183 67.2691
112.823 124.347 67.1196
115.005 113.478 77.718
114.51 116.567 77.3111
115.959 114.175 75.6043
117.387 113.668 68.6056
115.816 115.965 67.1784
115.719 112.949 67.7715
104.129 128.768 75.5186
104.437 126.132 76.492
102.833 127.535 74.0248
102.657 125.854 67.4086
104.239 124.258 65.7167
104.549 126.732 67.2786
108.406 117.731 74.1539
108.614 119.034 75.8437
109.653 116.543 75.679
108.879 115.133 68.0481
107.658 117.54 67.4405
107.93 116.793 69.1343
109.004 126.131 79.1318
108.862 124.678 79.4426
107.888 125.996 78.994
108.808 123.291 79.6639
109.815 123.297 79.7897
109.952 126.003 78.7883
109.154 127.263 78.371
106.938 127.13 78.3346
106.879 125.835 78.6659
110.787 123.277 79.5761
110.732 124.669 78.826
111.377 123.2 78.7692
110.636 125.781 77.9304
110.803 121.873 79.9384
112.132 121.761 78.6618
111.936 122.921 77.956
108.318 128.422 77.8141
107.037 128.338 77.7583
107.379 129.41 76.9746
105.955 128.199 77.367
109.287 128.296 77.4202
107.691 130.489 76.2888
106.485 130.369 76.1779
106.743 124.61 78.7054
107.844 123.272 79.1787
106.954 123.341 78.451
108.919 121.988 79.53
105.961 125.71 78.0835
106.404 123.349 77.6556
107.455 122.264 78.0183
110.675 119.345 79.7617
111.679 117.811 79.7797
110.644 118.162 79.2635
112.589 116.387 79.5299
112.771 117.619 79.7202
110.886 120.438 80.1359
109.685 120.657 79.6598
109.932 118.52 78.4395
110.658 117.213 78.5024
112.628 119.02 79.5024
111.718 120.606 79.9407
112.479 120.45 78.9657
113.488 117.641 79.0284
112.978 120.25 78.1751
108.81 120.89 78.9993
109.075 119.822 78.1438
108.145 121.045 78.0199
109.288 118.929 77.5047
107.686 121.365 77.2223
111.082 115.987 78.1616
112.186 115.445 78.8914
111.854 114.855 77.895
113.341 115.026 78.9195
110.403 116.501 77.4554
111.633 114.27 76.9578
112.552 113.733 77.4014
109.332 122.706 66.0335
109.484 123.81 66.3808
108.354 123.9 66.1009
109.635 124.802 66.725
110.449 123.775 66.6583
110.226 121.442 66.0842
109.241 121.628 65.8257
107.26 124.001 65.8043
107.368 124.84 66.2764
111.318 122.571 66.5559
111.206 121.304 66.2903
112.175 121.267 66.5242
111.138 120.188 66.2399
111.463 123.744 66.8919
113.079 121.287 66.7687
113.056 120.08 66.507
108.286 121.682 65.6473
107.209 122.952 65.5864
107.271 121.7 65.4755
106.183 124.046 65.5664
109.223 120.521 65.8385
107.247 120.625 65.5553
106.322 121.688 65.4526
107.648 125.786 66.7555
108.807 125.846 66.9663
107.897 126.902 67.1026
109.874 125.891 66.9772
106.504 125.748 66.6516
106.971 127.857 67.194
108.074 128.008 67.1615
111.942 116.752 66.2957
110.952 118.004 66.0512
110.722 116.93 66.1378
110.05 119.216 65.9852
111.185 118.968 66.1009
113.132 116.503 66.4532
112.99 115.593 66.7038
110.502 116.04 66.419
109.634 117.138 66.1832
112.056 118.993 66.2292
113.113 117.686 66.35
113.099 118.946 66.2863
114.102 116.483 66.6129
113.984 118.988 66.4857
112.63 114.792 67.005
111.29 115.062 66.8334
112.101 114.083 67.4255
110.113 115.3 66.8535
113.888 114.467 67.1286
112.796 113.088 67.8425
111.564 113.504 67.8726
108.81 118.364 66.1019
109.078 119.428 65.8463
107.98 119.535 65.8532
108.638 117.483 66.4322
106.988 119.702 65.8945
114.778 121.646 74.3503
115.512 120.704 73.5555
115.306 119.99 74.5002
116.046 119.88 72.8022
115.581 121.223 72.6207
114.047 123.116 74.1708
114.065 122.53 74.9961
115.05 119.157 75.368
115.64 118.318 74.6847
114.895 122.649 72.4349
114.113 123.679 73.2753
114.18 124.158 72.3568
113.313 124.619 73.9511
115.516 121.712 71.5868
114.143 124.523 71.3803
113.481 125.51 72.1725
113.846 121.96 75.8
114.353 120.149 75.9786
113.583 121.286 76.5899
114.788 118.307 76.0851
113.127 123.457 75.5453
112.733 122.29 77.1528
113.402 120.481 77.2635
116.189 117.541 73.9279
116.422 118.426 72.8762
116.686 116.926 73.0099
116.536 119.057 71.8458
115.938 116.59 74.7282
116.937 115.414 72.9742
117.096 116.216 72.0156
116.285 120.402 69.854
115.895 121.208 68.9237
116.554 119.551 68.9755
115.419 121.909 68.1615
115.102 122.679 68.8512
115.946 121.142 70.6619
116.564 119.652 70.7056
116.908 117.884 68.9972
116.574 118.632 68.2116
114.814 123.35 69.6588
115.286 122.528 70.6547
114.482 123.976 70.5081
114.203 124.134 68.9162
113.74 125.315 70.5495
116.884 118.289 70.9383
117.127 117.286 69.9332
117.198 116.763 71.0066
117.215 116.282 69.1083
117.408 115.277 71.0875
115.923 119.452 67.5548
115.341 121.18 67.5726
115.086 120.295 67.1286
114.591 122.76 67.6016
116.43 117.788 67.6145
114.799 119.39 66.8173
114.106 121.078 66.9623
105.526 121.93 73.6706
104.649 122.272 72.8409
104.759 123.105 73.6671
103.975 122.57 71.8959
104.623 121.683 71.8826
106.329 120.9 73.717
106.353 121.62 74.3144
104.631 123.961 74.4625
104.112 124.299 73.671
105.502 120.779 72.0125
106.314 120.315 72.9512
106.422 119.813 72.0946
107.085 119.691 73.6553
104.848 121.125 70.9944
106.647 119.326 71.2553
107.215 118.761 72.0883
106.414 122.162 75.0208
105.319 123.344 75.236
106.279 122.777 75.8545
104.505 124.536 75.3443
107.222 120.907 74.8972
107.163 121.982 76.3321
106.126 123.211 76.7126
103.678 124.551 72.6718
103.529 123.576 71.7191
103.133 124.676 71.5046
103.461 122.784 70.7723
103.593 125.44 73.6215
102.765 125.787 71.43
102.576 124.816 70.4732
103.858 121.443 69.0651
104.288 120.815 68.3199
103.211 121.836 67.8724
104.835 120.286 67.6336
105.4 119.945 68.5613
104.438 121.253 69.9933
103.495 122.143 69.6491
102.256 122.904 67.4715
102.888 122.293 66.732
105.901 119.709 69.4741
105.341 120.46 70.2858
106.354 119.494 70.4109
106.461 118.889 69.0375
107.235 118.513 70.6759
102.99 123.021 69.7271
102.214 123.419 68.5253
102.327 124.084 69.6049
101.885 124.027 67.3924
102.032 125.137 69.5198
103.809 121.676 66.3282
104.736 120.52 66.8169
104.84 120.9 66.0202
105.866 119.472 67.4951
103.233 122.887 65.9482
105.374 121.396 65.6311
106.013 120.068 66.1251
108.882 130.56 71.3683
107.746 131.318 70.6103
108.961 130.3 70.2318
106.593 131.804 69.7655
106.696 132.159 71.0127
108.942 130.604 72.515
109.918 129.747 72.086
110.123 129.335 69.8252
109.102 129.921 69.207
107.025 132.179 72.4365
108.227 131.274 73.2392
107.361 131.866 73.8783
109.241 130.229 73.7532
105.632 132.477 71.5517
106.302 131.825 74.2343
107.805 131.183 75.1028
111.024 128.836 71.6402
111.159 128.609 70.4138
112.021 127.86 71.1294
111.383 128.177 69.4468
110.942 128.771 72.7296
112.766 126.936 71.8586
112.934 126.762 70.7166
108.284 130.148 68.479
106.841 131.159 68.6634
107.367 130.208 67.778
105.499 131.927 68.8535
109.67 129.166 68.2491
108.093 129.097 67.4276
106.471 129.93 67.5271
103.16 132.062 69.9269
102.307 131.326 70.7193
102.35 131.154 69.3521
101.879 130.157 71.4848
102.682 131.075 72.1973
104.26 132.426 70.9138
104.225 132.15 68.9852
102.975 130.203 68.492
102.034 129.633 69.0767
103.763 131.547 73.0129
104.666 132.324 72.3716
105.107 131.762 73.8051
103.418 130.536 73.5908
105.649 131.057 75.0182
104.769 131.542 67.8509
104.119 130.305 67.9391
105.417 130.06 67.6198
103.858 129.012 68.0198
106.071 128.861 67.4095
101.504 128.612 69.6357
101.503 128.937 71.2156
101.737 127.61 70.5733
102.047 129.009 72.4275
102.21 128.068 68.7238
101.951 126.394 69.9605
102.204 126.807 71.2855
115.009 109.046 72.2922
116.381 109.064 73.3477
116.461 108.867 71.3
116.958 110.215 73.8776
115.939 109.915 74.842
113.861 109.969 72.9726
113.823 109.758 71.5877
116.201 109.564 69.7481
117.486 109.741 70.4339
114.655 110.513 75.3785
113.639 110.693 74.2396
113.432 111.686 75.4457
112.755 111.184 73.4097
115.452 111.084 76.1438
113.199 112.556 76.4472
112.139 112.637 75.3813
113.559 110.291 70.3261
114.777 110.19 69.3214
113.345 111.402 69.2789
115.788 110.793 68.8159
112.706 110.856 71.0888
112.113 111.936 69.0145
113.323 112.1 68.4691
117.768 110.99 71.2528
117.285 111.301 72.9618
117.46 112.73 72.1208
116.778 111.81 74.3233
117.71 111.298 69.9285
117.52 113.708 71.3168
117.116 113.94 72.8187
110.035 113.47 72.5631
110.761 112.263 72.1407
109.97 113.336 71.5005
111.678 111.484 71.5745
111.703 111.639 72.8405
110.125 113.79 73.595
109.534 114.539 73.0004
109.31 114.217 70.957
109.814 113.342 70.5325
111.563 112.084 73.8746
110.746 113.352 74.1919
111.427 112.948 74.9151
110.206 114.442 74.6642
111.547 113.707 75.9796
108.951 115.454 72.3808
108.837 115.282 71.3324
108.464 116.461 71.6813
108.664 115.212 70.4227
109.098 115.715 73.3442
108.022 117.484 72.0261
107.993 117.379 71.0405
110.406 112.774 69.9437
111.462 111.65 70.4991
111.207 112.22 69.425
109.648 113.742 69.5045
111.186 112.878 68.4897
110.743 127.152 75.9345
110.974 127.863 74.8784
111.685 126.441 75.1798
111.017 128.384 73.7866
110.105 129.037 74.4245
110.054 127.863 76.6837
110.717 126.466 76.9415
112.319 125.058 75.4893
112.493 125.681 74.5777
109.366 129.667 74.9898
109.384 129.007 76.2877
108.595 130.229 75.7882
111.392 125.166 77.0477
112.203 124.304 76.1808
112.06 123.639 77.0923
112.604 126.08 73.7176
111.904 127.617 73.2779
112.718 126.537 72.747
111.926 126.933 67.6786
111.933 125.808 67.1122
112.858 125.426 67.54
111.82 124.693 66.9976
110.951 126.014 67.0704
110.883 128.175 67.8906
111.711 127.638 68.5397
113.533 124.99 68.2201
113.723 124.174 67.516
110.079 126.974 67.1259
110.068 128.241 67.4216
109.097 128.129 67.1771
112.454 126.971 69.1669
113.35 125.533 68.9998
113.175 126.196 69.9366
113.657 123.17 67.1474
112.508 123.458 66.9555
113.333 122.235 66.9443
114.88 115.033 77.5933
115.291 115.381 76.497
115.586 113.694 76.6465
115.663 115.753 75.5884
115.003 116.851 76.409
114.124 116.366 78.2805
114.355 114.762 78.4886
115.681 112.247 76.686
116.178 112.663 75.5104
114.359 117.983 76.9758
113.879 117.713 77.9984
113.635 119.151 77.5925
113.98 113.923 78.2765
114.7 112.445 77.1977
113.416 113.112 77.3159
116.482 113.329 74.6193
116.2 115.076 74.8011
116.702 114.452 73.7932
116.692 114.675 67.7547
115.926 114.339 67.3391
116.738 113.087 68.0169
115.031 114.142 67.2398
115.092 115.589 66.9926
116.477 116.242 67.6708
117.183 115.201 68.3932
117.463 112.094 68.8271
116.436 111.731 68.3289
114.925 116.847 66.8259
115.831 117.327 67.1103
114.845 118.209 66.7831
117.483 114.849 69.2331
117.616 113.032 69.5293
117.636 114.276 70.3609
115.317 112.048 68.1565
114.483 113.369 67.5398
113.921 112.592 68.0495
104.146 127.481 76.2024
103.558 126.92 75.3518
103.364 128.222 74.846
103.333 126.406 74.3693
104.054 125.72 75.583
105.092 126.558 77.2308
104.941 127.911 76.7767
103.282 129.471 74.2581
102.576 128.717 73.6006
104.657 124.847 76.26
105.142 125.372 77.2996
105.485 124.096 77.0475
105.122 128.979 76.2471
104.274 129.842 74.9393
105.385 130.115 75.6631
102.377 127.675 73.019
103.106 126.326 73.4091
102.608 126.599 72.2377
103.357 125.094 66.5105
104.364 125.442 66.5799
103.569 126.328 67.2674
105.291 125.776 66.6814
105.134 124.682 65.8672
103.276 123.974 65.9325
102.411 124.711 66.7505
102.896 127.17 67.9768
103.731 127.676 67.7844
105.308 123.625 65.5496
104.174 123.208 65.6053
105.356 122.367 65.5212
102.063 125.2 67.8072
102.277 126.61 68.3409
101.912 125.802 68.9769
104.767 127.772 67.5995
105.708 126.601 67.1277
105.934 127.748 67.3192
108.471 118.393 74.9597
109.179 117.766 75.8098
109.073 117.125 74.7962
109.779 117.067 76.6791
109.224 118.355 76.715
107.978 119.58 75.0256
107.771 118.929 74.3038
109.042 116.423 74.0483
109.581 115.842 74.7893
108.577 119.607 76.5649
107.922 120.249 75.5811
107.833 120.873 76.4326
107.727 118.474 73.5398
108.495 117.171 73.3946
107.854 118.006 72.6567
110.086 115.323 75.3274
110.194 115.968 76.354
110.801 114.743 76.1659
108.252 116.304 67.7486
107.744 117.307 68.2963
108.236 115.863 68.6698
107.068 118.016 68.6544
106.813 118.297 67.8277
108.444 116.853 66.981
109.055 115.645 67.2107
108.893 114.729 68.9696
108.418 115.481 69.5818
106.699 118.693 67.2182
107.679 118.034 66.8351
106.787 119.122 66.437
109.768 114.779 67.5512
109.587 114.281 68.5005
110.582 113.862 68.0813
108.155 116.513 69.8965
107.403 117.849 69.4074
107.776 117.654 70.2668
POLYGONS 1280  5120
3 164 162 163
3 163 44 164
3 162 43 163
3 164 42 162
3 166 165 163
3 163 43 166
3 165 44 163
3 166 14 165
3 168 167 162
3 162 42 168
3 167 43 162
3 168 13 167
3 170 169 164
3 164 44 170
3 169 42 164
3 170 12 169
3 173 171 172
3 172 46 173
3 171 43 172
3 173 45 171
3 167 174 172
3 172 43 167
3 174 46 172
3 167 13 174
3 175 166 171
3 171 45 175
3 166 43 171
3 175 14 166
3 177 176 173
3 173 46 177
3 176 45 173
3 177 4 176
3 180 178 179
3 179 48 180
3 178 42 179
3 180 47 178
3 169 181 179
3 179 42 169
3 181 48 179
3 169 12 181
3 182 168 178
3 178 47 182
3 168 42 178
3 182 13 168
3 184 183 180
3 180 48 184
3 183 47 180
3 184 8 183
3 187 185 186
3 186 50 187
3 185 44 186
3 187 49 185
3 165 188 186
3 186 44 165
3 188 50 186
3 165 14 188
3 189 170 185
3 185 49 189
3 170 44 185
3 189 12 170
3 191 190 187
3 187 50 191
3 190 49 187
3 191 7 190
3 194 192 193
3 193 53 194
3 192 52 193
3 194 51 192
3 196 195 193
3 193 52 196
3 195 53 193
3 196 16 195
3 198 197 192
3 192 51 198
3 197 52 192
3 198 14 197
3 200 199 194
3 194 53 200
3 199 51 194
3 200 15 199
3 203 201 202
3 202 45 203
3 201 52 202
3 203 54 201
3 197 175 202
3 202 52 197
3 175 45 202
3 197 14 175
3 204 196 201
3 201 54 204
3 196 52 201
3 204 16 196
3 176 205 203
3 203 45 176
3 205 54 203
3 176 4 205
3 208 206 207
3 207 55 208
3 206 51 207
3 208 50 206
3 199 209 207
3 207 51 199
3 209 55 207
3 199 15 209
3 188 198 206
3 206 50 188
3 198 51 206
3 188 14 198
3 210 191 208
3 208 55 210
3 191 50 208
3 210 7 191
3 213 211 212
3 212 57 213
3 211 53 212
3 213 56 211
3 195 214 212
3 212 53 195
3 214 57 212
3 195 16 214
3 215 200 211
3 211 56 215
3 200 53 211
3 215 15 200
3 217 216 213
3 213 57 217
3 216 56 213
3 217 9 216
3 220 218 219
3 219 60 220
3 218 59 219
3 220 58 218
3 222 221 219
3 219 59 222
3 221 60 219
3 222 19 221
3 224 223 218
3 218 58 224
3 223 59 218
3 224 18 223
3 226 225 220
3 220 60 226
3 225 58 220
3 226 17 225
3 229 227 228
3 228 62 229
3 227 59 228
3 229 61 227
3 223 230 228
3 228 59 223
3 230 62 228
3 223 18 230
3 231 222 227
3 227 61 231
3 222 59 227
3 231 19 222
3 233 232 229
3 229 62 233
3 232 61 229
3 233 5 232
3 236 234 235
3 235 64 236
3 234 58 235
3 236 63 234
3 225 237 235
3 235 58 225
3 237 64 235
3 225 17 237
3 238 224 234
3 234 63 238
3 224 58 234
3 238 18 224
3 240 239 236
3 236 64 240
3 239 63 236
3 240 6 239
3 243 241 242
3 242 66 243
3 241 60 242
3 243 65 241
3 221 244 242
3 242 60 221
3 244 66 242
3 221 19 244
3 245 226 241
3 241 65 245
3 226 60 241
3 245 17 226
3 247 246 243
3 243 66 247
3 246 65 243
3 247 11 246
3 250 248 249
3 249 69 250
3 248 68 249
3 250 67 248
3 252 251 249
3 249 68 252
3 251 69 249
3 252 18 251
3 254 253 248
3 248 67 254
3 253 68 248
3 254 21 253
3 256 255 250
3 250 69 256
3 255 67 250
3 256 20 255
3 259 257 258
3 258 70 259
3 257 68 258
3 259 62 257
3 253 260 258
3 258 68 253
3 260 70 258
3 253 21 260
3 230 252 257
3 257 62 230
3 252 68 257
3 230 18 252
3 261 233 259
3 259 70 261
3 233 62 259
3 261 5 233
3 264 262 263
3 263 72 264
3 262 67 263
3 264 71 262
3 255 265 263
3 263 67 255
3 265 72 263
3 255 20 265
3 266 254 262
3 262 71 266
3 254 67 262
3 266 21 254
3 268 267 264
3 264 72 268
3 267 71 264
3 268 10 267
3 271 269 270
3 270 63 271
3 269 69 270
3 271 73 269
3 251 238 270
3 270 69 251
3 238 63 270
3 251 18 238
3 272 256 269
3 269 73 272
3 256 69 269
3 272 20 256
3 239 273 271
3 271 63 239
3 273 73 271
3 239 6 273
3 276 274 275
3 275 76 276
3 274 75 275
3 276 74 274
3 278 277 275
3 275 75 278
3 277 76 275
3 278 24 277
3 280 279 274
3 274 74 280
3 279 75 274
3 280 23 279
3 282 281 276
3 276 76 282
3 281 74 276
3 282 22 281
3 285 283 284
3 284 78 285
3 283 75 284
3 285 77 283
3 279 286 284
3 284 75 279
3 286 78 284
3 279 23 286
3 287 278 283
3 283 77 287
3 278 75 283
3 287 24 278
3 289 288 285
3 285 78 289
3 288 77 285
3 289 0 288
3 292 290 291
3 291 80 292
3 290 74 291
3 292 79 290
3 281 293 291
3 291 74 281
3 293 80 291
3 281 22 293
3 294 280 290
3 290 79 294
3 280 74 290
3 294 23 280
3 296 295 292
3 292 80 296
3 295 79 292
3 296 4 295
3 299 297 298
3 298 82 299
3 297 76 298
3 299 81 297
3 277 300 298
3 298 76 277
3 300 82 298
3 277 24 300
3 301 282 297
3 297 81 301
3 282 76 297
3 301 22 282
3 303 302 299
3 299 82 303
3 302 81 299
3 303 3 302
3 306 304 305
3 305 85 306
3 304 84 305
3 306 83 304
3 308 307 305
3 305 84 308
3 307 85 305
3 308 26 307
3 310 309 304
3 304 83 310
3 309 84 304
3 310 24 309
3 312 311 306
3 306 85 312
3 311 83 306
3 312 25 311
3 315 313 314
3 314 77 315
3 313 84 314
3 315 86 313
3 309 287 314
3 314 84 309
3 287 77 314
3 309 24 287
3 316 308 313
3 313 86 316
3 308 84 313
3 316 26 308
3 288 317 315
3 315 77 288
3 317 86 315
3 288 0 317
3 320 318 319
3 319 87 320
3 318 83 319
3 320 82 318
3 311 321 319
3 319 83 311
3 321 87 319
3 311 25 321
3 300 310 318
3 318 82 300
3 310 83 318
3 300 24 310
3 322 303 320
3 320 87 322
3 303 82 320
3 322 3 303
3 325 323 324
3 324 89 325
3 323 85 324
3 325 88 323
3 307 326 324
3 324 85 307
3 326 89 324
3 307 26 326
3 327 312 323
3 323 88 327
3 312 85 323
3 327 25 312
3 329 328 325
3 325 89 329
3 328 88 325
3 329 5 328
3 332 330 331
3 331 92 332
3 330 91 331
3 332 90 330
3 334 333 331
3 331 91 334
3 333 92 331
3 334 29 333
3 336 335 330
3 330 90 336
3 335 91 330
3 336 28 335
3 338 337 332
3 332 92 338
3 337 90 332
3 338 27 337
3 341 339 340
3 340 94 341
3 339 91 340
3 341 93 339
3 335 342 340
3 340 91 335
3 342 94 340
3 335 28 342
3 343 334 339
3 339 93 343
3 334 91 339
3 343 29 334
3 345 344 341
3 341 94 345
3 344 93 341
3 345 2 344
3 348 346 347
3 347 96 348
3 346 90 347
3 348 95 346
3 337 349 347
3 347 90 337
3 349 96 347
3 337 27 349
3 350 336 346
3 346 95 350
3 336 90 346
3 350 28 336
3 352 351 348
3 348 96 352
3 351 95 348
3 352 7 351
3 355 353 354
3 354 98 355
3 353 92 354
3 355 97 353
3 333 356 354
3 354 92 333
3 356 98 354
3 333 29 356
3 357 338 353
3 353 97 357
3 338 92 353
3 357 27 338
3 359 358 355
3 355 98 359
3 358 97 355
3 359 1 358
3 362 360 361
3 361 101 362
3 360 100 361
3 362 99 360
3 364 363 361
3 361 100 364
3 363 101 361
3 364 31 363
3 366 365 360
3 360 99 366
3 365 100 360
3 366 29 365
3 368 367 362
3 362 101 368
3 367 99 362
3 368 30 367
3 371 369 370
3 370 93 371
3 369 100 370
3 371 102 369
3 365 343 370
3 370 100 365
3 343 93 370
3 365 29 343
3 372 364 369
3 369 102 372
3 364 100 369
3 372 31 364
3 344 373 371
3 371 93 344
3 373 102 371
3 344 2 373
3 376 374 375
3 375 103 376
3 374 99 375
3 376 98 374
3 367 377 375
3 375 99 367
3 377 103 375
3 367 30 377
3 356 366 374
3 374 98 356
3 366 99 374
3 356 29 366
3 378 359 376
3 376 103 378
3 359 98 376
3 378 1 359
3 381 379 380
3 380 105 381
3 379 101 380
3 381 104 379
3 363 382 380
3 380 101 363
3 382 105 380
3 363 31 382
3 383 368 379
3 379 104 383
3 368 101 379
3 383 30 368
3 385 384 381
3 381 105 385
3 384 104 381
3 385 6 384
3 388 386 387
3 387 108 388
3 386 107 387
3 388 106 386
3 390 389 387
3 387 107 390
3 389 108 387
3 390 34 389
3 392 391 386
3 386 106 392
3 391 107 386
3 392 33 391
3 394 393 388
3 388 108 394
3 393 106 388
3 394 32 393
3 397 395 396
3 396 110 397
3 395 107 396
3 397 109 395
3 391 398 396
3 396 107 391
3 398 110 396
3 391 33 398
3 399 390 395
3 395 109 399
3 390 107 395
3 399 34 390
3 401 400 397
3 397 110 401
3 400 109 397
3 401 8 400
3 404 402 403
3 403 112 404
3 402 106 403
3 404 111 402
3 393 405 403
3 403 106 393
3 405 112 403
3 393 32 405
3 406 392 402
3 402 111 406
3 392 106 402
3 406 33 392
3 408 407 404
3 404 112 408
3 407 111 404
3 408 0 407
3 411 409 410
3 410 114 411
3 409 108 410
3 411 113 409
3 389 412 410
3 410 108 389
3 412 114 410
3 389 34 412
3 413 394 409
3 409 113 413
3 394 108 409
3 413 32 394
3 415 414 411
3 411 114 415
3 414 113 411
3 415 11 414
3 418 416 417
3 417 117 418
3 416 116 417
3 418 115 416
3 420 419 417
3 417 116 420
3 419 117 417
3 420 36 419
3 422 421 416
3 416 115 422
3 421 116 416
3 422 34 421
3 424 423 418
3 418 117 424
3 423 115 418
3 424 35 423
3 427 425 426
3 426 109 427
3 425 116 426
3 427 118 425
3 421 399 426
3 426 116 421
3 399 109 426
3 421 34 399
3 428 420 425
3 425 118 428
3 420 116 425
3 428 36 420
3 400 429 427
3 427 109 400
3 429 118 427
3 400 8 429
3 432 430 431
3 431 119 432
3 430 115 431
3 432 114 430
3 423 433 431
3 431 115 423
3 433 119 431
3 423 35 433
3 412 422 430
3 430 114 412
3 422 115 430
3 412 34 422
3 434 415 432
3 432 119 434
3 415 114 432
3 434 11 415
3 437 435 436
3 436 121 437
3 435 117 436
3 437 120 435
3 419 438 436
3 436 117 419
3 438 121 436
3 419 36 438
3 439 424 435
3 435 120 439
3 424 117 435
3 439 35 424
3 441 440 437
3 437 121 441
3 440 120 437
3 441 1 440
3 444 442 443
3 443 124 444
3 442 123 443
3 444 122 442
3 446 445 443
3 443 123 446
3 445 124 443
3 446 39 445
3 448 447 442
3 442 122 448
3 447 123 442
3 448 38 447
3 450 449 444
3 444 124 450
3 449 122 444
3 450 37 449
3 453 451 452
3 452 126 453
3 451 123 452
3 453 125 451
3 447 454 452
3 452 123 447
3 454 126 452
3 447 38 454
3 455 446 451
3 451 125 455
3 446 123 451
3 455 39 446
3 457 456 453
3 453 126 457
3 456 125 453
3 457 9 456
3 460 458 459
3 459 128 460
3 458 122 459
3 460 127 458
3 449 461 459
3 459 122 449
3 461 128 459
3 449 37 461
3 462 448 458
3 458 127 462
3 448 122 458
3 462 38 448
3 464 463 460
3 460 128 464
3 463 127 460
3 464 10 463
3 467 465 466
3 466 130 467
3 465 124 466
3 467 129 465
3 445 468 466
3 466 124 445
3 468 130 466
3 445 39 468
3 469 450 465
3 465 129 469
3 450 124 465
3 469 37 450
3 471 470 467
3 467 130 471
3 470 129 467
3 471 3 470
3 474 472 473
3 473 133 474
3 472 132 473
3 474 131 472
3 476 475 473
3 473 132 476
3 475 133 473
3 476 38 475
3 478 477 472
3 472 131 478
3 477 132 472
3 478 41 477
3 480 479 474
3 474 133 480
3 479 131 474
3 480 40 479
3 483 481 482
3 482 134 483
3 481 132 482
3 483 126 481
3 477 484 482
3 482 132 477
3 484 134 482
3 477 41 484
3 454 476 481
3 481 126 454
3 476 132 481
3 454 38 476
3 485 457 483
3 483 134 485
3 457 126 483
3 485 9 457
3 488 486 487
3 487 136 488
3 486 131 487
3 488 135 486
3 479 489 487
3 487 131 479
3 489 136 487
3 479 40 489
3 490 478 486
3 486 135 490
3 478 131 486
3 490 41 478
3 492 491 488
3 488 136 492
3 491 135 488
3 492 2 491
3 495 493 494
3 494 127 495
3 493 133 494
3 495 137 493
3 475 462 494
3 494 133 475
3 462 127 494
3 475 38 462
3 496 480 493
3 493 137 496
3 480 133 493
3 496 40 480
3 463 497 495
3 495 127 463
3 497 137 495
3 463 10 497
3 500 498 499
3 499 140 500
3 498 139 499
3 500 138 498
3 502 501 499
3 499 139 502
3 501 140 499
3 502 33 501
3 504 503 498
3 498 138 504
3 503 139 498
3 504 13 503
3 506 505 500
3 500 140 506
3 505 138 500
3 506 23 505
3 509 507 508
3 508 47 509
3 507 139 508
3 509 110 507
3 503 182 508
3 508 139 503
3 182 47 508
3 503 13 182
3 398 502 507
3 507 110 398
3 502 139 507
3 398 33 502
3 183 401 509
3 509 47 183
3 401 110 509
3 183 8 401
3 512 510 511
3 511 79 512
3 510 138 511
3 512 46 510
3 505 294 511
3 511 138 505
3 294 79 511
3 505 23 294
3 174 504 510
3 510 46 174
3 504 138 510
3 174 13 504
3 295 177 512
3 512 79 295
3 177 46 512
3 295 4 177
3 515 513 514
3 514 111 515
3 513 140 514
3 515 78 513
3 501 406 514
3 514 140 501
3 406 111 514
3 501 33 406
3 286 506 513
3 513 78 286
3 506 140 513
3 286 23 506
3 407 289 515
3 515 111 407
3 289 78 515
3 407 0 289
3 518 516 517
3 517 143 518
3 516 142 517
3 518 141 516
3 520 519 517
3 517 142 520
3 519 143 517
3 520 19 519
3 522 521 516
3 516 141 522
3 521 142 516
3 522 32 521
3 524 523 518
3 518 143 524
3 523 141 518
3 524 26 523
3 527 525 526
3 526 113 527
3 525 142 526
3 527 66 525
3 521 413 526
3 526 142 521
3 413 113 526
3 521 32 413
3 244 520 525
3 525 66 244
3 520 142 525
3 244 19 520
3 414 247 527
3 527 113 414
3 247 66 527
3 414 11 247
3 530 528 529
3 529 86 530
3 528 141 529
3 530 112 528
3 523 316 529
3 529 141 523
3 316 86 529
3 523 26 316
3 405 522 528
3 528 112 405
3 522 141 528
3 405 32 522
3 317 408 530
3 530 86 317
3 408 112 530
3 317 0 408
3 533 531 532
3 532 61 533
3 531 143 532
3 533 89 531
3 519 231 532
3 532 143 519
3 231 61 532
3 519 19 231
3 326 524 531
3 531 89 326
3 524 143 531
3 326 26 524
3 232 329 533
3 533 61 232
3 329 89 533
3 232 5 329
3 536 534 535
3 535 146 536
3 534 145 535
3 536 144 534
3 538 537 535
3 535 145 538
3 537 146 535
3 538 22 537
3 540 539 534
3 534 144 540
3 539 145 534
3 540 16 539
3 542 541 536
3 536 146 542
3 541 144 536
3 542 39 541
3 545 543 544
3 544 54 545
3 543 145 544
3 545 80 543
3 539 204 544
3 544 145 539
3 204 54 544
3 539 16 204
3 293 538 543
3 543 80 293
3 538 145 543
3 293 22 538
3 205 296 545
3 545 54 205
3 296 80 545
3 205 4 296
3 548 546 547
3 547 125 548
3 546 144 547
3 548 57 546
3 541 455 547
3 547 144 541
3 455 125 547
3 541 39 455
3 214 540 546
3 546 57 214
3 540 144 546
3 214 16 540
3 456 217 548
3 548 125 456
3 217 57 548
3 456 9 217
3 551 549 550
3 550 81 551
3 549 146 550
3 551 130 549
3 537 301 550
3 550 146 537
3 301 81 550
3 537 22 301
3 468 542 549
3 549 130 468
3 542 146 549
3 468 39 542
3 302 471 551
3 551 81 302
3 471 130 551
3 302 3 471
3 554 552 553
3 553 149 554
3 552 148 553
3 554 147 552
3 556 555 553
3 553 148 556
3 555 149 553
3 556 21 555
3 558 557 552
3 552 147 558
3 557 148 552
3 558 25 557
3 560 559 554
3 554 149 560
3 559 147 554
3 560 37 559
3 563 561 562
3 562 88 563
3 561 148 562
3 563 70 561
3 557 327 562
3 562 148 557
3 327 88 562
3 557 25 327
3 260 556 561
3 561 70 260
3 556 148 561
3 260 21 556
3 328 261 563
3 563 88 328
3 261 70 563
3 328 5 261
3 566 564 565
3 565 129 566
3 564 147 565
3 566 87 564
3 559 469 565
3 565 147 559
3 469 129 565
3 559 37 469
3 321 558 564
3 564 87 321
3 558 147 564
3 321 25 558
3 470 322 566
3 566 129 470
3 322 87 566
3 470 3 322
3 569 567 568
3 568 71 569
3 567 149 568
3 569 128 567
3 555 266 568
3 568 149 555
3 266 71 568
3 555 21 266
3 461 560 567
3 567 128 461
3 560 149 567
3 461 37 560
3 267 464 569
3 569 71 267
3 464 128 569
3 267 10 464
3 572 570 571
3 571 152 572
3 570 151 571
3 572 150 570
3 574 573 571
3 571 151 574
3 573 152 571
3 574 27 573
3 576 575 570
3 570 150 576
3 575 151 570
3 576 12 575
3 578 577 572
3 572 152 578
3 577 150 572
3 578 36 577
3 581 579 580
3 580 49 581
3 579 151 580
3 581 96 579
3 575 189 580
3 580 151 575
3 189 49 580
3 575 12 189
3 349 574 579
3 579 96 349
3 574 151 579
3 349 27 574
3 190 352 581
3 581 49 190
3 352 96 581
3 190 7 352
3 584 582 583
3 583 118 584
3 582 150 583
3 584 48 582
3 577 428 583
3 583 150 577
3 428 118 583
3 577 36 428
3 181 576 582
3 582 48 181
3 576 150 582
3 181 12 576
3 429 184 584
3 584 118 429
3 184 48 584
3 429 8 184
3 587 585 586
3 586 97 587
3 585 152 586
3 587 121 585
3 573 357 586
3 586 152 573
3 357 97 586
3 573 27 357
3 438 578 585
3 585 121 438
3 578 152 585
3 438 36 578
3 358 441 587
3 587 97 358
3 441 121 587
3 358 1 441
3 590 588 589
3 589 155 590
3 588 154 589
3 590 153 588
3 592 591 589
3 589 154 592
3 591 155 589
3 592 17 591
3 594 593 588
3 588 153 594
3 593 154 588
3 594 30 593
3 596 595 590
3 590 155 596
3 595 153 590
3 596 35 595
3 599 597 598
3 598 104 599
3 597 154 598
3 599 64 597
3 593 383 598
3 598 154 593
3 383 104 598
3 593 30 383
3 237 592 597
3 597 64 237
3 592 154 597
3 237 17 592
3 384 240 599
3 599 104 384
3 240 64 599
3 384 6 240
3 602 600 601
3 601 120 602
3 600 153 601
3 602 103 600
3 595 439 601
3 601 153 595
3 439 120 601
3 595 35 439
3 377 594 600
3 600 103 377
3 594 153 600
3 377 30 594
3 440 378 602
3 602 120 440
3 378 103 602
3 440 1 378
3 605 603 604
3 604 65 605
3 603 155 604
3 605 119 603
3 591 245 604
3 604 155 591
3 245 65 604
3 591 17 245
3 433 596 603
3 603 119 433
3 596 155 603
3 433 35 596
3 246 434 605
3 605 65 246
3 434 119 605
3 246 11 434
3 608 606 607
3 607 158 608
3 606 157 607
3 608 156 606
3 610 609 607
3 607 157 610
3 609 158 607
3 610 15 609
3 612 611 606
3 606 156 612
3 611 157 606
3 612 28 611
3 614 613 608
3 608 158 614
3 613 156 608
3 614 41 613
3 617 615 616
3 616 95 617
3 615 157 616
3 617 55 615
3 611 350 616
3 616 157 611
3 350 95 616
3 611 28 350
3 209 610 615
3 615 55 209
3 610 157 615
3 209 15 610
3 351 210 617
3 617 95 351
3 210 55 617
3 351 7 210
3 620 618 619
3 619 135 620
3 618 156 619
3 620 94 618
3 613 490 619
3 619 156 613
3 490 135 619
3 613 41 490
3 342 612 618
3 618 94 342
3 612 156 618
3 342 28 612
3 491 345 620
3 620 135 491
3 345 94 620
3 491 2 345
3 623 621 622
3 622 56 623
3 621 158 622
3 623 134 621
3 609 215 622
3 622 158 609
3 215 56 622
3 609 15 215
3 484 614 621
3 621 134 484
3 614 158 621
3 484 41 614
3 216 485 623
3 623 56 216
3 485 134 623
3 216 9 485
3 626 624 625
3 625 161 626
3 624 160 625
3 626 159 624
3 628 627 625
3 625 160 628
3 627 161 625
3 628 31 627
3 630 629 624
3 624 159 630
3 629 160 624
3 630 20 629
3 632 631 626
3 626 161 632
3 631 159 626
3 632 40 631
3 635 633 634
3 634 73 635
3 633 160 634
3 635 105 633
3 629 272 634
3 634 160 629
3 272 73 634
3 629 20 272
3 382 628 633
3 633 105 382
3 628 160 633
3 382 31 628
3 273 385 635
3 635 73 273
3 385 105 635
3 273 6 385
3 638 636 637
3 637 137 638
3 636 159 637
3 638 72 636
3 631 496 637
3 637 159 631
3 496 137 637
3 631 40 496
3 265 630 636
3 636 72 265
3 630 159 636
3 265 20 630
3 497 268 638
3 638 137 497
3 268 72 638
3 497 10 268
3 641 639 640
3 640 102 641
3 639 161 640
3 641 136 639
3 627 372 640
3 640 161 627
3 372 102 640
3 627 31 372
3 489 632 639
3 639 136 489
3 632 161 639
3 489 40 632
3 373 492 641
3 641 102 373
3 492 136 641
3 373 2 492
