# Supplementary material for: Subcortical shape biomarkers reveal limbic and basal ganglia damage in anti-LGI1 encephalitis
Source: Front Immunol. 2025 Jul 4;16:1623577. doi: 10.3389/fimmu.2025.1623577 (PMC12270846; doi:10.3389/fimmu.2025.1623577)
Supplement: Supplementary file 1 [file DataSheet1.zip › raw data/wmN01-L_Puta_first.vtk]

# vtk DataFile Version 3.0
this file was written using fslvtkio
ASCII
DATASET POLYDATA
POINTS 642 float
119.784 133.95 71.491
107.655 134.69 72.9046
114.799 121.552 75.1048
122.613 115.248 71.543
120.804 122.865 81.9916
117.575 127.86 64.7425
109.181 129.862 65.1306
113.026 124.228 85.1054
114.599 139.701 80.1218
117.681 107.646 80.5611
118.487 112.607 66.6894
109.718 142.806 63.0249
113.773 132.206 84.8264
118.176 131.949 82.0801
117.822 122.988 87.2892
115.187 115.612 85.0917
119.769 113.941 82.4702
105.244 135.087 60.6672
112.82 129.399 63.631
113.13 136.703 62.0015
117.012 121.697 67.4137
119.693 117.435 64.5207
122.003 117.885 77.258
120.893 128.967 77.0875
122.495 124.717 71.8598
122.087 120.466 66.9063
118.817 132.133 66.9487
110.344 130.616 80.0912
112.676 121.453 80.2818
111.173 128.916 74.1732
104.635 132.755 67.2434
113.551 126.518 70.0351
115.539 141.016 67.3699
117.216 139.163 75.0312
111.635 145.054 71.3292
106.682 139.723 67.1105
110.67 138.138 76.6667
123.118 110.497 65.7259
118.262 107.589 72.3879
121.226 108.054 75.8153
117.446 116.534 71.9079
115.644 113.768 77.8935
116.464 132.271 84.6721
118.204 127.428 85.1655
115.883 127.764 86.8789
119.587 122.831 84.6833
119.667 127.508 82.3191
116.705 136.217 81.5085
114.032 136.506 83.1807
113.079 128.204 85.4798
114.914 123.36 87.4095
116.29 118.724 87.5119
118.881 118.518 85.5988
117.924 114.237 85.1158
120.297 118.292 82.5548
114.014 120.025 85.5417
116.961 111.475 82.8531
119.261 109.443 82.2686
108.574 132.718 61.0497
112.245 132.934 62.0908
109.459 136.302 60.5654
115.213 132.463 63.5015
115.44 128.504 63.9987
110.702 129.674 63.8779
105.551 131.276 61.987
107.336 139.29 61.3616
111.485 140.095 61.8122
118.248 119.15 65.7899
116.648 124.211 64.9201
115.036 125.655 65.7234
118.524 123.016 65.1168
119.108 114.359 64.0658
118.092 116.502 67.0097
113.505 126.76 66.7494
121.893 123.313 77.4979
121.931 126.416 74.7328
122.648 121.362 74.747
121.18 129.419 71.7801
120.522 131.608 74.3632
120.921 126.079 79.7206
121.427 120.089 79.88
122.5 116.382 74.449
122.916 120.042 71.6328
122.458 123.07 69.13
121.182 128.212 69.265
120.954 126.451 67.0732
119.605 133.435 68.9279
122.406 117.47 69.0545
119.904 124.321 65.9102
118.185 130.093 65.4826
111.103 126.015 80.3749
111.889 125.144 77.5957
110.151 129.157 77.2398
113.109 125.329 74.7265
113.665 121.261 77.5503
112.537 122.671 82.8965
111.528 127.521 82.9811
109.112 132.879 76.6686
109.141 131.997 73.3994
108.649 131.535 70.4199
112.128 128.344 71.5826
108.9 130.304 68.4908
114.663 123.996 72.6271
105.691 134.14 69.9214
106.145 131.072 65.5322
111.525 128.5 67.6034
116.478 141.049 71.2415
114.878 143.671 73.5047
113.799 144.554 68.6528
113.076 143.034 76.328
116.085 140.021 77.6339
118.8 136.662 73.1903
118.083 137.812 69.5551
112.974 142.777 64.6929
110.199 145.243 66.6002
109.132 142.847 69.1869
110.805 141.842 73.8148
108.903 139.755 71.4352
112.235 139.329 78.9184
107.398 141.855 64.6778
106.924 137.347 70.1266
108.946 136.589 74.5032
121.125 107.16 68.5798
120.384 104.634 74.0094
122.28 108.54 71.04
119.855 105.989 79.2738
117.678 106.901 76.7936
118.88 110.1 69.0793
120.669 110.568 64.9764
122.656 112.381 69.3715
122.159 111.751 73.6313
116.559 114.431 74.6232
117.011 110.215 75.3827
117.627 111.686 72.0111
116.858 110.806 79.2292
115.055 117.496 76.4644
116.265 119.177 73.6891
117.968 114.3 69.458
119.552 130.999 79.4708
117.878 135.816 78.6215
119.266 134.184 76.353
117.52 136.971 66.6159
114.748 139.09 64.174
116.372 134.963 64.3291
120.69 110.272 79.4358
121.076 115.174 79.8726
121.863 112.741 76.8233
122.593 114.754 66.406
120.404 118.684 65.8887
122.07 113.466 62.4463
111.815 135.731 81.4025
111.732 131.677 82.5954
110.183 134.618 78.7416
104.855 136.07 66.5694
103.281 133.031 63.3126
104.916 137.863 63.3462
113.921 117.431 79.3754
113.746 118.23 82.7499
115.218 114.291 81.505
117.494 118.955 69.374
115.376 124.269 68.7832
116.272 121.539 71.1914
117.501 129.929 85.1628
117.253 127.582 86.2758
116.29 130.083 86.0392
116.924 125.3 87.3698
118.188 125.101 86.4739
118.255 129.76 83.82
117.481 132.006 83.5419
115.141 132.319 85.2819
114.804 130.02 86.1749
119.045 125.249 85.1222
118.952 127.616 83.7071
119.803 125.214 83.6833
119.011 129.839 82.3824
118.766 122.853 85.963
120.285 122.84 83.3351
120.329 125.151 82.2538
116.643 134.286 83.2
115.384 134.451 84.1683
115.596 136.282 82.8097
113.89 134.368 84.103
117.458 134.09 81.8196
115.686 138.097 81.0428
114.395 138.184 81.8168
114.383 127.98 86.5066
115.449 125.594 87.2162
114.056 125.889 86.5418
116.395 123.218 87.745
113.518 130.08 85.3386
112.996 126.144 85.4653
113.876 123.838 86.2758
117.825 118.512 86.9894
118.377 116.344 85.6338
117.082 116.385 86.9071
118.953 114.076 83.9074
119.285 116.229 84.2085
118.421 120.642 86.6758
117.124 120.792 87.5182
115.501 117.022 86.6435
116.499 114.812 85.6001
119.749 118.21 84.1163
119.336 120.542 85.2338
120.08 120.544 83.7913
120.151 116.046 82.7952
120.642 120.602 82.3079
115.623 121.105 87.6862
115.007 119.355 86.7615
114.185 121.63 86.8074
114.661 117.829 85.5629
113.348 122.128 85.5178
117.401 112.463 84.4239
118.695 111.864 83.6376
118.059 110.133 83.1371
119.544 111.769 82.3922
116.099 113.565 83.9626
117.398 109.449 81.6166
118.379 107.743 81.9712
110.601 132.869 61.3965
110.942 134.631 61.0703
108.878 134.39 60.5905
111.388 136.564 61.1004
112.583 134.789 61.8122
112.193 131.03 62.532
110.459 131.233 61.9945
106.699 133.878 60.409
107.342 135.807 60.2939
113.765 132.824 62.6487
113.733 130.82 62.8428
115.128 130.573 63.3495
114.188 128.942 63.7829
114.141 134.658 62.6774
116.404 130.203 64.1352
116.628 128.128 64.3018
109.133 130.911 61.9911
106.909 132.033 61.0899
107.91 130.606 62.4371
104.93 133 60.8478
111.693 129.573 63.6946
109.902 129.787 64.4273
107.402 130.546 63.651
108.29 137.752 60.7124
110.401 138.228 60.7826
109.439 139.707 61.2418
112.266 138.459 61.7347
106.306 137.177 60.8762
108.473 141.12 62.0424
110.546 141.556 62.089
117.672 121.747 65.6283
115.805 124.954 65.3727
116.948 122.568 66.2086
113.784 127.55 64.5825
114.872 127.096 64.5774
118.259 120.903 65.1523
118.873 118.177 65.0874
117.692 120.371 66.6606
116.166 123.428 66.7293
115.885 126.527 64.5736
117.627 123.459 64.8018
117.041 125.984 64.6394
118.943 120.286 65.2026
118.092 125.459 64.8808
118.629 116.576 64.8134
118.328 117.547 66.2382
118.217 115.214 65.4712
118.151 118.884 67.247
119.669 115.743 63.4854
118.722 113.261 65.3385
117.966 114.356 66.7581
114.329 126.152 66.2133
112.903 127.928 64.7543
112.177 128.19 65.317
115.367 124.458 67.2425
111.422 128.556 65.8935
122.129 124.89 76.167
122.519 123.976 74.7894
122.373 122.299 76.1376
122.638 123.112 73.3814
122.278 125.49 73.358
121.467 127.511 76.0304
121.478 126.015 77.3578
122.131 120.621 77.4526
122.412 119.685 76.103
121.611 127.862 73.2803
121.271 128.944 74.6308
120.955 130.331 73.1867
120.8 130.311 75.7545
121.976 127.051 71.8523
120.292 131.635 71.6659
120.165 132.773 72.9216
121.688 124.676 78.7197
121.772 121.685 78.7511
121.517 123.148 79.9518
121.839 118.924 78.6383
120.827 127.511 78.3652
120.891 124.54 80.9364
121.155 121.5 81.0075
122.576 118.824 74.6824
122.76 120.724 73.2518
122.637 118.34 73.1038
122.732 122.358 71.8283
122.216 117.001 75.9311
122.565 115.982 72.9183
122.599 117.706 71.5408
122.147 125.693 69.2066
121.02 127.437 68.1519
121.859 124.763 68.0579
119.939 129.208 67.1253
120.111 130.058 68.0551
122.113 126.462 70.4653
122.526 123.973 70.4829
122.327 121.913 67.9374
121.512 123.509 67.1674
120.263 130.688 69.1563
121.281 128.8 70.5177
120.362 131.193 70.3726
119.245 132.752 67.9293
119.723 133.731 70.2187
122.789 121.54 70.3531
122.785 120.392 68.9847
122.844 119.003 70.1997
122.371 118.902 67.9308
122.549 116.384 70.275
120.473 125.431 66.3663
119.637 128.42 66.2213
119.323 127.202 65.5463
118.474 131.209 66.1958
121.058 122.439 66.3746
118.781 126.161 65.3032
117.86 129.021 65.0354
111.293 125.502 78.9317
111.008 127.22 77.4139
110.532 127.587 78.831
110.747 128.801 75.7485
111.581 126.975 76.0454
112.243 123.361 79.0392
111.901 123.853 80.3668
110.643 128.305 80.1772
109.984 129.749 78.7553
112.549 125.163 76.2173
112.842 123.203 77.6897
113.496 123.372 76.2986
112.993 121.244 78.88
112.148 127.137 74.5835
114.095 123.572 74.8895
114.214 121.442 76.206
111.743 124.36 81.6831
111.231 126.74 81.6639
111.958 125.189 82.9729
111.003 129.02 81.4654
112.648 121.995 81.5839
112.713 123.375 84.1024
112.242 125.927 84.247
109.36 130.956 77.0497
109.72 130.421 75.4683
109.297 132.218 75.1084
110.088 130.422 73.8606
109.659 131.794 78.4573
108.639 133.84 74.7076
108.224 133.333 73.2063
110.614 130.166 71.0933
110.965 129.516 69.9643
108.8 131.058 69.3755
111.273 128.788 69.1234
112.677 127.594 70.5525
111.591 128.822 72.7859
110.201 130.453 72.2604
106.402 132.096 68.8205
106.498 131.401 67.7504
113.277 126.282 72.007
112.625 126.922 73.1907
113.769 124.971 73.463
114.255 125.205 71.3416
114.964 122.775 73.9627
109.084 131.836 71.8454
106.766 132.499 70.203
107.597 133.039 71.587
105.026 133.455 68.6145
106.715 134.482 71.3488
107.284 130.743 66.96
109.84 129.413 67.8921
108.647 129.895 66.5497
112.61 127.68 68.8109
104.937 131.794 66.2162
107.737 130.436 65.2133
110.235 129.097 66.3126
115.594 142.582 72.1773
114.276 144.338 71.1037
115.177 143.041 70.0689
112.711 145.472 69.8865
113.431 144.988 72.5632
116.07 141.6 74.1996
116.81 140.409 73.1701
115.897 141.289 69.2925
114.742 142.911 68.0175
114.126 143.663 75.0076
115.509 141.923 75.6292
114.816 141.999 77.0548
116.485 139.91 76.1062
112.502 144.172 73.8181
113.87 141.248 78.213
115.451 140.019 79.041
117.546 138.942 72.3164
117.249 139.513 70.364
118.478 137.468 71.394
116.861 139.635 68.5501
117.903 137.971 74.0682
119.376 135.215 72.3309
119.097 135.899 70.5498
113.502 143.801 66.5631
112.3 145.312 67.4628
111.757 144.442 65.2653
110.827 145.413 68.8293
114.391 142.069 66.0766
111.428 143.099 63.3686
109.831 144.155 64.4929
110.293 142.423 71.3925
110.048 140.63 72.7239
109.04 141.182 70.362
109.809 139.15 74.0287
110.682 139.957 75.0509
111.295 143.475 72.5761
110.415 144.07 70.1963
107.954 141.452 68.1802
107.653 139.972 69.1545
111.658 140.691 76.1687
111.961 142.469 74.9697
112.561 141.159 77.3445
111.399 138.929 77.6175
113.304 139.734 79.8225
109.383 144.147 67.977
107.998 142.728 66.93
108.576 143.865 65.7285
106.937 140.863 65.9893
108.18 142.576 63.5838
107.929 138.656 70.6603
108.858 138.267 73.0865
107.994 137.166 72.2638
109.757 137.513 75.4606
106.664 138.547 68.4643
107.15 135.99 71.6999
108.218 135.575 73.6969
120.877 105.472 70.9447
121.858 106.373 72.2428
122.422 107.354 69.4722
121.787 107.893 73.4999
121.2 106.053 74.9324
119.14 105.673 72.8202
119.612 106.926 70.5679
122.64 108.429 66.7242
122.819 109.472 68.3216
120.086 104.89 76.7431
118.534 105.096 75.3833
118.401 105.387 78.0998
117.973 106.897 74.4952
120.634 106.819 77.4121
118.268 106.043 80.5414
117.576 107.121 79.0163
119.8 108.293 68.7066
121.101 108.668 66.419
119.778 109.978 67.0585
122.248 109.962 64.4702
118.775 108.694 70.5931
118.665 111.387 67.7004
119.304 111.464 65.7089
122.424 110.43 70.3713
122.126 109.887 72.605
122.448 112.102 71.6038
121.838 109.655 74.541
122.825 111.35 67.7678
122.632 113.825 70.5089
122.573 113.676 72.6781
116.597 112.294 74.8883
117.29 110.756 73.603
117.167 113.08 73.3775
117.981 109.537 72.1902
117.522 108.676 73.9425
116.333 111.954 76.5733
116.011 113.826 76.1625
117.018 115.289 73.1561
117.554 113.986 72.0348
117.339 108.448 75.9583
116.89 110.377 77.2885
117.234 108.688 78.0416
116.238 112.2 78.4217
117.171 109.24 79.872
115.847 115.816 75.7043
116.423 116.641 74.1966
115.831 118.016 75.0603
116.841 117.779 72.9147
115.224 115.522 77.2944
115.048 119.557 75.8272
115.531 120.386 74.5087
117.908 112.966 70.712
118.131 110.581 70.616
118.291 112.057 69.1995
117.776 115.261 70.7854
118.141 113.417 67.9986
118.712 133.376 79.1538
118.547 135.074 77.487
119.304 132.507 77.8581
118.259 136.648 75.8035
117.52 137.551 76.8337
118.133 133.947 80.3752
118.916 131.663 80.7558
120.236 130.202 78.2067
120.074 131.588 76.7979
116.952 137.983 78.0556
117.281 136.043 80.0128
116.3 138.086 79.5222
119.63 129.387 80.9556
120.306 128.661 79.5723
120.259 126.98 80.9424
119.965 132.927 75.3823
119.005 135.535 74.7993
119.838 134.217 73.8982
116.175 138.068 65.4137
115.626 137.061 64.0311
117.138 135.96 65.2851
114.84 135.996 63.0786
114.053 137.878 62.8966
115.28 140.144 65.646
116.569 139.081 66.9023
118.246 134.691 66.5993
117.715 133.746 65.6025
113.341 139.632 62.8641
113.935 140.996 64.4266
112.417 141.412 63.0653
117.776 137.578 68.0178
118.737 135.312 67.6952
118.929 135.774 69.0838
117.293 132.591 64.9018
115.743 133.751 63.8765
116.869 131.377 64.4032
121.005 112.662 79.7988
121.639 113.909 78.4566
121.344 111.338 78.1201
121.925 115.169 77.1689
121.677 116.353 78.5229
120.514 114.335 81.251
120.268 111.983 80.9771
121.053 108.873 77.7212
121.557 110.318 76.3256
121.235 117.517 79.8556
120.738 116.495 81.3372
121.02 118.919 81.1993
119.916 109.804 81.0018
120.329 108.09 79.3444
119.681 107.464 81.0612
122.006 112.041 75.2807
122.284 114.56 75.7727
122.514 114.024 74.1987
121.792 116.499 65.6351
121.615 115.959 64.1086
122.715 114.061 64.3349
121.148 115.633 62.783
119.581 117.901 65.7704
121.251 119.73 66.2598
121.935 117.655 66.993
122.996 112.493 65.8567
123.027 111.832 63.612
119.537 120.782 65.4764
120.372 121.613 65.8946
119.159 123.623 65.609
122.5 116.203 67.813
122.724 113.47 67.7364
122.789 115.012 69.1462
121.349 111.563 63.0511
120.28 113.973 62.6365
119.674 112.579 64.2839
111.656 133.723 82.2804
110.764 133.25 80.869
110.97 135.159 80.0965
110.178 132.714 79.523
110.893 131.235 81.2961
112.646 131.888 83.9088
112.669 134.116 83.4124
111.288 136.985 79.0324
110.348 136.441 77.7403
111.543 129.633 82.6335
112.397 130.011 84.018
112.098 127.941 84.295
112.752 136.222 82.4036
112.098 137.584 79.9551
113.038 138.064 81.2076
109.641 135.694 76.6255
109.44 133.853 77.7359
108.932 134.797 75.7325
103.818 134.818 64.8926
103.978 135.364 63.1791
104.735 136.672 64.7913
104.698 136.466 61.7537
103.74 133.989 61.614
103.629 132.988 65.3359
104.239 134.436 66.9374
105.804 137.751 66.6079
105.72 138.741 65.216
103.743 131.637 62.1972
104.2 131.54 64.5754
105.947 130.902 63.9895
105.065 135.302 68.3842
105.872 136.952 68.3039
106.143 135.772 70.0005
106.1 139.892 64.1026
105.874 138.668 62.1108
106.919 140.785 62.7527
113.916 117.716 81.0537
114.486 116.24 82.2589
114.491 115.778 80.5051
115.192 114.903 83.3469
114.372 116.903 84.0349
113.168 119.646 81.4675
113.206 119.323 79.9435
114.679 115.532 78.8308
115.321 114.004 79.6728
113.745 118.929 84.2286
113 120.345 82.8134
113.073 121.157 84.195
113.645 119.287 78.4422
114.506 117.377 77.8725
114.29 119.388 77.0323
115.968 112.561 80.3418
115.972 112.942 82.3244
116.906 111.15 81.0706
116.573 121.595 69.1621
115.872 122.917 69.919
116.908 120.216 70.3887
115.139 124.136 70.6848
114.576 125.429 69.4291
116.096 123.09 68.1074
117.339 120.306 68.2558
117.574 117.687 70.6467
117.026 118.969 71.6786
113.515 126.409 68.2794
114.464 125.34 67.7866
112.507 127.579 67.1266
117.904 117.775 68.2239
117.896 116.532 69.5176
118.019 115.458 68.143
116.301 120.281 72.4154
115.497 122.929 71.9209
115.716 121.665 73.257
POLYGONS 1280  5120
3 164 162 163
3 163 44 164
3 162 43 163
3 164 42 162
3 166 165 163
3 163 43 166
3 165 44 163
3 166 14 165
3 168 167 162
3 162 42 168
3 167 43 162
3 168 13 167
3 170 169 164
3 164 44 170
3 169 42 164
3 170 12 169
3 173 171 172
3 172 46 173
3 171 43 172
3 173 45 171
3 167 174 172
3 172 43 167
3 174 46 172
3 167 13 174
3 175 166 171
3 171 45 175
3 166 43 171
3 175 14 166
3 177 176 173
3 173 46 177
3 176 45 173
3 177 4 176
3 180 178 179
3 179 48 180
3 178 42 179
3 180 47 178
3 169 181 179
3 179 42 169
3 181 48 179
3 169 12 181
3 182 168 178
3 178 47 182
3 168 42 178
3 182 13 168
3 184 183 180
3 180 48 184
3 183 47 180
3 184 8 183
3 187 185 186
3 186 50 187
3 185 44 186
3 187 49 185
3 165 188 186
3 186 44 165
3 188 50 186
3 165 14 188
3 189 170 185
3 185 49 189
3 170 44 185
3 189 12 170
3 191 190 187
3 187 50 191
3 190 49 187
3 191 7 190
3 194 192 193
3 193 53 194
3 192 52 193
3 194 51 192
3 196 195 193
3 193 52 196
3 195 53 193
3 196 16 195
3 198 197 192
3 192 51 198
3 197 52 192
3 198 14 197
3 200 199 194
3 194 53 200
3 199 51 194
3 200 15 199
3 203 201 202
3 202 45 203
3 201 52 202
3 203 54 201
3 197 175 202
3 202 52 197
3 175 45 202
3 197 14 175
3 204 196 201
3 201 54 204
3 196 52 201
3 204 16 196
3 176 205 203
3 203 45 176
3 205 54 203
3 176 4 205
3 208 206 207
3 207 55 208
3 206 51 207
3 208 50 206
3 199 209 207
3 207 51 199
3 209 55 207
3 199 15 209
3 188 198 206
3 206 50 188
3 198 51 206
3 188 14 198
3 210 191 208
3 208 55 210
3 191 50 208
3 210 7 191
3 213 211 212
3 212 57 213
3 211 53 212
3 213 56 211
3 195 214 212
3 212 53 195
3 214 57 212
3 195 16 214
3 215 200 211
3 211 56 215
3 200 53 211
3 215 15 200
3 217 216 213
3 213 57 217
3 216 56 213
3 217 9 216
3 220 218 219
3 219 60 220
3 218 59 219
3 220 58 218
3 222 221 219
3 219 59 222
3 221 60 219
3 222 19 221
3 224 223 218
3 218 58 224
3 223 59 218
3 224 18 223
3 226 225 220
3 220 60 226
3 225 58 220
3 226 17 225
3 229 227 228
3 228 62 229
3 227 59 228
3 229 61 227
3 223 230 228
3 228 59 223
3 230 62 228
3 223 18 230
3 231 222 227
3 227 61 231
3 222 59 227
3 231 19 222
3 233 232 229
3 229 62 233
3 232 61 229
3 233 5 232
3 236 234 235
3 235 64 236
3 234 58 235
3 236 63 234
3 225 237 235
3 235 58 225
3 237 64 235
3 225 17 237
3 238 224 234
3 234 63 238
3 224 58 234
3 238 18 224
3 240 239 236
3 236 64 240
3 239 63 236
3 240 6 239
3 243 241 242
3 242 66 243
3 241 60 242
3 243 65 241
3 221 244 242
3 242 60 221
3 244 66 242
3 221 19 244
3 245 226 241
3 241 65 245
3 226 60 241
3 245 17 226
3 247 246 243
3 243 66 247
3 246 65 243
3 247 11 246
3 250 248 249
3 249 69 250
3 248 68 249
3 250 67 248
3 252 251 249
3 249 68 252
3 251 69 249
3 252 18 251
3 254 253 248
3 248 67 254
3 253 68 248
3 254 21 253
3 256 255 250
3 250 69 256
3 255 67 250
3 256 20 255
3 259 257 258
3 258 70 259
3 257 68 258
3 259 62 257
3 253 260 258
3 258 68 253
3 260 70 258
3 253 21 260
3 230 252 257
3 257 62 230
3 252 68 257
3 230 18 252
3 261 233 259
3 259 70 261
3 233 62 259
3 261 5 233
3 264 262 263
3 263 72 264
3 262 67 263
3 264 71 262
3 255 265 263
3 263 67 255
3 265 72 263
3 255 20 265
3 266 254 262
3 262 71 266
3 254 67 262
3 266 21 254
3 268 267 264
3 264 72 268
3 267 71 264
3 268 10 267
3 271 269 270
3 270 63 271
3 269 69 270
3 271 73 269
3 251 238 270
3 270 69 251
3 238 63 270
3 251 18 238
3 272 256 269
3 269 73 272
3 256 69 269
3 272 20 256
3 239 273 271
3 271 63 239
3 273 73 271
3 239 6 273
3 276 274 275
3 275 76 276
3 274 75 275
3 276 74 274
3 278 277 275
3 275 75 278
3 277 76 275
3 278 24 277
3 280 279 274
3 274 74 280
3 279 75 274
3 280 23 279
3 282 281 276
3 276 76 282
3 281 74 276
3 282 22 281
3 285 283 284
3 284 78 285
3 283 75 284
3 285 77 283
3 279 286 284
3 284 75 279
3 286 78 284
3 279 23 286
3 287 278 283
3 283 77 287
3 278 75 283
3 287 24 278
3 289 288 285
3 285 78 289
3 288 77 285
3 289 0 288
3 292 290 291
3 291 80 292
3 290 74 291
3 292 79 290
3 281 293 291
3 291 74 281
3 293 80 291
3 281 22 293
3 294 280 290
3 290 79 294
3 280 74 290
3 294 23 280
3 296 295 292
3 292 80 296
3 295 79 292
3 296 4 295
3 299 297 298
3 298 82 299
3 297 76 298
3 299 81 297
3 277 300 298
3 298 76 277
3 300 82 298
3 277 24 300
3 301 282 297
3 297 81 301
3 282 76 297
3 301 22 282
3 303 302 299
3 299 82 303
3 302 81 299
3 303 3 302
3 306 304 305
3 305 85 306
3 304 84 305
3 306 83 304
3 308 307 305
3 305 84 308
3 307 85 305
3 308 26 307
3 310 309 304
3 304 83 310
3 309 84 304
3 310 24 309
3 312 311 306
3 306 85 312
3 311 83 306
3 312 25 311
3 315 313 314
3 314 77 315
3 313 84 314
3 315 86 313
3 309 287 314
3 314 84 309
3 287 77 314
3 309 24 287
3 316 308 313
3 313 86 316
3 308 84 313
3 316 26 308
3 288 317 315
3 315 77 288
3 317 86 315
3 288 0 317
3 320 318 319
3 319 87 320
3 318 83 319
3 320 82 318
3 311 321 319
3 319 83 311
3 321 87 319
3 311 25 321
3 300 310 318
3 318 82 300
3 310 83 318
3 300 24 310
3 322 303 320
3 320 87 322
3 303 82 320
3 322 3 303
3 325 323 324
3 324 89 325
3 323 85 324
3 325 88 323
3 307 326 324
3 324 85 307
3 326 89 324
3 307 26 326
3 327 312 323
3 323 88 327
3 312 85 323
3 327 25 312
3 329 328 325
3 325 89 329
3 328 88 325
3 329 5 328
3 332 330 331
3 331 92 332
3 330 91 331
3 332 90 330
3 334 333 331
3 331 91 334
3 333 92 331
3 334 29 333
3 336 335 330
3 330 90 336
3 335 91 330
3 336 28 335
3 338 337 332
3 332 92 338
3 337 90 332
3 338 27 337
3 341 339 340
3 340 94 341
3 339 91 340
3 341 93 339
3 335 342 340
3 340 91 335
3 342 94 340
3 335 28 342
3 343 334 339
3 339 93 343
3 334 91 339
3 343 29 334
3 345 344 341
3 341 94 345
3 344 93 341
3 345 2 344
3 348 346 347
3 347 96 348
3 346 90 347
3 348 95 346
3 337 349 347
3 347 90 337
3 349 96 347
3 337 27 349
3 350 336 346
3 346 95 350
3 336 90 346
3 350 28 336
3 352 351 348
3 348 96 352
3 351 95 348
3 352 7 351
3 355 353 354
3 354 98 355
3 353 92 354
3 355 97 353
3 333 356 354
3 354 92 333
3 356 98 354
3 333 29 356
3 357 338 353
3 353 97 357
3 338 92 353
3 357 27 338
3 359 358 355
3 355 98 359
3 358 97 355
3 359 1 358
3 362 360 361
3 361 101 362
3 360 100 361
3 362 99 360
3 364 363 361
3 361 100 364
3 363 101 361
3 364 31 363
3 366 365 360
3 360 99 366
3 365 100 360
3 366 29 365
3 368 367 362
3 362 101 368
3 367 99 362
3 368 30 367
3 371 369 370
3 370 93 371
3 369 100 370
3 371 102 369
3 365 343 370
3 370 100 365
3 343 93 370
3 365 29 343
3 372 364 369
3 369 102 372
3 364 100 369
3 372 31 364
3 344 373 371
3 371 93 344
3 373 102 371
3 344 2 373
3 376 374 375
3 375 103 376
3 374 99 375
3 376 98 374
3 367 377 375
3 375 99 367
3 377 103 375
3 367 30 377
3 356 366 374
3 374 98 356
3 366 99 374
3 356 29 366
3 378 359 376
3 376 103 378
3 359 98 376
3 378 1 359
3 381 379 380
3 380 105 381
3 379 101 380
3 381 104 379
3 363 382 380
3 380 101 363
3 382 105 380
3 363 31 382
3 383 368 379
3 379 104 383
3 368 101 379
3 383 30 368
3 385 384 381
3 381 105 385
3 384 104 381
3 385 6 384
3 388 386 387
3 387 108 388
3 386 107 387
3 388 106 386
3 390 389 387
3 387 107 390
3 389 108 387
3 390 34 389
3 392 391 386
3 386 106 392
3 391 107 386
3 392 33 391
3 394 393 388
3 388 108 394
3 393 106 388
3 394 32 393
3 397 395 396
3 396 110 397
3 395 107 396
3 397 109 395
3 391 398 396
3 396 107 391
3 398 110 396
3 391 33 398
3 399 390 395
3 395 109 399
3 390 107 395
3 399 34 390
3 401 400 397
3 397 110 401
3 400 109 397
3 401 8 400
3 404 402 403
3 403 112 404
3 402 106 403
3 404 111 402
3 393 405 403
3 403 106 393
3 405 112 403
3 393 32 405
3 406 392 402
3 402 111 406
3 392 106 402
3 406 33 392
3 408 407 404
3 404 112 408
3 407 111 404
3 408 0 407
3 411 409 410
3 410 114 411
3 409 108 410
3 411 113 409
3 389 412 410
3 410 108 389
3 412 114 410
3 389 34 412
3 413 394 409
3 409 113 413
3 394 108 409
3 413 32 394
3 415 414 411
3 411 114 415
3 414 113 411
3 415 11 414
3 418 416 417
3 417 117 418
3 416 116 417
3 418 115 416
3 420 419 417
3 417 116 420
3 419 117 417
3 420 36 419
3 422 421 416
3 416 115 422
3 421 116 416
3 422 34 421
3 424 423 418
3 418 117 424
3 423 115 418
3 424 35 423
3 427 425 426
3 426 109 427
3 425 116 426
3 427 118 425
3 421 399 426
3 426 116 421
3 399 109 426
3 421 34 399
3 428 420 425
3 425 118 428
3 420 116 425
3 428 36 420
3 400 429 427
3 427 109 400
3 429 118 427
3 400 8 429
3 432 430 431
3 431 119 432
3 430 115 431
3 432 114 430
3 423 433 431
3 431 115 423
3 433 119 431
3 423 35 433
3 412 422 430
3 430 114 412
3 422 115 430
3 412 34 422
3 434 415 432
3 432 119 434
3 415 114 432
3 434 11 415
3 437 435 436
3 436 121 437
3 435 117 436
3 437 120 435
3 419 438 436
3 436 117 419
3 438 121 436
3 419 36 438
3 439 424 435
3 435 120 439
3 424 117 435
3 439 35 424
3 441 440 437
3 437 121 441
3 440 120 437
3 441 1 440
3 444 442 443
3 443 124 444
3 442 123 443
3 444 122 442
3 446 445 443
3 443 123 446
3 445 124 443
3 446 39 445
3 448 447 442
3 442 122 448
3 447 123 442
3 448 38 447
3 450 449 444
3 444 124 450
3 449 122 444
3 450 37 449
3 453 451 452
3 452 126 453
3 451 123 452
3 453 125 451
3 447 454 452
3 452 123 447
3 454 126 452
3 447 38 454
3 455 446 451
3 451 125 455
3 446 123 451
3 455 39 446
3 457 456 453
3 453 126 457
3 456 125 453
3 457 9 456
3 460 458 459
3 459 128 460
3 458 122 459
3 460 127 458
3 449 461 459
3 459 122 449
3 461 128 459
3 449 37 461
3 462 448 458
3 458 127 462
3 448 122 458
3 462 38 448
3 464 463 460
3 460 128 464
3 463 127 460
3 464 10 463
3 467 465 466
3 466 130 467
3 465 124 466
3 467 129 465
3 445 468 466
3 466 124 445
3 468 130 466
3 445 39 468
3 469 450 465
3 465 129 469
3 450 124 465
3 469 37 450
3 471 470 467
3 467 130 471
3 470 129 467
3 471 3 470
3 474 472 473
3 473 133 474
3 472 132 473
3 474 131 472
3 476 475 473
3 473 132 476
3 475 133 473
3 476 38 475
3 478 477 472
3 472 131 478
3 477 132 472
3 478 41 477
3 480 479 474
3 474 133 480
3 479 131 474
3 480 40 479
3 483 481 482
3 482 134 483
3 481 132 482
3 483 126 481
3 477 484 482
3 482 132 477
3 484 134 482
3 477 41 484
3 454 476 481
3 481 126 454
3 476 132 481
3 454 38 476
3 485 457 483
3 483 134 485
3 457 126 483
3 485 9 457
3 488 486 487
3 487 136 488
3 486 131 487
3 488 135 486
3 479 489 487
3 487 131 479
3 489 136 487
3 479 40 489
3 490 478 486
3 486 135 490
3 478 131 486
3 490 41 478
3 492 491 488
3 488 136 492
3 491 135 488
3 492 2 491
3 495 493 494
3 494 127 495
3 493 133 494
3 495 137 493
3 475 462 494
3 494 133 475
3 462 127 494
3 475 38 462
3 496 480 493
3 493 137 496
3 480 133 493
3 496 40 480
3 463 497 495
3 495 127 463
3 497 137 495
3 463 10 497
3 500 498 499
3 499 140 500
3 498 139 499
3 500 138 498
3 502 501 499
3 499 139 502
3 501 140 499
3 502 33 501
3 504 503 498
3 498 138 504
3 503 139 498
3 504 13 503
3 506 505 500
3 500 140 506
3 505 138 500
3 506 23 505
3 509 507 508
3 508 47 509
3 507 139 508
3 509 110 507
3 503 182 508
3 508 139 503
3 182 47 508
3 503 13 182
3 398 502 507
3 507 110 398
3 502 139 507
3 398 33 502
3 183 401 509
3 509 47 183
3 401 110 509
3 183 8 401
3 512 510 511
3 511 79 512
3 510 138 511
3 512 46 510
3 505 294 511
3 511 138 505
3 294 79 511
3 505 23 294
3 174 504 510
3 510 46 174
3 504 138 510
3 174 13 504
3 295 177 512
3 512 79 295
3 177 46 512
3 295 4 177
3 515 513 514
3 514 111 515
3 513 140 514
3 515 78 513
3 501 406 514
3 514 140 501
3 406 111 514
3 501 33 406
3 286 506 513
3 513 78 286
3 506 140 513
3 286 23 506
3 407 289 515
3 515 111 407
3 289 78 515
3 407 0 289
3 518 516 517
3 517 143 518
3 516 142 517
3 518 141 516
3 520 519 517
3 517 142 520
3 519 143 517
3 520 19 519
3 522 521 516
3 516 141 522
3 521 142 516
3 522 32 521
3 524 523 518
3 518 143 524
3 523 141 518
3 524 26 523
3 527 525 526
3 526 113 527
3 525 142 526
3 527 66 525
3 521 413 526
3 526 142 521
3 413 113 526
3 521 32 413
3 244 520 525
3 525 66 244
3 520 142 525
3 244 19 520
3 414 247 527
3 527 113 414
3 247 66 527
3 414 11 247
3 530 528 529
3 529 86 530
3 528 141 529
3 530 112 528
3 523 316 529
3 529 141 523
3 316 86 529
3 523 26 316
3 405 522 528
3 528 112 405
3 522 141 528
3 405 32 522
3 317 408 530
3 530 86 317
3 408 112 530
3 317 0 408
3 533 531 532
3 532 61 533
3 531 143 532
3 533 89 531
3 519 231 532
3 532 143 519
3 231 61 532
3 519 19 231
3 326 524 531
3 531 89 326
3 524 143 531
3 326 26 524
3 232 329 533
3 533 61 232
3 329 89 533
3 232 5 329
3 536 534 535
3 535 146 536
3 534 145 535
3 536 144 534
3 538 537 535
3 535 145 538
3 537 146 535
3 538 22 537
3 540 539 534
3 534 144 540
3 539 145 534
3 540 16 539
3 542 541 536
3 536 146 542
3 541 144 536
3 542 39 541
3 545 543 544
3 544 54 545
3 543 145 544
3 545 80 543
3 539 204 544
3 544 145 539
3 204 54 544
3 539 16 204
3 293 538 543
3 543 80 293
3 538 145 543
3 293 22 538
3 205 296 545
3 545 54 205
3 296 80 545
3 205 4 296
3 548 546 547
3 547 125 548
3 546 144 547
3 548 57 546
3 541 455 547
3 547 144 541
3 455 125 547
3 541 39 455
3 214 540 546
3 546 57 214
3 540 144 546
3 214 16 540
3 456 217 548
3 548 125 456
3 217 57 548
3 456 9 217
3 551 549 550
3 550 81 551
3 549 146 550
3 551 130 549
3 537 301 550
3 550 146 537
3 301 81 550
3 537 22 301
3 468 542 549
3 549 130 468
3 542 146 549
3 468 39 542
3 302 471 551
3 551 81 302
3 471 130 551
3 302 3 471
3 554 552 553
3 553 149 554
3 552 148 553
3 554 147 552
3 556 555 553
3 553 148 556
3 555 149 553
3 556 21 555
3 558 557 552
3 552 147 558
3 557 148 552
3 558 25 557
3 560 559 554
3 554 149 560
3 559 147 554
3 560 37 559
3 563 561 562
3 562 88 563
3 561 148 562
3 563 70 561
3 557 327 562
3 562 148 557
3 327 88 562
3 557 25 327
3 260 556 561
3 561 70 260
3 556 148 561
3 260 21 556
3 328 261 563
3 563 88 328
3 261 70 563
3 328 5 261
3 566 564 565
3 565 129 566
3 564 147 565
3 566 87 564
3 559 469 565
3 565 147 559
3 469 129 565
3 559 37 469
3 321 558 564
3 564 87 321
3 558 147 564
3 321 25 558
3 470 322 566
3 566 129 470
3 322 87 566
3 470 3 322
3 569 567 568
3 568 71 569
3 567 149 568
3 569 128 567
3 555 266 568
3 568 149 555
3 266 71 568
3 555 21 266
3 461 560 567
3 567 128 461
3 560 149 567
3 461 37 560
3 267 464 569
3 569 71 267
3 464 128 569
3 267 10 464
3 572 570 571
3 571 152 572
3 570 151 571
3 572 150 570
3 574 573 571
3 571 151 574
3 573 152 571
3 574 27 573
3 576 575 570
3 570 150 576
3 575 151 570
3 576 12 575
3 578 577 572
3 572 152 578
3 577 150 572
3 578 36 577
3 581 579 580
3 580 49 581
3 579 151 580
3 581 96 579
3 575 189 580
3 580 151 575
3 189 49 580
3 575 12 189
3 349 574 579
3 579 96 349
3 574 151 579
3 349 27 574
3 190 352 581
3 581 49 190
3 352 96 581
3 190 7 352
3 584 582 583
3 583 118 584
3 582 150 583
3 584 48 582
3 577 428 583
3 583 150 577
3 428 118 583
3 577 36 428
3 181 576 582
3 582 48 181
3 576 150 582
3 181 12 576
3 429 184 584
3 584 118 429
3 184 48 584
3 429 8 184
3 587 585 586
3 586 97 587
3 585 152 586
3 587 121 585
3 573 357 586
3 586 152 573
3 357 97 586
3 573 27 357
3 438 578 585
3 585 121 438
3 578 152 585
3 438 36 578
3 358 441 587
3 587 97 358
3 441 121 587
3 358 1 441
3 590 588 589
3 589 155 590
3 588 154 589
3 590 153 588
3 592 591 589
3 589 154 592
3 591 155 589
3 592 17 591
3 594 593 588
3 588 153 594
3 593 154 588
3 594 30 593
3 596 595 590
3 590 155 596
3 595 153 590
3 596 35 595
3 599 597 598
3 598 104 599
3 597 154 598
3 599 64 597
3 593 383 598
3 598 154 593
3 383 104 598
3 593 30 383
3 237 592 597
3 597 64 237
3 592 154 597
3 237 17 592
3 384 240 599
3 599 104 384
3 240 64 599
3 384 6 240
3 602 600 601
3 601 120 602
3 600 153 601
3 602 103 600
3 595 439 601
3 601 153 595
3 439 120 601
3 595 35 439
3 377 594 600
3 600 103 377
3 594 153 600
3 377 30 594
3 440 378 602
3 602 120 440
3 378 103 602
3 440 1 378
3 605 603 604
3 604 65 605
3 603 155 604
3 605 119 603
3 591 245 604
3 604 155 591
3 245 65 604
3 591 17 245
3 433 596 603
3 603 119 433
3 596 155 603
3 433 35 596
3 246 434 605
3 605 65 246
3 434 119 605
3 246 11 434
3 608 606 607
3 607 158 608
3 606 157 607
3 608 156 606
3 610 609 607
3 607 157 610
3 609 158 607
3 610 15 609
3 612 611 606
3 606 156 612
3 611 157 606
3 612 28 611
3 614 613 608
3 608 158 614
3 613 156 608
3 614 41 613
3 617 615 616
3 616 95 617
3 615 157 616
3 617 55 615
3 611 350 616
3 616 157 611
3 350 95 616
3 611 28 350
3 209 610 615
3 615 55 209
3 610 157 615
3 209 15 610
3 351 210 617
3 617 95 351
3 210 55 617
3 351 7 210
3 620 618 619
3 619 135 620
3 618 156 619
3 620 94 618
3 613 490 619
3 619 156 613
3 490 135 619
3 613 41 490
3 342 612 618
3 618 94 342
3 612 156 618
3 342 28 612
3 491 345 620
3 620 135 491
3 345 94 620
3 491 2 345
3 623 621 622
3 622 56 623
3 621 158 622
3 623 134 621
3 609 215 622
3 622 158 609
3 215 56 622
3 609 15 215
3 484 614 621
3 621 134 484
3 614 158 621
3 484 41 614
3 216 485 623
3 623 56 216
3 485 134 623
3 216 9 485
3 626 624 625
3 625 161 626
3 624 160 625
3 626 159 624
3 628 627 625
3 625 160 628
3 627 161 625
3 628 31 627
3 630 629 624
3 624 159 630
3 629 160 624
3 630 20 629
3 632 631 626
3 626 161 632
3 631 159 626
3 632 40 631
3 635 633 634
3 634 73 635
3 633 160 634
3 635 105 633
3 629 272 634
3 634 160 629
3 272 73 634
3 629 20 272
3 382 628 633
3 633 105 382
3 628 160 633
3 382 31 628
3 273 385 635
3 635 73 273
3 385 105 635
3 273 6 385
3 638 636 637
3 637 137 638
3 636 159 637
3 638 72 636
3 631 496 637
3 637 159 631
3 496 137 637
3 631 40 496
3 265 630 636
3 636 72 265
3 630 159 636
3 265 20 630
3 497 268 638
3 638 137 497
3 268 72 638
3 497 10 268
3 641 639 640
3 640 102 641
3 639 161 640
3 641 136 639
3 627 372 640
3 640 161 627
3 372 102 640
3 627 31 372
3 489 632 639
3 639 136 489
3 632 161 639
3 489 40 632
3 373 492 641
3 641 102 373
3 492 136 641
3 373 2 492
