# Supplementary material for: Subcortical shape biomarkers reveal limbic and basal ganglia damage in anti-LGI1 encephalitis
Source: Front Immunol. 2025 Jul 4;16:1623577. doi: 10.3389/fimmu.2025.1623577 (PMC12270846; doi:10.3389/fimmu.2025.1623577)
Supplement: Supplementary file 1 [file DataSheet1.zip › raw data/wmN01-L_Thal_first.vtk]

# vtk DataFile Version 3.0
this file was written using fslvtkio
ASCII
DATASET POLYDATA
POINTS 642 float
108.069 114.877 80.6082
90.554 116.051 79.3733
95.565 99.7342 78.5487
113.963 98.7385 78.0285
109.129 107.217 90.0824
107.176 106.73 71.1807
95.6952 107.629 70.3591
96.4915 107.333 89.4903
99.6957 121.94 87.204
105.318 94.9964 83.9363
106.296 92.2002 70.1836
98.5909 122.797 72.1092
97.4118 115.469 90.2283
105.108 115.932 90.7738
103.391 107.288 92.3065
100.823 100.043 87.9527
108.734 99.5056 89.4502
95.2884 116.721 69.2652
101.825 106.213 69.6701
101.983 114.797 72.4645
101.356 98.6009 71.1123
108.483 98.2875 70.5603
112.912 101.753 85.0851
109.339 112.235 85.9852
112.032 106.383 79.5463
111.454 101.013 73.7115
107.719 111.144 75.4281
92.5159 112.745 85.7281
94.9014 103.007 84.4467
91.0368 107.78 78.9674
91.269 113.234 72.7299
94.1433 102.364 73.3166
103.776 119.929 76.9127
105.167 121.387 84.6122
97.5697 125.096 79.5372
92.1892 122.159 73.6942
93.3183 120.83 83.7774
115.166 93.4242 70.7874
106.453 90.2749 76.6663
111.953 94.736 81.5074
99.2734 93.3045 74.0677
99.0525 94.3256 81.8477
101.428 115.702 91.4358
104.219 111.81 92.6602
100.382 111.355 91.7706
106.688 107.033 92.3927
107.13 111.754 90.6822
102.754 119.486 89.8045
98.5301 118.855 88.9417
96.6637 111.474 90.4556
99.7191 107.177 91.2949
101.989 103.514 90.7977
105.996 103.149 91.424
104.678 99.6661 89.4487
109.55 103.095 90.0897
98.5367 103.574 88.934
102.926 97.086 86.3829
107.015 96.9426 87.1323
98.5031 112.101 70.0306
101.467 110.712 71.1569
99.0875 115.967 70.286
104.4 110.553 72.3469
104.488 106.667 70.1669
98.8193 107.352 70.0704
95.3689 112.253 69.4784
97.098 119.959 69.9654
100.54 118.925 71.9995
104.792 98.1192 69.9942
105.177 102.152 69.7543
101.486 102.573 70.1085
107.706 102.733 70.4172
107.653 95.2855 68.6159
103.168 95.055 69.7503
98.4348 103.092 70.8291
111.305 106.848 85.5022
110.631 108.92 82.9733
112.459 104.473 82.4249
109.815 110.506 80.295
108.718 113.587 83.3405
109.546 109.794 88.1704
111.208 104.632 87.6712
113.736 100.236 81.7377
113.226 102.613 78.6647
112.351 104.172 76.1445
110.063 108.728 77.4906
110.554 106.384 74.4321
108.034 113.168 77.8296
113.169 99.2831 75.0766
109.769 104.432 72.2186
107.35 109.005 73.4389
93.0294 107.74 85.3321
92.2633 105.275 82.1618
90.909 109.939 82.7435
92.7261 103.493 78.8889
94.9846 101.242 81.5189
95.459 105.027 87.1617
94.2694 110.184 87.9562
90.8862 114.357 82.9043
90.4393 111.879 79.3019
91.1678 110.365 75.6915
92.4856 105.093 75.8916
92.4199 107.559 73.0954
94.6542 100.982 75.9134
90.5893 114.666 75.8969
92.7588 110.293 70.5549
94.6836 104.654 71.333
104.384 121.511 80.5476
101.817 124.533 82.6342
101.191 124.085 77.8482
98.3191 124.224 83.7049
102.922 122.501 86.736
106.981 118.365 82.3884
106.236 117.569 78.7824
101.399 121.29 74.6454
97.6145 124.567 75.1944
94.2144 124.571 75.843
94.8331 123.615 81.1969
91.8332 122.14 78.7317
96.1695 121.647 85.7397
94.6991 123.177 71.0585
90.8654 119.284 76.9709
91.4464 118.659 81.7811
111.456 90.7732 73.6392
109.429 92.0965 78.695
113.547 93.1173 76.1713
108.532 94.6334 82.8954
105.696 92.3585 80.634
106.299 90.3472 73.0275
111.033 92.3882 69.4398
115.171 95.8727 75.0555
114.332 96.4968 80.1489
98.6379 92.5993 78.0299
102.461 91.3976 79.4802
102.286 90.3328 75.3992
102.107 94.4426 82.9851
96.8033 96.495 80.3386
97.0603 96.2431 76.5486
102.29 92.2846 71.6796
107.651 114.53 88.5203
105.65 119.123 88.028
107.614 117.1 85.3944
105.897 115.798 76.1658
103.233 117.506 74.2265
105.067 113.307 73.8734
110.428 96.6368 85.8869
111.625 100.364 87.7833
113.365 97.6257 83.9397
114.234 97.0291 71.464
109.814 100.213 72.1985
111.824 95.6017 67.8313
94.9639 118.664 87.873
94.3429 114.481 88.718
92.5371 117.086 85.1635
90.8485 118.019 73.4854
92.491 114.885 70.049
93.1313 120.221 70.1357
96.9656 98.5272 83.2827
97.6232 101.024 86.449
99.6731 97.1823 84.9636
99.7468 95.9988 71.7405
97.8351 100.89 72.5377
97.2023 98.2352 74.2221
102.77 113.78 92.3445
102.224 111.644 92.3776
100.849 113.555 91.6955
101.966 109.438 92.2368
103.632 109.726 92.7393
104.61 113.952 92.0887
103.385 115.777 91.6378
99.5457 115.418 90.8584
99.0412 113.56 91.0998
105.365 109.574 92.7187
105.78 111.879 91.9491
106.716 109.674 91.9557
106.075 113.879 90.9157
105.012 107.349 92.6678
107.875 107.272 91.426
107.955 109.402 90.7768
102.113 117.571 90.8764
100.027 117.314 90.3486
100.746 118.948 89.8782
97.9971 117.155 89.7648
103.976 117.763 90.5954
101.155 120.664 88.8534
99.271 120.284 88.3148
98.5087 111.586 91.1599
100.098 109.292 91.7203
98.282 109.429 91.0453
101.563 107.304 91.8663
97.145 113.492 90.5301
96.7385 109.27 90.2568
98.0854 107.354 90.5779
103.958 103.302 91.17
105.256 101.345 90.5436
103.27 101.509 90.1673
106.694 99.6822 89.7572
107.244 101.271 90.711
104.679 105.093 92.0714
102.761 105.327 91.6795
101.532 101.653 89.5481
102.662 100.03 89
107.873 103.004 91.1774
106.368 105.038 92.2507
108.178 104.999 91.5011
109.137 101.209 90.1114
109.346 105.229 90.2683
100.841 105.319 91.1392
100.182 103.352 89.9894
98.9789 105.26 90.322
99.925 101.817 88.659
97.4396 105.518 89.4529
103.691 98.4271 88.0618
105.886 98.2355 88.5132
104.911 97.1718 87.0312
107.925 98.1263 88.5488
101.868 98.5315 87.4011
104.227 95.9724 85.3867
106.127 95.9275 85.7559
100.159 111.466 70.5918
100.352 113.486 71.0788
98.7668 114.033 70.2615
100.508 115.251 71.4033
101.639 113.002 71.6954
101.359 108.559 70.5864
100.007 109.457 70.2744
97.0084 114.482 69.7059
97.3012 116.236 69.6369
102.82 110.749 71.8125
102.761 108.503 71.0287
104.108 108.644 71.5957
103.096 106.441 69.8566
103.141 112.661 72.3882
105.549 108.372 72.0137
105.758 106.766 70.6964
98.5944 109.748 70.0355
96.9227 112.386 69.7474
97.0702 110.027 69.8367
95.348 114.556 69.4168
100.32 107.067 69.9119
97.2998 107.653 70.2044
95.6299 109.85 69.7915
98.2863 117.846 69.9288
100.134 117.372 70.9805
99.0061 119.565 70.7237
101.349 116.855 72.0559
96.3867 118.212 69.4909
98.0062 121.58 70.6927
99.6786 120.919 71.8978
104.85 100.203 70.1979
103.349 102.251 69.8203
103.272 100.365 70.4618
101.727 104.319 69.5751
103.593 104.086 69.4729
106.597 100.038 70.4167
106.475 98.3536 70.0955
103.158 98.382 70.4717
101.732 100.403 70.8329
104.697 104.785 69.4823
106.338 102.483 70.038
106.286 104.939 69.8704
107.835 100.466 70.7288
107.53 104.863 70.4814
106.057 96.7816 68.9647
103.9 96.6786 69.3269
105.385 95.2358 69.0044
102.214 96.8476 70.137
107.857 96.9961 69.199
106.742 93.7098 69.0575
104.638 93.6411 69.6649
100.033 102.718 70.4649
100.157 105.018 69.8675
98.6092 105.113 70.2412
100.115 100.959 71.3791
97.0892 105.519 70.5097
111.089 108.04 84.2644
111.775 106.75 82.6947
111.957 105.636 84.0021
112.359 105.545 81.13
111.479 107.577 81.3485
110.11 110.381 84.5715
110.381 109.382 85.6353
112.104 104.344 85.1957
112.695 103.319 83.8099
110.264 109.687 81.6152
109.77 111.186 83.2477
109.277 111.9 81.8861
109.117 112.815 84.6643
110.816 108.359 80.0923
108.837 112.548 80.4135
108.427 114.154 81.8958
110.406 108.414 86.8224
111.299 105.759 86.5885
110.335 107.265 88.0104
112.148 103.188 86.3343
109.56 110.88 86.9399
109.296 108.699 89.3272
110.24 105.998 88.9627
113.188 102.37 82.1581
112.936 103.676 80.6635
113.444 101.653 80.3359
112.725 104.558 79.0693
113.273 100.995 83.4556
113.819 99.6794 79.896
113.481 100.712 78.38
111.233 106.719 76.9905
110.168 107.794 75.9804
111.428 105.487 75.3875
109.122 108.539 75.1164
108.922 109.748 76.2851
111.241 107.332 78.4945
112.189 105.331 77.6487
112.095 102.758 74.7558
111.481 103.933 73.8609
108.908 110.751 77.6282
110.125 109.482 78.8809
108.916 111.602 78.9769
107.971 112.179 76.5677
108.148 113.949 79.1992
112.878 103.3 77.2476
112.664 101.617 75.5921
113.162 101.081 76.8232
112.188 100.001 74.3179
113.627 99.147 76.5615
110.362 105.369 73.2183
109.01 107.694 73.9039
108.965 106.888 72.5436
107.634 109.905 74.5038
110.924 102.792 72.8769
108.584 105.891 71.4761
107.121 107.941 72.4531
92.5209 106.455 83.8086
91.391 107.558 82.5158
91.9021 108.786 84.113
90.7695 108.662 81.013
91.2579 106.605 80.8244
93.4812 104.343 83.5265
93.6426 105.393 84.9933
92.5377 110.17 85.4704
91.6007 111.073 84.3787
92.3323 104.41 80.536
93.6572 103.342 81.9217
93.9143 102.464 80.2641
94.746 102.139 83.0454
91.6111 105.636 79.0963
94.2381 101.693 78.6962
95.2442 100.443 80.0165
94.2386 106.436 86.3192
93.6595 109.008 86.5844
94.7347 107.667 87.6776
93.3547 111.507 86.795
95.0496 104.032 85.8037
95.925 106.184 88.3561
95.3144 108.909 89.0009
90.8036 112.142 83.0032
90.476 110.828 81.1097
90.4104 113.075 81.1674
90.632 109.783 79.2188
91.6249 113.432 84.43
90.563 115.131 81.1298
90.4386 113.942 79.3364
91.6534 107.725 76.134
92.4418 106.381 74.6354
91.7836 108.947 74.5718
93.0392 105.006 73.1393
93.1367 103.663 74.3819
91.6917 106.595 77.4316
91.0226 108.935 77.3128
91.2141 111.692 74.1178
91.903 110.179 73.0984
93.1043 102.926 75.8781
92.2769 104.381 77.494
93.5898 102.326 77.3164
94.2358 101.668 74.6585
95.1375 100.513 77.26
90.7187 110.989 77.5027
90.8529 112.483 75.6976
90.6164 113.102 77.5024
90.7058 114.08 74.1776
90.5367 115.253 77.6731
92.4947 108.902 71.8317
93.1883 106.055 71.8663
93.5332 107.402 70.7933
94.1185 103.513 72.162
92.0045 111.67 71.7638
94.1446 108.913 70.0708
95.2162 106.088 70.6833
103.267 123.39 81.3953
101.649 124.365 80.273
102.891 123.079 79.4272
99.654 124.837 78.9654
99.9327 125.007 81.1383
103.504 123.309 83.5262
104.619 121.982 82.5468
103.678 121.332 78.5398
102.409 122.439 77.3622
100.097 124.737 83.3461
102.28 123.867 84.8131
100.635 123.834 85.4572
104.035 122.326 85.5025
97.958 124.94 81.6951
98.7177 123.223 85.5154
101.154 122.534 87.0726
105.709 120.086 81.5788
105.184 119.749 79.4822
106.548 118.193 80.4786
104.959 119.151 77.9644
106.061 120.149 83.4443
107.47 116.641 81.4963
107.245 116.214 79.6646
101.177 122.956 75.8352
99.5257 124.371 76.5304
99.7105 123.6 74.4629
97.7726 124.902 77.3992
102.568 120.812 75.9602
100.202 121.9 73.3996
97.9669 123.894 73.2774
94.2401 124.342 78.5061
93.2392 123.205 79.557
92.8477 123.644 77.2159
92.5053 121.793 81.0698
93.7061 122.508 82.1124
95.8843 124.664 80.2528
95.7639 124.924 77.8342
92.7888 123.702 74.7316
91.8773 122.36 76.2762
95.2612 122.772 83.4168
96.578 124.049 82.3747
97.0193 122.982 84.5612
94.5377 121.465 84.7016
97.9559 121.668 86.641
96.0475 124.828 75.7729
94.2251 124.292 73.5909
96.037 124.315 73.0985
93.1182 123.309 72.1915
96.6075 123.235 71.4081
91.1744 120.788 77.9807
91.5263 120.48 80.5431
90.9402 118.926 79.4848
92.3223 120.048 82.6572
91.4403 120.827 75.4354
90.739 117.634 78.3093
90.8238 117.28 80.7826
110.411 91.0858 76.6686
111.381 92.6326 77.6642
112.529 91.7918 75.1261
112.541 93.6334 78.6472
110.885 93.4467 79.8483
108.341 90.5449 77.3762
109.398 90.3345 74.9286
113.574 91.6923 72.2125
114.569 92.7011 73.607
108.998 93.3818 80.7939
107.604 91.8823 79.4226
107.09 93.3933 81.5236
106.051 90.9168 78.7994
110.259 94.5937 82.1682
106.921 94.7837 83.4862
105.341 93.7554 82.2923
109.269 90.3722 72.8279
111.654 91.2109 71.2761
109.032 90.9859 71.0043
113.406 92.6267 69.7862
106.699 90.1687 74.7802
105.99 91.0176 71.5642
108.391 92.1322 69.7508
114.753 94.2018 75.9414
113.952 94.5479 78.6599
114.81 96.2046 77.6413
113.318 95.007 80.57
115.552 94.2549 73.3075
114.556 97.4455 76.6115
114.412 97.8159 79.2483
100.417 91.5122 78.6877
102.253 90.5174 77.5777
100.311 90.998 76.8427
104.301 90.1996 76.1553
104.307 90.5916 78.1944
100.591 92.5633 80.4586
98.9522 93.0087 79.9203
98.9304 92.3342 75.9828
100.419 91.3028 74.7681
104.171 91.7197 80.0464
102.168 92.8479 81.2026
103.802 93.2678 81.8104
100.61 94.1285 82.232
103.659 94.6876 83.5493
97.5044 94.2812 79.2429
97.6408 94.0986 77.1214
96.8084 96.0932 78.4058
98.0861 94.37 75.3926
97.788 94.9754 81.0212
96.1391 98.0475 79.4851
96.3058 98.0036 77.6786
102.135 90.9413 73.498
104.344 90.2272 74.2359
103.982 90.9118 72.3527
100.673 92.5053 72.9175
104.206 92.3207 70.7673
106.85 116.93 88.4342
106.944 118.233 86.7777
107.792 115.819 86.9541
106.638 119.337 85.0916
105.627 120.273 86.3183
105.468 117.69 89.5083
106.437 115.352 89.7377
108.576 113.586 87.2057
108.38 114.65 85.7201
104.462 120.961 87.2287
104.296 119.431 89.095
102.602 121.226 88.2761
107.555 113.249 89.6628
108.734 112.087 88.2122
108.496 110.737 89.5402
108.294 115.379 84.3381
107.34 117.954 83.8987
107.951 116.011 82.8333
104.57 116.794 75.2167
104.049 115.427 74.1624
105.514 114.602 74.9732
103.523 114.012 73.2527
102.625 116.117 73.2472
103.611 118.788 75.493
104.891 117.906 76.5216
106.853 113.555 75.7179
106.558 112.43 74.5639
102.005 118.011 73.1451
102.428 119.463 74.5246
101.012 120.037 73.2392
105.997 116.917 77.4406
107.078 114.487 76.9144
107.203 115.438 78.2904
106.308 111.171 73.7559
104.708 112.055 73.0452
105.898 109.802 72.8185
111.312 98.1817 87.1247
112.585 98.7569 86.0626
112.144 96.9008 85.1462
113.306 99.6068 84.7934
112.512 100.93 86.5169
110.312 99.805 88.6802
109.698 97.9494 87.9199
111.295 95.5728 83.8738
112.893 95.9304 83.0044
111.658 102.544 87.6373
110.607 101.668 89.0097
110.516 104.032 88.9636
108.733 96.7529 86.7323
109.571 95.5069 84.4853
107.772 95.6342 85.1536
113.849 96.6985 82.0489
113.795 98.9905 83.0514
114.082 98.356 81.1084
111.908 97.8074 71.4358
111.598 97.2033 69.8746
114.061 96.1392 69.2038
109.886 97.2068 69.7011
109.145 99.5274 71.5541
110.585 100.444 72.9272
112.097 98.6639 73.0527
115.575 95.1607 70.995
113.819 94.1853 68.5663
108.738 101.628 71.2216
109.91 102.371 72.0194
108.667 103.953 71.2457
113.613 98.1341 73.425
115.193 96.1473 72.9402
114.398 97.6633 75.0036
111.317 93.8442 68.4003
109.351 96.11 68.3832
108.519 93.6857 68.7172
94.4441 116.68 88.5492
93.3658 116 87.14
93.5774 117.956 86.7588
92.5517 115.004 85.7562
93.3747 113.908 87.2116
95.6483 115.086 89.8156
96.0074 117.136 89.3119
93.9822 119.785 86.006
92.8437 119.007 84.8011
94.0891 112.327 88.2712
95.3821 113.131 89.7228
95.2926 110.884 89.3915
96.6031 118.727 88.5653
95.3272 120.334 86.8492
97.2162 120.357 87.5729
91.9465 118.065 83.5639
91.814 115.591 84.1128
91.1334 116.479 82.4812
91.5969 116.893 71.4789
92.5489 117.639 70.1036
91.9124 119.026 71.6289
94.0597 118.303 69.3687
93.8041 115.705 69.3996
91.6702 114.348 71.4784
90.9095 115.764 73.0734
91.4674 120.008 73.6574
92.4177 121.215 71.9196
93.8785 113.41 69.4308
92.5007 112.523 70.4288
94.0384 111.005 69.6918
90.5462 116.289 74.8096
90.7642 118.705 75.2569
90.6504 116.905 76.6439
93.5612 121.865 70.6714
95.1981 119.713 69.6301
96.2123 121.722 70.3413
97.156 99.8985 84.839
98.612 99.1546 85.7612
98.1711 97.6815 84.19
100.121 98.6229 86.4974
99.2073 100.516 87.2468
96.2593 101.812 85.408
95.9735 100.818 83.9608
97.9497 96.3108 82.6675
99.3635 95.8092 83.4176
98.1439 102.2 87.7181
96.4788 102.984 86.7101
96.9188 104.2 88.1239
95.9153 99.9342 82.4877
96.8863 97.3028 81.8588
95.9507 98.9616 80.9827
100.861 95.7024 83.9816
101.219 97.178 85.7504
102.569 95.8507 84.6705
99.0251 98.5251 72.6089
97.3019 99.7282 73.4021
98.4098 97.0912 73.1103
95.7761 100.561 74.0435
95.8624 101.715 72.7808
99.6717 99.7058 71.9725
100.481 97.4168 71.5078
99.3869 94.7275 72.7931
98.201 95.6659 74.1445
96.0671 102.808 71.7414
98.1557 102.004 71.7325
96.5884 104.21 71.017
101.186 95.7236 70.5856
100.724 94.0572 71.7489
102.513 93.7869 70.582
97.1673 97.0721 75.3149
95.9475 99.6927 75.2148
96.1538 98.8543 76.5403
POLYGONS 1280  5120
3 164 162 163
3 163 44 164
3 162 43 163
3 164 42 162
3 166 165 163
3 163 43 166
3 165 44 163
3 166 14 165
3 168 167 162
3 162 42 168
3 167 43 162
3 168 13 167
3 170 169 164
3 164 44 170
3 169 42 164
3 170 12 169
3 173 171 172
3 172 46 173
3 171 43 172
3 173 45 171
3 167 174 172
3 172 43 167
3 174 46 172
3 167 13 174
3 175 166 171
3 171 45 175
3 166 43 171
3 175 14 166
3 177 176 173
3 173 46 177
3 176 45 173
3 177 4 176
3 180 178 179
3 179 48 180
3 178 42 179
3 180 47 178
3 169 181 179
3 179 42 169
3 181 48 179
3 169 12 181
3 182 168 178
3 178 47 182
3 168 42 178
3 182 13 168
3 184 183 180
3 180 48 184
3 183 47 180
3 184 8 183
3 187 185 186
3 186 50 187
3 185 44 186
3 187 49 185
3 165 188 186
3 186 44 165
3 188 50 186
3 165 14 188
3 189 170 185
3 185 49 189
3 170 44 185
3 189 12 170
3 191 190 187
3 187 50 191
3 190 49 187
3 191 7 190
3 194 192 193
3 193 53 194
3 192 52 193
3 194 51 192
3 196 195 193
3 193 52 196
3 195 53 193
3 196 16 195
3 198 197 192
3 192 51 198
3 197 52 192
3 198 14 197
3 200 199 194
3 194 53 200
3 199 51 194
3 200 15 199
3 203 201 202
3 202 45 203
3 201 52 202
3 203 54 201
3 197 175 202
3 202 52 197
3 175 45 202
3 197 14 175
3 204 196 201
3 201 54 204
3 196 52 201
3 204 16 196
3 176 205 203
3 203 45 176
3 205 54 203
3 176 4 205
3 208 206 207
3 207 55 208
3 206 51 207
3 208 50 206
3 199 209 207
3 207 51 199
3 209 55 207
3 199 15 209
3 188 198 206
3 206 50 188
3 198 51 206
3 188 14 198
3 210 191 208
3 208 55 210
3 191 50 208
3 210 7 191
3 213 211 212
3 212 57 213
3 211 53 212
3 213 56 211
3 195 214 212
3 212 53 195
3 214 57 212
3 195 16 214
3 215 200 211
3 211 56 215
3 200 53 211
3 215 15 200
3 217 216 213
3 213 57 217
3 216 56 213
3 217 9 216
3 220 218 219
3 219 60 220
3 218 59 219
3 220 58 218
3 222 221 219
3 219 59 222
3 221 60 219
3 222 19 221
3 224 223 218
3 218 58 224
3 223 59 218
3 224 18 223
3 226 225 220
3 220 60 226
3 225 58 220
3 226 17 225
3 229 227 228
3 228 62 229
3 227 59 228
3 229 61 227
3 223 230 228
3 228 59 223
3 230 62 228
3 223 18 230
3 231 222 227
3 227 61 231
3 222 59 227
3 231 19 222
3 233 232 229
3 229 62 233
3 232 61 229
3 233 5 232
3 236 234 235
3 235 64 236
3 234 58 235
3 236 63 234
3 225 237 235
3 235 58 225
3 237 64 235
3 225 17 237
3 238 224 234
3 234 63 238
3 224 58 234
3 238 18 224
3 240 239 236
3 236 64 240
3 239 63 236
3 240 6 239
3 243 241 242
3 242 66 243
3 241 60 242
3 243 65 241
3 221 244 242
3 242 60 221
3 244 66 242
3 221 19 244
3 245 226 241
3 241 65 245
3 226 60 241
3 245 17 226
3 247 246 243
3 243 66 247
3 246 65 243
3 247 11 246
3 250 248 249
3 249 69 250
3 248 68 249
3 250 67 248
3 252 251 249
3 249 68 252
3 251 69 249
3 252 18 251
3 254 253 248
3 248 67 254
3 253 68 248
3 254 21 253
3 256 255 250
3 250 69 256
3 255 67 250
3 256 20 255
3 259 257 258
3 258 70 259
3 257 68 258
3 259 62 257
3 253 260 258
3 258 68 253
3 260 70 258
3 253 21 260
3 230 252 257
3 257 62 230
3 252 68 257
3 230 18 252
3 261 233 259
3 259 70 261
3 233 62 259
3 261 5 233
3 264 262 263
3 263 72 264
3 262 67 263
3 264 71 262
3 255 265 263
3 263 67 255
3 265 72 263
3 255 20 265
3 266 254 262
3 262 71 266
3 254 67 262
3 266 21 254
3 268 267 264
3 264 72 268
3 267 71 264
3 268 10 267
3 271 269 270
3 270 63 271
3 269 69 270
3 271 73 269
3 251 238 270
3 270 69 251
3 238 63 270
3 251 18 238
3 272 256 269
3 269 73 272
3 256 69 269
3 272 20 256
3 239 273 271
3 271 63 239
3 273 73 271
3 239 6 273
3 276 274 275
3 275 76 276
3 274 75 275
3 276 74 274
3 278 277 275
3 275 75 278
3 277 76 275
3 278 24 277
3 280 279 274
3 274 74 280
3 279 75 274
3 280 23 279
3 282 281 276
3 276 76 282
3 281 74 276
3 282 22 281
3 285 283 284
3 284 78 285
3 283 75 284
3 285 77 283
3 279 286 284
3 284 75 279
3 286 78 284
3 279 23 286
3 287 278 283
3 283 77 287
3 278 75 283
3 287 24 278
3 289 288 285
3 285 78 289
3 288 77 285
3 289 0 288
3 292 290 291
3 291 80 292
3 290 74 291
3 292 79 290
3 281 293 291
3 291 74 281
3 293 80 291
3 281 22 293
3 294 280 290
3 290 79 294
3 280 74 290
3 294 23 280
3 296 295 292
3 292 80 296
3 295 79 292
3 296 4 295
3 299 297 298
3 298 82 299
3 297 76 298
3 299 81 297
3 277 300 298
3 298 76 277
3 300 82 298
3 277 24 300
3 301 282 297
3 297 81 301
3 282 76 297
3 301 22 282
3 303 302 299
3 299 82 303
3 302 81 299
3 303 3 302
3 306 304 305
3 305 85 306
3 304 84 305
3 306 83 304
3 308 307 305
3 305 84 308
3 307 85 305
3 308 26 307
3 310 309 304
3 304 83 310
3 309 84 304
3 310 24 309
3 312 311 306
3 306 85 312
3 311 83 306
3 312 25 311
3 315 313 314
3 314 77 315
3 313 84 314
3 315 86 313
3 309 287 314
3 314 84 309
3 287 77 314
3 309 24 287
3 316 308 313
3 313 86 316
3 308 84 313
3 316 26 308
3 288 317 315
3 315 77 288
3 317 86 315
3 288 0 317
3 320 318 319
3 319 87 320
3 318 83 319
3 320 82 318
3 311 321 319
3 319 83 311
3 321 87 319
3 311 25 321
3 300 310 318
3 318 82 300
3 310 83 318
3 300 24 310
3 322 303 320
3 320 87 322
3 303 82 320
3 322 3 303
3 325 323 324
3 324 89 325
3 323 85 324
3 325 88 323
3 307 326 324
3 324 85 307
3 326 89 324
3 307 26 326
3 327 312 323
3 323 88 327
3 312 85 323
3 327 25 312
3 329 328 325
3 325 89 329
3 328 88 325
3 329 5 328
3 332 330 331
3 331 92 332
3 330 91 331
3 332 90 330
3 334 333 331
3 331 91 334
3 333 92 331
3 334 29 333
3 336 335 330
3 330 90 336
3 335 91 330
3 336 28 335
3 338 337 332
3 332 92 338
3 337 90 332
3 338 27 337
3 341 339 340
3 340 94 341
3 339 91 340
3 341 93 339
3 335 342 340
3 340 91 335
3 342 94 340
3 335 28 342
3 343 334 339
3 339 93 343
3 334 91 339
3 343 29 334
3 345 344 341
3 341 94 345
3 344 93 341
3 345 2 344
3 348 346 347
3 347 96 348
3 346 90 347
3 348 95 346
3 337 349 347
3 347 90 337
3 349 96 347
3 337 27 349
3 350 336 346
3 346 95 350
3 336 90 346
3 350 28 336
3 352 351 348
3 348 96 352
3 351 95 348
3 352 7 351
3 355 353 354
3 354 98 355
3 353 92 354
3 355 97 353
3 333 356 354
3 354 92 333
3 356 98 354
3 333 29 356
3 357 338 353
3 353 97 357
3 338 92 353
3 357 27 338
3 359 358 355
3 355 98 359
3 358 97 355
3 359 1 358
3 362 360 361
3 361 101 362
3 360 100 361
3 362 99 360
3 364 363 361
3 361 100 364
3 363 101 361
3 364 31 363
3 366 365 360
3 360 99 366
3 365 100 360
3 366 29 365
3 368 367 362
3 362 101 368
3 367 99 362
3 368 30 367
3 371 369 370
3 370 93 371
3 369 100 370
3 371 102 369
3 365 343 370
3 370 100 365
3 343 93 370
3 365 29 343
3 372 364 369
3 369 102 372
3 364 100 369
3 372 31 364
3 344 373 371
3 371 93 344
3 373 102 371
3 344 2 373
3 376 374 375
3 375 103 376
3 374 99 375
3 376 98 374
3 367 377 375
3 375 99 367
3 377 103 375
3 367 30 377
3 356 366 374
3 374 98 356
3 366 99 374
3 356 29 366
3 378 359 376
3 376 103 378
3 359 98 376
3 378 1 359
3 381 379 380
3 380 105 381
3 379 101 380
3 381 104 379
3 363 382 380
3 380 101 363
3 382 105 380
3 363 31 382
3 383 368 379
3 379 104 383
3 368 101 379
3 383 30 368
3 385 384 381
3 381 105 385
3 384 104 381
3 385 6 384
3 388 386 387
3 387 108 388
3 386 107 387
3 388 106 386
3 390 389 387
3 387 107 390
3 389 108 387
3 390 34 389
3 392 391 386
3 386 106 392
3 391 107 386
3 392 33 391
3 394 393 388
3 388 108 394
3 393 106 388
3 394 32 393
3 397 395 396
3 396 110 397
3 395 107 396
3 397 109 395
3 391 398 396
3 396 107 391
3 398 110 396
3 391 33 398
3 399 390 395
3 395 109 399
3 390 107 395
3 399 34 390
3 401 400 397
3 397 110 401
3 400 109 397
3 401 8 400
3 404 402 403
3 403 112 404
3 402 106 403
3 404 111 402
3 393 405 403
3 403 106 393
3 405 112 403
3 393 32 405
3 406 392 402
3 402 111 406
3 392 106 402
3 406 33 392
3 408 407 404
3 404 112 408
3 407 111 404
3 408 0 407
3 411 409 410
3 410 114 411
3 409 108 410
3 411 113 409
3 389 412 410
3 410 108 389
3 412 114 410
3 389 34 412
3 413 394 409
3 409 113 413
3 394 108 409
3 413 32 394
3 415 414 411
3 411 114 415
3 414 113 411
3 415 11 414
3 418 416 417
3 417 117 418
3 416 116 417
3 418 115 416
3 420 419 417
3 417 116 420
3 419 117 417
3 420 36 419
3 422 421 416
3 416 115 422
3 421 116 416
3 422 34 421
3 424 423 418
3 418 117 424
3 423 115 418
3 424 35 423
3 427 425 426
3 426 109 427
3 425 116 426
3 427 118 425
3 421 399 426
3 426 116 421
3 399 109 426
3 421 34 399
3 428 420 425
3 425 118 428
3 420 116 425
3 428 36 420
3 400 429 427
3 427 109 400
3 429 118 427
3 400 8 429
3 432 430 431
3 431 119 432
3 430 115 431
3 432 114 430
3 423 433 431
3 431 115 423
3 433 119 431
3 423 35 433
3 412 422 430
3 430 114 412
3 422 115 430
3 412 34 422
3 434 415 432
3 432 119 434
3 415 114 432
3 434 11 415
3 437 435 436
3 436 121 437
3 435 117 436
3 437 120 435
3 419 438 436
3 436 117 419
3 438 121 436
3 419 36 438
3 439 424 435
3 435 120 439
3 424 117 435
3 439 35 424
3 441 440 437
3 437 121 441
3 440 120 437
3 441 1 440
3 444 442 443
3 443 124 444
3 442 123 443
3 444 122 442
3 446 445 443
3 443 123 446
3 445 124 443
3 446 39 445
3 448 447 442
3 442 122 448
3 447 123 442
3 448 38 447
3 450 449 444
3 444 124 450
3 449 122 444
3 450 37 449
3 453 451 452
3 452 126 453
3 451 123 452
3 453 125 451
3 447 454 452
3 452 123 447
3 454 126 452
3 447 38 454
3 455 446 451
3 451 125 455
3 446 123 451
3 455 39 446
3 457 456 453
3 453 126 457
3 456 125 453
3 457 9 456
3 460 458 459
3 459 128 460
3 458 122 459
3 460 127 458
3 449 461 459
3 459 122 449
3 461 128 459
3 449 37 461
3 462 448 458
3 458 127 462
3 448 122 458
3 462 38 448
3 464 463 460
3 460 128 464
3 463 127 460
3 464 10 463
3 467 465 466
3 466 130 467
3 465 124 466
3 467 129 465
3 445 468 466
3 466 124 445
3 468 130 466
3 445 39 468
3 469 450 465
3 465 129 469
3 450 124 465
3 469 37 450
3 471 470 467
3 467 130 471
3 470 129 467
3 471 3 470
3 474 472 473
3 473 133 474
3 472 132 473
3 474 131 472
3 476 475 473
3 473 132 476
3 475 133 473
3 476 38 475
3 478 477 472
3 472 131 478
3 477 132 472
3 478 41 477
3 480 479 474
3 474 133 480
3 479 131 474
3 480 40 479
3 483 481 482
3 482 134 483
3 481 132 482
3 483 126 481
3 477 484 482
3 482 132 477
3 484 134 482
3 477 41 484
3 454 476 481
3 481 126 454
3 476 132 481
3 454 38 476
3 485 457 483
3 483 134 485
3 457 126 483
3 485 9 457
3 488 486 487
3 487 136 488
3 486 131 487
3 488 135 486
3 479 489 487
3 487 131 479
3 489 136 487
3 479 40 489
3 490 478 486
3 486 135 490
3 478 131 486
3 490 41 478
3 492 491 488
3 488 136 492
3 491 135 488
3 492 2 491
3 495 493 494
3 494 127 495
3 493 133 494
3 495 137 493
3 475 462 494
3 494 133 475
3 462 127 494
3 475 38 462
3 496 480 493
3 493 137 496
3 480 133 493
3 496 40 480
3 463 497 495
3 495 127 463
3 497 137 495
3 463 10 497
3 500 498 499
3 499 140 500
3 498 139 499
3 500 138 498
3 502 501 499
3 499 139 502
3 501 140 499
3 502 33 501
3 504 503 498
3 498 138 504
3 503 139 498
3 504 13 503
3 506 505 500
3 500 140 506
3 505 138 500
3 506 23 505
3 509 507 508
3 508 47 509
3 507 139 508
3 509 110 507
3 503 182 508
3 508 139 503
3 182 47 508
3 503 13 182
3 398 502 507
3 507 110 398
3 502 139 507
3 398 33 502
3 183 401 509
3 509 47 183
3 401 110 509
3 183 8 401
3 512 510 511
3 511 79 512
3 510 138 511
3 512 46 510
3 505 294 511
3 511 138 505
3 294 79 511
3 505 23 294
3 174 504 510
3 510 46 174
3 504 138 510
3 174 13 504
3 295 177 512
3 512 79 295
3 177 46 512
3 295 4 177
3 515 513 514
3 514 111 515
3 513 140 514
3 515 78 513
3 501 406 514
3 514 140 501
3 406 111 514
3 501 33 406
3 286 506 513
3 513 78 286
3 506 140 513
3 286 23 506
3 407 289 515
3 515 111 407
3 289 78 515
3 407 0 289
3 518 516 517
3 517 143 518
3 516 142 517
3 518 141 516
3 520 519 517
3 517 142 520
3 519 143 517
3 520 19 519
3 522 521 516
3 516 141 522
3 521 142 516
3 522 32 521
3 524 523 518
3 518 143 524
3 523 141 518
3 524 26 523
3 527 525 526
3 526 113 527
3 525 142 526
3 527 66 525
3 521 413 526
3 526 142 521
3 413 113 526
3 521 32 413
3 244 520 525
3 525 66 244
3 520 142 525
3 244 19 520
3 414 247 527
3 527 113 414
3 247 66 527
3 414 11 247
3 530 528 529
3 529 86 530
3 528 141 529
3 530 112 528
3 523 316 529
3 529 141 523
3 316 86 529
3 523 26 316
3 405 522 528
3 528 112 405
3 522 141 528
3 405 32 522
3 317 408 530
3 530 86 317
3 408 112 530
3 317 0 408
3 533 531 532
3 532 61 533
3 531 143 532
3 533 89 531
3 519 231 532
3 532 143 519
3 231 61 532
3 519 19 231
3 326 524 531
3 531 89 326
3 524 143 531
3 326 26 524
3 232 329 533
3 533 61 232
3 329 89 533
3 232 5 329
3 536 534 535
3 535 146 536
3 534 145 535
3 536 144 534
3 538 537 535
3 535 145 538
3 537 146 535
3 538 22 537
3 540 539 534
3 534 144 540
3 539 145 534
3 540 16 539
3 542 541 536
3 536 146 542
3 541 144 536
3 542 39 541
3 545 543 544
3 544 54 545
3 543 145 544
3 545 80 543
3 539 204 544
3 544 145 539
3 204 54 544
3 539 16 204
3 293 538 543
3 543 80 293
3 538 145 543
3 293 22 538
3 205 296 545
3 545 54 205
3 296 80 545
3 205 4 296
3 548 546 547
3 547 125 548
3 546 144 547
3 548 57 546
3 541 455 547
3 547 144 541
3 455 125 547
3 541 39 455
3 214 540 546
3 546 57 214
3 540 144 546
3 214 16 540
3 456 217 548
3 548 125 456
3 217 57 548
3 456 9 217
3 551 549 550
3 550 81 551
3 549 146 550
3 551 130 549
3 537 301 550
3 550 146 537
3 301 81 550
3 537 22 301
3 468 542 549
3 549 130 468
3 542 146 549
3 468 39 542
3 302 471 551
3 551 81 302
3 471 130 551
3 302 3 471
3 554 552 553
3 553 149 554
3 552 148 553
3 554 147 552
3 556 555 553
3 553 148 556
3 555 149 553
3 556 21 555
3 558 557 552
3 552 147 558
3 557 148 552
3 558 25 557
3 560 559 554
3 554 149 560
3 559 147 554
3 560 37 559
3 563 561 562
3 562 88 563
3 561 148 562
3 563 70 561
3 557 327 562
3 562 148 557
3 327 88 562
3 557 25 327
3 260 556 561
3 561 70 260
3 556 148 561
3 260 21 556
3 328 261 563
3 563 88 328
3 261 70 563
3 328 5 261
3 566 564 565
3 565 129 566
3 564 147 565
3 566 87 564
3 559 469 565
3 565 147 559
3 469 129 565
3 559 37 469
3 321 558 564
3 564 87 321
3 558 147 564
3 321 25 558
3 470 322 566
3 566 129 470
3 322 87 566
3 470 3 322
3 569 567 568
3 568 71 569
3 567 149 568
3 569 128 567
3 555 266 568
3 568 149 555
3 266 71 568
3 555 21 266
3 461 560 567
3 567 128 461
3 560 149 567
3 461 37 560
3 267 464 569
3 569 71 267
3 464 128 569
3 267 10 464
3 572 570 571
3 571 152 572
3 570 151 571
3 572 150 570
3 574 573 571
3 571 151 574
3 573 152 571
3 574 27 573
3 576 575 570
3 570 150 576
3 575 151 570
3 576 12 575
3 578 577 572
3 572 152 578
3 577 150 572
3 578 36 577
3 581 579 580
3 580 49 581
3 579 151 580
3 581 96 579
3 575 189 580
3 580 151 575
3 189 49 580
3 575 12 189
3 349 574 579
3 579 96 349
3 574 151 579
3 349 27 574
3 190 352 581
3 581 49 190
3 352 96 581
3 190 7 352
3 584 582 583
3 583 118 584
3 582 150 583
3 584 48 582
3 577 428 583
3 583 150 577
3 428 118 583
3 577 36 428
3 181 576 582
3 582 48 181
3 576 150 582
3 181 12 576
3 429 184 584
3 584 118 429
3 184 48 584
3 429 8 184
3 587 585 586
3 586 97 587
3 585 152 586
3 587 121 585
3 573 357 586
3 586 152 573
3 357 97 586
3 573 27 357
3 438 578 585
3 585 121 438
3 578 152 585
3 438 36 578
3 358 441 587
3 587 97 358
3 441 121 587
3 358 1 441
3 590 588 589
3 589 155 590
3 588 154 589
3 590 153 588
3 592 591 589
3 589 154 592
3 591 155 589
3 592 17 591
3 594 593 588
3 588 153 594
3 593 154 588
3 594 30 593
3 596 595 590
3 590 155 596
3 595 153 590
3 596 35 595
3 599 597 598
3 598 104 599
3 597 154 598
3 599 64 597
3 593 383 598
3 598 154 593
3 383 104 598
3 593 30 383
3 237 592 597
3 597 64 237
3 592 154 597
3 237 17 592
3 384 240 599
3 599 104 384
3 240 64 599
3 384 6 240
3 602 600 601
3 601 120 602
3 600 153 601
3 602 103 600
3 595 439 601
3 601 153 595
3 439 120 601
3 595 35 439
3 377 594 600
3 600 103 377
3 594 153 600
3 377 30 594
3 440 378 602
3 602 120 440
3 378 103 602
3 440 1 378
3 605 603 604
3 604 65 605
3 603 155 604
3 605 119 603
3 591 245 604
3 604 155 591
3 245 65 604
3 591 17 245
3 433 596 603
3 603 119 433
3 596 155 603
3 433 35 596
3 246 434 605
3 605 65 246
3 434 119 605
3 246 11 434
3 608 606 607
3 607 158 608
3 606 157 607
3 608 156 606
3 610 609 607
3 607 157 610
3 609 158 607
3 610 15 609
3 612 611 606
3 606 156 612
3 611 157 606
3 612 28 611
3 614 613 608
3 608 158 614
3 613 156 608
3 614 41 613
3 617 615 616
3 616 95 617
3 615 157 616
3 617 55 615
3 611 350 616
3 616 157 611
3 350 95 616
3 611 28 350
3 209 610 615
3 615 55 209
3 610 157 615
3 209 15 610
3 351 210 617
3 617 95 351
3 210 55 617
3 351 7 210
3 620 618 619
3 619 135 620
3 618 156 619
3 620 94 618
3 613 490 619
3 619 156 613
3 490 135 619
3 613 41 490
3 342 612 618
3 618 94 342
3 612 156 618
3 342 28 612
3 491 345 620
3 620 135 491
3 345 94 620
3 491 2 345
3 623 621 622
3 622 56 623
3 621 158 622
3 623 134 621
3 609 215 622
3 622 158 609
3 215 56 622
3 609 15 215
3 484 614 621
3 621 134 484
3 614 158 621
3 484 41 614
3 216 485 623
3 623 56 216
3 485 134 623
3 216 9 485
3 626 624 625
3 625 161 626
3 624 160 625
3 626 159 624
3 628 627 625
3 625 160 628
3 627 161 625
3 628 31 627
3 630 629 624
3 624 159 630
3 629 160 624
3 630 20 629
3 632 631 626
3 626 161 632
3 631 159 626
3 632 40 631
3 635 633 634
3 634 73 635
3 633 160 634
3 635 105 633
3 629 272 634
3 634 160 629
3 272 73 634
3 629 20 272
3 382 628 633
3 633 105 382
3 628 160 633
3 382 31 628
3 273 385 635
3 635 73 273
3 385 105 635
3 273 6 385
3 638 636 637
3 637 137 638
3 636 159 637
3 638 72 636
3 631 496 637
3 637 159 631
3 496 137 637
3 631 40 496
3 265 630 636
3 636 72 265
3 630 159 636
3 265 20 630
3 497 268 638
3 638 137 497
3 268 72 638
3 497 10 268
3 641 639 640
3 640 102 641
3 639 161 640
3 641 136 639
3 627 372 640
3 640 161 627
3 372 102 640
3 627 31 372
3 489 632 639
3 639 136 489
3 632 161 639
3 489 40 632
3 373 492 641
3 641 102 373
3 492 136 641
3 373 2 492
