# Supplementary material for: Subcortical shape biomarkers reveal limbic and basal ganglia damage in anti-LGI1 encephalitis
Source: Front Immunol. 2025 Jul 4;16:1623577. doi: 10.3389/fimmu.2025.1623577 (PMC12270846; doi:10.3389/fimmu.2025.1623577)
Supplement: Supplementary file 1 [file DataSheet1.zip › raw data/wmN01-R_Accu_first.vtk]

# vtk DataFile Version 3.0
this file was written using fslvtkio
ASCII
DATASET POLYDATA
POINTS 642 float
84.1858 141.882 67.6818
74.9084 143.441 65.4833
76.9419 136.79 65.5422
85.7596 134.29 67.7951
83.7161 139.162 71.6287
83.1423 137.827 62.5615
77.5414 138.498 61.223
79.3824 140.414 68.5309
80.3012 146.263 70.6933
81.1465 134.184 68.9597
79.8802 131.657 62.0253
79.7186 144.742 64.1728
79.5914 143.392 69.3975
82.6495 142.803 71.7786
81.582 139.983 70.1525
80.1059 137.34 69.247
82.8779 136.221 70.8029
78.4592 141.85 62.7231
80.5616 137.788 60.8605
81.558 141.345 63.3097
78.1111 134.781 59.6431
82.3171 134.404 61.3838
85.4205 136.425 70.774
84.6962 140.771 70.3213
84.969 138.049 67.6892
84.5794 135.686 64.5979
83.9415 140.012 65.0134
77.4275 142.477 67.1131
77.6656 138.743 67.618
76.0934 140.154 65.3307
75.583 141.619 63.077
76.6526 137.131 62.5469
82.3675 144.098 65.9805
83.4041 145.102 69.7281
79.6262 147.431 67.0742
75.9773 145.612 64.0786
76.1245 145.818 68.0068
84.084 131.855 64.8537
80.2643 131.882 66.2433
84.2564 132.401 70.3094
77.7655 133.582 63.5843
78.609 135.079 67.2933
81.148 143.327 70.5342
82.0384 141.499 70.7856
80.7994 141.829 69.7516
82.7096 139.554 70.9106
83.3237 140.987 71.4215
81.6535 144.701 71.4425
79.7524 144.913 70.0693
79.5855 141.885 68.7238
80.4463 140.278 69.2396
80.8749 138.511 69.8384
82.0292 138.083 70.755
81.5555 136.852 69.9048
83.3194 137.782 71.4578
79.6942 138.939 68.9894
80.7357 135.713 69.0703
82.1866 134.971 69.8753
79.568 139.695 61.9683
81.0631 139.53 62.2243
80.0288 141.501 62.878
82.5265 139.488 62.7943
82.0668 137.76 61.5823
78.8569 138.099 60.7213
78.1429 139.946 62.143
79.0245 143.47 63.3955
80.6469 143.109 63.8118
80.33 134.408 60.1455
81.54 136.122 60.4379
79.5597 136.37 59.4332
82.9565 136.226 61.8368
81.2781 132.739 61.4341
78.9529 132.825 60.5571
77.6163 136.895 59.8256
85.1287 138.58 70.4846
84.8948 139.255 69.0896
85.2865 137.222 69.2591
84.6502 140.089 67.6593
84.6444 141.513 68.9404
84.474 139.961 71.3326
84.6891 137.944 71.6842
85.7646 135.086 69.4578
85.27 136.017 67.7026
84.8214 136.843 66.2167
84.639 138.955 66.2401
84.436 137.854 64.7818
84.037 141.067 66.4036
85.2784 134.878 66.1248
83.938 136.791 63.3572
83.7252 138.922 63.6172
77.6918 140.508 67.1411
76.895 139.528 66.4561
76.5966 141.283 66.3149
76.5529 138.402 65.4062
76.9906 137.73 66.7962
78.6044 139.64 68.0891
78.5091 141.42 67.8214
76.0597 143.098 66.3637
75.4056 141.852 65.3703
75.4907 140.764 64.1942
76.3325 138.788 64.0886
76.17 139.403 62.9657
76.8208 136.912 64.1226
74.8813 142.736 64.2611
76.7976 139.989 62.3114
76.6356 137.817 61.3399
82.7788 144.886 67.7573
81.9128 146.764 68.7206
81.3764 146.039 66.5872
79.8723 147.373 69.4709
82.2672 146.341 70.9343
84.0383 143.51 68.5435
83.4882 143.068 66.9055
80.9944 144.612 64.994
79.5947 146.362 65.224
77.3626 147.149 65.3263
77.1602 147.526 67.8418
74.5946 146.83 66.0048
78.1239 146.321 69.5231
78.1232 145.469 63.9405
74.4516 144.717 64.7331
75.2582 144.782 66.4553
82.1901 131.491 65.6622
82.3526 131.869 68.1135
84.4532 131.642 67.6699
82.3459 133.133 69.5645
80.9438 132.977 67.8413
79.7661 131.44 63.9652
81.9464 131.534 63.2292
85.5573 132.89 66.4835
85.9574 132.987 69.1514
78.263 134.095 65.5784
79.3556 133.315 66.6682
78.525 132.416 64.8447
80.0135 134.567 67.9874
77.5535 135.846 66.4093
77.3628 135.241 64.6395
78.2453 132.155 62.521
84.2846 142.009 71.605
83.6095 144.227 71.5549
84.4986 143.067 70.2175
83.1856 142.091 65.466
82.1048 142.86 64.5057
82.8563 140.856 64.0567
83.5728 134.268 70.7594
84.2798 136.107 71.2851
85.4319 134.217 71.1798
84.7111 133.65 64.4624
83.784 134.911 62.9257
83.3111 132.886 62.7886
78.0548 144.764 68.7603
78.3972 143.128 68.1264
76.7935 144.162 67.4877
75.4911 143.702 63.358
76.8946 142.016 62.7335
77.2784 143.869 63.266
77.9906 136.954 67.7277
78.7708 137.993 68.535
79.2082 136.23 68.5366
77.551 133.797 61.3962
76.9228 135.745 60.9136
77.193 135.267 62.8206
81.6003 142.381 70.7325
81.3941 141.627 70.2789
80.9284 142.537 70.1719
81.2469 140.967 69.8909
81.834 140.778 70.373
82.2563 142.189 71.3297
81.8582 143.048 71.1808
80.3614 143.416 69.9654
80.2496 142.679 69.5832
82.4429 140.582 70.7591
82.6641 141.292 71.178
82.9825 140.343 71.1373
83.0313 141.898 71.6858
82.1597 139.796 70.5329
83.2311 139.33 71.3318
83.5092 140.04 71.4104
81.4002 144.041 70.9367
80.5371 144.167 70.3126
80.7227 144.866 70.7652
79.702 144.197 69.6831
82.1951 143.787 71.5333
80.9841 145.575 71.1601
79.9505 145.573 70.4388
80.1551 141.919 69.2521
80.6846 141.09 69.3978
80.0471 141.109 68.9899
81.0051 140.188 69.7049
79.5901 142.666 69.0466
79.4964 141.088 68.585
79.857 140.341 68.8894
81.4652 138.333 70.2561
81.8124 137.458 70.2906
81.2051 137.67 69.8675
82.2186 136.503 70.3392
82.4003 137.182 70.8653
81.7803 139 70.5247
81.192 139.246 70.0951
80.4947 137.893 69.5624
80.8336 137.077 69.6059
82.6351 137.887 71.1296
82.3459 138.796 70.8952
82.9541 138.646 71.2491
83.1088 137.058 71.1678
83.5191 138.54 71.604
80.6794 139.407 69.5776
80.287 138.708 69.4291
80.1118 139.545 69.1227
79.8617 138.149 69.1845
79.563 139.698 68.7301
81.1558 136.218 69.5141
81.9097 135.897 69.8557
81.4489 135.375 69.47
82.5689 135.555 70.3357
80.3749 136.49 69.2212
80.949 134.922 69.0434
81.6395 134.53 69.4214
80.3132 139.58 62.0634
80.5362 140.493 62.5847
79.7434 140.602 62.45
80.8138 141.407 63.0258
81.2839 140.416 62.8191
80.8512 138.635 61.6118
80.0714 138.673 61.5009
79.0465 140.796 62.3532
79.2687 141.619 62.7406
81.7943 139.541 62.4755
81.5861 138.621 61.8255
82.2645 138.647 62.184
81.3496 137.762 61.1645
81.9931 140.327 63.1172
82.9156 138.626 62.578
82.6687 137.803 62.0923
79.2814 138.793 61.4398
78.8403 139.834 62.0278
78.5445 138.981 61.5752
78.3049 140.979 62.3828
79.6985 137.933 60.7232
78.1238 138.287 60.9732
77.8536 139.162 61.7566
79.5511 142.444 63.1083
80.3425 142.335 63.2878
79.8348 143.209 63.5699
81.1442 142.27 63.5626
78.7595 142.675 62.9906
79.364 144.149 63.8429
80.0865 143.903 64.1187
80.9384 135.275 60.2964
80.601 136.228 59.8327
79.9224 135.347 59.6741
80.1544 137.097 60.032
81.1057 136.999 60.368
81.8381 135.249 60.9238
81.3344 134.346 60.729
79.2421 134.508 59.6953
78.7845 135.526 59.3259
81.9229 136.955 60.9084
82.2818 136.097 61.1433
82.5522 136.962 61.614
82.6981 135.32 61.5521
83.1036 137.043 62.2196
80.8094 133.465 60.7
79.6799 133.517 60.2208
80.1387 132.735 60.8657
78.5481 133.743 60.0475
81.859 133.532 61.367
80.6039 132.078 61.616
79.4451 132.144 61.2206
78.5179 136.576 59.4574
79.186 137.289 59.9964
78.2686 137.531 60.1721
77.7631 135.819 59.4776
77.5611 137.795 60.5172
85.0195 138.94 69.8081
85.0714 138.294 69.1602
85.2691 137.946 69.9236
85.0848 137.64 68.4976
84.999 138.615 68.4079
84.8559 139.954 69.7302
84.9768 139.586 70.3796
85.3452 137.579 70.6812
85.4502 136.824 70.0186
84.8225 139.651 68.3476
84.7565 140.361 69.0337
84.6939 140.749 68.3132
84.6963 141.148 69.65
84.8063 139.027 67.6673
84.4839 141.078 67.6268
84.4722 141.733 68.2455
84.916 139.29 70.9768
85.0246 138.248 71.1455
84.6597 138.922 71.5398
85.1071 137.265 71.3435
84.664 140.356 70.8818
84.1255 139.583 71.5619
84.1751 138.647 71.7422
85.4503 136.139 69.3224
85.2684 136.594 68.505
85.5244 135.561 68.5627
85.0808 137.005 67.732
85.6182 135.678 70.1509
85.788 134.642 68.6202
85.4876 135.122 67.7681
84.7652 137.915 66.2197
84.5454 138.441 65.523
84.598 137.357 65.4974
84.3755 138.96 64.8145
84.3736 139.487 65.5683
84.8217 138.47 66.9636
84.9345 137.422 66.9402
84.8101 136.28 65.3862
84.5831 136.799 64.6629
84.3724 139.989 66.3055
84.6282 139.502 66.9939
84.4184 140.549 66.9972
83.9824 140.569 65.7249
84.1593 141.534 67.0369
85.0388 136.436 66.9399
85.0011 135.806 66.147
85.2639 135.444 66.9355
84.9382 135.273 65.3042
85.5679 134.532 66.9556
84.2614 137.281 64.0474
84.1771 138.391 64.1341
83.8722 137.821 63.497
83.9078 139.467 64.2756
84.2084 136.222 63.9474
83.5501 137.326 62.9087
83.4408 138.343 63.0452
77.315 140.037 66.7662
76.8135 140.385 66.317
77.1707 140.926 66.7515
76.2494 140.677 65.8941
76.5567 139.909 65.8634
77.2826 139.167 67.0384
77.7076 139.663 67.3349
77.6023 141.466 67.0963
77.029 141.916 66.7058
76.6018 139 66.0182
76.9114 138.616 66.6803
76.6989 138.095 66.1423
77.2457 138.255 67.2609
76.3706 139.3 65.3398
76.7526 137.541 65.4894
76.8996 137.223 66.1669
78.1656 140.086 67.6104
78.1095 140.984 67.4481
78.5722 140.492 67.8744
78.0171 141.97 67.4595
78.144 139.253 67.8462
79.0358 140.038 68.3025
79.0017 140.891 68.1725
76.4039 142.222 66.2938
75.9831 141.566 65.8607
75.7523 142.457 65.8816
75.6863 140.987 65.388
76.7779 142.855 66.727
75.4229 143.302 65.9314
75.1709 142.714 65.4099
75.983 139.791 64.1645
76.2632 139.063 63.5006
75.7802 140.126 63.6134
76.4095 138.22 62.7402
76.396 137.977 63.3666
76.1579 139.522 64.7188
75.7236 140.39 64.762
75.3666 141.174 63.6191
75.7863 140.519 63.0904
76.4989 137.817 64.0647
76.4234 138.621 64.7472
76.6448 137.702 64.7951
76.691 136.991 63.3442
76.9161 136.858 64.8865
75.3132 141.303 64.8128
75.0779 141.716 64.1909
75.0383 142.229 64.8421
75.1195 142.198 63.586
74.7894 143.148 64.9141
76.3529 139.767 62.5596
76.5283 138.581 62.2559
76.845 138.939 61.9803
76.5865 137.419 61.8994
76.1915 140.885 62.6888
77.2753 139.157 61.867
77.0581 138.195 61.134
82.4227 145.811 68.2243
81.6746 146.49 67.57
82.2292 145.551 67.1357
80.6941 146.928 66.8331
80.8819 147.242 67.9279
82.6724 145.961 69.2883
83.0165 145.073 68.7778
82.5683 144.596 66.8115
81.9153 145.094 66.282
81.0453 147.326 69.1371
82.1573 146.72 69.9247
81.2044 147.111 70.3412
82.9081 145.791 70.3454
79.7576 147.502 68.285
80.0481 146.983 70.3561
81.3272 146.505 71.1027
83.3993 144.248 68.2215
83.2132 144.032 67.2655
83.777 143.358 67.692
83.0061 143.664 66.4352
83.762 144.353 69.1076
84.1551 142.649 68.0559
83.8835 142.475 67.3202
81.1446 145.426 65.7688
80.5187 146.396 65.8942
80.3962 145.585 65.164
79.6044 147.074 66.0142
81.622 144.378 65.5383
80.3362 144.707 64.5182
79.6628 145.496 64.5678
77.1226 147.516 66.4958
75.6973 147.439 66.9352
75.9229 147.24 65.55
75.0471 146.497 67.3245
76.1451 146.957 68.1805
78.4139 147.512 67.4193
78.4503 147.382 66.1929
76.4651 146.59 64.5729
75.1497 146.518 64.8135
77.4797 147.111 68.9081
78.5853 147.481 68.6277
78.8279 147.12 69.6683
76.9905 146.152 68.7993
79.2503 146.352 70.1902
78.624 146.851 65.2195
77.6875 146.404 64.5418
78.8178 145.966 64.5437
77.0705 145.634 63.9856
79.0328 145.15 64.0092
74.3646 145.862 65.297
74.5257 145.75 66.5147
74.5739 144.85 65.7069
75.5595 145.367 67.2124
74.8973 145.357 64.2434
74.5848 144.024 65.1982
75.0392 144.11 65.9017
82.2647 131.572 66.9277
83.3571 131.66 68.0167
83.2845 131.584 66.6113
84.4879 131.848 69.1798
83.3156 132.03 69.1952
81.3519 131.849 67.0726
81.1742 131.504 66.0002
83.2017 131.536 65.2644
84.3245 131.639 66.2071
82.3431 132.397 68.9935
81.5037 132.329 67.9713
81.566 133.01 68.7197
80.719 132.414 67.0753
83.1943 132.691 69.9289
81.6608 133.672 69.2217
81.0593 133.612 68.4469
81.0245 131.479 64.7638
82.0555 131.54 64.4161
80.9121 131.41 63.6085
83.0342 131.655 64.0186
79.992 131.599 65.1546
79.7279 131.416 62.8615
80.8388 131.518 62.54
85.2822 132.041 67.0094
85.4514 132.111 68.5348
85.8661 132.803 67.7587
85.4513 132.462 70.0099
85.0266 132.216 65.6941
85.8199 133.594 67.1832
86.0235 133.632 68.3668
78.7118 133.68 66.1847
78.8399 132.736 65.9142
78.3347 133.247 65.2793
79.2061 132.06 65.5678
79.7127 132.529 66.4549
78.9926 134.207 66.9284
78.4684 134.56 66.4516
77.9433 133.759 64.6796
78.097 132.918 64.2206
80.147 133.074 67.1614
79.6479 133.914 67.4063
80.429 133.739 67.84
79.3116 134.835 67.6297
80.6143 134.397 68.471
77.9199 134.964 66.0061
77.7443 134.605 65.1047
77.4176 135.476 65.5663
77.5956 134.382 64.1262
78.0417 135.392 66.8669
77.1399 136.328 65.977
77.1202 136.087 65.165
78.2435 132.225 63.7514
78.9082 131.818 64.4585
78.7213 131.652 63.2139
77.8828 132.831 63.0857
78.8817 131.701 62.1132
84.0655 143.099 71.6974
84.1031 143.723 70.8943
84.5648 142.554 71.0387
83.9748 144.118 70.003
83.5927 144.821 70.6907
83.1745 143.462 71.9
83.5222 142.402 71.9584
84.6154 141.49 70.9461
84.6847 141.922 70.3145
83.0392 145.318 71.3387
82.646 144.454 71.7035
82.0237 145.601 71.644
83.7871 141.488 71.7051
84.3393 140.98 71.3563
83.9083 140.511 71.453
84.5957 142.283 69.5691
84.2898 143.388 69.3745
84.3794 142.537 68.7827
82.6884 142.549 64.9776
82.4942 141.842 64.2776
83.0244 141.485 64.7441
82.2463 141.144 63.6512
81.8515 142.127 63.9052
82.2053 143.537 65.2415
82.8329 143.133 65.6871
83.5291 141.066 65.2386
83.4584 140.46 64.5176
81.3896 143.009 64.1313
81.5242 143.738 64.8191
80.8446 143.852 64.3959
83.3409 142.654 66.1412
83.6367 141.604 65.9293
83.7208 142.071 66.641
83.3331 139.928 63.8385
82.6621 140.19 63.4639
83.1846 139.299 63.156
83.9774 135.17 71.1278
84.804 135.174 71.4026
84.4001 134.142 71.2725
85.4704 135.298 70.9384
84.946 136.192 71.2356
83.569 136.131 71.0805
83.2417 135.246 70.7776
83.8389 133.237 70.7132
85.0154 133.121 70.9756
84.5504 137.065 71.5978
83.7365 136.98 71.4554
84.013 137.821 71.696
82.7777 134.576 70.3511
82.9676 133.59 70.2749
82.2847 134.074 69.7687
85.8015 133.504 70.3411
85.7521 134.607 70.3105
85.9698 134.047 69.4093
84.2111 134.266 63.6813
83.6113 133.887 62.846
84.1066 133.185 63.6192
82.7751 133.652 62.0829
83.0908 134.623 62.1661
84.2492 135.272 63.7534
84.6516 134.729 64.4866
84.6012 132.652 64.5752
83.7745 132.253 63.6727
83.3671 135.562 62.3131
83.8753 135.885 63.1414
83.4928 136.479 62.628
85.1181 134.255 65.2797
85.1801 133.174 65.4074
85.4662 133.866 66.2218
82.8025 132.007 62.9021
82.3236 132.78 62.0767
81.6605 132.018 62.2313
78.2173 143.925 68.4639
77.6476 143.656 67.7624
77.3128 144.529 68.1324
77.1569 143.267 67.2607
77.8945 142.868 67.5421
78.9982 143.278 68.729
78.8995 144.093 69.0597
77.1025 145.328 68.4041
76.4393 145.033 67.6967
78.4694 142.293 67.9376
79.0371 142.519 68.4323
79.0246 141.658 68.2772
78.9316 144.857 69.3643
77.9846 145.512 69.1257
78.9562 145.571 69.8611
75.9729 144.575 67.0748
76.3869 143.66 66.9432
75.6876 143.982 66.4349
76.179 142.951 62.8982
77.0446 143.018 62.8919
76.3438 143.88 63.2331
77.9009 142.927 62.928
77.6764 141.982 62.7167
76.1758 141.91 62.8134
75.4783 142.678 63.1212
75.621 144.702 63.6599
76.6512 144.796 63.5745
77.5683 141.037 62.4549
76.8427 141.019 62.5273
77.4342 140.027 62.2031
75.0087 143.223 63.7161
74.8924 144.343 63.9415
74.6458 143.726 64.4398
77.6308 144.729 63.5254
78.1882 143.663 63.3228
78.5723 144.456 63.6555
78.3683 137.497 68.1623
79.0245 137.154 68.5578
78.6019 136.559 68.1601
79.6501 136.824 68.9155
79.4219 137.674 68.9272
78.1783 138.364 68.1117
77.7429 137.857 67.7605
78.2404 135.964 67.6101
78.8599 135.628 68.0144
79.2253 138.49 68.7549
78.6628 138.829 68.2923
79.1165 139.24 68.5394
77.4056 137.356 67.3099
77.7061 136.34 67.1581
77.2014 136.772 66.7094
79.5913 135.369 68.2805
79.9131 135.961 68.8716
80.2943 135.153 68.6037
77.2007 134.773 61.0519
77.0268 135.514 61.8477
77.297 134.503 62.1154
76.9131 136.205 62.6315
76.8284 136.407 61.7486
77.2532 135.181 60.0799
77.6512 134.165 60.3508
77.614 133.618 62.4611
77.4894 134.387 63.1219
76.7976 136.769 61.0309
77.0894 136.242 60.1387
77.0091 137.291 60.4922
78.002 133.196 60.8333
77.7609 132.886 61.8553
78.4415 132.366 61.3449
77.305 135.185 63.7353
77.0029 136.099 63.4932
77.0765 136.084 64.3485
POLYGONS 1280  5120
3 164 162 163
3 163 44 164
3 162 43 163
3 164 42 162
3 166 165 163
3 163 43 166
3 165 44 163
3 166 14 165
3 168 167 162
3 162 42 168
3 167 43 162
3 168 13 167
3 170 169 164
3 164 44 170
3 169 42 164
3 170 12 169
3 173 171 172
3 172 46 173
3 171 43 172
3 173 45 171
3 167 174 172
3 172 43 167
3 174 46 172
3 167 13 174
3 175 166 171
3 171 45 175
3 166 43 171
3 175 14 166
3 177 176 173
3 173 46 177
3 176 45 173
3 177 4 176
3 180 178 179
3 179 48 180
3 178 42 179
3 180 47 178
3 169 181 179
3 179 42 169
3 181 48 179
3 169 12 181
3 182 168 178
3 178 47 182
3 168 42 178
3 182 13 168
3 184 183 180
3 180 48 184
3 183 47 180
3 184 8 183
3 187 185 186
3 186 50 187
3 185 44 186
3 187 49 185
3 165 188 186
3 186 44 165
3 188 50 186
3 165 14 188
3 189 170 185
3 185 49 189
3 170 44 185
3 189 12 170
3 191 190 187
3 187 50 191
3 190 49 187
3 191 7 190
3 194 192 193
3 193 53 194
3 192 52 193
3 194 51 192
3 196 195 193
3 193 52 196
3 195 53 193
3 196 16 195
3 198 197 192
3 192 51 198
3 197 52 192
3 198 14 197
3 200 199 194
3 194 53 200
3 199 51 194
3 200 15 199
3 203 201 202
3 202 45 203
3 201 52 202
3 203 54 201
3 197 175 202
3 202 52 197
3 175 45 202
3 197 14 175
3 204 196 201
3 201 54 204
3 196 52 201
3 204 16 196
3 176 205 203
3 203 45 176
3 205 54 203
3 176 4 205
3 208 206 207
3 207 55 208
3 206 51 207
3 208 50 206
3 199 209 207
3 207 51 199
3 209 55 207
3 199 15 209
3 188 198 206
3 206 50 188
3 198 51 206
3 188 14 198
3 210 191 208
3 208 55 210
3 191 50 208
3 210 7 191
3 213 211 212
3 212 57 213
3 211 53 212
3 213 56 211
3 195 214 212
3 212 53 195
3 214 57 212
3 195 16 214
3 215 200 211
3 211 56 215
3 200 53 211
3 215 15 200
3 217 216 213
3 213 57 217
3 216 56 213
3 217 9 216
3 220 218 219
3 219 60 220
3 218 59 219
3 220 58 218
3 222 221 219
3 219 59 222
3 221 60 219
3 222 19 221
3 224 223 218
3 218 58 224
3 223 59 218
3 224 18 223
3 226 225 220
3 220 60 226
3 225 58 220
3 226 17 225
3 229 227 228
3 228 62 229
3 227 59 228
3 229 61 227
3 223 230 228
3 228 59 223
3 230 62 228
3 223 18 230
3 231 222 227
3 227 61 231
3 222 59 227
3 231 19 222
3 233 232 229
3 229 62 233
3 232 61 229
3 233 5 232
3 236 234 235
3 235 64 236
3 234 58 235
3 236 63 234
3 225 237 235
3 235 58 225
3 237 64 235
3 225 17 237
3 238 224 234
3 234 63 238
3 224 58 234
3 238 18 224
3 240 239 236
3 236 64 240
3 239 63 236
3 240 6 239
3 243 241 242
3 242 66 243
3 241 60 242
3 243 65 241
3 221 244 242
3 242 60 221
3 244 66 242
3 221 19 244
3 245 226 241
3 241 65 245
3 226 60 241
3 245 17 226
3 247 246 243
3 243 66 247
3 246 65 243
3 247 11 246
3 250 248 249
3 249 69 250
3 248 68 249
3 250 67 248
3 252 251 249
3 249 68 252
3 251 69 249
3 252 18 251
3 254 253 248
3 248 67 254
3 253 68 248
3 254 21 253
3 256 255 250
3 250 69 256
3 255 67 250
3 256 20 255
3 259 257 258
3 258 70 259
3 257 68 258
3 259 62 257
3 253 260 258
3 258 68 253
3 260 70 258
3 253 21 260
3 230 252 257
3 257 62 230
3 252 68 257
3 230 18 252
3 261 233 259
3 259 70 261
3 233 62 259
3 261 5 233
3 264 262 263
3 263 72 264
3 262 67 263
3 264 71 262
3 255 265 263
3 263 67 255
3 265 72 263
3 255 20 265
3 266 254 262
3 262 71 266
3 254 67 262
3 266 21 254
3 268 267 264
3 264 72 268
3 267 71 264
3 268 10 267
3 271 269 270
3 270 63 271
3 269 69 270
3 271 73 269
3 251 238 270
3 270 69 251
3 238 63 270
3 251 18 238
3 272 256 269
3 269 73 272
3 256 69 269
3 272 20 256
3 239 273 271
3 271 63 239
3 273 73 271
3 239 6 273
3 276 274 275
3 275 76 276
3 274 75 275
3 276 74 274
3 278 277 275
3 275 75 278
3 277 76 275
3 278 24 277
3 280 279 274
3 274 74 280
3 279 75 274
3 280 23 279
3 282 281 276
3 276 76 282
3 281 74 276
3 282 22 281
3 285 283 284
3 284 78 285
3 283 75 284
3 285 77 283
3 279 286 284
3 284 75 279
3 286 78 284
3 279 23 286
3 287 278 283
3 283 77 287
3 278 75 283
3 287 24 278
3 289 288 285
3 285 78 289
3 288 77 285
3 289 0 288
3 292 290 291
3 291 80 292
3 290 74 291
3 292 79 290
3 281 293 291
3 291 74 281
3 293 80 291
3 281 22 293
3 294 280 290
3 290 79 294
3 280 74 290
3 294 23 280
3 296 295 292
3 292 80 296
3 295 79 292
3 296 4 295
3 299 297 298
3 298 82 299
3 297 76 298
3 299 81 297
3 277 300 298
3 298 76 277
3 300 82 298
3 277 24 300
3 301 282 297
3 297 81 301
3 282 76 297
3 301 22 282
3 303 302 299
3 299 82 303
3 302 81 299
3 303 3 302
3 306 304 305
3 305 85 306
3 304 84 305
3 306 83 304
3 308 307 305
3 305 84 308
3 307 85 305
3 308 26 307
3 310 309 304
3 304 83 310
3 309 84 304
3 310 24 309
3 312 311 306
3 306 85 312
3 311 83 306
3 312 25 311
3 315 313 314
3 314 77 315
3 313 84 314
3 315 86 313
3 309 287 314
3 314 84 309
3 287 77 314
3 309 24 287
3 316 308 313
3 313 86 316
3 308 84 313
3 316 26 308
3 288 317 315
3 315 77 288
3 317 86 315
3 288 0 317
3 320 318 319
3 319 87 320
3 318 83 319
3 320 82 318
3 311 321 319
3 319 83 311
3 321 87 319
3 311 25 321
3 300 310 318
3 318 82 300
3 310 83 318
3 300 24 310
3 322 303 320
3 320 87 322
3 303 82 320
3 322 3 303
3 325 323 324
3 324 89 325
3 323 85 324
3 325 88 323
3 307 326 324
3 324 85 307
3 326 89 324
3 307 26 326
3 327 312 323
3 323 88 327
3 312 85 323
3 327 25 312
3 329 328 325
3 325 89 329
3 328 88 325
3 329 5 328
3 332 330 331
3 331 92 332
3 330 91 331
3 332 90 330
3 334 333 331
3 331 91 334
3 333 92 331
3 334 29 333
3 336 335 330
3 330 90 336
3 335 91 330
3 336 28 335
3 338 337 332
3 332 92 338
3 337 90 332
3 338 27 337
3 341 339 340
3 340 94 341
3 339 91 340
3 341 93 339
3 335 342 340
3 340 91 335
3 342 94 340
3 335 28 342
3 343 334 339
3 339 93 343
3 334 91 339
3 343 29 334
3 345 344 341
3 341 94 345
3 344 93 341
3 345 2 344
3 348 346 347
3 347 96 348
3 346 90 347
3 348 95 346
3 337 349 347
3 347 90 337
3 349 96 347
3 337 27 349
3 350 336 346
3 346 95 350
3 336 90 346
3 350 28 336
3 352 351 348
3 348 96 352
3 351 95 348
3 352 7 351
3 355 353 354
3 354 98 355
3 353 92 354
3 355 97 353
3 333 356 354
3 354 92 333
3 356 98 354
3 333 29 356
3 357 338 353
3 353 97 357
3 338 92 353
3 357 27 338
3 359 358 355
3 355 98 359
3 358 97 355
3 359 1 358
3 362 360 361
3 361 101 362
3 360 100 361
3 362 99 360
3 364 363 361
3 361 100 364
3 363 101 361
3 364 31 363
3 366 365 360
3 360 99 366
3 365 100 360
3 366 29 365
3 368 367 362
3 362 101 368
3 367 99 362
3 368 30 367
3 371 369 370
3 370 93 371
3 369 100 370
3 371 102 369
3 365 343 370
3 370 100 365
3 343 93 370
3 365 29 343
3 372 364 369
3 369 102 372
3 364 100 369
3 372 31 364
3 344 373 371
3 371 93 344
3 373 102 371
3 344 2 373
3 376 374 375
3 375 103 376
3 374 99 375
3 376 98 374
3 367 377 375
3 375 99 367
3 377 103 375
3 367 30 377
3 356 366 374
3 374 98 356
3 366 99 374
3 356 29 366
3 378 359 376
3 376 103 378
3 359 98 376
3 378 1 359
3 381 379 380
3 380 105 381
3 379 101 380
3 381 104 379
3 363 382 380
3 380 101 363
3 382 105 380
3 363 31 382
3 383 368 379
3 379 104 383
3 368 101 379
3 383 30 368
3 385 384 381
3 381 105 385
3 384 104 381
3 385 6 384
3 388 386 387
3 387 108 388
3 386 107 387
3 388 106 386
3 390 389 387
3 387 107 390
3 389 108 387
3 390 34 389
3 392 391 386
3 386 106 392
3 391 107 386
3 392 33 391
3 394 393 388
3 388 108 394
3 393 106 388
3 394 32 393
3 397 395 396
3 396 110 397
3 395 107 396
3 397 109 395
3 391 398 396
3 396 107 391
3 398 110 396
3 391 33 398
3 399 390 395
3 395 109 399
3 390 107 395
3 399 34 390
3 401 400 397
3 397 110 401
3 400 109 397
3 401 8 400
3 404 402 403
3 403 112 404
3 402 106 403
3 404 111 402
3 393 405 403
3 403 106 393
3 405 112 403
3 393 32 405
3 406 392 402
3 402 111 406
3 392 106 402
3 406 33 392
3 408 407 404
3 404 112 408
3 407 111 404
3 408 0 407
3 411 409 410
3 410 114 411
3 409 108 410
3 411 113 409
3 389 412 410
3 410 108 389
3 412 114 410
3 389 34 412
3 413 394 409
3 409 113 413
3 394 108 409
3 413 32 394
3 415 414 411
3 411 114 415
3 414 113 411
3 415 11 414
3 418 416 417
3 417 117 418
3 416 116 417
3 418 115 416
3 420 419 417
3 417 116 420
3 419 117 417
3 420 36 419
3 422 421 416
3 416 115 422
3 421 116 416
3 422 34 421
3 424 423 418
3 418 117 424
3 423 115 418
3 424 35 423
3 427 425 426
3 426 109 427
3 425 116 426
3 427 118 425
3 421 399 426
3 426 116 421
3 399 109 426
3 421 34 399
3 428 420 425
3 425 118 428
3 420 116 425
3 428 36 420
3 400 429 427
3 427 109 400
3 429 118 427
3 400 8 429
3 432 430 431
3 431 119 432
3 430 115 431
3 432 114 430
3 423 433 431
3 431 115 423
3 433 119 431
3 423 35 433
3 412 422 430
3 430 114 412
3 422 115 430
3 412 34 422
3 434 415 432
3 432 119 434
3 415 114 432
3 434 11 415
3 437 435 436
3 436 121 437
3 435 117 436
3 437 120 435
3 419 438 436
3 436 117 419
3 438 121 436
3 419 36 438
3 439 424 435
3 435 120 439
3 424 117 435
3 439 35 424
3 441 440 437
3 437 121 441
3 440 120 437
3 441 1 440
3 444 442 443
3 443 124 444
3 442 123 443
3 444 122 442
3 446 445 443
3 443 123 446
3 445 124 443
3 446 39 445
3 448 447 442
3 442 122 448
3 447 123 442
3 448 38 447
3 450 449 444
3 444 124 450
3 449 122 444
3 450 37 449
3 453 451 452
3 452 126 453
3 451 123 452
3 453 125 451
3 447 454 452
3 452 123 447
3 454 126 452
3 447 38 454
3 455 446 451
3 451 125 455
3 446 123 451
3 455 39 446
3 457 456 453
3 453 126 457
3 456 125 453
3 457 9 456
3 460 458 459
3 459 128 460
3 458 122 459
3 460 127 458
3 449 461 459
3 459 122 449
3 461 128 459
3 449 37 461
3 462 448 458
3 458 127 462
3 448 122 458
3 462 38 448
3 464 463 460
3 460 128 464
3 463 127 460
3 464 10 463
3 467 465 466
3 466 130 467
3 465 124 466
3 467 129 465
3 445 468 466
3 466 124 445
3 468 130 466
3 445 39 468
3 469 450 465
3 465 129 469
3 450 124 465
3 469 37 450
3 471 470 467
3 467 130 471
3 470 129 467
3 471 3 470
3 474 472 473
3 473 133 474
3 472 132 473
3 474 131 472
3 476 475 473
3 473 132 476
3 475 133 473
3 476 38 475
3 478 477 472
3 472 131 478
3 477 132 472
3 478 41 477
3 480 479 474
3 474 133 480
3 479 131 474
3 480 40 479
3 483 481 482
3 482 134 483
3 481 132 482
3 483 126 481
3 477 484 482
3 482 132 477
3 484 134 482
3 477 41 484
3 454 476 481
3 481 126 454
3 476 132 481
3 454 38 476
3 485 457 483
3 483 134 485
3 457 126 483
3 485 9 457
3 488 486 487
3 487 136 488
3 486 131 487
3 488 135 486
3 479 489 487
3 487 131 479
3 489 136 487
3 479 40 489
3 490 478 486
3 486 135 490
3 478 131 486
3 490 41 478
3 492 491 488
3 488 136 492
3 491 135 488
3 492 2 491
3 495 493 494
3 494 127 495
3 493 133 494
3 495 137 493
3 475 462 494
3 494 133 475
3 462 127 494
3 475 38 462
3 496 480 493
3 493 137 496
3 480 133 493
3 496 40 480
3 463 497 495
3 495 127 463
3 497 137 495
3 463 10 497
3 500 498 499
3 499 140 500
3 498 139 499
3 500 138 498
3 502 501 499
3 499 139 502
3 501 140 499
3 502 33 501
3 504 503 498
3 498 138 504
3 503 139 498
3 504 13 503
3 506 505 500
3 500 140 506
3 505 138 500
3 506 23 505
3 509 507 508
3 508 47 509
3 507 139 508
3 509 110 507
3 503 182 508
3 508 139 503
3 182 47 508
3 503 13 182
3 398 502 507
3 507 110 398
3 502 139 507
3 398 33 502
3 183 401 509
3 509 47 183
3 401 110 509
3 183 8 401
3 512 510 511
3 511 79 512
3 510 138 511
3 512 46 510
3 505 294 511
3 511 138 505
3 294 79 511
3 505 23 294
3 174 504 510
3 510 46 174
3 504 138 510
3 174 13 504
3 295 177 512
3 512 79 295
3 177 46 512
3 295 4 177
3 515 513 514
3 514 111 515
3 513 140 514
3 515 78 513
3 501 406 514
3 514 140 501
3 406 111 514
3 501 33 406
3 286 506 513
3 513 78 286
3 506 140 513
3 286 23 506
3 407 289 515
3 515 111 407
3 289 78 515
3 407 0 289
3 518 516 517
3 517 143 518
3 516 142 517
3 518 141 516
3 520 519 517
3 517 142 520
3 519 143 517
3 520 19 519
3 522 521 516
3 516 141 522
3 521 142 516
3 522 32 521
3 524 523 518
3 518 143 524
3 523 141 518
3 524 26 523
3 527 525 526
3 526 113 527
3 525 142 526
3 527 66 525
3 521 413 526
3 526 142 521
3 413 113 526
3 521 32 413
3 244 520 525
3 525 66 244
3 520 142 525
3 244 19 520
3 414 247 527
3 527 113 414
3 247 66 527
3 414 11 247
3 530 528 529
3 529 86 530
3 528 141 529
3 530 112 528
3 523 316 529
3 529 141 523
3 316 86 529
3 523 26 316
3 405 522 528
3 528 112 405
3 522 141 528
3 405 32 522
3 317 408 530
3 530 86 317
3 408 112 530
3 317 0 408
3 533 531 532
3 532 61 533
3 531 143 532
3 533 89 531
3 519 231 532
3 532 143 519
3 231 61 532
3 519 19 231
3 326 524 531
3 531 89 326
3 524 143 531
3 326 26 524
3 232 329 533
3 533 61 232
3 329 89 533
3 232 5 329
3 536 534 535
3 535 146 536
3 534 145 535
3 536 144 534
3 538 537 535
3 535 145 538
3 537 146 535
3 538 22 537
3 540 539 534
3 534 144 540
3 539 145 534
3 540 16 539
3 542 541 536
3 536 146 542
3 541 144 536
3 542 39 541
3 545 543 544
3 544 54 545
3 543 145 544
3 545 80 543
3 539 204 544
3 544 145 539
3 204 54 544
3 539 16 204
3 293 538 543
3 543 80 293
3 538 145 543
3 293 22 538
3 205 296 545
3 545 54 205
3 296 80 545
3 205 4 296
3 548 546 547
3 547 125 548
3 546 144 547
3 548 57 546
3 541 455 547
3 547 144 541
3 455 125 547
3 541 39 455
3 214 540 546
3 546 57 214
3 540 144 546
3 214 16 540
3 456 217 548
3 548 125 456
3 217 57 548
3 456 9 217
3 551 549 550
3 550 81 551
3 549 146 550
3 551 130 549
3 537 301 550
3 550 146 537
3 301 81 550
3 537 22 301
3 468 542 549
3 549 130 468
3 542 146 549
3 468 39 542
3 302 471 551
3 551 81 302
3 471 130 551
3 302 3 471
3 554 552 553
3 553 149 554
3 552 148 553
3 554 147 552
3 556 555 553
3 553 148 556
3 555 149 553
3 556 21 555
3 558 557 552
3 552 147 558
3 557 148 552
3 558 25 557
3 560 559 554
3 554 149 560
3 559 147 554
3 560 37 559
3 563 561 562
3 562 88 563
3 561 148 562
3 563 70 561
3 557 327 562
3 562 148 557
3 327 88 562
3 557 25 327
3 260 556 561
3 561 70 260
3 556 148 561
3 260 21 556
3 328 261 563
3 563 88 328
3 261 70 563
3 328 5 261
3 566 564 565
3 565 129 566
3 564 147 565
3 566 87 564
3 559 469 565
3 565 147 559
3 469 129 565
3 559 37 469
3 321 558 564
3 564 87 321
3 558 147 564
3 321 25 558
3 470 322 566
3 566 129 470
3 322 87 566
3 470 3 322
3 569 567 568
3 568 71 569
3 567 149 568
3 569 128 567
3 555 266 568
3 568 149 555
3 266 71 568
3 555 21 266
3 461 560 567
3 567 128 461
3 560 149 567
3 461 37 560
3 267 464 569
3 569 71 267
3 464 128 569
3 267 10 464
3 572 570 571
3 571 152 572
3 570 151 571
3 572 150 570
3 574 573 571
3 571 151 574
3 573 152 571
3 574 27 573
3 576 575 570
3 570 150 576
3 575 151 570
3 576 12 575
3 578 577 572
3 572 152 578
3 577 150 572
3 578 36 577
3 581 579 580
3 580 49 581
3 579 151 580
3 581 96 579
3 575 189 580
3 580 151 575
3 189 49 580
3 575 12 189
3 349 574 579
3 579 96 349
3 574 151 579
3 349 27 574
3 190 352 581
3 581 49 190
3 352 96 581
3 190 7 352
3 584 582 583
3 583 118 584
3 582 150 583
3 584 48 582
3 577 428 583
3 583 150 577
3 428 118 583
3 577 36 428
3 181 576 582
3 582 48 181
3 576 150 582
3 181 12 576
3 429 184 584
3 584 118 429
3 184 48 584
3 429 8 184
3 587 585 586
3 586 97 587
3 585 152 586
3 587 121 585
3 573 357 586
3 586 152 573
3 357 97 586
3 573 27 357
3 438 578 585
3 585 121 438
3 578 152 585
3 438 36 578
3 358 441 587
3 587 97 358
3 441 121 587
3 358 1 441
3 590 588 589
3 589 155 590
3 588 154 589
3 590 153 588
3 592 591 589
3 589 154 592
3 591 155 589
3 592 17 591
3 594 593 588
3 588 153 594
3 593 154 588
3 594 30 593
3 596 595 590
3 590 155 596
3 595 153 590
3 596 35 595
3 599 597 598
3 598 104 599
3 597 154 598
3 599 64 597
3 593 383 598
3 598 154 593
3 383 104 598
3 593 30 383
3 237 592 597
3 597 64 237
3 592 154 597
3 237 17 592
3 384 240 599
3 599 104 384
3 240 64 599
3 384 6 240
3 602 600 601
3 601 120 602
3 600 153 601
3 602 103 600
3 595 439 601
3 601 153 595
3 439 120 601
3 595 35 439
3 377 594 600
3 600 103 377
3 594 153 600
3 377 30 594
3 440 378 602
3 602 120 440
3 378 103 602
3 440 1 378
3 605 603 604
3 604 65 605
3 603 155 604
3 605 119 603
3 591 245 604
3 604 155 591
3 245 65 604
3 591 17 245
3 433 596 603
3 603 119 433
3 596 155 603
3 433 35 596
3 246 434 605
3 605 65 246
3 434 119 605
3 246 11 434
3 608 606 607
3 607 158 608
3 606 157 607
3 608 156 606
3 610 609 607
3 607 157 610
3 609 158 607
3 610 15 609
3 612 611 606
3 606 156 612
3 611 157 606
3 612 28 611
3 614 613 608
3 608 158 614
3 613 156 608
3 614 41 613
3 617 615 616
3 616 95 617
3 615 157 616
3 617 55 615
3 611 350 616
3 616 157 611
3 350 95 616
3 611 28 350
3 209 610 615
3 615 55 209
3 610 157 615
3 209 15 610
3 351 210 617
3 617 95 351
3 210 55 617
3 351 7 210
3 620 618 619
3 619 135 620
3 618 156 619
3 620 94 618
3 613 490 619
3 619 156 613
3 490 135 619
3 613 41 490
3 342 612 618
3 618 94 342
3 612 156 618
3 342 28 612
3 491 345 620
3 620 135 491
3 345 94 620
3 491 2 345
3 623 621 622
3 622 56 623
3 621 158 622
3 623 134 621
3 609 215 622
3 622 158 609
3 215 56 622
3 609 15 215
3 484 614 621
3 621 134 484
3 614 158 621
3 484 41 614
3 216 485 623
3 623 56 216
3 485 134 623
3 216 9 485
3 626 624 625
3 625 161 626
3 624 160 625
3 626 159 624
3 628 627 625
3 625 160 628
3 627 161 625
3 628 31 627
3 630 629 624
3 624 159 630
3 629 160 624
3 630 20 629
3 632 631 626
3 626 161 632
3 631 159 626
3 632 40 631
3 635 633 634
3 634 73 635
3 633 160 634
3 635 105 633
3 629 272 634
3 634 160 629
3 272 73 634
3 629 20 272
3 382 628 633
3 633 105 382
3 628 160 633
3 382 31 628
3 273 385 635
3 635 73 273
3 385 105 635
3 273 6 385
3 638 636 637
3 637 137 638
3 636 159 637
3 638 72 636
3 631 496 637
3 637 159 631
3 496 137 637
3 631 40 496
3 265 630 636
3 636 72 265
3 630 159 636
3 265 20 630
3 497 268 638
3 638 137 497
3 268 72 638
3 497 10 268
3 641 639 640
3 640 102 641
3 639 161 640
3 641 136 639
3 627 372 640
3 640 161 627
3 372 102 640
3 627 31 372
3 489 632 639
3 639 136 489
3 632 161 639
3 489 40 632
3 373 492 641
3 641 102 373
3 492 136 641
3 373 2 492
