# Supplementary material for: Subcortical shape biomarkers reveal limbic and basal ganglia damage in anti-LGI1 encephalitis
Source: Front Immunol. 2025 Jul 4;16:1623577. doi: 10.3389/fimmu.2025.1623577 (PMC12270846; doi:10.3389/fimmu.2025.1623577)
Supplement: Supplementary file 1 [file DataSheet1.zip › raw data/wmN01-R_Amyg_first.vtk]

# vtk DataFile Version 3.0
this file was written using fslvtkio
ASCII
DATASET POLYDATA
POINTS 642 float
76.143 123.757 53.6549
60.4686 127.225 52.656
59.7998 119.895 52.8749
73.4475 117.987 55.5694
73.5508 118.63 61.3403
71.035 121.611 45.5645
60.8936 122.872 42.7955
64.3567 120.947 60.6247
69.3901 126.478 57.8286
65.5276 114.062 59.6244
65.1694 118.05 50.3686
68.2906 127.334 47.5537
66.8504 123.774 59.735
72.0379 122.834 60.9666
68.5805 119.564 63.0687
64.0929 116.728 62.0182
70.2104 114.655 61.9069
65.0221 126.069 43.6603
66.7476 121.903 42.0045
70.538 124.961 44.0804
62.7674 119.767 45.3142
67.5634 120.79 47.9278
76.1926 115.902 58.0384
76.7066 121.422 57.9854
77.046 120.114 53.7758
72.0669 120.962 51.3609
74.4466 123.038 48.804
62.0817 124.615 56.8196
61.4626 120.141 57.2248
58.7075 123.764 52.1822
59.8917 125.719 47.1316
58.5054 121.23 47.2175
72.3419 126.205 50.4228
73.6179 125.471 56.4839
68.9582 127.641 52.931
64.0084 127.522 49.473
64.703 127.552 55.936
69.2437 118.382 53.6882
65.4474 116.44 55.8262
70.651 114.321 57.2899
61.4559 118.067 51.0038
61.0575 116.208 57.3907
69.3511 123.329 60.95
70.5031 121.459 62.8111
67.6846 122.079 62.5165
71.2322 118.953 62.5493
73.1041 120.873 61.6803
70.8182 124.952 59.6205
68.1971 125.607 59.1961
65.4536 122.47 60.4856
66.091 120.465 62.5874
66.5409 117.976 62.8121
69.4575 116.917 62.837
66.8036 115.468 62.6342
72.3592 116.449 61.78
64.1511 119.031 61.5482
64.1645 114.657 61.3465
67.7773 113.955 60.9156
66.004 124.162 42.022
69.0662 123.462 41.7995
68.0267 125.596 43.2531
71.4948 122.976 43.8299
69.2682 121.637 43.3398
63.6764 122.354 41.8415
62.9427 124.625 42.9501
66.7715 126.935 45.4429
69.4655 126.507 45.659
65.2447 120.467 46.3793
67.0099 121.272 44.7614
64.5068 120.856 43.5007
69.1733 121.498 46.6932
66.3577 119.383 49.1059
63.8996 118.849 47.8318
61.628 121.017 43.6141
77.2943 118.809 58.1439
78.4183 120.713 55.7422
77.2112 118.386 55.9944
77.4109 122.119 53.513
77.0503 122.937 55.8463
75.3991 119.942 59.9436
75.2213 117.084 60.1227
75.1899 116.613 56.1591
75.1732 118.837 54.7853
74.5583 120.55 52.5909
75.8312 121.779 51.5732
73.7386 121.699 49.8854
75.6578 123.571 51.1678
72.8203 119.52 53.7752
71.4382 121.657 48.5733
72.9162 122.233 46.7576
61.716 122.423 56.7922
60.4285 122.139 54.5092
60.0446 124.267 54.7801
59.2201 121.597 52.2826
60.5441 120.093 55.0144
62.9224 120.482 59.0934
63.4985 122.626 58.5836
60.7514 126.186 55.0401
59.0232 125.727 52.3119
58.5053 125.007 49.4896
58.3106 122.704 49.566
58.6965 123.595 46.8054
58.6706 120.474 50.0918
59.7965 126.761 49.8861
60.28 124.511 44.5794
58.9982 122.058 44.5512
73.0278 126.068 53.5403
71.5302 127.156 54.7139
71.0811 127.352 51.8196
69.3262 127.576 55.6833
71.5869 126.107 57.307
75.1683 124.687 55.1761
74.2157 125.041 52.1494
70.5006 127.133 48.6948
68.4769 127.621 50.1936
66.2893 127.788 51.2808
66.6638 127.847 54.196
64.3634 127.631 52.7044
67.0987 127.188 56.937
66.1353 127.535 48.286
62.1763 127.371 50.9572
62.3932 127.73 54.6254
67.574 117.085 54.8633
68.0679 115.541 56.9597
70.0898 116.421 55.9616
68.2685 114.318 58.7389
65.5718 115.305 58.0004
65.2354 117.439 53.1847
67.1895 118.198 52.0246
71.4282 118.163 54.9038
72.547 115.831 56.2355
61.4184 117.311 54.4898
63.2598 116.159 56.6552
63.2527 117.348 53.8598
62.8247 114.643 58.87
60.2737 118.217 55.2609
60.0257 118.829 52.0089
63.2537 117.7 50.4649
74.6155 122.235 59.7594
73.3029 124.437 58.9732
75.4737 123.71 57.6381
73.4068 124.692 49.3375
71.5587 125.831 47.1525
72.5207 124.204 46.2125
70.5809 113.83 59.6968
73.7118 114.635 60.3625
73.7186 114.218 57.5072
70.5477 119.695 52.5073
69.7736 120.933 49.7983
68.4519 119.544 50.8222
65.651 126.143 58.1853
64.4363 124.518 58.3807
63.0276 126.416 56.8749
61.9472 126.949 47.9246
62.5118 125.999 45.3337
64.2236 127.093 46.3279
60.7006 118.094 57.732
62.2747 118.438 60.0663
62.0335 116.109 60.1059
61.7613 118.76 47.9846
60.4794 120.296 45.9392
59.8033 119.194 48.6684
69.9207 122.526 61.9759
69.023 121.807 62.9094
68.5298 122.873 61.8231
68.204 120.829 63.1914
69.6237 120.498 63.1414
71.2953 122.225 61.8996
70.6717 123.062 61.0634
68.0469 123.541 60.5163
67.3073 122.954 61.2038
70.9075 120.181 62.8241
71.8249 121.194 62.3372
72.201 119.961 62.3088
72.6553 121.886 61.4778
69.9032 119.166 62.9432
72.4742 118.758 62.0006
73.4156 119.718 61.6071
70.0946 124.119 60.3201
68.7353 124.417 60.1508
69.4942 125.324 59.5736
67.4746 124.741 59.6208
71.4513 123.853 60.2637
70.0819 125.847 58.7071
68.8172 126.181 58.5362
66.4824 122.309 61.675
66.9087 121.243 62.8159
65.778 121.5 61.7809
67.2846 119.984 62.9875
66.2287 123.114 60.0924
64.802 121.709 60.6928
65.13 120.796 61.5731
67.8732 117.355 62.8757
68.1232 116.155 62.6243
66.6498 116.571 62.8545
68.4528 115.102 62.1921
69.7422 115.748 62.3847
68.9607 118.157 62.8761
67.635 118.65 62.9192
65.3528 117.302 62.4171
65.3025 116.078 62.6232
70.9254 116.598 62.4674
70.4437 117.85 62.7516
71.7682 117.631 62.2636
71.4068 115.426 61.997
73.0342 117.583 61.5926
66.3441 119.209 62.7633
65.25 118.511 62.318
65.1167 119.683 62.2149
64.1434 117.935 61.7747
64.214 120.111 61.2417
65.4265 114.922 62.3127
67.2196 114.499 62.0411
65.918 114.059 61.351
68.9184 114.212 61.4734
64.0762 115.657 61.8376
64.756 114.006 60.5317
66.6289 113.869 60.378
67.5071 123.923 41.7584
68.5143 124.675 42.3524
67.0452 124.911 42.4176
69.3388 125.252 43.507
69.932 124.271 42.692
67.9918 122.632 41.4855
66.4312 123.022 41.6264
65.5338 125.147 42.6602
66.5355 125.874 43.2049
70.4795 123.173 42.5383
69.3369 122.26 42.0835
70.5142 122.125 43.2171
68.0972 121.73 42.4379
71.1883 123.992 43.6172
71.2887 122.09 44.6243
70.2622 121.591 44.4232
64.8807 123.332 41.7574
64.4797 124.434 42.3533
63.2556 123.596 42.1304
64.0469 125.247 43.3184
65.2829 122.171 41.8037
62.1713 122.625 42.2432
61.855 123.749 42.765
67.3916 126.398 44.1821
68.7497 126.212 44.278
68.1776 126.762 45.3281
69.9834 125.85 44.8077
65.9486 126.548 44.3925
67.5495 127.202 46.5138
68.9012 127.084 46.6063
66.1115 120.902 45.5054
65.7871 121.169 44.0538
64.8638 120.628 44.8903
65.5448 121.37 42.5881
66.9089 121.364 43.166
67.1881 121.089 46.3311
66.4151 120.663 47.0856
64.0508 120.01 45.687
63.5825 120.408 44.4466
68.1329 121.373 43.8545
68.1017 121.365 45.6462
69.1366 121.394 44.9359
68.3037 121.219 47.2615
70.1373 121.437 46.0465
65.7504 119.977 47.7397
64.5639 119.594 47.0053
65.1703 119.086 48.3408
63.3022 119.281 46.5149
66.9035 120.191 48.583
65.7498 118.551 49.6701
64.5603 118.33 49.1261
63.0995 120.882 43.4295
64.1206 121.435 42.4392
62.6354 121.622 42.653
62.2459 120.394 44.3692
61.0608 121.839 42.9614
78.1438 119.729 57.0751
77.9697 119.438 55.7407
77.5757 118.483 57.0191
77.2353 119.296 54.834
78.0704 120.23 54.5827
77.8556 121.024 56.9924
77.3024 120.169 58.1273
76.959 117.391 58.0985
76.9251 117.208 56.9664
78.1917 121.435 54.6173
77.8885 121.88 55.8633
77.4248 122.466 54.6919
77.1006 122.18 56.9589
77.5096 121.048 53.5845
76.8775 122.997 53.5831
76.6654 123.362 54.7175
76.4684 119.374 59.0961
76.3448 117.985 59.1359
75.387 118.579 59.9355
75.8726 116.409 59.1224
76.1333 120.639 58.9676
74.4838 119.241 60.8801
74.3286 117.914 60.8203
76.3389 117.355 56.0593
76.3398 118.533 55.2802
75.3569 117.916 55.518
76.1374 119.415 54.3221
75.9287 116.046 56.9176
74.2662 117.324 55.8774
74.2571 118.45 55.3687
75.3826 121.067 51.9465
74.8583 121.743 50.6544
74.078 121.239 51.3884
74.2713 122.194 49.1618
75.2241 122.401 50.1539
76.4432 121.016 52.7617
75.7964 120.272 53.3159
73.2766 120.81 52.0252
72.9011 121.385 50.7198
75.8205 122.628 51.2564
76.7265 121.815 52.5824
76.4417 122.813 52.4475
75.0825 123.319 49.9792
75.8662 123.679 52.4574
74.9045 119.713 53.8052
73.687 119.991 53.2061
74.0021 119.235 54.3648
72.4764 120.187 52.5487
73.1166 118.813 54.7746
72.6744 121.648 49.1768
73.3819 122.037 48.3457
72.393 121.751 47.5622
73.7285 122.723 47.7521
71.6796 121.452 50.1079
71.2252 121.599 46.929
71.9846 121.884 46.0622
60.9492 122.264 55.7678
60.1495 123.165 54.642
60.9861 123.393 55.697
59.3343 123.997 53.4873
59.4705 123.027 53.3999
61.106 121.132 55.8083
61.7457 121.241 56.8804
61.8553 123.566 56.7294
61.0057 124.466 55.8526
59.8347 121.925 53.3637
60.5835 121.057 54.697
59.9929 120.892 53.5964
61.0182 120.146 56.1589
58.8674 122.717 52.2236
59.4128 120.678 52.5428
60.0435 119.953 53.9297
62.5008 121.375 57.7984
62.6146 122.572 57.6375
63.1447 121.572 58.8044
62.9065 123.657 57.5846
62.1161 120.245 58.2826
63.6635 120.744 59.8651
63.9357 121.731 59.6872
60.2765 125.343 54.9262
59.4368 125.065 53.6094
59.872 125.953 53.7352
58.8237 124.808 52.1781
61.3112 125.524 56.0491
60.5386 126.825 53.8308
59.6708 126.525 52.4821
58.4285 123.878 49.4906
58.5426 123.201 48.1971
58.5188 124.369 48.0989
58.4558 122.37 46.8975
58.3391 121.937 48.3484
58.3563 123.308 50.9134
58.5562 124.441 50.7711
58.8897 125.465 48.2139
59.1917 124.779 46.9137
58.3916 121.534 49.7542
58.5309 122.184 51.0329
58.8204 121.088 51.2012
58.503 120.791 48.5758
59.254 120.216 51.5001
58.7106 125.432 50.848
58.9281 126.025 49.6138
59.1414 126.356 51.08
59.7028 126.328 48.5039
60.0479 127.012 51.3247
59.2263 124.027 45.53
58.6465 122.826 45.5619
59.2023 123.293 44.3853
58.7252 121.604 45.801
60.1348 125.151 45.8023
60.4172 123.662 43.5422
59.766 122.479 43.4508
72.3089 126.599 54.1065
71.3907 127.425 53.237
72.087 126.858 52.6241
70.0846 127.525 52.4603
70.3673 127.569 53.8508
72.5725 126.356 55.6443
73.366 125.895 55.0672
72.7431 126.216 51.9983
71.7652 126.849 51.1561
70.4883 127.492 55.271
71.5329 126.704 56.0663
70.4326 126.92 56.4127
72.6244 125.787 56.9286
69.1999 127.764 54.3638
69.3088 126.996 56.7666
70.4305 126.256 57.5792
74.1063 125.45 54.4318
73.6612 125.541 52.8253
74.6843 124.938 53.6724
73.2191 125.551 51.3048
74.4618 125.151 55.8798
75.7105 124.219 54.3976
75.2485 124.381 52.9313
70.7421 127.274 50.3426
69.818 127.528 51.0372
69.6577 127.481 49.5971
68.7236 127.678 51.6021
71.4778 126.802 49.5054
69.3888 127.313 48.0826
68.3633 127.517 48.7822
66.5334 127.861 52.7526
65.5297 127.781 53.5196
65.2746 127.775 51.9095
64.527 127.742 54.4467
65.638 127.615 54.9934
67.8113 127.789 53.4554
67.5823 127.717 52.1172
65.0795 127.71 50.3962
64.1691 127.621 51.1278
66.8549 127.659 55.5886
68.0375 127.804 54.8881
68.1399 127.521 56.21
65.8959 127.424 56.4865
68.2777 126.883 57.3932
67.3908 127.695 50.7299
66.1198 127.722 49.8145
67.2438 127.635 49.293
65.0389 127.543 48.8334
67.234 127.494 47.8461
63.2612 127.517 51.8658
63.3722 127.742 53.7031
62.2746 127.637 52.8077
63.5631 127.718 55.3402
63.0922 127.452 50.1903
61.1689 127.473 51.8603
61.3481 127.54 53.6231
67.86 116.306 55.9715
69.1559 115.806 56.5209
68.8264 116.75 55.4744
70.4304 115.433 56.7597
69.378 114.927 57.2213
66.7418 116.042 56.4689
66.5522 116.681 55.3212
68.5155 117.66 54.3253
69.6612 117.472 54.9207
68.2515 114.81 57.6961
66.8691 115.444 57.4014
66.8476 114.786 58.3135
65.5252 115.863 57.017
69.4548 114.096 57.914
66.9393 114.257 59.2788
65.4785 114.689 58.8407
66.3837 117.27 54.0669
67.3908 117.73 53.5506
66.303 117.744 52.6531
68.2074 118.277 52.8603
65.303 117.058 54.6315
65.1925 117.733 51.7535
66.1594 118.05 51.1519
70.8177 117.294 55.4415
71.2715 116.09 56.2986
71.9826 117.029 55.829
71.6932 115.048 56.7745
70.3199 118.211 54.2969
72.464 118.088 55.3194
73.1203 116.924 55.8827
62.2487 116.763 55.6899
63.3304 116.901 55.3638
62.3778 117.358 54.186
64.2885 116.955 54.9763
64.3457 116.333 56.284
62.1179 116.058 56.9783
61.234 116.697 56.0252
61.4715 117.962 53.017
62.2987 117.869 52.5314
64.2933 115.648 57.4246
63.0532 115.489 57.8612
64.1698 114.962 58.4608
61.8755 115.436 58.277
64.1265 114.257 59.4141
60.6498 117.558 54.9322
60.645 117.958 53.2952
60.0918 118.35 53.6617
60.6322 118.387 51.5275
60.4659 117.11 56.3523
60.0888 119.074 53.9791
59.8845 119.339 52.4515
63.2391 117.731 52.2016
64.2095 117.383 53.5602
64.2027 117.622 52.0117
62.3616 117.826 50.7047
64.2352 117.77 50.3617
74.0067 123.434 59.4996
74.4059 124.027 58.3713
75.1342 122.986 58.7291
74.5839 124.653 57.1633
73.5383 124.921 57.7368
72.7375 123.706 60.036
73.3541 122.595 60.4464
75.6565 121.819 58.9096
76.0814 122.516 57.8563
72.443 125.233 58.1111
72.0815 124.73 59.4087
71.2945 125.545 58.4856
73.8556 121.563 60.7577
75.0475 121.075 59.9006
74.2294 120.416 60.8363
76.3442 123.341 56.8264
75.5216 124.336 56.5356
76.2124 123.876 55.6776
72.4139 125.208 48.2248
71.9741 124.939 46.6374
72.9224 124.469 47.855
71.6088 124.641 45.0078
71.0432 125.441 45.5979
72.0064 126.048 48.8268
72.7945 125.376 49.8373
74.152 124.004 48.8745
73.5523 123.686 47.5696
70.5406 126.223 46.34
71.0905 126.539 47.8944
70.0906 126.953 47.1162
73.8501 124.883 50.7563
74.6162 124.275 50.1616
74.8819 124.381 51.5468
72.977 123.256 46.271
72.2117 123.665 44.8085
72.3043 122.623 45.2237
72.2998 113.952 60.1083
73.9864 114.025 58.9646
72.3176 113.75 58.6882
75.0807 114.762 57.766
75.094 115.057 59.1434
72.0517 114.536 61.27
70.4325 114.021 60.89
70.7555 113.768 58.2859
72.1479 114.195 57.468
74.5178 115.824 60.2572
73.0641 115.447 61.2858
73.7384 116.7 60.9539
69.1424 113.843 60.4278
69.2756 113.888 59.1858
68.0713 113.969 59.7867
73.1129 114.956 56.7173
74.628 115.175 56.7157
73.8538 116.05 56.2566
70.2029 120.188 51.1281
69.0227 120.331 50.3968
69.4728 119.578 51.6635
67.9459 120.293 49.5025
68.6501 120.867 48.8807
70.9065 120.958 50.6072
71.3268 120.206 51.877
69.8746 119.046 53.1567
68.8733 118.897 52.2357
69.3587 121.389 48.3252
70.521 121.438 49.3025
70.2392 121.622 47.7477
71.6751 119.671 53.1772
70.9578 119.002 53.7624
72.0349 118.902 54.2441
67.8893 118.728 51.2979
67.3866 119.553 50.0242
66.8406 118.695 50.5106
64.94 125.407 58.407
63.6167 125.621 57.7845
64.3016 126.296 57.5519
62.5311 125.559 56.8511
63.171 124.648 57.7537
65.6965 124.149 58.9926
66.2166 125.117 59.1356
65.0708 126.971 57.1467
63.8205 127.182 56.566
64.0228 123.624 58.3656
65.1929 123.364 59.1072
64.5158 122.574 59.5293
66.879 125.882 58.7139
66.4122 126.86 57.656
67.5476 126.414 58.0347
62.5678 127.326 55.9459
61.8115 126.394 56.0901
61.4321 127.115 55.0031
62.2139 126.433 46.6347
63.4556 126.517 45.7916
63.0983 126.989 47.1422
64.5867 126.598 44.9445
63.6995 126.014 44.4347
61.2092 125.928 46.2095
60.9088 126.468 47.4208
62.9939 127.224 48.6012
63.995 127.362 47.8653
62.6392 125.448 44.0249
61.4226 125.408 44.9493
61.5506 124.663 43.7091
60.7654 126.912 48.7654
62.0347 127.114 49.3519
60.9688 127.179 50.293
65.1283 127.392 47.2449
65.4463 127.042 45.7632
66.2866 127.368 46.7952
61.345 118.213 59.0151
62.0529 117.247 60.2196
61.289 117.08 58.919
62.9658 116.349 61.1772
63.0402 117.616 61.1787
61.6579 119.345 58.8096
61.0031 119.165 57.6201
60.7901 117.048 57.6082
61.2897 115.997 58.7437
63.1718 118.699 60.9127
62.5626 119.475 59.65
63.3374 119.774 60.5114
60.6359 119.142 56.4039
60.3263 118.057 56.5174
60.4076 119.094 55.1891
62.1056 115.111 59.5574
63.0791 115.345 60.8384
63.2628 114.522 60.1698
61.1891 119.537 46.9408
60.09 119.804 47.2786
60.7948 118.848 48.2466
59.0713 120.243 47.8646
59.2599 120.619 46.4268
61.6312 119.964 45.5211
62.2062 119.344 46.6298
61.5567 118.12 49.3427
60.6069 118.461 49.6416
59.6618 121.039 45.0497
60.9035 120.606 44.6347
60.1992 121.411 43.9766
62.8025 118.688 47.7607
62.5167 117.994 49.0964
63.4958 118.095 49.0321
59.744 118.957 50.2032
59.0604 119.738 49.1784
59.3945 119.592 50.7916
POLYGONS 1280  5120
3 164 162 163
3 163 44 164
3 162 43 163
3 164 42 162
3 166 165 163
3 163 43 166
3 165 44 163
3 166 14 165
3 168 167 162
3 162 42 168
3 167 43 162
3 168 13 167
3 170 169 164
3 164 44 170
3 169 42 164
3 170 12 169
3 173 171 172
3 172 46 173
3 171 43 172
3 173 45 171
3 167 174 172
3 172 43 167
3 174 46 172
3 167 13 174
3 175 166 171
3 171 45 175
3 166 43 171
3 175 14 166
3 177 176 173
3 173 46 177
3 176 45 173
3 177 4 176
3 180 178 179
3 179 48 180
3 178 42 179
3 180 47 178
3 169 181 179
3 179 42 169
3 181 48 179
3 169 12 181
3 182 168 178
3 178 47 182
3 168 42 178
3 182 13 168
3 184 183 180
3 180 48 184
3 183 47 180
3 184 8 183
3 187 185 186
3 186 50 187
3 185 44 186
3 187 49 185
3 165 188 186
3 186 44 165
3 188 50 186
3 165 14 188
3 189 170 185
3 185 49 189
3 170 44 185
3 189 12 170
3 191 190 187
3 187 50 191
3 190 49 187
3 191 7 190
3 194 192 193
3 193 53 194
3 192 52 193
3 194 51 192
3 196 195 193
3 193 52 196
3 195 53 193
3 196 16 195
3 198 197 192
3 192 51 198
3 197 52 192
3 198 14 197
3 200 199 194
3 194 53 200
3 199 51 194
3 200 15 199
3 203 201 202
3 202 45 203
3 201 52 202
3 203 54 201
3 197 175 202
3 202 52 197
3 175 45 202
3 197 14 175
3 204 196 201
3 201 54 204
3 196 52 201
3 204 16 196
3 176 205 203
3 203 45 176
3 205 54 203
3 176 4 205
3 208 206 207
3 207 55 208
3 206 51 207
3 208 50 206
3 199 209 207
3 207 51 199
3 209 55 207
3 199 15 209
3 188 198 206
3 206 50 188
3 198 51 206
3 188 14 198
3 210 191 208
3 208 55 210
3 191 50 208
3 210 7 191
3 213 211 212
3 212 57 213
3 211 53 212
3 213 56 211
3 195 214 212
3 212 53 195
3 214 57 212
3 195 16 214
3 215 200 211
3 211 56 215
3 200 53 211
3 215 15 200
3 217 216 213
3 213 57 217
3 216 56 213
3 217 9 216
3 220 218 219
3 219 60 220
3 218 59 219
3 220 58 218
3 222 221 219
3 219 59 222
3 221 60 219
3 222 19 221
3 224 223 218
3 218 58 224
3 223 59 218
3 224 18 223
3 226 225 220
3 220 60 226
3 225 58 220
3 226 17 225
3 229 227 228
3 228 62 229
3 227 59 228
3 229 61 227
3 223 230 228
3 228 59 223
3 230 62 228
3 223 18 230
3 231 222 227
3 227 61 231
3 222 59 227
3 231 19 222
3 233 232 229
3 229 62 233
3 232 61 229
3 233 5 232
3 236 234 235
3 235 64 236
3 234 58 235
3 236 63 234
3 225 237 235
3 235 58 225
3 237 64 235
3 225 17 237
3 238 224 234
3 234 63 238
3 224 58 234
3 238 18 224
3 240 239 236
3 236 64 240
3 239 63 236
3 240 6 239
3 243 241 242
3 242 66 243
3 241 60 242
3 243 65 241
3 221 244 242
3 242 60 221
3 244 66 242
3 221 19 244
3 245 226 241
3 241 65 245
3 226 60 241
3 245 17 226
3 247 246 243
3 243 66 247
3 246 65 243
3 247 11 246
3 250 248 249
3 249 69 250
3 248 68 249
3 250 67 248
3 252 251 249
3 249 68 252
3 251 69 249
3 252 18 251
3 254 253 248
3 248 67 254
3 253 68 248
3 254 21 253
3 256 255 250
3 250 69 256
3 255 67 250
3 256 20 255
3 259 257 258
3 258 70 259
3 257 68 258
3 259 62 257
3 253 260 258
3 258 68 253
3 260 70 258
3 253 21 260
3 230 252 257
3 257 62 230
3 252 68 257
3 230 18 252
3 261 233 259
3 259 70 261
3 233 62 259
3 261 5 233
3 264 262 263
3 263 72 264
3 262 67 263
3 264 71 262
3 255 265 263
3 263 67 255
3 265 72 263
3 255 20 265
3 266 254 262
3 262 71 266
3 254 67 262
3 266 21 254
3 268 267 264
3 264 72 268
3 267 71 264
3 268 10 267
3 271 269 270
3 270 63 271
3 269 69 270
3 271 73 269
3 251 238 270
3 270 69 251
3 238 63 270
3 251 18 238
3 272 256 269
3 269 73 272
3 256 69 269
3 272 20 256
3 239 273 271
3 271 63 239
3 273 73 271
3 239 6 273
3 276 274 275
3 275 76 276
3 274 75 275
3 276 74 274
3 278 277 275
3 275 75 278
3 277 76 275
3 278 24 277
3 280 279 274
3 274 74 280
3 279 75 274
3 280 23 279
3 282 281 276
3 276 76 282
3 281 74 276
3 282 22 281
3 285 283 284
3 284 78 285
3 283 75 284
3 285 77 283
3 279 286 284
3 284 75 279
3 286 78 284
3 279 23 286
3 287 278 283
3 283 77 287
3 278 75 283
3 287 24 278
3 289 288 285
3 285 78 289
3 288 77 285
3 289 0 288
3 292 290 291
3 291 80 292
3 290 74 291
3 292 79 290
3 281 293 291
3 291 74 281
3 293 80 291
3 281 22 293
3 294 280 290
3 290 79 294
3 280 74 290
3 294 23 280
3 296 295 292
3 292 80 296
3 295 79 292
3 296 4 295
3 299 297 298
3 298 82 299
3 297 76 298
3 299 81 297
3 277 300 298
3 298 76 277
3 300 82 298
3 277 24 300
3 301 282 297
3 297 81 301
3 282 76 297
3 301 22 282
3 303 302 299
3 299 82 303
3 302 81 299
3 303 3 302
3 306 304 305
3 305 85 306
3 304 84 305
3 306 83 304
3 308 307 305
3 305 84 308
3 307 85 305
3 308 26 307
3 310 309 304
3 304 83 310
3 309 84 304
3 310 24 309
3 312 311 306
3 306 85 312
3 311 83 306
3 312 25 311
3 315 313 314
3 314 77 315
3 313 84 314
3 315 86 313
3 309 287 314
3 314 84 309
3 287 77 314
3 309 24 287
3 316 308 313
3 313 86 316
3 308 84 313
3 316 26 308
3 288 317 315
3 315 77 288
3 317 86 315
3 288 0 317
3 320 318 319
3 319 87 320
3 318 83 319
3 320 82 318
3 311 321 319
3 319 83 311
3 321 87 319
3 311 25 321
3 300 310 318
3 318 82 300
3 310 83 318
3 300 24 310
3 322 303 320
3 320 87 322
3 303 82 320
3 322 3 303
3 325 323 324
3 324 89 325
3 323 85 324
3 325 88 323
3 307 326 324
3 324 85 307
3 326 89 324
3 307 26 326
3 327 312 323
3 323 88 327
3 312 85 323
3 327 25 312
3 329 328 325
3 325 89 329
3 328 88 325
3 329 5 328
3 332 330 331
3 331 92 332
3 330 91 331
3 332 90 330
3 334 333 331
3 331 91 334
3 333 92 331
3 334 29 333
3 336 335 330
3 330 90 336
3 335 91 330
3 336 28 335
3 338 337 332
3 332 92 338
3 337 90 332
3 338 27 337
3 341 339 340
3 340 94 341
3 339 91 340
3 341 93 339
3 335 342 340
3 340 91 335
3 342 94 340
3 335 28 342
3 343 334 339
3 339 93 343
3 334 91 339
3 343 29 334
3 345 344 341
3 341 94 345
3 344 93 341
3 345 2 344
3 348 346 347
3 347 96 348
3 346 90 347
3 348 95 346
3 337 349 347
3 347 90 337
3 349 96 347
3 337 27 349
3 350 336 346
3 346 95 350
3 336 90 346
3 350 28 336
3 352 351 348
3 348 96 352
3 351 95 348
3 352 7 351
3 355 353 354
3 354 98 355
3 353 92 354
3 355 97 353
3 333 356 354
3 354 92 333
3 356 98 354
3 333 29 356
3 357 338 353
3 353 97 357
3 338 92 353
3 357 27 338
3 359 358 355
3 355 98 359
3 358 97 355
3 359 1 358
3 362 360 361
3 361 101 362
3 360 100 361
3 362 99 360
3 364 363 361
3 361 100 364
3 363 101 361
3 364 31 363
3 366 365 360
3 360 99 366
3 365 100 360
3 366 29 365
3 368 367 362
3 362 101 368
3 367 99 362
3 368 30 367
3 371 369 370
3 370 93 371
3 369 100 370
3 371 102 369
3 365 343 370
3 370 100 365
3 343 93 370
3 365 29 343
3 372 364 369
3 369 102 372
3 364 100 369
3 372 31 364
3 344 373 371
3 371 93 344
3 373 102 371
3 344 2 373
3 376 374 375
3 375 103 376
3 374 99 375
3 376 98 374
3 367 377 375
3 375 99 367
3 377 103 375
3 367 30 377
3 356 366 374
3 374 98 356
3 366 99 374
3 356 29 366
3 378 359 376
3 376 103 378
3 359 98 376
3 378 1 359
3 381 379 380
3 380 105 381
3 379 101 380
3 381 104 379
3 363 382 380
3 380 101 363
3 382 105 380
3 363 31 382
3 383 368 379
3 379 104 383
3 368 101 379
3 383 30 368
3 385 384 381
3 381 105 385
3 384 104 381
3 385 6 384
3 388 386 387
3 387 108 388
3 386 107 387
3 388 106 386
3 390 389 387
3 387 107 390
3 389 108 387
3 390 34 389
3 392 391 386
3 386 106 392
3 391 107 386
3 392 33 391
3 394 393 388
3 388 108 394
3 393 106 388
3 394 32 393
3 397 395 396
3 396 110 397
3 395 107 396
3 397 109 395
3 391 398 396
3 396 107 391
3 398 110 396
3 391 33 398
3 399 390 395
3 395 109 399
3 390 107 395
3 399 34 390
3 401 400 397
3 397 110 401
3 400 109 397
3 401 8 400
3 404 402 403
3 403 112 404
3 402 106 403
3 404 111 402
3 393 405 403
3 403 106 393
3 405 112 403
3 393 32 405
3 406 392 402
3 402 111 406
3 392 106 402
3 406 33 392
3 408 407 404
3 404 112 408
3 407 111 404
3 408 0 407
3 411 409 410
3 410 114 411
3 409 108 410
3 411 113 409
3 389 412 410
3 410 108 389
3 412 114 410
3 389 34 412
3 413 394 409
3 409 113 413
3 394 108 409
3 413 32 394
3 415 414 411
3 411 114 415
3 414 113 411
3 415 11 414
3 418 416 417
3 417 117 418
3 416 116 417
3 418 115 416
3 420 419 417
3 417 116 420
3 419 117 417
3 420 36 419
3 422 421 416
3 416 115 422
3 421 116 416
3 422 34 421
3 424 423 418
3 418 117 424
3 423 115 418
3 424 35 423
3 427 425 426
3 426 109 427
3 425 116 426
3 427 118 425
3 421 399 426
3 426 116 421
3 399 109 426
3 421 34 399
3 428 420 425
3 425 118 428
3 420 116 425
3 428 36 420
3 400 429 427
3 427 109 400
3 429 118 427
3 400 8 429
3 432 430 431
3 431 119 432
3 430 115 431
3 432 114 430
3 423 433 431
3 431 115 423
3 433 119 431
3 423 35 433
3 412 422 430
3 430 114 412
3 422 115 430
3 412 34 422
3 434 415 432
3 432 119 434
3 415 114 432
3 434 11 415
3 437 435 436
3 436 121 437
3 435 117 436
3 437 120 435
3 419 438 436
3 436 117 419
3 438 121 436
3 419 36 438
3 439 424 435
3 435 120 439
3 424 117 435
3 439 35 424
3 441 440 437
3 437 121 441
3 440 120 437
3 441 1 440
3 444 442 443
3 443 124 444
3 442 123 443
3 444 122 442
3 446 445 443
3 443 123 446
3 445 124 443
3 446 39 445
3 448 447 442
3 442 122 448
3 447 123 442
3 448 38 447
3 450 449 444
3 444 124 450
3 449 122 444
3 450 37 449
3 453 451 452
3 452 126 453
3 451 123 452
3 453 125 451
3 447 454 452
3 452 123 447
3 454 126 452
3 447 38 454
3 455 446 451
3 451 125 455
3 446 123 451
3 455 39 446
3 457 456 453
3 453 126 457
3 456 125 453
3 457 9 456
3 460 458 459
3 459 128 460
3 458 122 459
3 460 127 458
3 449 461 459
3 459 122 449
3 461 128 459
3 449 37 461
3 462 448 458
3 458 127 462
3 448 122 458
3 462 38 448
3 464 463 460
3 460 128 464
3 463 127 460
3 464 10 463
3 467 465 466
3 466 130 467
3 465 124 466
3 467 129 465
3 445 468 466
3 466 124 445
3 468 130 466
3 445 39 468
3 469 450 465
3 465 129 469
3 450 124 465
3 469 37 450
3 471 470 467
3 467 130 471
3 470 129 467
3 471 3 470
3 474 472 473
3 473 133 474
3 472 132 473
3 474 131 472
3 476 475 473
3 473 132 476
3 475 133 473
3 476 38 475
3 478 477 472
3 472 131 478
3 477 132 472
3 478 41 477
3 480 479 474
3 474 133 480
3 479 131 474
3 480 40 479
3 483 481 482
3 482 134 483
3 481 132 482
3 483 126 481
3 477 484 482
3 482 132 477
3 484 134 482
3 477 41 484
3 454 476 481
3 481 126 454
3 476 132 481
3 454 38 476
3 485 457 483
3 483 134 485
3 457 126 483
3 485 9 457
3 488 486 487
3 487 136 488
3 486 131 487
3 488 135 486
3 479 489 487
3 487 131 479
3 489 136 487
3 479 40 489
3 490 478 486
3 486 135 490
3 478 131 486
3 490 41 478
3 492 491 488
3 488 136 492
3 491 135 488
3 492 2 491
3 495 493 494
3 494 127 495
3 493 133 494
3 495 137 493
3 475 462 494
3 494 133 475
3 462 127 494
3 475 38 462
3 496 480 493
3 493 137 496
3 480 133 493
3 496 40 480
3 463 497 495
3 495 127 463
3 497 137 495
3 463 10 497
3 500 498 499
3 499 140 500
3 498 139 499
3 500 138 498
3 502 501 499
3 499 139 502
3 501 140 499
3 502 33 501
3 504 503 498
3 498 138 504
3 503 139 498
3 504 13 503
3 506 505 500
3 500 140 506
3 505 138 500
3 506 23 505
3 509 507 508
3 508 47 509
3 507 139 508
3 509 110 507
3 503 182 508
3 508 139 503
3 182 47 508
3 503 13 182
3 398 502 507
3 507 110 398
3 502 139 507
3 398 33 502
3 183 401 509
3 509 47 183
3 401 110 509
3 183 8 401
3 512 510 511
3 511 79 512
3 510 138 511
3 512 46 510
3 505 294 511
3 511 138 505
3 294 79 511
3 505 23 294
3 174 504 510
3 510 46 174
3 504 138 510
3 174 13 504
3 295 177 512
3 512 79 295
3 177 46 512
3 295 4 177
3 515 513 514
3 514 111 515
3 513 140 514
3 515 78 513
3 501 406 514
3 514 140 501
3 406 111 514
3 501 33 406
3 286 506 513
3 513 78 286
3 506 140 513
3 286 23 506
3 407 289 515
3 515 111 407
3 289 78 515
3 407 0 289
3 518 516 517
3 517 143 518
3 516 142 517
3 518 141 516
3 520 519 517
3 517 142 520
3 519 143 517
3 520 19 519
3 522 521 516
3 516 141 522
3 521 142 516
3 522 32 521
3 524 523 518
3 518 143 524
3 523 141 518
3 524 26 523
3 527 525 526
3 526 113 527
3 525 142 526
3 527 66 525
3 521 413 526
3 526 142 521
3 413 113 526
3 521 32 413
3 244 520 525
3 525 66 244
3 520 142 525
3 244 19 520
3 414 247 527
3 527 113 414
3 247 66 527
3 414 11 247
3 530 528 529
3 529 86 530
3 528 141 529
3 530 112 528
3 523 316 529
3 529 141 523
3 316 86 529
3 523 26 316
3 405 522 528
3 528 112 405
3 522 141 528
3 405 32 522
3 317 408 530
3 530 86 317
3 408 112 530
3 317 0 408
3 533 531 532
3 532 61 533
3 531 143 532
3 533 89 531
3 519 231 532
3 532 143 519
3 231 61 532
3 519 19 231
3 326 524 531
3 531 89 326
3 524 143 531
3 326 26 524
3 232 329 533
3 533 61 232
3 329 89 533
3 232 5 329
3 536 534 535
3 535 146 536
3 534 145 535
3 536 144 534
3 538 537 535
3 535 145 538
3 537 146 535
3 538 22 537
3 540 539 534
3 534 144 540
3 539 145 534
3 540 16 539
3 542 541 536
3 536 146 542
3 541 144 536
3 542 39 541
3 545 543 544
3 544 54 545
3 543 145 544
3 545 80 543
3 539 204 544
3 544 145 539
3 204 54 544
3 539 16 204
3 293 538 543
3 543 80 293
3 538 145 543
3 293 22 538
3 205 296 545
3 545 54 205
3 296 80 545
3 205 4 296
3 548 546 547
3 547 125 548
3 546 144 547
3 548 57 546
3 541 455 547
3 547 144 541
3 455 125 547
3 541 39 455
3 214 540 546
3 546 57 214
3 540 144 546
3 214 16 540
3 456 217 548
3 548 125 456
3 217 57 548
3 456 9 217
3 551 549 550
3 550 81 551
3 549 146 550
3 551 130 549
3 537 301 550
3 550 146 537
3 301 81 550
3 537 22 301
3 468 542 549
3 549 130 468
3 542 146 549
3 468 39 542
3 302 471 551
3 551 81 302
3 471 130 551
3 302 3 471
3 554 552 553
3 553 149 554
3 552 148 553
3 554 147 552
3 556 555 553
3 553 148 556
3 555 149 553
3 556 21 555
3 558 557 552
3 552 147 558
3 557 148 552
3 558 25 557
3 560 559 554
3 554 149 560
3 559 147 554
3 560 37 559
3 563 561 562
3 562 88 563
3 561 148 562
3 563 70 561
3 557 327 562
3 562 148 557
3 327 88 562
3 557 25 327
3 260 556 561
3 561 70 260
3 556 148 561
3 260 21 556
3 328 261 563
3 563 88 328
3 261 70 563
3 328 5 261
3 566 564 565
3 565 129 566
3 564 147 565
3 566 87 564
3 559 469 565
3 565 147 559
3 469 129 565
3 559 37 469
3 321 558 564
3 564 87 321
3 558 147 564
3 321 25 558
3 470 322 566
3 566 129 470
3 322 87 566
3 470 3 322
3 569 567 568
3 568 71 569
3 567 149 568
3 569 128 567
3 555 266 568
3 568 149 555
3 266 71 568
3 555 21 266
3 461 560 567
3 567 128 461
3 560 149 567
3 461 37 560
3 267 464 569
3 569 71 267
3 464 128 569
3 267 10 464
3 572 570 571
3 571 152 572
3 570 151 571
3 572 150 570
3 574 573 571
3 571 151 574
3 573 152 571
3 574 27 573
3 576 575 570
3 570 150 576
3 575 151 570
3 576 12 575
3 578 577 572
3 572 152 578
3 577 150 572
3 578 36 577
3 581 579 580
3 580 49 581
3 579 151 580
3 581 96 579
3 575 189 580
3 580 151 575
3 189 49 580
3 575 12 189
3 349 574 579
3 579 96 349
3 574 151 579
3 349 27 574
3 190 352 581
3 581 49 190
3 352 96 581
3 190 7 352
3 584 582 583
3 583 118 584
3 582 150 583
3 584 48 582
3 577 428 583
3 583 150 577
3 428 118 583
3 577 36 428
3 181 576 582
3 582 48 181
3 576 150 582
3 181 12 576
3 429 184 584
3 584 118 429
3 184 48 584
3 429 8 184
3 587 585 586
3 586 97 587
3 585 152 586
3 587 121 585
3 573 357 586
3 586 152 573
3 357 97 586
3 573 27 357
3 438 578 585
3 585 121 438
3 578 152 585
3 438 36 578
3 358 441 587
3 587 97 358
3 441 121 587
3 358 1 441
3 590 588 589
3 589 155 590
3 588 154 589
3 590 153 588
3 592 591 589
3 589 154 592
3 591 155 589
3 592 17 591
3 594 593 588
3 588 153 594
3 593 154 588
3 594 30 593
3 596 595 590
3 590 155 596
3 595 153 590
3 596 35 595
3 599 597 598
3 598 104 599
3 597 154 598
3 599 64 597
3 593 383 598
3 598 154 593
3 383 104 598
3 593 30 383
3 237 592 597
3 597 64 237
3 592 154 597
3 237 17 592
3 384 240 599
3 599 104 384
3 240 64 599
3 384 6 240
3 602 600 601
3 601 120 602
3 600 153 601
3 602 103 600
3 595 439 601
3 601 153 595
3 439 120 601
3 595 35 439
3 377 594 600
3 600 103 377
3 594 153 600
3 377 30 594
3 440 378 602
3 602 120 440
3 378 103 602
3 440 1 378
3 605 603 604
3 604 65 605
3 603 155 604
3 605 119 603
3 591 245 604
3 604 155 591
3 245 65 604
3 591 17 245
3 433 596 603
3 603 119 433
3 596 155 603
3 433 35 596
3 246 434 605
3 605 65 246
3 434 119 605
3 246 11 434
3 608 606 607
3 607 158 608
3 606 157 607
3 608 156 606
3 610 609 607
3 607 157 610
3 609 158 607
3 610 15 609
3 612 611 606
3 606 156 612
3 611 157 606
3 612 28 611
3 614 613 608
3 608 158 614
3 613 156 608
3 614 41 613
3 617 615 616
3 616 95 617
3 615 157 616
3 617 55 615
3 611 350 616
3 616 157 611
3 350 95 616
3 611 28 350
3 209 610 615
3 615 55 209
3 610 157 615
3 209 15 610
3 351 210 617
3 617 95 351
3 210 55 617
3 351 7 210
3 620 618 619
3 619 135 620
3 618 156 619
3 620 94 618
3 613 490 619
3 619 156 613
3 490 135 619
3 613 41 490
3 342 612 618
3 618 94 342
3 612 156 618
3 342 28 612
3 491 345 620
3 620 135 491
3 345 94 620
3 491 2 345
3 623 621 622
3 622 56 623
3 621 158 622
3 623 134 621
3 609 215 622
3 622 158 609
3 215 56 622
3 609 15 215
3 484 614 621
3 621 134 484
3 614 158 621
3 484 41 614
3 216 485 623
3 623 56 216
3 485 134 623
3 216 9 485
3 626 624 625
3 625 161 626
3 624 160 625
3 626 159 624
3 628 627 625
3 625 160 628
3 627 161 625
3 628 31 627
3 630 629 624
3 624 159 630
3 629 160 624
3 630 20 629
3 632 631 626
3 626 161 632
3 631 159 626
3 632 40 631
3 635 633 634
3 634 73 635
3 633 160 634
3 635 105 633
3 629 272 634
3 634 160 629
3 272 73 634
3 629 20 272
3 382 628 633
3 633 105 382
3 628 160 633
3 382 31 628
3 273 385 635
3 635 73 273
3 385 105 635
3 273 6 385
3 638 636 637
3 637 137 638
3 636 159 637
3 638 72 636
3 631 496 637
3 637 159 631
3 496 137 637
3 631 40 496
3 265 630 636
3 636 72 265
3 630 159 636
3 265 20 630
3 497 268 638
3 638 137 497
3 268 72 638
3 497 10 268
3 641 639 640
3 640 102 641
3 639 161 640
3 641 136 639
3 627 372 640
3 640 161 627
3 372 102 640
3 627 31 372
3 489 632 639
3 639 136 489
3 632 161 639
3 489 40 632
3 373 492 641
3 641 102 373
3 492 136 641
3 373 2 492
