# Supplementary material for: Subcortical shape biomarkers reveal limbic and basal ganglia damage in anti-LGI1 encephalitis
Source: Front Immunol. 2025 Jul 4;16:1623577. doi: 10.3389/fimmu.2025.1623577 (PMC12270846; doi:10.3389/fimmu.2025.1623577)
Supplement: Supplementary file 1 [file DataSheet1.zip › raw data/wmN01-R_Caud_first.vtk]

# vtk DataFile Version 3.0
this file was written using fslvtkio
ASCII
DATASET POLYDATA
POINTS 1068 float
72.8853 147.594 66.8633
71.7029 147.561 68.4263
72.4207 146.427 68.0097
73.431 146.029 67.2001
74.2494 147.45 66.047
74.7499 146.184 66.8576
75.7983 147.329 65.9267
76.2173 146.212 66.999
77.1759 147.237 66.2995
77.7233 146.466 67.4106
72.3713 148.941 67.5868
71.2351 148.575 69.3862
73.6645 149.223 66.2774
75.2534 149.124 65.6294
76.9805 148.714 65.7657
78.3859 147.953 66.632
71.8723 149.885 68.6743
71.0432 149.838 70.2003
73.0771 150.486 67.3385
74.6405 150.744 66.4959
76.3555 150.439 66.1768
78.024 149.741 66.6522
72.1864 151.14 68.844
73.8181 151.816 67.7253
75.7351 151.862 67.3572
77.2666 151.281 67.2756
77.502 140.839 66.9838
76.5813 139.966 68.1336
77.3602 138.861 67.1172
78.6978 139.232 66.8756
79.014 140.871 67.3991
79.9769 139.756 67.6205
76.177 141.748 67.6068
75.0441 142.31 68.3311
75.7243 140.948 69.041
77.41 142.575 67.7623
78.5391 142.34 68.2268
79.9517 141.39 68.4612
75.2024 143.651 67.4746
74.1241 143.216 68.7343
76.5813 143.579 67.7151
77.9738 144.129 68.3554
79.4585 143.233 69.04
72.8269 145.203 68.5439
71.7639 146.174 69.4427
72.3673 145.015 70.2777
73.1617 144.068 69.6485
73.9497 144.642 67.8956
75.3272 145.183 67.4765
76.7796 145.085 67.9048
78.1789 145.649 68.4933
79.1643 144.695 69.1621
71.1609 147.079 70.3244
79.0734 147.05 67.993
70.685 148.154 71.1811
79.3015 148.837 67.5332
70.2694 149.22 71.8939
78.4046 150.593 67.9851
71.3466 151.295 70.3567
70.5557 150.672 71.8765
72.5563 152.257 69.496
74.1943 152.573 68.9581
75.6531 152.428 68.9569
77.0723 151.922 69.025
71.4897 152.29 71.265
73.02 152.806 70.7031
74.4598 152.692 70.3024
81.4904 135.062 67.7702
79.8759 134.644 68.325
80.7887 133.638 69.381
82.366 133.526 69.0257
83.0882 135.265 68.746
83.5304 134.043 69.5813
83.829 135.373 69.7676
84.0757 134.34 70.7922
79.7637 136.019 67.1398
78.0968 136.724 68.0941
78.7862 135.631 68.9677
81.1511 136.927 67.6349
82.4683 136.88 68.327
83.6774 136.85 69.3474
84.0299 135.859 70.8007
78.4405 137.576 67.0596
77.1166 138.149 68.4526
79.9969 138.067 67.4014
81.6055 138.499 68.294
83.0223 138.44 69.1652
84.0193 137.732 70.5018
76.4933 139.552 69.7014
81.0357 140.073 68.5656
82.3644 140.219 69.5169
83.7471 139.598 70.3269
74.6477 141.796 69.9266
75.606 140.493 70.6494
80.6662 142.211 69.3013
81.7962 141.974 69.8975
83.342 141.366 70.806
73.8374 142.873 70.145
73.323 143.584 71.3245
74.005 142.359 71.5601
80.4546 144.24 69.8414
81.7443 143.632 70.4524
82.8253 142.729 70.8264
71.7005 145.794 71.3939
72.4572 144.481 71.9623
79.4917 145.983 69.2738
80.4074 146.053 70.1158
81.4662 145.124 70.7981
70.8869 146.634 72.2634
79.9678 147.734 68.9371
80.3756 147.451 70.1945
80.94 146.523 70.9392
70.2752 147.633 73.0452
79.6297 149.652 68.762
80.2441 148.866 69.9684
69.9503 149.564 73.1915
78.4299 150.962 69.2692
79.2985 150.273 69.9932
70.1131 151.112 73.6265
76.8694 151.783 70.9305
75.6507 152.353 70.3875
78.1235 151.197 70.6263
70.9469 152.194 72.8374
72.4063 152.802 72.5026
73.9733 152.656 71.9114
79.7833 134.681 70.3767
80.7839 133.349 71.1672
81.9994 132.607 70.7371
83.3706 133.008 70.7148
83.9426 134.057 72.1481
77.9736 137.175 69.7645
78.8592 136.041 70.5371
83.9854 135.677 72.2821
77.2824 138.414 70.305
84.3113 137.214 71.9484
84.5274 138.649 71.5699
84.4165 138.022 73.2043
76.4803 139.244 71.4436
84.4017 140.195 71.5801
84.6097 139.415 73.0261
74.8603 141.323 71.7339
75.4107 140.309 72.2132
84.4568 141.122 72.1231
84.5027 140.737 73.5557
73.2263 143.128 72.9616
74.092 142.021 73.2559
82.9209 144.029 71.477
83.7089 142.861 71.861
84.3844 141.989 72.688
71.5817 145.148 73.236
72.4096 143.924 73.7874
82.723 144.96 71.8555
83.4918 144.592 72.9324
70.6898 145.938 74.0658
80.8588 147.723 71.2773
81.568 146.478 71.8177
82.4436 145.708 72.3954
69.8354 148.025 74.2779
80.2585 149.055 71.2169
81.0532 148.14 72.5653
69.5453 149.771 74.6649
79.9189 149.262 72.2337
79.1464 150.316 71.2117
69.7259 151.131 75.1982
75.3718 152.25 71.6029
76.3796 151.752 72.1721
77.7405 151.106 72.3834
70.605 152.3 74.7573
71.9213 152.798 74.1352
73.4464 152.576 73.5143
74.8012 152.186 72.8753
80.2145 134.146 71.8381
80.6548 133.12 72.7195
81.7225 132.213 72.3668
83.3147 132.596 72.5153
83.3152 134.217 73.8496
78.3696 137.027 71.6764
79.1668 135.775 72.0388
79.6912 134.727 72.8621
83.6008 135.693 73.7361
84.0361 136.75 73.1167
83.8293 137.013 74.4434
77.5179 138.066 71.9716
77.9783 137.361 73.4422
84.185 138.311 74.7477
76.2794 139.27 73.0639
84.3002 139.6 74.9028
74.7423 140.98 73.861
75.5069 140.126 73.4332
84.2439 140.806 75.2178
73.1097 142.38 74.6934
73.9173 141.589 74.5021
83.9836 143.208 73.3442
84.1748 142.044 74.5825
71.4893 144.235 75.1703
72.3543 143.271 75.0896
83.6311 144.103 74.0971
83.6436 143.337 75.0343
70.5006 145.612 75.2852
69.6646 145.975 76.5218
70.5772 144.844 76.2511
81.891 146.849 72.968
82.7257 145.664 73.8041
83.0617 144.787 74.9512
69.7635 147.014 75.223
69.1834 147.22 76.8102
81.4168 147.724 73.5823
81.8531 147.017 74.2688
69.2842 148.593 75.7181
69.0148 148.501 77.3063
79.0432 150.223 72.4696
80.0914 149.094 73.3789
80.6856 148.312 74.4368
69.3167 150.109 76.287
69.2104 149.922 77.7685
77.4058 150.903 74.1132
76.1877 151.565 73.3585
78.606 150.339 73.5678
69.8997 151.732 76.5343
70.9515 152.615 76.543
72.036 152.717 75.7864
73.3357 152.486 75.094
74.6405 151.985 74.3247
82.191 131.852 73.7748
80.7315 132.402 74.1243
81.4034 131.424 75.4338
82.7144 131.857 75.1852
83.2562 132.725 74.0766
82.9767 133.165 75.6518
80.173 133.697 73.8912
82.9833 134.475 75.9873
78.6895 136.1 73.9394
79.4955 134.758 74.462
83.3618 135.72 75.1905
83.6729 137.07 75.9816
76.7239 138.483 74.0327
77.362 137.327 75.3695
83.9989 138.426 76.4436
75.2722 140.091 74.5896
75.0117 139.796 75.9466
75.881 139.111 75.0426
84.0652 139.823 76.6697
73.8498 141.262 75.723
73.0426 141.043 77.2903
74.0419 140.203 77.0114
83.932 141.352 76.495
72.4389 142.483 76.3289
71.4401 142.859 77.7814
72.0345 141.625 78.1676
83.6341 142.563 76.4278
71.1585 143.702 76.6863
70.1592 144.78 77.6032
70.4903 143.582 78.4025
83.145 143.855 76.4006
69.3143 145.86 78.135
82.4923 145.129 76.5154
82.2622 146.081 75.2448
68.9967 147.075 78.6246
81.3056 147.288 75.4683
68.9292 148.386 79.0125
80.1758 148.295 75.7967
79.6014 149.343 74.5629
69.2314 149.643 79.3443
76.9883 150.52 75.4354
75.867 151.295 74.7195
78.303 150.054 74.9869
69.6294 151.222 78.2366
70.5942 152.296 78.0897
72.0036 152.548 77.5522
73.2217 152.198 76.7145
74.4613 151.674 75.9033
80.3147 132.244 75.5119
79.493 133.16 76.7012
80.2449 131.532 76.8011
81.6067 130.863 76.727
82.6731 131.907 76.6842
82.5833 133.184 77.7034
79.7497 133.601 75.3315
78.9998 135.04 75.8762
82.7009 134.563 78.0383
78.1652 136.211 75.8792
83.1858 135.812 76.9506
83.4756 137.166 77.6369
76.1823 138.483 75.927
75.4021 138.29 77.9296
76.3498 137.519 77.1708
77.2113 136.612 77.1404
83.7346 138.612 78.0589
74.8783 139.206 77.3257
73.4758 139.579 78.5734
74.1528 138.575 79.133
83.7847 140.211 78.1605
72.516 140.174 79.2151
83.588 141.677 78.0926
71.0375 142.424 79.2253
71.652 141.084 79.7612
83.0999 143.005 77.9818
69.664 144.54 79.2517
70.0357 143.236 80.0065
82.4943 144.158 77.7566
69.1547 145.584 79.9116
81.8407 145.359 77.785
81.6837 146.369 76.5797
68.8567 146.838 80.3988
80.708 147.275 76.8179
69.0415 148.16 80.7153
79.6555 148.183 77.1703
79.1643 149.266 75.9616
69.4565 149.337 80.8681
75.6895 150.965 75.8212
76.5605 150.436 76.5533
77.7607 149.929 76.508
69.8385 150.716 79.685
70.6522 151.762 79.4739
71.9652 152.113 79.0115
73.1305 151.736 78.2475
74.2724 151.294 77.5211
75.3216 150.869 76.9578
80.7983 130.458 77.8234
79.5226 131.824 78.1374
80.036 130.237 78.8998
81.5977 129.731 79.2643
82.1794 130.726 78.018
82.0789 130.916 79.4286
82.4355 131.905 78.263
82.1465 132.22 79.7215
78.8353 133.782 77.7719
82.3924 133.431 79.8161
78.4174 135.223 77.5187
82.6379 134.695 79.9726
77.896 135.995 77.4537
76.9997 135.849 78.7899
77.7757 135.432 78.3286
83.104 135.912 78.7094
83.4307 137.357 79.318
75.0682 137.268 79.2729
76.1857 136.599 78.4946
83.4527 138.937 79.5286
72.8753 138.769 80.5957
73.7887 137.704 80.4898
83.3276 140.577 79.5623
71.9105 139.756 80.8754
82.9754 142.081 79.4942
70.6243 141.711 80.686
71.2911 140.709 80.768
82.4462 143.462 79.3994
69.2365 144.052 81.0755
69.7406 142.684 81.2744
82.1055 144.6 78.7938
68.8731 145.314 81.6926
81.5206 145.394 79.0024
81.0742 146.371 78.0625
68.7951 146.737 82.0824
80.2318 147.254 78.2553
69.2212 147.988 82.2774
79.1802 147.974 78.4292
78.6651 149.065 77.3046
69.8267 148.987 82.1722
77.6169 149.519 78.1518
76.5643 150.199 77.631
70.1692 150.254 81.0003
70.9263 151.143 80.7279
72.0531 151.523 80.2704
73.1587 151.248 79.6052
74.2674 150.83 78.96
75.3491 150.515 78.2027
80.3857 129.176 79.9348
79.1834 130.65 79.8821
79.5087 128.804 81.1659
80.9871 128.458 81.2267
81.6523 129.434 80.7351
81.4881 129.523 82.3548
78.7397 132.232 79.2564
81.7891 130.852 80.9539
81.8925 132.32 81.52
78.1456 133.42 79.2778
77.3341 133.376 80.7561
78.0739 132.593 80.1415
82.2885 133.666 81.9222
77.6297 134.673 79.1305
76.5458 134.682 80.4363
82.5425 134.973 81.6881
75.8279 135.962 79.9605
75.0056 135.41 81.4317
75.7892 134.993 80.9386
83.0362 136.112 80.3624
83.1243 137.703 80.8806
74.372 136.595 80.7707
72.8097 137.378 82.1522
73.7266 136.067 82.1738
83.0328 139.35 80.8558
71.802 138.652 82.3329
82.842 140.987 80.867
71.0079 140.263 81.7349
70.1686 140.485 82.9834
70.8514 139.46 82.9765
82.3584 142.396 80.8862
69.9931 141.49 82.0505
69.2354 142.771 82.577
69.4491 141.358 83.5189
82.049 143.532 80.5192
81.6911 143.314 81.6936
81.4994 144.467 80.8017
68.7763 143.977 83.0375
81.8163 144.542 79.8272
80.9946 145.591 79.9569
68.7035 145.425 83.4044
80.3312 146.484 79.7135
69.0107 146.791 83.6975
79.5463 147.262 79.5905
69.6896 147.903 83.6562
78.8604 147.856 79.3182
78.314 148.62 78.7628
70.1279 148.964 83.024
70.4713 149.772 82.1437
70.9952 149.536 83.1675
77.475 149.135 79.0971
76.4419 149.832 78.9021
71.1763 150.523 81.8728
72.2674 150.855 81.494
73.1798 150.835 80.7967
74.3362 150.441 80.4177
75.3525 150.185 79.5728
78.5464 130.056 81.1211
77.7322 130.3 82.1759
78.3123 129.102 82.3681
79.3604 128.003 82.3599
80.914 128.211 82.6612
81.0996 129.359 84.0832
78.0674 131.691 80.8742
77.1803 131.337 82.5831
81.5593 130.972 82.7757
81.9004 132.551 83.3792
76.8905 132.649 82.0616
75.6564 132.836 83.198
76.5228 131.992 82.99
82.1881 134.1 83.7677
75.9194 134.093 81.8919
74.6375 133.895 83.2286
82.4636 135.427 82.881
82.8218 136.356 81.6401
82.6942 136.925 82.6973
74.3321 135.001 82.69
72.7248 135.961 83.5796
73.4452 134.522 83.8479
82.7679 138.346 82.253
71.6627 137.297 83.8339
82.7012 139.874 82.1218
71.0202 138.383 83.7887
82.316 141.179 82.2011
69.8505 139.69 84.2438
70.4497 138.894 84.1834
81.8677 142.275 82.5268
68.8575 142.503 84.2898
69.1301 140.773 84.7086
81.0483 143.379 82.7436
80.9251 144.641 81.6057
68.597 144.072 84.6799
80.2444 145.608 81.4671
69.0478 145.54 84.9691
79.4893 146.549 81.1207
69.7629 146.807 85.098
78.7036 147.66 80.1058
78.8634 147.006 81.229
78.2354 147.497 81.223
70.2972 147.768 84.7198
70.4002 148.706 83.887
71.0074 148.591 84.4806
77.5894 148.494 79.9097
77.4294 147.897 81.4348
76.8152 148.552 80.8633
71.7553 149.232 84.0262
75.5352 149.726 80.7225
75.3942 149.194 81.6285
74.7181 149.766 81.5464
76.4539 149.264 80.0228
76.0362 148.822 81.4094
71.7778 150.018 82.9216
72.6269 150.263 82.5025
73.6453 150.236 81.7934
80.0373 127.191 83.2359
78.5456 127.43 83.5314
78.7256 126.626 84.2394
80.1392 126.66 84.4733
80.8119 127.894 84.0251
80.6981 127.941 85.5025
77.1038 129.584 83.763
77.8703 128.337 83.5631
80.906 129.614 85.8025
76.2481 131.254 83.7138
75.5777 130.643 85.0339
76.3667 130.032 84.4675
81.3424 131.103 84.4329
81.7252 132.75 85.065
74.894 132.05 84.4755
73.3767 132.497 85.5276
74.3326 131.26 85.8064
81.9268 134.459 85.4906
73.8713 133.255 84.4342
72.4946 134.388 85.1026
82.339 135.726 84.1002
82.4259 137.343 84.057
71.6323 135.772 85.0681
82.4065 138.774 83.5061
70.7719 136.781 85.3261
70.0996 136.648 86.9312
70.777 135.779 86.4547
82.1727 139.947 83.6096
70.184 137.991 85.1791
69.6698 137.983 86.7308
81.7986 141.078 83.7894
69.3604 139.266 85.5367
68.9068 141.168 85.8127
69.193 139.323 86.6644
81.3186 142.29 83.6971
68.8246 142.737 85.9445
80.6298 143.124 83.8695
80.2724 144.31 82.9693
69.0345 144.209 86.186
79.6094 145.378 82.8782
69.5994 145.603 86.4243
78.8806 146.391 82.26
78.8577 145.494 83.7217
78.1995 146.275 83.4036
70.4085 146.567 86.1283
76.1193 147.606 83.4024
75.8297 146.936 85.0357
75.3473 147.725 83.9693
77.0892 147.149 83.2827
76.5934 146.815 84.4397
77.888 147.114 82.4581
77.4131 146.307 84.2587
70.9439 147.495 85.6056
71.6967 148.283 85.2565
75.4457 148.598 82.5506
74.7139 148.358 83.6291
76.5957 147.943 82.2761
72.3065 148.709 84.6139
72.6032 149.466 83.5797
73.5054 149.546 83.0779
73.0777 148.693 84.2991
74.4229 149.23 82.626
73.8527 148.624 83.8932
77.4399 125.557 85.9189
76.3623 126.031 86.5315
76.9502 124.29 87.2619
78.4102 124.396 86.5844
78.5874 125.749 85.1197
79.6279 125.191 86.1698
80.2696 126.285 85.5165
80.3034 126.433 86.7527
77.3545 127.407 84.8656
76.2219 127.478 86.2691
80.43 128.036 87.1406
76.3419 128.869 85.1939
75.0616 129.043 86.7308
75.2718 128.051 87.1524
80.7577 129.747 87.5616
75.0635 130.007 86.0962
73.4396 130.738 87.008
74.1743 129.506 87.1191
81.2295 131.276 86.1293
81.4876 132.979 86.6846
72.566 132.485 86.537
81.6199 134.382 86.8197
71.8931 133.592 86.5522
70.8457 133.763 87.9488
71.6432 132.6 87.7152
82.023 135.906 85.3567
81.6016 135.753 86.8763
71.3433 134.745 86.5265
70.1795 135.226 88.0318
81.8543 137.092 85.4261
81.9334 138.511 85.0303
69.4175 136.639 88.4533
81.5295 139.732 85.0992
69.2868 138.344 87.6367
68.9508 139.902 87.3987
69.1509 138.12 88.8208
81.0662 141.144 84.7659
68.9786 141.401 87.2847
80.786 142.186 84.5826
80.5459 141.526 85.5382
80.165 142.925 84.907
69.3245 142.763 87.3745
79.6841 144.066 84.328
69.74 144.089 87.5363
79.2823 144.765 84.2249
70.2778 145.216 87.6487
70.6442 146.197 87.0593
71.2986 145.919 87.8973
78.1438 145.64 84.4004
78.3278 144.851 85.1937
77.6092 145.364 85.3111
78.869 144.496 84.9776
70.969 146.816 86.507
71.6382 146.735 87.1801
75.5771 146.276 86.1663
74.9474 147.312 85.2415
76.6393 145.983 85.6441
72.6407 148.06 85.4979
71.9795 147.401 86.2688
73.5108 147.964 85.1979
73.1467 147.343 86.3448
74.3369 147.882 84.7772
74.0581 147.203 86.0138
74.7053 125.134 89.0446
73.49 124.929 90.1549
74.2918 123.693 90.0289
75.5581 123.702 88.7316
75.7599 125.19 87.8473
77.0266 122.959 88.0038
78.7337 123.166 87.7446
79.8205 124.612 87.4893
80.0046 126.172 88.2486
74.0877 126.615 88.882
73.0987 126.775 89.7305
75.1022 126.786 87.818
80.2032 127.805 88.7535
73.8289 128.421 88.1797
72.6218 128.214 89.3986
80.4394 129.162 89.2669
72.8063 129.683 88.2941
71.6026 130.624 89.1911
71.9677 129.184 89.5574
81.0367 131.384 87.5586
80.7285 130.788 89.0154
72.2379 131.367 87.8768
70.8679 132.209 89.011
81.1066 132.493 88.1401
81.192 134.01 88.0617
69.9555 133.764 89.2505
81.0678 135.451 88.302
69.4679 135.312 89.6442
81.5428 137.312 86.5482
80.9337 136.943 87.8795
69.175 136.889 90.1419
81.1294 138.51 86.6067
80.3611 138.26 87.9851
69.0967 139.918 88.6283
69.2418 138.58 89.9124
80.4214 139.589 87.0675
79.8235 139.221 88.1684
79.6713 140.304 87.62
80.8486 140.092 85.9783
69.2954 141.329 88.7808
79.9854 141.353 86.4992
79.1304 141.21 87.5981
69.7092 142.611 88.7886
79.4243 142.705 86.0789
78.6009 142.449 87.2173
70.3623 143.426 88.8397
78.578 143.674 86.188
78.2235 143.106 87.0961
77.7676 143.69 87.1077
79.2219 143.949 85.1993
70.733 144.338 88.6047
72.5375 146.066 88.0202
71.6312 145.121 88.6876
72.9054 145.295 88.8524
77.5539 144.617 86.218
76.93 144.255 87.2438
76.6243 145.091 86.5794
72.7442 146.753 87.1171
73.6953 145.777 88.1176
73.8272 146.39 87.0731
74.7222 146.533 86.4297
74.7398 145.62 87.5915
75.7742 145.412 87.0873
76.2916 120.917 89.8349
74.7521 121.022 90.7435
75.1877 119.924 90.9821
76.7963 119.539 90.6013
77.9837 120.964 89.6814
78.1747 120.253 90.6568
78.9297 121.704 90.2436
78.7721 121.297 91.3014
74.8352 122.345 90.1572
73.1381 123.128 91.4296
73.5282 121.666 91.5404
76.1758 122.325 89.0319
77.6417 121.999 88.7481
79.1386 122.591 89.2211
79.1563 122.97 90.7377
72.4541 125.082 91.0838
79.7306 124.302 89.0713
79.7228 126.033 89.8336
72.1689 126.992 90.5725
79.9329 127.706 90.297
71.8704 128.251 90.2493
71.0747 129.386 90.6897
71.2916 127.838 91.1478
80.1606 129.656 90.4823
70.5757 130.987 90.3833
80.3055 131.327 90.4874
69.9092 132.416 90.4193
80.8111 132.635 89.2739
80.6253 134.194 89.4103
69.4726 133.867 90.8482
80.4526 135.626 89.3887
69.3274 135.339 91.2182
80.1345 137.032 89.1856
69.4813 136.706 91.5781
79.8022 138.178 88.9007
69.5849 139.907 90.0736
69.6432 138.254 91.1399
79.4101 138.659 89.1214
79.0336 139.584 88.972
70.0805 141.307 90.0461
70.3506 139.973 91.0908
78.3517 141.21 88.4189
70.6025 142.495 89.805
71.1512 141.492 90.9158
77.8929 142.557 87.9651
77.6915 141.434 89.0139
77.1828 142.302 88.8621
71.1258 143.385 89.4248
71.6371 142.674 90.3293
75.9787 143.555 88.6876
75.5847 142.773 89.6845
75.0442 143.659 89.2844
76.9417 143.368 88.1325
76.4487 142.465 89.3457
71.7873 144.036 89.3893
74.0708 144.892 88.8632
72.9699 144.35 89.4765
75.1377 144.618 88.4141
74.1361 143.821 89.5703
76.1757 144.452 87.7868
73.7822 105.265 92.4268
72.6314 105.749 92.3256
72.6529 104.015 92.194
73.7592 104.207 92.9547
74.3495 105.395 93.4269
73.9306 104.729 94.158
73.8144 106.668 92.4624
73.1636 107.468 92.5927
74.6177 106.68 93.2222
74.3376 106.338 94.5698
74.2616 108.052 92.9368
74.8439 107.782 93.9956
73.5264 118.902 92.3985
72.0028 119.849 93.6363
72.4872 118.368 93.5603
74.367 117.608 92.2517
75.2579 118.647 91.4018
76.4881 117.265 91.8138
77.3653 118.386 91.3788
77.941 118.176 92.9274
73.3936 120.278 92.1849
72.1081 121.487 92.9684
78.2798 119.784 91.8485
78.5909 121.715 92.2831
71.8715 123.521 92.227
78.7552 123.413 92.5053
71.6134 124.97 92.0697
70.8961 125.929 92.8126
71.0078 124.264 93.0617
79.3847 124.631 90.8635
79.4386 126.364 91.4918
71.5338 126.429 91.7098
70.6299 127.897 92.1722
79.7894 128.145 91.5214
70.2818 129.68 91.9217
79.7365 129.756 91.8815
69.8633 131.226 91.8905
79.3765 130.903 92.3366
69.5743 132.623 92.186
80.3671 132.787 90.4801
79.4863 132.258 91.6335
69.6658 134.135 92.632
80.0093 133.998 90.7524
79.1229 134.02 91.677
69.9469 135.565 92.8307
79.6059 135.524 90.5154
78.8473 136.05 91.1347
70.1697 137.24 92.591
79.3722 137.438 89.9181
78.6035 137.34 90.9137
70.5474 138.787 92.1661
78.5602 138.755 90.1256
77.8609 137.712 91.4084
77.5037 138.684 91.2101
71.3053 140.131 91.8389
76.3477 140.283 90.9944
75.4967 139.589 92.0289
75.2395 140.583 91.5347
77.4245 139.747 90.5312
76.4692 138.961 91.8563
78.0579 140.316 89.4897
72.0718 141.165 91.6392
72.6153 142.27 91.0028
73.9719 142.083 91.0242
73.1677 141.247 91.724
75.1657 141.455 90.9009
74.2643 141.004 91.6943
75.8949 141.675 90.1839
76.995 141.168 89.918
72.4512 143.394 90.1544
73.4741 143.176 90.2923
74.7188 142.722 90.2451
70.7482 103.462 92.8159
70.3023 104.768 93.4369
69.9018 103.522 94.4141
70.9755 102.485 94.0222
72.0373 102.947 92.7687
72.1149 102.844 94.5758
71.463 104.986 92.505
70.9286 106.202 93.6014
73.1379 103.497 93.8567
73.4341 104.715 95.128
72.1022 107.247 92.9688
71.202 107.673 94.1398
73.8119 106.192 95.6164
72.1838 109.194 93.4581
71.2238 109.486 94.5862
73.4251 109.081 92.8436
74.8298 109.328 93.5473
74.6284 108.181 95.1977
72.3105 110.9 93.8318
71.1254 110.939 95.0697
73.579 110.85 93.0361
74.98 110.813 92.9806
75.3083 109.658 94.719
75.8098 110.85 93.9984
75.5982 110.825 95.2593
72.1484 112.276 94.1384
70.8835 112.32 95.4855
73.555 112.498 93.1165
75.054 112.448 92.9684
76.121 112.253 93.6779
75.9023 112.179 95.1299
71.9792 113.472 94.3818
73.2165 113.961 93.2389
71.8925 114.796 94.3896
75.0916 113.99 92.6961
76.4829 113.852 93.4608
76.321 113.623 94.9831
72.8059 115.624 93.497
71.455 116.137 94.8953
74.4069 115.314 92.6469
76.7068 115.066 92.8335
76.6458 115.195 95.0534
71.7894 117.092 94.5981
73.1105 116.972 93.2655
71.299 118.509 95.1207
75.4042 116.245 92.3294
77.1315 116.24 94.6962
77.4333 116.555 92.8945
77.1818 117.553 94.7189
70.9977 119.873 95.3929
77.4819 119.059 94.584
71.1968 121.271 94.4349
70.6197 122.468 94.7163
70.5795 121.094 96.2279
78.044 120.217 93.3354
78.2337 121.738 93.9593
71.258 122.734 93.515
70.3819 124.284 94.2484
78.1131 122.98 94.4856
70.4385 126.362 93.8196
79.0327 124.93 92.496
78.4384 124.468 94.1592
70.2022 128.211 93.4578
79.0057 126.147 92.996
79.1989 127.794 92.79
69.937 129.878 93.3854
78.9489 129.192 93.2378
69.9298 131.357 93.5722
78.6427 130.466 93.3916
78.2757 129.249 94.2505
77.8292 130.523 94.3583
70.0381 132.887 93.8309
78.4416 131.778 93.1551
77.4834 132.259 94.0555
70.5188 134.396 94.1741
78.4471 133.188 92.7667
77.3278 133.662 93.6303
70.8259 136.047 93.8744
77.634 134.782 92.9851
76.5876 134.479 93.9556
76.4361 135.594 93.7237
78.4295 134.958 92.1267
71.0413 137.636 93.4159
77.0433 136.255 92.8488
76.2427 136.829 93.2991
77.9093 136.311 92.073
71.4315 138.882 92.8732
77.1312 137.65 92.1992
76.1619 138.002 92.789
72.069 139.564 92.6189
72.5464 140.409 92.2531
73.6835 140.296 92.3639
73.2025 139.537 92.9678
74.6409 140.064 92.2106
74.3767 139.18 92.9515
75.3399 138.573 92.9057
70.0292 105.287 94.7696
69.7939 103.959 95.8369
70.7407 102.729 95.6342
71.7564 103.289 96.453
70.1927 106.784 95.37
72.6364 103.829 95.6811
72.931 105.215 96.5832
70.4819 108.269 95.4473
73.7818 107.131 96.3856
70.4741 109.537 96.1888
74.1456 108.672 96.6765
70.3509 110.978 96.6165
74.8559 109.809 95.9036
75.1346 111.517 96.2665
70.3106 112.083 97.0437
75.4358 113.112 96.4098
71.1072 113.631 95.3667
70.4215 113.333 96.6275
75.7397 114.598 96.466
70.9194 114.634 95.6919
70.7921 115.868 96.1088
75.7306 115.949 97.0092
70.8784 117.358 96.4423
70.7794 118.452 97.5743
75.9822 117.163 96.8206
76.5574 118.504 96.4703
70.6105 119.778 97.809
76.7243 119.637 96.4745
70.3938 122.792 95.9173
70.6683 121.38 97.9289
77.5063 120.554 95.1585
77.3052 121.719 95.8719
70.2375 124.742 95.4202
77.4539 123.387 95.7988
70.216 126.6 95.0862
77.5033 124.853 95.7499
70.3303 128.303 94.8535
78.5393 126.428 94.084
77.7886 126.232 95.1519
70.2178 129.936 94.8474
78.3132 127.794 94.3437
77.4925 128.573 95.2046
70.4652 131.394 95.153
76.9944 130.39 95.2404
70.8125 132.783 95.1198
76.5645 131.965 94.9879
76.0835 130.856 95.8952
75.6821 132.098 95.8581
71.2955 133.874 95.3071
71.6975 135.259 95.0538
73.1994 134.971 95.6791
72.2917 133.943 96.0145
74.5546 134.302 95.8142
73.5567 133.49 96.364
75.6669 133.401 95.4416
74.7187 132.75 96.3433
76.5044 133.438 94.507
71.9304 136.773 94.2985
73.0629 136.252 94.8886
74.3594 135.682 95.1173
75.5098 134.814 94.7667
72.1677 138.074 93.7696
73.1332 137.513 94.2998
74.2838 136.997 94.5565
75.365 136.216 94.2507
72.4298 138.972 93.2754
73.3191 138.625 93.6382
74.3404 138.145 93.8192
75.3041 137.451 93.6521
69.9448 105.352 96.4297
70.4469 103.971 97.1951
70.0466 106.645 97.0867
70.6494 105.511 97.7965
71.8177 104.596 97.4373
70.1699 108.074 97.0886
70.5931 107.215 98.402
71.5836 106.136 98.658
72.6474 106.018 97.7968
73.2898 107.325 97.4803
70.2928 109.715 97.7917
73.7096 109.084 97.8704
70.3945 111.228 98.2738
74.4665 110.398 97.1791
74.6566 112.143 97.5008
70.4766 112.594 98.3873
74.8388 113.954 97.7038
70.556 113.801 98.0469
74.7719 115.43 98.1874
70.4876 114.733 96.9587
70.5166 115.576 97.8765
74.6615 116.981 98.6793
70.6582 116.569 97.6474
71.8898 118.635 99.7809
71.0658 117.236 98.9742
74.1588 118.345 99.5041
72.9242 117.308 100.069
75.5046 118.345 97.9212
71.3591 120.187 99.4646
73.429 119.97 100.026
75.2313 119.487 98.503
70.3917 123.312 97.0891
71.023 122.586 98.6413
71.9283 121.454 99.7823
73.7683 121.451 99.7875
74.5089 122.628 99.2208
75.0039 120.998 98.7539
76.2178 120.718 97.2966
70.3635 125.174 96.7291
75.4861 122.838 98.0582
74.8674 124.129 98.8233
76.371 122.25 97.1456
70.4981 126.782 96.3871
75.7079 124.822 97.6561
74.9135 125.849 98.4446
76.5077 123.894 96.9279
70.6967 128.256 96.1766
75.7702 126.65 97.2763
74.7993 127.503 98.0017
76.6926 125.76 96.4581
70.8158 129.728 96.0613
75.7499 128.264 96.9317
74.4777 128.906 97.7427
76.8322 127.402 95.9977
71.2131 130.528 96.4739
71.5357 131.682 96.4806
73.0477 131.152 97.3546
72.0882 130.275 97.3226
74.4979 130.225 97.4623
73.3093 129.662 97.8166
75.4511 129.78 96.8501
76.3635 129.343 96.106
71.6414 133.009 96.0292
72.6691 132.56 96.6802
73.9475 131.932 96.9657
75.1087 131.101 96.6462
70.6219 108.813 98.8878
71.6802 108.014 99.2669
72.5579 107.414 98.5945
70.9272 110.459 99.4128
72.0579 109.741 99.804
73.0115 109.044 98.9621
71.108 112.053 99.6113
72.1853 111.513 100.101
73.2772 111.05 99.5174
73.8281 110.726 98.3627
71.0377 113.532 99.5748
72.1567 113.228 100.19
73.2998 112.868 99.8006
74.0265 112.597 98.6177
70.6959 114.726 98.9145
71.7527 114.761 100.016
73.0488 114.676 100.022
74.0583 114.294 99.024
71.0202 115.962 99.3849
72.265 116.196 100.166
73.8057 115.992 99.5646
70.9838 124.191 98.1422
71.8247 123.404 99.4983
73.0254 122.658 99.949
71.089 125.688 97.9238
72.094 124.846 99.1873
73.4754 123.934 99.7067
71.2701 127.068 97.6386
72.3753 126.248 98.8079
73.7646 125.332 99.2806
71.4266 128.405 97.2746
72.3762 127.578 98.2724
73.7452 126.853 98.6712
71.5486 129.495 97.0695
72.3709 128.926 97.9095
73.528 128.201 98.1989
POLYGONS 2132  8528
3 0 1 2
3 0 3 4
3 2 3 0
3 4 5 6
3 3 5 4
3 6 7 8
3 5 7 6
3 7 9 8
3 10 1 0
3 11 1 10
3 4 12 0
3 12 10 0
3 6 13 4
3 13 12 4
3 8 14 6
3 14 13 6
3 15 8 9
3 14 8 15
3 16 11 10
3 17 11 16
3 12 18 10
3 18 16 10
3 13 19 12
3 19 18 12
3 14 20 13
3 20 19 13
3 21 14 15
3 20 14 21
3 16 22 17
3 18 22 16
3 23 22 18
3 19 23 18
3 24 23 19
3 20 24 19
3 25 24 20
3 21 25 20
3 26 27 28
3 26 29 30
3 28 29 26
3 29 31 30
3 32 33 34
3 27 32 34
3 27 26 32
3 26 35 32
3 30 36 26
3 36 35 26
3 37 30 31
3 36 30 37
3 38 33 32
3 39 33 38
3 35 40 32
3 40 38 32
3 36 41 35
3 41 40 35
3 42 36 37
3 41 36 42
3 43 44 45
3 43 46 47
3 45 46 43
3 39 47 46
3 39 38 47
3 38 48 47
3 40 49 38
3 49 48 38
3 50 41 51
3 50 49 41
3 49 40 41
3 42 51 41
3 2 44 43
3 2 1 44
3 1 52 44
3 3 2 43
3 47 3 43
3 5 3 47
3 48 5 47
3 7 5 48
3 49 7 48
3 49 9 7
3 49 50 9
3 50 53 9
3 1 11 52
3 52 11 54
3 9 53 15
3 53 55 15
3 11 17 54
3 54 17 56
3 15 55 21
3 55 57 21
3 58 17 22
3 58 59 17
3 59 56 17
3 22 23 60
3 58 22 60
3 23 24 61
3 60 23 61
3 62 61 24
3 62 24 63
3 63 24 25
3 57 25 21
3 63 25 57
3 58 64 59
3 60 64 58
3 65 64 60
3 61 65 60
3 66 65 61
3 62 66 61
3 67 68 69
3 67 70 71
3 69 70 67
3 71 72 73
3 70 72 71
3 72 74 73
3 75 76 77
3 68 75 77
3 68 67 75
3 67 78 75
3 71 79 67
3 79 78 67
3 73 80 71
3 80 79 71
3 81 73 74
3 80 73 81
3 82 76 75
3 83 76 82
3 78 84 75
3 84 82 75
3 79 85 78
3 85 84 78
3 80 86 79
3 86 85 79
3 87 80 81
3 86 80 87
3 28 83 82
3 28 27 83
3 27 88 83
3 29 28 82
3 84 29 82
3 31 29 84
3 31 84 89
3 89 84 85
3 86 90 85
3 90 89 85
3 91 86 87
3 90 86 91
3 34 92 93
3 33 92 34
3 88 27 34
3 93 88 34
3 89 94 37
3 31 89 37
3 90 95 89
3 95 94 89
3 96 90 91
3 95 90 96
3 97 98 99
3 97 99 92
3 97 92 39
3 39 92 33
3 94 100 42
3 37 94 42
3 101 95 102
3 101 100 95
3 100 94 95
3 96 102 95
3 45 103 104
3 44 103 45
3 98 97 46
3 98 46 104
3 104 46 45
3 39 46 97
3 51 105 50
3 51 42 100
3 51 100 105
3 105 100 106
3 107 100 101
3 106 100 107
3 44 52 103
3 103 52 108
3 105 109 53
3 50 105 53
3 110 106 111
3 110 109 106
3 109 105 106
3 107 111 106
3 52 54 108
3 108 54 112
3 109 113 55
3 53 109 55
3 114 109 110
3 113 109 114
3 54 56 112
3 112 56 115
3 113 116 57
3 55 113 57
3 117 113 114
3 116 113 117
3 56 59 115
3 115 59 118
3 63 119 120
3 62 63 120
3 116 63 57
3 116 121 63
3 121 119 63
3 117 121 116
3 59 122 118
3 64 122 59
3 65 123 64
3 64 123 122
3 66 124 65
3 65 124 123
3 120 66 62
3 124 66 120
3 69 125 126
3 68 125 69
3 70 69 127
3 69 126 127
3 72 70 128
3 70 127 128
3 128 74 72
3 129 74 128
3 77 130 131
3 76 130 77
3 125 68 77
3 131 125 77
3 74 129 81
3 129 132 81
3 76 83 130
3 130 83 133
3 134 135 87
3 134 87 132
3 132 87 81
3 134 136 135
3 83 88 133
3 133 88 137
3 135 138 91
3 87 135 91
3 139 135 136
3 138 135 139
3 93 140 141
3 92 140 93
3 137 88 93
3 141 137 93
3 138 142 96
3 91 138 96
3 143 138 139
3 142 138 143
3 99 144 145
3 98 144 99
3 140 92 99
3 145 140 99
3 102 146 101
3 102 147 146
3 96 147 102
3 96 148 147
3 96 142 148
3 143 148 142
3 104 149 150
3 103 149 104
3 144 98 104
3 150 144 104
3 146 151 107
3 101 146 107
3 152 146 147
3 151 146 152
3 103 108 149
3 149 108 153
3 111 154 110
3 111 155 154
3 107 155 111
3 107 156 155
3 107 151 156
3 152 156 151
3 108 112 153
3 153 112 157
3 154 158 114
3 110 154 114
3 159 154 155
3 158 154 159
3 112 115 157
3 157 115 160
3 158 161 162
3 158 162 114
3 114 162 117
3 159 161 158
3 115 118 160
3 160 118 163
3 119 164 120
3 165 164 119
3 165 119 166
3 166 119 121
3 162 121 117
3 166 121 162
3 118 167 163
3 122 167 118
3 123 168 122
3 122 168 167
3 124 169 123
3 123 169 168
3 164 124 120
3 164 170 124
3 170 169 124
3 165 170 164
3 126 125 171
3 172 126 171
3 172 173 126
3 173 127 126
3 128 127 174
3 127 173 174
3 174 129 128
3 175 129 174
3 131 130 176
3 131 176 177
3 125 131 177
3 125 177 178
3 125 178 171
3 172 171 178
3 179 180 132
3 179 132 175
3 175 132 129
3 179 181 180
3 176 182 183
3 176 130 182
3 130 133 182
3 177 176 183
3 132 180 134
3 180 136 134
3 180 181 136
3 181 184 136
3 133 137 182
3 182 137 185
3 136 184 139
3 184 186 139
3 141 187 188
3 140 187 141
3 185 137 141
3 188 185 141
3 139 186 143
3 186 189 143
3 145 190 191
3 144 190 145
3 187 140 145
3 191 187 145
3 148 192 147
3 148 193 192
3 148 143 193
3 143 189 193
3 150 194 195
3 149 194 150
3 190 144 150
3 195 190 150
3 192 196 152
3 147 192 152
3 197 192 193
3 196 192 197
3 198 199 200
3 198 200 194
3 198 194 153
3 153 194 149
3 156 201 155
3 156 202 201
3 152 202 156
3 152 203 202
3 152 196 203
3 197 203 196
3 204 199 198
3 205 199 204
3 153 157 204
3 198 153 204
3 201 206 159
3 155 201 159
3 207 201 202
3 206 201 207
3 208 205 204
3 209 205 208
3 157 160 208
3 204 157 208
3 161 210 162
3 161 211 210
3 159 211 161
3 159 212 211
3 159 206 212
3 207 212 206
3 213 209 208
3 214 209 213
3 160 163 213
3 208 160 213
3 166 215 216
3 165 166 216
3 210 166 162
3 210 217 166
3 217 215 166
3 211 217 210
3 213 218 214
3 163 218 213
3 163 167 218
3 167 219 218
3 168 220 167
3 167 220 219
3 169 221 168
3 168 221 220
3 170 222 169
3 169 222 221
3 216 170 165
3 222 170 216
3 223 224 225
3 223 226 227
3 225 226 223
3 226 228 227
3 173 224 223
3 173 172 224
3 172 229 224
3 174 173 223
3 227 174 223
3 227 175 174
3 227 228 175
3 228 230 175
3 178 231 232
3 177 231 178
3 229 172 178
3 232 229 178
3 175 230 233
3 179 175 233
3 233 181 179
3 234 181 233
3 183 235 236
3 182 235 183
3 231 177 183
3 236 231 183
3 181 234 184
3 234 237 184
3 238 239 240
3 238 240 235
3 238 235 185
3 185 235 182
3 184 237 186
3 237 241 186
3 242 243 244
3 239 242 244
3 238 242 239
3 238 187 242
3 238 188 187
3 185 188 238
3 186 241 189
3 241 245 189
3 246 247 248
3 243 246 248
3 242 246 243
3 242 190 246
3 242 191 190
3 187 191 242
3 189 245 193
3 245 249 193
3 250 251 252
3 247 250 252
3 246 250 247
3 246 194 250
3 246 195 194
3 190 195 246
3 193 249 197
3 249 253 197
3 200 251 250
3 200 199 251
3 199 254 251
3 194 200 250
3 203 255 256
3 202 203 256
3 253 203 197
3 255 203 253
3 199 205 254
3 254 205 257
3 202 256 207
3 256 258 207
3 205 209 257
3 257 209 259
3 212 260 261
3 211 212 261
3 258 212 207
3 260 212 258
3 209 214 259
3 259 214 262
3 215 263 264
3 216 215 264
3 217 265 215
3 215 265 263
3 261 217 211
3 265 217 261
3 214 266 262
3 218 266 214
3 219 267 218
3 218 267 266
3 220 268 219
3 219 268 267
3 221 269 220
3 220 269 268
3 222 270 221
3 221 270 269
3 264 222 216
3 270 222 264
3 271 272 273
3 271 225 224
3 271 273 225
3 273 274 225
3 226 225 275
3 225 274 275
3 275 228 226
3 276 228 275
3 277 272 271
3 278 272 277
3 224 229 277
3 271 224 277
3 228 276 230
3 276 279 230
3 232 278 277
3 232 231 278
3 231 280 278
3 229 232 277
3 230 279 281
3 233 230 281
3 281 234 233
3 282 234 281
3 283 284 285
3 283 236 235
3 283 285 236
3 285 286 236
3 280 231 236
3 286 280 236
3 234 282 237
3 282 287 237
3 288 289 290
3 284 288 290
3 283 288 284
3 283 239 288
3 283 240 239
3 235 240 283
3 237 287 241
3 287 291 241
3 244 289 288
3 244 243 289
3 243 292 289
3 239 244 288
3 241 291 245
3 291 293 245
3 248 294 295
3 247 294 248
3 292 243 248
3 295 292 248
3 245 293 249
3 293 296 249
3 252 297 298
3 251 297 252
3 294 247 252
3 298 294 252
3 249 296 253
3 296 299 253
3 251 254 297
3 297 254 300
3 255 301 302
3 256 255 302
3 299 255 253
3 301 255 299
3 254 257 300
3 300 257 303
3 256 302 258
3 302 304 258
3 257 259 303
3 303 259 305
3 260 306 307
3 261 260 307
3 304 260 258
3 306 260 304
3 259 262 305
3 305 262 308
3 263 309 264
3 310 309 263
3 310 263 311
3 311 263 265
3 307 265 261
3 311 265 307
3 262 312 308
3 266 312 262
3 267 313 266
3 266 313 312
3 268 314 267
3 267 314 313
3 269 315 268
3 268 315 314
3 270 316 269
3 269 316 315
3 309 270 264
3 309 317 270
3 317 316 270
3 310 317 309
3 318 319 320
3 318 321 322
3 320 321 318
3 322 323 324
3 321 323 322
3 323 325 324
3 273 319 318
3 273 272 319
3 272 326 319
3 274 273 318
3 322 274 318
3 275 274 322
3 324 275 322
3 324 276 275
3 324 325 276
3 325 327 276
3 272 278 326
3 326 278 328
3 276 327 279
3 327 329 279
3 330 331 332
3 330 332 328
3 330 328 280
3 280 328 278
3 279 329 333
3 281 279 333
3 333 282 281
3 334 282 333
3 285 335 336
3 284 335 285
3 331 330 286
3 331 286 336
3 336 286 285
3 280 286 330
3 282 334 287
3 334 337 287
3 290 338 339
3 289 338 290
3 335 284 290
3 339 335 290
3 287 337 291
3 337 340 291
3 289 292 338
3 338 292 341
3 291 340 293
3 340 342 293
3 295 343 344
3 294 343 295
3 341 292 295
3 344 341 295
3 293 342 296
3 342 345 296
3 298 346 347
3 297 346 298
3 343 294 298
3 347 343 298
3 296 345 299
3 345 348 299
3 297 300 346
3 346 300 349
3 301 350 351
3 302 301 351
3 348 301 299
3 350 301 348
3 300 303 349
3 349 303 352
3 302 351 304
3 351 353 304
3 303 305 352
3 352 305 354
3 306 355 356
3 307 306 356
3 353 306 304
3 355 306 353
3 305 308 354
3 354 308 357
3 311 358 359
3 310 311 359
3 356 311 307
3 358 311 356
3 308 360 357
3 312 360 308
3 313 361 312
3 312 361 360
3 314 362 313
3 313 362 361
3 315 363 314
3 314 363 362
3 316 364 315
3 315 364 363
3 317 365 316
3 316 365 364
3 359 317 310
3 365 317 359
3 366 367 368
3 366 369 370
3 368 369 366
3 369 371 370
3 320 367 366
3 320 319 367
3 319 372 367
3 321 320 366
3 370 321 366
3 370 371 373
3 370 373 321
3 321 373 323
3 373 325 323
3 374 325 373
3 375 376 377
3 375 377 372
3 375 372 326
3 326 372 319
3 325 374 327
3 374 378 327
3 379 376 375
3 380 376 379
3 326 328 379
3 375 326 379
3 327 378 329
3 378 381 329
3 382 383 384
3 380 382 384
3 379 382 380
3 379 331 382
3 379 332 331
3 328 332 379
3 329 381 385
3 333 329 385
3 385 334 333
3 386 334 385
3 387 388 389
3 383 387 389
3 382 387 383
3 382 335 387
3 382 336 335
3 331 336 382
3 334 386 337
3 386 390 337
3 339 388 387
3 339 338 388
3 338 391 388
3 335 339 387
3 337 390 340
3 390 392 340
3 393 394 395
3 393 395 391
3 393 391 341
3 341 391 338
3 340 392 342
3 392 396 342
3 397 398 399
3 394 397 399
3 393 397 394
3 393 343 397
3 393 344 343
3 341 344 393
3 400 401 402
3 400 396 401
3 400 345 396
3 345 342 396
3 347 398 397
3 347 346 398
3 346 403 398
3 343 347 397
3 404 400 402
3 405 404 402
3 345 404 348
3 400 404 345
3 346 349 403
3 403 349 406
3 350 404 405
3 350 405 351
3 351 405 407
3 348 404 350
3 349 352 406
3 406 352 408
3 351 407 353
3 407 409 353
3 352 354 408
3 408 354 410
3 355 411 412
3 356 355 412
3 409 355 353
3 411 355 409
3 413 357 414
3 413 410 357
3 410 354 357
3 413 414 415
3 358 416 417
3 359 358 417
3 412 358 356
3 416 358 412
3 357 360 414
3 414 418 415
3 414 360 418
3 360 361 418
3 362 419 361
3 361 419 418
3 363 420 362
3 362 420 419
3 364 421 363
3 363 421 420
3 365 422 364
3 364 422 421
3 417 365 359
3 422 365 417
3 423 424 425
3 423 368 367
3 423 425 368
3 425 426 368
3 369 368 427
3 368 426 427
3 427 371 369
3 428 371 427
3 429 424 423
3 430 424 429
3 367 372 429
3 423 367 429
3 371 428 431
3 373 371 431
3 431 374 373
3 432 374 431
3 433 434 435
3 430 433 435
3 429 433 430
3 429 376 433
3 429 377 376
3 372 377 429
3 374 432 378
3 432 436 378
3 437 434 433
3 438 434 437
3 376 380 437
3 433 376 437
3 439 440 381
3 439 381 436
3 436 381 378
3 439 441 440
3 442 443 444
3 438 442 444
3 437 442 438
3 437 383 442
3 437 384 383
3 380 384 437
3 381 440 385
3 440 386 385
3 440 441 386
3 441 445 386
3 389 443 442
3 389 388 443
3 388 446 443
3 383 389 442
3 386 445 390
3 445 447 390
3 388 391 446
3 446 391 448
3 390 447 392
3 447 449 392
3 395 450 451
3 394 450 395
3 448 391 395
3 451 448 395
3 392 449 396
3 449 452 396
3 399 453 454
3 398 453 399
3 450 394 399
3 454 450 399
3 401 455 456
3 402 401 456
3 452 401 396
3 455 401 452
3 398 403 453
3 453 403 457
3 402 456 405
3 456 458 405
3 403 406 457
3 457 406 459
3 405 458 407
3 458 460 407
3 406 408 459
3 459 408 461
3 462 463 464
3 462 460 463
3 462 409 460
3 409 407 460
3 465 410 466
3 465 461 410
3 461 408 410
3 465 466 467
3 468 469 470
3 464 469 468
3 462 464 468
3 462 468 412
3 462 412 411
3 409 462 411
3 410 413 466
3 466 413 415
3 466 415 467
3 467 415 471
3 472 473 474
3 472 475 476
3 473 472 476
3 470 476 475
3 468 470 475
3 468 475 417
3 468 417 416
3 412 468 416
3 415 477 471
3 418 477 415
3 419 478 418
3 418 478 477
3 420 479 419
3 419 479 478
3 474 421 472
3 474 479 421
3 479 420 421
3 422 472 421
3 475 472 422
3 417 475 422
3 480 481 482
3 480 483 484
3 482 483 480
3 483 485 484
3 425 486 487
3 424 486 425
3 481 480 426
3 481 426 487
3 487 426 425
3 427 426 480
3 484 427 480
3 484 428 427
3 484 485 428
3 485 488 428
3 489 490 491
3 489 491 486
3 489 486 430
3 430 486 424
3 428 488 492
3 431 428 492
3 492 432 431
3 493 432 492
3 494 495 496
3 490 494 496
3 489 494 490
3 489 434 494
3 489 435 434
3 430 435 489
3 432 493 436
3 493 497 436
3 498 495 494
3 499 495 498
3 434 438 498
3 494 434 498
3 436 497 500
3 439 436 500
3 500 441 439
3 501 441 500
3 444 499 498
3 444 443 499
3 443 502 499
3 438 444 498
3 441 501 445
3 501 503 445
3 504 505 506
3 504 506 502
3 504 502 446
3 446 502 443
3 445 503 447
3 503 507 447
3 508 505 504
3 509 505 508
3 446 448 508
3 504 446 508
3 447 507 449
3 507 510 449
3 511 512 513
3 509 511 513
3 508 511 509
3 508 450 511
3 508 451 450
3 448 451 508
3 449 510 452
3 510 514 452
3 454 512 511
3 454 453 512
3 453 515 512
3 450 454 511
3 455 516 517
3 456 455 517
3 514 455 452
3 516 455 514
3 453 457 515
3 515 457 518
3 456 517 458
3 517 519 458
3 457 459 518
3 518 459 520
3 521 522 523
3 521 519 522
3 521 460 519
3 460 458 519
3 459 461 520
3 520 461 524
3 525 526 527
3 525 528 529
3 526 525 529
3 528 530 531
3 529 528 531
3 523 531 530
3 521 523 530
3 521 530 464
3 521 464 463
3 460 521 463
3 461 532 524
3 465 532 461
3 532 465 467
3 533 532 467
3 534 525 527
3 535 534 527
3 528 525 536
3 536 525 534
3 469 536 470
3 469 530 536
3 530 528 536
3 464 530 469
3 537 471 538
3 537 533 471
3 533 467 471
3 538 539 540
3 537 538 540
3 539 541 542
3 540 539 542
3 535 542 541
3 534 535 541
3 534 541 474
3 534 474 473
3 476 534 473
3 536 534 476
3 470 536 476
3 471 477 538
3 478 538 477
3 539 538 478
3 479 539 478
3 541 539 479
3 474 541 479
3 543 544 545
3 543 546 547
3 545 546 543
3 547 548 549
3 546 548 547
3 548 550 549
3 551 544 543
3 552 544 551
3 482 481 551
3 482 551 547
3 547 551 543
3 483 482 547
3 549 483 547
3 549 485 483
3 549 550 485
3 550 553 485
3 554 555 556
3 552 554 556
3 551 554 552
3 551 486 554
3 551 487 486
3 481 487 551
3 485 553 488
3 553 557 488
3 558 559 560
3 555 558 560
3 554 558 555
3 554 490 558
3 554 491 490
3 486 491 554
3 488 557 561
3 492 488 561
3 561 493 492
3 562 493 561
3 496 559 558
3 496 495 559
3 495 563 559
3 490 496 558
3 493 562 497
3 562 564 497
3 565 566 567
3 565 567 563
3 565 563 499
3 499 563 495
3 568 500 497
3 568 497 569
3 569 497 564
3 500 568 501
3 570 566 565
3 571 566 570
3 499 502 570
3 565 499 570
3 568 569 572
3 572 501 568
3 572 573 501
3 573 503 501
3 506 571 570
3 506 505 571
3 505 574 571
3 502 506 570
3 503 573 507
3 573 575 507
3 576 577 578
3 576 578 574
3 576 574 509
3 509 574 505
3 507 575 510
3 575 579 510
3 513 577 576
3 513 512 577
3 512 580 577
3 509 513 576
3 581 582 583
3 581 579 582
3 581 514 579
3 514 510 579
3 512 515 580
3 580 515 584
3 516 581 583
3 516 583 517
3 517 583 585
3 514 581 516
3 515 518 584
3 584 518 586
3 517 585 519
3 585 587 519
3 588 520 589
3 588 586 520
3 586 518 520
3 588 589 590
3 591 592 593
3 591 523 522
3 591 522 592
3 592 522 594
3 587 522 519
3 594 522 587
3 589 524 595
3 520 524 589
3 596 590 589
3 595 596 589
3 526 597 598
3 527 526 598
3 529 599 526
3 526 599 597
3 593 531 591
3 593 599 531
3 599 529 531
3 523 591 531
3 524 532 595
3 533 600 601
3 532 533 601
3 532 601 596
3 532 596 595
3 600 602 603
3 601 600 603
3 602 604 605
3 603 602 605
3 604 598 605
3 604 535 598
3 535 527 598
3 533 537 600
3 540 600 537
3 602 600 540
3 542 602 540
3 604 602 542
3 535 604 542
3 606 607 608
3 606 609 610
3 608 609 606
3 610 545 544
3 610 609 545
3 609 611 545
3 546 545 612
3 545 611 612
3 548 546 613
3 546 612 613
3 613 550 548
3 614 550 613
3 615 607 606
3 616 607 615
3 610 617 606
3 617 615 606
3 544 552 617
3 610 544 617
3 550 614 553
3 614 618 553
3 619 616 615
3 620 616 619
3 556 555 619
3 556 619 617
3 617 619 615
3 552 556 617
3 553 618 557
3 618 621 557
3 622 623 624
3 620 622 624
3 619 622 620
3 619 559 622
3 619 560 559
3 555 560 619
3 625 561 557
3 625 557 626
3 626 557 621
3 561 625 562
3 627 623 622
3 628 623 627
3 559 563 627
3 622 559 627
3 625 626 629
3 629 562 625
3 629 630 562
3 630 564 562
3 567 628 627
3 567 566 628
3 566 631 628
3 563 567 627
3 564 630 569
3 630 632 569
3 566 571 631
3 631 571 633
3 634 572 569
3 634 569 635
3 635 569 632
3 572 634 573
3 571 574 633
3 633 574 636
3 637 634 635
3 638 637 635
3 573 637 575
3 634 637 573
3 578 639 640
3 577 639 578
3 636 574 578
3 640 636 578
3 641 642 643
3 638 642 641
3 638 641 637
3 637 641 644
3 575 644 579
3 637 644 575
3 577 580 639
3 639 580 645
3 646 641 643
3 647 646 643
3 582 646 583
3 582 644 646
3 644 641 646
3 579 644 582
3 580 584 645
3 645 584 648
3 649 646 647
3 650 649 647
3 583 649 585
3 646 649 583
3 584 586 648
3 648 586 651
3 652 653 654
3 650 653 652
3 650 652 649
3 649 652 655
3 585 655 587
3 649 655 585
3 586 656 651
3 588 656 586
3 590 657 658
3 590 658 588
3 588 658 656
3 658 657 659
3 660 661 662
3 654 661 660
3 652 654 660
3 652 660 593
3 652 593 592
3 594 652 592
3 655 652 594
3 587 655 594
3 657 596 663
3 590 596 657
3 664 659 657
3 664 657 665
3 665 657 663
3 665 666 667
3 664 665 667
3 666 598 597
3 666 597 667
3 667 597 668
3 662 599 660
3 662 668 599
3 668 597 599
3 593 660 599
3 596 601 663
3 603 663 601
3 665 663 603
3 605 665 603
3 666 665 605
3 598 666 605
3 669 670 671
3 669 672 673
3 671 672 669
3 673 674 675
3 672 674 673
3 674 676 675
3 677 678 679
3 670 677 679
3 670 669 677
3 669 680 677
3 673 681 669
3 681 680 669
3 675 682 673
3 682 681 673
3 683 675 676
3 682 675 683
3 608 678 677
3 608 607 678
3 607 684 678
3 609 608 677
3 680 609 677
3 611 609 680
3 681 611 680
3 612 611 681
3 682 612 681
3 682 683 685
3 682 685 612
3 612 685 613
3 685 614 613
3 686 614 685
3 607 616 684
3 684 616 687
3 614 686 618
3 686 688 618
3 689 690 691
3 689 691 687
3 689 687 620
3 620 687 616
3 618 688 621
3 688 692 621
3 624 690 689
3 624 623 690
3 623 693 690
3 620 624 689
3 621 692 626
3 692 694 626
3 623 628 693
3 693 628 695
3 626 694 696
3 629 626 696
3 696 630 629
3 697 630 696
3 628 631 695
3 695 631 698
3 630 697 632
3 697 699 632
3 631 633 698
3 698 633 700
3 632 699 635
3 699 701 635
3 633 636 700
3 700 636 702
3 635 701 638
3 701 703 638
3 640 639 704
3 640 704 705
3 640 705 636
3 636 705 702
3 642 706 707
3 643 642 707
3 703 642 638
3 706 642 703
3 704 645 708
3 639 645 704
3 709 705 704
3 708 709 704
3 643 707 647
3 707 710 647
3 708 648 711
3 645 648 708
3 712 709 708
3 711 712 708
3 713 714 715
3 713 710 714
3 713 650 710
3 650 647 710
3 711 651 716
3 648 651 711
3 717 712 711
3 716 717 711
3 718 719 720
3 718 721 722
3 719 718 722
3 715 722 721
3 713 715 721
3 713 721 654
3 713 654 653
3 650 713 653
3 651 656 716
3 716 723 717
3 716 656 723
3 656 658 723
3 659 724 725
3 659 725 658
3 658 725 723
3 724 726 727
3 725 724 727
3 720 727 726
3 720 726 718
3 718 726 728
3 661 728 662
3 661 721 728
3 721 718 728
3 654 721 661
3 659 664 724
3 667 724 664
3 726 724 667
3 668 726 667
3 728 726 668
3 662 728 668
3 729 730 731
3 729 732 733
3 731 732 729
3 732 734 733
3 735 730 729
3 736 730 735
3 733 737 729
3 737 735 729
3 738 733 734
3 737 733 738
3 735 739 736
3 737 739 735
3 740 739 737
3 738 740 737
3 741 742 743
3 741 744 745
3 743 744 741
3 745 746 747
3 744 746 745
3 746 748 747
3 749 742 741
3 750 742 749
3 671 670 749
3 671 749 745
3 745 749 741
3 672 671 745
3 747 672 745
3 747 748 751
3 747 751 672
3 672 751 674
3 751 676 674
3 752 676 751
3 679 750 749
3 679 678 750
3 678 753 750
3 670 679 749
3 676 752 683
3 752 754 683
3 755 756 757
3 755 757 753
3 755 753 684
3 684 753 678
3 683 754 758
3 685 683 758
3 758 686 685
3 759 686 758
3 760 756 755
3 761 756 760
3 684 687 760
3 755 684 760
3 686 759 688
3 759 762 688
3 691 761 760
3 691 690 761
3 690 763 761
3 687 691 760
3 688 762 692
3 762 764 692
3 690 693 763
3 763 693 765
3 692 764 694
3 764 766 694
3 693 695 765
3 765 695 767
3 768 696 694
3 768 694 769
3 769 694 766
3 696 768 697
3 695 698 767
3 767 698 770
3 771 768 769
3 772 771 769
3 697 771 699
3 768 771 697
3 698 700 770
3 770 700 773
3 774 771 772
3 775 774 772
3 699 774 701
3 771 774 699
3 700 702 773
3 773 702 776
3 777 774 775
3 778 777 775
3 701 777 703
3 774 777 701
3 702 705 776
3 776 705 779
3 780 781 782
3 778 781 780
3 777 778 780
3 777 780 707
3 777 707 706
3 703 777 706
3 705 709 779
3 779 709 783
3 784 785 786
3 784 787 788
3 785 784 788
3 782 788 787
3 782 787 780
3 780 787 789
3 707 789 710
3 780 789 707
3 790 712 791
3 790 783 712
3 783 709 712
3 791 792 793
3 790 791 793
3 792 794 795
3 793 792 795
3 786 795 794
3 786 794 784
3 784 794 796
3 787 784 797
3 797 784 796
3 714 797 715
3 714 789 797
3 789 787 797
3 710 789 714
3 791 717 798
3 712 717 791
3 792 791 799
3 799 791 798
3 794 792 800
3 800 792 799
3 719 800 720
3 719 796 800
3 796 794 800
3 722 796 719
3 797 796 722
3 715 797 722
3 717 723 798
3 725 798 723
3 799 798 725
3 727 799 725
3 800 799 727
3 720 800 727
3 801 802 803
3 801 804 805
3 803 804 801
3 804 806 805
3 807 802 801
3 808 802 807
3 731 730 807
3 731 807 805
3 805 807 801
3 805 806 809
3 805 809 731
3 731 809 732
3 809 734 732
3 810 734 809
3 811 808 807
3 812 808 811
3 730 736 811
3 807 730 811
3 734 810 738
3 810 813 738
3 814 812 811
3 815 812 814
3 736 739 816
3 736 816 811
3 811 816 814
3 739 740 817
3 816 739 817
3 740 818 817
3 740 738 818
3 738 813 818
3 819 815 814
3 820 815 819
3 816 821 814
3 821 819 814
3 817 822 816
3 822 821 816
3 823 817 818
3 823 824 817
3 824 822 817
3 823 825 824
3 826 820 819
3 827 820 826
3 821 828 819
3 828 826 819
3 822 829 821
3 829 828 821
3 824 830 822
3 830 829 822
3 831 824 825
3 830 824 831
3 826 832 827
3 832 833 834
3 832 826 833
3 826 828 833
3 829 835 828
3 835 833 828
3 830 836 829
3 836 835 829
3 837 830 831
3 836 830 837
3 838 834 833
3 839 834 838
3 835 840 833
3 840 838 833
3 836 841 835
3 841 840 835
3 842 836 837
3 841 836 842
3 838 843 839
3 843 844 845
3 843 838 844
3 838 840 844
3 841 846 840
3 846 844 840
3 847 841 842
3 847 848 841
3 848 846 841
3 847 849 848
3 743 845 844
3 743 742 845
3 742 850 845
3 744 743 844
3 846 744 844
3 746 744 846
3 848 746 846
3 848 748 746
3 848 849 748
3 849 851 748
3 852 853 854
3 852 854 850
3 852 850 750
3 750 850 742
3 748 851 855
3 751 748 855
3 855 752 751
3 856 752 855
3 857 853 852
3 858 853 857
3 750 753 857
3 852 750 857
3 752 856 754
3 856 859 754
3 757 858 857
3 757 756 858
3 756 860 858
3 753 757 857
3 861 758 754
3 861 754 862
3 862 754 859
3 758 861 759
3 756 761 860
3 860 761 863
3 861 862 864
3 864 759 861
3 864 865 759
3 865 762 759
3 761 763 863
3 863 763 866
3 762 865 764
3 865 867 764
3 763 765 866
3 866 765 868
3 869 870 871
3 869 867 870
3 869 766 867
3 766 764 867
3 765 767 868
3 868 767 872
3 873 869 871
3 874 873 871
3 766 873 769
3 869 873 766
3 767 770 872
3 872 770 875
3 876 873 874
3 877 876 874
3 769 876 772
3 873 876 769
3 770 773 875
3 875 773 878
3 879 880 881
3 877 880 879
3 877 879 876
3 876 879 882
3 772 882 775
3 876 882 772
3 773 776 878
3 878 776 883
3 884 879 881
3 885 884 881
3 882 879 886
3 886 879 884
3 775 886 778
3 882 886 775
3 776 779 883
3 883 779 887
3 888 884 885
3 889 888 885
3 781 888 782
3 781 886 888
3 886 884 888
3 778 886 781
3 890 783 891
3 890 887 783
3 887 779 783
3 891 892 893
3 890 891 893
3 892 894 895
3 893 892 895
3 894 786 785
3 894 785 895
3 895 785 896
3 889 788 888
3 889 896 788
3 896 785 788
3 782 888 788
3 783 790 891
3 793 891 790
3 892 891 793
3 795 892 793
3 894 892 795
3 786 894 795
3 803 897 898
3 802 897 803
3 804 803 899
3 803 898 899
3 899 806 804
3 900 806 899
3 802 808 897
3 897 808 901
3 806 900 902
3 809 806 902
3 902 810 809
3 903 810 902
3 808 812 901
3 901 812 904
3 810 903 813
3 903 905 813
3 812 815 904
3 904 815 906
3 813 905 818
3 905 907 818
3 815 820 906
3 906 820 908
3 818 907 909
3 823 818 909
3 909 825 823
3 910 825 909
3 820 827 908
3 908 827 911
3 825 910 831
3 910 912 831
3 913 827 832
3 913 914 827
3 914 911 827
3 832 834 913
3 831 912 837
3 912 915 837
3 913 916 914
3 916 913 834
3 916 834 917
3 917 834 839
3 837 915 842
3 915 918 842
3 839 919 917
3 843 919 839
3 919 843 845
3 920 919 845
3 842 918 921
3 847 842 921
3 921 849 847
3 922 849 921
3 845 850 920
3 920 850 923
3 849 922 851
3 922 924 851
3 854 925 926
3 853 925 854
3 923 850 854
3 926 923 854
3 851 924 927
3 855 851 927
3 927 856 855
3 928 856 927
3 853 858 925
3 925 858 929
3 856 928 859
3 928 930 859
3 858 860 929
3 929 860 931
3 859 930 862
3 930 932 862
3 860 863 931
3 931 863 933
3 934 864 862
3 934 862 935
3 935 862 932
3 864 934 865
3 863 866 933
3 933 866 936
3 937 934 935
3 938 937 935
3 865 937 867
3 934 937 865
3 866 868 936
3 936 868 939
3 870 937 938
3 870 938 871
3 871 938 940
3 867 937 870
3 868 872 939
3 939 872 941
3 942 943 944
3 942 940 943
3 942 874 940
3 874 871 940
3 945 875 946
3 945 941 875
3 941 872 875
3 946 947 948
3 945 946 948
3 947 949 950
3 948 947 950
3 949 951 952
3 950 949 952
3 944 952 951
3 944 951 942
3 942 951 953
3 874 953 877
3 942 953 874
3 946 878 954
3 875 878 946
3 947 946 955
3 955 946 954
3 949 947 956
3 956 947 955
3 951 949 957
3 957 949 956
3 880 957 881
3 880 953 957
3 953 951 957
3 877 953 880
3 954 883 958
3 878 883 954
3 955 954 959
3 959 954 958
3 956 955 960
3 960 955 959
3 957 956 961
3 961 956 960
3 881 961 885
3 957 961 881
3 958 887 962
3 883 887 958
3 959 958 963
3 963 958 962
3 960 959 964
3 964 959 963
3 961 960 965
3 965 960 964
3 885 965 889
3 961 965 885
3 887 890 962
3 893 962 890
3 963 962 893
3 895 963 893
3 964 963 895
3 896 964 895
3 965 964 896
3 889 965 896
3 898 897 966
3 898 967 899
3 966 967 898
3 899 967 900
3 966 901 968
3 897 901 966
3 967 966 969
3 969 966 968
3 900 970 902
3 900 967 970
3 967 969 970
3 902 970 903
3 968 971 972
3 968 901 971
3 901 904 971
3 969 968 972
3 973 969 972
3 970 969 973
3 974 970 973
3 974 903 970
3 974 975 903
3 975 905 903
3 904 906 971
3 971 906 976
3 905 975 907
3 975 977 907
3 906 908 976
3 976 908 978
3 907 977 979
3 909 907 979
3 979 910 909
3 980 910 979
3 908 911 978
3 978 911 981
3 910 980 912
3 980 982 912
3 911 914 981
3 981 914 983
3 912 982 915
3 982 984 915
3 914 985 983
3 916 985 914
3 985 916 917
3 986 985 917
3 915 984 918
3 984 987 918
3 917 988 986
3 919 988 917
3 920 989 990
3 920 990 919
3 919 990 988
3 989 991 992
3 990 989 992
3 921 991 993
3 921 987 991
3 921 918 987
3 992 991 987
3 921 993 922
3 989 923 994
3 920 923 989
3 991 989 995
3 995 989 994
3 993 991 996
3 996 991 995
3 922 996 924
3 993 996 922
3 926 997 998
3 925 997 926
3 994 923 926
3 994 926 999
3 999 926 998
3 995 994 999
3 1000 995 999
3 1000 1001 1002
3 1000 1002 995
3 995 1002 996
3 924 1003 927
3 924 996 1003
3 996 1002 1003
3 927 1003 928
3 925 929 997
3 997 929 1004
3 1005 1002 1001
3 1006 1005 1001
3 1003 1002 1007
3 1007 1002 1005
3 928 1007 930
3 1003 1007 928
3 929 931 1004
3 1004 931 1008
3 1009 1005 1006
3 1010 1009 1006
3 1007 1005 1011
3 1011 1005 1009
3 930 1011 932
3 1007 1011 930
3 931 933 1008
3 1008 933 1012
3 1013 1009 1010
3 1014 1013 1010
3 1011 1009 1015
3 1015 1009 1013
3 932 1015 935
3 1011 1015 932
3 933 936 1012
3 1012 936 1016
3 1017 1013 1014
3 1018 1017 1014
3 1015 1013 1019
3 1019 1013 1017
3 935 1019 938
3 1015 1019 935
3 1020 939 1021
3 1020 1016 939
3 1016 936 939
3 1021 1022 1023
3 1020 1021 1023
3 1022 1024 1025
3 1023 1022 1025
3 1018 1025 1024
3 1018 1024 1017
3 1017 1024 1026
3 1019 1017 1027
3 1027 1017 1026
3 938 1027 940
3 1019 1027 938
3 1021 941 1028
3 939 941 1021
3 1022 1021 1029
3 1029 1021 1028
3 1024 1022 1030
3 1030 1022 1029
3 1026 1024 1031
3 1031 1024 1030
3 943 1031 944
3 943 1027 1031
3 1027 1026 1031
3 940 1027 943
3 941 945 1028
3 948 1028 945
3 1029 1028 948
3 950 1029 948
3 1030 1029 950
3 952 1030 950
3 1031 1030 952
3 944 1031 952
3 972 971 1032
3 972 1033 973
3 1032 1033 972
3 973 1034 974
3 1033 1034 973
3 974 1034 975
3 1032 976 1035
3 971 976 1032
3 1033 1032 1036
3 1036 1032 1035
3 1034 1033 1037
3 1037 1033 1036
3 975 1037 977
3 1034 1037 975
3 1035 978 1038
3 976 978 1035
3 1036 1035 1039
3 1039 1035 1038
3 1037 1036 1040
3 1040 1036 1039
3 977 1041 979
3 977 1037 1041
3 1037 1040 1041
3 979 1041 980
3 1038 981 1042
3 978 981 1038
3 1039 1038 1043
3 1043 1038 1042
3 1040 1039 1044
3 1044 1039 1043
3 1041 1040 1045
3 1045 1040 1044
3 980 1045 982
3 1041 1045 980
3 1042 983 1046
3 981 983 1042
3 1043 1042 1047
3 1047 1042 1046
3 1044 1043 1048
3 1048 1043 1047
3 1045 1044 1049
3 1049 1044 1048
3 982 1049 984
3 1045 1049 982
3 983 985 1046
3 986 1046 985
3 986 1050 1046
3 1050 1047 1046
3 1048 1047 1051
3 1051 1047 1050
3 1049 1048 1052
3 1052 1048 1051
3 984 1052 987
3 1049 1052 984
3 986 988 1050
3 990 1050 988
3 1051 1050 990
3 992 1051 990
3 1052 1051 992
3 987 1052 992
3 998 997 1053
3 998 1054 999
3 1053 1054 998
3 999 1055 1000
3 1054 1055 999
3 1000 1055 1001
3 1053 1004 1056
3 997 1004 1053
3 1054 1053 1057
3 1057 1053 1056
3 1055 1054 1058
3 1058 1054 1057
3 1001 1058 1006
3 1055 1058 1001
3 1056 1008 1059
3 1004 1008 1056
3 1057 1056 1060
3 1060 1056 1059
3 1058 1057 1061
3 1061 1057 1060
3 1006 1061 1010
3 1058 1061 1006
3 1059 1012 1062
3 1008 1012 1059
3 1060 1059 1063
3 1063 1059 1062
3 1061 1060 1064
3 1064 1060 1063
3 1010 1064 1014
3 1061 1064 1010
3 1062 1016 1065
3 1012 1016 1062
3 1063 1062 1066
3 1066 1062 1065
3 1064 1063 1067
3 1067 1063 1066
3 1014 1067 1018
3 1064 1067 1014
3 1016 1020 1065
3 1023 1065 1020
3 1066 1065 1023
3 1025 1066 1023
3 1067 1066 1025
3 1018 1067 1025
