# Supplementary material for: Subcortical shape biomarkers reveal limbic and basal ganglia damage in anti-LGI1 encephalitis
Source: Front Immunol. 2025 Jul 4;16:1623577. doi: 10.3389/fimmu.2025.1623577 (PMC12270846; doi:10.3389/fimmu.2025.1623577)
Supplement: Supplementary file 1 [file DataSheet1.zip › raw data/wmN01-R_Hipp_first.vtk]

# vtk DataFile Version 3.0
this file was written using fslvtkio
ASCII
DATASET POLYDATA
POINTS 664 float
64.4908 114.904 43.7532
62.6234 114.458 44.2968
63.7788 112.948 44.8768
65.9109 113.099 45.0111
66.6856 114.855 43.9208
67.4737 113.564 45.2605
62.1901 116.287 43.7836
59.9504 115.918 44.9048
60.9205 114.671 44.7482
64.2646 117.04 43.1411
66.1276 116.754 42.9487
68.3299 114.917 44.6628
68.066 116.71 43.5201
69.5699 115.427 44.8644
69.8923 116.743 44.5594
71.0224 115.617 45.939
61.2056 117.988 43.9975
59.4794 117.889 45.3672
63.2696 118.541 43.0382
65.4572 118.898 42.4499
67.5433 118.57 42.6217
69.689 118.106 43.7739
71.4235 116.967 45.732
61.4151 119.354 44.8465
60.6387 119.41 46.2708
63.1197 120.125 43.9325
65.2967 120.58 43.192
67.511 120.551 42.9411
69.5306 119.905 43.426
71.4368 118.75 45.124
63.1794 120.489 45.7567
65.4605 120.938 45.1302
67.4607 121.42 44.7005
69.5561 121.262 44.768
71.1546 120.46 45.0866
61.5026 113.371 44.9271
59.2343 113.586 45.8285
60.8768 112.247 45.7846
62.7049 111.465 45.8777
65.2634 111.6 46.1125
67.7649 112.099 46.4847
68.9607 113.623 45.969
69.7157 112.479 47.0558
58.1221 116.027 45.8675
70.5036 114.323 46.5023
72.3595 115.165 47.2768
58.6067 118.145 47.0983
72.9031 117.397 46.823
60.5779 119.369 47.855
72.7138 119.653 46.2764
62.9522 120.187 47.3221
65.3155 120.802 47.0673
67.478 121.432 46.7945
69.6518 121.745 46.6948
71.7911 121.413 46.8688
61.2683 109.068 47.6834
59.7438 108.494 48.7473
61.3435 107.9 48.9789
62.8847 107.638 49.0143
63.7103 108.799 47.7554
64.7542 107.81 49.172
59.7985 110.889 46.9919
58.19 110.421 47.9387
62.613 110.171 46.7892
65.5075 108.794 48.2682
65.2906 110.158 47.1079
66.9722 109.294 48.1579
57.9119 112.414 47.0488
55.8171 113.34 48.3072
56.5419 111.304 48.3612
67.8681 110.764 47.541
70.458 111.365 48.3632
71.3578 113.282 47.6087
72.6865 113.17 48.5674
57.1277 114.562 46.7144
55.9636 115.281 48.6095
73.8378 115.381 48.3588
57.0599 116.701 47.627
56.5579 116.762 49.9951
74.3915 117.056 48.1361
74.2236 118.761 47.4631
75.8531 118.205 48.8611
57.9735 117.972 48.889
59.9047 118.885 49.3181
73.746 120.566 47.68
75.5182 119.917 48.8332
62.6168 119.555 48.8092
65.1093 120.007 48.621
67.3 120.76 48.6133
69.4248 121.483 48.5788
71.7261 121.81 48.7669
74.0736 121.501 49.1271
61.7017 106.564 50.1642
59.529 106.378 50.7411
60.3417 105.372 51.6775
62.6759 105.397 51.6806
64.4214 106.591 50.3148
65.1861 105.585 51.9228
67.0048 106.407 51.1566
67.8705 105.343 52.9649
58.7353 107.695 49.8857
56.7894 107.326 51.0169
58.1269 106.587 50.9559
66.6062 107.639 49.6611
69.1729 106.617 51.6167
68.8578 108.095 50.1457
70.6711 107.618 51.1859
71.0874 108.883 50.1716
72.2811 108.744 51.2571
55.8989 109.048 50.3412
53.8669 109.876 51.5504
54.6206 108.265 51.8229
57.2042 109.499 49.0088
68.6574 109.477 48.662
70.56 109.833 49.2776
72.6013 110.608 50.0885
54.9986 111.194 49.9117
53.5882 111.966 51.831
73.2166 112.129 49.6049
74.9441 114.489 49.3249
75.2313 113.491 50.3349
76.7014 115.212 50.5435
77.167 114.466 51.5342
54.7048 113.299 50.3241
55.3871 115.189 50.8092
75.8684 116.597 49.2806
77.3413 116.742 50.4349
78.4367 116.2 51.8561
56.8994 116.744 52.0917
77.4776 118.709 50.1324
78.8244 118.222 51.7953
58.3947 117.764 50.7722
60.4332 118.338 51.0779
76.4448 120.598 50.1312
78.2697 120.254 51.5595
62.2498 118.984 50.1858
64.5371 119.311 49.9066
66.8902 119.648 50.15
69.0528 120.637 50.2071
71.2637 121.366 50.6326
73.5366 121.791 50.9734
76.007 121.542 51.3324
58.2708 104.092 53.222
55.8347 104.218 53.9504
57.0638 102.897 54.4067
59.4021 102.735 54.1189
60.7699 104.205 52.8597
61.8329 102.859 54.0631
63.3828 104.335 53.0057
64.4177 103.38 54.4317
65.8108 104.563 53.3784
67.2628 104.013 54.7068
57.7985 105.509 52.1933
55.2904 105.518 53.3014
69.357 105.053 54.6469
55.3131 106.753 52.3497
52.9374 108.531 53.5041
53.6746 106.416 53.5871
70.2174 106.11 53.3272
71.9448 107.068 52.5995
73.5225 109.374 52.0266
52.6546 110.573 53.6443
74.4796 110.624 51.9048
53.5699 112.689 53.9368
74.818 111.904 51.4445
76.1856 113.128 51.7736
78.1485 114.648 52.942
54.4852 114.058 52.329
55.9818 115.725 53.3423
79.4448 117.005 53.4681
58.4984 116.62 53.9661
79.4375 119.441 53.5038
59.2338 117.435 52.5826
61.2452 117.68 52.4966
67.5161 118.953 51.5663
67.0827 117.928 52.9224
66.0681 118.616 51.599
68.5048 118.446 52.9573
77.7032 120.888 53.121
62.5057 118.372 51.5766
64.5233 118.611 51.3979
68.8885 119.62 51.5609
70.7231 120.282 52.1161
72.8969 120.862 52.4916
75.1392 121.186 52.7614
58.6206 100.177 56.4663
57.0557 99.1803 57.2079
58.5537 98.6847 57.2693
60.0879 98.692 57.3173
61.245 100.403 56.4979
62.2059 98.9584 57.6319
63.5352 100.951 56.6303
63.9608 99.5103 58.0813
65.3199 101.422 57.0749
66.0057 100.525 58.1369
55.8269 100.946 56.2626
53.628 101.473 56.875
54.7377 99.8376 57.5766
57.4648 101.698 55.3823
60.0217 101.535 55.4141
62.6862 101.841 55.3604
65.3147 102.497 55.5792
67.3108 102.695 56.4354
54.7593 102.804 55.3015
52.7757 103.651 56.1715
69.1016 104.122 56.0405
53.6011 104.914 54.7095
52.4985 107.188 55.0754
70.2736 105.28 56.1667
52.3526 109.687 55.893
71.1379 106.151 55.3653
72.3058 106.951 54.7289
73.4008 108.377 53.6427
74.8261 110.336 53.5308
74.3074 110.064 54.7583
53.0544 111.377 55.8667
75.7426 111.813 53.2153
75.9166 112.389 55.1666
54.3903 112.781 55.9559
77.1553 113.226 53.7784
78.7018 115.352 54.6112
55.1412 114.336 54.4135
57.4984 115.481 55.1881
79.5897 117.949 55.2729
60.2127 115.957 55.2466
61.2575 116.86 53.848
63.9059 116.665 54.0252
62.6589 115.876 55.2343
66.25 116.604 54.313
64.953 115.694 55.2036
68.3948 117.151 54.3371
67.2082 115.632 55.6297
70.789 117.905 54.7956
69.5743 116.483 55.6887
72.8492 118.615 55.0165
71.9763 116.992 56.2031
73.9089 117.446 56.4378
78.393 119.891 55.1956
63.3186 117.571 52.8212
65.4825 117.559 52.9291
69.9692 118.773 53.4072
72.0419 119.57 53.6359
74.7398 118.754 55.644
74.3504 120.034 54.1955
76.4042 120.471 54.3484
76.4452 119.225 55.7204
58.5708 97.4481 58.4325
56.469 96.8791 58.9965
57.6856 95.8408 59.6974
59.744 95.8363 59.5596
61.0105 97.3258 58.5915
62.0313 96.0484 59.8651
63.1133 97.5638 59.1929
64.6201 96.8082 60.6225
64.8412 98.6032 59.1387
66.1943 98.5204 59.8946
55.8486 98.1846 58.1665
53.3119 99.1685 59.0807
54.5222 97.3242 59.4388
67.2705 100.866 58.578
52.4219 101.132 58.4311
68.3491 102.1 58.1019
69.1908 103.567 57.5335
69.0336 102.991 59.0672
52.1856 103.388 57.8158
52.1069 104.255 59.2709
52.0222 102.56 59.4991
70.0366 105.448 57.7099
69.414 105.221 58.9044
52.2324 105.553 56.7505
52.2793 106.069 58.7143
70.9577 106.548 57.2157
70.8609 107.657 58.7605
52.2793 107.88 57.1018
52.9464 107.661 59.0617
72.085 107.728 57.2038
73.1838 108.493 55.6586
74.197 110.637 56.0092
53.406 109.672 58.1072
54.6916 111.194 57.9809
74.7923 112.163 56.6778
55.9449 112.683 57.5081
77.2706 114.245 55.7181
75.7928 113.708 56.9085
56.2549 114.108 56.0434
58.3963 114.444 56.8237
69.1463 115.229 56.4051
68.4292 114.108 57.2257
66.9239 114.362 56.9256
71.5689 115.708 56.9398
69.993 114.278 57.383
74.1911 115.98 57.3655
72.1169 114.475 57.6128
76.5648 115.728 57.0759
74.2743 114.338 57.5833
78.3584 116.298 56.2075
59.7934 115.12 56.3729
62.1479 114.857 56.4806
64.6313 114.658 56.4231
75.9136 117.398 56.8941
77.9258 118.128 56.5583
59.3018 92.645 62.1918
57.2772 92.5386 62.5091
58.37 91.3428 63.9051
60.8989 91.6496 63.3288
61.6683 93.2291 61.8707
62.9842 92.3656 63.0615
63.859 94.0678 62.2291
65.0109 93.2171 63.5864
56.8801 94.0393 61.5125
54.4691 95.0794 61.816
55.6028 93.3817 62.472
58.3928 94.5327 60.7464
60.4428 94.3922 60.836
62.8315 95.0395 61.0324
65.9818 94.8501 62.9628
65.206 95.7453 61.8464
67.6803 96.3445 62.8099
55.3968 95.6835 60.3433
53.5146 97.2813 61.1912
66.793 97.4918 61.2945
67.6529 99.4587 60.0454
68.4673 98.7164 61.2869
52.6337 99.2767 61.2413
68.53 101.168 59.4286
69.0435 100.883 60.6293
52.1887 101.005 60.552
52.2511 102.529 61.4072
52.6912 100.523 62.7352
68.6262 103.274 60.1401
52.7558 104.375 61.3313
69.012 106.303 59.6339
53.3254 105.894 60.8941
69.3902 108.082 60.195
54.0123 107.287 60.7537
71.9125 109.761 58.9028
70.375 109.633 59.9954
72.9829 109.359 57.1972
54.3128 108.895 59.6821
57.1629 111.711 58.8778
55.8272 110.016 59.6134
57.5861 110.434 60.0744
70.4221 111.702 59.0663
69.3613 110.559 60.0427
68.4999 111.448 59.437
72.368 111.714 58.5386
73.362 111.019 57.6037
57.9243 113.298 57.9243
59.0025 111.485 59.7877
59.8536 112.834 58.6796
60.9578 111.554 59.5293
68.3179 112.912 58.075
67.3477 111.786 59.0848
66.2161 112.197 58.613
70.5608 113.351 58.0885
72.3002 113.216 58.3899
73.9606 112.85 57.7665
60.6 113.908 57.559
62.0613 112.436 58.5718
63.088 113.473 57.516
65.5645 113.271 57.4795
64.0157 112.104 58.4255
56.2811 92.1124 63.475
54.7373 93.4929 63.8726
56.1519 91.6088 65.1021
58.1021 89.9287 65.3293
60.6151 90.4729 64.5454
63.5594 91.3486 64.4951
66.2594 93.0276 64.5087
53.8091 95.6168 63.4417
67.8084 94.9598 63.8551
70.2088 95.9328 64.2786
53.2965 97.716 63.4761
69.0178 97.5742 62.5521
69.4759 99.5691 62.2393
53.6395 99.1999 64.454
68.4714 101.379 61.7844
53.3736 102.691 63.0511
54.0567 101.302 64.2862
68.0136 103.682 60.5966
54.4536 104.26 63.0808
67.7787 105.441 60.4746
67.0505 103.852 61.2829
66.5246 105.41 61.2975
54.9557 105.763 62.2762
67.8482 107.33 60.7031
66.4449 107.191 61.1714
55.2589 106.876 61.6534
55.0918 108.121 60.8217
56.3484 107.556 61.6876
68.1298 109.466 60.5408
66.3306 108.707 60.7242
56.2999 108.822 60.8396
58.686 110.254 60.6606
58.0895 109.112 61.2111
59.6776 109.505 61.2525
66.6235 110.426 59.8947
64.8811 108.5 60.6961
64.41 109.548 60.2904
62.9024 110.979 59.525
60.827 110.371 60.6031
64.8126 110.93 59.4574
62.6989 109.679 60.525
60.3809 89.1217 65.9045
57.9526 89.3001 67.1572
60.4595 88.2076 67.3502
62.9629 88.6536 66.7875
62.8188 89.9314 65.495
65.2821 89.8215 66.7697
64.508 90.6648 65.6754
66.3161 91.3195 66.2118
54.848 93.536 65.7957
56.3391 90.956 66.8556
66.8892 92.5263 65.555
68.6512 94.1308 64.9331
70.3923 93.9824 65.8108
54.2429 95.6852 65.4764
71.7494 96.143 65.7854
54.4971 97.194 66.1069
70.2525 98.265 63.7637
70.1976 97.9522 65.5313
55.4381 98.737 66.4758
68.596 99.857 63.7883
67.8545 99.3856 65.0626
55.5785 102.818 64.4956
55.3585 100.502 65.5727
66.7596 101.42 63.4066
66.3163 100.366 64.6066
65.205 101.696 64.0426
67.4738 102.128 62.153
56.5384 104.641 63.6845
57.2038 102.382 65.1122
58.4832 104.22 64.2728
60.7623 104.071 64.298
59.3103 102.494 65.0237
62.9907 103.801 64.006
61.4287 102.259 64.8981
65.0219 103.306 63.3497
63.4423 101.987 64.4638
66.1731 103.466 62.2121
56.4914 106.287 62.5461
58.1229 106.039 63.0988
59.9737 105.809 63.5013
61.9372 105.502 63.4852
63.8839 105.292 63.0231
65.2889 105.201 62.2449
57.691 107.577 62.0719
59.4477 107.678 62.3331
61.204 107.084 62.6119
62.9969 106.597 62.339
64.833 106.93 61.6426
61.2721 108.677 61.6324
63.1011 108.115 61.4392
58.4268 88.8541 68.7184
60.7117 87.595 68.6148
63.311 87.704 68.0624
65.8283 88.8685 67.9509
68.0623 90.6367 67.7985
68.5821 92.3465 66.6179
70.6123 92.428 67.2989
55.8253 92.7697 67.7114
57.0226 91.0678 68.9635
72.1161 94.6942 66.6666
55.5435 95.0546 67.5549
56.8536 93.6352 68.9334
70.4999 96.7381 67.4146
56.306 96.7629 67.7836
68.24 98.0069 66.4166
57.1008 98.2443 67.5891
57.3261 99.8486 66.6043
58.6883 98.4937 67.5698
64.332 99.3698 65.8614
64.2489 98.0846 66.7792
62.8254 99.0083 66.2669
66.3347 99.2549 65.7011
66.1853 98.0178 66.717
57.881 101.273 65.8
59.3932 99.4793 66.7005
60.1236 100.691 65.6768
62.2594 100.491 65.3854
61.198 99.1044 66.4807
64.3214 100.526 64.8687
62.3682 86.8464 69.4787
59.7267 87.7042 70.1138
61.2976 86.8164 71.27
63.8038 86.373 70.5451
65.3361 87.522 69.2406
66.2171 87.0849 70.599
67.7848 89.0924 69.1937
68.9329 88.6757 70.4144
70.2263 90.9122 68.742
71.1315 90.0115 70.0139
72.415 91.6048 68.6756
73.3245 90.6758 69.7618
58.2249 89.6373 70.5581
72.8962 93.0539 67.3726
74.4663 92.6893 68.6658
58.1352 91.7069 70.7431
72.0216 95.5429 68.141
73.7631 94.5831 68.4793
57.8777 95.4317 69.0878
58.334 93.4221 70.1044
66.7753 95.8168 68.8286
66.9346 94.7238 70.1468
64.7497 95.3934 69.3812
68.744 96.2629 68.3733
69.5296 95.3487 69.3387
72.0551 94.9673 69.5767
58.6349 96.9797 68.324
59.9831 95.115 69.6901
60.877 96.5301 68.692
63.586 96.4271 68.4698
62.3202 95.3647 69.504
65.1806 97.0471 67.6413
67.72 97.0268 67.6611
60.4724 97.9273 67.6431
62.5567 97.6183 67.3304
67.5891 86.9883 71.5829
65.4334 86.1626 72.1037
66.742 86.0447 73.4028
68.5416 86.5977 73.0557
69.3305 87.7886 71.6422
70.2228 87.4656 72.7242
59.4807 88.4748 72.0024
60.9406 87.4817 73.1266
63.1849 86.1651 72.222
71.0263 88.9325 71.2272
73.3854 89.5056 71.3424
75.0034 91.0762 70.1138
75.369 90.0169 71.4636
59.2721 90.8029 72.2887
74.9588 93.0211 70.5009
75.9954 91.8576 71.1213
59.8489 92.4392 71.7088
74.1541 92.6586 72.1302
73.6012 93.9144 70.1612
60.942 93.5382 71.352
61.2344 94.4424 70.5681
63.9962 94.7254 70.3035
64.1777 94.1127 71.3805
66.4074 93.7479 71.598
68.5982 93.8885 70.9361
70.751 94.1329 70.531
64.3306 86.0582 73.9167
66.4522 85.9432 75.1501
68.5519 86.1136 74.6888
70.4568 86.6017 74.0462
71.7518 88.2806 72.3083
72.1079 87.474 73.4606
72.9699 88.424 72.5818
73.984 88.0637 73.3774
60.2002 89.8789 73.6187
61.0777 88.7388 74.6222
62.4204 86.9595 74.2877
75.3409 88.774 72.8349
76.7676 90.3588 71.9718
76.8782 88.8773 73.062
77.7502 90.0852 73.234
77.98 88.9366 74.1405
61.5215 91.9031 73.1073
61.9128 90.8877 74.4997
75.8671 92.0204 72.5301
76.7833 91.2669 73.519
78.061 90.3144 74.5496
62.3221 93.0313 72.2435
63.8899 91.9461 73.708
64.5317 92.8023 72.5102
67.7196 92.8237 72.1883
66.3388 92.2233 73.3014
70.0995 92.8367 71.8772
69.0304 92.053 73.389
72.3323 93.2001 71.4784
71.6158 92.1978 72.9344
73.2951 92.0402 73.7773
75.0975 91.949 74.0626
76.9001 91.3492 74.9458
64.5854 86.4705 75.8603
66.9666 86.2218 76.5662
68.79 86.2257 76.3203
70.7209 86.2125 75.6919
72.4564 86.8413 74.6521
73.9913 86.8222 75.1302
62.023 88.7621 75.8508
63.2844 87.4514 76.3307
75.4882 87.2305 74.8198
76.8287 87.8253 74.5049
78.2272 88.7278 75.3422
62.7215 90.2408 76.1071
77.8404 90.3059 75.749
63.9494 91.3081 75.1791
66.0911 91.8009 74.5682
68.0298 91.7894 74.7745
66.854 91.5967 76.0547
69.9818 91.8137 74.7508
71.6856 91.9131 74.7441
73.5689 91.9189 75.213
75.0114 91.7358 75.716
76.4267 91.545 76.1745
68.8939 91.7567 76.1453
70.7281 91.7641 76.1979
72.3641 91.8396 76.277
73.7462 91.7521 76.4917
66.5688 86.5632 77.3482
68.4553 86.5482 77.7714
70.4967 86.3902 77.5408
72.4688 86.3916 76.4369
63.4189 88.7638 77.2944
64.9704 87.3942 77.657
66.9227 87.1864 78.3998
69.2257 87.166 78.8562
72.1441 86.8639 77.9638
74.2572 86.6271 76.8736
75.7393 86.8008 76.8703
76.9192 87.1537 76.3207
78.0103 87.7895 76.0254
78.39 89.1501 76.4319
78.4399 88.4116 77.2217
63.9053 90.421 76.9782
64.604 89.3588 78.1756
77.6535 90.6114 76.6795
78.2063 89.8375 77.4313
65.1089 91.2881 76.4373
66.37 91.2245 77.5385
75.9129 91.5997 78.1602
74.7781 91.7075 77.2362
77.0879 91.095 77.6888
67.9109 91.58 77.4506
69.757 91.7627 77.6483
71.5003 91.8032 77.7742
73.1076 91.7485 77.7211
65.9288 88.5643 79.1709
67.8547 88.2006 79.6948
69.7204 88.1611 79.5746
71.3012 87.657 78.9531
73.3315 87.4535 78.6356
74.8251 87.3327 78.2259
76.4934 87.4145 77.9209
77.7681 87.679 77.493
78.061 88.7584 78.2519
65.5811 90.2635 78.3715
67.0084 89.6983 79.6473
68.8948 89.3707 80.1302
77.66 90.2771 78.5456
67.151 90.9129 78.9113
68.5788 90.6648 79.8703
75.314 91.1764 79.5882
74.2739 91.7619 78.8153
76.5974 90.7668 79.1659
68.7723 91.5713 78.8375
70.8082 91.855 79.0527
72.7052 91.8456 79.2877
70.9235 88.9315 79.909
72.6383 88.6762 79.4374
74.3038 88.4911 79.0105
75.8268 88.3797 78.8771
77.1371 88.1783 78.5372
70.3474 90.2794 80.3845
72.1636 89.9632 80.2927
73.8084 89.5508 79.7623
75.3605 89.7175 79.587
76.7855 89.3084 79.0553
70.0301 91.3204 79.9216
71.8675 91.2746 80.3164
73.8044 90.9784 80.208
POLYGONS 1324  5296
3 0 1 2
3 0 3 4
3 2 3 0
3 3 5 4
3 6 7 8
3 1 6 8
3 1 0 6
3 0 9 6
3 4 10 0
3 10 9 0
3 11 4 5
3 11 12 4
3 12 10 4
3 12 13 14
3 11 13 12
3 13 15 14
3 16 7 6
3 17 7 16
3 9 18 6
3 18 16 6
3 10 19 9
3 19 18 9
3 12 20 10
3 20 19 10
3 14 21 12
3 21 20 12
3 22 14 15
3 21 14 22
3 23 17 16
3 24 17 23
3 18 25 16
3 25 23 16
3 19 26 18
3 26 25 18
3 20 27 19
3 27 26 19
3 21 28 20
3 28 27 20
3 29 21 22
3 28 21 29
3 23 30 24
3 25 30 23
3 31 30 25
3 26 31 25
3 32 31 26
3 27 32 26
3 33 32 27
3 28 33 27
3 34 33 28
3 29 34 28
3 35 36 37
3 35 2 1
3 35 37 2
3 37 38 2
3 3 2 39
3 2 38 39
3 5 40 41
3 5 3 40
3 3 39 40
3 40 42 41
3 8 36 35
3 8 7 36
3 7 43 36
3 1 8 35
3 5 41 11
3 41 42 44
3 41 44 11
3 11 44 13
3 44 15 13
3 45 15 44
3 7 17 43
3 43 17 46
3 15 45 22
3 45 47 22
3 17 24 46
3 46 24 48
3 22 47 29
3 47 49 29
3 24 50 48
3 30 50 24
3 31 51 30
3 30 51 50
3 32 52 31
3 31 52 51
3 33 53 32
3 32 53 52
3 34 54 33
3 33 54 53
3 49 34 29
3 54 34 49
3 55 56 57
3 55 58 59
3 57 58 55
3 58 60 59
3 61 56 55
3 62 56 61
3 59 63 55
3 63 61 55
3 64 59 60
3 64 65 59
3 65 63 59
3 64 66 65
3 67 68 69
3 62 67 69
3 61 67 62
3 61 36 67
3 61 37 36
3 38 37 61
3 63 38 61
3 39 38 63
3 65 39 63
3 65 66 70
3 65 70 39
3 39 70 40
3 42 71 72
3 42 40 71
3 40 70 71
3 71 73 72
3 74 68 67
3 75 68 74
3 36 43 74
3 67 36 74
3 42 72 44
3 72 45 44
3 72 73 45
3 73 76 45
3 77 75 74
3 78 75 77
3 43 46 77
3 74 43 77
3 79 80 47
3 79 47 76
3 76 47 45
3 79 81 80
3 77 82 78
3 82 77 46
3 82 46 83
3 83 46 48
3 80 84 49
3 47 80 49
3 85 80 81
3 84 80 85
3 48 86 83
3 50 86 48
3 51 87 50
3 50 87 86
3 52 88 51
3 51 88 87
3 53 89 52
3 52 89 88
3 54 90 53
3 53 90 89
3 84 54 49
3 84 91 54
3 91 90 54
3 85 91 84
3 92 93 94
3 92 95 96
3 94 95 92
3 96 97 98
3 95 97 96
3 97 99 98
3 100 101 102
3 93 100 102
3 92 100 93
3 92 56 100
3 92 57 56
3 58 57 92
3 96 58 92
3 60 58 96
3 60 96 103
3 103 96 98
3 104 98 99
3 104 105 98
3 105 103 98
3 105 106 107
3 104 106 105
3 106 108 107
3 109 110 111
3 101 109 111
3 101 100 109
3 100 112 109
3 56 62 112
3 100 56 112
3 60 103 64
3 66 64 103
3 66 103 113
3 113 103 105
3 107 114 105
3 114 113 105
3 115 107 108
3 114 107 115
3 116 110 109
3 117 110 116
3 69 68 116
3 69 116 112
3 112 116 109
3 62 69 112
3 66 113 70
3 71 70 113
3 114 71 113
3 73 118 119
3 71 118 73
3 71 115 118
3 71 114 115
3 119 120 121
3 118 120 119
3 120 122 121
3 116 123 117
3 123 116 68
3 123 68 124
3 124 68 75
3 119 125 76
3 73 119 76
3 121 126 119
3 126 125 119
3 127 121 122
3 126 121 127
3 75 78 124
3 124 78 128
3 76 125 79
3 81 79 125
3 81 125 129
3 129 125 126
3 130 126 127
3 129 126 130
3 78 131 128
3 82 131 78
3 131 82 83
3 132 131 83
3 129 133 85
3 81 129 85
3 134 129 130
3 133 129 134
3 83 135 132
3 86 135 83
3 87 136 86
3 86 136 135
3 88 137 87
3 87 137 136
3 89 138 88
3 88 138 137
3 90 139 89
3 89 139 138
3 91 140 90
3 90 140 139
3 133 91 85
3 133 141 91
3 141 140 91
3 134 141 133
3 142 143 144
3 142 145 146
3 144 145 142
3 146 147 148
3 145 147 146
3 148 149 150
3 147 149 148
3 149 151 150
3 152 143 142
3 153 143 152
3 94 93 152
3 94 152 146
3 146 152 142
3 95 94 146
3 148 95 146
3 97 95 148
3 150 97 148
3 150 99 97
3 150 151 99
3 151 154 99
3 155 156 157
3 153 155 157
3 152 155 153
3 152 101 155
3 152 102 101
3 93 102 152
3 99 154 158
3 104 99 158
3 106 104 159
3 104 158 159
3 159 108 106
3 160 108 159
3 111 156 155
3 111 110 156
3 110 161 156
3 101 111 155
3 108 160 115
3 160 162 115
3 110 117 161
3 161 117 163
3 115 162 164
3 118 115 164
3 120 118 165
3 118 164 165
3 165 122 120
3 166 122 165
3 117 167 163
3 123 167 117
3 167 123 124
3 168 167 124
3 122 166 127
3 166 169 127
3 124 128 168
3 168 128 170
3 127 169 130
3 169 171 130
3 128 172 170
3 131 172 128
3 172 131 132
3 173 172 132
3 174 175 176
3 175 174 177
3 130 171 134
3 171 178 134
3 132 179 173
3 135 179 132
3 136 180 135
3 135 180 179
3 176 137 174
3 176 180 137
3 180 136 137
3 174 181 177
3 174 137 181
3 137 138 181
3 139 182 138
3 138 182 181
3 140 183 139
3 139 183 182
3 141 184 140
3 140 184 183
3 178 141 134
3 184 141 178
3 185 186 187
3 185 188 189
3 187 188 185
3 189 190 191
3 188 190 189
3 191 192 193
3 190 192 191
3 192 194 193
3 195 196 197
3 186 195 197
3 186 185 195
3 185 198 195
3 189 199 185
3 199 198 185
3 191 200 189
3 200 199 189
3 193 201 191
3 201 200 191
3 202 193 194
3 201 193 202
3 203 196 195
3 204 196 203
3 144 143 203
3 144 203 198
3 198 203 195
3 145 144 198
3 199 145 198
3 147 145 199
3 200 147 199
3 149 147 200
3 201 149 200
3 201 151 149
3 201 202 151
3 202 205 151
3 206 204 203
3 207 204 206
3 143 153 206
3 203 143 206
3 151 205 154
3 205 208 154
3 157 207 206
3 157 156 207
3 156 209 207
3 153 157 206
3 154 208 210
3 158 154 210
3 159 158 211
3 158 210 211
3 160 212 213
3 160 159 212
3 159 211 212
3 212 214 213
3 156 161 209
3 209 161 215
3 213 216 162
3 160 213 162
3 217 213 214
3 216 213 217
3 161 163 215
3 215 163 218
3 162 216 164
3 216 217 219
3 216 219 164
3 164 219 165
3 219 166 165
3 220 166 219
3 163 221 218
3 167 221 163
3 221 167 168
3 222 221 168
3 166 220 169
3 220 223 169
3 224 170 225
3 224 222 170
3 222 168 170
3 225 226 227
3 224 225 227
3 226 228 229
3 227 226 229
3 228 230 231
3 229 228 231
3 230 232 233
3 231 230 233
3 232 234 235
3 233 232 235
3 235 234 236
3 169 223 171
3 223 237 171
3 170 172 225
3 173 225 172
3 173 238 225
3 238 226 225
3 228 226 239
3 239 226 238
3 175 239 176
3 175 230 239
3 230 228 239
3 177 230 175
3 177 240 230
3 240 232 230
3 234 232 241
3 241 232 240
3 242 236 234
3 242 234 243
3 243 234 241
3 243 244 245
3 242 243 245
3 244 237 245
3 244 178 237
3 178 171 237
3 173 179 238
3 180 238 179
3 239 238 180
3 176 239 180
3 177 181 240
3 182 240 181
3 241 240 182
3 183 241 182
3 243 241 183
3 184 243 183
3 244 243 184
3 178 244 184
3 246 247 248
3 246 249 250
3 248 249 246
3 250 251 252
3 249 251 250
3 252 253 254
3 251 253 252
3 253 255 254
3 256 257 258
3 247 256 258
3 246 256 247
3 246 186 256
3 246 187 186
3 188 187 246
3 250 188 246
3 190 188 250
3 252 190 250
3 192 190 252
3 254 192 252
3 254 194 192
3 254 255 194
3 255 259 194
3 197 257 256
3 197 196 257
3 196 260 257
3 186 197 256
3 261 262 202
3 261 202 259
3 259 202 194
3 261 263 262
3 264 265 266
3 264 266 260
3 264 260 204
3 204 260 196
3 262 267 205
3 202 262 205
3 268 262 263
3 267 262 268
3 269 265 264
3 270 265 269
3 204 207 269
3 264 204 269
3 267 271 208
3 205 267 208
3 272 267 268
3 271 267 272
3 273 270 269
3 274 270 273
3 207 209 273
3 269 207 273
3 208 271 210
3 271 272 275
3 271 275 210
3 210 275 211
3 212 211 276
3 211 275 276
3 276 214 212
3 277 214 276
3 273 278 274
3 278 273 209
3 278 209 279
3 279 209 215
3 214 277 217
3 277 280 217
3 215 218 279
3 279 218 281
3 282 219 217
3 282 217 283
3 283 217 280
3 219 282 220
3 218 284 281
3 221 284 218
3 284 221 222
3 285 284 222
3 286 287 288
3 286 289 290
3 287 286 290
3 289 291 292
3 290 289 292
3 291 293 294
3 292 291 294
3 283 294 293
3 283 293 282
3 282 293 295
3 220 295 223
3 282 295 220
3 222 296 285
3 224 296 222
3 227 297 224
3 224 297 296
3 229 298 227
3 227 298 297
3 288 231 286
3 288 298 231
3 298 229 231
3 233 286 231
3 289 286 233
3 235 289 233
3 291 289 235
3 236 291 235
3 236 299 291
3 299 293 291
3 295 293 300
3 300 293 299
3 223 300 237
3 295 300 223
3 236 242 299
3 245 299 242
3 300 299 245
3 237 300 245
3 301 302 303
3 301 304 305
3 303 304 301
3 305 306 307
3 304 306 305
3 306 308 307
3 309 310 311
3 302 309 311
3 302 301 309
3 301 312 309
3 305 313 301
3 313 312 301
3 307 314 305
3 314 313 305
3 315 307 308
3 315 316 307
3 316 314 307
3 315 317 316
3 318 310 309
3 319 310 318
3 248 247 318
3 248 318 312
3 312 318 309
3 249 248 312
3 313 249 312
3 251 249 313
3 314 251 313
3 253 251 314
3 316 253 314
3 255 320 321
3 253 320 255
3 253 317 320
3 253 316 317
3 320 322 321
3 258 319 318
3 258 257 319
3 257 323 319
3 247 258 318
3 321 324 259
3 255 321 259
3 325 321 322
3 324 321 325
3 326 327 328
3 326 328 323
3 326 323 260
3 260 323 257
3 259 324 261
3 324 263 261
3 324 325 263
3 325 329 263
3 266 327 326
3 266 265 327
3 265 330 327
3 260 266 326
3 263 329 268
3 329 331 268
3 265 270 330
3 330 270 332
3 268 331 272
3 331 333 272
3 270 274 332
3 332 274 334
3 335 275 272
3 335 272 336
3 336 272 333
3 275 337 276
3 335 337 275
3 276 337 277
3 274 338 334
3 278 338 274
3 279 339 340
3 279 340 278
3 278 340 338
3 340 339 341
3 342 343 344
3 336 343 342
3 336 342 335
3 335 342 345
3 337 335 346
3 346 335 345
3 277 346 280
3 337 346 277
3 339 281 347
3 279 281 339
3 348 341 339
3 348 339 349
3 349 339 347
3 348 349 350
3 351 352 353
3 344 352 351
3 344 351 342
3 342 351 354
3 345 342 355
3 355 342 354
3 346 345 356
3 356 345 355
3 280 356 283
3 346 356 280
3 281 284 347
3 285 347 284
3 285 357 347
3 357 349 347
3 358 350 349
3 358 349 359
3 359 349 357
3 359 360 361
3 358 359 361
3 353 361 360
3 351 353 360
3 351 360 288
3 351 288 287
3 290 351 287
3 354 351 290
3 292 354 290
3 355 354 292
3 294 355 292
3 356 355 294
3 283 356 294
3 285 296 357
3 297 357 296
3 359 357 297
3 298 359 297
3 360 359 298
3 288 360 298
3 362 363 364
3 362 303 302
3 362 364 303
3 364 365 303
3 304 303 366
3 303 365 366
3 306 304 367
3 304 366 367
3 367 308 306
3 368 308 367
3 311 363 362
3 311 310 363
3 310 369 363
3 302 311 362
3 308 368 370
3 315 308 370
3 370 317 315
3 371 317 370
3 310 319 369
3 369 319 372
3 317 371 373
3 320 317 373
3 373 322 320
3 374 322 373
3 319 323 372
3 372 323 375
3 322 374 325
3 374 376 325
3 328 377 378
3 327 377 328
3 375 323 328
3 378 375 328
3 325 376 329
3 376 379 329
3 327 330 377
3 377 330 380
3 381 382 383
3 381 379 382
3 381 331 379
3 331 329 379
3 330 332 380
3 380 332 384
3 385 381 383
3 386 385 383
3 331 385 333
3 381 385 331
3 387 334 388
3 387 384 334
3 384 332 334
3 387 388 389
3 390 385 386
3 391 390 386
3 333 390 336
3 385 390 333
3 334 338 388
3 388 392 389
3 388 338 392
3 338 340 392
3 341 393 394
3 341 394 340
3 340 394 392
3 394 393 395
3 396 397 398
3 391 397 396
3 390 391 396
3 390 396 344
3 390 344 343
3 336 390 343
3 341 348 393
3 350 399 400
3 348 350 400
3 348 400 395
3 348 395 393
3 399 401 402
3 400 399 402
3 398 402 401
3 396 398 401
3 396 401 353
3 396 353 352
3 344 396 352
3 350 358 399
3 361 399 358
3 401 399 361
3 353 401 361
3 403 404 405
3 403 406 407
3 405 406 403
3 407 408 409
3 406 408 407
3 408 410 409
3 364 411 412
3 363 411 364
3 404 403 365
3 404 365 412
3 412 365 364
3 366 365 403
3 407 366 403
3 367 366 407
3 409 367 407
3 368 413 414
3 367 413 368
3 367 410 413
3 367 409 410
3 413 415 414
3 363 369 411
3 411 369 416
3 368 414 370
3 414 371 370
3 414 415 371
3 415 417 371
3 369 372 416
3 416 372 418
3 419 373 371
3 419 371 420
3 420 371 417
3 373 419 374
3 372 375 418
3 418 375 421
3 422 419 420
3 423 422 420
3 374 422 376
3 419 422 374
3 378 377 424
3 378 424 425
3 378 425 375
3 375 425 421
3 426 427 428
3 423 427 426
3 423 426 422
3 422 426 429
3 376 429 379
3 422 429 376
3 424 380 430
3 377 380 424
3 431 425 424
3 431 424 432
3 432 424 430
3 432 433 434
3 431 432 434
3 433 435 436
3 434 433 436
3 435 437 438
3 436 435 438
3 428 438 437
3 428 437 426
3 426 437 439
3 382 439 383
3 382 429 439
3 429 426 439
3 379 429 382
3 430 384 440
3 380 384 430
3 432 430 441
3 441 430 440
3 433 432 442
3 442 432 441
3 435 433 443
3 443 433 442
3 437 435 444
3 444 435 443
3 439 437 445
3 445 437 444
3 383 445 386
3 439 445 383
3 384 387 440
3 389 440 387
3 389 446 440
3 446 441 440
3 442 441 447
3 447 441 446
3 443 442 448
3 448 442 447
3 444 443 449
3 449 443 448
3 445 444 450
3 450 444 449
3 386 450 391
3 445 450 386
3 389 392 446
3 394 446 392
3 447 446 394
3 395 447 394
3 395 451 447
3 451 448 447
3 449 448 452
3 452 448 451
3 397 452 398
3 397 450 452
3 450 449 452
3 391 450 397
3 395 400 451
3 402 451 400
3 452 451 402
3 398 452 402
3 405 453 454
3 404 453 405
3 406 405 455
3 405 454 455
3 408 406 456
3 406 455 456
3 410 457 458
3 410 408 457
3 408 456 457
3 457 459 458
3 412 411 460
3 412 460 461
3 412 461 404
3 404 461 453
3 410 458 413
3 458 415 413
3 458 459 415
3 459 462 415
3 460 463 464
3 460 411 463
3 411 416 463
3 461 460 464
3 415 462 417
3 462 465 417
3 416 418 463
3 463 418 466
3 417 465 420
3 465 467 420
3 468 421 469
3 468 466 421
3 466 418 421
3 468 469 470
3 471 472 473
3 471 474 475
3 472 471 475
3 474 467 475
3 474 423 467
3 423 420 467
3 469 425 476
3 421 425 469
3 477 470 469
3 477 469 478
3 478 469 476
3 478 479 480
3 477 478 480
3 473 480 479
3 473 479 471
3 471 479 481
3 427 481 428
3 427 474 481
3 474 471 481
3 423 474 427
3 425 431 476
3 434 476 431
3 478 476 434
3 436 478 434
3 479 478 436
3 438 479 436
3 481 479 438
3 428 481 438
3 482 483 484
3 482 485 486
3 484 485 482
3 486 487 488
3 485 487 486
3 488 489 490
3 487 489 488
3 490 491 492
3 489 491 490
3 491 493 492
3 454 483 482
3 454 453 483
3 453 494 483
3 455 454 482
3 486 455 482
3 456 455 486
3 488 456 486
3 457 456 488
3 490 457 488
3 459 457 490
3 459 490 495
3 495 490 492
3 496 492 493
3 495 492 496
3 453 461 494
3 494 461 497
3 495 498 462
3 459 495 462
3 499 495 496
3 498 495 499
3 464 463 500
3 464 500 501
3 464 501 461
3 461 501 497
3 502 503 504
3 502 505 506
3 503 502 506
3 498 507 506
3 498 506 465
3 498 465 462
3 465 506 505
3 499 507 498
3 500 466 508
3 463 466 500
3 509 501 500
3 509 500 510
3 510 500 508
3 510 511 512
3 509 510 512
3 504 512 511
3 504 511 502
3 502 511 513
3 505 502 514
3 514 502 513
3 465 514 467
3 505 514 465
3 466 468 508
3 470 508 468
3 470 515 508
3 515 510 508
3 511 510 516
3 516 510 515
3 472 516 473
3 472 513 516
3 513 511 516
3 475 513 472
3 514 513 475
3 467 514 475
3 470 477 515
3 480 515 477
3 516 515 480
3 473 516 480
3 517 518 519
3 517 520 521
3 519 520 517
3 520 522 521
3 484 523 524
3 483 523 484
3 485 484 525
3 484 524 525
3 518 517 487
3 518 487 525
3 525 487 485
3 489 487 517
3 521 489 517
3 521 522 526
3 521 526 489
3 489 526 491
3 493 527 528
3 493 491 527
3 491 526 527
3 527 529 528
3 483 494 523
3 523 494 530
3 528 531 496
3 493 528 496
3 532 528 529
3 531 528 532
3 494 497 530
3 530 497 533
3 531 534 535
3 531 535 496
3 496 535 499
3 532 534 531
3 536 501 537
3 536 533 501
3 533 497 501
3 537 538 539
3 536 537 539
3 538 504 503
3 538 503 539
3 539 503 540
3 506 541 503
3 503 541 540
3 507 542 506
3 506 542 541
3 535 507 499
3 542 507 535
3 501 509 537
3 512 537 509
3 538 537 512
3 504 538 512
3 519 543 544
3 518 543 519
3 520 519 545
3 519 544 545
3 522 546 547
3 522 520 546
3 520 545 546
3 547 548 549
3 546 548 547
3 548 550 549
3 524 523 551
3 552 524 551
3 552 553 524
3 553 525 524
3 543 518 525
3 553 543 525
3 522 547 526
3 527 526 547
3 549 527 547
3 529 554 555
3 527 554 529
3 527 550 554
3 527 549 550
3 555 556 557
3 554 556 555
3 556 558 557
3 551 530 559
3 523 530 551
3 560 552 551
3 559 560 551
3 555 561 532
3 529 555 532
3 557 562 555
3 562 561 555
3 563 557 558
3 562 557 563
3 559 533 564
3 530 533 559
3 565 560 559
3 565 559 566
3 566 559 564
3 566 567 568
3 565 566 568
3 567 569 570
3 568 567 570
3 569 571 572
3 570 569 572
3 571 535 534
3 571 534 572
3 572 534 573
3 561 534 532
3 561 574 534
3 574 573 534
3 562 574 561
3 575 574 562
3 563 575 562
3 533 536 564
3 539 564 536
3 566 564 539
3 540 566 539
3 567 566 540
3 541 567 540
3 569 567 541
3 542 569 541
3 571 569 542
3 535 571 542
3 544 576 577
3 543 576 544
3 545 544 578
3 544 577 578
3 546 545 579
3 545 578 579
3 548 546 580
3 546 579 580
3 580 550 548
3 581 550 580
3 553 582 583
3 552 582 553
3 576 543 553
3 583 576 553
3 550 581 584
3 554 550 584
3 556 554 585
3 554 584 585
3 585 558 556
3 586 558 585
3 552 560 582
3 582 560 587
3 558 586 563
3 586 588 563
3 560 589 587
3 565 589 560
3 568 590 565
3 565 590 589
3 591 592 590
3 591 590 570
3 570 590 568
3 570 572 593
3 591 570 593
3 572 573 594
3 593 572 594
3 573 574 595
3 594 573 595
3 596 595 574
3 596 574 597
3 597 574 575
3 588 575 563
3 597 575 588
3 591 598 592
3 593 598 591
3 599 598 593
3 594 599 593
3 600 599 594
3 595 600 594
3 601 600 595
3 596 601 595
3 577 576 602
3 577 603 578
3 602 603 577
3 578 604 579
3 603 604 578
3 579 605 580
3 604 605 579
3 580 605 581
3 583 582 606
3 583 606 607
3 576 583 607
3 576 607 608
3 576 608 602
3 603 602 608
3 609 603 608
3 604 603 609
3 610 604 609
3 605 604 610
3 611 605 610
3 581 605 611
3 581 611 584
3 584 611 612
3 585 584 613
3 584 612 613
3 586 614 615
3 586 585 614
3 585 613 614
3 614 616 615
3 606 587 617
3 582 587 606
3 618 607 606
3 617 618 606
3 615 619 588
3 586 615 588
3 620 615 616
3 619 615 620
3 587 589 617
3 617 621 618
3 617 589 621
3 589 590 621
3 621 590 592
3 622 621 592
3 597 623 624
3 596 597 624
3 619 597 588
3 619 625 597
3 625 623 597
3 620 625 619
3 592 626 622
3 598 626 592
3 599 627 598
3 598 627 626
3 600 628 599
3 599 628 627
3 601 629 600
3 600 629 628
3 624 601 596
3 629 601 624
3 608 607 630
3 608 631 609
3 630 631 608
3 632 609 631
3 632 633 609
3 633 610 609
3 611 610 634
3 610 633 634
3 612 611 635
3 611 634 635
3 613 612 636
3 612 635 636
3 614 613 637
3 613 636 637
3 637 616 614
3 638 616 637
3 630 618 639
3 607 618 630
3 631 630 640
3 640 630 639
3 641 632 631
3 640 641 631
3 616 638 620
3 638 642 620
3 618 621 639
3 622 639 621
3 622 643 639
3 643 640 639
3 644 641 640
3 643 644 640
3 623 645 646
3 624 623 646
3 625 647 623
3 623 647 645
3 642 625 620
3 647 625 642
3 622 626 643
3 643 648 644
3 643 626 648
3 626 627 648
3 628 649 627
3 627 649 648
3 629 650 628
3 628 650 649
3 646 629 624
3 650 629 646
3 633 632 651
3 633 652 634
3 651 652 633
3 634 653 635
3 652 653 634
3 635 654 636
3 653 654 635
3 636 655 637
3 654 655 636
3 637 655 638
3 651 641 656
3 632 641 651
3 652 651 657
3 657 651 656
3 653 652 658
3 658 652 657
3 654 653 659
3 659 653 658
3 655 654 660
3 660 654 659
3 638 660 642
3 655 660 638
3 656 644 661
3 641 644 656
3 657 656 662
3 662 656 661
3 658 657 663
3 663 657 662
3 645 663 646
3 645 659 663
3 659 658 663
3 647 659 645
3 660 659 647
3 642 660 647
3 644 648 661
3 649 661 648
3 662 661 649
3 650 662 649
3 663 662 650
3 646 663 650
