# Supplementary material for: Subcortical shape biomarkers reveal limbic and basal ganglia damage in anti-LGI1 encephalitis
Source: Front Immunol. 2025 Jul 4;16:1623577. doi: 10.3389/fimmu.2025.1623577 (PMC12270846; doi:10.3389/fimmu.2025.1623577)
Supplement: Supplementary file 1 [file DataSheet1.zip › raw data/wmN01-R_Pall_first.vtk]

# vtk DataFile Version 3.0
this file was written using fslvtkio
ASCII
DATASET POLYDATA
POINTS 642 float
78.4381 128.276 71.5665
66.2484 125.722 71.4106
62.6677 115.659 71.4025
72.9276 119.239 71.5028
73.0351 123.142 77.7091
74.939 122.199 65.3985
66.8434 120.953 66.7478
66.842 121.427 77.6243
71.6429 131.283 76.5378
67.173 113.387 76.6165
67.7077 113.059 68.3186
72.3996 130.253 67.8825
69.3981 126.654 77.9248
73.5813 127.78 78.5845
69.7623 122.088 79.9384
66.1062 116.58 78.7022
69.8719 118.222 77.2418
69.5409 125.915 66.8895
70.749 121.522 66.0516
74.6133 126.782 66.9574
66.4575 116.277 66.7687
71.5353 117.493 66.6485
73.0172 121.109 74.5686
76.2613 126.57 75.471
76.7547 123.321 71.0733
75.0677 120.343 68.0918
78.2426 125.521 67.2231
66.151 123.981 74.8359
64.1808 117.783 75.0852
63.6939 120.763 71.095
65.5955 124.105 67.9902
63.3968 117.671 67.639
77.0421 131.647 69.034
76.1636 131.773 74.3584
72.6084 132.607 71.8326
68.5918 128.966 69.2361
68.7908 128.938 73.9093
70.9688 115.028 70.0381
66.2866 110.847 72.2625
70.139 115.444 73.9724
62.9228 111.865 68.6881
63.5601 112.506 74.8137
71.2169 127.534 79.1693
71.7517 125.043 79.842
69.5022 124.607 79.5866
71.5717 122.631 79.127
73.6657 125.28 78.6815
72.7099 129.887 77.9506
70.5702 129.117 77.4102
68.0257 124.11 77.9234
68.0566 121.898 79.2455
67.9387 119.48 79.5728
70.0415 120.014 78.9584
68.1811 117.237 78.6353
71.4654 120.773 77.5024
66.5362 119.04 78.1479
66.5164 114.542 78.3606
68.6335 115.608 77.1104
70.3409 123.868 66.369
72.6903 124.461 65.8695
72.0861 126.384 66.8528
74.8487 124.677 65.6631
72.8117 122.037 65.6054
68.7169 121.174 66.4182
68.2332 123.552 66.752
70.9383 128.109 67.3896
73.5471 128.554 67.6802
69.0143 116.907 66.418
71.0386 119.404 65.854
68.5986 118.832 66.1219
73.2267 119.891 65.9506
69.6525 115.32 67.4071
67.0461 114.557 67.3644
66.5471 118.549 66.4823
74.6896 123.855 74.8693
76.2108 125.046 73.221
75.1052 122.363 73.1133
77.5735 125.769 71.34
77.5233 127.522 73.6617
74.7715 124.834 76.7641
72.9175 122.219 76.0669
73.1418 119.982 73.1108
75.0584 121.181 71.3646
76.3177 121.632 69.4572
78.0189 124.249 69.1911
77.482 122.532 67.1407
78.4522 126.948 69.4581
73.8594 119.702 69.8742
75.3372 120.804 66.4163
76.7793 123.958 65.8278
64.9446 120.92 74.9412
63.7162 119.412 73.2734
64.6531 122.253 73.1313
62.9361 118.282 71.2183
63.2374 116.627 73.3898
65.4328 119.586 76.4259
66.4986 122.785 76.2932
66.0647 124.873 73.1565
64.8681 123.295 71.285
64.3861 122.466 69.4498
63.191 119.481 69.2208
64.2539 120.99 67.7548
62.6285 116.592 69.3587
65.8557 124.947 69.673
66.1283 122.621 67.2374
64.9458 119.343 66.9242
77.4656 132.602 71.5416
74.5165 133.471 73.3164
74.9612 133.099 69.8862
71.9065 132.3 74.3179
73.9108 131.93 75.9033
77.8339 130.199 73.0695
78.55 130.138 70.2565
74.6253 131.221 68.1613
72.4956 131.656 69.4017
70.7192 130.925 70.5356
70.6123 130.962 72.9117
68.7613 129.267 71.5606
70.2276 130.081 75.2892
70.2739 129.87 68.267
67.1943 127.489 70.3629
67.3271 127.402 72.7017
68.7492 112.497 71.0114
68.4554 112.759 73.3678
70.4129 114.86 72.0047
68.7644 114.238 75.3539
66.5715 111.857 74.7266
67.0226 111.322 69.7491
69.5662 113.812 69.0631
71.9112 117.155 70.8344
71.4739 117.429 72.7218
62.561 111.217 71.7797
64.4529 110.637 74.0755
64.4826 110.287 70.1566
65.0664 112.536 76.6906
62.966 113.936 72.977
62.3815 113.596 70.1912
65.3983 112.132 68.1571
75.2622 127.177 77.4175
74.9158 129.991 76.7417
76.7602 129.195 75.2882
77.7234 128.56 68.5152
75.7189 129.27 68.127
76.5627 126.363 66.8161
69.9182 116.812 75.5705
71.3501 119.679 75.8757
71.396 118.373 74.2322
72.723 117.9 69.1588
73.4098 118.682 67.3589
71.4584 116.036 68.2181
68.994 127.876 75.9687
67.7874 125.381 76.3613
67.4688 126.543 74.4741
66.8698 126.689 68.511
67.2922 125.228 67.0965
68.7071 127.748 67.497
63.7491 115.044 75.1209
65.061 117.1 76.9575
64.5904 114.416 77.3382
64.6032 113.87 67.4794
64.681 116.707 66.9472
62.7842 114.567 68.0999
71.4797 126.325 79.6911
70.5536 124.891 79.9073
70.3297 126.141 79.5407
69.6989 123.431 79.9895
70.7615 123.679 79.9713
72.6197 126.419 79.395
72.3895 127.62 79.0607
70.2122 127.096 78.7523
69.5368 125.768 78.8973
71.7347 123.786 79.676
72.7849 125.234 79.4449
72.6928 123.957 79.1072
73.6489 126.516 78.7895
70.7273 122.476 79.6649
72.3207 122.899 78.4731
73.3824 124.085 78.3195
71.9659 128.699 78.6779
70.7506 128.381 78.4097
71.4701 129.669 78.051
69.9831 127.864 77.7468
73.1412 128.814 78.3519
72.1424 130.785 77.4866
71.0558 130.294 77.1385
68.7857 124.509 78.7877
68.7815 123.301 79.5054
68.1057 123.072 78.6183
68.8125 122.05 79.8614
68.7882 125.426 78.0163
67.458 122.741 77.7971
67.4703 121.723 78.4313
69.0303 119.763 79.469
69.0954 118.687 78.776
68.0768 118.312 79.1962
69.095 117.734 78.0633
69.8979 119.028 78.1386
69.9401 120.985 79.6798
68.8275 120.792 79.8563
67.0703 118.074 79.1633
67.1787 116.899 78.9695
70.7655 120.291 78.2945
70.7968 121.33 79.1647
71.5738 121.624 78.4059
70.662 119.526 77.4453
72.2265 122.037 77.643
67.964 120.739 79.5389
67.1648 119.285 78.9645
67.2617 120.512 78.6642
66.3283 117.879 78.529
66.6913 120.274 77.8953
67.4082 115.887 78.5988
68.4457 116.417 77.9285
67.7161 115.085 77.9485
69.206 116.978 77.2003
66.281 115.499 78.8159
66.9895 113.922 77.6416
67.9508 114.419 77.0278
71.5146 124.171 66.153
72.4206 125.415 66.3552
71.1905 125.177 66.5393
73.345 126.528 66.8165
73.6247 125.637 66.2878
71.7119 123.142 65.9071
70.671 122.819 66.1788
70.0725 124.976 66.6042
70.8106 126.083 66.8772
73.759 124.641 65.7373
72.6933 123.283 65.6707
73.8155 123.405 65.4624
71.7853 121.96 65.8351
74.7086 125.74 66.2583
74.8588 123.406 65.3979
73.8634 122.157 65.3867
69.6299 122.565 66.4305
69.326 123.772 66.5858
68.5742 122.431 66.6052
68.9351 124.773 66.767
69.7612 121.368 66.2663
67.7886 121.085 66.5901
67.5911 122.26 66.7643
71.4505 127.193 67.2069
72.8275 127.403 67.2212
72.2306 128.334 67.5198
74.0695 127.625 67.3586
70.2751 126.961 67.1304
71.679 129.214 67.566
72.994 129.45 67.7809
70.0467 118.092 66.0972
69.8093 119.145 66.0361
68.7845 117.841 66.1928
69.6798 120.188 66.0536
70.7973 120.44 65.8722
71.2202 118.36 66.0915
70.3053 117.198 66.4071
67.7835 116.675 66.5429
67.6024 117.561 66.2636
71.8251 120.804 65.7836
72.077 119.607 65.87
72.9987 120.955 65.5908
72.3566 118.685 66.2925
74.114 121.035 65.5609
69.3935 116.115 66.8081
68.0353 115.793 66.8258
68.367 114.966 67.3313
66.7781 115.414 66.9924
70.6247 116.403 66.9837
68.6182 114.198 67.8817
67.4099 113.803 67.7488
67.5698 118.645 66.3017
68.6838 120.065 66.1906
67.604 119.879 66.4137
66.5097 117.395 66.5052
66.7091 119.769 66.6098
75.445 124.479 74.0465
75.6831 123.639 73.1261
74.8072 123.052 73.9826
75.9466 122.959 72.1868
76.4416 124.117 72.249
76.1532 125.749 74.3369
75.4986 125.19 75.0626
73.9553 122.501 74.654
74.1092 121.879 73.9269
76.8763 125.403 72.2905
76.8362 126.278 73.4771
77.5262 126.636 72.4665
76.8842 127.026 74.5951
77.0992 124.516 71.3116
78.0406 127.01 71.4517
78.0366 127.87 72.5828
74.7745 124.435 75.782
73.8447 123.029 75.5129
73.8992 123.502 76.4017
73.0272 121.76 75.2689
75.5154 125.79 76.1023
73.9158 123.944 77.3129
72.977 122.694 76.8817
74.1856 121.176 73.203
75.1693 121.767 72.2713
74.1318 120.669 72.32
76.0055 122.241 71.3047
73.1558 120.583 73.8558
73.0859 119.621 72.2554
73.9598 120.259 71.3951
77.2966 122.915 69.3018
77.9741 123.374 68.1492
77.1039 122.087 68.3872
78.0543 123.922 67.0352
78.3648 124.807 68.1094
77.3474 123.78 70.1708
76.5862 122.427 70.2717
75.9134 120.997 68.6135
76.5452 121.37 67.5453
78.3214 125.481 69.3257
77.6721 124.909 70.4058
78.1099 126.324 70.4249
78.4038 126.212 68.3646
78.4954 127.631 70.5085
75.6358 121.469 70.4834
75.1676 120.724 69.5905
74.4213 120.45 70.5454
74.5402 120.03 68.9828
73.3128 119.503 70.7179
76.5179 121.626 66.6285
77.3178 123.118 66.3238
76.2892 122.288 65.8418
77.6388 124.667 66.4268
75.3969 120.581 67.2033
75.2016 121.437 65.7611
75.8433 123.113 65.5266
64.2771 120.174 74.1499
64.1664 120.855 73.1869
64.8036 121.668 74.073
64.0996 121.403 72.2049
63.6866 120.191 72.2863
63.9707 118.722 74.2125
64.5018 119.409 74.9541
65.456 122.423 74.7838
65.3364 122.996 74.0576
63.3153 118.876 72.2874
63.4563 118.051 73.371
63.0649 117.56 72.3732
63.6717 117.233 74.2869
63.2917 119.548 71.261
62.7769 116.995 71.3471
62.926 116.233 72.3698
65.1346 120.214 75.6833
65.6917 121.864 75.5748
65.8585 121.22 76.3619
66.2403 123.303 75.5306
64.7676 118.67 75.7227
66.131 120.561 77.0395
66.6854 122.142 76.9972
65.2941 123.56 73.2338
64.6558 122.732 72.2238
65.3846 124 72.2997
64.2 122.029 71.2753
66.0324 124.355 73.998
66.0998 125.218 72.2411
65.6009 124.435 71.3484
63.7015 121.041 69.3818
63.6508 120.275 68.4422
64.2013 121.864 68.5736
63.7264 119.433 67.6422
63.1649 118.702 68.3116
63.4263 120.171 70.1412
63.9629 121.622 70.2517
64.9099 123.213 68.6276
64.802 122.535 67.9029
62.8525 118.115 69.2111
63.0344 118.94 70.2332
62.7309 117.529 70.2592
62.922 117.146 68.4089
62.6134 116.155 70.4195
64.5437 122.824 70.428
65.0934 123.649 69.5044
65.3481 124.079 70.445
65.6535 124.553 68.7883
65.9956 125.296 70.5862
65.1131 121.829 67.447
64.4813 120.126 67.2359
65.4999 121.003 67.0963
64.0434 118.497 67.1305
65.7018 123.305 67.5423
66.5256 121.807 66.9937
65.9013 120.187 66.8371
76.1163 133.367 72.2399
75.0349 133.505 71.5244
76.3482 133.247 70.6539
73.838 133.104 70.9548
73.5926 133.381 72.4261
75.5699 132.911 73.727
76.803 132.438 72.9656
77.4133 132.416 70.1252
76.1596 132.696 69.3377
73.0743 133.184 73.8308
74.3029 132.862 74.6663
72.8271 132.497 75.2973
75.1041 132.027 75.0727
72.2783 132.632 73.0456
71.6298 131.824 75.5157
72.6895 131.692 76.384
77.7553 131.548 72.3954
78.2043 131.548 70.8799
78.3946 130.342 71.6935
77.9821 131.086 69.6741
77.1157 131.21 73.6168
78.2517 129.188 72.3913
78.686 129.176 70.9771
74.8724 132.363 68.8109
73.6992 132.515 69.7228
73.5048 131.634 68.5648
72.8036 132.351 70.5701
75.8498 131.731 68.4846
73.476 130.756 67.8801
72.3273 130.982 68.478
70.712 131.046 71.7037
69.6692 130.147 72.2173
69.6113 130.159 71.0339
68.8391 129.238 72.7143
69.6404 129.938 73.3212
71.522 131.898 72.3562
71.7473 131.851 71.1304
69.5497 130.044 69.9489
68.7804 129.254 70.4039
70.3435 130.524 74.0462
71.2605 131.736 73.5286
70.9726 131.238 74.7995
69.5291 129.566 74.5071
70.8801 130.703 76.0043
71.6343 131.44 70.017
70.3477 130.481 69.3743
71.3369 130.748 68.8609
69.4214 129.57 68.8106
71.2601 130.076 67.9122
67.9496 128.441 70.9252
67.9576 128.455 72.1705
67.2726 127.523 71.5442
68.0794 128.273 73.2434
67.9043 128.283 69.8013
66.6535 126.623 70.9359
66.7167 126.576 72.0882
68.5464 112.531 72.192
69.5725 113.61 72.6999
69.7183 113.543 71.6077
70.1558 114.917 73.0454
69.4299 113.944 73.7217
67.4059 111.763 72.8372
67.5284 111.577 71.6498
69.9084 113.627 70.5725
70.5811 114.708 70.9962
68.6465 113.439 74.4501
67.5315 112.255 73.9991
67.7267 112.932 75.1757
66.4697 111.261 73.5568
69.4588 114.722 74.5918
68.0491 113.816 76.0312
66.7975 112.602 75.8115
67.8862 111.765 70.4655
69.1857 113.041 69.9489
68.2949 112.463 69.3941
70.3027 114.256 69.6251
66.6538 110.886 70.9583
67.4053 112.184 68.8784
68.654 113.437 68.6828
71.128 115.917 71.3934
70.8712 116.043 72.4391
71.6583 117.166 71.7949
70.7414 116.307 73.2964
71.4652 115.992 70.5045
72.3427 118.267 71.1855
72.2191 118.371 72.1532
63.3628 110.458 72.9027
64.3856 110.152 72.1078
63.2491 110.24 71.0629
65.4377 110.384 71.2031
65.3829 110.591 73.1857
63.6729 111.301 74.5251
62.9646 111.603 73.326
62.5145 111.151 70.2169
63.4826 110.764 69.4244
65.6658 111.162 74.4992
64.6219 111.387 75.452
65.747 112.097 75.7404
64.1741 112.304 75.8703
66.1443 112.946 76.9533
62.661 112.52 72.4911
62.3755 112.299 70.8909
62.5685 113.734 71.6268
62.3254 112.462 69.4248
63.1655 112.977 73.7557
62.7873 114.892 72.2597
62.5167 114.682 70.8317
64.837 111.045 69.0471
65.9429 110.759 69.9528
66.3174 111.726 68.8076
64.0873 111.762 68.3948
66.6013 112.633 68.1565
75.2423 128.65 77.2232
75.9173 129.689 76.0429
76.0942 128.261 76.4783
76.5476 130.539 74.8157
75.5368 130.946 75.5547
74.2851 128.929 77.7781
74.5017 127.574 78.0284
75.887 126.974 76.5048
76.6473 127.81 75.5842
74.5152 131.053 76.3221
73.7816 129.9 77.472
73.2468 130.993 77.0218
74.4179 126.285 78.0763
75.0837 125.949 77.15
74.2157 124.945 77.8049
77.2694 128.293 74.6694
77.2796 129.848 74.2077
77.7801 128.819 73.489
76.791 129.13 68.3226
76.1412 127.885 67.6583
77.1382 127.54 67.7311
75.6278 126.694 66.9849
75.1465 127.991 67.6278
76.4234 130.591 68.3963
77.4921 130.198 68.887
77.9803 127.013 67.9615
77.4959 126.073 66.9462
74.5859 128.844 67.9774
75.2867 130.391 68.2169
74.0468 129.913 67.9868
78.2115 129.451 69.3042
78.2875 127.638 68.8824
78.637 128.473 69.9492
76.7927 125.221 66.1387
75.668 125.615 66.1661
75.7869 124.342 65.6458
70.5296 118.328 75.7061
71.3549 119.064 75.011
70.6303 117.609 74.8622
72.1944 119.748 74.4478
72.1337 120.433 75.1542
70.6252 118.932 76.5654
69.8553 117.592 76.3771
70.057 116.145 74.7639
70.7113 116.955 74.072
72.1243 121.022 75.8863
71.4016 120.151 76.7011
72.1948 121.501 76.8125
69.287 116.3 76.3347
69.4147 115.486 75.4157
68.7672 114.919 76.2657
71.3694 117.805 73.4926
72.291 119.271 73.7445
72.2723 118.799 72.9057
73.1867 118.28 68.2653
72.3869 117.419 67.7876
72.1559 116.884 68.7166
71.52 116.752 67.4021
72.452 118.042 67.0307
74.277 119.491 67.7404
73.9024 119.162 68.6588
71.8708 116.415 69.5998
71.3002 115.495 69.1094
73.2161 119.123 66.6392
74.337 119.811 66.9947
74.3177 120.304 66.0829
73.2792 118.856 69.5295
72.2002 117.399 70.0068
72.6805 118.574 70.4043
70.5807 114.941 68.6848
70.6402 115.663 67.7495
69.6197 114.534 68.2092
68.4233 126.637 76.1832
67.571 125.983 75.4317
68.197 127.263 75.1955
66.7999 125.292 74.7127
66.9467 124.749 75.5772
68.5938 126.021 77.1245
69.1831 127.259 76.9705
68.8408 128.423 74.9283
68.0805 127.756 74.2162
67.027 124.132 76.2962
67.9474 124.803 77.1655
67.2608 123.44 77.0824
69.7424 128.416 76.7531
69.5413 128.996 75.5893
70.3398 129.617 76.3835
67.4107 127.019 73.6133
66.7187 125.672 73.8756
66.6814 126.135 72.9579
66.9111 126.063 67.5803
67.9221 126.556 67.1904
67.7007 127.32 67.9128
69.0829 126.824 67.1102
68.4013 125.623 66.969
66.3281 124.808 67.443
66.1557 125.471 68.1751
67.7131 127.861 68.8374
68.5106 128.461 68.2582
67.8186 124.437 66.8572
66.6374 123.975 67.1682
67.1785 123.063 67.0099
66.2272 125.853 69.0788
67.0725 127.151 69.4335
66.4561 126.203 70.072
69.4188 128.852 67.8982
69.7939 127.871 67.3168
70.5211 129.059 67.597
64.3383 116.045 76.1779
64.7676 115.764 77.229
64.1712 114.656 76.2011
65.2816 115.539 78.1705
65.545 116.882 77.8895
64.5754 117.34 76.0198
63.9572 116.412 75.2048
63.5902 113.722 75.0328
64.0493 113.377 76.1524
65.7587 118.064 77.5906
65.227 118.308 76.5944
65.9711 119.345 77.2826
63.4973 115.88 74.3288
63.3311 114.333 74.1146
63.1093 115.294 73.2843
64.7074 113.337 77.1364
65.3894 114.54 78.2461
65.8835 113.52 77.749
64.5179 115.213 67.166
63.6262 115.514 67.3118
63.5175 113.979 67.5827
63.0589 116.081 67.8413
63.8912 116.988 67.1827
65.506 116.425 66.8658
65.5171 115.096 67.1544
63.66 112.688 67.8371
62.6353 113.109 68.3002
64.6704 118.01 66.831
65.6149 117.643 66.6205
65.7399 118.958 66.7237
65.846 114.326 67.4372
64.879 112.898 67.748
66.2273 113.397 67.7834
62.3964 114.004 69.0469
62.6374 115.721 68.6832
62.4892 115.177 69.8332
POLYGONS 1280  5120
3 164 162 163
3 163 44 164
3 162 43 163
3 164 42 162
3 166 165 163
3 163 43 166
3 165 44 163
3 166 14 165
3 168 167 162
3 162 42 168
3 167 43 162
3 168 13 167
3 170 169 164
3 164 44 170
3 169 42 164
3 170 12 169
3 173 171 172
3 172 46 173
3 171 43 172
3 173 45 171
3 167 174 172
3 172 43 167
3 174 46 172
3 167 13 174
3 175 166 171
3 171 45 175
3 166 43 171
3 175 14 166
3 177 176 173
3 173 46 177
3 176 45 173
3 177 4 176
3 180 178 179
3 179 48 180
3 178 42 179
3 180 47 178
3 169 181 179
3 179 42 169
3 181 48 179
3 169 12 181
3 182 168 178
3 178 47 182
3 168 42 178
3 182 13 168
3 184 183 180
3 180 48 184
3 183 47 180
3 184 8 183
3 187 185 186
3 186 50 187
3 185 44 186
3 187 49 185
3 165 188 186
3 186 44 165
3 188 50 186
3 165 14 188
3 189 170 185
3 185 49 189
3 170 44 185
3 189 12 170
3 191 190 187
3 187 50 191
3 190 49 187
3 191 7 190
3 194 192 193
3 193 53 194
3 192 52 193
3 194 51 192
3 196 195 193
3 193 52 196
3 195 53 193
3 196 16 195
3 198 197 192
3 192 51 198
3 197 52 192
3 198 14 197
3 200 199 194
3 194 53 200
3 199 51 194
3 200 15 199
3 203 201 202
3 202 45 203
3 201 52 202
3 203 54 201
3 197 175 202
3 202 52 197
3 175 45 202
3 197 14 175
3 204 196 201
3 201 54 204
3 196 52 201
3 204 16 196
3 176 205 203
3 203 45 176
3 205 54 203
3 176 4 205
3 208 206 207
3 207 55 208
3 206 51 207
3 208 50 206
3 199 209 207
3 207 51 199
3 209 55 207
3 199 15 209
3 188 198 206
3 206 50 188
3 198 51 206
3 188 14 198
3 210 191 208
3 208 55 210
3 191 50 208
3 210 7 191
3 213 211 212
3 212 57 213
3 211 53 212
3 213 56 211
3 195 214 212
3 212 53 195
3 214 57 212
3 195 16 214
3 215 200 211
3 211 56 215
3 200 53 211
3 215 15 200
3 217 216 213
3 213 57 217
3 216 56 213
3 217 9 216
3 220 218 219
3 219 60 220
3 218 59 219
3 220 58 218
3 222 221 219
3 219 59 222
3 221 60 219
3 222 19 221
3 224 223 218
3 218 58 224
3 223 59 218
3 224 18 223
3 226 225 220
3 220 60 226
3 225 58 220
3 226 17 225
3 229 227 228
3 228 62 229
3 227 59 228
3 229 61 227
3 223 230 228
3 228 59 223
3 230 62 228
3 223 18 230
3 231 222 227
3 227 61 231
3 222 59 227
3 231 19 222
3 233 232 229
3 229 62 233
3 232 61 229
3 233 5 232
3 236 234 235
3 235 64 236
3 234 58 235
3 236 63 234
3 225 237 235
3 235 58 225
3 237 64 235
3 225 17 237
3 238 224 234
3 234 63 238
3 224 58 234
3 238 18 224
3 240 239 236
3 236 64 240
3 239 63 236
3 240 6 239
3 243 241 242
3 242 66 243
3 241 60 242
3 243 65 241
3 221 244 242
3 242 60 221
3 244 66 242
3 221 19 244
3 245 226 241
3 241 65 245
3 226 60 241
3 245 17 226
3 247 246 243
3 243 66 247
3 246 65 243
3 247 11 246
3 250 248 249
3 249 69 250
3 248 68 249
3 250 67 248
3 252 251 249
3 249 68 252
3 251 69 249
3 252 18 251
3 254 253 248
3 248 67 254
3 253 68 248
3 254 21 253
3 256 255 250
3 250 69 256
3 255 67 250
3 256 20 255
3 259 257 258
3 258 70 259
3 257 68 258
3 259 62 257
3 253 260 258
3 258 68 253
3 260 70 258
3 253 21 260
3 230 252 257
3 257 62 230
3 252 68 257
3 230 18 252
3 261 233 259
3 259 70 261
3 233 62 259
3 261 5 233
3 264 262 263
3 263 72 264
3 262 67 263
3 264 71 262
3 255 265 263
3 263 67 255
3 265 72 263
3 255 20 265
3 266 254 262
3 262 71 266
3 254 67 262
3 266 21 254
3 268 267 264
3 264 72 268
3 267 71 264
3 268 10 267
3 271 269 270
3 270 63 271
3 269 69 270
3 271 73 269
3 251 238 270
3 270 69 251
3 238 63 270
3 251 18 238
3 272 256 269
3 269 73 272
3 256 69 269
3 272 20 256
3 239 273 271
3 271 63 239
3 273 73 271
3 239 6 273
3 276 274 275
3 275 76 276
3 274 75 275
3 276 74 274
3 278 277 275
3 275 75 278
3 277 76 275
3 278 24 277
3 280 279 274
3 274 74 280
3 279 75 274
3 280 23 279
3 282 281 276
3 276 76 282
3 281 74 276
3 282 22 281
3 285 283 284
3 284 78 285
3 283 75 284
3 285 77 283
3 279 286 284
3 284 75 279
3 286 78 284
3 279 23 286
3 287 278 283
3 283 77 287
3 278 75 283
3 287 24 278
3 289 288 285
3 285 78 289
3 288 77 285
3 289 0 288
3 292 290 291
3 291 80 292
3 290 74 291
3 292 79 290
3 281 293 291
3 291 74 281
3 293 80 291
3 281 22 293
3 294 280 290
3 290 79 294
3 280 74 290
3 294 23 280
3 296 295 292
3 292 80 296
3 295 79 292
3 296 4 295
3 299 297 298
3 298 82 299
3 297 76 298
3 299 81 297
3 277 300 298
3 298 76 277
3 300 82 298
3 277 24 300
3 301 282 297
3 297 81 301
3 282 76 297
3 301 22 282
3 303 302 299
3 299 82 303
3 302 81 299
3 303 3 302
3 306 304 305
3 305 85 306
3 304 84 305
3 306 83 304
3 308 307 305
3 305 84 308
3 307 85 305
3 308 26 307
3 310 309 304
3 304 83 310
3 309 84 304
3 310 24 309
3 312 311 306
3 306 85 312
3 311 83 306
3 312 25 311
3 315 313 314
3 314 77 315
3 313 84 314
3 315 86 313
3 309 287 314
3 314 84 309
3 287 77 314
3 309 24 287
3 316 308 313
3 313 86 316
3 308 84 313
3 316 26 308
3 288 317 315
3 315 77 288
3 317 86 315
3 288 0 317
3 320 318 319
3 319 87 320
3 318 83 319
3 320 82 318
3 311 321 319
3 319 83 311
3 321 87 319
3 311 25 321
3 300 310 318
3 318 82 300
3 310 83 318
3 300 24 310
3 322 303 320
3 320 87 322
3 303 82 320
3 322 3 303
3 325 323 324
3 324 89 325
3 323 85 324
3 325 88 323
3 307 326 324
3 324 85 307
3 326 89 324
3 307 26 326
3 327 312 323
3 323 88 327
3 312 85 323
3 327 25 312
3 329 328 325
3 325 89 329
3 328 88 325
3 329 5 328
3 332 330 331
3 331 92 332
3 330 91 331
3 332 90 330
3 334 333 331
3 331 91 334
3 333 92 331
3 334 29 333
3 336 335 330
3 330 90 336
3 335 91 330
3 336 28 335
3 338 337 332
3 332 92 338
3 337 90 332
3 338 27 337
3 341 339 340
3 340 94 341
3 339 91 340
3 341 93 339
3 335 342 340
3 340 91 335
3 342 94 340
3 335 28 342
3 343 334 339
3 339 93 343
3 334 91 339
3 343 29 334
3 345 344 341
3 341 94 345
3 344 93 341
3 345 2 344
3 348 346 347
3 347 96 348
3 346 90 347
3 348 95 346
3 337 349 347
3 347 90 337
3 349 96 347
3 337 27 349
3 350 336 346
3 346 95 350
3 336 90 346
3 350 28 336
3 352 351 348
3 348 96 352
3 351 95 348
3 352 7 351
3 355 353 354
3 354 98 355
3 353 92 354
3 355 97 353
3 333 356 354
3 354 92 333
3 356 98 354
3 333 29 356
3 357 338 353
3 353 97 357
3 338 92 353
3 357 27 338
3 359 358 355
3 355 98 359
3 358 97 355
3 359 1 358
3 362 360 361
3 361 101 362
3 360 100 361
3 362 99 360
3 364 363 361
3 361 100 364
3 363 101 361
3 364 31 363
3 366 365 360
3 360 99 366
3 365 100 360
3 366 29 365
3 368 367 362
3 362 101 368
3 367 99 362
3 368 30 367
3 371 369 370
3 370 93 371
3 369 100 370
3 371 102 369
3 365 343 370
3 370 100 365
3 343 93 370
3 365 29 343
3 372 364 369
3 369 102 372
3 364 100 369
3 372 31 364
3 344 373 371
3 371 93 344
3 373 102 371
3 344 2 373
3 376 374 375
3 375 103 376
3 374 99 375
3 376 98 374
3 367 377 375
3 375 99 367
3 377 103 375
3 367 30 377
3 356 366 374
3 374 98 356
3 366 99 374
3 356 29 366
3 378 359 376
3 376 103 378
3 359 98 376
3 378 1 359
3 381 379 380
3 380 105 381
3 379 101 380
3 381 104 379
3 363 382 380
3 380 101 363
3 382 105 380
3 363 31 382
3 383 368 379
3 379 104 383
3 368 101 379
3 383 30 368
3 385 384 381
3 381 105 385
3 384 104 381
3 385 6 384
3 388 386 387
3 387 108 388
3 386 107 387
3 388 106 386
3 390 389 387
3 387 107 390
3 389 108 387
3 390 34 389
3 392 391 386
3 386 106 392
3 391 107 386
3 392 33 391
3 394 393 388
3 388 108 394
3 393 106 388
3 394 32 393
3 397 395 396
3 396 110 397
3 395 107 396
3 397 109 395
3 391 398 396
3 396 107 391
3 398 110 396
3 391 33 398
3 399 390 395
3 395 109 399
3 390 107 395
3 399 34 390
3 401 400 397
3 397 110 401
3 400 109 397
3 401 8 400
3 404 402 403
3 403 112 404
3 402 106 403
3 404 111 402
3 393 405 403
3 403 106 393
3 405 112 403
3 393 32 405
3 406 392 402
3 402 111 406
3 392 106 402
3 406 33 392
3 408 407 404
3 404 112 408
3 407 111 404
3 408 0 407
3 411 409 410
3 410 114 411
3 409 108 410
3 411 113 409
3 389 412 410
3 410 108 389
3 412 114 410
3 389 34 412
3 413 394 409
3 409 113 413
3 394 108 409
3 413 32 394
3 415 414 411
3 411 114 415
3 414 113 411
3 415 11 414
3 418 416 417
3 417 117 418
3 416 116 417
3 418 115 416
3 420 419 417
3 417 116 420
3 419 117 417
3 420 36 419
3 422 421 416
3 416 115 422
3 421 116 416
3 422 34 421
3 424 423 418
3 418 117 424
3 423 115 418
3 424 35 423
3 427 425 426
3 426 109 427
3 425 116 426
3 427 118 425
3 421 399 426
3 426 116 421
3 399 109 426
3 421 34 399
3 428 420 425
3 425 118 428
3 420 116 425
3 428 36 420
3 400 429 427
3 427 109 400
3 429 118 427
3 400 8 429
3 432 430 431
3 431 119 432
3 430 115 431
3 432 114 430
3 423 433 431
3 431 115 423
3 433 119 431
3 423 35 433
3 412 422 430
3 430 114 412
3 422 115 430
3 412 34 422
3 434 415 432
3 432 119 434
3 415 114 432
3 434 11 415
3 437 435 436
3 436 121 437
3 435 117 436
3 437 120 435
3 419 438 436
3 436 117 419
3 438 121 436
3 419 36 438
3 439 424 435
3 435 120 439
3 424 117 435
3 439 35 424
3 441 440 437
3 437 121 441
3 440 120 437
3 441 1 440
3 444 442 443
3 443 124 444
3 442 123 443
3 444 122 442
3 446 445 443
3 443 123 446
3 445 124 443
3 446 39 445
3 448 447 442
3 442 122 448
3 447 123 442
3 448 38 447
3 450 449 444
3 444 124 450
3 449 122 444
3 450 37 449
3 453 451 452
3 452 126 453
3 451 123 452
3 453 125 451
3 447 454 452
3 452 123 447
3 454 126 452
3 447 38 454
3 455 446 451
3 451 125 455
3 446 123 451
3 455 39 446
3 457 456 453
3 453 126 457
3 456 125 453
3 457 9 456
3 460 458 459
3 459 128 460
3 458 122 459
3 460 127 458
3 449 461 459
3 459 122 449
3 461 128 459
3 449 37 461
3 462 448 458
3 458 127 462
3 448 122 458
3 462 38 448
3 464 463 460
3 460 128 464
3 463 127 460
3 464 10 463
3 467 465 466
3 466 130 467
3 465 124 466
3 467 129 465
3 445 468 466
3 466 124 445
3 468 130 466
3 445 39 468
3 469 450 465
3 465 129 469
3 450 124 465
3 469 37 450
3 471 470 467
3 467 130 471
3 470 129 467
3 471 3 470
3 474 472 473
3 473 133 474
3 472 132 473
3 474 131 472
3 476 475 473
3 473 132 476
3 475 133 473
3 476 38 475
3 478 477 472
3 472 131 478
3 477 132 472
3 478 41 477
3 480 479 474
3 474 133 480
3 479 131 474
3 480 40 479
3 483 481 482
3 482 134 483
3 481 132 482
3 483 126 481
3 477 484 482
3 482 132 477
3 484 134 482
3 477 41 484
3 454 476 481
3 481 126 454
3 476 132 481
3 454 38 476
3 485 457 483
3 483 134 485
3 457 126 483
3 485 9 457
3 488 486 487
3 487 136 488
3 486 131 487
3 488 135 486
3 479 489 487
3 487 131 479
3 489 136 487
3 479 40 489
3 490 478 486
3 486 135 490
3 478 131 486
3 490 41 478
3 492 491 488
3 488 136 492
3 491 135 488
3 492 2 491
3 495 493 494
3 494 127 495
3 493 133 494
3 495 137 493
3 475 462 494
3 494 133 475
3 462 127 494
3 475 38 462
3 496 480 493
3 493 137 496
3 480 133 493
3 496 40 480
3 463 497 495
3 495 127 463
3 497 137 495
3 463 10 497
3 500 498 499
3 499 140 500
3 498 139 499
3 500 138 498
3 502 501 499
3 499 139 502
3 501 140 499
3 502 33 501
3 504 503 498
3 498 138 504
3 503 139 498
3 504 13 503
3 506 505 500
3 500 140 506
3 505 138 500
3 506 23 505
3 509 507 508
3 508 47 509
3 507 139 508
3 509 110 507
3 503 182 508
3 508 139 503
3 182 47 508
3 503 13 182
3 398 502 507
3 507 110 398
3 502 139 507
3 398 33 502
3 183 401 509
3 509 47 183
3 401 110 509
3 183 8 401
3 512 510 511
3 511 79 512
3 510 138 511
3 512 46 510
3 505 294 511
3 511 138 505
3 294 79 511
3 505 23 294
3 174 504 510
3 510 46 174
3 504 138 510
3 174 13 504
3 295 177 512
3 512 79 295
3 177 46 512
3 295 4 177
3 515 513 514
3 514 111 515
3 513 140 514
3 515 78 513
3 501 406 514
3 514 140 501
3 406 111 514
3 501 33 406
3 286 506 513
3 513 78 286
3 506 140 513
3 286 23 506
3 407 289 515
3 515 111 407
3 289 78 515
3 407 0 289
3 518 516 517
3 517 143 518
3 516 142 517
3 518 141 516
3 520 519 517
3 517 142 520
3 519 143 517
3 520 19 519
3 522 521 516
3 516 141 522
3 521 142 516
3 522 32 521
3 524 523 518
3 518 143 524
3 523 141 518
3 524 26 523
3 527 525 526
3 526 113 527
3 525 142 526
3 527 66 525
3 521 413 526
3 526 142 521
3 413 113 526
3 521 32 413
3 244 520 525
3 525 66 244
3 520 142 525
3 244 19 520
3 414 247 527
3 527 113 414
3 247 66 527
3 414 11 247
3 530 528 529
3 529 86 530
3 528 141 529
3 530 112 528
3 523 316 529
3 529 141 523
3 316 86 529
3 523 26 316
3 405 522 528
3 528 112 405
3 522 141 528
3 405 32 522
3 317 408 530
3 530 86 317
3 408 112 530
3 317 0 408
3 533 531 532
3 532 61 533
3 531 143 532
3 533 89 531
3 519 231 532
3 532 143 519
3 231 61 532
3 519 19 231
3 326 524 531
3 531 89 326
3 524 143 531
3 326 26 524
3 232 329 533
3 533 61 232
3 329 89 533
3 232 5 329
3 536 534 535
3 535 146 536
3 534 145 535
3 536 144 534
3 538 537 535
3 535 145 538
3 537 146 535
3 538 22 537
3 540 539 534
3 534 144 540
3 539 145 534
3 540 16 539
3 542 541 536
3 536 146 542
3 541 144 536
3 542 39 541
3 545 543 544
3 544 54 545
3 543 145 544
3 545 80 543
3 539 204 544
3 544 145 539
3 204 54 544
3 539 16 204
3 293 538 543
3 543 80 293
3 538 145 543
3 293 22 538
3 205 296 545
3 545 54 205
3 296 80 545
3 205 4 296
3 548 546 547
3 547 125 548
3 546 144 547
3 548 57 546
3 541 455 547
3 547 144 541
3 455 125 547
3 541 39 455
3 214 540 546
3 546 57 214
3 540 144 546
3 214 16 540
3 456 217 548
3 548 125 456
3 217 57 548
3 456 9 217
3 551 549 550
3 550 81 551
3 549 146 550
3 551 130 549
3 537 301 550
3 550 146 537
3 301 81 550
3 537 22 301
3 468 542 549
3 549 130 468
3 542 146 549
3 468 39 542
3 302 471 551
3 551 81 302
3 471 130 551
3 302 3 471
3 554 552 553
3 553 149 554
3 552 148 553
3 554 147 552
3 556 555 553
3 553 148 556
3 555 149 553
3 556 21 555
3 558 557 552
3 552 147 558
3 557 148 552
3 558 25 557
3 560 559 554
3 554 149 560
3 559 147 554
3 560 37 559
3 563 561 562
3 562 88 563
3 561 148 562
3 563 70 561
3 557 327 562
3 562 148 557
3 327 88 562
3 557 25 327
3 260 556 561
3 561 70 260
3 556 148 561
3 260 21 556
3 328 261 563
3 563 88 328
3 261 70 563
3 328 5 261
3 566 564 565
3 565 129 566
3 564 147 565
3 566 87 564
3 559 469 565
3 565 147 559
3 469 129 565
3 559 37 469
3 321 558 564
3 564 87 321
3 558 147 564
3 321 25 558
3 470 322 566
3 566 129 470
3 322 87 566
3 470 3 322
3 569 567 568
3 568 71 569
3 567 149 568
3 569 128 567
3 555 266 568
3 568 149 555
3 266 71 568
3 555 21 266
3 461 560 567
3 567 128 461
3 560 149 567
3 461 37 560
3 267 464 569
3 569 71 267
3 464 128 569
3 267 10 464
3 572 570 571
3 571 152 572
3 570 151 571
3 572 150 570
3 574 573 571
3 571 151 574
3 573 152 571
3 574 27 573
3 576 575 570
3 570 150 576
3 575 151 570
3 576 12 575
3 578 577 572
3 572 152 578
3 577 150 572
3 578 36 577
3 581 579 580
3 580 49 581
3 579 151 580
3 581 96 579
3 575 189 580
3 580 151 575
3 189 49 580
3 575 12 189
3 349 574 579
3 579 96 349
3 574 151 579
3 349 27 574
3 190 352 581
3 581 49 190
3 352 96 581
3 190 7 352
3 584 582 583
3 583 118 584
3 582 150 583
3 584 48 582
3 577 428 583
3 583 150 577
3 428 118 583
3 577 36 428
3 181 576 582
3 582 48 181
3 576 150 582
3 181 12 576
3 429 184 584
3 584 118 429
3 184 48 584
3 429 8 184
3 587 585 586
3 586 97 587
3 585 152 586
3 587 121 585
3 573 357 586
3 586 152 573
3 357 97 586
3 573 27 357
3 438 578 585
3 585 121 438
3 578 152 585
3 438 36 578
3 358 441 587
3 587 97 358
3 441 121 587
3 358 1 441
3 590 588 589
3 589 155 590
3 588 154 589
3 590 153 588
3 592 591 589
3 589 154 592
3 591 155 589
3 592 17 591
3 594 593 588
3 588 153 594
3 593 154 588
3 594 30 593
3 596 595 590
3 590 155 596
3 595 153 590
3 596 35 595
3 599 597 598
3 598 104 599
3 597 154 598
3 599 64 597
3 593 383 598
3 598 154 593
3 383 104 598
3 593 30 383
3 237 592 597
3 597 64 237
3 592 154 597
3 237 17 592
3 384 240 599
3 599 104 384
3 240 64 599
3 384 6 240
3 602 600 601
3 601 120 602
3 600 153 601
3 602 103 600
3 595 439 601
3 601 153 595
3 439 120 601
3 595 35 439
3 377 594 600
3 600 103 377
3 594 153 600
3 377 30 594
3 440 378 602
3 602 120 440
3 378 103 602
3 440 1 378
3 605 603 604
3 604 65 605
3 603 155 604
3 605 119 603
3 591 245 604
3 604 155 591
3 245 65 604
3 591 17 245
3 433 596 603
3 603 119 433
3 596 155 603
3 433 35 596
3 246 434 605
3 605 65 246
3 434 119 605
3 246 11 434
3 608 606 607
3 607 158 608
3 606 157 607
3 608 156 606
3 610 609 607
3 607 157 610
3 609 158 607
3 610 15 609
3 612 611 606
3 606 156 612
3 611 157 606
3 612 28 611
3 614 613 608
3 608 158 614
3 613 156 608
3 614 41 613
3 617 615 616
3 616 95 617
3 615 157 616
3 617 55 615
3 611 350 616
3 616 157 611
3 350 95 616
3 611 28 350
3 209 610 615
3 615 55 209
3 610 157 615
3 209 15 610
3 351 210 617
3 617 95 351
3 210 55 617
3 351 7 210
3 620 618 619
3 619 135 620
3 618 156 619
3 620 94 618
3 613 490 619
3 619 156 613
3 490 135 619
3 613 41 490
3 342 612 618
3 618 94 342
3 612 156 618
3 342 28 612
3 491 345 620
3 620 135 491
3 345 94 620
3 491 2 345
3 623 621 622
3 622 56 623
3 621 158 622
3 623 134 621
3 609 215 622
3 622 158 609
3 215 56 622
3 609 15 215
3 484 614 621
3 621 134 484
3 614 158 621
3 484 41 614
3 216 485 623
3 623 56 216
3 485 134 623
3 216 9 485
3 626 624 625
3 625 161 626
3 624 160 625
3 626 159 624
3 628 627 625
3 625 160 628
3 627 161 625
3 628 31 627
3 630 629 624
3 624 159 630
3 629 160 624
3 630 20 629
3 632 631 626
3 626 161 632
3 631 159 626
3 632 40 631
3 635 633 634
3 634 73 635
3 633 160 634
3 635 105 633
3 629 272 634
3 634 160 629
3 272 73 634
3 629 20 272
3 382 628 633
3 633 105 382
3 628 160 633
3 382 31 628
3 273 385 635
3 635 73 273
3 385 105 635
3 273 6 385
3 638 636 637
3 637 137 638
3 636 159 637
3 638 72 636
3 631 496 637
3 637 159 631
3 496 137 637
3 631 40 496
3 265 630 636
3 636 72 265
3 630 159 636
3 265 20 630
3 497 268 638
3 638 137 497
3 268 72 638
3 497 10 268
3 641 639 640
3 640 102 641
3 639 161 640
3 641 136 639
3 627 372 640
3 640 161 627
3 372 102 640
3 627 31 372
3 489 632 639
3 639 136 489
3 632 161 639
3 489 40 632
3 373 492 641
3 641 102 373
3 492 136 641
3 373 2 492
