# Supplementary material for: Subcortical shape biomarkers reveal limbic and basal ganglia damage in anti-LGI1 encephalitis
Source: Front Immunol. 2025 Jul 4;16:1623577. doi: 10.3389/fimmu.2025.1623577 (PMC12270846; doi:10.3389/fimmu.2025.1623577)
Supplement: Supplementary file 1 [file DataSheet1.zip › raw data/wmN01-R_Puta_first.vtk]

# vtk DataFile Version 3.0
this file was written using fslvtkio
ASCII
DATASET POLYDATA
POINTS 642 float
70.708 132.626 73.8923
62.8484 139.783 68.346
57.8736 123.091 70.4566
64.7707 117.903 76.448
66.5234 125.215 85.6602
67.5634 128.066 67.2219
64.3085 130.122 63.3652
59.9666 130.123 79.6463
67.5796 141.523 77.3721
59.6471 113.003 80.1056
59.7498 111.737 65.4129
75.4511 140.668 62.8655
63.0837 137.295 80.5606
67.0623 134.07 83.734
62.0952 127.407 85.6998
59.4278 121.461 81.1017
63.127 117.395 86.267
71.1303 136.656 60.6511
66.752 128.574 64.1869
77.082 132.559 62.0737
60.1575 118.32 62.7037
63.0247 117.982 66.5735
66.1715 119.178 82.034
69.7579 129.454 80.6847
67.1099 126.044 75.4903
63.7592 121.887 71.4912
70.841 131.72 68.9062
60.8247 136.521 74.4941
58.2208 126.061 75.3416
60 132.079 68.8517
64.8741 137.126 63.7437
59.8358 125.125 65.983
75.8643 136.992 67.7757
70.5771 137.738 75.536
71.4058 144.251 69.1233
68.8037 143.949 64.154
64.9038 144.253 72.7175
62.6982 112.803 72.2836
58.829 108.31 72.5242
62.8894 110.237 80.1243
58.1085 115.446 67.8473
57.8683 116.673 74.8783
64.7253 136.272 83.5062
64.4193 131.233 86.1837
62.4646 132.49 83.6488
64.2575 126.217 87.0869
67.0208 129.898 85.0242
67.3746 138.019 80.7501
65.0773 140.487 79.8942
61.5499 133.844 80.1767
60.832 129.023 82.7282
60.5798 124.532 83.6816
62.3803 122.476 86.5194
60.9642 119.563 84.1477
64.9369 121.127 86.7092
59.4129 125.829 80.5172
59.6011 117.394 80.7975
61.1105 115.315 83.45
69.8814 132.785 61.2609
72.3129 131.326 62.2573
74.4037 134.461 60.0496
72.4294 130.973 64.6606
67.1806 128.414 65.5825
65.6573 129.147 63.2699
67.7071 134.08 61.959
73.6647 138.919 61.1185
77.7531 136.125 61.848
62.2692 117.738 63.4401
63.603 122.721 66.0528
62.7799 123.226 64.8159
63.9249 123.602 67.4691
61.9907 114.534 65.2839
59.1261 114.768 61.728
62.3288 124.81 64.408
68.2415 124.372 81.5378
69.0329 126.901 78.3111
67.426 122.578 79.0582
68.7802 129.346 74.8883
70.3284 130.88 77.4774
68.4309 127.612 83.487
66.7817 122.318 84.0693
65.9967 118.749 78.9882
65.7688 122.243 76.1832
65.3981 124.682 73.3091
67.8318 129.398 72.327
66.5939 127.582 70.4653
70.892 132.665 71.005
63.9769 120.366 74.048
65.0156 125.242 69.3139
69.5003 130.227 67.8109
59.2262 131.335 74.9059
58.6078 129.495 72.248
59.9192 134.177 71.8638
58.5436 127.793 69.5652
58.0952 124.877 72.7974
58.8452 128.265 77.5291
60.4722 133.533 77.0808
61.2801 138.503 71.4785
61.2092 136.147 68.6162
62.1302 134.597 66.3686
59.7849 128.999 67.0243
62.2576 131.66 65.2254
58.5169 123.996 67.9747
63.7985 138.766 65.7312
64.7269 133.633 63.5701
61.8903 127.924 64.649
73.0995 138.047 71.3975
71.2622 141.21 72.0167
74.0594 140.86 68.1197
69.1166 143.415 73.1944
69.1295 139.756 76.3771
71.3732 134.906 74.8334
73.3826 135.057 71.2674
76.7565 138.647 65.1075
73.9047 143.428 65.6139
70.6674 146.066 66.2649
68.2081 146.043 71.5312
66.5402 145.185 68.1901
66.1053 143.911 75.9043
72.2553 143.185 62.5211
65.5313 142.307 66.4401
63.868 142.035 70.4405
61.3354 108.729 72.0089
61.0291 106.953 77.406
63.0406 110.715 76.102
61.0349 110.687 82.0929
59.4575 110.261 76.931
58.7616 109.173 68.247
61.5925 112.323 68.8944
63.364 115.595 74.6789
64.3323 114.258 78.27
57.6875 115.739 71.4263
58.2931 112.083 74.2163
57.903 111.423 69.8456
58.4763 114.926 77.6707
57.5498 120.16 72.7233
57.6411 119.462 69.2462
57.8512 113.572 65.0849
68.8987 131.996 82.3981
68.917 136.063 79.837
70.2765 133.953 78.2342
74.7579 133.903 68.7115
77.8899 134.371 65.3082
74.6193 132.043 65.816
63.1388 113.061 83.643
65.2857 117.881 84.701
64.4639 114.86 81.0128
62.6091 117.375 72.3039
63.0119 120.759 69.1423
62.4522 115.7 69.2824
63.7709 141.264 76.7023
61.9471 137.288 77.4572
62.6385 140.633 73.7575
66.8881 140.678 63.8069
67.7002 137.136 61.9158
70.2176 140.557 61.8309
57.9034 121.395 75.2175
58.5431 123.688 78.3071
58.5552 119.055 77.9064
58.6319 117.392 64.4615
60.3028 122.164 64.8932
58.0312 120.112 66.5801
64.4881 133.826 85.1869
63.2745 132.082 85.1377
63.3824 134.536 83.9158
62.266 130.111 84.8285
63.1194 129.647 86.0299
65.7036 132.749 85.2268
65.8073 134.921 84.0327
63.6347 136.563 82.3386
62.6869 134.858 82.4466
64.3653 129.011 86.8283
65.8681 130.562 85.801
65.565 128.148 86.2989
66.9698 132.11 84.5661
63.132 127.191 86.6823
65.4426 125.722 86.4116
66.662 127.672 85.5468
66.1363 137.141 82.5213
64.7814 138.233 81.7654
66.2165 139.191 81.0008
63.9756 138.874 80.3306
67.1553 136.061 82.438
67.4052 139.814 79.2888
66.5115 141.047 79.1453
61.9996 133.335 81.8765
61.6865 130.887 83.2453
61.1722 131.469 81.535
61.4677 128.403 84.2539
62.3456 135.532 80.6262
60.7494 131.926 80.0342
60.4294 129.614 81.1905
61.2775 123.624 85.2877
61.6706 120.991 85.439
60.7408 122.082 84.0897
61.9533 118.591 85.4745
62.6736 119.968 86.7856
62.1222 124.96 86.1965
61.2992 125.99 84.7243
60.0726 122.842 82.5821
60.1873 120.786 82.7714
63.5249 121.808 87.1929
63.1241 124.631 87.0417
64.6413 123.782 87.0499
64.0108 119.219 86.9674
65.6741 123.248 86.3048
60.6688 126.881 83.283
60.0824 125.125 82.1282
59.9682 127.518 81.6369
59.443 123.617 81.1018
59.5896 128.067 80.1519
60.1835 118.756 82.4174
61.1055 117.593 83.8705
60.3389 116.408 82.1643
62.0087 116.32 85.0115
59.5333 119.558 81.0497
59.6091 115.22 80.6291
60.2654 114.185 81.8075
70.5774 131.63 61.926
73.3799 132.521 60.9992
71.9193 133.301 60.4845
75.7771 133.419 60.4484
74.9681 131.955 61.7049
69.4837 130.356 63.0901
68.7211 130.713 62.5103
70.6777 134.657 60.6502
72.7794 135.351 60.1986
72.9886 131.18 63.2464
70.0675 130.141 63.8535
70.212 130.059 64.864
67.1598 128.513 64.7945
75.1524 131.666 63.3518
69.6521 129.897 65.9025
67.3566 128.362 66.323
67.8419 131.162 62.1955
68.8866 133.541 61.4199
66.929 131.707 62.0813
69.3467 135.627 61.1234
66.3054 128.852 63.5754
65.0355 129.576 63.205
65.8167 132.029 62.3716
74.3987 136.523 60.3251
76.3887 135.304 60.3566
75.7773 137.272 60.9293
77.9342 134.156 61.3841
72.605 137.637 60.6674
74.9143 139.573 61.7546
76.6973 138.21 62.1453
62.9077 120.317 65.2614
63.4036 123.719 65.7432
62.2366 120.346 64.4562
64.6363 125.857 64.7086
65.1024 125.941 65.2609
63.2766 119.818 66.1035
62.8833 117.864 64.7199
61.2407 117.77 62.6483
61.4078 120.251 63.8351
65.2183 125.777 65.9249
63.5466 122.359 66.7206
65.2528 125.492 66.6879
63.1305 120.351 67.351
65.7527 126.222 67.3404
62.2545 115.976 63.8208
61.1351 115.961 62.0018
60.8318 114.45 63.227
59.4239 116.303 61.2657
62.7923 116.129 65.6999
60.8691 113.135 65.1322
59.4204 113.183 63.3739
62.455 123.685 64.5807
64.4583 126.588 64.3653
63.8525 126.918 64.0127
61.2313 121.468 64.2816
63.3364 127.603 64.0313
68.8783 125.734 79.9411
68.1462 124.906 78.6126
67.9526 123.421 80.2807
67.4041 124.369 77.4521
68.0623 126.109 77.026
69.5675 127.858 79.7352
69.0894 126.823 81.1305
67.249 121.945 81.7167
67.0559 121.025 80.6394
68.9377 127.858 76.6613
69.8216 128.799 78.1083
69.6464 129.742 76.3126
70.1775 130.129 79.1714
68.0198 127.595 75.292
69.8055 130.863 74.5222
70.4075 131.491 75.7039
68.5199 126.028 82.4985
67.5217 123.375 82.7936
67.5996 125.099 83.8358
66.5992 120.74 82.9919
69.1211 128.394 82.0392
67.5074 126.641 84.7597
66.7438 123.82 84.9855
66.8152 120.646 79.2028
66.6696 122.474 77.6153
66.0978 120.478 77.6251
66.5287 124.118 76.1353
66.2128 118.959 80.581
65.4818 118.471 77.5585
65.2065 120.264 76.3253
66.4276 127.013 73.1213
66.9525 128.591 71.4789
65.7398 126.178 71.9479
68.2178 129.673 69.9942
68.8809 130.456 70.6618
67.2864 127.662 73.8993
66.302 125.538 74.368
64.7397 123.871 72.1721
65.2073 125.122 71.0804
69.3653 131.07 71.6101
68.2412 129.335 73.6182
69.5539 131.028 73.0573
70.788 132.135 69.9258
70.6497 132.534 72.5582
65.5945 123.688 74.8704
64.607 122.789 73.5759
64.9016 121.497 74.9856
63.8779 121.468 72.7189
64.3942 119.217 75.343
65.7729 126.476 69.9008
67.8759 129.051 69.2217
67.2473 128.001 68.5731
70.1253 130.99 68.4194
64.2521 123.521 70.4525
66.0908 126.706 68.2429
68.5785 129.204 67.3512
58.7609 130.483 73.574
59.3135 131.816 71.9614
59.5443 132.844 73.367
59.7956 132.952 70.497
59.247 131.039 70.6432
58.2626 128.133 73.921
58.5346 128.924 75.0012
59.9972 133.795 74.5575
60.1915 135.108 73.3036
58.5308 128.882 70.9051
58.0406 127.311 72.6151
58.075 126.563 71.2018
58.1055 125.676 74.0818
59.1295 130.074 69.386
58.1779 125.603 69.9645
57.9258 124.31 71.4403
58.9286 129.796 76.2144
59.8255 132.515 75.9558
59.5537 131.036 77.3085
60.5546 134.983 75.693
58.4415 127.295 76.3219
59.2936 129.342 78.5728
60.2686 131.881 78.4515
60.5356 136.309 71.8102
60.2832 135.117 70.2724
60.8827 137.168 70.1203
60.495 134.108 68.9768
60.9655 137.496 73.0553
61.8724 139.021 69.8385
61.8138 137.963 68.4626
60.8616 131.825 67.0055
60.8293 130.286 66.22
62.0871 133.046 65.8821
61.0288 128.941 65.6122
59.9464 127.338 66.2524
59.8868 130.704 67.8979
60.9072 133.311 67.6128
63.3823 135.685 65.0753
63.3164 134.222 64.6779
59.0821 126.696 67.2847
59.0805 128.663 68.2779
58.5924 126.031 68.6293
59.1476 124.622 66.8926
58.1055 123.589 69.2045
61.4854 135.291 67.4581
62.9105 136.657 66.0134
62.3083 137.399 67.0923
64.2995 137.803 64.7381
63.2523 139.202 67.0884
63.4162 132.839 64.2736
61.9576 129.842 64.7504
63.2469 130.979 63.985
60.7861 126.691 65.3894
64.7195 135.468 63.6025
64.4795 131.748 63.2681
63.1235 129.149 63.9828
72.2672 139.641 71.7973
72.6302 141.089 70.0644
73.665 139.493 69.8849
72.8352 142.556 68.6758
71.465 142.661 70.4237
71.0927 139.613 73.6014
71.7132 138.313 73.3096
74.4261 137.961 69.4217
74.9627 139.087 68.1071
70.2303 142.47 72.3977
70.1581 140.663 74.1292
69.1775 141.687 74.8346
69.9937 138.878 75.8048
70.271 144.026 71.0663
68.2452 142.674 75.4333
68.3446 140.529 77.0508
72.0723 136.736 73.1785
73.3381 136.546 71.4315
72.1646 134.873 73.0757
74.6063 136.443 69.7204
71.2416 136.635 74.8708
71.1688 133.484 74.6158
71.8962 133.826 72.4473
75.5042 139.883 66.6148
74.1253 142.103 66.8663
75.524 141.114 65.1459
72.7903 143.876 67.4411
76.4431 137.809 66.57
76.5985 139.651 63.7115
74.8608 142.453 63.9817
69.4365 146.492 68.8601
67.4891 146.249 69.5678
68.4718 146.198 67.3112
65.8662 145.102 70.3909
66.3684 145.734 72.0853
69.7653 145.377 70.3166
71.1305 145.506 68.0747
69.4439 145.423 65.1668
67.7246 144.985 66.2011
67.1038 145.395 73.7272
68.8078 144.715 72.4398
67.6936 143.841 74.8842
65.5601 144.444 74.2714
66.902 142.815 77.0423
72.3544 145.052 66.2321
71.34 145.091 64.3038
73.2639 143.865 64.0263
70.4923 143.976 63.3109
73.9195 141.984 62.463
66.1179 143.756 67.276
65.1008 143.859 69.3776
64.4593 142.242 68.4214
64.5471 143.592 71.2471
67.1009 143.546 65.3664
64.2588 140.971 67.4751
63.2387 140.809 69.4384
61.4639 107.487 74.5453
62.4371 108.368 76.5907
62.3472 109.227 74.4737
63.0351 110.142 78.0585
62.4659 107.933 78.8998
59.8744 107.341 75.1132
60.1097 107.527 72.1982
62.1791 110.389 72.2307
62.7967 111.308 73.9943
60.895 108.43 79.6853
60.0358 108.592 77.3442
60.1667 110.1 79.5755
59.1824 108.909 75.0041
62.0554 109.453 81.2543
60.2607 111.818 81.0009
59.3878 111.555 78.5753
60.3092 108.65 70.1089
61.5322 110.59 70.2625
60.4152 110.451 68.0882
62.2156 112.38 70.773
58.6172 108.106 70.018
59.1527 110.385 66.2267
60.9632 112.292 67.0971
63.4579 112.858 75.2177
63.7147 112.391 77.2167
64.1097 114.643 76.3098
63.608 112.09 79.0682
63.157 113.624 73.7485
64.0246 116.894 75.5807
64.8312 116.065 77.2713
57.8646 113.486 72.5712
58.2455 111.477 71.9635
57.7519 113.364 70.724
58.2895 109.626 71.088
58.6198 110.075 73.5623
57.9144 114.172 74.3598
57.7513 115.773 73.1348
57.8186 115.363 69.7139
57.8691 113.377 68.7829
58.8132 111.136 75.6091
58.222 113.515 75.9132
58.7376 112.66 77.5067
58.0451 115.56 76.0709
59.0906 114.037 79.0223
57.6824 117.835 72.152
57.6536 117.568 70.3457
57.5176 119.886 70.9995
57.9002 117.253 68.7591
57.7692 118.045 73.6728
57.4191 121.868 71.6315
57.5848 121.391 69.8625
57.7685 112.325 67.4122
57.996 110.052 69.1485
57.6084 110.667 66.3465
58.0703 114.247 66.6
58.1001 112.181 64.4182
68.9231 134.06 81.1978
69.6935 134.996 79.0012
69.6781 132.907 80.4031
70.552 135.906 76.9364
69.7751 136.873 77.7234
68.0775 135.061 81.8699
68.1197 133.145 83.1198
69.5369 130.988 81.4076
70.0726 131.774 79.7348
69.1847 137.971 77.9961
68.1068 136.931 80.3427
68.3109 138.923 78.6707
68.1094 131.177 83.8381
68.8922 129.866 82.8191
67.9129 128.819 84.357
70.5222 132.27 78.0968
70.9265 134.607 76.5181
70.761 132.912 76.2529
76.1268 133.789 67.384
76.5656 132.811 65.711
74.1897 132.69 67.513
76.3604 131.964 64.1779
77.9802 133.321 63.5377
77.0382 135.352 66.8323
75.6799 135.477 68.4781
72.8156 132.672 68.5875
72.6825 131.979 67.36
78.2602 135.107 63.5134
77.521 136.452 65.6559
77.4538 137.39 63.7308
74.3375 134.74 69.8581
72.8709 133.264 69.6732
72.4272 133.717 71.003
71.7368 131.34 66.8581
73.6114 131.527 65.0761
70.429 130.667 66.3479
64.1859 115.395 83.9741
64.7799 116.258 82.6701
63.8344 113.647 82.1977
65.302 117.08 81.4401
65.6391 118.433 83.3273
64.3353 117.216 85.6696
63.2389 115.06 85.1366
62.9444 111.243 82.0955
63.6307 112.382 80.6526
65.9848 120.038 84.3662
65.249 119.289 86.0881
65.9743 121.768 85.4015
61.8834 114.251 84.3003
62.0738 111.565 83.4626
60.7898 112.966 82.6836
64.432 114.578 79.6864
65.5099 117.179 80.0425
65.2833 116.738 78.4913
62.4865 118.956 70.5926
62.5084 117.927 69.5125
62.4622 116.405 71.0062
62.6865 117.101 67.8332
62.7973 119.329 68.2078
63.3136 121.393 70.248
62.9282 119.73 71.806
62.7396 114.934 72.4898
62.489 114.299 70.7918
63.4863 122.258 68.184
63.8579 123.391 69.2298
64.8521 125.023 68.0997
63.1306 119.386 73.0671
62.8862 116.54 73.4697
63.648 118.173 74.4019
62.253 114.024 68.9866
62.5068 115.639 67.2611
62.0534 113.656 66.8958
62.7487 139.33 77.1773
62.0002 139.029 75.6807
63.2074 141.033 75.1854
61.6042 138.681 74.2484
61.3661 137.118 75.8622
62.5347 137.401 78.9789
63.3106 139.348 78.6879
64.3052 142.883 74.7592
63.8667 142.49 73.1835
61.1608 135.514 77.1476
61.6944 135.709 78.9452
60.9312 133.702 78.6185
64.2562 140.912 78.432
64.7873 142.92 76.2985
65.5652 142.335 78.0851
63.377 141.556 72.0916
61.9259 139.568 72.6864
62.468 140.305 70.9513
67.2574 138.985 62.5049
68.9766 139.048 61.7055
68.4195 140.816 62.7746
70.6611 138.51 61.0142
69.2599 137.184 61.1542
66.2031 137.102 62.6914
65.8268 138.959 63.5402
67.8146 142.483 63.8372
69.5035 142.392 62.7576
67.5055 135.438 61.8952
65.8325 135.295 62.7766
65.9014 133.339 62.9159
65.2566 139.747 64.6752
66.393 141.765 64.9941
64.7137 140.598 66.0377
71.0242 142.193 62.0057
71.7109 139.683 61.2478
72.9803 141.023 61.6688
58.2806 122.618 76.7069
58.6628 121.423 78.1562
58.1896 120.219 76.5573
58.982 120.319 79.4728
58.9941 122.526 79.6699
58.3047 124.737 76.789
57.9519 123.719 75.4736
57.8543 119.124 75.0005
58.1262 117.855 76.336
59.0115 124.686 79.4389
58.6881 125.974 77.6968
59.076 127.075 78.9675
57.8085 123.442 74.1998
57.6771 120.724 74.0295
57.6144 122.715 72.8062
58.58 116.978 77.6149
59.0202 118.364 79.4298
58.9832 116.196 79.2897
59.2058 119.666 64.577
59.0733 121.281 65.5014
58.1791 118.609 65.7453
58.7284 122.512 66.1536
60.0546 123.645 65.4982
60.3162 120.311 64.0584
59.2757 118.051 63.2607
58.3612 116.348 66.1287
58.0123 117.655 67.2542
61.0576 125.233 65.2162
61.3592 123.443 64.7812
62.3597 126.74 64.6812
58.548 116.602 62.5795
58.3737 115.582 64.7868
57.9686 114.134 62.9421
57.8007 119.544 67.8456
58.1513 122.204 67.1437
57.6589 121.738 68.5301
POLYGONS 1280  5120
3 164 162 163
3 163 44 164
3 162 43 163
3 164 42 162
3 166 165 163
3 163 43 166
3 165 44 163
3 166 14 165
3 168 167 162
3 162 42 168
3 167 43 162
3 168 13 167
3 170 169 164
3 164 44 170
3 169 42 164
3 170 12 169
3 173 171 172
3 172 46 173
3 171 43 172
3 173 45 171
3 167 174 172
3 172 43 167
3 174 46 172
3 167 13 174
3 175 166 171
3 171 45 175
3 166 43 171
3 175 14 166
3 177 176 173
3 173 46 177
3 176 45 173
3 177 4 176
3 180 178 179
3 179 48 180
3 178 42 179
3 180 47 178
3 169 181 179
3 179 42 169
3 181 48 179
3 169 12 181
3 182 168 178
3 178 47 182
3 168 42 178
3 182 13 168
3 184 183 180
3 180 48 184
3 183 47 180
3 184 8 183
3 187 185 186
3 186 50 187
3 185 44 186
3 187 49 185
3 165 188 186
3 186 44 165
3 188 50 186
3 165 14 188
3 189 170 185
3 185 49 189
3 170 44 185
3 189 12 170
3 191 190 187
3 187 50 191
3 190 49 187
3 191 7 190
3 194 192 193
3 193 53 194
3 192 52 193
3 194 51 192
3 196 195 193
3 193 52 196
3 195 53 193
3 196 16 195
3 198 197 192
3 192 51 198
3 197 52 192
3 198 14 197
3 200 199 194
3 194 53 200
3 199 51 194
3 200 15 199
3 203 201 202
3 202 45 203
3 201 52 202
3 203 54 201
3 197 175 202
3 202 52 197
3 175 45 202
3 197 14 175
3 204 196 201
3 201 54 204
3 196 52 201
3 204 16 196
3 176 205 203
3 203 45 176
3 205 54 203
3 176 4 205
3 208 206 207
3 207 55 208
3 206 51 207
3 208 50 206
3 199 209 207
3 207 51 199
3 209 55 207
3 199 15 209
3 188 198 206
3 206 50 188
3 198 51 206
3 188 14 198
3 210 191 208
3 208 55 210
3 191 50 208
3 210 7 191
3 213 211 212
3 212 57 213
3 211 53 212
3 213 56 211
3 195 214 212
3 212 53 195
3 214 57 212
3 195 16 214
3 215 200 211
3 211 56 215
3 200 53 211
3 215 15 200
3 217 216 213
3 213 57 217
3 216 56 213
3 217 9 216
3 220 218 219
3 219 60 220
3 218 59 219
3 220 58 218
3 222 221 219
3 219 59 222
3 221 60 219
3 222 19 221
3 224 223 218
3 218 58 224
3 223 59 218
3 224 18 223
3 226 225 220
3 220 60 226
3 225 58 220
3 226 17 225
3 229 227 228
3 228 62 229
3 227 59 228
3 229 61 227
3 223 230 228
3 228 59 223
3 230 62 228
3 223 18 230
3 231 222 227
3 227 61 231
3 222 59 227
3 231 19 222
3 233 232 229
3 229 62 233
3 232 61 229
3 233 5 232
3 236 234 235
3 235 64 236
3 234 58 235
3 236 63 234
3 225 237 235
3 235 58 225
3 237 64 235
3 225 17 237
3 238 224 234
3 234 63 238
3 224 58 234
3 238 18 224
3 240 239 236
3 236 64 240
3 239 63 236
3 240 6 239
3 243 241 242
3 242 66 243
3 241 60 242
3 243 65 241
3 221 244 242
3 242 60 221
3 244 66 242
3 221 19 244
3 245 226 241
3 241 65 245
3 226 60 241
3 245 17 226
3 247 246 243
3 243 66 247
3 246 65 243
3 247 11 246
3 250 248 249
3 249 69 250
3 248 68 249
3 250 67 248
3 252 251 249
3 249 68 252
3 251 69 249
3 252 18 251
3 254 253 248
3 248 67 254
3 253 68 248
3 254 21 253
3 256 255 250
3 250 69 256
3 255 67 250
3 256 20 255
3 259 257 258
3 258 70 259
3 257 68 258
3 259 62 257
3 253 260 258
3 258 68 253
3 260 70 258
3 253 21 260
3 230 252 257
3 257 62 230
3 252 68 257
3 230 18 252
3 261 233 259
3 259 70 261
3 233 62 259
3 261 5 233
3 264 262 263
3 263 72 264
3 262 67 263
3 264 71 262
3 255 265 263
3 263 67 255
3 265 72 263
3 255 20 265
3 266 254 262
3 262 71 266
3 254 67 262
3 266 21 254
3 268 267 264
3 264 72 268
3 267 71 264
3 268 10 267
3 271 269 270
3 270 63 271
3 269 69 270
3 271 73 269
3 251 238 270
3 270 69 251
3 238 63 270
3 251 18 238
3 272 256 269
3 269 73 272
3 256 69 269
3 272 20 256
3 239 273 271
3 271 63 239
3 273 73 271
3 239 6 273
3 276 274 275
3 275 76 276
3 274 75 275
3 276 74 274
3 278 277 275
3 275 75 278
3 277 76 275
3 278 24 277
3 280 279 274
3 274 74 280
3 279 75 274
3 280 23 279
3 282 281 276
3 276 76 282
3 281 74 276
3 282 22 281
3 285 283 284
3 284 78 285
3 283 75 284
3 285 77 283
3 279 286 284
3 284 75 279
3 286 78 284
3 279 23 286
3 287 278 283
3 283 77 287
3 278 75 283
3 287 24 278
3 289 288 285
3 285 78 289
3 288 77 285
3 289 0 288
3 292 290 291
3 291 80 292
3 290 74 291
3 292 79 290
3 281 293 291
3 291 74 281
3 293 80 291
3 281 22 293
3 294 280 290
3 290 79 294
3 280 74 290
3 294 23 280
3 296 295 292
3 292 80 296
3 295 79 292
3 296 4 295
3 299 297 298
3 298 82 299
3 297 76 298
3 299 81 297
3 277 300 298
3 298 76 277
3 300 82 298
3 277 24 300
3 301 282 297
3 297 81 301
3 282 76 297
3 301 22 282
3 303 302 299
3 299 82 303
3 302 81 299
3 303 3 302
3 306 304 305
3 305 85 306
3 304 84 305
3 306 83 304
3 308 307 305
3 305 84 308
3 307 85 305
3 308 26 307
3 310 309 304
3 304 83 310
3 309 84 304
3 310 24 309
3 312 311 306
3 306 85 312
3 311 83 306
3 312 25 311
3 315 313 314
3 314 77 315
3 313 84 314
3 315 86 313
3 309 287 314
3 314 84 309
3 287 77 314
3 309 24 287
3 316 308 313
3 313 86 316
3 308 84 313
3 316 26 308
3 288 317 315
3 315 77 288
3 317 86 315
3 288 0 317
3 320 318 319
3 319 87 320
3 318 83 319
3 320 82 318
3 311 321 319
3 319 83 311
3 321 87 319
3 311 25 321
3 300 310 318
3 318 82 300
3 310 83 318
3 300 24 310
3 322 303 320
3 320 87 322
3 303 82 320
3 322 3 303
3 325 323 324
3 324 89 325
3 323 85 324
3 325 88 323
3 307 326 324
3 324 85 307
3 326 89 324
3 307 26 326
3 327 312 323
3 323 88 327
3 312 85 323
3 327 25 312
3 329 328 325
3 325 89 329
3 328 88 325
3 329 5 328
3 332 330 331
3 331 92 332
3 330 91 331
3 332 90 330
3 334 333 331
3 331 91 334
3 333 92 331
3 334 29 333
3 336 335 330
3 330 90 336
3 335 91 330
3 336 28 335
3 338 337 332
3 332 92 338
3 337 90 332
3 338 27 337
3 341 339 340
3 340 94 341
3 339 91 340
3 341 93 339
3 335 342 340
3 340 91 335
3 342 94 340
3 335 28 342
3 343 334 339
3 339 93 343
3 334 91 339
3 343 29 334
3 345 344 341
3 341 94 345
3 344 93 341
3 345 2 344
3 348 346 347
3 347 96 348
3 346 90 347
3 348 95 346
3 337 349 347
3 347 90 337
3 349 96 347
3 337 27 349
3 350 336 346
3 346 95 350
3 336 90 346
3 350 28 336
3 352 351 348
3 348 96 352
3 351 95 348
3 352 7 351
3 355 353 354
3 354 98 355
3 353 92 354
3 355 97 353
3 333 356 354
3 354 92 333
3 356 98 354
3 333 29 356
3 357 338 353
3 353 97 357
3 338 92 353
3 357 27 338
3 359 358 355
3 355 98 359
3 358 97 355
3 359 1 358
3 362 360 361
3 361 101 362
3 360 100 361
3 362 99 360
3 364 363 361
3 361 100 364
3 363 101 361
3 364 31 363
3 366 365 360
3 360 99 366
3 365 100 360
3 366 29 365
3 368 367 362
3 362 101 368
3 367 99 362
3 368 30 367
3 371 369 370
3 370 93 371
3 369 100 370
3 371 102 369
3 365 343 370
3 370 100 365
3 343 93 370
3 365 29 343
3 372 364 369
3 369 102 372
3 364 100 369
3 372 31 364
3 344 373 371
3 371 93 344
3 373 102 371
3 344 2 373
3 376 374 375
3 375 103 376
3 374 99 375
3 376 98 374
3 367 377 375
3 375 99 367
3 377 103 375
3 367 30 377
3 356 366 374
3 374 98 356
3 366 99 374
3 356 29 366
3 378 359 376
3 376 103 378
3 359 98 376
3 378 1 359
3 381 379 380
3 380 105 381
3 379 101 380
3 381 104 379
3 363 382 380
3 380 101 363
3 382 105 380
3 363 31 382
3 383 368 379
3 379 104 383
3 368 101 379
3 383 30 368
3 385 384 381
3 381 105 385
3 384 104 381
3 385 6 384
3 388 386 387
3 387 108 388
3 386 107 387
3 388 106 386
3 390 389 387
3 387 107 390
3 389 108 387
3 390 34 389
3 392 391 386
3 386 106 392
3 391 107 386
3 392 33 391
3 394 393 388
3 388 108 394
3 393 106 388
3 394 32 393
3 397 395 396
3 396 110 397
3 395 107 396
3 397 109 395
3 391 398 396
3 396 107 391
3 398 110 396
3 391 33 398
3 399 390 395
3 395 109 399
3 390 107 395
3 399 34 390
3 401 400 397
3 397 110 401
3 400 109 397
3 401 8 400
3 404 402 403
3 403 112 404
3 402 106 403
3 404 111 402
3 393 405 403
3 403 106 393
3 405 112 403
3 393 32 405
3 406 392 402
3 402 111 406
3 392 106 402
3 406 33 392
3 408 407 404
3 404 112 408
3 407 111 404
3 408 0 407
3 411 409 410
3 410 114 411
3 409 108 410
3 411 113 409
3 389 412 410
3 410 108 389
3 412 114 410
3 389 34 412
3 413 394 409
3 409 113 413
3 394 108 409
3 413 32 394
3 415 414 411
3 411 114 415
3 414 113 411
3 415 11 414
3 418 416 417
3 417 117 418
3 416 116 417
3 418 115 416
3 420 419 417
3 417 116 420
3 419 117 417
3 420 36 419
3 422 421 416
3 416 115 422
3 421 116 416
3 422 34 421
3 424 423 418
3 418 117 424
3 423 115 418
3 424 35 423
3 427 425 426
3 426 109 427
3 425 116 426
3 427 118 425
3 421 399 426
3 426 116 421
3 399 109 426
3 421 34 399
3 428 420 425
3 425 118 428
3 420 116 425
3 428 36 420
3 400 429 427
3 427 109 400
3 429 118 427
3 400 8 429
3 432 430 431
3 431 119 432
3 430 115 431
3 432 114 430
3 423 433 431
3 431 115 423
3 433 119 431
3 423 35 433
3 412 422 430
3 430 114 412
3 422 115 430
3 412 34 422
3 434 415 432
3 432 119 434
3 415 114 432
3 434 11 415
3 437 435 436
3 436 121 437
3 435 117 436
3 437 120 435
3 419 438 436
3 436 117 419
3 438 121 436
3 419 36 438
3 439 424 435
3 435 120 439
3 424 117 435
3 439 35 424
3 441 440 437
3 437 121 441
3 440 120 437
3 441 1 440
3 444 442 443
3 443 124 444
3 442 123 443
3 444 122 442
3 446 445 443
3 443 123 446
3 445 124 443
3 446 39 445
3 448 447 442
3 442 122 448
3 447 123 442
3 448 38 447
3 450 449 444
3 444 124 450
3 449 122 444
3 450 37 449
3 453 451 452
3 452 126 453
3 451 123 452
3 453 125 451
3 447 454 452
3 452 123 447
3 454 126 452
3 447 38 454
3 455 446 451
3 451 125 455
3 446 123 451
3 455 39 446
3 457 456 453
3 453 126 457
3 456 125 453
3 457 9 456
3 460 458 459
3 459 128 460
3 458 122 459
3 460 127 458
3 449 461 459
3 459 122 449
3 461 128 459
3 449 37 461
3 462 448 458
3 458 127 462
3 448 122 458
3 462 38 448
3 464 463 460
3 460 128 464
3 463 127 460
3 464 10 463
3 467 465 466
3 466 130 467
3 465 124 466
3 467 129 465
3 445 468 466
3 466 124 445
3 468 130 466
3 445 39 468
3 469 450 465
3 465 129 469
3 450 124 465
3 469 37 450
3 471 470 467
3 467 130 471
3 470 129 467
3 471 3 470
3 474 472 473
3 473 133 474
3 472 132 473
3 474 131 472
3 476 475 473
3 473 132 476
3 475 133 473
3 476 38 475
3 478 477 472
3 472 131 478
3 477 132 472
3 478 41 477
3 480 479 474
3 474 133 480
3 479 131 474
3 480 40 479
3 483 481 482
3 482 134 483
3 481 132 482
3 483 126 481
3 477 484 482
3 482 132 477
3 484 134 482
3 477 41 484
3 454 476 481
3 481 126 454
3 476 132 481
3 454 38 476
3 485 457 483
3 483 134 485
3 457 126 483
3 485 9 457
3 488 486 487
3 487 136 488
3 486 131 487
3 488 135 486
3 479 489 487
3 487 131 479
3 489 136 487
3 479 40 489
3 490 478 486
3 486 135 490
3 478 131 486
3 490 41 478
3 492 491 488
3 488 136 492
3 491 135 488
3 492 2 491
3 495 493 494
3 494 127 495
3 493 133 494
3 495 137 493
3 475 462 494
3 494 133 475
3 462 127 494
3 475 38 462
3 496 480 493
3 493 137 496
3 480 133 493
3 496 40 480
3 463 497 495
3 495 127 463
3 497 137 495
3 463 10 497
3 500 498 499
3 499 140 500
3 498 139 499
3 500 138 498
3 502 501 499
3 499 139 502
3 501 140 499
3 502 33 501
3 504 503 498
3 498 138 504
3 503 139 498
3 504 13 503
3 506 505 500
3 500 140 506
3 505 138 500
3 506 23 505
3 509 507 508
3 508 47 509
3 507 139 508
3 509 110 507
3 503 182 508
3 508 139 503
3 182 47 508
3 503 13 182
3 398 502 507
3 507 110 398
3 502 139 507
3 398 33 502
3 183 401 509
3 509 47 183
3 401 110 509
3 183 8 401
3 512 510 511
3 511 79 512
3 510 138 511
3 512 46 510
3 505 294 511
3 511 138 505
3 294 79 511
3 505 23 294
3 174 504 510
3 510 46 174
3 504 138 510
3 174 13 504
3 295 177 512
3 512 79 295
3 177 46 512
3 295 4 177
3 515 513 514
3 514 111 515
3 513 140 514
3 515 78 513
3 501 406 514
3 514 140 501
3 406 111 514
3 501 33 406
3 286 506 513
3 513 78 286
3 506 140 513
3 286 23 506
3 407 289 515
3 515 111 407
3 289 78 515
3 407 0 289
3 518 516 517
3 517 143 518
3 516 142 517
3 518 141 516
3 520 519 517
3 517 142 520
3 519 143 517
3 520 19 519
3 522 521 516
3 516 141 522
3 521 142 516
3 522 32 521
3 524 523 518
3 518 143 524
3 523 141 518
3 524 26 523
3 527 525 526
3 526 113 527
3 525 142 526
3 527 66 525
3 521 413 526
3 526 142 521
3 413 113 526
3 521 32 413
3 244 520 525
3 525 66 244
3 520 142 525
3 244 19 520
3 414 247 527
3 527 113 414
3 247 66 527
3 414 11 247
3 530 528 529
3 529 86 530
3 528 141 529
3 530 112 528
3 523 316 529
3 529 141 523
3 316 86 529
3 523 26 316
3 405 522 528
3 528 112 405
3 522 141 528
3 405 32 522
3 317 408 530
3 530 86 317
3 408 112 530
3 317 0 408
3 533 531 532
3 532 61 533
3 531 143 532
3 533 89 531
3 519 231 532
3 532 143 519
3 231 61 532
3 519 19 231
3 326 524 531
3 531 89 326
3 524 143 531
3 326 26 524
3 232 329 533
3 533 61 232
3 329 89 533
3 232 5 329
3 536 534 535
3 535 146 536
3 534 145 535
3 536 144 534
3 538 537 535
3 535 145 538
3 537 146 535
3 538 22 537
3 540 539 534
3 534 144 540
3 539 145 534
3 540 16 539
3 542 541 536
3 536 146 542
3 541 144 536
3 542 39 541
3 545 543 544
3 544 54 545
3 543 145 544
3 545 80 543
3 539 204 544
3 544 145 539
3 204 54 544
3 539 16 204
3 293 538 543
3 543 80 293
3 538 145 543
3 293 22 538
3 205 296 545
3 545 54 205
3 296 80 545
3 205 4 296
3 548 546 547
3 547 125 548
3 546 144 547
3 548 57 546
3 541 455 547
3 547 144 541
3 455 125 547
3 541 39 455
3 214 540 546
3 546 57 214
3 540 144 546
3 214 16 540
3 456 217 548
3 548 125 456
3 217 57 548
3 456 9 217
3 551 549 550
3 550 81 551
3 549 146 550
3 551 130 549
3 537 301 550
3 550 146 537
3 301 81 550
3 537 22 301
3 468 542 549
3 549 130 468
3 542 146 549
3 468 39 542
3 302 471 551
3 551 81 302
3 471 130 551
3 302 3 471
3 554 552 553
3 553 149 554
3 552 148 553
3 554 147 552
3 556 555 553
3 553 148 556
3 555 149 553
3 556 21 555
3 558 557 552
3 552 147 558
3 557 148 552
3 558 25 557
3 560 559 554
3 554 149 560
3 559 147 554
3 560 37 559
3 563 561 562
3 562 88 563
3 561 148 562
3 563 70 561
3 557 327 562
3 562 148 557
3 327 88 562
3 557 25 327
3 260 556 561
3 561 70 260
3 556 148 561
3 260 21 556
3 328 261 563
3 563 88 328
3 261 70 563
3 328 5 261
3 566 564 565
3 565 129 566
3 564 147 565
3 566 87 564
3 559 469 565
3 565 147 559
3 469 129 565
3 559 37 469
3 321 558 564
3 564 87 321
3 558 147 564
3 321 25 558
3 470 322 566
3 566 129 470
3 322 87 566
3 470 3 322
3 569 567 568
3 568 71 569
3 567 149 568
3 569 128 567
3 555 266 568
3 568 149 555
3 266 71 568
3 555 21 266
3 461 560 567
3 567 128 461
3 560 149 567
3 461 37 560
3 267 464 569
3 569 71 267
3 464 128 569
3 267 10 464
3 572 570 571
3 571 152 572
3 570 151 571
3 572 150 570
3 574 573 571
3 571 151 574
3 573 152 571
3 574 27 573
3 576 575 570
3 570 150 576
3 575 151 570
3 576 12 575
3 578 577 572
3 572 152 578
3 577 150 572
3 578 36 577
3 581 579 580
3 580 49 581
3 579 151 580
3 581 96 579
3 575 189 580
3 580 151 575
3 189 49 580
3 575 12 189
3 349 574 579
3 579 96 349
3 574 151 579
3 349 27 574
3 190 352 581
3 581 49 190
3 352 96 581
3 190 7 352
3 584 582 583
3 583 118 584
3 582 150 583
3 584 48 582
3 577 428 583
3 583 150 577
3 428 118 583
3 577 36 428
3 181 576 582
3 582 48 181
3 576 150 582
3 181 12 576
3 429 184 584
3 584 118 429
3 184 48 584
3 429 8 184
3 587 585 586
3 586 97 587
3 585 152 586
3 587 121 585
3 573 357 586
3 586 152 573
3 357 97 586
3 573 27 357
3 438 578 585
3 585 121 438
3 578 152 585
3 438 36 578
3 358 441 587
3 587 97 358
3 441 121 587
3 358 1 441
3 590 588 589
3 589 155 590
3 588 154 589
3 590 153 588
3 592 591 589
3 589 154 592
3 591 155 589
3 592 17 591
3 594 593 588
3 588 153 594
3 593 154 588
3 594 30 593
3 596 595 590
3 590 155 596
3 595 153 590
3 596 35 595
3 599 597 598
3 598 104 599
3 597 154 598
3 599 64 597
3 593 383 598
3 598 154 593
3 383 104 598
3 593 30 383
3 237 592 597
3 597 64 237
3 592 154 597
3 237 17 592
3 384 240 599
3 599 104 384
3 240 64 599
3 384 6 240
3 602 600 601
3 601 120 602
3 600 153 601
3 602 103 600
3 595 439 601
3 601 153 595
3 439 120 601
3 595 35 439
3 377 594 600
3 600 103 377
3 594 153 600
3 377 30 594
3 440 378 602
3 602 120 440
3 378 103 602
3 440 1 378
3 605 603 604
3 604 65 605
3 603 155 604
3 605 119 603
3 591 245 604
3 604 155 591
3 245 65 604
3 591 17 245
3 433 596 603
3 603 119 433
3 596 155 603
3 433 35 596
3 246 434 605
3 605 65 246
3 434 119 605
3 246 11 434
3 608 606 607
3 607 158 608
3 606 157 607
3 608 156 606
3 610 609 607
3 607 157 610
3 609 158 607
3 610 15 609
3 612 611 606
3 606 156 612
3 611 157 606
3 612 28 611
3 614 613 608
3 608 158 614
3 613 156 608
3 614 41 613
3 617 615 616
3 616 95 617
3 615 157 616
3 617 55 615
3 611 350 616
3 616 157 611
3 350 95 616
3 611 28 350
3 209 610 615
3 615 55 209
3 610 157 615
3 209 15 610
3 351 210 617
3 617 95 351
3 210 55 617
3 351 7 210
3 620 618 619
3 619 135 620
3 618 156 619
3 620 94 618
3 613 490 619
3 619 156 613
3 490 135 619
3 613 41 490
3 342 612 618
3 618 94 342
3 612 156 618
3 342 28 612
3 491 345 620
3 620 135 491
3 345 94 620
3 491 2 345
3 623 621 622
3 622 56 623
3 621 158 622
3 623 134 621
3 609 215 622
3 622 158 609
3 215 56 622
3 609 15 215
3 484 614 621
3 621 134 484
3 614 158 621
3 484 41 614
3 216 485 623
3 623 56 216
3 485 134 623
3 216 9 485
3 626 624 625
3 625 161 626
3 624 160 625
3 626 159 624
3 628 627 625
3 625 160 628
3 627 161 625
3 628 31 627
3 630 629 624
3 624 159 630
3 629 160 624
3 630 20 629
3 632 631 626
3 626 161 632
3 631 159 626
3 632 40 631
3 635 633 634
3 634 73 635
3 633 160 634
3 635 105 633
3 629 272 634
3 634 160 629
3 272 73 634
3 629 20 272
3 382 628 633
3 633 105 382
3 628 160 633
3 382 31 628
3 273 385 635
3 635 73 273
3 385 105 635
3 273 6 385
3 638 636 637
3 637 137 638
3 636 159 637
3 638 72 636
3 631 496 637
3 637 159 631
3 496 137 637
3 631 40 496
3 265 630 636
3 636 72 265
3 630 159 636
3 265 20 630
3 497 268 638
3 638 137 497
3 268 72 638
3 497 10 268
3 641 639 640
3 640 102 641
3 639 161 640
3 641 136 639
3 627 372 640
3 640 161 627
3 372 102 640
3 627 31 372
3 489 632 639
3 639 136 489
3 632 161 639
3 489 40 632
3 373 492 641
3 641 102 373
3 492 136 641
3 373 2 492
