# Supplementary material for: Subcortical shape biomarkers reveal limbic and basal ganglia damage in anti-LGI1 encephalitis
Source: Front Immunol. 2025 Jul 4;16:1623577. doi: 10.3389/fimmu.2025.1623577 (PMC12270846; doi:10.3389/fimmu.2025.1623577)
Supplement: Supplementary file 1 [file DataSheet1.zip › raw data/wmN01-R_Thal_first.vtk]

# vtk DataFile Version 3.0
this file was written using fslvtkio
ASCII
DATASET POLYDATA
POINTS 642 float
89.2724 118.323 80.4004
71.3685 114.084 79.9205
65.1274 97.8317 77.0164
85.0075 101.872 79.7424
83.2397 109.193 90.3001
85.9054 108.69 70.3731
73.4292 106.58 70.6099
70.8133 107.378 90.2251
78.6734 123.15 87.5535
75.173 95.5392 83.8866
75.2651 93.4616 70.9372
81.3991 123.204 72.4974
74.3256 116.355 90.9216
81.6178 117.05 90.8149
76.6359 108.228 92.5225
71.7841 100.036 89.1874
79.5107 101.302 88.4207
78.6017 115.076 72.2161
79.7751 107.685 70.0596
85.8161 118.254 69.4723
72.8592 98.8467 69.8863
80.219 100.514 72.2467
85.2501 104.872 85.5388
86.9793 115.256 86.8286
89.1021 110.078 79.885
86.7724 104.341 74.5519
89.3651 116.056 73.616
70.3131 111.7 85.7522
66.966 101.409 84.8674
67.5713 105.588 78.6348
72.4169 111.133 74.8012
68.75 100.727 73.0859
87.6581 124.189 74.9033
85.7734 122.987 84.7143
80.2414 125.658 80.0076
75.9746 120.041 76.894
73.4546 120.41 84.4324
81.4512 94.9843 75.4517
72.9102 91.2282 76.9039
81.3463 95.3879 82.5471
66.8809 93.9963 70.0029
68.6313 95.2967 80.4415
77.915 117.201 91.835
79.2182 112.709 92.327
75.4155 112.402 92.8294
80.1052 108.558 91.7221
82.8302 113.38 91.1388
80.4758 120.528 89.5597
76.1036 120.122 89.7331
72.6483 111.961 90.9744
73.3608 107.44 92.364
74.3278 103.937 91.5136
78.286 104.857 90.9436
75.7881 100.626 89.4021
81.6447 105.09 89.5103
70.7922 103.3 90.1614
73.6255 97.646 86.962
77.7 98.0439 86.6282
79.4413 111.54 70.9776
83.1464 113.334 69.8931
81.9983 117.004 70.2744
86.1277 113.537 69.4971
82.8779 108.423 70.232
76.6091 107.142 70.0763
76.135 110.685 72.2206
79.9032 119.297 72.0554
83.7065 121.211 70.1784
76.5999 99.3316 70.3967
80.1936 104.205 70.6014
76.4764 103.241 70.0701
83.3812 104.358 71.3163
78.3823 96.5845 70.8895
73.7951 95.9654 69.2777
73.4882 102.812 70.5351
86.8154 110.032 86.4516
88.8134 112.313 83.7561
87.7744 107.401 83.2636
89.4194 114.14 80.1667
88.5351 116.656 83.8579
85.461 112.194 88.9462
84.5423 106.776 88.0541
85.3616 103.171 82.707
88.0383 105.816 80.0085
88.2265 107.38 77.0274
89.2539 113.018 76.7128
88.3163 110.224 74.093
89.5223 117.485 76.7768
86.1864 102.88 77.2162
86.759 106.264 72.1308
88.0688 112.27 71.5912
68.426 106.62 85.577
67.0005 103.82 82.0308
68.9365 108.397 82.4992
66.4895 101.626 78.0987
65.843 99.5382 81.2314
68.6806 104.517 87.6994
70.4508 110.03 88.2613
70.673 112.88 82.8079
69.7404 109.444 79.4125
69.7028 108.091 76.479
67.6582 103.043 75.5589
69.7311 106.11 73.4594
66.1602 99.0419 74.2336
71.689 112.596 77.161
72.9793 108.852 72.8998
70.8183 103.813 71.5292
87.2381 124.17 79.9715
83.2411 125.329 82.3356
84.3682 125.751 76.7589
79.0826 125.158 84.1531
82.3477 123.356 86.3753
88.2487 120.907 82.7677
89.1429 121.604 77.9541
85.0377 124.514 72.0864
80.8122 124.959 75.7138
77.8993 123.734 78.1575
76.4495 123.944 82.5021
74.5616 120.712 80.5317
75.4987 122.389 86.4834
78.6129 121.634 74.6773
73.3097 117.248 78.3711
72.3484 117.353 82.2004
78.074 91.511 76.1127
77.6258 92.3764 79.7355
82.1052 94.1904 78.8917
78.4222 95.2179 83.5173
74.2395 93.0701 80.4708
74.4726 91.434 73.669
78.84 93.7615 72.8601
83.5164 98.4771 77.8196
83.5609 98.0979 81.2906
66.9171 93.4759 75.07
70.5666 92.8767 78.8036
69.7903 91.733 73.5312
71.7916 95.4132 82.6287
66.1474 96.1891 79.1441
65.1714 95.7604 72.9271
70.9554 93.0715 70.4821
84.8767 116.37 89.5486
84.0009 120.577 88.4346
86.995 119.538 86.1131
89.1043 120.501 74.1887
87.0946 122.23 70.9757
88.13 116.612 70.7135
80.8062 98.2315 85.547
82.6285 102.613 87.1443
83.3937 99.9216 84.0072
83.8394 100.058 75.4924
84.0767 102.343 73.1205
81.1551 97.5432 73.3704
73.3226 118.999 87.9807
71.825 114.388 88.6432
71.5634 116.195 85.1413
74.008 115.812 75.8541
75.2051 113.384 73.3673
77.1294 117.792 74.1988
67.2265 97.6297 83.2272
68.868 100.765 87.732
70.2708 97.1805 85.5299
69.9157 95.9071 68.5828
70.496 99.4022 71.5149
66.1092 97.4921 70.3335
78.5281 114.954 92.3063
77.3167 112.79 92.8143
76.6924 114.864 92.5982
76.1588 110.509 92.9338
77.8116 110.72 92.6493
80.1962 114.961 91.7663
79.6659 116.832 91.5139
76.0537 116.606 91.8094
75.056 114.58 92.1827
79.6042 110.689 92.1954
80.9714 113.15 91.7993
81.335 111.079 91.6994
82.0336 115.155 91.1912
78.3492 108.706 92.2446
81.6935 109.077 91.1829
82.856 111.189 90.9693
79.2687 118.753 90.9151
76.9299 118.676 91.1657
78.2741 120.23 90.1825
75.2314 118.289 90.5838
81.0501 118.743 90.3068
79.4044 121.823 88.8769
77.4349 121.562 88.9786
73.9657 112.433 92.0898
74.4481 110.091 92.9411
72.9861 109.869 92.0169
75.0047 108.157 92.7218
73.537 114.29 91.2104
71.7818 109.668 90.8758
72.0785 107.604 91.4603
76.3587 104.42 91.4085
77.0252 102.705 90.3006
75.1114 102.262 90.563
77.7039 101.27 89.21
78.7191 102.986 89.8832
77.4434 106.507 91.8239
75.55 106.038 92.1079
73.1738 101.957 90.6125
73.8393 100.543 89.6268
79.9839 104.816 90.2818
79.1991 106.79 91.516
81.1819 106.904 90.8351
80.3885 103.138 89.1335
82.5242 107.233 90.08
73.9892 105.767 92.2054
72.5173 103.51 91.138
72.0692 105.496 91.5092
71.3417 101.615 89.9789
70.8284 105.374 90.3938
74.6199 99.1586 88.4559
76.8579 99.5141 88.1706
75.719 98.0327 87.0692
78.5346 99.7525 87.7354
72.7104 98.8187 88.2927
74.6518 96.6976 85.6448
76.4293 96.758 85.5611
81.2252 112.562 70.4087
82.6086 115.13 70.0802
80.8212 114.379 70.753
83.7747 117.426 69.6617
84.4113 115.855 69.5022
81.5 110.865 70.0977
79.9197 109.912 70.4314
79.2614 113.516 71.4115
80.2809 115.83 71.1571
84.6546 113.739 69.6212
82.9753 110.931 69.9873
84.5402 111.08 69.7439
81.4498 108.745 70.1205
86.0287 116.046 69.3851
85.9247 110.949 69.767
84.3551 108.662 70.2352
78.2949 109.367 70.8514
77.9038 111.379 71.7061
76.4932 109.033 71.0988
77.5196 112.959 72.1893
78.2715 107.488 70.0398
75.0477 106.956 70.2444
74.893 108.603 71.4002
80.8505 118.026 71.0447
82.8332 119.052 69.9189
81.6002 120.196 70.7135
84.6616 119.597 69.614
79.3825 117.158 72.0759
80.6743 121.235 71.9136
82.2649 122.057 71.0273
78.321 101.816 71.0225
78.3559 103.774 70.2327
76.5531 101.321 70.5044
78.0714 105.362 69.7859
80.0116 106.02 70.0989
79.8899 102.119 71.4181
78.4218 100.161 71.2375
74.9148 99.2548 69.9563
74.8447 100.898 70.3034
81.5088 106.522 70.2963
81.5977 104.166 71.0113
83.2126 106.356 70.6388
81.6246 102.55 71.9109
84.745 106.499 70.8003
77.4951 98.0908 70.4897
75.3129 97.6559 69.4095
76.2847 96.3357 69.756
73.3303 97.5052 69.1232
79.0704 98.5983 71.5695
76.9409 95.0043 70.5989
74.7856 94.752 69.9041
75.0918 103.09 70.3185
76.7863 105.48 69.7332
74.9059 105.232 69.7534
73.4196 100.766 70.6685
73.4063 104.712 70.2455
87.8266 111.199 85.1263
88.4363 109.884 83.5315
87.4187 108.739 84.892
88.6869 108.922 81.9545
89.0363 110.813 82.0633
87.8543 113.426 85.3647
87.0768 112.503 86.4302
86.3518 107.584 85.9493
86.6415 106.513 84.6665
89.3259 112.95 82.0806
88.676 114.467 84.0427
89.2667 115.124 82.2328
87.7268 115.795 85.4261
89.3139 112.013 80.2851
89.3968 116.124 80.3992
89.1662 117.183 82.1485
86.1876 111.272 87.595
85.761 108.417 87.2947
85.179 109.551 88.6823
85.0793 105.946 86.7527
86.301 113.761 87.7698
84.356 110.686 89.8333
83.9994 107.961 89.2308
86.6402 105.352 83.1797
88.099 106.694 81.6751
86.6483 104.597 81.4761
88.7639 108.04 80.2093
85.4717 104.163 84.2248
85.3003 102.629 81.1546
86.6694 103.961 79.878
88.9515 110.187 77.0335
88.8689 111.503 75.4803
88.3061 108.778 75.6632
88.948 112.913 74.0713
89.2973 114.159 75.0854
89.1929 111.391 78.2413
88.8427 108.994 78.3468
87.4993 106.132 75.6023
87.6742 107.589 74.4258
89.3619 115.137 76.5902
89.4015 113.332 78.5396
89.4134 115.7 78.4709
89.5321 116.664 75.1307
89.425 117.665 78.7149
88.3824 106.854 78.6744
87.5181 105.182 76.9965
87.266 104.502 78.4692
86.6581 103.576 75.8904
85.7371 102.591 78.549
87.5504 108.289 73.0667
88.3401 111.44 72.9141
87.502 109.42 71.7798
88.8807 114.191 72.738
86.9476 105.69 73.459
86.5137 107.561 71.1633
87.1223 110.385 70.6391
67.6009 105.25 83.8421
67.8414 106.128 82.2346
68.5321 107.524 84.005
68.0084 106.836 80.8021
67.2379 104.998 80.5448
66.9425 103.036 83.6366
67.555 104.174 85.1325
69.3034 108.923 85.4593
69.4535 109.739 84.2258
66.5682 102.946 80.1899
66.3415 101.781 81.8694
66.0486 100.853 79.8523
66.4368 100.695 83.1394
66.8825 103.734 78.6445
65.764 99.8612 77.8004
65.4528 98.9057 79.1437
68.3516 105.406 86.6281
69.4441 108.273 86.835
69.4929 107.332 88.1017
70.1637 110.651 86.8668
67.6364 102.893 86.2743
69.7141 106.138 89.0761
70.6759 108.855 89.352
69.8508 110.529 82.8328
69.15 108.742 80.9368
70.168 110.96 81.2324
68.5016 107.5 79.2238
70.4056 112.086 84.285
70.8385 113.101 81.1917
70.538 111.505 79.7032
68.3019 105.685 75.99
68.5141 104.652 74.5166
69.5482 107.033 75.0072
69.0116 103.721 73.2166
68.2432 102.139 74.1612
67.4618 104.524 76.9929
68.4778 106.773 77.4159
70.9014 109.286 75.4216
70.8476 108.303 74.2497
67.5408 100.899 75.1116
67.0222 102.573 76.9664
66.4554 100.268 76.296
67.4499 99.847 73.5364
65.518 98.6257 75.7657
69.4747 108.56 78.0577
70.9103 109.953 76.8257
70.7502 110.917 78.2203
71.9511 111.654 75.9326
71.3988 113.152 78.6055
71.2585 107.524 73.0655
70.139 105.069 72.3482
71.6289 106.574 71.7258
69.682 102.538 72.5077
72.4268 109.742 73.8947
73.2586 107.805 71.6969
71.9955 105.241 70.8201
85.29 125.042 80.8682
84.0553 125.734 79.6067
85.8049 125.339 78.5496
82.5441 125.846 78.5615
82.0494 125.79 80.8597
84.7123 124.386 83.2153
86.3381 123.836 82.2058
87.4949 124.524 77.569
86.2518 125.391 75.9803
81.2712 125.509 83.2212
82.8918 124.537 84.4659
80.7411 124.599 85.4275
84.2431 123.416 85.4957
79.822 125.611 82.0827
78.6715 124.403 86.0743
80.52 123.317 87.2024
87.8222 122.717 81.5309
88.6132 123.162 79.0944
88.9504 121.145 80.5008
88.5586 123.25 76.7677
87.0864 122.348 83.5231
88.9159 119.439 81.7777
89.2802 119.93 79.2239
84.7342 125.52 74.3737
82.5951 125.546 76.148
82.9159 125 73.7487
80.8653 125.528 77.8527
86.4776 124.928 73.524
82.9253 124.104 72.1114
80.852 124.171 74.1504
77.1427 123.977 80.3246
75.5249 122.613 81.3324
76.1932 122.502 79.5677
74.0877 120.97 82.3253
74.8824 122.292 83.2552
78.208 125.064 81.289
78.9041 124.976 79.046
76.6773 121.964 77.8446
75.352 120.736 78.7751
75.7794 123.359 84.368
77.8254 124.834 83.2118
77.1262 124.139 85.5365
74.4579 121.701 85.2374
76.9742 122.867 87.2933
79.3187 124.665 77.0399
78.0436 122.771 76.5157
79.4685 123.507 75.1337
77.2331 121.082 75.9769
80.02 122.314 73.4735
73.9946 119.038 79.3901
73.3851 119.17 81.4165
72.7069 117.22 80.2164
72.9066 119.181 83.2208
74.6581 118.933 77.7967
72.2263 115.636 79.1209
71.7734 115.672 81.0813
78.0545 91.7076 78.0397
80.078 92.9273 79.3739
80.3932 92.4771 77.4924
81.4007 94.3739 80.7015
79.5555 93.5737 80.9513
75.5881 91.5269 78.3986
75.738 91.2384 76.7041
80.0385 92.6604 75.6515
81.6985 94.2048 76.9922
78.049 93.6895 81.6945
75.9452 92.6296 80.1291
76.3166 94.0242 82.159
73.6133 91.7856 78.7859
79.8044 94.8986 82.787
76.8577 95.4434 83.9074
74.5616 94.3114 82.1848
76.383 91.3512 74.9007
78.6128 92.2788 74.1972
76.7217 92.1142 72.7947
80.1767 94.0371 74.2947
73.8162 91.1407 75.3125
74.8428 92.229 71.9418
77.3247 93.7399 71.6987
82.9974 96.0479 78.2309
83.0142 95.7887 80.1947
83.6588 98.2362 79.5738
82.7107 96.2601 81.855
82.6493 96.4277 76.7342
84.226 100.238 78.8689
84.2244 100.154 80.6755
68.723 92.7672 76.891
69.8383 91.5891 76.2626
68.0142 92.1811 74.313
71.3197 91.3115 75.1799
71.5257 91.7369 77.9849
69.249 93.9699 79.0598
67.781 93.9922 77.4725
66.5588 93.2426 72.5574
68.1322 92.5237 71.8467
72.6569 92.686 79.7169
70.9694 94.0752 80.3138
72.9023 94.2612 81.5761
70.1623 95.244 81.4971
73.5302 95.5248 83.4833
66.495 94.7704 76.7257
65.8097 94.4133 73.7848
65.3889 95.6698 75.999
65.5673 94.6489 71.1408
67.3247 95.3987 79.1742
65.338 96.9613 78.3242
65.0075 96.7501 75.0271
70.3074 92.0549 72.0539
72.5137 91.4453 73.9112
72.8321 92.0448 71.8881
68.879 93.2978 70.2867
73.1363 93.1988 70.637
84.5685 118.63 89.1509
85.6789 120.184 87.5314
85.953 118.213 88.0285
86.5582 121.396 85.6271
85.0567 121.95 86.7858
82.9071 118.791 89.7414
83.4113 116.85 90.387
86.0255 116.044 88.2531
86.9747 117.454 86.7399
83.4129 122.157 87.2711
82.3035 120.407 88.9993
81.351 122.012 88.0443
83.931 115.004 90.524
85.4173 114.279 89.1984
84.2111 112.594 90.1998
87.7107 117.975 85.153
87.6868 120.48 84.519
88.493 118.711 83.358
88.2187 121.362 72.588
87.8919 119.699 70.9315
88.6545 118.913 72.2412
87.2779 117.564 69.8163
86.6902 120.268 69.8533
87.6076 123.403 72.8318
88.491 122.447 74.781
89.3664 118.346 73.7491
88.8687 116.407 72.1094
85.4026 121.486 70.0699
86.4694 123.827 71.5218
83.7891 123.098 71.0536
89.1418 121.19 76.1062
89.5146 118.91 75.4231
89.3969 119.421 77.5511
88.2127 114.238 71.2749
87.3019 114.891 69.724
87.2264 112.102 70.0486
81.7259 100.426 86.3994
83.1912 101.363 85.6619
82.2731 98.9134 84.8527
84.229 102.392 84.8919
83.98 103.465 86.2328
81.1127 101.769 87.7508
80.2533 99.8554 86.9638
81.2529 96.7609 84.1119
82.5813 97.4367 83.3384
83.7283 104.633 87.4456
82.0097 103.657 88.3439
83.1692 105.851 88.8985
79.3732 98.2618 86.2908
79.9094 96.4406 84.5368
78.1622 96.6114 85.138
83.4754 98.8445 82.6981
84.3669 101.799 83.56
84.3081 100.904 81.9821
84.2026 101.334 74.3201
82.3467 100.128 73.6593
82.6646 98.7229 74.4678
80.7503 99.1679 72.8316
82.1264 101.404 72.8274
85.8825 103.22 73.6096
85.5534 102.143 75.1291
82.5774 97.4671 75.5726
81.4332 96.2659 74.2902
83.645 103.19 72.1694
85.9213 104.056 72.5431
85.2652 105.362 71.5868
85.0228 101.704 76.359
83.4862 99.1555 76.6017
84.4282 101.053 77.7459
80.2756 95.5126 73.0998
79.9037 97.35 72.1516
78.8108 95.2642 71.6887
72.4362 116.788 88.4316
71.5653 115.45 86.9721
72.28 117.698 86.6281
71.0337 113.988 85.5595
70.9526 113.276 87.153
72.913 115.555 89.8863
73.7192 117.728 89.5471
73.169 119.698 86.1754
72.4061 118.318 84.8971
71.0995 112.196 88.2533
72.2983 113.416 89.9777
71.4263 110.991 89.7215
74.5343 119.607 89.0619
74.1944 120.797 87.0198
75.7927 121.465 88.1888
71.9547 116.933 83.6523
71.0989 114.42 84.0299
71.3997 114.993 82.3297
74.6408 114.686 74.5126
76.2503 115.636 73.807
75.5332 116.892 75.0049
77.816 116.375 73.0945
76.8766 114.254 72.8698
73.7068 112.53 74.0942
73.2293 113.62 75.209
74.9575 117.912 76.3848
76.4083 118.925 75.5097
75.7386 112.15 72.7425
73.8402 111.058 73.4509
74.5224 109.682 72.6189
72.699 114.052 76.3723
73.6763 116.674 77.0804
72.3429 114.887 77.8053
77.674 119.809 74.5989
78.5033 118.264 73.2469
79.2342 120.48 73.2606
67.96 98.9899 85.7677
69.3656 98.6998 86.8141
68.6464 97.3709 84.5366
70.9224 98.4656 87.5555
70.1569 100.246 88.5688
67.7313 100.921 86.4032
66.9104 99.3906 84.4358
67.8982 96.3024 81.9625
69.4317 96.1535 83.1922
69.7617 101.998 89.154
68.4848 102.639 87.7309
69.6879 104.319 89.1093
66.3428 98.7455 82.5863
66.771 96.6816 81.2795
65.686 97.73 80.352
71.0547 96.2465 84.0758
71.9261 97.4228 86.5297
72.9827 96.3795 84.9804
69.8334 97.92 69.4219
68.3078 98.4131 70.4934
67.6721 96.7401 68.7499
67.6848 98.9666 71.8886
69.8071 100.131 72.5325
71.8908 99.2049 71.0436
71.2883 97.6787 68.8617
68.341 94.738 69.0038
65.8986 95.7548 69.5291
70.7481 101.615 71.8087
72.1029 101.161 71.2453
72.073 103.301 70.8949
71.9263 96.2864 68.8837
70.4564 94.2869 69.4385
72.8455 94.4199 69.66
65.311 96.4435 71.5697
66.3174 98.4783 72.2996
65.304 97.6192 73.977
POLYGONS 1280  5120
3 164 162 163
3 163 44 164
3 162 43 163
3 164 42 162
3 166 165 163
3 163 43 166
3 165 44 163
3 166 14 165
3 168 167 162
3 162 42 168
3 167 43 162
3 168 13 167
3 170 169 164
3 164 44 170
3 169 42 164
3 170 12 169
3 173 171 172
3 172 46 173
3 171 43 172
3 173 45 171
3 167 174 172
3 172 43 167
3 174 46 172
3 167 13 174
3 175 166 171
3 171 45 175
3 166 43 171
3 175 14 166
3 177 176 173
3 173 46 177
3 176 45 173
3 177 4 176
3 180 178 179
3 179 48 180
3 178 42 179
3 180 47 178
3 169 181 179
3 179 42 169
3 181 48 179
3 169 12 181
3 182 168 178
3 178 47 182
3 168 42 178
3 182 13 168
3 184 183 180
3 180 48 184
3 183 47 180
3 184 8 183
3 187 185 186
3 186 50 187
3 185 44 186
3 187 49 185
3 165 188 186
3 186 44 165
3 188 50 186
3 165 14 188
3 189 170 185
3 185 49 189
3 170 44 185
3 189 12 170
3 191 190 187
3 187 50 191
3 190 49 187
3 191 7 190
3 194 192 193
3 193 53 194
3 192 52 193
3 194 51 192
3 196 195 193
3 193 52 196
3 195 53 193
3 196 16 195
3 198 197 192
3 192 51 198
3 197 52 192
3 198 14 197
3 200 199 194
3 194 53 200
3 199 51 194
3 200 15 199
3 203 201 202
3 202 45 203
3 201 52 202
3 203 54 201
3 197 175 202
3 202 52 197
3 175 45 202
3 197 14 175
3 204 196 201
3 201 54 204
3 196 52 201
3 204 16 196
3 176 205 203
3 203 45 176
3 205 54 203
3 176 4 205
3 208 206 207
3 207 55 208
3 206 51 207
3 208 50 206
3 199 209 207
3 207 51 199
3 209 55 207
3 199 15 209
3 188 198 206
3 206 50 188
3 198 51 206
3 188 14 198
3 210 191 208
3 208 55 210
3 191 50 208
3 210 7 191
3 213 211 212
3 212 57 213
3 211 53 212
3 213 56 211
3 195 214 212
3 212 53 195
3 214 57 212
3 195 16 214
3 215 200 211
3 211 56 215
3 200 53 211
3 215 15 200
3 217 216 213
3 213 57 217
3 216 56 213
3 217 9 216
3 220 218 219
3 219 60 220
3 218 59 219
3 220 58 218
3 222 221 219
3 219 59 222
3 221 60 219
3 222 19 221
3 224 223 218
3 218 58 224
3 223 59 218
3 224 18 223
3 226 225 220
3 220 60 226
3 225 58 220
3 226 17 225
3 229 227 228
3 228 62 229
3 227 59 228
3 229 61 227
3 223 230 228
3 228 59 223
3 230 62 228
3 223 18 230
3 231 222 227
3 227 61 231
3 222 59 227
3 231 19 222
3 233 232 229
3 229 62 233
3 232 61 229
3 233 5 232
3 236 234 235
3 235 64 236
3 234 58 235
3 236 63 234
3 225 237 235
3 235 58 225
3 237 64 235
3 225 17 237
3 238 224 234
3 234 63 238
3 224 58 234
3 238 18 224
3 240 239 236
3 236 64 240
3 239 63 236
3 240 6 239
3 243 241 242
3 242 66 243
3 241 60 242
3 243 65 241
3 221 244 242
3 242 60 221
3 244 66 242
3 221 19 244
3 245 226 241
3 241 65 245
3 226 60 241
3 245 17 226
3 247 246 243
3 243 66 247
3 246 65 243
3 247 11 246
3 250 248 249
3 249 69 250
3 248 68 249
3 250 67 248
3 252 251 249
3 249 68 252
3 251 69 249
3 252 18 251
3 254 253 248
3 248 67 254
3 253 68 248
3 254 21 253
3 256 255 250
3 250 69 256
3 255 67 250
3 256 20 255
3 259 257 258
3 258 70 259
3 257 68 258
3 259 62 257
3 253 260 258
3 258 68 253
3 260 70 258
3 253 21 260
3 230 252 257
3 257 62 230
3 252 68 257
3 230 18 252
3 261 233 259
3 259 70 261
3 233 62 259
3 261 5 233
3 264 262 263
3 263 72 264
3 262 67 263
3 264 71 262
3 255 265 263
3 263 67 255
3 265 72 263
3 255 20 265
3 266 254 262
3 262 71 266
3 254 67 262
3 266 21 254
3 268 267 264
3 264 72 268
3 267 71 264
3 268 10 267
3 271 269 270
3 270 63 271
3 269 69 270
3 271 73 269
3 251 238 270
3 270 69 251
3 238 63 270
3 251 18 238
3 272 256 269
3 269 73 272
3 256 69 269
3 272 20 256
3 239 273 271
3 271 63 239
3 273 73 271
3 239 6 273
3 276 274 275
3 275 76 276
3 274 75 275
3 276 74 274
3 278 277 275
3 275 75 278
3 277 76 275
3 278 24 277
3 280 279 274
3 274 74 280
3 279 75 274
3 280 23 279
3 282 281 276
3 276 76 282
3 281 74 276
3 282 22 281
3 285 283 284
3 284 78 285
3 283 75 284
3 285 77 283
3 279 286 284
3 284 75 279
3 286 78 284
3 279 23 286
3 287 278 283
3 283 77 287
3 278 75 283
3 287 24 278
3 289 288 285
3 285 78 289
3 288 77 285
3 289 0 288
3 292 290 291
3 291 80 292
3 290 74 291
3 292 79 290
3 281 293 291
3 291 74 281
3 293 80 291
3 281 22 293
3 294 280 290
3 290 79 294
3 280 74 290
3 294 23 280
3 296 295 292
3 292 80 296
3 295 79 292
3 296 4 295
3 299 297 298
3 298 82 299
3 297 76 298
3 299 81 297
3 277 300 298
3 298 76 277
3 300 82 298
3 277 24 300
3 301 282 297
3 297 81 301
3 282 76 297
3 301 22 282
3 303 302 299
3 299 82 303
3 302 81 299
3 303 3 302
3 306 304 305
3 305 85 306
3 304 84 305
3 306 83 304
3 308 307 305
3 305 84 308
3 307 85 305
3 308 26 307
3 310 309 304
3 304 83 310
3 309 84 304
3 310 24 309
3 312 311 306
3 306 85 312
3 311 83 306
3 312 25 311
3 315 313 314
3 314 77 315
3 313 84 314
3 315 86 313
3 309 287 314
3 314 84 309
3 287 77 314
3 309 24 287
3 316 308 313
3 313 86 316
3 308 84 313
3 316 26 308
3 288 317 315
3 315 77 288
3 317 86 315
3 288 0 317
3 320 318 319
3 319 87 320
3 318 83 319
3 320 82 318
3 311 321 319
3 319 83 311
3 321 87 319
3 311 25 321
3 300 310 318
3 318 82 300
3 310 83 318
3 300 24 310
3 322 303 320
3 320 87 322
3 303 82 320
3 322 3 303
3 325 323 324
3 324 89 325
3 323 85 324
3 325 88 323
3 307 326 324
3 324 85 307
3 326 89 324
3 307 26 326
3 327 312 323
3 323 88 327
3 312 85 323
3 327 25 312
3 329 328 325
3 325 89 329
3 328 88 325
3 329 5 328
3 332 330 331
3 331 92 332
3 330 91 331
3 332 90 330
3 334 333 331
3 331 91 334
3 333 92 331
3 334 29 333
3 336 335 330
3 330 90 336
3 335 91 330
3 336 28 335
3 338 337 332
3 332 92 338
3 337 90 332
3 338 27 337
3 341 339 340
3 340 94 341
3 339 91 340
3 341 93 339
3 335 342 340
3 340 91 335
3 342 94 340
3 335 28 342
3 343 334 339
3 339 93 343
3 334 91 339
3 343 29 334
3 345 344 341
3 341 94 345
3 344 93 341
3 345 2 344
3 348 346 347
3 347 96 348
3 346 90 347
3 348 95 346
3 337 349 347
3 347 90 337
3 349 96 347
3 337 27 349
3 350 336 346
3 346 95 350
3 336 90 346
3 350 28 336
3 352 351 348
3 348 96 352
3 351 95 348
3 352 7 351
3 355 353 354
3 354 98 355
3 353 92 354
3 355 97 353
3 333 356 354
3 354 92 333
3 356 98 354
3 333 29 356
3 357 338 353
3 353 97 357
3 338 92 353
3 357 27 338
3 359 358 355
3 355 98 359
3 358 97 355
3 359 1 358
3 362 360 361
3 361 101 362
3 360 100 361
3 362 99 360
3 364 363 361
3 361 100 364
3 363 101 361
3 364 31 363
3 366 365 360
3 360 99 366
3 365 100 360
3 366 29 365
3 368 367 362
3 362 101 368
3 367 99 362
3 368 30 367
3 371 369 370
3 370 93 371
3 369 100 370
3 371 102 369
3 365 343 370
3 370 100 365
3 343 93 370
3 365 29 343
3 372 364 369
3 369 102 372
3 364 100 369
3 372 31 364
3 344 373 371
3 371 93 344
3 373 102 371
3 344 2 373
3 376 374 375
3 375 103 376
3 374 99 375
3 376 98 374
3 367 377 375
3 375 99 367
3 377 103 375
3 367 30 377
3 356 366 374
3 374 98 356
3 366 99 374
3 356 29 366
3 378 359 376
3 376 103 378
3 359 98 376
3 378 1 359
3 381 379 380
3 380 105 381
3 379 101 380
3 381 104 379
3 363 382 380
3 380 101 363
3 382 105 380
3 363 31 382
3 383 368 379
3 379 104 383
3 368 101 379
3 383 30 368
3 385 384 381
3 381 105 385
3 384 104 381
3 385 6 384
3 388 386 387
3 387 108 388
3 386 107 387
3 388 106 386
3 390 389 387
3 387 107 390
3 389 108 387
3 390 34 389
3 392 391 386
3 386 106 392
3 391 107 386
3 392 33 391
3 394 393 388
3 388 108 394
3 393 106 388
3 394 32 393
3 397 395 396
3 396 110 397
3 395 107 396
3 397 109 395
3 391 398 396
3 396 107 391
3 398 110 396
3 391 33 398
3 399 390 395
3 395 109 399
3 390 107 395
3 399 34 390
3 401 400 397
3 397 110 401
3 400 109 397
3 401 8 400
3 404 402 403
3 403 112 404
3 402 106 403
3 404 111 402
3 393 405 403
3 403 106 393
3 405 112 403
3 393 32 405
3 406 392 402
3 402 111 406
3 392 106 402
3 406 33 392
3 408 407 404
3 404 112 408
3 407 111 404
3 408 0 407
3 411 409 410
3 410 114 411
3 409 108 410
3 411 113 409
3 389 412 410
3 410 108 389
3 412 114 410
3 389 34 412
3 413 394 409
3 409 113 413
3 394 108 409
3 413 32 394
3 415 414 411
3 411 114 415
3 414 113 411
3 415 11 414
3 418 416 417
3 417 117 418
3 416 116 417
3 418 115 416
3 420 419 417
3 417 116 420
3 419 117 417
3 420 36 419
3 422 421 416
3 416 115 422
3 421 116 416
3 422 34 421
3 424 423 418
3 418 117 424
3 423 115 418
3 424 35 423
3 427 425 426
3 426 109 427
3 425 116 426
3 427 118 425
3 421 399 426
3 426 116 421
3 399 109 426
3 421 34 399
3 428 420 425
3 425 118 428
3 420 116 425
3 428 36 420
3 400 429 427
3 427 109 400
3 429 118 427
3 400 8 429
3 432 430 431
3 431 119 432
3 430 115 431
3 432 114 430
3 423 433 431
3 431 115 423
3 433 119 431
3 423 35 433
3 412 422 430
3 430 114 412
3 422 115 430
3 412 34 422
3 434 415 432
3 432 119 434
3 415 114 432
3 434 11 415
3 437 435 436
3 436 121 437
3 435 117 436
3 437 120 435
3 419 438 436
3 436 117 419
3 438 121 436
3 419 36 438
3 439 424 435
3 435 120 439
3 424 117 435
3 439 35 424
3 441 440 437
3 437 121 441
3 440 120 437
3 441 1 440
3 444 442 443
3 443 124 444
3 442 123 443
3 444 122 442
3 446 445 443
3 443 123 446
3 445 124 443
3 446 39 445
3 448 447 442
3 442 122 448
3 447 123 442
3 448 38 447
3 450 449 444
3 444 124 450
3 449 122 444
3 450 37 449
3 453 451 452
3 452 126 453
3 451 123 452
3 453 125 451
3 447 454 452
3 452 123 447
3 454 126 452
3 447 38 454
3 455 446 451
3 451 125 455
3 446 123 451
3 455 39 446
3 457 456 453
3 453 126 457
3 456 125 453
3 457 9 456
3 460 458 459
3 459 128 460
3 458 122 459
3 460 127 458
3 449 461 459
3 459 122 449
3 461 128 459
3 449 37 461
3 462 448 458
3 458 127 462
3 448 122 458
3 462 38 448
3 464 463 460
3 460 128 464
3 463 127 460
3 464 10 463
3 467 465 466
3 466 130 467
3 465 124 466
3 467 129 465
3 445 468 466
3 466 124 445
3 468 130 466
3 445 39 468
3 469 450 465
3 465 129 469
3 450 124 465
3 469 37 450
3 471 470 467
3 467 130 471
3 470 129 467
3 471 3 470
3 474 472 473
3 473 133 474
3 472 132 473
3 474 131 472
3 476 475 473
3 473 132 476
3 475 133 473
3 476 38 475
3 478 477 472
3 472 131 478
3 477 132 472
3 478 41 477
3 480 479 474
3 474 133 480
3 479 131 474
3 480 40 479
3 483 481 482
3 482 134 483
3 481 132 482
3 483 126 481
3 477 484 482
3 482 132 477
3 484 134 482
3 477 41 484
3 454 476 481
3 481 126 454
3 476 132 481
3 454 38 476
3 485 457 483
3 483 134 485
3 457 126 483
3 485 9 457
3 488 486 487
3 487 136 488
3 486 131 487
3 488 135 486
3 479 489 487
3 487 131 479
3 489 136 487
3 479 40 489
3 490 478 486
3 486 135 490
3 478 131 486
3 490 41 478
3 492 491 488
3 488 136 492
3 491 135 488
3 492 2 491
3 495 493 494
3 494 127 495
3 493 133 494
3 495 137 493
3 475 462 494
3 494 133 475
3 462 127 494
3 475 38 462
3 496 480 493
3 493 137 496
3 480 133 493
3 496 40 480
3 463 497 495
3 495 127 463
3 497 137 495
3 463 10 497
3 500 498 499
3 499 140 500
3 498 139 499
3 500 138 498
3 502 501 499
3 499 139 502
3 501 140 499
3 502 33 501
3 504 503 498
3 498 138 504
3 503 139 498
3 504 13 503
3 506 505 500
3 500 140 506
3 505 138 500
3 506 23 505
3 509 507 508
3 508 47 509
3 507 139 508
3 509 110 507
3 503 182 508
3 508 139 503
3 182 47 508
3 503 13 182
3 398 502 507
3 507 110 398
3 502 139 507
3 398 33 502
3 183 401 509
3 509 47 183
3 401 110 509
3 183 8 401
3 512 510 511
3 511 79 512
3 510 138 511
3 512 46 510
3 505 294 511
3 511 138 505
3 294 79 511
3 505 23 294
3 174 504 510
3 510 46 174
3 504 138 510
3 174 13 504
3 295 177 512
3 512 79 295
3 177 46 512
3 295 4 177
3 515 513 514
3 514 111 515
3 513 140 514
3 515 78 513
3 501 406 514
3 514 140 501
3 406 111 514
3 501 33 406
3 286 506 513
3 513 78 286
3 506 140 513
3 286 23 506
3 407 289 515
3 515 111 407
3 289 78 515
3 407 0 289
3 518 516 517
3 517 143 518
3 516 142 517
3 518 141 516
3 520 519 517
3 517 142 520
3 519 143 517
3 520 19 519
3 522 521 516
3 516 141 522
3 521 142 516
3 522 32 521
3 524 523 518
3 518 143 524
3 523 141 518
3 524 26 523
3 527 525 526
3 526 113 527
3 525 142 526
3 527 66 525
3 521 413 526
3 526 142 521
3 413 113 526
3 521 32 413
3 244 520 525
3 525 66 244
3 520 142 525
3 244 19 520
3 414 247 527
3 527 113 414
3 247 66 527
3 414 11 247
3 530 528 529
3 529 86 530
3 528 141 529
3 530 112 528
3 523 316 529
3 529 141 523
3 316 86 529
3 523 26 316
3 405 522 528
3 528 112 405
3 522 141 528
3 405 32 522
3 317 408 530
3 530 86 317
3 408 112 530
3 317 0 408
3 533 531 532
3 532 61 533
3 531 143 532
3 533 89 531
3 519 231 532
3 532 143 519
3 231 61 532
3 519 19 231
3 326 524 531
3 531 89 326
3 524 143 531
3 326 26 524
3 232 329 533
3 533 61 232
3 329 89 533
3 232 5 329
3 536 534 535
3 535 146 536
3 534 145 535
3 536 144 534
3 538 537 535
3 535 145 538
3 537 146 535
3 538 22 537
3 540 539 534
3 534 144 540
3 539 145 534
3 540 16 539
3 542 541 536
3 536 146 542
3 541 144 536
3 542 39 541
3 545 543 544
3 544 54 545
3 543 145 544
3 545 80 543
3 539 204 544
3 544 145 539
3 204 54 544
3 539 16 204
3 293 538 543
3 543 80 293
3 538 145 543
3 293 22 538
3 205 296 545
3 545 54 205
3 296 80 545
3 205 4 296
3 548 546 547
3 547 125 548
3 546 144 547
3 548 57 546
3 541 455 547
3 547 144 541
3 455 125 547
3 541 39 455
3 214 540 546
3 546 57 214
3 540 144 546
3 214 16 540
3 456 217 548
3 548 125 456
3 217 57 548
3 456 9 217
3 551 549 550
3 550 81 551
3 549 146 550
3 551 130 549
3 537 301 550
3 550 146 537
3 301 81 550
3 537 22 301
3 468 542 549
3 549 130 468
3 542 146 549
3 468 39 542
3 302 471 551
3 551 81 302
3 471 130 551
3 302 3 471
3 554 552 553
3 553 149 554
3 552 148 553
3 554 147 552
3 556 555 553
3 553 148 556
3 555 149 553
3 556 21 555
3 558 557 552
3 552 147 558
3 557 148 552
3 558 25 557
3 560 559 554
3 554 149 560
3 559 147 554
3 560 37 559
3 563 561 562
3 562 88 563
3 561 148 562
3 563 70 561
3 557 327 562
3 562 148 557
3 327 88 562
3 557 25 327
3 260 556 561
3 561 70 260
3 556 148 561
3 260 21 556
3 328 261 563
3 563 88 328
3 261 70 563
3 328 5 261
3 566 564 565
3 565 129 566
3 564 147 565
3 566 87 564
3 559 469 565
3 565 147 559
3 469 129 565
3 559 37 469
3 321 558 564
3 564 87 321
3 558 147 564
3 321 25 558
3 470 322 566
3 566 129 470
3 322 87 566
3 470 3 322
3 569 567 568
3 568 71 569
3 567 149 568
3 569 128 567
3 555 266 568
3 568 149 555
3 266 71 568
3 555 21 266
3 461 560 567
3 567 128 461
3 560 149 567
3 461 37 560
3 267 464 569
3 569 71 267
3 464 128 569
3 267 10 464
3 572 570 571
3 571 152 572
3 570 151 571
3 572 150 570
3 574 573 571
3 571 151 574
3 573 152 571
3 574 27 573
3 576 575 570
3 570 150 576
3 575 151 570
3 576 12 575
3 578 577 572
3 572 152 578
3 577 150 572
3 578 36 577
3 581 579 580
3 580 49 581
3 579 151 580
3 581 96 579
3 575 189 580
3 580 151 575
3 189 49 580
3 575 12 189
3 349 574 579
3 579 96 349
3 574 151 579
3 349 27 574
3 190 352 581
3 581 49 190
3 352 96 581
3 190 7 352
3 584 582 583
3 583 118 584
3 582 150 583
3 584 48 582
3 577 428 583
3 583 150 577
3 428 118 583
3 577 36 428
3 181 576 582
3 582 48 181
3 576 150 582
3 181 12 576
3 429 184 584
3 584 118 429
3 184 48 584
3 429 8 184
3 587 585 586
3 586 97 587
3 585 152 586
3 587 121 585
3 573 357 586
3 586 152 573
3 357 97 586
3 573 27 357
3 438 578 585
3 585 121 438
3 578 152 585
3 438 36 578
3 358 441 587
3 587 97 358
3 441 121 587
3 358 1 441
3 590 588 589
3 589 155 590
3 588 154 589
3 590 153 588
3 592 591 589
3 589 154 592
3 591 155 589
3 592 17 591
3 594 593 588
3 588 153 594
3 593 154 588
3 594 30 593
3 596 595 590
3 590 155 596
3 595 153 590
3 596 35 595
3 599 597 598
3 598 104 599
3 597 154 598
3 599 64 597
3 593 383 598
3 598 154 593
3 383 104 598
3 593 30 383
3 237 592 597
3 597 64 237
3 592 154 597
3 237 17 592
3 384 240 599
3 599 104 384
3 240 64 599
3 384 6 240
3 602 600 601
3 601 120 602
3 600 153 601
3 602 103 600
3 595 439 601
3 601 153 595
3 439 120 601
3 595 35 439
3 377 594 600
3 600 103 377
3 594 153 600
3 377 30 594
3 440 378 602
3 602 120 440
3 378 103 602
3 440 1 378
3 605 603 604
3 604 65 605
3 603 155 604
3 605 119 603
3 591 245 604
3 604 155 591
3 245 65 604
3 591 17 245
3 433 596 603
3 603 119 433
3 596 155 603
3 433 35 596
3 246 434 605
3 605 65 246
3 434 119 605
3 246 11 434
3 608 606 607
3 607 158 608
3 606 157 607
3 608 156 606
3 610 609 607
3 607 157 610
3 609 158 607
3 610 15 609
3 612 611 606
3 606 156 612
3 611 157 606
3 612 28 611
3 614 613 608
3 608 158 614
3 613 156 608
3 614 41 613
3 617 615 616
3 616 95 617
3 615 157 616
3 617 55 615
3 611 350 616
3 616 157 611
3 350 95 616
3 611 28 350
3 209 610 615
3 615 55 209
3 610 157 615
3 209 15 610
3 351 210 617
3 617 95 351
3 210 55 617
3 351 7 210
3 620 618 619
3 619 135 620
3 618 156 619
3 620 94 618
3 613 490 619
3 619 156 613
3 490 135 619
3 613 41 490
3 342 612 618
3 618 94 342
3 612 156 618
3 342 28 612
3 491 345 620
3 620 135 491
3 345 94 620
3 491 2 345
3 623 621 622
3 622 56 623
3 621 158 622
3 623 134 621
3 609 215 622
3 622 158 609
3 215 56 622
3 609 15 215
3 484 614 621
3 621 134 484
3 614 158 621
3 484 41 614
3 216 485 623
3 623 56 216
3 485 134 623
3 216 9 485
3 626 624 625
3 625 161 626
3 624 160 625
3 626 159 624
3 628 627 625
3 625 160 628
3 627 161 625
3 628 31 627
3 630 629 624
3 624 159 630
3 629 160 624
3 630 20 629
3 632 631 626
3 626 161 632
3 631 159 626
3 632 40 631
3 635 633 634
3 634 73 635
3 633 160 634
3 635 105 633
3 629 272 634
3 634 160 629
3 272 73 634
3 629 20 272
3 382 628 633
3 633 105 382
3 628 160 633
3 382 31 628
3 273 385 635
3 635 73 273
3 385 105 635
3 273 6 385
3 638 636 637
3 637 137 638
3 636 159 637
3 638 72 636
3 631 496 637
3 637 159 631
3 496 137 637
3 631 40 496
3 265 630 636
3 636 72 265
3 630 159 636
3 265 20 630
3 497 268 638
3 638 137 497
3 268 72 638
3 497 10 268
3 641 639 640
3 640 102 641
3 639 161 640
3 641 136 639
3 627 372 640
3 640 161 627
3 372 102 640
3 627 31 372
3 489 632 639
3 639 136 489
3 632 161 639
3 489 40 632
3 373 492 641
3 641 102 373
3 492 136 641
3 373 2 492
