# Supplementary material for: Subcortical shape biomarkers reveal limbic and basal ganglia damage in anti-LGI1 encephalitis
Source: Front Immunol. 2025 Jul 4;16:1623577. doi: 10.3389/fimmu.2025.1623577 (PMC12270846; doi:10.3389/fimmu.2025.1623577)
Supplement: Supplementary file 1 [file DataSheet1.zip › raw data/wmN02-BrStem_first.vtk]

# vtk DataFile Version 3.0
this file was written using fslvtkio
ASCII
DATASET POLYDATA
POINTS 642 float
106.046 104.812 42.2285
74.0813 103.793 41.4317
78.5731 85.8955 36.0787
101.065 86.2917 37.5831
101.429 95.1895 66.2251
98.5708 89.7973 17.5262
82.8883 88.9645 14.4428
79.2716 95.1436 65.4391
89.72 109.056 53.9021
90.1379 81.4415 48.9758
90.2205 76.3482 24.135
89.6211 107.741 32.3772
83.527 101.929 64.9235
96.0305 101.867 64.4592
89.6387 95.7332 72.5068
85.2337 88.1877 59.927
95.4852 88.0192 60.3471
86.4574 97.9879 24.075
90.9891 87.7741 7.09272
94.5112 98.8967 24.8104
85.0219 79.6457 11.7933
97.2424 78.8526 13.0296
101.186 92.0143 52.4004
105.882 102.438 57.9653
103.752 97.2818 40.4377
100.546 86.5599 26.3155
102.342 99.4221 30.4976
73.7804 102.513 58.0206
79.225 92.0242 51.4407
77.2062 96.8513 39.3732
79.0524 98.0462 29.2747
79.7539 85.6907 23.3705
99.0765 109.867 36.6503
100.992 111.462 51.8534
88.9338 113.607 44.3421
80.0718 108.752 36.2365
78.7282 110.716 52.3768
97.4657 79.2988 29.7564
89.3433 78.7002 40.1683
96.9049 80.9253 43.3749
82.6066 79.264 28.0711
83.102 81.7108 43.9643
89.8458 102.131 63.7286
94.1014 101.494 72.5679
85.0924 101.325 73.3007
97.5133 94.3706 72.871
101.9 101.153 69.2804
93.0764 103.522 56.1719
86.8558 103.378 56.4272
77.6397 100.953 69.0712
82.6857 94.1631 72.2045
86.843 89.5254 68.2843
93.5577 89.9917 68.4235
90.3313 88.0307 60.8578
98.7602 90.353 64.5035
81.7365 90.378 63.9643
87.791 85.0303 54.3039
92.8781 85.1625 54.3718
88.6902 92.4292 14.985
92.7706 92.8197 16.1281
90.4752 97.5625 24.3286
96.0862 93.7167 19.851
94.9248 88.4973 11.2262
86.4306 88.0809 8.75796
85.0975 93.2494 17.6174
87.3637 104.567 27.3347
92.633 104.564 28.1157
91.0065 80.0397 11.6593
94.897 83.8953 7.84534
87.8929 83.7606 5.41491
98.1873 84.6352 13.8496
93.7632 76.2777 18.065
87.7011 76.0955 17.0413
83.2785 83.8788 10.5424
103.895 97.7506 55.3558
105.348 99.1802 48.2599
101.708 94.8615 46.7393
107.821 99.9698 40.684
106.211 103.484 49.3355
104.908 99.4173 63.6313
101.22 94.1921 59.4155
100.699 89.4818 44.5848
100.482 92.5367 39.1264
100.29 93.4338 34.1321
105.006 97.7614 35.2656
98.8539 93.6542 29.5292
104.78 102.499 36.0711
100.981 86.4398 31.8299
99.7282 87.9495 21.7775
97.878 94.2956 25.329
76.6257 97.8159 55.0215
78.4099 94.5846 45.6447
75.2087 98.9101 47.968
79.5829 91.7952 37.8786
79.4259 89.1741 43.614
79.6446 94.08 58.5357
75.9347 99.1204 62.8274
73.8997 102.703 48.7411
72.4941 99.0292 39.9778
76.5752 97.1781 34.2089
80.7338 91.7148 32.0411
81.8526 91.8758 26.6345
78.6113 85.9626 29.7938
75.2608 101.408 34.7714
82.3311 92.8629 21.8273
81.0697 86.8658 18.3275
100.803 113.115 44.3835
95.5109 114.426 48.0619
94.6277 113.063 40.6034
89.0717 113.48 50.2037
95.5047 111.056 54.1341
104.775 109.245 47.1313
103.343 107.963 39.3377
94.3063 109.442 33.9572
89.0084 111.169 37.8954
83.6533 112.817 40.293
82.9481 114.397 48.0641
78.475 111.867 44.3255
84.029 110.782 54.1098
84.7407 109.105 33.4978
76.3364 106.765 38.8227
75.1499 108.44 47.1512
94.3334 77.5466 36.135
95.4366 73.0598 42.2242
99.3291 76.5512 38.2949
94.2652 80.204 46.8819
89.6833 75.9799 44.6076
89.7046 78.9468 32.7251
94.1949 77.4722 26.61
100.579 81.2825 33.539
99.8412 83.1386 41.1495
82.2458 79.2174 37.9191
84.3102 74.0686 42.2836
85.7832 79.1891 36.1454
85.8716 80.8229 47.0623
80.0263 83.6759 40.7546
79.1482 81.1227 32.3776
86.3053 78.1081 25.2771
100.893 102.098 61.4145
97.6671 104.155 54.6241
103.517 106.07 53.2853
101.24 104.935 33.1073
97.105 105.573 30.1619
98.4296 100.036 27.0461
96.6382 84.6964 51.3267
99.1441 89.4456 56.712
99.6574 86.3984 48.0138
100.822 81.3881 26.9909
99.5304 82.1358 19.077
98.3599 77.4554 21.0337
82.2454 103.771 54.8937
78.7798 102.32 61.7743
76.2806 105.867 53.6306
78.6747 103.854 32.1575
82.7834 98.3614 26.0734
82.8011 104.946 29.1453
80.6673 86.7148 47.8848
81.2874 89.3736 56.1818
83.6815 85.0242 51.865
83.0949 77.1763 18.8155
80.8513 81.5543 16.3294
79.4842 81.347 25.1803
91.4488 101.897 68.2569
89.6262 101.606 71.4908
87.7952 101.817 68.6116
87.483 98.8809 73.6926
91.6718 98.8722 73.2092
95.1302 101.906 68.477
92.9499 102.14 63.8172
86.6753 102.118 64.1449
84.2061 101.898 69.3071
96.0074 98.4788 73.9727
97.985 101.192 71.6862
99.1732 98.6341 72.8469
98.8111 101.835 67.7032
93.7968 95.792 73.268
99.7794 95.149 70.5483
101.535 97.8173 69.8255
91.4722 102.419 59.8869
88.297 102.394 60.0569
89.9509 103.351 56.0926
85.395 102.276 60.6386
94.3 102.329 60.2156
91.5142 106.244 54.7545
88.1822 106.187 54.8721
81.4177 100.604 72.4391
83.7232 97.8001 74.1914
80.4648 98.0288 72.6575
86.1414 94.9048 73.4362
80.7447 101.959 68.6374
78.5016 97.6789 69.2776
80.4259 95.2447 69.831
90.192 90.4593 68.3431
91.9277 87.6183 64.9533
88.5832 87.6397 64.9035
93.0859 87.8273 61.0321
94.8831 87.3872 65.2374
92.0423 93.0449 71.5199
88.1413 92.2493 71.5392
85.534 87.3831 64.674
87.5037 87.9126 60.6687
96.6291 89.4457 67.153
95.3802 92.0401 71.4173
98.3954 92.1847 68.9258
97.2825 88.3587 62.6591
100.094 92.8847 65.7363
84.8757 91.7279 70.9251
83.773 89.5289 67.0091
82.0479 92.3723 68.3405
83.3163 88.4519 62.4524
80.388 92.8759 65.038
88.8846 86.9103 57.8136
91.7881 87.4164 57.729
90.3182 85.5059 54.7381
94.0762 86.8901 57.2364
86.5646 86.6365 57.1771
89.0781 83.6673 51.5468
91.4707 83.8321 51.5933
90.6985 92.5354 15.736
91.7381 94.8968 20.579
89.3216 94.6833 20.3176
92.27 98.1955 24.3578
93.2405 95.5954 21.6289
91.7047 90.1848 11.9246
89.8193 90.0169 11.0004
87.9013 95.0387 20.2
88.5336 97.7091 23.6097
94.4751 93.5592 17.3567
93.7324 90.4433 12.9121
95.5878 91.1624 15.2915
92.8762 88.3383 8.73856
94.9372 95.6161 22.3979
97.184 91.5595 17.9389
96.6542 89.2334 14.3253
87.9165 89.9337 11.1278
86.9706 92.9504 15.8037
86.0376 90.6049 13.1068
86.2116 95.1195 20.5868
88.7905 88.0191 7.13722
84.8259 88.7918 11.9096
84.253 91.1247 15.4015
88.9819 100.99 25.5812
91.369 101.308 25.9997
89.9557 103.865 27.6213
93.8761 102.08 26.5468
86.575 101.638 25.6623
88.4638 106.268 30.1248
91.2044 106.309 30.2846
93.0537 81.9463 8.55738
91.7155 84.2429 5.63169
90.3998 82.1737 7.88385
89.3183 86.1453 4.64381
93.3232 86.4808 6.39939
95.9941 81.2538 9.91833
93.9357 79.7738 11.788
88.3272 80.5725 10.8415
86.9908 81.9658 8.40185
95.0084 86.2419 9.32885
96.761 83.8527 10.3676
97.0818 86.9743 12.5848
97.9597 81.7692 12.307
98.4778 87.3444 15.638
92.5213 77.3164 14.3707
89.446 77.5066 13.6075
90.7247 75.8633 16.7934
86.7511 77.6693 13.4259
95.3079 77.161 14.789
92.001 75.6633 20.4769
89.1043 75.8641 20.1514
85.047 83.681 7.25052
86.5319 86.2776 6.25534
84.3266 86.5215 9.89358
83.638 81.407 10.1476
82.8105 86.5 12.6049
104.322 98.3986 51.7799
103.382 97.3345 47.693
102.763 96.2917 50.859
102.67 96.4296 43.8831
104.682 97.9642 44.4849
105.255 100.663 53.0084
105.626 99.8901 56.6579
102.175 95.3784 53.878
101.526 93.7519 50.202
106.721 99.5288 44.4032
106.058 101.229 48.7727
107.051 101.674 44.735
105.597 102.836 53.6775
106.206 98.1648 41.2544
107.064 102.29 41.6292
106.693 103.918 45.5936
104.49 98.3941 59.0721
102.031 96.196 57.488
102.629 97.4116 61.853
101.133 93.2436 55.681
106.263 100.606 60.6229
102.859 97.6877 66.0965
101.49 94.9729 62.869
101.115 92.3693 46.0975
101.064 94.015 42.7674
100.533 91.065 42.0214
101.802 95.3525 40.2228
101.127 90.8555 48.568
100.611 88.144 40.8245
100.216 89.5633 38.2596
102.332 96.467 34.8858
101.854 96.4933 32.455
99.441 93.4215 31.6648
101.081 96.64 30.3212
103.858 98.2505 32.4753
104.723 97.5482 37.9599
101.954 95.8198 37.256
99.3872 90.0078 30.5752
98.6589 89.9396 28.1565
105.694 100.041 34.9973
107.162 98.4707 37.7875
107.112 101.447 38.0672
103.883 101.092 33.209
105.944 103.654 38.9352
100.203 93.1356 36.6161
99.8546 89.6373 32.6828
100.179 89.3466 35.3765
100.736 86.7439 29.1232
101.083 86.3406 34.779
98.785 90.589 25.9296
98.6132 94.4357 27.7171
99.2776 91.5025 23.5034
100.098 97.0941 28.1349
99.6217 87.2032 24.2175
99.5784 89.1142 19.776
98.4976 92.1063 21.288
77.6846 96 49.9309
77.0186 97.0426 46.6945
76.3652 98.2693 51.3517
75.9547 97.8839 43.7508
77.6946 95.9837 42.7289
78.9035 93.5768 49.2482
78.2374 95.4525 53.4452
74.7902 99.9482 56.584
75.0931 100.496 52.7944
78.9431 93.4558 41.5658
79.1483 92.1999 44.8822
79.5947 90.5443 40.8023
79.2597 90.6508 47.4771
78.6339 94.6736 39.0095
79.5538 88.9818 37.1337
78.9917 87.6921 39.6398
78.5507 96.1068 57.1675
76.1345 98.2218 58.7416
78.052 97.0925 61.4357
73.8006 100.362 60.6905
79.29 93.1758 54.7808
79.3025 94.8691 62.0621
77.6867 97.4459 65.4843
74.1489 100.629 48.21
73.7546 98.9512 43.8127
72.6967 100.93 44.1098
74.8481 97.7764 40.1524
74.6732 102.307 53.0873
73.4307 103.209 44.7807
72.8849 101.532 40.558
79.6464 94.9458 33.3635
81.6517 91.6963 29.5165
80.2415 94.7931 30.8206
80.8819 88.7326 24.894
80.608 88.4208 27.7921
79.2398 94.8683 36.0135
76.7822 96.9279 36.6074
77.6462 97.1768 31.5516
80.6954 95.3429 28.7636
79.9425 88.4494 30.6813
79.9717 91.9566 35.0523
79.6198 88.4945 33.8351
78.9447 85.8237 26.5038
78.3703 85.9835 33.2502
74.0008 97.9808 36.84
74.9754 99.0007 33.6804
73.2437 100.344 36.9764
76.8967 99.8446 31.823
74.3447 102.555 38.0879
81.7186 92.6738 24.5698
80.7598 89.4683 22.2799
81.0247 90.2472 19.7655
80.6118 86.3692 21.0134
82.1223 95.3126 26.5721
82.1916 91.2798 17.736
81.7094 88.0712 16.3117
98.3572 114.339 46.0727
95.2907 114.175 44.1258
97.8832 113.426 42.1401
92.1042 113.377 43.1524
92.5416 114.086 46.3537
98.3432 113.956 49.9826
100.881 113.443 48.4937
99.7531 111.61 40.6581
97.2031 111.946 38.9213
92.5308 113.855 49.6286
95.5026 113.608 51.7236
92.592 112.542 52.4923
98.3197 111.719 52.9331
89.1284 113.872 47.2996
89.2529 111.92 52.6628
92.4546 110.016 54.3548
102.942 111.628 46.1792
102.322 110.727 42.2282
104.197 109.041 43.3499
101.306 109.464 38.6219
103.131 111.042 49.7858
105.764 106.929 44.3506
104.935 106.348 40.4299
94.4933 111.458 37.2591
91.7557 112.166 39.6016
91.7173 110.538 36.136
89.1485 112.76 41.1193
96.7372 109.893 35.3549
91.9827 108.613 32.953
89.2543 109.599 34.7937
83.2386 114.016 44.1241
80.4325 113.708 45.9768
80.9132 112.755 41.9994
78.3945 112.301 48.4228
80.5057 113.245 49.9374
85.8058 114.273 46.1921
86.0354 113.582 42.7122
81.3013 111.022 38.6268
79.0903 110.75 40.6175
83.1598 113.392 51.4713
85.9556 114.168 49.3264
86.2271 112.859 52.4234
81.2715 111.173 53.1443
86.9965 110.015 54.4961
86.5113 112.543 39.3486
83.9819 110.936 37.1595
86.6516 110.597 35.96
82.2352 109.411 34.6875
87.1649 108.449 32.8216
77.1043 109.508 42.0271
76.6318 110.465 46.1415
75.4475 107.935 43.1069
76.6579 110.222 50.1346
78.0442 108.349 38.068
75.1327 105.172 39.8352
74.4155 105.962 44.0033
95.0043 73.9769 38.637
99.1388 72.4837 39.8895
96.926 76.383 37.1471
98.8837 76.662 41.1464
97.8376 74.9583 42.5951
93.0158 75.8359 40.7833
92.8285 77.9551 38.4735
95.8811 78.3866 33.266
97.8969 78.4787 34.9642
95.5178 76.2848 44.5351
92.9002 75.4328 43.6419
92.773 77.3203 46.4185
89.7531 76.664 42.062
95.8841 79.8319 44.6657
92.074 80.8541 48.2632
89.8356 78.0218 47.1808
92.0724 78.8094 34.4755
93.7788 78.2367 31.8182
91.8392 77.9203 29.7984
95.7963 78.4565 28.4605
89.8915 79.554 37.2116
89.9189 77.9529 27.8938
92.6151 76.5576 24.9329
98.8937 79.8784 36.5025
98.4404 80.0203 39.5889
99.6412 82.0524 37.8646
98.0025 81.7368 42.1763
98.8836 79.856 32.2744
101.067 83.407 35.5681
100.805 84.659 39.2994
82.1128 76.1815 39.7708
84.7556 75.2448 38.8135
84.281 79.0522 36.9227
86.6725 78.694 38.6249
86.8857 75.5353 40.6441
82.9708 77.1286 42.6997
82.3766 79.4054 41.1784
82.7548 80.051 33.6153
84.3571 79.8072 31.6804
87.0354 75.2852 43.5192
84.8103 77.1685 44.5281
87.2391 77.636 46.2468
84.3064 81.0284 45.327
88.0491 81.0079 48.3735
81.648 81.6439 39.3973
81.2075 80.9453 35.3641
79.9072 82.4275 37.0856
81.0039 80.143 30.6316
81.7595 82.8235 42.5293
78.766 84.7745 38.5364
78.5527 83.0657 34.4088
86.2181 79.4889 30.7144
87.7041 79.5566 34.9136
88.1756 79.0111 29.3866
84.5016 78.7606 26.7111
88.0924 77.1534 24.4253
98.9623 103.018 58.1301
100.303 105.189 54.0092
101.357 103.446 56.5622
102.824 108.908 52.5106
99.5701 108.396 53.6226
96.4511 102.422 59.2084
98.3356 102.008 63.0802
103.201 102.54 59.4001
104.258 103.968 55.2781
97.0372 108.204 54.2335
95.2867 103.621 55.0457
94.1433 107.475 55.0171
100.951 102.091 64.6779
104.869 102.195 62.5406
104.089 100.377 66.4608
105.548 105.054 51.3716
104.924 108.189 50.1981
106.053 106.234 47.4402
99.2728 105.539 31.4744
97.9135 102.885 28.156
100.116 102.753 29.8006
96.3195 99.3543 25.4778
95.9009 102.687 27.1774
98.169 107.869 33.4035
100.385 107.598 34.9837
101.845 102.109 31.606
100.503 99.852 28.5664
95.0066 105.088 29.0088
95.9777 107.727 32.1489
93.6145 107.007 31.0157
102.216 106.792 36.1957
103.139 103.813 34.3984
104.24 105.238 37.34
98.3713 97.1664 26.4386
96.4902 96.5984 24.3933
97.0685 93.8742 22.5848
97.8353 87.1433 54.197
99.3715 87.9014 52.273
98.3054 85.4089 49.879
100.419 89.1737 50.3363
100.418 90.4259 54.4541
97.3183 88.5272 58.2855
96.03 86.8846 55.8429
96.7883 83.0042 47.0922
98.6241 83.5708 45.9602
100.079 91.662 58.2035
98.6363 90.0487 60.8271
100.288 92.3526 62.1959
94.8705 84.7605 53.2722
95.1359 82.8353 48.4731
93.3447 83.1031 50.3267
99.8112 84.4954 44.3491
100.415 87.9156 46.4624
100.557 86.2607 42.6259
100.321 81.6419 22.9679
99.3889 79.3643 19.1923
99.9005 79.3657 23.7441
98.0103 77.5452 16.5746
98.8832 80.2559 15.3775
100.264 84.1495 22.9147
101.166 83.8063 26.1388
99.7082 79.7445 28.1742
98.2307 78.2253 25.493
98.9852 83.0323 15.9412
99.5546 84.9001 20.2399
99.1761 86.2014 17.8303
101.859 83.9265 29.2995
101.076 80.8768 30.2082
101.85 83.5404 32.6025
96.6137 77.3733 24.0292
96.2695 76.6926 18.9166
94.303 76.6766 22.3317
80.8228 102.956 58.6542
78.2352 103.498 56.9098
79.6458 104.899 54.5029
75.3999 103.776 55.2898
76.1852 102.947 60.1715
81.1219 101.786 63.8636
83.1699 102.579 59.8877
80.3396 107.732 53.8296
77.0713 108.273 52.5809
74.9489 102.006 62.8073
78.5834 102.131 65.1518
76.1693 99.7296 66.1533
84.651 103.35 55.4827
82.7574 107.736 54.3929
85.6217 107.207 54.8236
75.0785 107.336 50.0247
74.7839 104.546 51.144
74.0813 105.271 46.9796
80.3138 101.443 28.7184
82.5312 101.621 27.174
80.8023 104.347 30.4288
84.5602 102.063 26.4003
84.725 98.1599 24.7189
80.825 98.2805 27.4185
78.4369 100.924 30.4533
79.2729 106.486 34.0635
81.5009 107.09 32.5131
84.6349 95.4433 22.3822
83.2551 95.3622 24.5378
83.651 93.0467 19.6707
76.8735 102.723 33.4106
77.5179 105.597 35.4858
75.7408 104.109 36.658
83.6939 107.092 31.437
85.0883 104.699 28.0033
86.0842 106.883 30.3143
81.0828 88.1399 51.9946
82.6563 87.2996 54.2115
81.8273 85.6002 50.0157
84.605 86.8303 55.9763
83.203 88.5275 58.0886
79.9246 90.4673 53.8244
79.969 89.3526 49.8508
81.5983 84.2176 46.1576
83.1638 83.6779 47.8236
81.885 90.0284 60.2073
80.3975 91.5635 57.4733
80.4874 92.3283 61.4973
79.6821 87.9685 45.9352
80.0934 84.8686 44.1922
79.2034 86.2909 42.0779
84.9278 83.3037 49.0414
85.7232 84.9682 53.3848
86.9103 83.2465 50.3789
81.6751 78.9345 16.8442
80.4049 81.0769 20.4375
81.1224 79.1105 21.4506
79.3051 83.17 23.6066
80.2521 83.4069 19.965
82.368 79.8303 13.1654
83.8644 77.5093 14.6214
82.4735 78.2559 23.4731
80.7451 79.7074 26.1169
80.8633 84.2276 17.2926
82.0593 82.3407 13.0794
81.8507 85.1247 14.3085
85.3124 76.5627 16.9217
84.2881 77.2062 22.2645
86.8268 76.6934 21.204
79.0491 81.0009 28.8379
78.3392 83.6183 27.4659
78.029 83.4379 31.2027
POLYGONS 1280  5120
3 164 162 163
3 163 44 164
3 162 43 163
3 164 42 162
3 166 165 163
3 163 43 166
3 165 44 163
3 166 14 165
3 168 167 162
3 162 42 168
3 167 43 162
3 168 13 167
3 170 169 164
3 164 44 170
3 169 42 164
3 170 12 169
3 173 171 172
3 172 46 173
3 171 43 172
3 173 45 171
3 167 174 172
3 172 43 167
3 174 46 172
3 167 13 174
3 175 166 171
3 171 45 175
3 166 43 171
3 175 14 166
3 177 176 173
3 173 46 177
3 176 45 173
3 177 4 176
3 180 178 179
3 179 48 180
3 178 42 179
3 180 47 178
3 169 181 179
3 179 42 169
3 181 48 179
3 169 12 181
3 182 168 178
3 178 47 182
3 168 42 178
3 182 13 168
3 184 183 180
3 180 48 184
3 183 47 180
3 184 8 183
3 187 185 186
3 186 50 187
3 185 44 186
3 187 49 185
3 165 188 186
3 186 44 165
3 188 50 186
3 165 14 188
3 189 170 185
3 185 49 189
3 170 44 185
3 189 12 170
3 191 190 187
3 187 50 191
3 190 49 187
3 191 7 190
3 194 192 193
3 193 53 194
3 192 52 193
3 194 51 192
3 196 195 193
3 193 52 196
3 195 53 193
3 196 16 195
3 198 197 192
3 192 51 198
3 197 52 192
3 198 14 197
3 200 199 194
3 194 53 200
3 199 51 194
3 200 15 199
3 203 201 202
3 202 45 203
3 201 52 202
3 203 54 201
3 197 175 202
3 202 52 197
3 175 45 202
3 197 14 175
3 204 196 201
3 201 54 204
3 196 52 201
3 204 16 196
3 176 205 203
3 203 45 176
3 205 54 203
3 176 4 205
3 208 206 207
3 207 55 208
3 206 51 207
3 208 50 206
3 199 209 207
3 207 51 199
3 209 55 207
3 199 15 209
3 188 198 206
3 206 50 188
3 198 51 206
3 188 14 198
3 210 191 208
3 208 55 210
3 191 50 208
3 210 7 191
3 213 211 212
3 212 57 213
3 211 53 212
3 213 56 211
3 195 214 212
3 212 53 195
3 214 57 212
3 195 16 214
3 215 200 211
3 211 56 215
3 200 53 211
3 215 15 200
3 217 216 213
3 213 57 217
3 216 56 213
3 217 9 216
3 220 218 219
3 219 60 220
3 218 59 219
3 220 58 218
3 222 221 219
3 219 59 222
3 221 60 219
3 222 19 221
3 224 223 218
3 218 58 224
3 223 59 218
3 224 18 223
3 226 225 220
3 220 60 226
3 225 58 220
3 226 17 225
3 229 227 228
3 228 62 229
3 227 59 228
3 229 61 227
3 223 230 228
3 228 59 223
3 230 62 228
3 223 18 230
3 231 222 227
3 227 61 231
3 222 59 227
3 231 19 222
3 233 232 229
3 229 62 233
3 232 61 229
3 233 5 232
3 236 234 235
3 235 64 236
3 234 58 235
3 236 63 234
3 225 237 235
3 235 58 225
3 237 64 235
3 225 17 237
3 238 224 234
3 234 63 238
3 224 58 234
3 238 18 224
3 240 239 236
3 236 64 240
3 239 63 236
3 240 6 239
3 243 241 242
3 242 66 243
3 241 60 242
3 243 65 241
3 221 244 242
3 242 60 221
3 244 66 242
3 221 19 244
3 245 226 241
3 241 65 245
3 226 60 241
3 245 17 226
3 247 246 243
3 243 66 247
3 246 65 243
3 247 11 246
3 250 248 249
3 249 69 250
3 248 68 249
3 250 67 248
3 252 251 249
3 249 68 252
3 251 69 249
3 252 18 251
3 254 253 248
3 248 67 254
3 253 68 248
3 254 21 253
3 256 255 250
3 250 69 256
3 255 67 250
3 256 20 255
3 259 257 258
3 258 70 259
3 257 68 258
3 259 62 257
3 253 260 258
3 258 68 253
3 260 70 258
3 253 21 260
3 230 252 257
3 257 62 230
3 252 68 257
3 230 18 252
3 261 233 259
3 259 70 261
3 233 62 259
3 261 5 233
3 264 262 263
3 263 72 264
3 262 67 263
3 264 71 262
3 255 265 263
3 263 67 255
3 265 72 263
3 255 20 265
3 266 254 262
3 262 71 266
3 254 67 262
3 266 21 254
3 268 267 264
3 264 72 268
3 267 71 264
3 268 10 267
3 271 269 270
3 270 63 271
3 269 69 270
3 271 73 269
3 251 238 270
3 270 69 251
3 238 63 270
3 251 18 238
3 272 256 269
3 269 73 272
3 256 69 269
3 272 20 256
3 239 273 271
3 271 63 239
3 273 73 271
3 239 6 273
3 276 274 275
3 275 76 276
3 274 75 275
3 276 74 274
3 278 277 275
3 275 75 278
3 277 76 275
3 278 24 277
3 280 279 274
3 274 74 280
3 279 75 274
3 280 23 279
3 282 281 276
3 276 76 282
3 281 74 276
3 282 22 281
3 285 283 284
3 284 78 285
3 283 75 284
3 285 77 283
3 279 286 284
3 284 75 279
3 286 78 284
3 279 23 286
3 287 278 283
3 283 77 287
3 278 75 283
3 287 24 278
3 289 288 285
3 285 78 289
3 288 77 285
3 289 0 288
3 292 290 291
3 291 80 292
3 290 74 291
3 292 79 290
3 281 293 291
3 291 74 281
3 293 80 291
3 281 22 293
3 294 280 290
3 290 79 294
3 280 74 290
3 294 23 280
3 296 295 292
3 292 80 296
3 295 79 292
3 296 4 295
3 299 297 298
3 298 82 299
3 297 76 298
3 299 81 297
3 277 300 298
3 298 76 277
3 300 82 298
3 277 24 300
3 301 282 297
3 297 81 301
3 282 76 297
3 301 22 282
3 303 302 299
3 299 82 303
3 302 81 299
3 303 3 302
3 306 304 305
3 305 85 306
3 304 84 305
3 306 83 304
3 308 307 305
3 305 84 308
3 307 85 305
3 308 26 307
3 310 309 304
3 304 83 310
3 309 84 304
3 310 24 309
3 312 311 306
3 306 85 312
3 311 83 306
3 312 25 311
3 315 313 314
3 314 77 315
3 313 84 314
3 315 86 313
3 309 287 314
3 314 84 309
3 287 77 314
3 309 24 287
3 316 308 313
3 313 86 316
3 308 84 313
3 316 26 308
3 288 317 315
3 315 77 288
3 317 86 315
3 288 0 317
3 320 318 319
3 319 87 320
3 318 83 319
3 320 82 318
3 311 321 319
3 319 83 311
3 321 87 319
3 311 25 321
3 300 310 318
3 318 82 300
3 310 83 318
3 300 24 310
3 322 303 320
3 320 87 322
3 303 82 320
3 322 3 303
3 325 323 324
3 324 89 325
3 323 85 324
3 325 88 323
3 307 326 324
3 324 85 307
3 326 89 324
3 307 26 326
3 327 312 323
3 323 88 327
3 312 85 323
3 327 25 312
3 329 328 325
3 325 89 329
3 328 88 325
3 329 5 328
3 332 330 331
3 331 92 332
3 330 91 331
3 332 90 330
3 334 333 331
3 331 91 334
3 333 92 331
3 334 29 333
3 336 335 330
3 330 90 336
3 335 91 330
3 336 28 335
3 338 337 332
3 332 92 338
3 337 90 332
3 338 27 337
3 341 339 340
3 340 94 341
3 339 91 340
3 341 93 339
3 335 342 340
3 340 91 335
3 342 94 340
3 335 28 342
3 343 334 339
3 339 93 343
3 334 91 339
3 343 29 334
3 345 344 341
3 341 94 345
3 344 93 341
3 345 2 344
3 348 346 347
3 347 96 348
3 346 90 347
3 348 95 346
3 337 349 347
3 347 90 337
3 349 96 347
3 337 27 349
3 350 336 346
3 346 95 350
3 336 90 346
3 350 28 336
3 352 351 348
3 348 96 352
3 351 95 348
3 352 7 351
3 355 353 354
3 354 98 355
3 353 92 354
3 355 97 353
3 333 356 354
3 354 92 333
3 356 98 354
3 333 29 356
3 357 338 353
3 353 97 357
3 338 92 353
3 357 27 338
3 359 358 355
3 355 98 359
3 358 97 355
3 359 1 358
3 362 360 361
3 361 101 362
3 360 100 361
3 362 99 360
3 364 363 361
3 361 100 364
3 363 101 361
3 364 31 363
3 366 365 360
3 360 99 366
3 365 100 360
3 366 29 365
3 368 367 362
3 362 101 368
3 367 99 362
3 368 30 367
3 371 369 370
3 370 93 371
3 369 100 370
3 371 102 369
3 365 343 370
3 370 100 365
3 343 93 370
3 365 29 343
3 372 364 369
3 369 102 372
3 364 100 369
3 372 31 364
3 344 373 371
3 371 93 344
3 373 102 371
3 344 2 373
3 376 374 375
3 375 103 376
3 374 99 375
3 376 98 374
3 367 377 375
3 375 99 367
3 377 103 375
3 367 30 377
3 356 366 374
3 374 98 356
3 366 99 374
3 356 29 366
3 378 359 376
3 376 103 378
3 359 98 376
3 378 1 359
3 381 379 380
3 380 105 381
3 379 101 380
3 381 104 379
3 363 382 380
3 380 101 363
3 382 105 380
3 363 31 382
3 383 368 379
3 379 104 383
3 368 101 379
3 383 30 368
3 385 384 381
3 381 105 385
3 384 104 381
3 385 6 384
3 388 386 387
3 387 108 388
3 386 107 387
3 388 106 386
3 390 389 387
3 387 107 390
3 389 108 387
3 390 34 389
3 392 391 386
3 386 106 392
3 391 107 386
3 392 33 391
3 394 393 388
3 388 108 394
3 393 106 388
3 394 32 393
3 397 395 396
3 396 110 397
3 395 107 396
3 397 109 395
3 391 398 396
3 396 107 391
3 398 110 396
3 391 33 398
3 399 390 395
3 395 109 399
3 390 107 395
3 399 34 390
3 401 400 397
3 397 110 401
3 400 109 397
3 401 8 400
3 404 402 403
3 403 112 404
3 402 106 403
3 404 111 402
3 393 405 403
3 403 106 393
3 405 112 403
3 393 32 405
3 406 392 402
3 402 111 406
3 392 106 402
3 406 33 392
3 408 407 404
3 404 112 408
3 407 111 404
3 408 0 407
3 411 409 410
3 410 114 411
3 409 108 410
3 411 113 409
3 389 412 410
3 410 108 389
3 412 114 410
3 389 34 412
3 413 394 409
3 409 113 413
3 394 108 409
3 413 32 394
3 415 414 411
3 411 114 415
3 414 113 411
3 415 11 414
3 418 416 417
3 417 117 418
3 416 116 417
3 418 115 416
3 420 419 417
3 417 116 420
3 419 117 417
3 420 36 419
3 422 421 416
3 416 115 422
3 421 116 416
3 422 34 421
3 424 423 418
3 418 117 424
3 423 115 418
3 424 35 423
3 427 425 426
3 426 109 427
3 425 116 426
3 427 118 425
3 421 399 426
3 426 116 421
3 399 109 426
3 421 34 399
3 428 420 425
3 425 118 428
3 420 116 425
3 428 36 420
3 400 429 427
3 427 109 400
3 429 118 427
3 400 8 429
3 432 430 431
3 431 119 432
3 430 115 431
3 432 114 430
3 423 433 431
3 431 115 423
3 433 119 431
3 423 35 433
3 412 422 430
3 430 114 412
3 422 115 430
3 412 34 422
3 434 415 432
3 432 119 434
3 415 114 432
3 434 11 415
3 437 435 436
3 436 121 437
3 435 117 436
3 437 120 435
3 419 438 436
3 436 117 419
3 438 121 436
3 419 36 438
3 439 424 435
3 435 120 439
3 424 117 435
3 439 35 424
3 441 440 437
3 437 121 441
3 440 120 437
3 441 1 440
3 444 442 443
3 443 124 444
3 442 123 443
3 444 122 442
3 446 445 443
3 443 123 446
3 445 124 443
3 446 39 445
3 448 447 442
3 442 122 448
3 447 123 442
3 448 38 447
3 450 449 444
3 444 124 450
3 449 122 444
3 450 37 449
3 453 451 452
3 452 126 453
3 451 123 452
3 453 125 451
3 447 454 452
3 452 123 447
3 454 126 452
3 447 38 454
3 455 446 451
3 451 125 455
3 446 123 451
3 455 39 446
3 457 456 453
3 453 126 457
3 456 125 453
3 457 9 456
3 460 458 459
3 459 128 460
3 458 122 459
3 460 127 458
3 449 461 459
3 459 122 449
3 461 128 459
3 449 37 461
3 462 448 458
3 458 127 462
3 448 122 458
3 462 38 448
3 464 463 460
3 460 128 464
3 463 127 460
3 464 10 463
3 467 465 466
3 466 130 467
3 465 124 466
3 467 129 465
3 445 468 466
3 466 124 445
3 468 130 466
3 445 39 468
3 469 450 465
3 465 129 469
3 450 124 465
3 469 37 450
3 471 470 467
3 467 130 471
3 470 129 467
3 471 3 470
3 474 472 473
3 473 133 474
3 472 132 473
3 474 131 472
3 476 475 473
3 473 132 476
3 475 133 473
3 476 38 475
3 478 477 472
3 472 131 478
3 477 132 472
3 478 41 477
3 480 479 474
3 474 133 480
3 479 131 474
3 480 40 479
3 483 481 482
3 482 134 483
3 481 132 482
3 483 126 481
3 477 484 482
3 482 132 477
3 484 134 482
3 477 41 484
3 454 476 481
3 481 126 454
3 476 132 481
3 454 38 476
3 485 457 483
3 483 134 485
3 457 126 483
3 485 9 457
3 488 486 487
3 487 136 488
3 486 131 487
3 488 135 486
3 479 489 487
3 487 131 479
3 489 136 487
3 479 40 489
3 490 478 486
3 486 135 490
3 478 131 486
3 490 41 478
3 492 491 488
3 488 136 492
3 491 135 488
3 492 2 491
3 495 493 494
3 494 127 495
3 493 133 494
3 495 137 493
3 475 462 494
3 494 133 475
3 462 127 494
3 475 38 462
3 496 480 493
3 493 137 496
3 480 133 493
3 496 40 480
3 463 497 495
3 495 127 463
3 497 137 495
3 463 10 497
3 500 498 499
3 499 140 500
3 498 139 499
3 500 138 498
3 502 501 499
3 499 139 502
3 501 140 499
3 502 33 501
3 504 503 498
3 498 138 504
3 503 139 498
3 504 13 503
3 506 505 500
3 500 140 506
3 505 138 500
3 506 23 505
3 509 507 508
3 508 47 509
3 507 139 508
3 509 110 507
3 503 182 508
3 508 139 503
3 182 47 508
3 503 13 182
3 398 502 507
3 507 110 398
3 502 139 507
3 398 33 502
3 183 401 509
3 509 47 183
3 401 110 509
3 183 8 401
3 512 510 511
3 511 79 512
3 510 138 511
3 512 46 510
3 505 294 511
3 511 138 505
3 294 79 511
3 505 23 294
3 174 504 510
3 510 46 174
3 504 138 510
3 174 13 504
3 295 177 512
3 512 79 295
3 177 46 512
3 295 4 177
3 515 513 514
3 514 111 515
3 513 140 514
3 515 78 513
3 501 406 514
3 514 140 501
3 406 111 514
3 501 33 406
3 286 506 513
3 513 78 286
3 506 140 513
3 286 23 506
3 407 289 515
3 515 111 407
3 289 78 515
3 407 0 289
3 518 516 517
3 517 143 518
3 516 142 517
3 518 141 516
3 520 519 517
3 517 142 520
3 519 143 517
3 520 19 519
3 522 521 516
3 516 141 522
3 521 142 516
3 522 32 521
3 524 523 518
3 518 143 524
3 523 141 518
3 524 26 523
3 527 525 526
3 526 113 527
3 525 142 526
3 527 66 525
3 521 413 526
3 526 142 521
3 413 113 526
3 521 32 413
3 244 520 525
3 525 66 244
3 520 142 525
3 244 19 520
3 414 247 527
3 527 113 414
3 247 66 527
3 414 11 247
3 530 528 529
3 529 86 530
3 528 141 529
3 530 112 528
3 523 316 529
3 529 141 523
3 316 86 529
3 523 26 316
3 405 522 528
3 528 112 405
3 522 141 528
3 405 32 522
3 317 408 530
3 530 86 317
3 408 112 530
3 317 0 408
3 533 531 532
3 532 61 533
3 531 143 532
3 533 89 531
3 519 231 532
3 532 143 519
3 231 61 532
3 519 19 231
3 326 524 531
3 531 89 326
3 524 143 531
3 326 26 524
3 232 329 533
3 533 61 232
3 329 89 533
3 232 5 329
3 536 534 535
3 535 146 536
3 534 145 535
3 536 144 534
3 538 537 535
3 535 145 538
3 537 146 535
3 538 22 537
3 540 539 534
3 534 144 540
3 539 145 534
3 540 16 539
3 542 541 536
3 536 146 542
3 541 144 536
3 542 39 541
3 545 543 544
3 544 54 545
3 543 145 544
3 545 80 543
3 539 204 544
3 544 145 539
3 204 54 544
3 539 16 204
3 293 538 543
3 543 80 293
3 538 145 543
3 293 22 538
3 205 296 545
3 545 54 205
3 296 80 545
3 205 4 296
3 548 546 547
3 547 125 548
3 546 144 547
3 548 57 546
3 541 455 547
3 547 144 541
3 455 125 547
3 541 39 455
3 214 540 546
3 546 57 214
3 540 144 546
3 214 16 540
3 456 217 548
3 548 125 456
3 217 57 548
3 456 9 217
3 551 549 550
3 550 81 551
3 549 146 550
3 551 130 549
3 537 301 550
3 550 146 537
3 301 81 550
3 537 22 301
3 468 542 549
3 549 130 468
3 542 146 549
3 468 39 542
3 302 471 551
3 551 81 302
3 471 130 551
3 302 3 471
3 554 552 553
3 553 149 554
3 552 148 553
3 554 147 552
3 556 555 553
3 553 148 556
3 555 149 553
3 556 21 555
3 558 557 552
3 552 147 558
3 557 148 552
3 558 25 557
3 560 559 554
3 554 149 560
3 559 147 554
3 560 37 559
3 563 561 562
3 562 88 563
3 561 148 562
3 563 70 561
3 557 327 562
3 562 148 557
3 327 88 562
3 557 25 327
3 260 556 561
3 561 70 260
3 556 148 561
3 260 21 556
3 328 261 563
3 563 88 328
3 261 70 563
3 328 5 261
3 566 564 565
3 565 129 566
3 564 147 565
3 566 87 564
3 559 469 565
3 565 147 559
3 469 129 565
3 559 37 469
3 321 558 564
3 564 87 321
3 558 147 564
3 321 25 558
3 470 322 566
3 566 129 470
3 322 87 566
3 470 3 322
3 569 567 568
3 568 71 569
3 567 149 568
3 569 128 567
3 555 266 568
3 568 149 555
3 266 71 568
3 555 21 266
3 461 560 567
3 567 128 461
3 560 149 567
3 461 37 560
3 267 464 569
3 569 71 267
3 464 128 569
3 267 10 464
3 572 570 571
3 571 152 572
3 570 151 571
3 572 150 570
3 574 573 571
3 571 151 574
3 573 152 571
3 574 27 573
3 576 575 570
3 570 150 576
3 575 151 570
3 576 12 575
3 578 577 572
3 572 152 578
3 577 150 572
3 578 36 577
3 581 579 580
3 580 49 581
3 579 151 580
3 581 96 579
3 575 189 580
3 580 151 575
3 189 49 580
3 575 12 189
3 349 574 579
3 579 96 349
3 574 151 579
3 349 27 574
3 190 352 581
3 581 49 190
3 352 96 581
3 190 7 352
3 584 582 583
3 583 118 584
3 582 150 583
3 584 48 582
3 577 428 583
3 583 150 577
3 428 118 583
3 577 36 428
3 181 576 582
3 582 48 181
3 576 150 582
3 181 12 576
3 429 184 584
3 584 118 429
3 184 48 584
3 429 8 184
3 587 585 586
3 586 97 587
3 585 152 586
3 587 121 585
3 573 357 586
3 586 152 573
3 357 97 586
3 573 27 357
3 438 578 585
3 585 121 438
3 578 152 585
3 438 36 578
3 358 441 587
3 587 97 358
3 441 121 587
3 358 1 441
3 590 588 589
3 589 155 590
3 588 154 589
3 590 153 588
3 592 591 589
3 589 154 592
3 591 155 589
3 592 17 591
3 594 593 588
3 588 153 594
3 593 154 588
3 594 30 593
3 596 595 590
3 590 155 596
3 595 153 590
3 596 35 595
3 599 597 598
3 598 104 599
3 597 154 598
3 599 64 597
3 593 383 598
3 598 154 593
3 383 104 598
3 593 30 383
3 237 592 597
3 597 64 237
3 592 154 597
3 237 17 592
3 384 240 599
3 599 104 384
3 240 64 599
3 384 6 240
3 602 600 601
3 601 120 602
3 600 153 601
3 602 103 600
3 595 439 601
3 601 153 595
3 439 120 601
3 595 35 439
3 377 594 600
3 600 103 377
3 594 153 600
3 377 30 594
3 440 378 602
3 602 120 440
3 378 103 602
3 440 1 378
3 605 603 604
3 604 65 605
3 603 155 604
3 605 119 603
3 591 245 604
3 604 155 591
3 245 65 604
3 591 17 245
3 433 596 603
3 603 119 433
3 596 155 603
3 433 35 596
3 246 434 605
3 605 65 246
3 434 119 605
3 246 11 434
3 608 606 607
3 607 158 608
3 606 157 607
3 608 156 606
3 610 609 607
3 607 157 610
3 609 158 607
3 610 15 609
3 612 611 606
3 606 156 612
3 611 157 606
3 612 28 611
3 614 613 608
3 608 158 614
3 613 156 608
3 614 41 613
3 617 615 616
3 616 95 617
3 615 157 616
3 617 55 615
3 611 350 616
3 616 157 611
3 350 95 616
3 611 28 350
3 209 610 615
3 615 55 209
3 610 157 615
3 209 15 610
3 351 210 617
3 617 95 351
3 210 55 617
3 351 7 210
3 620 618 619
3 619 135 620
3 618 156 619
3 620 94 618
3 613 490 619
3 619 156 613
3 490 135 619
3 613 41 490
3 342 612 618
3 618 94 342
3 612 156 618
3 342 28 612
3 491 345 620
3 620 135 491
3 345 94 620
3 491 2 345
3 623 621 622
3 622 56 623
3 621 158 622
3 623 134 621
3 609 215 622
3 622 158 609
3 215 56 622
3 609 15 215
3 484 614 621
3 621 134 484
3 614 158 621
3 484 41 614
3 216 485 623
3 623 56 216
3 485 134 623
3 216 9 485
3 626 624 625
3 625 161 626
3 624 160 625
3 626 159 624
3 628 627 625
3 625 160 628
3 627 161 625
3 628 31 627
3 630 629 624
3 624 159 630
3 629 160 624
3 630 20 629
3 632 631 626
3 626 161 632
3 631 159 626
3 632 40 631
3 635 633 634
3 634 73 635
3 633 160 634
3 635 105 633
3 629 272 634
3 634 160 629
3 272 73 634
3 629 20 272
3 382 628 633
3 633 105 382
3 628 160 633
3 382 31 628
3 273 385 635
3 635 73 273
3 385 105 635
3 273 6 385
3 638 636 637
3 637 137 638
3 636 159 637
3 638 72 636
3 631 496 637
3 637 159 631
3 496 137 637
3 631 40 496
3 265 630 636
3 636 72 265
3 630 159 636
3 265 20 630
3 497 268 638
3 638 137 497
3 268 72 638
3 497 10 268
3 641 639 640
3 640 102 641
3 639 161 640
3 641 136 639
3 627 372 640
3 640 161 627
3 372 102 640
3 627 31 372
3 489 632 639
3 639 136 489
3 632 161 639
3 489 40 632
3 373 492 641
3 641 102 373
3 492 136 641
3 373 2 492
