# Supplementary material for: Subcortical shape biomarkers reveal limbic and basal ganglia damage in anti-LGI1 encephalitis
Source: Front Immunol. 2025 Jul 4;16:1623577. doi: 10.3389/fimmu.2025.1623577 (PMC12270846; doi:10.3389/fimmu.2025.1623577)
Supplement: Supplementary file 1 [file DataSheet1.zip › raw data/wmN02-L_Accu_first.vtk]

# vtk DataFile Version 3.0
this file was written using fslvtkio
ASCII
DATASET POLYDATA
POINTS 642 float
105.955 140.854 64.3766
97.3559 143.159 67.8046
95.1604 136.216 66.9266
103.537 134.317 64.4409
101.648 139.073 67.068
103.368 136.482 59.7168
97.9847 138.292 62.0473
97.2535 139.936 70.8224
102.71 144.784 69.1926
98.2592 133.426 68.9277
98.8114 131.705 62.6335
102.434 143.932 63.1811
99.2488 142.906 70.8661
102.214 142.049 68.3023
99.4937 139.598 69.0499
97.1954 136.515 69.6663
99.9662 136.228 67.768
99.9822 141.163 62.5385
100.375 136.917 60.1109
102.909 140.276 61.678
97.8394 134.607 61.4023
101.684 133.241 59.5306
102.714 136.628 66.0532
104.199 140.342 66.2519
104.815 137.527 64.1287
104.524 134.516 61.2558
104.892 138.981 62.0172
95.9899 142.518 70.8771
95.0476 138.071 69.983
95.8287 139.972 67.1818
97.5787 141.038 64.6477
96.1847 137.004 64.0592
105.777 143.369 63.0179
105.824 143.473 66.6498
103.665 146.148 66.047
99.657 144.399 65.336
98.9959 145.961 69.8148
102.246 131.914 63.2022
98.0083 131.183 66.7244
101.257 133.362 66.6597
95.9277 133.18 64.9875
95.1528 133.644 69.3628
100.848 142.42 69.5335
100.78 140.874 68.6617
99.4688 141.349 69.8023
100.591 139.381 67.9278
101.902 140.488 67.639
102.588 143.427 68.707
100.855 143.999 70.0907
98.1112 141.507 70.8228
98.3954 139.766 70.0375
98.5054 138.042 69.3688
99.7266 137.95 68.3823
98.6298 136.379 68.7312
100.842 137.788 67.3602
97.2796 138.341 70.2234
97.5682 134.922 69.2701
99.1413 134.813 68.3215
100.298 139.027 61.4239
101.652 138.375 61.0035
101.432 140.67 61.9043
103.062 138.145 60.8211
101.943 136.585 59.6105
99.0324 137.628 61.0154
98.9513 139.682 62.2426
101.099 142.641 62.8363
102.709 142.334 62.328
99.5036 133.797 60.1179
100.846 135.092 59.0808
98.9734 135.769 60.1747
102.951 134.796 58.8293
100.204 132.359 61.1094
98.2539 132.942 61.8902
97.6741 136.488 61.3909
103.506 138.521 66.0346
104.666 138.916 65.2737
104.042 137.136 65.2795
105.294 139.303 64.1867
105.315 140.685 65.4817
102.817 139.843 66.6001
102.175 138.027 66.5334
103.233 135.457 65.4654
104.21 135.872 64.2308
104.783 136.016 62.8292
105.175 138.021 62.9425
104.986 136.667 61.4513
105.68 140.055 63.1585
104.142 134.374 62.9955
104.353 135.487 59.9021
104.323 137.647 60.7584
95.2746 140.369 70.4845
95.3296 139.221 68.6492
95.731 141.306 69.0863
95.458 138.01 66.9457
94.8974 137.065 68.39
96.0783 139.036 70.8447
96.4788 141.123 71.4856
96.6164 143.141 69.3465
96.4571 141.703 67.4588
96.5388 140.5 65.8546
95.9488 138.518 65.5518
96.8569 139.078 64.3766
95.583 136.551 65.431
97.515 142.19 66.1712
97.7809 139.644 63.3458
97.0129 137.658 62.892
107.078 143.859 64.834
106.138 145.607 66.6095
105.641 145.599 63.9534
103.511 145.976 68.1736
104.507 144.247 67.9756
106.15 142.202 65.4118
106.435 141.967 63.6526
104.109 143.905 62.9582
103.099 145.501 64.0545
101.36 145.781 65.6627
101.281 146.209 67.9151
99.3851 145.478 67.3922
101.119 145.63 70.0275
101.09 144.418 64.0263
98.3589 143.821 66.6489
97.9354 144.641 68.732
100.516 131.108 64.808
100.115 131.78 66.8796
101.994 132.306 65.2233
99.6425 133.293 67.8826
98.1438 131.898 68.5889
98.4125 131.227 64.3859
100.607 131.34 62.5768
103.119 133.067 63.9125
102.61 133.816 65.5054
95.256 133.089 67.2052
96.0307 131.691 68.6666
96.2743 131.548 65.8066
96.7539 133.198 69.7755
95.0338 134.935 67.9597
95.5019 134.727 66.0679
97.1101 132.217 63.7699
103.232 141.282 67.221
104.043 142.729 67.64
104.938 141.866 66.5693
105.48 141.326 62.4487
104.303 142.093 62.1499
104.088 139.738 61.7359
100.669 134.741 67.3938
101.308 136.396 66.846
102.045 134.969 66.4218
103.471 133.033 62.1178
103.732 133.559 59.9333
102.028 132.309 61.2799
99.1915 144.732 71.3314
97.4551 142.877 71.6794
97.129 144.606 70.701
98.5845 142.785 65.0012
98.7514 141.258 63.5764
99.7777 142.947 63.8563
95.0108 135.842 69.4548
96.079 137.089 70.4759
96.1197 135.026 70.1342
96.771 133.823 63.0432
96.6401 135.772 62.5996
95.9273 135.067 64.2676
100.873 141.705 69.0245
100.118 141.062 69.1756
100.158 141.869 69.6497
99.5087 140.5 69.3923
100.062 140.263 68.8646
101.502 141.538 68.5626
101.526 142.237 68.9518
100.089 142.633 70.1695
99.4185 142.107 70.3147
100.679 140.128 68.3064
101.388 140.719 68.1745
101.252 139.984 67.7416
102.113 141.25 68.0824
100.063 139.523 68.4935
101.132 139.219 67.4844
101.738 139.779 67.2718
101.669 142.987 69.152
100.877 143.19 69.8243
101.673 143.679 69.4106
100.063 143.493 70.501
102.42 142.763 68.5329
102.653 144.066 68.9541
101.781 144.432 69.6645
98.8153 141.466 70.3655
98.9134 140.589 69.9243
98.32 140.66 70.4861
98.964 139.685 69.5565
98.6727 142.265 70.8761
97.679 140.682 70.8533
97.8424 139.834 70.5012
99.1381 138.066 68.8747
99.1852 137.21 68.5212
98.5978 137.25 69.0243
99.279 136.282 68.2599
99.8037 137.057 68.0764
99.6029 138.812 68.6986
98.9676 138.852 69.1792
97.8678 137.276 69.4942
97.9578 136.466 69.1812
100.266 137.885 67.8592
100.129 138.692 68.1638
100.665 138.59 67.6287
100.401 137.002 67.5417
101.238 138.462 67.2422
98.4219 138.934 69.5902
97.8648 138.166 69.7545
97.8031 139.032 70.0093
97.2664 137.41 69.9771
97.2031 139.165 70.4073
98.0862 135.657 68.9988
98.8256 135.607 68.592
98.3831 134.879 68.87
99.5715 135.541 68.0692
97.3697 135.754 69.4273
97.8905 134.139 69.079
98.6992 134.101 68.6933
100.993 138.684 61.1965
101.597 139.523 61.4901
100.857 139.845 61.6385
102.173 140.413 61.7669
102.225 139.291 61.4022
101.015 137.683 60.4792
100.331 137.983 60.819
100.162 140.108 61.9656
100.659 140.942 62.1413
102.384 138.298 60.9389
101.782 137.505 60.3647
102.514 137.424 60.2125
101.141 136.741 59.8013
102.88 139.166 61.342
103.19 137.284 60.1786
102.708 136.48 59.6085
99.6852 138.326 61.1803
99.6146 139.385 61.8252
99.0119 138.629 61.6394
99.518 140.385 62.408
99.6826 137.291 60.5335
98.4917 137.969 61.568
98.461 138.917 62.1186
101.239 141.689 62.2513
102.083 141.493 62.074
101.883 142.46 62.5027
102.857 141.31 62.0081
100.548 141.869 62.7223
101.749 143.359 62.9648
102.574 143.166 62.7733
100.182 134.405 59.5015
99.8821 135.448 59.6635
99.2368 134.771 60.0384
99.6674 136.357 60.0664
100.541 136.018 59.5161
101.28 134.113 59.0897
100.539 133.52 59.7033
98.62 134.196 60.6444
98.3838 135.134 60.6492
101.4 135.906 59.1549
101.87 134.902 58.7851
102.38 135.742 59.0329
102.398 133.903 58.9262
103.227 135.668 59.1556
99.8378 133.039 60.4684
98.8172 133.363 60.9324
99.1544 132.584 61.3703
98.0335 133.763 61.534
100.903 132.838 60.2719
99.4832 131.957 61.83
98.5745 132.228 62.288
98.2596 136.091 60.7203
98.9688 136.701 60.5444
98.2915 137.083 61.1232
97.6849 135.535 61.2529
97.8336 137.43 61.7403
104.13 138.731 65.7521
104.327 138.05 65.2413
103.737 137.855 65.6813
104.491 137.388 64.7604
104.749 138.231 64.7276
104.539 139.582 65.8159
103.923 139.451 66.1589
103.091 137.538 65.9779
103.416 136.862 65.6542
105.034 139.09 64.7736
104.993 139.789 65.3945
105.43 139.884 64.8466
104.784 140.519 65.909
105.023 138.418 64.1453
105.685 140.064 64.2642
105.652 140.764 64.9192
103.208 139.22 66.3224
102.871 138.223 66.2701
102.57 138.905 66.5316
102.453 137.296 66.3253
103.497 140.115 66.4516
102.203 139.462 66.8103
101.937 138.618 66.8433
103.575 136.261 65.311
104.125 136.508 64.7969
103.769 135.688 64.8664
104.561 136.666 64.2049
102.988 136.081 65.7604
103.415 134.868 64.9897
103.896 135.038 64.3275
105.067 136.979 62.8687
105.119 137.312 62.2071
104.978 136.262 62.1121
104.945 137.714 61.6857
105.09 138.445 62.3607
105.025 137.717 63.5434
104.832 136.747 63.5103
104.7 135.25 62.0668
104.852 135.51 61.3101
105.386 139.09 62.9789
105.202 138.74 63.5766
105.562 139.626 63.6541
105.329 139.571 62.4805
105.876 140.432 63.7822
104.485 135.976 63.5728
104.522 135.202 62.8899
104.276 135.095 63.703
104.375 134.41 62.1452
103.868 134.323 63.7849
104.714 136.056 60.6963
104.712 137.199 61.0557
104.357 136.584 60.3168
104.638 138.244 61.4146
104.596 134.93 60.4887
103.885 136.077 59.7225
103.844 137.081 60.2169
95.2696 139.803 69.5268
95.4695 140.26 68.7888
95.4261 140.92 69.7804
95.7805 140.606 68.1481
95.5406 139.661 67.9278
95.0698 138.734 69.3341
95.2237 139.301 70.1562
95.5397 141.449 70.7152
95.7768 141.933 70.0024
95.34 138.685 67.7711
95.1103 138.174 68.4863
95.1939 137.614 67.677
94.9788 137.61 69.174
95.5715 139.031 67.0515
95.2557 137.04 66.9225
94.9783 136.638 67.6314
95.5164 139.678 70.8681
95.6618 140.8 71.2832
96.251 140.091 71.2988
96.0324 141.759 71.3855
95.4231 138.605 70.6571
96.6777 139.463 70.8641
96.966 140.491 71.2274
96.0804 142.261 69.1937
96.0558 141.54 68.2668
96.4545 142.419 68.3927
96.0566 140.879 67.371
96.2371 142.937 70.1167
96.948 143.127 68.5016
96.883 142.489 67.6416
96.2477 139.537 65.727
96.3501 138.803 64.9423
96.6682 139.787 65.094
96.4234 138.1 64.1902
96.0799 137.799 64.8131
95.8873 139.265 66.3432
96.1623 140.224 66.5046
97.0588 140.75 65.206
97.2158 140.015 64.5585
95.7516 137.542 65.4727
95.6482 138.307 66.229
95.4443 137.291 66.1695
95.9054 136.775 64.7664
95.3402 136.384 66.1814
96.3924 141.111 66.6107
96.9647 141.382 65.9497
96.9249 141.929 66.7806
97.5059 141.667 65.3479
97.4627 142.649 66.9958
97.3303 139.382 63.865
96.8648 138.356 63.6273
97.3455 138.688 63.1071
96.5395 137.35 63.4387
97.7147 140.345 64.0333
97.8626 138.97 62.6627
97.5139 138.006 62.4438
107.006 144.941 65.7032
106.201 145.829 65.2609
106.669 144.948 64.3239
104.913 146.039 65.0253
105.106 146.084 66.1847
106.281 144.476 66.7014
106.665 143.786 65.8936
106.657 143.906 63.7455
105.999 144.616 63.3534
104.895 145.879 67.3436
105.522 144.944 67.5236
104.333 145.266 68.2589
105.261 143.921 67.2501
103.717 146.189 67.1336
103.19 145.355 68.8923
103.558 144.518 68.5526
106.686 143.009 65.2269
106.784 142.999 64.1689
106.442 142.167 64.5191
106.281 142.776 63.3025
106.029 142.879 66.0595
106.018 141.508 64.8386
106.245 141.329 64.0683
104.903 144.821 63.3106
104.358 145.71 63.9841
103.752 144.785 63.405
103.519 145.985 64.9657
105.007 143.747 62.9546
103.236 143.868 63.0893
102.714 144.687 63.5124
101.379 146.07 66.7163
100.204 146.024 67.6558
100.315 145.635 66.4786
99.1681 145.847 68.5218
100.09 146.188 68.9149
102.484 146.219 66.9572
102.491 146.03 65.8147
100.411 145.191 65.578
99.5285 145.084 66.3002
101.196 146.205 69.0417
102.462 146.239 68.0512
102.335 145.884 69.1045
100.078 146.021 70.0711
101.955 145.188 69.7177
102.295 145.699 64.8507
101.223 145.225 64.8324
101.988 145.051 64.0557
100.355 144.532 64.6506
101.804 144.2 63.4959
98.8498 144.673 67.0126
98.5442 145.141 68.0483
98.1498 144.232 67.6414
98.3233 145.441 69.2887
98.9909 144.194 66.0456
97.8021 143.468 67.2473
97.5928 143.873 68.2301
100.354 131.364 65.9372
101.115 131.995 65.971
101.42 131.55 65.0937
101.627 132.747 66.0062
100.781 132.508 66.7254
99.1853 131.335 66.8357
99.3165 131.096 65.7473
101.498 131.414 64.0027
102.158 132.019 64.2745
99.9127 132.478 67.4759
99.1358 131.742 67.7503
99.0722 132.496 68.2614
98.0656 131.352 67.8322
100.513 133.259 67.3232
98.9157 133.351 68.453
98.2706 132.673 68.873
99.439 131.075 64.5845
100.592 131.16 63.6371
99.5116 131.18 63.4337
101.507 131.485 62.8768
98.2451 131.126 65.5155
98.5744 131.403 63.3776
99.627 131.474 62.5307
102.635 132.616 64.5525
102.307 133.046 65.4125
102.911 133.382 64.7939
101.969 133.54 66.0613
102.78 132.442 63.5912
103.442 133.729 64.2748
103.133 134.085 65.0061
95.4053 132.222 67.9011
96.0603 131.502 67.2314
95.5851 132.213 66.5858
97.06 131.223 66.3362
96.9522 131.274 67.778
95.4163 132.491 69.0599
95.0876 133.205 68.3295
95.5861 133.054 66.073
95.9348 132.312 65.4162
97.1291 131.63 68.8587
96.3024 132.255 69.5914
97.3984 132.487 69.3596
95.8301 133.219 69.852
97.4944 133.318 69.3047
95.1311 134.015 67.6472
95.3952 133.917 66.605
95.3286 134.835 67.0384
95.6872 133.933 65.6024
94.9341 134.238 68.6328
95.0925 135.649 67.391
95.2993 135.513 66.4772
96.6119 131.768 64.7323
97.338 131.284 65.1374
97.5959 131.532 64.0164
96.3651 132.6 64.3726
97.9238 131.94 63.0946
103.576 142.022 67.4704
104.506 142.35 67.0859
104.045 141.582 66.9655
105.362 142.648 66.6415
104.974 143.138 67.1367
103.086 142.377 67.9754
102.817 141.699 67.849
103.719 140.862 66.7182
104.478 141.192 66.4454
104.403 143.48 67.7665
103.359 143.063 68.1536
103.558 143.721 68.3165
102.588 140.926 67.5256
102.988 140.546 66.882
102.316 140.154 67.0714
105.142 141.365 66.0479
105.657 142.111 66.0787
105.732 141.49 65.4835
104.973 141.792 62.231
104.202 140.966 61.9668
104.745 140.664 62.0467
103.535 140.031 61.6769
103.57 141.182 61.9456
105.037 142.834 62.569
105.733 142.38 62.6664
105.117 140.159 62.2081
104.526 139.396 61.8092
103.516 142.194 62.1989
104.25 143.047 62.5588
103.393 143.102 62.657
106.026 141.716 62.9439
105.57 140.618 62.7367
105.946 141.048 63.4212
104.141 138.647 61.2821
103.529 138.95 61.325
103.701 138.004 60.725
100.992 135.582 67.0873
101.694 135.709 66.6706
101.379 134.823 66.9134
102.398 135.872 66.2203
102.041 136.521 66.4722
100.628 136.283 67.2601
100.3 135.52 67.5715
100.985 134 67.109
101.657 134.102 66.5511
101.827 137.217 66.6795
101.077 137.081 67.0421
101.545 137.964 66.9356
99.945 134.815 67.8609
100.229 133.967 67.6454
99.3762 134.054 68.0674
102.322 134.314 66.0488
102.696 135.225 65.9499
102.906 134.607 65.4988
103.717 133.182 61.0077
102.89 132.844 60.5048
102.835 132.544 61.6171
101.968 132.703 60.3628
102.783 133.252 59.5911
104.286 133.955 60.584
104.142 133.763 61.6521
102.816 132.407 62.6055
102.137 131.985 62.1696
103.436 134.061 59.1536
104.281 134.456 59.8214
103.891 135.164 59.1987
103.918 133.74 62.5946
103.24 132.976 63.0675
103.614 133.735 63.4908
101.406 131.747 61.8217
101.171 132.286 61.0185
100.41 131.769 61.7079
98.2706 143.867 71.5337
97.1533 143.878 71.4998
97.9868 144.93 71.3932
96.563 143.523 70.736
96.4972 142.78 71.5205
98.3842 142.911 71.3097
99.2438 143.768 71.1443
99.0375 145.672 70.9036
98.0271 145.348 70.3229
96.8928 141.973 71.4742
97.878 142.131 71.2116
97.3219 141.262 71.1089
100.083 144.245 70.7621
100.125 145.306 70.8488
101.022 144.761 70.2151
97.5684 144.742 69.7089
96.8339 143.899 69.9593
97.2798 143.913 69.0373
98.6582 142.069 64.2629
99.2298 142.15 63.7198
99.1259 142.961 64.4345
99.8283 142.041 63.194
99.3414 141.255 63.0811
98.143 141.221 64.1107
98.0647 141.926 64.7923
99.0349 143.668 65.2146
99.6986 143.837 64.5275
98.8997 140.456 62.9166
98.2833 140.432 63.4732
98.387 139.695 62.7807
98.066 142.479 65.5935
98.5107 143.357 65.8495
98.0231 142.926 66.46
100.363 143.768 63.937
100.414 142.772 63.3236
101.063 143.55 63.3958
95.431 136.46 70.0579
96.1216 136.037 70.1453
95.4498 135.342 69.9774
96.7319 135.802 69.9145
96.6713 136.806 70.0852
95.4302 137.528 70.4659
95.0723 136.978 69.6681
95.0303 134.775 69.3885
95.5548 134.313 69.922
96.7355 137.694 70.3504
96.0328 138.058 70.7526
96.698 138.651 70.5499
94.8735 136.433 68.8987
94.8856 135.285 68.7383
94.9307 135.985 68.0937
96.372 134.062 70.0184
96.9038 134.96 69.7315
97.1844 134.034 69.5029
96.6436 134.804 62.7403
96.2179 135.467 63.4077
96.2585 134.431 63.6592
96.0357 136.073 64.1106
96.3175 136.377 63.3127
97.1948 135.169 62.0062
97.2943 134.22 62.2111
96.3156 133.473 63.9519
95.928 134.117 64.585
96.7386 136.729 62.6847
97.2122 136.103 61.9861
97.2873 137.106 62.1571
97.4595 133.363 62.4233
96.903 132.939 63.3905
97.6465 132.569 62.7869
95.6977 134.809 65.1507
95.7407 135.799 64.8615
95.5257 135.605 65.6618
POLYGONS 1280  5120
3 164 162 163
3 163 44 164
3 162 43 163
3 164 42 162
3 166 165 163
3 163 43 166
3 165 44 163
3 166 14 165
3 168 167 162
3 162 42 168
3 167 43 162
3 168 13 167
3 170 169 164
3 164 44 170
3 169 42 164
3 170 12 169
3 173 171 172
3 172 46 173
3 171 43 172
3 173 45 171
3 167 174 172
3 172 43 167
3 174 46 172
3 167 13 174
3 175 166 171
3 171 45 175
3 166 43 171
3 175 14 166
3 177 176 173
3 173 46 177
3 176 45 173
3 177 4 176
3 180 178 179
3 179 48 180
3 178 42 179
3 180 47 178
3 169 181 179
3 179 42 169
3 181 48 179
3 169 12 181
3 182 168 178
3 178 47 182
3 168 42 178
3 182 13 168
3 184 183 180
3 180 48 184
3 183 47 180
3 184 8 183
3 187 185 186
3 186 50 187
3 185 44 186
3 187 49 185
3 165 188 186
3 186 44 165
3 188 50 186
3 165 14 188
3 189 170 185
3 185 49 189
3 170 44 185
3 189 12 170
3 191 190 187
3 187 50 191
3 190 49 187
3 191 7 190
3 194 192 193
3 193 53 194
3 192 52 193
3 194 51 192
3 196 195 193
3 193 52 196
3 195 53 193
3 196 16 195
3 198 197 192
3 192 51 198
3 197 52 192
3 198 14 197
3 200 199 194
3 194 53 200
3 199 51 194
3 200 15 199
3 203 201 202
3 202 45 203
3 201 52 202
3 203 54 201
3 197 175 202
3 202 52 197
3 175 45 202
3 197 14 175
3 204 196 201
3 201 54 204
3 196 52 201
3 204 16 196
3 176 205 203
3 203 45 176
3 205 54 203
3 176 4 205
3 208 206 207
3 207 55 208
3 206 51 207
3 208 50 206
3 199 209 207
3 207 51 199
3 209 55 207
3 199 15 209
3 188 198 206
3 206 50 188
3 198 51 206
3 188 14 198
3 210 191 208
3 208 55 210
3 191 50 208
3 210 7 191
3 213 211 212
3 212 57 213
3 211 53 212
3 213 56 211
3 195 214 212
3 212 53 195
3 214 57 212
3 195 16 214
3 215 200 211
3 211 56 215
3 200 53 211
3 215 15 200
3 217 216 213
3 213 57 217
3 216 56 213
3 217 9 216
3 220 218 219
3 219 60 220
3 218 59 219
3 220 58 218
3 222 221 219
3 219 59 222
3 221 60 219
3 222 19 221
3 224 223 218
3 218 58 224
3 223 59 218
3 224 18 223
3 226 225 220
3 220 60 226
3 225 58 220
3 226 17 225
3 229 227 228
3 228 62 229
3 227 59 228
3 229 61 227
3 223 230 228
3 228 59 223
3 230 62 228
3 223 18 230
3 231 222 227
3 227 61 231
3 222 59 227
3 231 19 222
3 233 232 229
3 229 62 233
3 232 61 229
3 233 5 232
3 236 234 235
3 235 64 236
3 234 58 235
3 236 63 234
3 225 237 235
3 235 58 225
3 237 64 235
3 225 17 237
3 238 224 234
3 234 63 238
3 224 58 234
3 238 18 224
3 240 239 236
3 236 64 240
3 239 63 236
3 240 6 239
3 243 241 242
3 242 66 243
3 241 60 242
3 243 65 241
3 221 244 242
3 242 60 221
3 244 66 242
3 221 19 244
3 245 226 241
3 241 65 245
3 226 60 241
3 245 17 226
3 247 246 243
3 243 66 247
3 246 65 243
3 247 11 246
3 250 248 249
3 249 69 250
3 248 68 249
3 250 67 248
3 252 251 249
3 249 68 252
3 251 69 249
3 252 18 251
3 254 253 248
3 248 67 254
3 253 68 248
3 254 21 253
3 256 255 250
3 250 69 256
3 255 67 250
3 256 20 255
3 259 257 258
3 258 70 259
3 257 68 258
3 259 62 257
3 253 260 258
3 258 68 253
3 260 70 258
3 253 21 260
3 230 252 257
3 257 62 230
3 252 68 257
3 230 18 252
3 261 233 259
3 259 70 261
3 233 62 259
3 261 5 233
3 264 262 263
3 263 72 264
3 262 67 263
3 264 71 262
3 255 265 263
3 263 67 255
3 265 72 263
3 255 20 265
3 266 254 262
3 262 71 266
3 254 67 262
3 266 21 254
3 268 267 264
3 264 72 268
3 267 71 264
3 268 10 267
3 271 269 270
3 270 63 271
3 269 69 270
3 271 73 269
3 251 238 270
3 270 69 251
3 238 63 270
3 251 18 238
3 272 256 269
3 269 73 272
3 256 69 269
3 272 20 256
3 239 273 271
3 271 63 239
3 273 73 271
3 239 6 273
3 276 274 275
3 275 76 276
3 274 75 275
3 276 74 274
3 278 277 275
3 275 75 278
3 277 76 275
3 278 24 277
3 280 279 274
3 274 74 280
3 279 75 274
3 280 23 279
3 282 281 276
3 276 76 282
3 281 74 276
3 282 22 281
3 285 283 284
3 284 78 285
3 283 75 284
3 285 77 283
3 279 286 284
3 284 75 279
3 286 78 284
3 279 23 286
3 287 278 283
3 283 77 287
3 278 75 283
3 287 24 278
3 289 288 285
3 285 78 289
3 288 77 285
3 289 0 288
3 292 290 291
3 291 80 292
3 290 74 291
3 292 79 290
3 281 293 291
3 291 74 281
3 293 80 291
3 281 22 293
3 294 280 290
3 290 79 294
3 280 74 290
3 294 23 280
3 296 295 292
3 292 80 296
3 295 79 292
3 296 4 295
3 299 297 298
3 298 82 299
3 297 76 298
3 299 81 297
3 277 300 298
3 298 76 277
3 300 82 298
3 277 24 300
3 301 282 297
3 297 81 301
3 282 76 297
3 301 22 282
3 303 302 299
3 299 82 303
3 302 81 299
3 303 3 302
3 306 304 305
3 305 85 306
3 304 84 305
3 306 83 304
3 308 307 305
3 305 84 308
3 307 85 305
3 308 26 307
3 310 309 304
3 304 83 310
3 309 84 304
3 310 24 309
3 312 311 306
3 306 85 312
3 311 83 306
3 312 25 311
3 315 313 314
3 314 77 315
3 313 84 314
3 315 86 313
3 309 287 314
3 314 84 309
3 287 77 314
3 309 24 287
3 316 308 313
3 313 86 316
3 308 84 313
3 316 26 308
3 288 317 315
3 315 77 288
3 317 86 315
3 288 0 317
3 320 318 319
3 319 87 320
3 318 83 319
3 320 82 318
3 311 321 319
3 319 83 311
3 321 87 319
3 311 25 321
3 300 310 318
3 318 82 300
3 310 83 318
3 300 24 310
3 322 303 320
3 320 87 322
3 303 82 320
3 322 3 303
3 325 323 324
3 324 89 325
3 323 85 324
3 325 88 323
3 307 326 324
3 324 85 307
3 326 89 324
3 307 26 326
3 327 312 323
3 323 88 327
3 312 85 323
3 327 25 312
3 329 328 325
3 325 89 329
3 328 88 325
3 329 5 328
3 332 330 331
3 331 92 332
3 330 91 331
3 332 90 330
3 334 333 331
3 331 91 334
3 333 92 331
3 334 29 333
3 336 335 330
3 330 90 336
3 335 91 330
3 336 28 335
3 338 337 332
3 332 92 338
3 337 90 332
3 338 27 337
3 341 339 340
3 340 94 341
3 339 91 340
3 341 93 339
3 335 342 340
3 340 91 335
3 342 94 340
3 335 28 342
3 343 334 339
3 339 93 343
3 334 91 339
3 343 29 334
3 345 344 341
3 341 94 345
3 344 93 341
3 345 2 344
3 348 346 347
3 347 96 348
3 346 90 347
3 348 95 346
3 337 349 347
3 347 90 337
3 349 96 347
3 337 27 349
3 350 336 346
3 346 95 350
3 336 90 346
3 350 28 336
3 352 351 348
3 348 96 352
3 351 95 348
3 352 7 351
3 355 353 354
3 354 98 355
3 353 92 354
3 355 97 353
3 333 356 354
3 354 92 333
3 356 98 354
3 333 29 356
3 357 338 353
3 353 97 357
3 338 92 353
3 357 27 338
3 359 358 355
3 355 98 359
3 358 97 355
3 359 1 358
3 362 360 361
3 361 101 362
3 360 100 361
3 362 99 360
3 364 363 361
3 361 100 364
3 363 101 361
3 364 31 363
3 366 365 360
3 360 99 366
3 365 100 360
3 366 29 365
3 368 367 362
3 362 101 368
3 367 99 362
3 368 30 367
3 371 369 370
3 370 93 371
3 369 100 370
3 371 102 369
3 365 343 370
3 370 100 365
3 343 93 370
3 365 29 343
3 372 364 369
3 369 102 372
3 364 100 369
3 372 31 364
3 344 373 371
3 371 93 344
3 373 102 371
3 344 2 373
3 376 374 375
3 375 103 376
3 374 99 375
3 376 98 374
3 367 377 375
3 375 99 367
3 377 103 375
3 367 30 377
3 356 366 374
3 374 98 356
3 366 99 374
3 356 29 366
3 378 359 376
3 376 103 378
3 359 98 376
3 378 1 359
3 381 379 380
3 380 105 381
3 379 101 380
3 381 104 379
3 363 382 380
3 380 101 363
3 382 105 380
3 363 31 382
3 383 368 379
3 379 104 383
3 368 101 379
3 383 30 368
3 385 384 381
3 381 105 385
3 384 104 381
3 385 6 384
3 388 386 387
3 387 108 388
3 386 107 387
3 388 106 386
3 390 389 387
3 387 107 390
3 389 108 387
3 390 34 389
3 392 391 386
3 386 106 392
3 391 107 386
3 392 33 391
3 394 393 388
3 388 108 394
3 393 106 388
3 394 32 393
3 397 395 396
3 396 110 397
3 395 107 396
3 397 109 395
3 391 398 396
3 396 107 391
3 398 110 396
3 391 33 398
3 399 390 395
3 395 109 399
3 390 107 395
3 399 34 390
3 401 400 397
3 397 110 401
3 400 109 397
3 401 8 400
3 404 402 403
3 403 112 404
3 402 106 403
3 404 111 402
3 393 405 403
3 403 106 393
3 405 112 403
3 393 32 405
3 406 392 402
3 402 111 406
3 392 106 402
3 406 33 392
3 408 407 404
3 404 112 408
3 407 111 404
3 408 0 407
3 411 409 410
3 410 114 411
3 409 108 410
3 411 113 409
3 389 412 410
3 410 108 389
3 412 114 410
3 389 34 412
3 413 394 409
3 409 113 413
3 394 108 409
3 413 32 394
3 415 414 411
3 411 114 415
3 414 113 411
3 415 11 414
3 418 416 417
3 417 117 418
3 416 116 417
3 418 115 416
3 420 419 417
3 417 116 420
3 419 117 417
3 420 36 419
3 422 421 416
3 416 115 422
3 421 116 416
3 422 34 421
3 424 423 418
3 418 117 424
3 423 115 418
3 424 35 423
3 427 425 426
3 426 109 427
3 425 116 426
3 427 118 425
3 421 399 426
3 426 116 421
3 399 109 426
3 421 34 399
3 428 420 425
3 425 118 428
3 420 116 425
3 428 36 420
3 400 429 427
3 427 109 400
3 429 118 427
3 400 8 429
3 432 430 431
3 431 119 432
3 430 115 431
3 432 114 430
3 423 433 431
3 431 115 423
3 433 119 431
3 423 35 433
3 412 422 430
3 430 114 412
3 422 115 430
3 412 34 422
3 434 415 432
3 432 119 434
3 415 114 432
3 434 11 415
3 437 435 436
3 436 121 437
3 435 117 436
3 437 120 435
3 419 438 436
3 436 117 419
3 438 121 436
3 419 36 438
3 439 424 435
3 435 120 439
3 424 117 435
3 439 35 424
3 441 440 437
3 437 121 441
3 440 120 437
3 441 1 440
3 444 442 443
3 443 124 444
3 442 123 443
3 444 122 442
3 446 445 443
3 443 123 446
3 445 124 443
3 446 39 445
3 448 447 442
3 442 122 448
3 447 123 442
3 448 38 447
3 450 449 444
3 444 124 450
3 449 122 444
3 450 37 449
3 453 451 452
3 452 126 453
3 451 123 452
3 453 125 451
3 447 454 452
3 452 123 447
3 454 126 452
3 447 38 454
3 455 446 451
3 451 125 455
3 446 123 451
3 455 39 446
3 457 456 453
3 453 126 457
3 456 125 453
3 457 9 456
3 460 458 459
3 459 128 460
3 458 122 459
3 460 127 458
3 449 461 459
3 459 122 449
3 461 128 459
3 449 37 461
3 462 448 458
3 458 127 462
3 448 122 458
3 462 38 448
3 464 463 460
3 460 128 464
3 463 127 460
3 464 10 463
3 467 465 466
3 466 130 467
3 465 124 466
3 467 129 465
3 445 468 466
3 466 124 445
3 468 130 466
3 445 39 468
3 469 450 465
3 465 129 469
3 450 124 465
3 469 37 450
3 471 470 467
3 467 130 471
3 470 129 467
3 471 3 470
3 474 472 473
3 473 133 474
3 472 132 473
3 474 131 472
3 476 475 473
3 473 132 476
3 475 133 473
3 476 38 475
3 478 477 472
3 472 131 478
3 477 132 472
3 478 41 477
3 480 479 474
3 474 133 480
3 479 131 474
3 480 40 479
3 483 481 482
3 482 134 483
3 481 132 482
3 483 126 481
3 477 484 482
3 482 132 477
3 484 134 482
3 477 41 484
3 454 476 481
3 481 126 454
3 476 132 481
3 454 38 476
3 485 457 483
3 483 134 485
3 457 126 483
3 485 9 457
3 488 486 487
3 487 136 488
3 486 131 487
3 488 135 486
3 479 489 487
3 487 131 479
3 489 136 487
3 479 40 489
3 490 478 486
3 486 135 490
3 478 131 486
3 490 41 478
3 492 491 488
3 488 136 492
3 491 135 488
3 492 2 491
3 495 493 494
3 494 127 495
3 493 133 494
3 495 137 493
3 475 462 494
3 494 133 475
3 462 127 494
3 475 38 462
3 496 480 493
3 493 137 496
3 480 133 493
3 496 40 480
3 463 497 495
3 495 127 463
3 497 137 495
3 463 10 497
3 500 498 499
3 499 140 500
3 498 139 499
3 500 138 498
3 502 501 499
3 499 139 502
3 501 140 499
3 502 33 501
3 504 503 498
3 498 138 504
3 503 139 498
3 504 13 503
3 506 505 500
3 500 140 506
3 505 138 500
3 506 23 505
3 509 507 508
3 508 47 509
3 507 139 508
3 509 110 507
3 503 182 508
3 508 139 503
3 182 47 508
3 503 13 182
3 398 502 507
3 507 110 398
3 502 139 507
3 398 33 502
3 183 401 509
3 509 47 183
3 401 110 509
3 183 8 401
3 512 510 511
3 511 79 512
3 510 138 511
3 512 46 510
3 505 294 511
3 511 138 505
3 294 79 511
3 505 23 294
3 174 504 510
3 510 46 174
3 504 138 510
3 174 13 504
3 295 177 512
3 512 79 295
3 177 46 512
3 295 4 177
3 515 513 514
3 514 111 515
3 513 140 514
3 515 78 513
3 501 406 514
3 514 140 501
3 406 111 514
3 501 33 406
3 286 506 513
3 513 78 286
3 506 140 513
3 286 23 506
3 407 289 515
3 515 111 407
3 289 78 515
3 407 0 289
3 518 516 517
3 517 143 518
3 516 142 517
3 518 141 516
3 520 519 517
3 517 142 520
3 519 143 517
3 520 19 519
3 522 521 516
3 516 141 522
3 521 142 516
3 522 32 521
3 524 523 518
3 518 143 524
3 523 141 518
3 524 26 523
3 527 525 526
3 526 113 527
3 525 142 526
3 527 66 525
3 521 413 526
3 526 142 521
3 413 113 526
3 521 32 413
3 244 520 525
3 525 66 244
3 520 142 525
3 244 19 520
3 414 247 527
3 527 113 414
3 247 66 527
3 414 11 247
3 530 528 529
3 529 86 530
3 528 141 529
3 530 112 528
3 523 316 529
3 529 141 523
3 316 86 529
3 523 26 316
3 405 522 528
3 528 112 405
3 522 141 528
3 405 32 522
3 317 408 530
3 530 86 317
3 408 112 530
3 317 0 408
3 533 531 532
3 532 61 533
3 531 143 532
3 533 89 531
3 519 231 532
3 532 143 519
3 231 61 532
3 519 19 231
3 326 524 531
3 531 89 326
3 524 143 531
3 326 26 524
3 232 329 533
3 533 61 232
3 329 89 533
3 232 5 329
3 536 534 535
3 535 146 536
3 534 145 535
3 536 144 534
3 538 537 535
3 535 145 538
3 537 146 535
3 538 22 537
3 540 539 534
3 534 144 540
3 539 145 534
3 540 16 539
3 542 541 536
3 536 146 542
3 541 144 536
3 542 39 541
3 545 543 544
3 544 54 545
3 543 145 544
3 545 80 543
3 539 204 544
3 544 145 539
3 204 54 544
3 539 16 204
3 293 538 543
3 543 80 293
3 538 145 543
3 293 22 538
3 205 296 545
3 545 54 205
3 296 80 545
3 205 4 296
3 548 546 547
3 547 125 548
3 546 144 547
3 548 57 546
3 541 455 547
3 547 144 541
3 455 125 547
3 541 39 455
3 214 540 546
3 546 57 214
3 540 144 546
3 214 16 540
3 456 217 548
3 548 125 456
3 217 57 548
3 456 9 217
3 551 549 550
3 550 81 551
3 549 146 550
3 551 130 549
3 537 301 550
3 550 146 537
3 301 81 550
3 537 22 301
3 468 542 549
3 549 130 468
3 542 146 549
3 468 39 542
3 302 471 551
3 551 81 302
3 471 130 551
3 302 3 471
3 554 552 553
3 553 149 554
3 552 148 553
3 554 147 552
3 556 555 553
3 553 148 556
3 555 149 553
3 556 21 555
3 558 557 552
3 552 147 558
3 557 148 552
3 558 25 557
3 560 559 554
3 554 149 560
3 559 147 554
3 560 37 559
3 563 561 562
3 562 88 563
3 561 148 562
3 563 70 561
3 557 327 562
3 562 148 557
3 327 88 562
3 557 25 327
3 260 556 561
3 561 70 260
3 556 148 561
3 260 21 556
3 328 261 563
3 563 88 328
3 261 70 563
3 328 5 261
3 566 564 565
3 565 129 566
3 564 147 565
3 566 87 564
3 559 469 565
3 565 147 559
3 469 129 565
3 559 37 469
3 321 558 564
3 564 87 321
3 558 147 564
3 321 25 558
3 470 322 566
3 566 129 470
3 322 87 566
3 470 3 322
3 569 567 568
3 568 71 569
3 567 149 568
3 569 128 567
3 555 266 568
3 568 149 555
3 266 71 568
3 555 21 266
3 461 560 567
3 567 128 461
3 560 149 567
3 461 37 560
3 267 464 569
3 569 71 267
3 464 128 569
3 267 10 464
3 572 570 571
3 571 152 572
3 570 151 571
3 572 150 570
3 574 573 571
3 571 151 574
3 573 152 571
3 574 27 573
3 576 575 570
3 570 150 576
3 575 151 570
3 576 12 575
3 578 577 572
3 572 152 578
3 577 150 572
3 578 36 577
3 581 579 580
3 580 49 581
3 579 151 580
3 581 96 579
3 575 189 580
3 580 151 575
3 189 49 580
3 575 12 189
3 349 574 579
3 579 96 349
3 574 151 579
3 349 27 574
3 190 352 581
3 581 49 190
3 352 96 581
3 190 7 352
3 584 582 583
3 583 118 584
3 582 150 583
3 584 48 582
3 577 428 583
3 583 150 577
3 428 118 583
3 577 36 428
3 181 576 582
3 582 48 181
3 576 150 582
3 181 12 576
3 429 184 584
3 584 118 429
3 184 48 584
3 429 8 184
3 587 585 586
3 586 97 587
3 585 152 586
3 587 121 585
3 573 357 586
3 586 152 573
3 357 97 586
3 573 27 357
3 438 578 585
3 585 121 438
3 578 152 585
3 438 36 578
3 358 441 587
3 587 97 358
3 441 121 587
3 358 1 441
3 590 588 589
3 589 155 590
3 588 154 589
3 590 153 588
3 592 591 589
3 589 154 592
3 591 155 589
3 592 17 591
3 594 593 588
3 588 153 594
3 593 154 588
3 594 30 593
3 596 595 590
3 590 155 596
3 595 153 590
3 596 35 595
3 599 597 598
3 598 104 599
3 597 154 598
3 599 64 597
3 593 383 598
3 598 154 593
3 383 104 598
3 593 30 383
3 237 592 597
3 597 64 237
3 592 154 597
3 237 17 592
3 384 240 599
3 599 104 384
3 240 64 599
3 384 6 240
3 602 600 601
3 601 120 602
3 600 153 601
3 602 103 600
3 595 439 601
3 601 153 595
3 439 120 601
3 595 35 439
3 377 594 600
3 600 103 377
3 594 153 600
3 377 30 594
3 440 378 602
3 602 120 440
3 378 103 602
3 440 1 378
3 605 603 604
3 604 65 605
3 603 155 604
3 605 119 603
3 591 245 604
3 604 155 591
3 245 65 604
3 591 17 245
3 433 596 603
3 603 119 433
3 596 155 603
3 433 35 596
3 246 434 605
3 605 65 246
3 434 119 605
3 246 11 434
3 608 606 607
3 607 158 608
3 606 157 607
3 608 156 606
3 610 609 607
3 607 157 610
3 609 158 607
3 610 15 609
3 612 611 606
3 606 156 612
3 611 157 606
3 612 28 611
3 614 613 608
3 608 158 614
3 613 156 608
3 614 41 613
3 617 615 616
3 616 95 617
3 615 157 616
3 617 55 615
3 611 350 616
3 616 157 611
3 350 95 616
3 611 28 350
3 209 610 615
3 615 55 209
3 610 157 615
3 209 15 610
3 351 210 617
3 617 95 351
3 210 55 617
3 351 7 210
3 620 618 619
3 619 135 620
3 618 156 619
3 620 94 618
3 613 490 619
3 619 156 613
3 490 135 619
3 613 41 490
3 342 612 618
3 618 94 342
3 612 156 618
3 342 28 612
3 491 345 620
3 620 135 491
3 345 94 620
3 491 2 345
3 623 621 622
3 622 56 623
3 621 158 622
3 623 134 621
3 609 215 622
3 622 158 609
3 215 56 622
3 609 15 215
3 484 614 621
3 621 134 484
3 614 158 621
3 484 41 614
3 216 485 623
3 623 56 216
3 485 134 623
3 216 9 485
3 626 624 625
3 625 161 626
3 624 160 625
3 626 159 624
3 628 627 625
3 625 160 628
3 627 161 625
3 628 31 627
3 630 629 624
3 624 159 630
3 629 160 624
3 630 20 629
3 632 631 626
3 626 161 632
3 631 159 626
3 632 40 631
3 635 633 634
3 634 73 635
3 633 160 634
3 635 105 633
3 629 272 634
3 634 160 629
3 272 73 634
3 629 20 272
3 382 628 633
3 633 105 382
3 628 160 633
3 382 31 628
3 273 385 635
3 635 73 273
3 385 105 635
3 273 6 385
3 638 636 637
3 637 137 638
3 636 159 637
3 638 72 636
3 631 496 637
3 637 159 631
3 496 137 637
3 631 40 496
3 265 630 636
3 636 72 265
3 630 159 636
3 265 20 630
3 497 268 638
3 638 137 497
3 268 72 638
3 497 10 268
3 641 639 640
3 640 102 641
3 639 161 640
3 641 136 639
3 627 372 640
3 640 161 627
3 372 102 640
3 627 31 372
3 489 632 639
3 639 136 489
3 632 161 639
3 489 40 632
3 373 492 641
3 641 102 373
3 492 136 641
3 373 2 492
