# Supplementary material for: Subcortical shape biomarkers reveal limbic and basal ganglia damage in anti-LGI1 encephalitis
Source: Front Immunol. 2025 Jul 4;16:1623577. doi: 10.3389/fimmu.2025.1623577 (PMC12270846; doi:10.3389/fimmu.2025.1623577)
Supplement: Supplementary file 1 [file DataSheet1.zip › raw data/wmN02-L_Amyg_first.vtk]

# vtk DataFile Version 3.0
this file was written using fslvtkio
ASCII
DATASET POLYDATA
POINTS 642 float
119.454 124.529 54.4312
105.298 122.321 55.7357
106.394 117.432 55.6218
119.759 119.029 53.2571
116.987 117.895 60.3186
116.985 123.578 47.1332
107.586 121.737 48.2387
109.288 116.896 61.4979
112.218 123.412 59.6202
114.124 114.435 58.2357
113.588 120.312 52.2705
112.082 125.047 51.6943
110.115 120.561 61.7926
114.752 120.914 60.4765
113.829 116.03 62.0332
111.545 113.25 61.3768
117.512 113.122 60.5366
109.406 124.664 49.0642
112.064 122.823 46.3638
114.895 125.757 47.6615
110.765 121.077 50.0518
115.371 121.465 48.6658
119.236 118.012 57.0854
118.501 121.859 57.3222
121.469 122.253 53.1762
119.82 121.223 48.9661
119.843 125.586 49.5147
106.065 119.959 59.445
106.398 116.195 59.2121
103.346 119.623 54.6482
105.352 122.702 51.4933
106.715 119.85 52.1659
116.07 125.307 52.7715
116.074 124.116 57.3351
112.076 124.248 55.7634
108.33 124.053 53.6868
108.298 122.964 58.5354
116.955 120.139 52.3163
113.541 117.261 55.2228
117.303 116.371 56.0088
110.018 118.666 53.9623
109.665 114.727 57.4501
112.772 120.713 61.6561
114.494 118.67 61.8301
112.16 118.314 61.8834
115.699 116.783 61.6038
116.067 119.431 60.403
113.564 122.462 60.2495
111.102 122.169 61.0788
109.736 118.62 61.7071
111.54 116.332 62.1996
112.951 114.041 63.0792
115.931 114.357 62.5355
114.828 112.177 61.7959
117.183 115.465 60.6908
110.182 114.837 62.023
112.991 113.39 59.8547
115.774 113.026 58.9612
110.443 124.276 46.9961
113.175 125.001 45.9844
112.009 125.288 48.1113
116.334 125.21 46.5765
114.457 123.45 46.4926
109.593 122.218 47.0124
108.117 123.62 48.0655
110.868 125.081 50.2495
113.413 125.426 49.6673
113.023 121.347 49.1266
113.82 121.951 47.16
111.357 121.527 47.6415
116.363 122.187 47.3031
114.509 121.323 50.7331
112.328 120.838 51.2086
109.154 120.991 48.7492
118.926 119.84 57.3059
120.469 122.138 55.628
119.991 120.416 55.1763
121.031 123.784 53.9345
119.465 123.477 56.3257
117.362 119.746 58.6463
118.099 117.792 58.9322
119.777 118.426 55.1665
120.765 120.448 53.0676
121.289 121.92 50.8545
121.223 123.99 51.3011
120.454 123.579 48.9785
119.764 125.066 52.2139
119.985 120.211 51.0784
118.653 122.442 47.7613
118.804 124.898 47.7
105.564 118.099 59.3387
103.99 117.885 57.2695
104.388 119.766 57.3166
104.185 118.055 54.9271
105.793 116.62 57.3571
107.573 116.29 60.7355
107.541 118.543 60.5966
105.37 121.364 57.6985
104.19 121.08 55.2269
103.844 121.154 52.7996
104.534 119.361 53.165
105.358 120.764 51.0223
106.361 118.82 54.0956
105.047 122.64 53.6631
105.952 122.592 49.1155
107.146 120.644 49.9094
116.202 124.979 55.2428
114.139 124.335 56.518
114.154 124.9 54.3483
112.018 123.949 57.8052
114.214 123.817 58.7033
117.986 124.268 56.1285
117.927 125.127 53.7711
114.032 125.162 52.0732
112.122 124.695 53.7112
110.255 124.196 54.7796
110.144 123.402 57.021
108.233 123.358 56.0692
110.188 123.239 59.4153
110.338 124.512 52.6914
106.607 123.274 54.6789
106.357 122.916 57.4023
115.481 118.538 53.7603
115.562 117.035 55.697
117.36 118.019 54.0813
115.719 115.248 57.4538
113.816 115.826 56.9311
113.537 118.796 53.518
115.229 120.423 52.2045
118.463 119.32 52.5437
119.082 117.336 54.4819
109.856 116.747 55.8394
111.656 115.967 56.3397
111.849 117.916 54.6239
111.961 114.692 58.1731
107.864 116.293 56.8296
108.25 117.918 54.8023
111.814 119.686 53.1047
116.476 121.3 58.6757
115.612 122.833 58.9293
117.56 123.217 57.5844
117.724 125.523 51.3255
115.501 125.592 50.3367
117.385 125.978 48.5795
117.318 114.228 58.1034
118.176 115.695 59.1313
118.675 116.577 56.7992
118.506 120.612 50.5374
117.585 121.173 48.7426
116.416 121.276 50.5219
108.801 122.125 60.57
107.832 120.297 61.04
106.648 121.853 59.3921
106.822 123.493 52.5537
107.191 123.842 50.1938
109 124.376 51.3526
107.539 114.934 58.4369
108.589 114.372 60.5742
110.351 113.483 59.2232
110.474 120.142 52.0862
108.689 120.358 51.0262
108.465 119.533 53.2653
113.714 119.775 61.6784
113.403 118.468 62.0198
112.532 119.575 61.8897
113.027 117.369 61.9487
114.038 117.486 62.0445
114.686 119.921 61.2658
113.904 120.788 61.2397
111.506 120.635 61.9176
111.355 119.397 61.8939
115.049 117.749 61.9031
115.388 119.08 61.2533
115.866 118.197 61.2148
115.482 120.229 60.6068
114.796 116.393 61.943
116.393 117.486 61.0022
116.437 118.63 60.3151
113.101 121.473 60.9039
111.896 121.337 61.3524
112.377 122.166 60.7452
110.557 121.452 61.5945
114.068 121.679 60.3791
112.915 123.096 60.1043
111.737 122.902 60.3694
111.044 118.407 61.8073
111.932 117.375 61.7667
110.718 117.574 61.7918
112.775 116.212 62.0956
110.021 119.497 61.9235
109.533 117.843 61.4825
110.342 116.584 61.9912
114.526 114.08 62.9752
115.655 112.89 62.6953
113.867 112.736 62.9034
116.471 112.21 61.423
116.814 113.522 61.864
114.915 115.19 62.4305
113.594 115.125 62.5905
112.17 113.257 62.3998
113.081 112.395 61.763
116.735 114.762 61.6874
115.754 115.653 62.0485
116.435 116.182 61.1158
117.499 114.274 60.9677
116.866 116.659 60.2698
112.26 115.281 62.6867
111.477 114.293 62.6304
110.939 115.571 62.2183
110.806 113.794 61.9631
109.665 115.845 61.8317
113.832 112.454 60.7489
115.518 112.367 60.3946
114.426 112.983 59.5784
116.82 112.636 59.6604
112.266 113.175 60.5856
113.611 113.888 59.0496
114.915 113.751 58.6237
111.699 124.681 46.3412
112.508 125.391 46.8459
111.101 125.102 47.2065
113.437 125.483 47.7086
114.026 125.539 46.6254
112.474 124.039 46.1444
111.123 123.575 46.4139
109.989 124.724 47.8059
110.696 125.007 48.3748
114.705 125.182 46.0581
113.749 124.202 46.1589
115.163 124.389 46.2328
113.218 123.199 46.2601
115.593 125.686 46.8304
116.519 124.407 46.6221
115.608 123.573 46.7785
110.008 123.231 46.926
109.384 124.003 47.5501
108.75 122.917 47.3454
108.762 124.33 48.5107
110.727 122.593 46.5693
108.376 121.967 47.4621
107.641 122.636 47.8481
111.428 125.23 49.1603
112.897 125.362 48.8532
112.18 125.196 49.8737
114.119 125.647 48.604
110.202 124.876 49.5287
111.585 125.046 50.9153
112.688 125.296 50.6753
113.418 121.535 48.0569
112.521 121.691 47.1589
112.307 121.407 48.3534
111.643 122.067 46.6762
112.911 122.366 46.557
114.6 121.69 47.8726
114.16 121.372 48.8022
111.869 121.174 49.4468
111.11 121.177 48.7493
114.112 122.662 46.717
115.027 122.064 47.1239
115.363 122.794 46.8322
115.9 121.663 47.8139
116.614 122.847 47.1312
113.779 121.297 49.8367
112.633 121.165 50.1453
113.391 121.163 50.8856
111.67 120.965 50.6112
114.994 121.408 49.6916
114.019 120.964 51.4381
113.054 120.649 51.7438
110.224 121.234 48.1321
110.511 121.836 47.0645
109.313 121.505 47.6536
109.982 120.949 49.3352
108.324 121.265 48.3865
119.587 120.971 56.493
120.424 121.171 55.511
119.41 120.13 56.3025
121.06 121.331 54.368
121.069 122.237 54.5244
119.557 121.956 56.5596
118.683 120.983 57.1413
119.259 118.972 57.2451
119.62 119.166 56.1131
121.025 123.074 54.9966
120.098 122.851 56.07
120.424 123.612 55.2521
119.26 122.652 57.0899
121.397 123.03 53.658
120.238 124.286 54.1817
119.626 124.045 55.3634
118.234 119.897 57.9636
118.624 118.828 58.1553
117.806 118.808 58.844
118.672 117.862 58.0133
117.764 120.795 57.8377
117.107 118.799 59.5245
117.587 117.851 59.6961
119.999 119.274 55.1915
120.409 120.573 54.1836
120.278 119.439 54.1213
121.306 121.329 53.1867
119.573 118.221 56.1526
119.917 118.722 54.1171
120.37 119.64 52.9831
121.262 122.975 51.1475
120.91 123.765 50.0844
120.919 122.781 49.999
120.422 124.59 49.2037
120.864 124.838 50.2966
121.432 123.131 52.2347
121.447 122.06 52.0377
120.57 121.666 49.8261
120.184 122.476 49.0579
120.628 124.683 51.7422
121.287 123.769 52.7016
120.459 124.525 53.0072
120.075 125.391 50.8083
119.544 124.769 53.3106
121.036 121.217 51.9618
120.73 120.951 50.7727
120.44 120.255 52.017
120.082 120.778 49.9323
119.95 119.693 52.1627
119.624 123.07 48.3634
119.841 124.242 48.3201
118.842 123.753 47.7499
119.623 125.4 48.4068
119.33 121.862 48.4152
117.83 123.034 47.5101
117.891 124.188 47.2484
104.609 117.953 58.3614
104.039 118.851 57.1588
104.886 118.945 58.2992
103.718 119.632 56.0658
103.355 118.791 55.9375
105.072 117.098 58.2902
105.635 117.128 59.2538
105.692 119.084 59.303
105.042 119.877 58.4407
103.848 118.004 56.0584
104.739 117.104 57.2661
104.786 117.32 56.2274
105.863 116.383 58.2339
103.398 118.694 54.7475
105.254 117.708 55.2906
105.909 117.174 56.4808
106.455 117.171 60.074
106.44 118.231 60.1258
107.395 117.463 60.7167
106.598 119.267 60.1761
106.905 116.173 60.0019
108.487 116.636 61.1788
108.504 117.843 61.0271
104.847 120.572 57.5914
104.206 120.404 56.3881
104.712 121.208 56.5662
103.692 120.429 55.0094
105.525 120.731 58.7735
105.267 121.795 56.6557
104.677 121.675 55.4922
103.874 120.145 52.9115
104.957 120.164 52.2449
104.404 120.94 51.7498
105.922 120.235 51.5431
105.563 119.605 52.6632
103.576 119.283 53.7393
103.583 120.439 53.8043
104.409 121.897 52.0345
105.091 121.659 50.9821
105.32 119.016 53.5233
104.089 118.682 54.0781
105.193 118.327 54.4219
106.399 119.425 53.3023
106.267 118.119 54.7685
103.857 121.041 54.0952
104.342 121.818 53.2135
104.433 121.714 54.354
104.968 122.677 52.5771
104.996 122.47 54.6701
105.64 121.544 50.0613
106.171 120.668 50.3429
106.347 121.312 49.1772
106.933 120.323 51.0742
105.514 122.69 50.2236
106.712 122.134 48.5138
107.5 121.129 48.9996
115.198 124.646 56.0036
114.172 124.584 55.4216
115.153 124.992 54.867
113.24 124.545 55.0185
113.113 124.386 56.0986
115.117 124.346 57.0624
116.14 124.576 56.3633
116.106 125.207 54.0418
115.088 125.186 53.6142
113.068 124.119 57.1815
114.187 124.065 57.6637
113.053 124.032 58.3001
115.142 123.906 58.0781
112.079 124.098 56.7937
112.1 123.715 58.8668
113.16 123.725 59.3156
117.193 124.744 55.8047
117.122 125.105 54.5396
118.078 124.751 55.0606
117.014 125.287 53.2905
117.016 124.178 56.6692
118.854 124.316 55.4625
118.808 124.853 54.1872
114.067 125.102 53.1902
113.119 124.789 54.0516
113.042 125.012 52.8981
112.2 124.449 54.7135
115.03 125.22 52.4135
113.021 125.068 51.8112
112.034 124.835 52.7294
110.186 123.833 55.9211
109.186 123.304 56.4811
109.184 123.798 55.4177
108.169 123.2 57.2571
109.134 123.239 57.791
111.116 123.852 56.4357
111.175 124.18 55.2888
109.272 124.06 54.3722
108.334 123.735 54.9558
110.039 123.308 58.2181
111.13 123.651 57.3886
111.148 123.529 58.6232
109.211 123.15 59.0452
111.207 123.343 59.6062
111.265 124.423 54.2635
110.264 124.338 53.8118
111.158 124.515 53.2692
109.312 124.267 53.2291
111.194 124.73 52.183
107.412 123.42 55.3927
107.217 123.281 56.7492
106.366 123.265 56.0235
107.271 123.062 57.9932
107.632 123.575 54.1914
105.737 122.954 55.3077
105.732 122.683 56.6236
115.588 117.735 54.7527
116.527 117.352 54.8732
116.474 118.359 53.9379
117.31 117.238 55.0439
116.446 116.67 55.8436
114.683 117.179 55.4528
114.539 117.865 54.5818
116.376 119.285 53.0992
117.159 119.125 53.3377
115.609 116.112 56.4777
114.763 116.383 56.3038
114.797 115.737 57.3276
113.82 116.483 55.9782
116.498 115.91 56.8561
114.98 114.764 57.8955
113.918 115.232 57.7869
114.572 118.65 53.6524
115.432 119.51 52.9954
114.482 119.621 52.954
116.113 120.258 52.3028
113.665 117.911 54.2548
113.517 119.692 52.9089
114.39 120.371 52.2364
118 118.719 53.5503
118.166 117.615 54.2496
118.777 118.332 53.6066
118.158 116.889 55.2157
117.65 119.748 52.487
119.154 119.118 52.9098
119.452 118.298 53.9857
110.693 116.319 56.1724
111.775 116.926 55.5027
110.899 117.309 55.2992
112.729 117.532 54.8652
112.632 116.677 55.7459
110.654 115.246 56.85
109.706 115.818 56.6402
109.951 117.619 54.8997
110.84 118.099 54.2529
112.798 115.808 56.5096
111.768 115.24 57.1369
112.931 115.283 57.574
110.817 114.562 57.8156
113.01 114.668 58.3225
108.903 116.442 56.2361
109.059 117.35 55.3034
107.992 117.045 55.8562
109.191 118.182 54.3667
108.779 115.62 57.018
107.003 116.933 56.4023
107.277 117.57 55.1896
111.744 118.643 53.7161
112.76 118.27 53.9992
112.646 119.113 53.21
110.91 119.161 53.4875
112.739 120.042 52.6388
116.073 122.091 58.9161
116.595 122.969 58.1216
117.126 122.329 58.0503
116.972 123.691 57.4464
116.019 123.566 58.2299
115.093 121.897 59.6224
115.565 120.951 59.6445
117.583 121.693 57.9662
118.08 122.54 57.5025
115.109 123.491 58.9168
114.621 122.564 59.5866
113.933 123.276 59.5039
116.121 120.354 59.5872
116.931 120.587 58.5884
116.653 119.545 59.4337
118.622 123.219 57.2103
117.84 123.798 56.992
118.857 123.903 56.4008
116.642 125.605 50.8316
116.44 125.815 49.375
117.685 125.754 49.94
116.144 125.976 47.9355
115.213 125.79 48.9707
115.806 125.485 51.5959
116.883 125.459 52.0394
118.896 125.657 50.4822
118.717 125.864 48.9278
114.348 125.577 49.9224
114.76 125.427 51.2264
113.606 125.391 50.9583
117.821 125.293 52.5879
118.93 125.411 51.7088
118.815 125.136 53.0859
118.297 125.744 47.8303
116.851 125.749 47.4601
117.562 124.975 46.8881
118.164 114.591 58.7605
118.472 116.041 58.0085
117.966 115.459 57.5562
118.954 117.185 56.9723
118.543 116.898 58.0671
118.137 114.314 60.0396
117.555 113.424 59.251
117.231 115.546 57.1337
118.043 116.272 56.2951
117.943 116.792 58.7727
117.789 115.475 60.0566
117.436 116.767 59.6848
116.651 113.443 58.5185
116.573 114.947 57.8437
115.734 114.158 58.3102
118.968 116.833 55.643
119.299 117.506 56.0818
119.677 117.891 54.8375
118.156 120.857 49.5073
117.028 121.271 49.6039
117.477 120.916 50.5272
116.043 121.399 49.6023
116.497 121.336 48.6543
118.743 121.11 48.7787
119.17 120.739 49.5826
117.706 120.429 51.4983
116.702 120.824 51.4681
117.09 121.508 47.8917
118.292 121.569 48.1151
117.483 122.272 47.6021
119.296 120.345 50.5991
118.482 119.939 51.5524
119.362 119.575 51.7487
115.782 120.991 51.4559
115.508 121.326 50.635
114.877 121.057 51.4957
108.195 121.321 60.9894
107.051 121.184 60.2899
107.688 121.955 60.0399
106.18 121.015 59.4997
106.799 120.133 60.3194
108.905 120.452 61.7156
109.394 121.422 61.3876
108.452 122.672 59.6623
107.474 122.413 58.941
107.728 119.331 60.6518
108.87 119.383 61.4846
108.69 118.591 61.0897
110.006 122.06 60.95
109.459 122.839 60.1107
110.628 122.942 60.4056
106.577 122.418 58.3565
105.976 121.592 58.6095
105.827 122.167 57.504
106.912 123.763 51.3363
108.258 124.06 50.89
107.915 123.944 52.0485
109.323 124.455 50.2012
108.328 124.237 49.7373
106.128 123.386 50.6596
105.861 123.306 51.9455
107.649 123.739 53.0982
108.59 124.23 52.5504
107.718 123.893 49.0226
106.557 123.385 49.6032
107.08 123.13 48.5717
105.737 123.234 53.0434
106.825 123.364 53.6383
105.803 122.964 54.2075
109.543 124.553 52.0259
109.915 124.714 50.7616
110.651 124.774 51.4879
107.868 114.508 59.5331
109.305 113.779 59.941
108.746 114.021 58.7764
110.752 113.223 60.2917
110.18 113.832 60.8552
107.293 115.173 60.0317
106.885 115.438 58.9885
108.576 114.8 57.8394
109.944 114.051 58.1888
109.419 114.549 61.3648
107.992 115.305 60.723
108.854 115.654 61.3302
106.661 115.788 57.968
107.618 115.548 57.533
106.797 116.525 57.1698
111.147 114.088 58.639
111.691 113.459 59.5868
112.43 114.143 59.0754
109.624 120.321 51.5432
108.565 119.875 52.0678
109.479 119.763 52.6847
107.499 119.56 52.795
107.709 120.041 51.6585
109.653 120.646 50.444
110.549 120.624 50.9451
110.24 119.703 53.1369
109.261 119.166 53.6128
107.887 120.449 50.5307
108.974 120.795 49.9335
108.217 120.878 49.4253
111.372 120.552 51.5474
111.182 119.963 52.6864
112.151 120.287 52.1891
108.338 118.753 54.0302
107.408 119.156 53.7817
107.34 118.465 54.4606
POLYGONS 1280  5120
3 164 162 163
3 163 44 164
3 162 43 163
3 164 42 162
3 166 165 163
3 163 43 166
3 165 44 163
3 166 14 165
3 168 167 162
3 162 42 168
3 167 43 162
3 168 13 167
3 170 169 164
3 164 44 170
3 169 42 164
3 170 12 169
3 173 171 172
3 172 46 173
3 171 43 172
3 173 45 171
3 167 174 172
3 172 43 167
3 174 46 172
3 167 13 174
3 175 166 171
3 171 45 175
3 166 43 171
3 175 14 166
3 177 176 173
3 173 46 177
3 176 45 173
3 177 4 176
3 180 178 179
3 179 48 180
3 178 42 179
3 180 47 178
3 169 181 179
3 179 42 169
3 181 48 179
3 169 12 181
3 182 168 178
3 178 47 182
3 168 42 178
3 182 13 168
3 184 183 180
3 180 48 184
3 183 47 180
3 184 8 183
3 187 185 186
3 186 50 187
3 185 44 186
3 187 49 185
3 165 188 186
3 186 44 165
3 188 50 186
3 165 14 188
3 189 170 185
3 185 49 189
3 170 44 185
3 189 12 170
3 191 190 187
3 187 50 191
3 190 49 187
3 191 7 190
3 194 192 193
3 193 53 194
3 192 52 193
3 194 51 192
3 196 195 193
3 193 52 196
3 195 53 193
3 196 16 195
3 198 197 192
3 192 51 198
3 197 52 192
3 198 14 197
3 200 199 194
3 194 53 200
3 199 51 194
3 200 15 199
3 203 201 202
3 202 45 203
3 201 52 202
3 203 54 201
3 197 175 202
3 202 52 197
3 175 45 202
3 197 14 175
3 204 196 201
3 201 54 204
3 196 52 201
3 204 16 196
3 176 205 203
3 203 45 176
3 205 54 203
3 176 4 205
3 208 206 207
3 207 55 208
3 206 51 207
3 208 50 206
3 199 209 207
3 207 51 199
3 209 55 207
3 199 15 209
3 188 198 206
3 206 50 188
3 198 51 206
3 188 14 198
3 210 191 208
3 208 55 210
3 191 50 208
3 210 7 191
3 213 211 212
3 212 57 213
3 211 53 212
3 213 56 211
3 195 214 212
3 212 53 195
3 214 57 212
3 195 16 214
3 215 200 211
3 211 56 215
3 200 53 211
3 215 15 200
3 217 216 213
3 213 57 217
3 216 56 213
3 217 9 216
3 220 218 219
3 219 60 220
3 218 59 219
3 220 58 218
3 222 221 219
3 219 59 222
3 221 60 219
3 222 19 221
3 224 223 218
3 218 58 224
3 223 59 218
3 224 18 223
3 226 225 220
3 220 60 226
3 225 58 220
3 226 17 225
3 229 227 228
3 228 62 229
3 227 59 228
3 229 61 227
3 223 230 228
3 228 59 223
3 230 62 228
3 223 18 230
3 231 222 227
3 227 61 231
3 222 59 227
3 231 19 222
3 233 232 229
3 229 62 233
3 232 61 229
3 233 5 232
3 236 234 235
3 235 64 236
3 234 58 235
3 236 63 234
3 225 237 235
3 235 58 225
3 237 64 235
3 225 17 237
3 238 224 234
3 234 63 238
3 224 58 234
3 238 18 224
3 240 239 236
3 236 64 240
3 239 63 236
3 240 6 239
3 243 241 242
3 242 66 243
3 241 60 242
3 243 65 241
3 221 244 242
3 242 60 221
3 244 66 242
3 221 19 244
3 245 226 241
3 241 65 245
3 226 60 241
3 245 17 226
3 247 246 243
3 243 66 247
3 246 65 243
3 247 11 246
3 250 248 249
3 249 69 250
3 248 68 249
3 250 67 248
3 252 251 249
3 249 68 252
3 251 69 249
3 252 18 251
3 254 253 248
3 248 67 254
3 253 68 248
3 254 21 253
3 256 255 250
3 250 69 256
3 255 67 250
3 256 20 255
3 259 257 258
3 258 70 259
3 257 68 258
3 259 62 257
3 253 260 258
3 258 68 253
3 260 70 258
3 253 21 260
3 230 252 257
3 257 62 230
3 252 68 257
3 230 18 252
3 261 233 259
3 259 70 261
3 233 62 259
3 261 5 233
3 264 262 263
3 263 72 264
3 262 67 263
3 264 71 262
3 255 265 263
3 263 67 255
3 265 72 263
3 255 20 265
3 266 254 262
3 262 71 266
3 254 67 262
3 266 21 254
3 268 267 264
3 264 72 268
3 267 71 264
3 268 10 267
3 271 269 270
3 270 63 271
3 269 69 270
3 271 73 269
3 251 238 270
3 270 69 251
3 238 63 270
3 251 18 238
3 272 256 269
3 269 73 272
3 256 69 269
3 272 20 256
3 239 273 271
3 271 63 239
3 273 73 271
3 239 6 273
3 276 274 275
3 275 76 276
3 274 75 275
3 276 74 274
3 278 277 275
3 275 75 278
3 277 76 275
3 278 24 277
3 280 279 274
3 274 74 280
3 279 75 274
3 280 23 279
3 282 281 276
3 276 76 282
3 281 74 276
3 282 22 281
3 285 283 284
3 284 78 285
3 283 75 284
3 285 77 283
3 279 286 284
3 284 75 279
3 286 78 284
3 279 23 286
3 287 278 283
3 283 77 287
3 278 75 283
3 287 24 278
3 289 288 285
3 285 78 289
3 288 77 285
3 289 0 288
3 292 290 291
3 291 80 292
3 290 74 291
3 292 79 290
3 281 293 291
3 291 74 281
3 293 80 291
3 281 22 293
3 294 280 290
3 290 79 294
3 280 74 290
3 294 23 280
3 296 295 292
3 292 80 296
3 295 79 292
3 296 4 295
3 299 297 298
3 298 82 299
3 297 76 298
3 299 81 297
3 277 300 298
3 298 76 277
3 300 82 298
3 277 24 300
3 301 282 297
3 297 81 301
3 282 76 297
3 301 22 282
3 303 302 299
3 299 82 303
3 302 81 299
3 303 3 302
3 306 304 305
3 305 85 306
3 304 84 305
3 306 83 304
3 308 307 305
3 305 84 308
3 307 85 305
3 308 26 307
3 310 309 304
3 304 83 310
3 309 84 304
3 310 24 309
3 312 311 306
3 306 85 312
3 311 83 306
3 312 25 311
3 315 313 314
3 314 77 315
3 313 84 314
3 315 86 313
3 309 287 314
3 314 84 309
3 287 77 314
3 309 24 287
3 316 308 313
3 313 86 316
3 308 84 313
3 316 26 308
3 288 317 315
3 315 77 288
3 317 86 315
3 288 0 317
3 320 318 319
3 319 87 320
3 318 83 319
3 320 82 318
3 311 321 319
3 319 83 311
3 321 87 319
3 311 25 321
3 300 310 318
3 318 82 300
3 310 83 318
3 300 24 310
3 322 303 320
3 320 87 322
3 303 82 320
3 322 3 303
3 325 323 324
3 324 89 325
3 323 85 324
3 325 88 323
3 307 326 324
3 324 85 307
3 326 89 324
3 307 26 326
3 327 312 323
3 323 88 327
3 312 85 323
3 327 25 312
3 329 328 325
3 325 89 329
3 328 88 325
3 329 5 328
3 332 330 331
3 331 92 332
3 330 91 331
3 332 90 330
3 334 333 331
3 331 91 334
3 333 92 331
3 334 29 333
3 336 335 330
3 330 90 336
3 335 91 330
3 336 28 335
3 338 337 332
3 332 92 338
3 337 90 332
3 338 27 337
3 341 339 340
3 340 94 341
3 339 91 340
3 341 93 339
3 335 342 340
3 340 91 335
3 342 94 340
3 335 28 342
3 343 334 339
3 339 93 343
3 334 91 339
3 343 29 334
3 345 344 341
3 341 94 345
3 344 93 341
3 345 2 344
3 348 346 347
3 347 96 348
3 346 90 347
3 348 95 346
3 337 349 347
3 347 90 337
3 349 96 347
3 337 27 349
3 350 336 346
3 346 95 350
3 336 90 346
3 350 28 336
3 352 351 348
3 348 96 352
3 351 95 348
3 352 7 351
3 355 353 354
3 354 98 355
3 353 92 354
3 355 97 353
3 333 356 354
3 354 92 333
3 356 98 354
3 333 29 356
3 357 338 353
3 353 97 357
3 338 92 353
3 357 27 338
3 359 358 355
3 355 98 359
3 358 97 355
3 359 1 358
3 362 360 361
3 361 101 362
3 360 100 361
3 362 99 360
3 364 363 361
3 361 100 364
3 363 101 361
3 364 31 363
3 366 365 360
3 360 99 366
3 365 100 360
3 366 29 365
3 368 367 362
3 362 101 368
3 367 99 362
3 368 30 367
3 371 369 370
3 370 93 371
3 369 100 370
3 371 102 369
3 365 343 370
3 370 100 365
3 343 93 370
3 365 29 343
3 372 364 369
3 369 102 372
3 364 100 369
3 372 31 364
3 344 373 371
3 371 93 344
3 373 102 371
3 344 2 373
3 376 374 375
3 375 103 376
3 374 99 375
3 376 98 374
3 367 377 375
3 375 99 367
3 377 103 375
3 367 30 377
3 356 366 374
3 374 98 356
3 366 99 374
3 356 29 366
3 378 359 376
3 376 103 378
3 359 98 376
3 378 1 359
3 381 379 380
3 380 105 381
3 379 101 380
3 381 104 379
3 363 382 380
3 380 101 363
3 382 105 380
3 363 31 382
3 383 368 379
3 379 104 383
3 368 101 379
3 383 30 368
3 385 384 381
3 381 105 385
3 384 104 381
3 385 6 384
3 388 386 387
3 387 108 388
3 386 107 387
3 388 106 386
3 390 389 387
3 387 107 390
3 389 108 387
3 390 34 389
3 392 391 386
3 386 106 392
3 391 107 386
3 392 33 391
3 394 393 388
3 388 108 394
3 393 106 388
3 394 32 393
3 397 395 396
3 396 110 397
3 395 107 396
3 397 109 395
3 391 398 396
3 396 107 391
3 398 110 396
3 391 33 398
3 399 390 395
3 395 109 399
3 390 107 395
3 399 34 390
3 401 400 397
3 397 110 401
3 400 109 397
3 401 8 400
3 404 402 403
3 403 112 404
3 402 106 403
3 404 111 402
3 393 405 403
3 403 106 393
3 405 112 403
3 393 32 405
3 406 392 402
3 402 111 406
3 392 106 402
3 406 33 392
3 408 407 404
3 404 112 408
3 407 111 404
3 408 0 407
3 411 409 410
3 410 114 411
3 409 108 410
3 411 113 409
3 389 412 410
3 410 108 389
3 412 114 410
3 389 34 412
3 413 394 409
3 409 113 413
3 394 108 409
3 413 32 394
3 415 414 411
3 411 114 415
3 414 113 411
3 415 11 414
3 418 416 417
3 417 117 418
3 416 116 417
3 418 115 416
3 420 419 417
3 417 116 420
3 419 117 417
3 420 36 419
3 422 421 416
3 416 115 422
3 421 116 416
3 422 34 421
3 424 423 418
3 418 117 424
3 423 115 418
3 424 35 423
3 427 425 426
3 426 109 427
3 425 116 426
3 427 118 425
3 421 399 426
3 426 116 421
3 399 109 426
3 421 34 399
3 428 420 425
3 425 118 428
3 420 116 425
3 428 36 420
3 400 429 427
3 427 109 400
3 429 118 427
3 400 8 429
3 432 430 431
3 431 119 432
3 430 115 431
3 432 114 430
3 423 433 431
3 431 115 423
3 433 119 431
3 423 35 433
3 412 422 430
3 430 114 412
3 422 115 430
3 412 34 422
3 434 415 432
3 432 119 434
3 415 114 432
3 434 11 415
3 437 435 436
3 436 121 437
3 435 117 436
3 437 120 435
3 419 438 436
3 436 117 419
3 438 121 436
3 419 36 438
3 439 424 435
3 435 120 439
3 424 117 435
3 439 35 424
3 441 440 437
3 437 121 441
3 440 120 437
3 441 1 440
3 444 442 443
3 443 124 444
3 442 123 443
3 444 122 442
3 446 445 443
3 443 123 446
3 445 124 443
3 446 39 445
3 448 447 442
3 442 122 448
3 447 123 442
3 448 38 447
3 450 449 444
3 444 124 450
3 449 122 444
3 450 37 449
3 453 451 452
3 452 126 453
3 451 123 452
3 453 125 451
3 447 454 452
3 452 123 447
3 454 126 452
3 447 38 454
3 455 446 451
3 451 125 455
3 446 123 451
3 455 39 446
3 457 456 453
3 453 126 457
3 456 125 453
3 457 9 456
3 460 458 459
3 459 128 460
3 458 122 459
3 460 127 458
3 449 461 459
3 459 122 449
3 461 128 459
3 449 37 461
3 462 448 458
3 458 127 462
3 448 122 458
3 462 38 448
3 464 463 460
3 460 128 464
3 463 127 460
3 464 10 463
3 467 465 466
3 466 130 467
3 465 124 466
3 467 129 465
3 445 468 466
3 466 124 445
3 468 130 466
3 445 39 468
3 469 450 465
3 465 129 469
3 450 124 465
3 469 37 450
3 471 470 467
3 467 130 471
3 470 129 467
3 471 3 470
3 474 472 473
3 473 133 474
3 472 132 473
3 474 131 472
3 476 475 473
3 473 132 476
3 475 133 473
3 476 38 475
3 478 477 472
3 472 131 478
3 477 132 472
3 478 41 477
3 480 479 474
3 474 133 480
3 479 131 474
3 480 40 479
3 483 481 482
3 482 134 483
3 481 132 482
3 483 126 481
3 477 484 482
3 482 132 477
3 484 134 482
3 477 41 484
3 454 476 481
3 481 126 454
3 476 132 481
3 454 38 476
3 485 457 483
3 483 134 485
3 457 126 483
3 485 9 457
3 488 486 487
3 487 136 488
3 486 131 487
3 488 135 486
3 479 489 487
3 487 131 479
3 489 136 487
3 479 40 489
3 490 478 486
3 486 135 490
3 478 131 486
3 490 41 478
3 492 491 488
3 488 136 492
3 491 135 488
3 492 2 491
3 495 493 494
3 494 127 495
3 493 133 494
3 495 137 493
3 475 462 494
3 494 133 475
3 462 127 494
3 475 38 462
3 496 480 493
3 493 137 496
3 480 133 493
3 496 40 480
3 463 497 495
3 495 127 463
3 497 137 495
3 463 10 497
3 500 498 499
3 499 140 500
3 498 139 499
3 500 138 498
3 502 501 499
3 499 139 502
3 501 140 499
3 502 33 501
3 504 503 498
3 498 138 504
3 503 139 498
3 504 13 503
3 506 505 500
3 500 140 506
3 505 138 500
3 506 23 505
3 509 507 508
3 508 47 509
3 507 139 508
3 509 110 507
3 503 182 508
3 508 139 503
3 182 47 508
3 503 13 182
3 398 502 507
3 507 110 398
3 502 139 507
3 398 33 502
3 183 401 509
3 509 47 183
3 401 110 509
3 183 8 401
3 512 510 511
3 511 79 512
3 510 138 511
3 512 46 510
3 505 294 511
3 511 138 505
3 294 79 511
3 505 23 294
3 174 504 510
3 510 46 174
3 504 138 510
3 174 13 504
3 295 177 512
3 512 79 295
3 177 46 512
3 295 4 177
3 515 513 514
3 514 111 515
3 513 140 514
3 515 78 513
3 501 406 514
3 514 140 501
3 406 111 514
3 501 33 406
3 286 506 513
3 513 78 286
3 506 140 513
3 286 23 506
3 407 289 515
3 515 111 407
3 289 78 515
3 407 0 289
3 518 516 517
3 517 143 518
3 516 142 517
3 518 141 516
3 520 519 517
3 517 142 520
3 519 143 517
3 520 19 519
3 522 521 516
3 516 141 522
3 521 142 516
3 522 32 521
3 524 523 518
3 518 143 524
3 523 141 518
3 524 26 523
3 527 525 526
3 526 113 527
3 525 142 526
3 527 66 525
3 521 413 526
3 526 142 521
3 413 113 526
3 521 32 413
3 244 520 525
3 525 66 244
3 520 142 525
3 244 19 520
3 414 247 527
3 527 113 414
3 247 66 527
3 414 11 247
3 530 528 529
3 529 86 530
3 528 141 529
3 530 112 528
3 523 316 529
3 529 141 523
3 316 86 529
3 523 26 316
3 405 522 528
3 528 112 405
3 522 141 528
3 405 32 522
3 317 408 530
3 530 86 317
3 408 112 530
3 317 0 408
3 533 531 532
3 532 61 533
3 531 143 532
3 533 89 531
3 519 231 532
3 532 143 519
3 231 61 532
3 519 19 231
3 326 524 531
3 531 89 326
3 524 143 531
3 326 26 524
3 232 329 533
3 533 61 232
3 329 89 533
3 232 5 329
3 536 534 535
3 535 146 536
3 534 145 535
3 536 144 534
3 538 537 535
3 535 145 538
3 537 146 535
3 538 22 537
3 540 539 534
3 534 144 540
3 539 145 534
3 540 16 539
3 542 541 536
3 536 146 542
3 541 144 536
3 542 39 541
3 545 543 544
3 544 54 545
3 543 145 544
3 545 80 543
3 539 204 544
3 544 145 539
3 204 54 544
3 539 16 204
3 293 538 543
3 543 80 293
3 538 145 543
3 293 22 538
3 205 296 545
3 545 54 205
3 296 80 545
3 205 4 296
3 548 546 547
3 547 125 548
3 546 144 547
3 548 57 546
3 541 455 547
3 547 144 541
3 455 125 547
3 541 39 455
3 214 540 546
3 546 57 214
3 540 144 546
3 214 16 540
3 456 217 548
3 548 125 456
3 217 57 548
3 456 9 217
3 551 549 550
3 550 81 551
3 549 146 550
3 551 130 549
3 537 301 550
3 550 146 537
3 301 81 550
3 537 22 301
3 468 542 549
3 549 130 468
3 542 146 549
3 468 39 542
3 302 471 551
3 551 81 302
3 471 130 551
3 302 3 471
3 554 552 553
3 553 149 554
3 552 148 553
3 554 147 552
3 556 555 553
3 553 148 556
3 555 149 553
3 556 21 555
3 558 557 552
3 552 147 558
3 557 148 552
3 558 25 557
3 560 559 554
3 554 149 560
3 559 147 554
3 560 37 559
3 563 561 562
3 562 88 563
3 561 148 562
3 563 70 561
3 557 327 562
3 562 148 557
3 327 88 562
3 557 25 327
3 260 556 561
3 561 70 260
3 556 148 561
3 260 21 556
3 328 261 563
3 563 88 328
3 261 70 563
3 328 5 261
3 566 564 565
3 565 129 566
3 564 147 565
3 566 87 564
3 559 469 565
3 565 147 559
3 469 129 565
3 559 37 469
3 321 558 564
3 564 87 321
3 558 147 564
3 321 25 558
3 470 322 566
3 566 129 470
3 322 87 566
3 470 3 322
3 569 567 568
3 568 71 569
3 567 149 568
3 569 128 567
3 555 266 568
3 568 149 555
3 266 71 568
3 555 21 266
3 461 560 567
3 567 128 461
3 560 149 567
3 461 37 560
3 267 464 569
3 569 71 267
3 464 128 569
3 267 10 464
3 572 570 571
3 571 152 572
3 570 151 571
3 572 150 570
3 574 573 571
3 571 151 574
3 573 152 571
3 574 27 573
3 576 575 570
3 570 150 576
3 575 151 570
3 576 12 575
3 578 577 572
3 572 152 578
3 577 150 572
3 578 36 577
3 581 579 580
3 580 49 581
3 579 151 580
3 581 96 579
3 575 189 580
3 580 151 575
3 189 49 580
3 575 12 189
3 349 574 579
3 579 96 349
3 574 151 579
3 349 27 574
3 190 352 581
3 581 49 190
3 352 96 581
3 190 7 352
3 584 582 583
3 583 118 584
3 582 150 583
3 584 48 582
3 577 428 583
3 583 150 577
3 428 118 583
3 577 36 428
3 181 576 582
3 582 48 181
3 576 150 582
3 181 12 576
3 429 184 584
3 584 118 429
3 184 48 584
3 429 8 184
3 587 585 586
3 586 97 587
3 585 152 586
3 587 121 585
3 573 357 586
3 586 152 573
3 357 97 586
3 573 27 357
3 438 578 585
3 585 121 438
3 578 152 585
3 438 36 578
3 358 441 587
3 587 97 358
3 441 121 587
3 358 1 441
3 590 588 589
3 589 155 590
3 588 154 589
3 590 153 588
3 592 591 589
3 589 154 592
3 591 155 589
3 592 17 591
3 594 593 588
3 588 153 594
3 593 154 588
3 594 30 593
3 596 595 590
3 590 155 596
3 595 153 590
3 596 35 595
3 599 597 598
3 598 104 599
3 597 154 598
3 599 64 597
3 593 383 598
3 598 154 593
3 383 104 598
3 593 30 383
3 237 592 597
3 597 64 237
3 592 154 597
3 237 17 592
3 384 240 599
3 599 104 384
3 240 64 599
3 384 6 240
3 602 600 601
3 601 120 602
3 600 153 601
3 602 103 600
3 595 439 601
3 601 153 595
3 439 120 601
3 595 35 439
3 377 594 600
3 600 103 377
3 594 153 600
3 377 30 594
3 440 378 602
3 602 120 440
3 378 103 602
3 440 1 378
3 605 603 604
3 604 65 605
3 603 155 604
3 605 119 603
3 591 245 604
3 604 155 591
3 245 65 604
3 591 17 245
3 433 596 603
3 603 119 433
3 596 155 603
3 433 35 596
3 246 434 605
3 605 65 246
3 434 119 605
3 246 11 434
3 608 606 607
3 607 158 608
3 606 157 607
3 608 156 606
3 610 609 607
3 607 157 610
3 609 158 607
3 610 15 609
3 612 611 606
3 606 156 612
3 611 157 606
3 612 28 611
3 614 613 608
3 608 158 614
3 613 156 608
3 614 41 613
3 617 615 616
3 616 95 617
3 615 157 616
3 617 55 615
3 611 350 616
3 616 157 611
3 350 95 616
3 611 28 350
3 209 610 615
3 615 55 209
3 610 157 615
3 209 15 610
3 351 210 617
3 617 95 351
3 210 55 617
3 351 7 210
3 620 618 619
3 619 135 620
3 618 156 619
3 620 94 618
3 613 490 619
3 619 156 613
3 490 135 619
3 613 41 490
3 342 612 618
3 618 94 342
3 612 156 618
3 342 28 612
3 491 345 620
3 620 135 491
3 345 94 620
3 491 2 345
3 623 621 622
3 622 56 623
3 621 158 622
3 623 134 621
3 609 215 622
3 622 158 609
3 215 56 622
3 609 15 215
3 484 614 621
3 621 134 484
3 614 158 621
3 484 41 614
3 216 485 623
3 623 56 216
3 485 134 623
3 216 9 485
3 626 624 625
3 625 161 626
3 624 160 625
3 626 159 624
3 628 627 625
3 625 160 628
3 627 161 625
3 628 31 627
3 630 629 624
3 624 159 630
3 629 160 624
3 630 20 629
3 632 631 626
3 626 161 632
3 631 159 626
3 632 40 631
3 635 633 634
3 634 73 635
3 633 160 634
3 635 105 633
3 629 272 634
3 634 160 629
3 272 73 634
3 629 20 272
3 382 628 633
3 633 105 382
3 628 160 633
3 382 31 628
3 273 385 635
3 635 73 273
3 385 105 635
3 273 6 385
3 638 636 637
3 637 137 638
3 636 159 637
3 638 72 636
3 631 496 637
3 637 159 631
3 496 137 637
3 631 40 496
3 265 630 636
3 636 72 265
3 630 159 636
3 265 20 630
3 497 268 638
3 638 137 497
3 268 72 638
3 497 10 268
3 641 639 640
3 640 102 641
3 639 161 640
3 641 136 639
3 627 372 640
3 640 161 627
3 372 102 640
3 627 31 372
3 489 632 639
3 639 136 489
3 632 161 639
3 489 40 632
3 373 492 641
3 641 102 373
3 492 136 641
3 373 2 492
