# Supplementary material for: Subcortical shape biomarkers reveal limbic and basal ganglia damage in anti-LGI1 encephalitis
Source: Front Immunol. 2025 Jul 4;16:1623577. doi: 10.3389/fimmu.2025.1623577 (PMC12270846; doi:10.3389/fimmu.2025.1623577)
Supplement: Supplementary file 1 [file DataSheet1.zip › raw data/wmN02-L_Caud_first.vtk]

# vtk DataFile Version 3.0
this file was written using fslvtkio
ASCII
DATASET POLYDATA
POINTS 970 float
104.791 146.999 64.3298
103.104 146.839 64.9598
104.071 145.965 64.9336
105.238 145.617 65.0337
106.339 146.783 64.4756
106.698 145.369 65.3109
107.692 146.396 65.1884
108.21 145.375 66.2964
104.189 148.304 64.7444
103.212 148.654 65.5915
105.702 148.458 64.8102
107.273 147.914 65.0574
108.587 146.942 66.2135
104.609 149.594 65.8309
106.553 149.351 65.7977
108.099 148.397 66.2392
100.506 137.231 67.4528
98.8915 137.145 68.2805
99.5184 135.662 68.119
101.075 135.799 67.7701
101.982 137.452 66.9813
102.379 136.309 67.8388
103.203 137.648 67.3458
103.102 136.691 68.9315
100.13 138.666 67.7751
98.4962 138.532 68.6645
101.631 138.972 66.9799
103.021 139.09 66.6097
103.868 137.851 68.3604
104.166 138.941 67.2731
104.538 138.632 68.8669
99.9158 139.877 68.0671
98.5065 139.501 68.817
101.527 140.282 67.2665
103.077 140.58 66.6652
104.391 140.293 66.6901
105.141 139.766 68.1693
98.7636 140.454 68.9537
100.939 141.175 67.9364
100.166 141.511 68.5589
102.786 141.966 67.1622
104.431 142.012 66.5718
105.478 141.101 67.3828
101.315 142.514 68.2768
102.893 143.337 67.5687
104.127 143.587 66.6362
103.259 144.548 67.1929
105.943 142.385 67.1859
105.714 143.48 66.4245
106.949 143.051 67.4313
107.353 143.866 66.9071
107.825 143.645 68.0654
103.839 145.284 66.04
102.552 145.449 67.0539
105.183 144.641 66.0659
106.935 144.503 66.1247
108.342 144.658 67.5707
102.235 146.298 66.044
101.173 147.276 67.0129
101.261 146.008 67.7351
109.204 145.959 67.5523
102.138 147.996 66.1369
101.435 148.679 67.5783
109.096 147.756 67.4585
102.85 149.509 66.9058
104.115 150.459 67.3004
105.943 150.422 66.8255
107.72 149.639 66.941
97.5928 133.855 68.9875
96.5267 134.502 69.7434
96.8014 132.874 70.0753
98.5022 132.578 69.4072
98.9891 134.282 68.5489
99.7987 133.524 69.4596
97.654 135.755 68.8552
96.192 135.991 70.0443
100.653 134.648 68.8953
101.988 135.515 69.1942
102.788 136.268 70.4166
97.2678 137.424 69.2908
96.063 137.753 70.4442
103.833 137.58 69.8008
104.74 138.609 70.4762
97.1744 139.1 69.6643
95.9303 139.649 70.801
105.351 139.735 69.7281
105.902 140.809 68.9185
106.121 140.672 70.35
97.4934 140.754 69.8877
99.3644 141.809 69.0495
98.0584 142.01 69.9559
106.476 141.778 68.4827
107.014 141.755 70.2132
99.7292 142.924 69.3567
100.752 143.946 68.9542
99.5 144.046 69.7133
102.036 143.927 68.1848
107.341 142.717 68.851
108.308 143.921 69.3015
100.562 145.505 68.9914
99.4232 144.876 69.9364
101.689 144.936 68.182
109.08 145.035 69.2058
99.4562 145.766 69.9799
100.332 147.225 68.558
109.656 146.389 69.0122
101.084 149.067 68.9536
109.561 148.002 68.7954
102.461 150.135 68.6033
104.108 151 68.6775
103.67 151.075 70.0452
105.713 151.1 68.2755
107.373 150.671 68.0016
108.746 149.342 68.1029
105.414 151.448 69.9709
106.953 151.369 69.5493
108.24 150.754 69.2418
95.9794 134.257 71.2136
96.5541 132.38 71.3479
98.0777 131.777 70.7287
99.6644 132.678 70.7404
100.495 134.001 70.626
100.794 134.1 72.3273
95.7879 136.057 71.6204
101.556 134.966 70.7308
102.704 136.175 71.9581
95.5587 137.888 71.8864
103.808 137.458 71.3
104.783 138.641 72.1956
95.3404 139.409 72.2706
105.546 139.763 71.2694
106.428 141 71.6775
96.5053 141.329 70.8842
95.5577 141.109 72.1663
107.272 142.198 71.9201
96.5947 142.639 71.5085
96.0753 142.852 72.9342
97.9013 142.929 70.4274
107.795 143.054 70.5479
108.725 144.214 71.0852
96.9599 143.782 71.7498
98.1292 144.286 70.6919
97.6202 144.833 71.5032
109.368 145.216 70.923
98.4876 145.856 71.2001
99.6161 147.001 70.0095
99.3255 147.591 71.1195
109.922 146.329 70.5023
110.081 147.545 70.0021
110.345 147.177 71.5749
100.309 148.298 69.8849
100.383 148.812 71.1976
109.691 148.854 69.6526
110.31 148.415 71.1947
101.585 149.709 70.339
102.71 150.568 70.6629
103.932 151.083 71.5044
109.161 149.964 69.6306
109.82 149.616 71.1795
105.152 151.468 71.5174
106.654 151.711 71.4613
108.106 151.402 71.0938
109.09 150.673 70.9549
97.6187 131.525 72.2087
96.571 132.916 72.5814
97.3763 131.61 73.7354
98.8988 131.285 73.4737
99.2459 131.804 71.9332
99.9249 132.111 73.3633
100.13 132.935 72.3629
100.663 133.186 73.9794
96.3547 134.537 72.8295
101.353 134.297 74.2264
96.0979 136.293 73.1614
101.801 135.175 72.6838
102.811 136.421 73.6617
95.7024 137.987 73.5213
103.82 137.491 72.8469
104.886 138.701 73.8111
95.5795 139.772 73.7613
105.697 139.93 72.8203
106.697 141.056 73.2853
95.8139 141.375 73.9303
107.632 142.157 73.5775
96.2248 142.694 74.4432
108.155 143.375 72.3316
109.046 144.467 73.1341
96.9463 144.441 72.6984
96.8829 144.224 74.1544
109.597 145.352 72.5419
109.939 146.135 71.7369
110.303 146.43 73.0747
97.7182 145.597 72.863
98.6837 146.812 72.2324
98.7277 146.901 73.5639
110.592 147.706 72.8554
99.6987 148.124 72.5441
99.8882 148.115 73.8644
110.412 148.933 72.7169
100.994 149.31 72.3807
102.103 150.118 72.2084
103.207 150.694 72.2612
103.035 150.394 73.5338
109.938 150.161 72.6465
104.581 151.047 73.078
105.751 151.522 73.5381
106.746 151.819 73.2553
108.114 151.863 72.9138
109.224 151.214 72.5803
97.0229 133.136 74.2465
97.5764 131.518 75.1091
98.8706 130.968 74.7871
100.234 131.951 74.7935
101.102 133.093 75.9146
96.7346 134.855 74.4585
101.853 134.352 76.1294
96.3555 136.548 74.8008
102.157 135.408 74.6996
103.165 136.398 75.3607
96.0117 138.151 75.1419
104.06 137.553 74.4628
105.156 138.703 75.5135
96.0163 139.874 75.4283
105.862 139.912 74.4462
106.904 140.861 74.9376
96.246 141.392 75.7684
107.874 141.996 75.2248
96.7162 142.989 75.8455
108.467 143.37 74.0854
109.431 144.331 75.1732
97.3774 144.457 75.7581
109.906 145.385 73.9734
110.59 146.676 74.5118
97.9139 145.618 74.3899
99.0245 146.898 74.9777
110.692 148.013 74.1892
100.062 147.917 75.5712
110.611 149.229 74.2944
100.862 148.921 74.3252
101.887 149.68 74.0177
103.134 150.116 75.1785
110.091 150.523 74.1772
104.334 150.733 74.6383
105.614 151.181 74.9464
106.832 151.676 75.1022
108.016 151.887 74.7704
109.242 151.54 74.2747
98.4427 130.605 76.1847
97.623 132.046 76.156
98.1855 130.651 77.5959
99.4703 129.84 77.3691
99.8348 130.74 75.9319
100.534 130.541 77.3764
100.627 131.745 76.2852
101.223 131.614 77.6398
97.4323 133.626 75.9175
101.856 132.957 77.7123
97.0004 135.249 76.1239
102.323 134.148 77.6193
96.5066 136.664 76.5445
102.83 135.298 76.8056
103.696 136.402 76.8288
96.3324 138.268 76.8364
104.377 137.517 76.0263
105.517 138.214 77.1721
96.3439 139.862 77.177
106.089 139.683 76.1773
107.185 140.645 76.5611
96.6846 141.473 77.367
108.058 141.786 76.6908
97.1627 143.013 77.4156
108.714 143.148 75.7781
109.55 143.606 77.125
97.8694 144.32 77.4289
110.077 145.41 75.382
110.193 144.867 76.9141
98.3415 145.676 76.015
99.2517 146.759 76.7052
110.639 146.323 75.9365
110.872 147.798 75.7689
100.333 147.632 77.3028
110.571 149.319 75.7422
101.197 148.675 76.1814
102.148 149.44 75.8701
103.413 149.977 76.8653
110.096 150.716 75.6391
104.445 150.553 76.2512
105.701 151.025 76.5895
106.963 151.514 76.7808
108.134 151.788 76.5923
109.23 151.6 75.9705
97.9519 132.254 77.7986
98.4387 130.423 79.2342
99.1405 129.306 78.5811
100.864 129.712 78.873
101.786 131.29 79.0678
97.5247 133.901 77.4802
102.301 132.35 79.2673
102.749 133.555 79.009
103.217 132.854 80.414
97.2137 135.214 77.9958
102.906 134.521 78.2099
103.612 134.459 79.2972
96.8481 136.785 78.2812
103.885 135.677 78.311
104.606 137.005 77.4783
105.097 136.695 78.7694
96.7065 138.352 78.5601
106.022 137.858 78.7261
96.798 139.964 78.7988
106.564 139.397 77.8112
107.698 140.641 77.924
97.1547 141.465 79.0164
108.445 141.671 77.9349
108.878 142.575 77.2008
109.35 142.36 78.7312
97.6592 142.844 79.0915
110.134 143.893 78.5878
98.3439 144.087 79.1429
110.629 145.523 78.5144
98.7206 145.453 77.7436
99.7188 146.365 78.3863
110.731 146.637 77.157
110.743 148.208 77.2234
100.813 147.362 78.8078
110.468 149.47 77.0969
101.585 148.443 77.7891
102.762 149.301 77.7865
104.122 149.83 78.4425
110.01 150.767 76.8708
104.721 150.301 77.6963
105.836 150.788 78.0946
107.075 151.261 78.3618
108.473 151.472 78.355
109.381 151.22 77.6582
99.3012 128.771 79.9047
98.8868 128.791 81.4554
99.553 127.806 81.2722
101.023 127.849 81.3024
100.822 128.713 80.046
101.842 128.816 81.0275
98.3453 131.87 79.5584
98.7317 130.273 80.8945
101.987 130.087 80.2769
102.601 131.472 80.3226
103.225 131.102 81.6352
97.8742 133.491 79.149
98.4958 132.053 81.0926
104.031 132.873 81.518
97.4769 135.212 79.6489
104.476 134.164 80.7425
97.1736 136.834 80.0134
104.907 135.441 79.9761
105.858 136.451 80.1745
97.0808 138.465 80.2339
106.676 137.455 80.3129
106.661 138.444 79.0625
107.247 138.841 79.7215
97.3218 139.939 80.5045
107.733 139.909 79.1377
108.536 141.124 79.0627
108.953 140.727 80.3522
97.7939 141.31 80.7407
109.784 142.302 80.1594
98.1823 142.638 80.7837
110.473 143.94 80.1196
98.7336 143.836 80.6652
110.87 145.365 80.1829
99.2635 145.072 79.5112
100.23 146.202 79.8523
110.77 147.218 78.4482
110.825 146.942 79.8496
101.306 147.005 80.3528
101.868 148.027 79.19
102.345 147.86 80.3463
110.57 148.676 78.8333
110.347 149.115 80.0524
103.029 148.802 79.2544
105.486 150.315 79.3152
104.458 149.489 79.7634
106.919 150.883 79.7298
106.101 150.149 80.7412
108.505 151.078 79.7815
107.754 150.599 81.0875
109.812 150.403 79.1478
109.377 150.222 80.7413
110.186 150.15 77.9666
99.9939 126.897 82.0254
99.153 127.654 82.9236
99.7344 126.286 83.2153
100.972 126.169 82.9968
101.016 126.973 82.1355
101.912 127.064 82.6694
99.0586 129.316 82.7951
102.765 128.076 82.9737
102.667 129.642 81.7634
103.463 129.494 83.1405
98.8988 130.852 82.6362
104.053 131.283 82.793
98.01 133.682 80.8876
98.614 132.395 82.7385
104.941 131.993 83.3667
104.951 133.512 82.1246
105.639 132.927 83.4628
97.6958 135.304 81.3177
105.07 134.495 81.1883
105.715 134.55 81.9113
97.5018 136.99 81.6896
106.372 135.57 81.7955
106.531 136.602 81.1824
107.227 136.634 81.9986
97.5934 138.455 82.0066
107.712 138.015 81.2012
108.212 139.418 80.5786
108.785 139.153 81.9576
97.9139 139.904 82.2522
109.579 140.705 81.7307
98.4157 141.261 82.5023
110.08 142.203 81.5149
98.8123 142.686 82.2383
110.518 143.154 81.7777
110.84 144.34 81.5815
110.837 143.155 83.231
99.2443 143.587 81.9088
99.335 144.32 80.9901
99.9726 144.101 82.4482
110.908 145.836 81.4207
110.979 144.568 83.0649
100.753 146.147 80.8051
100.069 145.205 81.0423
101.244 146.141 81.6663
110.667 147.248 81.2906
110.822 146.105 82.7553
103.266 148.236 80.7645
102.363 147.23 81.5293
103.595 147.812 82.0068
110.346 147.646 82.3847
110.207 148.692 81.1843
104.311 148.869 80.9174
105.736 149.516 81.7056
107.318 150.002 82.2771
108.969 149.87 82.0522
100.574 125.296 84.0564
99.4402 126.427 84.3953
100.105 125.029 85.367
101.461 124.433 85.1355
101.938 125.694 83.9128
102.517 124.781 85.0802
103.008 125.778 84.5735
103.502 125.138 85.4416
99.3945 128.003 84.4284
102.793 126.766 83.8306
103.788 126.67 84.9577
99.3043 129.697 84.3264
104.024 128.143 84.5515
104.379 129.887 84.1057
105.051 129.342 85.3248
99.0424 131.258 84.5559
104.772 130.951 83.8496
105.55 130.757 84.7925
98.1929 133.965 82.6987
98.7593 132.749 84.3322
106.398 131.707 85.0576
106.448 133.487 83.6817
107.143 132.991 84.8846
97.9464 135.543 82.8775
106.504 134.582 82.8617
107.226 134.622 83.7089
98.0133 136.88 83.4716
107.817 135.742 83.4843
108.163 137.472 82.4448
108.726 137.362 83.4745
98.2268 138.294 83.7035
109.332 138.992 83.2434
98.601 139.668 83.9266
109.852 139.906 83.3641
110.258 141.081 83.0472
110.425 140.077 84.6448
98.9877 140.772 84.0514
99.2674 141.915 83.7988
99.9311 141.115 85.4404
110.522 142.158 83.0316
110.667 141.559 84.6295
99.5623 143.07 83.2216
100.156 142.614 84.7416
110.831 143.125 84.6356
100.589 143.925 83.7934
110.759 144.797 84.3612
100.808 145.027 82.6009
101.899 145.819 82.9368
110.409 146.547 83.6934
102.586 146.646 82.6475
104.526 148.211 82.464
103.94 147.17 83.3709
105.162 147.943 83.6391
110.06 147.561 83.3123
109.553 148.717 82.7368
105.45 148.821 82.6058
106.69 149.331 83.2987
108.309 149.41 83.4011
99.7063 126.461 85.9839
100.233 124.599 86.528
101.343 123.656 86.2553
102.994 123.839 86.2123
104.147 125.02 86.3287
99.7699 128.197 85.9548
104.94 125.879 86.8455
104.483 127.055 85.7288
105.223 127.238 86.5484
99.6643 129.732 86.0701
105.466 128.311 86.1471
106.197 129.567 86.2729
106.901 128.69 87.559
99.3898 131.12 86.3515
106.576 130.586 85.9605
107.465 130.193 87.2817
98.6108 133.938 84.6192
99.0691 132.655 86.1811
107.519 131.702 86.1729
107.94 133.357 85.5397
108.611 132.728 86.8532
98.4109 135.304 84.5052
98.8852 134.279 86.1219
108.05 134.631 84.7364
108.707 134.614 85.7279
98.5725 136.669 85.2266
108.755 136.059 84.672
109.512 137.584 84.5453
109.855 136.936 85.8524
98.7652 138.103 85.3923
109.977 138.895 84.5509
110.301 138.39 85.9679
99.1568 139.078 85.5362
99.3747 140.122 85.3033
100.132 139.693 86.8069
110.763 139.986 86.0943
100.855 141.285 86.6551
110.841 141.695 86.1528
101.025 142.527 85.9566
101.077 143.498 85.026
101.984 143.461 86.0997
110.66 143.377 85.9599
101.18 144.302 84.0932
101.947 144.376 84.9502
110.38 145.516 85.0811
102.991 146.152 83.755
102.033 145.193 84.0187
103.823 146.432 84.2905
103.425 145.689 84.8797
104.578 146.458 85.2405
109.78 147.343 84.206
109.89 146.11 85.6946
109.114 147.093 85.441
106.264 148.446 84.2308
105.29 147.29 84.7806
107.643 148.769 84.5731
106.738 147.629 85.3056
108.979 148.386 84.238
108.058 147.645 85.4622
100.831 123.26 87.4839
100.249 125.12 87.4991
100.625 123.716 88.7056
101.229 122.12 88.7594
102.263 122.722 87.2574
102.965 121.787 88.1364
103.955 123.192 87.2917
104.538 122.056 88.376
105.159 123.526 88.1354
105.794 122.999 89.0913
100.114 126.759 87.4972
104.927 124.56 87.4729
106.099 124.678 88.7213
100.092 128.247 87.7232
106.164 126.13 88.1274
106.352 127.533 87.525
107.355 127.056 88.9003
99.9654 129.805 87.7761
107.918 128.514 88.7905
99.6591 131.519 87.7646
108.623 129.645 89.0034
108.3 131.208 87.5406
109.115 131.504 88.4296
99.6109 132.859 88.0612
109.202 133.433 87.6085
99.0587 135.586 86.5965
99.437 134.213 87.7713
109.558 134.674 87.1457
99.379 137.115 86.9772
99.6497 136.047 88.1562
109.442 135.737 86.1457
110.407 136.823 87.3476
99.5674 138.468 86.8043
100.37 137.961 88.2828
110.753 138.448 87.4593
100.971 139.716 88.0137
110.846 140.201 87.5373
101.756 140.859 88.1043
101.891 142.353 87.0807
102.738 142.795 87.6706
102.513 141.528 88.4266
103.296 142 88.8677
110.66 141.95 87.5553
103.09 144.041 86.6208
103.609 143.334 88.1151
110.377 143.372 87.081
110.106 142.938 88.3735
109.789 144.29 87.5892
102.938 144.968 85.494
104.235 144.408 87.4755
104.048 145.288 86.176
105 145.395 87.1865
110.212 144.749 86.2674
109.361 145.645 87.0539
105.474 146.142 86.7813
108.57 146.799 86.5614
105.523 146.743 85.9476
106.464 146.978 86.2872
107.596 147.003 86.5721
102.994 119.534 89.9317
101.858 120.438 90.4491
102.352 119.206 91.3516
103.229 118.109 91.1192
104.455 119.548 89.913
104.691 118.052 90.8609
105.782 119.888 90.3588
106.046 118.473 91.1645
102.201 120.954 89.2476
101.451 122.012 90.5147
103.946 120.694 89.0998
105.593 121.423 89.5771
106.654 119.965 91.0353
106.745 121.759 90.5973
107.458 120.403 91.6474
100.622 125.284 88.9488
101.184 123.576 90.0692
106.882 123.627 90.0647
107.78 121.737 91.6982
107.854 123.174 91.3265
108.549 122.069 92.6784
100.684 126.773 89.2671
107.349 125.51 89.5945
108.125 124.967 90.9358
108.788 124.056 92.3012
100.422 128.392 89.451
108.476 126.909 90.3371
109.055 126.138 91.7656
100.099 130.245 89.0439
108.669 128.349 89.9531
109.409 128.253 91.1794
100.084 131.74 89.4103
109.393 130.13 89.9193
109.749 132.309 89.0455
110.074 131.551 90.201
100.254 133.326 89.6687
109.906 134.129 88.5003
110.327 133.479 89.7266
100.227 134.884 89.2617
110.049 135.518 87.5773
110.528 135.52 88.9359
100.508 136.436 89.2556
110.795 137.141 88.913
101.401 137.206 90.0182
101.454 138.693 89.2515
102.143 138.009 90.4213
110.694 138.751 88.9208
102.045 139.95 88.9939
102.433 139.299 89.9476
110.507 140.447 88.8991
103.205 140.571 89.7707
104.005 141.762 89.7801
110.145 141.716 89.188
104.371 142.732 89.3047
104.303 143.59 88.5014
104.978 143.475 89.2081
109.438 142.834 89.4839
109.166 144.088 88.7806
106.215 145.465 88.0588
105.38 144.453 88.5555
107.407 145.388 88.5657
106.536 144.421 89.3454
108.562 145.115 88.3132
107.887 144.241 89.473
106.198 146.385 87.1162
107.046 146.413 87.5498
108.208 146.155 87.6216
103.979 116.62 91.8674
103.067 117.659 92.6188
103.551 116.554 93.4957
104.065 115.179 93.069
105.504 116.802 91.7357
105.593 115.301 92.2938
106.916 117.071 92.3403
107.054 115.658 92.7762
102.102 120.571 91.8758
102.898 119.132 92.8868
107.102 118.753 92.0023
107.874 117.085 93.1841
108.113 118.681 93.1409
108.792 117.745 94.0696
102.042 122.01 92.1037
108.186 120.333 92.6743
108.962 120.062 93.9248
101.193 125.084 90.5819
101.794 123.541 91.8051
109.183 122.328 93.7626
101.13 126.738 90.9132
101.628 125.276 92.1621
109.373 124.676 93.3038
100.901 128.289 90.881
101.565 127.176 92.4033
109.684 126.842 92.8243
100.503 129.952 90.4221
101.272 128.803 91.9327
109.939 128.694 92.6636
100.708 131.488 90.8533
109.947 130.101 91.2277
110.323 131.996 91.1774
101.253 132.252 91.5796
101.015 133.922 90.8291
101.825 133.352 92.0109
110.59 134.134 90.6482
101.094 135.294 90.4268
101.94 134.712 91.7607
110.626 135.813 90.4209
101.354 136.23 90.3018
102.133 136.014 91.3387
110.547 137.417 90.4808
102.983 138.557 91.0106
102.813 136.979 91.5676
103.711 138.107 91.8923
110.358 139.089 90.3053
103.179 139.573 90.5202
103.939 139.54 91.2211
109.925 140.482 90.2948
105.16 142.159 90.5044
104.408 140.767 90.7638
106.368 142.209 91.2232
105.565 141.043 91.6604
107.62 142.108 91.3604
106.853 140.955 92.3248
108.635 141.771 91.1008
108.175 140.769 92.2016
109.395 141.71 90.349
109.131 140.572 91.4523
105.913 143.371 90.0696
107.144 143.321 90.4184
108.457 143.126 90.2725
107.896 105.982 92.8119
106.401 107.157 93.8362
107.446 105.151 94.9111
108.772 103.772 94.0413
109.521 106.494 93.4409
110.341 104.618 94.1736
110.471 106.717 94.5883
111.002 105.573 95.5422
107.121 108.796 93.0806
105.863 109.134 94.403
108.644 108.537 93.4096
109.827 108.619 94.5242
110.707 107.804 95.8463
106.602 110.905 93.3782
105.551 110.86 95.1261
108.191 110.481 93.6253
109.489 110.802 94.7119
110.242 110.057 95.996
105.398 112.153 93.482
104.619 113.351 94.7557
105.243 112.253 95.6442
107.283 112.8 93.2636
108.629 112.411 94.0732
109.665 112.809 95.5036
110.135 112.025 96.7214
104.879 113.876 93.2184
104.47 114.77 95.0964
106.598 114.031 92.9836
108.448 114.402 94.0725
109.478 114.386 95.3503
103.617 117.995 94.3066
104.195 116.228 95.056
108.078 115.721 93.7042
109.186 116.446 95.0389
102.699 120.819 93.3192
103.411 119.532 94.4522
109.432 118.521 95.1994
102.478 122.437 93.519
109.423 120.636 95.1307
102.348 124.045 93.4473
109.559 122.895 94.8033
102.252 125.723 93.533
109.781 125.212 94.402
102.333 127.332 93.708
109.978 127.306 94.1487
101.333 130.178 91.9065
102.02 128.9 93.2173
110.019 129.297 94.0995
101.358 131.152 91.945
102.089 130.695 93.0113
110.131 130.56 92.5249
110.36 132.531 92.202
102.723 133.712 92.9425
102.235 132.16 92.8335
103.323 132.786 93.7935
110.393 134.132 92.133
103.056 134.976 92.7721
103.892 134.08 93.9643
110.373 135.669 91.8454
103.021 136.015 92.3369
103.966 135.737 93.3573
110.175 136.767 91.8979
109.996 135.659 92.6996
109.573 136.492 93.0854
104.703 138.701 92.5232
104.022 137.025 92.7444
105.024 137.507 93.3795
109.957 138.018 91.7666
109.259 137.99 93.1095
105.028 139.953 92.0442
105.718 138.611 93.3952
106.198 139.811 92.9408
107.765 139.793 93.1147
106.876 138.724 93.8023
109.092 139.278 92.4299
108.243 138.533 93.6449
109.778 139.485 91.2686
106.707 107.564 95.5209
107.801 106.094 96.829
108.904 104.225 96.6125
110.417 103.92 96.1098
111.005 106.036 96.9332
106.32 109.692 96.282
110.788 108.618 97.1248
106.201 111.602 97.3118
110.507 110.667 97.5865
105.289 114.05 96.6642
105.765 112.881 97.1546
110.141 112.372 98.5838
110.072 114.173 97.3394
105.126 115.757 96.9127
109.775 115.805 96.4781
104.272 117.901 95.8166
104.843 117.07 96.8108
109.745 117.511 96.5683
103.359 121.039 94.8774
104.166 119.488 96.0601
109.807 119.383 96.5402
103.15 122.763 94.9704
104.119 121.316 96.2664
109.682 121.385 96.3013
103.049 124.48 94.9007
103.95 123.185 96.2398
109.68 123.498 95.9396
102.986 126.229 94.8329
103.866 125.005 96.0586
109.778 125.575 95.6858
103.025 128.23 94.5908
103.74 126.747 95.732
109.833 127.536 95.476
102.975 129.914 94.24
104.036 128.112 95.7207
103.964 129.461 95.4639
104.905 128.705 96.4866
109.712 129.194 95.4262
103.225 131.479 94.0208
104.148 130.985 95.2253
105.193 130.344 96.4172
110.045 131.061 93.6282
109.664 131.02 94.9914
104.289 132.653 94.8822
105.228 131.98 96.0513
110.024 132.602 93.7301
109.493 132.994 94.892
104.888 134.79 94.609
105.27 133.616 95.5439
109.945 134.372 93.4671
109.273 134.409 94.8802
105.097 136.299 94.1084
105.877 135.031 95.3587
106.363 136.255 94.906
107.97 136.266 94.9264
107.071 135.265 95.657
109.226 135.684 94.1881
108.398 135.039 95.5292
106.032 137.451 94.1938
107.314 137.504 94.4156
108.665 137.132 93.9985
107.2 108.101 96.9663
108.006 107.117 98.2013
108.934 105.681 98.385
110.422 105.135 98.0517
110.832 107.253 98.2092
107.074 109.94 97.7884
110.597 109.146 98.4749
107.187 111.236 98.674
110.296 110.78 98.8025
106.369 113.727 98.5219
107.073 112.566 99.0249
107.921 113.803 100.188
109.819 113.783 99.395
108.981 112.576 100.259
109.852 111.429 99.6836
106.013 115.356 98.4902
107.125 115.132 99.8976
108.765 115.01 100.477
109.853 115.185 98.9351
109.889 116.41 98.0537
105.038 118.559 97.4563
105.795 117.192 98.4424
109.808 118.334 98.1882
105.067 120.33 97.4826
105.975 119.298 98.6872
109.757 120.262 97.9072
104.971 122.15 97.434
105.92 121.301 98.6536
109.632 122.194 97.5033
104.898 123.948 97.1992
105.826 123.182 98.4069
109.582 124.131 97.186
104.772 125.783 96.9168
105.782 124.999 98.003
109.505 126.022 96.9043
104.662 127.264 96.5903
105.606 126.919 97.5693
109.361 127.77 96.6948
105.79 128.672 97.3655
109.24 129.493 96.399
106.152 129.904 97.2922
106.424 131.376 97.0184
107.967 131.243 97.0156
107.211 130.061 97.597
109.008 130.781 96.2833
108.424 129.759 97.3464
106.267 132.967 96.4917
107.601 132.595 96.7027
108.918 132.121 95.9589
106.333 134.232 96.0339
107.486 134.061 96.3599
108.666 133.627 95.9277
107.871 108.705 98.6204
108.869 107.531 99.3929
110.028 106.604 99.1467
107.906 110.202 99.3653
108.899 109.184 99.997
110.139 108.237 99.537
107.941 111.65 99.8362
108.913 110.893 100.346
109.94 109.937 99.7416
106.837 116.993 99.8386
108.187 116.649 100.672
109.528 116.278 99.8792
106.885 118.789 99.7836
108.19 118.439 100.631
109.464 117.709 99.7038
106.899 120.67 99.7118
108.214 120.23 100.262
109.408 119.491 99.5133
106.899 122.573 99.4044
108.157 122.001 99.7343
109.201 121.28 99.0464
106.832 124.404 99.0324
108.125 123.836 99.308
109.145 123.094 98.6147
106.657 126.123 98.5899
108.021 125.59 98.9118
109.12 124.924 98.3066
106.529 127.738 98.2296
107.836 127.22 98.4642
108.898 126.646 97.9461
106.64 129.018 97.9022
107.643 128.677 98.0596
108.702 128.295 97.5404
POLYGONS 1936  7744
3 0 1 2
3 0 3 4
3 2 3 0
3 4 5 6
3 3 5 4
3 5 7 6
3 8 1 0
3 9 1 8
3 4 10 0
3 10 8 0
3 6 11 4
3 11 10 4
3 12 6 7
3 11 6 12
3 8 13 9
3 10 13 8
3 14 13 10
3 11 14 10
3 15 14 11
3 12 15 11
3 16 17 18
3 16 19 20
3 18 19 16
3 20 21 22
3 19 21 20
3 21 23 22
3 24 17 16
3 25 17 24
3 20 26 16
3 26 24 16
3 22 27 20
3 27 26 20
3 28 22 23
3 28 29 22
3 29 27 22
3 28 30 29
3 31 25 24
3 32 25 31
3 26 33 24
3 33 31 24
3 27 34 26
3 34 33 26
3 29 35 27
3 35 34 27
3 36 29 30
3 35 29 36
3 31 37 32
3 37 38 39
3 37 31 38
3 31 33 38
3 34 40 33
3 40 38 33
3 35 41 34
3 41 40 34
3 42 35 36
3 41 35 42
3 38 43 39
3 40 43 38
3 44 43 40
3 44 45 46
3 44 40 45
3 40 41 45
3 47 41 42
3 47 48 41
3 48 45 41
3 48 49 50
3 47 49 48
3 49 51 50
3 52 46 45
3 53 46 52
3 48 54 45
3 54 52 45
3 50 55 48
3 55 54 48
3 56 50 51
3 55 50 56
3 57 58 59
3 53 57 59
3 52 57 53
3 52 1 57
3 52 2 1
3 3 2 52
3 54 3 52
3 5 3 54
3 55 5 54
3 55 7 5
3 55 56 7
3 56 60 7
3 61 58 57
3 62 58 61
3 1 9 61
3 57 1 61
3 7 60 12
3 60 63 12
3 61 64 62
3 9 64 61
3 9 13 64
3 13 65 64
3 14 66 13
3 13 66 65
3 15 67 14
3 14 67 66
3 63 15 12
3 67 15 63
3 68 69 70
3 68 71 72
3 70 71 68
3 71 73 72
3 74 69 68
3 75 69 74
3 18 17 74
3 18 74 72
3 72 74 68
3 72 73 76
3 72 76 18
3 18 76 19
3 21 19 77
3 19 76 77
3 77 23 21
3 78 23 77
3 79 75 74
3 80 75 79
3 17 25 79
3 74 17 79
3 23 78 81
3 28 23 81
3 81 30 28
3 82 30 81
3 83 80 79
3 84 80 83
3 25 32 83
3 79 25 83
3 85 86 36
3 85 36 82
3 82 36 30
3 85 87 86
3 83 88 84
3 89 90 88
3 37 89 88
3 37 88 83
3 37 83 32
3 37 39 89
3 86 91 42
3 36 86 42
3 92 86 87
3 91 86 92
3 89 93 90
3 94 95 93
3 43 94 93
3 43 93 89
3 43 89 39
3 43 44 96
3 94 43 96
3 44 46 96
3 42 91 47
3 91 92 97
3 91 97 47
3 47 97 49
3 97 51 49
3 98 51 97
3 99 95 94
3 100 95 99
3 96 101 94
3 101 99 94
3 46 53 101
3 96 46 101
3 51 98 56
3 98 102 56
3 99 103 100
3 59 58 104
3 59 104 99
3 59 99 101
3 99 104 103
3 53 59 101
3 56 102 60
3 102 105 60
3 58 62 104
3 104 62 106
3 60 105 63
3 105 107 63
3 62 108 106
3 64 108 62
3 109 110 108
3 109 108 65
3 65 108 64
3 65 66 111
3 109 65 111
3 66 67 112
3 111 66 112
3 67 113 112
3 67 63 113
3 63 107 113
3 109 114 110
3 111 114 109
3 115 114 111
3 112 115 111
3 116 115 112
3 113 116 112
3 70 117 118
3 69 117 70
3 71 70 119
3 70 118 119
3 73 120 121
3 73 71 120
3 71 119 120
3 120 122 121
3 69 75 117
3 117 75 123
3 73 121 76
3 121 122 124
3 121 124 76
3 76 124 77
3 124 78 77
3 125 78 124
3 75 80 123
3 123 80 126
3 78 125 127
3 81 78 127
3 127 82 81
3 128 82 127
3 80 84 126
3 126 84 129
3 82 128 130
3 85 82 130
3 130 87 85
3 131 87 130
3 132 84 88
3 132 133 84
3 133 129 84
3 88 90 132
3 87 131 92
3 131 134 92
3 135 133 132
3 136 133 135
3 90 93 137
3 90 137 132
3 132 137 135
3 93 95 137
3 92 134 138
3 97 92 138
3 138 98 97
3 139 98 138
3 135 140 136
3 140 141 142
3 140 135 141
3 135 137 141
3 95 100 141
3 137 95 141
3 98 139 102
3 139 143 102
3 141 144 142
3 145 146 144
3 103 145 144
3 103 144 141
3 103 141 100
3 103 104 145
3 147 148 105
3 147 105 143
3 143 105 102
3 147 149 148
3 150 146 145
3 151 146 150
3 104 106 150
3 145 104 150
3 148 152 107
3 105 148 107
3 153 148 149
3 152 148 153
3 150 154 151
3 106 154 150
3 106 108 154
3 108 155 154
3 155 108 110
3 156 155 110
3 152 157 113
3 107 152 113
3 158 152 153
3 157 152 158
3 110 159 156
3 114 159 110
3 115 160 114
3 114 160 159
3 116 161 115
3 115 161 160
3 157 116 113
3 157 162 116
3 162 161 116
3 158 162 157
3 163 164 165
3 163 166 167
3 165 166 163
3 167 168 169
3 166 168 167
3 168 170 169
3 118 164 163
3 118 117 164
3 117 171 164
3 119 118 163
3 167 119 163
3 120 119 167
3 169 120 167
3 169 122 120
3 169 170 122
3 170 172 122
3 117 123 171
3 171 123 173
3 122 172 174
3 124 122 174
3 174 125 124
3 175 125 174
3 123 126 173
3 173 126 176
3 125 175 177
3 127 125 177
3 177 128 127
3 178 128 177
3 126 129 176
3 176 129 179
3 128 178 180
3 130 128 180
3 180 131 130
3 181 131 180
3 129 133 179
3 179 133 182
3 131 181 134
3 181 183 134
3 133 136 182
3 182 136 184
3 134 183 185
3 138 134 185
3 185 139 138
3 186 139 185
3 187 136 140
3 187 188 136
3 188 184 136
3 140 142 187
3 189 190 143
3 189 143 186
3 186 143 139
3 189 191 190
3 187 192 188
3 193 194 192
3 144 193 192
3 144 192 187
3 144 187 142
3 144 146 193
3 143 190 147
3 190 149 147
3 190 191 149
3 191 195 149
3 196 194 193
3 197 194 196
3 146 151 196
3 193 146 196
3 149 195 153
3 195 198 153
3 196 199 197
3 151 199 196
3 151 154 199
3 154 200 199
3 201 202 200
3 201 200 155
3 155 200 154
3 155 156 201
3 153 198 158
3 198 203 158
3 201 204 202
3 156 204 201
3 156 159 204
3 159 205 204
3 160 206 159
3 159 206 205
3 161 207 160
3 160 207 206
3 162 208 161
3 161 208 207
3 203 162 158
3 208 162 203
3 165 209 210
3 164 209 165
3 166 165 211
3 165 210 211
3 168 166 212
3 166 211 212
3 212 170 168
3 213 170 212
3 164 171 209
3 209 171 214
3 170 213 172
3 213 215 172
3 171 173 214
3 214 173 216
3 172 215 217
3 174 172 217
3 217 175 174
3 218 175 217
3 173 176 216
3 216 176 219
3 175 218 220
3 177 175 220
3 220 178 177
3 221 178 220
3 176 179 219
3 219 179 222
3 178 221 223
3 180 178 223
3 223 181 180
3 224 181 223
3 179 182 222
3 222 182 225
3 181 224 183
3 224 226 183
3 182 184 225
3 225 184 227
3 183 226 228
3 185 183 228
3 228 186 185
3 229 186 228
3 184 188 227
3 227 188 230
3 186 229 231
3 189 186 231
3 231 191 189
3 232 191 231
3 188 233 230
3 192 233 188
3 233 192 194
3 234 233 194
3 191 232 195
3 232 235 195
3 194 197 234
3 234 197 236
3 195 235 198
3 235 237 198
3 197 238 236
3 199 238 197
3 200 239 199
3 199 239 238
3 239 200 202
3 240 239 202
3 198 237 203
3 237 241 203
3 202 242 240
3 204 242 202
3 205 243 204
3 204 243 242
3 206 244 205
3 205 244 243
3 207 245 206
3 206 245 244
3 208 246 207
3 207 246 245
3 241 208 203
3 246 208 241
3 247 248 249
3 247 250 251
3 249 250 247
3 251 252 253
3 250 252 251
3 252 254 253
3 210 248 247
3 210 209 248
3 209 255 248
3 211 210 247
3 251 211 247
3 212 211 251
3 253 212 251
3 253 213 212
3 253 254 213
3 254 256 213
3 209 214 255
3 255 214 257
3 213 256 215
3 256 258 215
3 214 216 257
3 257 216 259
3 215 258 260
3 217 215 260
3 260 218 217
3 261 218 260
3 216 219 259
3 259 219 262
3 218 261 263
3 220 218 263
3 263 221 220
3 264 221 263
3 219 222 262
3 262 222 265
3 221 264 266
3 223 221 266
3 266 224 223
3 267 224 266
3 222 225 265
3 265 225 268
3 224 267 226
3 267 269 226
3 225 227 268
3 268 227 270
3 226 269 271
3 228 226 271
3 271 229 228
3 272 229 271
3 227 230 270
3 270 230 273
3 274 231 229
3 274 229 275
3 275 229 272
3 231 274 232
3 230 276 273
3 233 276 230
3 276 233 234
3 277 276 234
3 274 275 278
3 278 232 274
3 278 279 232
3 279 235 232
3 234 236 277
3 277 236 280
3 235 279 237
3 279 281 237
3 236 282 280
3 238 282 236
3 239 283 238
3 238 283 282
3 283 239 240
3 284 283 240
3 237 281 241
3 281 285 241
3 240 286 284
3 242 286 240
3 243 287 242
3 242 287 286
3 244 288 243
3 243 288 287
3 245 289 244
3 244 289 288
3 246 290 245
3 245 290 289
3 285 246 241
3 290 246 285
3 249 291 292
3 248 291 249
3 250 249 293
3 249 292 293
3 252 250 294
3 250 293 294
3 294 254 252
3 295 254 294
3 248 255 291
3 291 255 296
3 297 298 256
3 297 256 295
3 295 256 254
3 297 299 298
3 255 257 296
3 296 257 300
3 298 301 258
3 256 298 258
3 302 298 299
3 301 298 302
3 257 259 300
3 300 259 303
3 258 301 260
3 261 304 305
3 260 304 261
3 260 302 304
3 260 301 302
3 304 306 305
3 259 262 303
3 303 262 307
3 261 305 263
3 305 264 263
3 305 306 264
3 306 308 264
3 262 265 307
3 307 265 309
3 264 308 310
3 266 264 310
3 310 267 266
3 311 267 310
3 265 268 309
3 309 268 312
3 313 314 269
3 313 269 311
3 311 269 267
3 313 315 314
3 268 270 312
3 312 270 316
3 269 314 271
3 314 272 271
3 314 315 272
3 315 317 272
3 270 273 316
3 316 273 318
3 272 317 275
3 317 319 275
3 273 320 318
3 276 320 273
3 320 276 277
3 321 320 277
3 275 319 322
3 278 275 322
3 322 279 278
3 323 279 322
3 277 280 321
3 321 280 324
3 279 323 281
3 323 325 281
3 280 326 324
3 282 326 280
3 283 327 282
3 282 327 326
3 327 283 284
3 328 327 284
3 281 325 285
3 325 329 285
3 284 330 328
3 286 330 284
3 287 331 286
3 286 331 330
3 288 332 287
3 287 332 331
3 289 333 288
3 288 333 332
3 290 334 289
3 289 334 333
3 329 290 285
3 334 290 329
3 335 336 337
3 335 338 339
3 337 338 335
3 338 340 339
3 292 291 341
3 335 342 336
3 335 292 342
3 335 293 292
3 341 342 292
3 294 293 335
3 339 294 335
3 295 343 344
3 294 343 295
3 294 340 343
3 294 339 340
3 343 345 344
3 341 346 347
3 341 291 346
3 291 296 346
3 342 341 347
3 295 344 297
3 344 299 297
3 344 345 299
3 345 348 299
3 296 300 346
3 346 300 349
3 299 348 302
3 348 350 302
3 300 303 349
3 349 303 351
3 302 350 352
3 304 302 352
3 352 306 304
3 353 306 352
3 303 307 351
3 351 307 354
3 355 356 308
3 355 308 353
3 353 308 306
3 355 357 356
3 307 309 354
3 354 309 358
3 308 356 310
3 311 359 360
3 310 359 311
3 310 357 359
3 310 356 357
3 359 361 360
3 309 312 358
3 358 312 362
3 311 360 313
3 360 315 313
3 360 361 315
3 361 363 315
3 312 316 362
3 362 316 364
3 315 363 317
3 363 365 317
3 316 318 364
3 364 318 366
3 317 365 319
3 365 367 319
3 318 368 366
3 320 368 318
3 368 320 321
3 369 368 321
3 370 322 319
3 370 319 371
3 371 319 367
3 322 370 323
3 372 324 373
3 372 369 324
3 369 321 324
3 372 373 374
3 375 370 371
3 376 375 371
3 323 375 325
3 370 375 323
3 324 326 373
3 373 377 374
3 373 326 377
3 326 327 377
3 328 378 379
3 328 379 327
3 327 379 377
3 378 380 381
3 379 378 381
3 380 382 383
3 381 380 383
3 382 384 385
3 383 382 385
3 376 385 384
3 376 384 375
3 375 384 386
3 325 386 329
3 375 386 325
3 328 330 378
3 331 378 330
3 380 378 331
3 332 380 331
3 382 380 332
3 333 382 332
3 384 382 333
3 334 384 333
3 386 384 334
3 329 386 334
3 387 388 389
3 387 390 391
3 389 390 387
3 390 392 391
3 337 388 387
3 337 336 388
3 336 393 388
3 338 337 387
3 391 338 387
3 340 394 395
3 338 394 340
3 338 392 394
3 338 391 392
3 394 396 395
3 336 342 393
3 393 342 397
3 340 395 343
3 395 345 343
3 395 396 345
3 396 398 345
3 347 399 400
3 346 399 347
3 397 342 347
3 400 397 347
3 401 402 348
3 401 348 398
3 398 348 345
3 401 403 402
3 346 349 399
3 399 349 404
3 402 405 350
3 348 402 350
3 406 402 403
3 405 402 406
3 349 351 404
3 404 351 407
3 350 405 352
3 353 408 409
3 352 408 353
3 352 406 408
3 352 405 406
3 408 410 409
3 351 354 407
3 407 354 411
3 353 409 355
3 357 412 413
3 355 412 357
3 355 410 412
3 355 409 410
3 412 414 413
3 354 358 411
3 411 358 415
3 357 413 359
3 413 361 359
3 413 414 361
3 414 416 361
3 358 362 415
3 415 362 417
3 361 416 363
3 416 418 363
3 362 364 417
3 417 364 419
3 420 421 365
3 420 365 418
3 418 365 363
3 420 422 421
3 423 366 424
3 423 419 366
3 419 364 366
3 423 424 425
3 421 426 367
3 365 421 367
3 427 421 422
3 426 421 427
3 366 368 424
3 369 428 429
3 368 369 429
3 368 429 425
3 368 425 424
3 429 428 430
3 426 431 371
3 367 426 371
3 432 426 427
3 431 426 432
3 369 372 428
3 374 433 434
3 372 374 434
3 372 434 430
3 372 430 428
3 434 433 435
3 431 436 437
3 431 437 371
3 371 437 376
3 432 436 431
3 374 377 433
3 433 438 435
3 433 377 438
3 377 379 438
3 381 439 379
3 379 439 438
3 383 440 381
3 381 440 439
3 385 441 383
3 383 441 440
3 437 385 376
3 441 385 437
3 442 443 444
3 442 445 446
3 444 445 442
3 446 447 448
3 445 447 446
3 447 449 448
3 389 443 442
3 389 388 443
3 388 450 443
3 390 389 442
3 446 390 442
3 392 390 446
3 392 446 451
3 451 446 448
3 452 448 449
3 451 448 452
3 388 393 450
3 450 393 453
3 392 451 394
3 396 454 455
3 394 454 396
3 394 452 454
3 394 451 452
3 454 456 455
3 393 397 453
3 453 397 457
3 455 458 398
3 396 455 398
3 459 455 456
3 458 455 459
3 400 460 461
3 399 460 400
3 457 397 400
3 461 457 400
3 398 458 401
3 403 462 463
3 401 462 403
3 401 459 462
3 401 458 459
3 462 464 463
3 399 404 460
3 460 404 465
3 463 466 406
3 403 463 406
3 467 463 464
3 466 463 467
3 404 407 465
3 465 407 468
3 406 466 408
3 410 469 470
3 408 469 410
3 408 467 469
3 408 466 467
3 469 471 470
3 407 411 468
3 468 411 472
3 410 470 412
3 470 414 412
3 470 471 414
3 471 473 414
3 411 415 472
3 472 415 474
3 475 476 416
3 475 416 473
3 473 416 414
3 475 477 476
3 478 417 479
3 478 474 417
3 474 415 417
3 478 479 480
3 476 481 418
3 416 476 418
3 482 476 477
3 481 476 482
3 479 419 483
3 417 419 479
3 484 480 479
3 483 484 479
3 418 481 420
3 481 422 420
3 481 482 422
3 482 485 422
3 419 423 483
3 483 423 425
3 483 425 484
3 484 425 486
3 422 485 427
3 485 487 427
3 425 488 486
3 429 488 425
3 488 429 430
3 489 488 430
3 427 487 432
3 487 490 432
3 430 491 489
3 434 491 430
3 435 492 493
3 435 493 434
3 434 493 491
3 493 492 494
3 436 495 496
3 437 436 496
3 490 436 432
3 495 436 490
3 435 438 492
3 492 497 494
3 492 438 497
3 438 439 497
3 440 498 439
3 439 498 497
3 441 499 440
3 440 499 498
3 496 441 437
3 499 441 496
3 444 500 501
3 443 500 444
3 445 444 502
3 444 501 502
3 447 445 503
3 445 502 503
3 503 449 447
3 504 449 503
3 443 450 500
3 500 450 505
3 506 507 452
3 506 452 504
3 504 452 449
3 506 508 507
3 450 453 505
3 505 453 509
3 452 507 454
3 456 510 511
3 454 510 456
3 454 508 510
3 454 507 508
3 510 512 511
3 453 457 509
3 509 457 513
3 511 514 459
3 456 511 459
3 515 511 512
3 514 511 515
3 461 460 516
3 461 516 517
3 461 517 457
3 457 517 513
3 459 514 462
3 464 518 519
3 462 518 464
3 462 515 518
3 462 514 515
3 518 520 519
3 516 521 522
3 516 460 521
3 460 465 521
3 517 516 522
3 519 523 467
3 464 519 467
3 524 519 520
3 523 519 524
3 465 468 521
3 521 468 525
3 467 523 469
3 471 526 527
3 469 526 471
3 469 524 526
3 469 523 524
3 526 528 527
3 468 472 525
3 525 472 529
3 527 530 473
3 471 527 473
3 531 527 528
3 530 527 531
3 532 474 533
3 532 529 474
3 529 472 474
3 532 533 534
3 473 530 475
3 530 477 475
3 530 531 477
3 531 535 477
3 474 478 533
3 533 478 480
3 533 480 534
3 534 480 536
3 477 535 482
3 535 537 482
3 538 484 539
3 538 536 484
3 536 480 484
3 538 539 540
3 482 537 485
3 537 541 485
3 539 486 542
3 484 486 539
3 543 540 539
3 542 543 539
3 485 541 487
3 541 544 487
3 486 488 542
3 489 545 546
3 488 489 546
3 488 546 543
3 488 543 542
3 545 547 548
3 546 545 548
3 548 547 549
3 550 551 552
3 550 544 551
3 550 490 544
3 490 487 544
3 489 491 545
3 493 545 491
3 547 545 493
3 494 553 554
3 493 494 554
3 493 554 549
3 493 549 547
3 553 555 556
3 554 553 556
3 555 557 558
3 556 555 558
3 552 558 557
3 550 552 557
3 550 557 496
3 550 496 495
3 490 550 495
3 494 497 553
3 498 553 497
3 555 553 498
3 499 555 498
3 557 555 499
3 496 557 499
3 559 560 561
3 559 562 563
3 561 562 559
3 563 564 565
3 562 564 563
3 565 566 567
3 564 566 565
3 566 568 567
3 501 560 559
3 501 500 560
3 500 569 560
3 502 501 559
3 563 502 559
3 503 502 563
3 565 503 563
3 504 503 565
3 504 565 570
3 570 565 567
3 571 567 568
3 570 567 571
3 500 505 569
3 569 505 572
3 504 570 506
3 508 573 574
3 506 573 508
3 506 571 573
3 506 570 571
3 573 575 574
3 505 509 572
3 572 509 576
3 508 574 510
3 574 512 510
3 574 575 512
3 575 577 512
3 509 513 576
3 576 513 578
3 579 580 515
3 579 515 577
3 577 515 512
3 579 581 580
3 513 517 578
3 578 517 582
3 515 580 518
3 580 520 518
3 580 581 520
3 581 583 520
3 522 521 584
3 522 584 585
3 522 585 517
3 517 585 582
3 520 583 524
3 583 586 524
3 584 525 587
3 521 525 584
3 588 585 584
3 587 588 584
3 524 586 589
3 526 524 589
3 589 528 526
3 590 528 589
3 587 529 591
3 525 529 587
3 592 588 587
3 591 592 587
3 528 590 531
3 590 593 531
3 529 532 591
3 591 532 534
3 591 534 592
3 592 534 594
3 531 593 535
3 593 595 535
3 596 536 597
3 596 594 536
3 594 534 536
3 597 598 599
3 596 597 599
3 599 598 600
3 535 595 537
3 595 601 537
3 536 538 597
3 540 597 538
3 540 602 597
3 602 598 597
3 603 600 598
3 602 603 598
3 604 605 606
3 604 601 605
3 604 541 601
3 541 537 601
3 602 543 607
3 540 543 602
3 608 603 602
3 608 602 609
3 609 602 607
3 608 609 610
3 611 604 606
3 612 611 606
3 541 611 544
3 604 611 541
3 543 546 607
3 548 607 546
3 609 607 548
3 609 548 549
3 609 549 610
3 610 549 613
3 551 611 612
3 551 612 552
3 552 612 614
3 544 611 551
3 549 615 613
3 554 615 549
3 556 616 554
3 554 616 615
3 558 617 556
3 556 617 616
3 614 558 552
3 617 558 614
3 618 619 620
3 618 621 622
3 620 621 618
3 622 623 624
3 621 623 622
3 623 625 624
3 626 619 618
3 627 619 626
3 622 628 618
3 628 626 618
3 624 629 622
3 629 628 622
3 630 624 625
3 630 631 624
3 631 629 624
3 630 632 631
3 561 633 634
3 560 633 561
3 627 626 562
3 627 562 634
3 634 562 561
3 564 562 626
3 628 564 626
3 566 564 628
3 629 566 628
3 568 566 629
3 568 629 635
3 635 629 631
3 636 631 632
3 636 637 631
3 637 635 631
3 636 638 637
3 560 569 633
3 633 569 639
3 635 640 571
3 568 635 571
3 637 641 635
3 641 640 635
3 642 637 638
3 641 637 642
3 569 572 639
3 639 572 643
3 571 640 573
3 575 573 640
3 575 640 644
3 644 640 641
3 645 641 642
3 644 641 645
3 572 576 643
3 643 576 646
3 644 647 577
3 575 644 577
3 648 644 645
3 647 644 648
3 576 578 646
3 646 578 649
3 577 647 579
3 581 650 651
3 579 650 581
3 579 648 650
3 579 647 648
3 650 652 651
3 578 582 649
3 649 582 653
3 651 654 583
3 581 651 583
3 655 651 652
3 654 651 655
3 582 585 653
3 653 585 656
3 654 657 586
3 583 654 586
3 658 654 655
3 657 654 658
3 585 588 656
3 656 588 659
3 586 657 589
3 657 590 589
3 657 658 590
3 658 660 590
3 661 592 662
3 661 659 592
3 659 588 592
3 661 662 663
3 590 660 593
3 660 664 593
3 662 594 665
3 592 594 662
3 666 663 662
3 665 666 662
3 593 664 595
3 664 667 595
3 594 596 665
3 665 668 666
3 665 596 668
3 596 599 668
3 668 599 600
3 669 668 600
3 595 667 601
3 667 670 601
3 671 603 672
3 671 669 603
3 669 600 603
3 671 672 673
3 605 674 675
3 606 605 675
3 670 605 601
3 674 605 670
3 603 608 672
3 610 676 677
3 608 610 677
3 608 677 673
3 608 673 672
3 676 678 679
3 677 676 679
3 678 680 681
3 679 678 681
3 680 675 681
3 680 612 675
3 612 606 675
3 676 613 682
3 610 613 676
3 678 676 683
3 683 676 682
3 680 678 684
3 684 678 683
3 612 684 614
3 680 684 612
3 613 615 682
3 616 682 615
3 683 682 616
3 617 683 616
3 684 683 617
3 614 684 617
3 685 686 687
3 685 688 689
3 687 688 685
3 689 690 691
3 688 690 689
3 690 692 691
3 620 693 694
3 619 693 620
3 686 685 621
3 686 621 694
3 694 621 620
3 623 621 685
3 689 623 685
3 625 623 689
3 625 689 695
3 695 689 691
3 696 691 692
3 696 697 691
3 697 695 691
3 696 698 697
3 619 627 693
3 693 627 699
3 625 695 630
3 632 630 695
3 632 695 700
3 700 695 697
3 701 697 698
3 700 697 701
3 634 633 702
3 634 702 703
3 634 703 627
3 627 703 699
3 632 700 636
3 700 638 636
3 700 701 638
3 701 704 638
3 702 639 705
3 633 639 702
3 706 703 702
3 705 706 702
3 638 704 642
3 704 707 642
3 705 643 708
3 639 643 705
3 709 706 705
3 708 709 705
3 642 707 645
3 707 710 645
3 708 711 712
3 708 643 711
3 643 646 711
3 709 708 712
3 645 710 648
3 710 713 648
3 646 649 711
3 711 649 714
3 648 713 715
3 650 648 715
3 715 652 650
3 716 652 715
3 717 653 718
3 717 714 653
3 714 649 653
3 717 718 719
3 652 716 655
3 716 720 655
3 718 656 721
3 653 656 718
3 722 719 718
3 721 722 718
3 655 720 658
3 720 723 658
3 721 659 724
3 656 659 721
3 725 722 721
3 724 725 721
3 658 723 660
3 723 726 660
3 659 661 724
3 663 727 728
3 661 663 728
3 661 728 725
3 661 725 724
3 728 727 729
3 660 726 664
3 726 730 664
3 727 666 731
3 663 666 727
3 732 729 727
3 731 732 727
3 664 730 667
3 730 733 667
3 666 668 731
3 669 734 735
3 668 669 735
3 668 735 732
3 668 732 731
3 734 736 737
3 735 734 737
3 736 738 739
3 737 736 739
3 738 740 741
3 739 738 741
3 740 742 743
3 741 740 743
3 742 733 743
3 742 670 733
3 670 667 733
3 669 671 734
3 673 734 671
3 673 744 734
3 744 736 734
3 738 736 745
3 745 736 744
3 740 738 746
3 746 738 745
3 674 746 675
3 674 742 746
3 742 740 746
3 670 742 674
3 673 677 744
3 679 744 677
3 745 744 679
3 681 745 679
3 746 745 681
3 675 746 681
3 747 748 749
3 747 750 751
3 749 750 747
3 751 752 753
3 750 752 751
3 752 754 753
3 755 748 747
3 756 748 755
3 751 757 747
3 757 755 747
3 753 758 751
3 758 757 751
3 759 753 754
3 758 753 759
3 760 756 755
3 761 756 760
3 757 762 755
3 762 760 755
3 758 763 757
3 763 762 757
3 764 758 759
3 763 758 764
3 765 766 767
3 761 765 767
3 761 760 765
3 760 768 765
3 762 769 760
3 769 768 760
3 770 763 771
3 770 769 763
3 769 762 763
3 764 771 763
3 772 766 765
3 773 766 772
3 768 774 765
3 774 772 765
3 769 775 768
3 775 774 768
3 776 769 770
3 775 769 776
3 687 777 778
3 686 777 687
3 773 772 688
3 773 688 778
3 778 688 687
3 690 688 772
3 774 690 772
3 692 690 774
3 692 774 779
3 779 774 775
3 780 775 776
3 779 775 780
3 694 781 782
3 693 781 694
3 777 686 694
3 782 777 694
3 692 779 696
3 779 698 696
3 779 780 698
3 780 783 698
3 693 699 781
3 781 699 784
3 698 783 701
3 783 785 701
3 699 703 784
3 784 703 786
3 701 785 704
3 785 787 704
3 703 706 786
3 786 706 788
3 704 787 707
3 787 789 707
3 706 709 788
3 788 709 790
3 707 789 710
3 789 791 710
3 712 711 792
3 712 792 793
3 712 793 709
3 709 793 790
3 710 791 713
3 791 794 713
3 792 714 795
3 711 714 792
3 796 793 792
3 795 796 792
3 713 794 797
3 715 713 797
3 797 716 715
3 798 716 797
3 714 717 795
3 719 799 800
3 717 719 800
3 717 800 796
3 717 796 795
3 800 799 801
3 716 798 720
3 798 802 720
3 799 722 803
3 719 722 799
3 804 801 799
3 803 804 799
3 720 802 723
3 802 805 723
3 803 725 806
3 722 725 803
3 807 804 803
3 806 807 803
3 808 809 810
3 808 805 809
3 808 726 805
3 726 723 805
3 725 728 806
3 729 811 812
3 728 729 812
3 728 812 807
3 728 807 806
3 812 811 813
3 814 808 810
3 815 814 810
3 726 814 730
3 808 814 726
3 811 732 816
3 729 732 811
3 817 813 811
3 817 811 818
3 818 811 816
3 818 819 820
3 817 818 820
3 819 821 822
3 820 819 822
3 815 822 821
3 815 821 814
3 814 821 823
3 730 823 733
3 814 823 730
3 732 735 816
3 737 816 735
3 818 816 737
3 739 818 737
3 819 818 739
3 741 819 739
3 821 819 741
3 743 821 741
3 823 821 743
3 733 823 743
3 749 824 825
3 748 824 749
3 750 749 826
3 749 825 826
3 752 750 827
3 750 826 827
3 827 754 752
3 828 754 827
3 748 756 824
3 824 756 829
3 754 828 759
3 828 830 759
3 756 761 829
3 829 761 831
3 759 830 764
3 830 832 764
3 767 833 834
3 766 833 767
3 831 761 767
3 834 831 767
3 771 835 836
3 770 771 836
3 832 771 764
3 835 771 832
3 766 773 833
3 833 773 837
3 770 836 776
3 836 838 776
3 778 839 840
3 777 839 778
3 837 773 778
3 840 837 778
3 776 838 780
3 838 841 780
3 782 781 842
3 782 842 843
3 782 843 777
3 777 843 839
3 780 841 783
3 841 844 783
3 842 784 845
3 781 784 842
3 846 843 842
3 845 846 842
3 783 844 785
3 844 847 785
3 845 786 848
3 784 786 845
3 849 846 845
3 848 849 845
3 785 847 787
3 847 850 787
3 848 788 851
3 786 788 848
3 852 849 848
3 851 852 848
3 787 850 789
3 850 853 789
3 851 790 854
3 788 790 851
3 855 852 851
3 854 855 851
3 789 853 791
3 853 856 791
3 854 793 857
3 790 793 854
3 858 855 854
3 858 854 859
3 859 854 857
3 858 859 860
3 791 856 794
3 856 861 794
3 857 796 862
3 793 796 857
3 859 857 863
3 863 857 862
3 864 860 859
3 863 864 859
3 865 797 794
3 865 794 866
3 866 794 861
3 797 865 798
3 796 800 862
3 801 862 800
3 801 867 862
3 867 863 862
3 868 864 863
3 867 868 863
3 869 865 866
3 870 869 866
3 798 869 802
3 865 869 798
3 867 804 871
3 801 804 867
3 872 868 867
3 871 872 867
3 873 869 870
3 874 873 870
3 802 873 805
3 869 873 802
3 871 807 875
3 804 807 871
3 876 872 871
3 876 871 877
3 877 871 875
3 877 878 879
3 876 877 879
3 878 880 881
3 879 878 881
3 874 881 880
3 873 874 880
3 873 880 810
3 873 810 809
3 805 873 809
3 807 812 875
3 813 875 812
3 813 882 875
3 882 877 875
3 878 877 883
3 883 877 882
3 880 878 884
3 884 878 883
3 810 884 815
3 880 884 810
3 813 817 882
3 820 882 817
3 883 882 820
3 822 883 820
3 884 883 822
3 815 884 822
3 825 885 886
3 824 885 825
3 826 825 887
3 825 886 887
3 827 826 888
3 826 887 888
3 888 828 827
3 889 828 888
3 824 829 885
3 885 829 890
3 828 889 830
3 889 891 830
3 829 831 890
3 890 831 892
3 830 891 832
3 891 893 832
3 834 833 894
3 895 892 831
3 895 831 894
3 895 894 896
3 894 831 834
3 896 897 898
3 895 896 898
3 897 836 835
3 897 835 898
3 898 835 899
3 893 835 832
3 899 835 893
3 894 900 901
3 894 833 900
3 833 837 900
3 896 894 901
3 902 896 901
3 897 896 902
3 903 897 902
3 903 836 897
3 903 904 836
3 904 838 836
3 840 839 905
3 840 905 906
3 840 906 837
3 837 906 900
3 838 904 841
3 904 907 841
3 905 843 908
3 839 843 905
3 909 906 905
3 908 909 905
3 841 907 844
3 907 910 844
3 908 846 911
3 843 846 908
3 912 909 908
3 911 912 908
3 844 910 847
3 910 913 847
3 911 849 914
3 846 849 911
3 915 912 911
3 914 915 911
3 847 913 850
3 913 916 850
3 914 852 917
3 849 852 914
3 918 915 914
3 917 918 914
3 850 916 853
3 916 919 853
3 917 855 920
3 852 855 917
3 921 918 917
3 920 921 917
3 853 919 856
3 919 922 856
3 855 858 920
3 920 858 860
3 920 860 921
3 921 860 923
3 856 922 861
3 922 924 861
3 925 864 926
3 925 923 864
3 923 860 864
3 926 927 928
3 925 926 928
3 927 929 930
3 928 927 930
3 929 924 930
3 929 866 924
3 866 861 924
3 926 868 931
3 864 868 926
3 927 926 932
3 932 926 931
3 929 927 933
3 933 927 932
3 866 933 870
3 929 933 866
3 931 872 934
3 868 872 931
3 932 931 935
3 935 931 934
3 933 932 936
3 936 932 935
3 870 936 874
3 933 936 870
3 872 876 934
3 879 934 876
3 935 934 879
3 881 935 879
3 936 935 881
3 874 936 881
3 886 885 937
3 886 938 887
3 937 938 886
3 887 939 888
3 938 939 887
3 888 939 889
3 937 890 940
3 885 890 937
3 938 937 941
3 941 937 940
3 939 938 942
3 942 938 941
3 889 942 891
3 939 942 889
3 940 892 943
3 890 892 940
3 941 940 944
3 944 940 943
3 942 941 945
3 945 941 944
3 891 945 893
3 942 945 891
3 892 895 943
3 898 943 895
3 944 943 898
3 899 944 898
3 945 944 899
3 893 945 899
3 901 900 946
3 901 947 902
3 946 947 901
3 902 948 903
3 947 948 902
3 903 948 904
3 946 906 949
3 900 906 946
3 947 946 950
3 950 946 949
3 948 947 951
3 951 947 950
3 904 951 907
3 948 951 904
3 949 909 952
3 906 909 949
3 950 949 953
3 953 949 952
3 951 950 954
3 954 950 953
3 907 954 910
3 951 954 907
3 952 912 955
3 909 912 952
3 953 952 956
3 956 952 955
3 954 953 957
3 957 953 956
3 910 957 913
3 954 957 910
3 955 915 958
3 912 915 955
3 956 955 959
3 959 955 958
3 957 956 960
3 960 956 959
3 913 960 916
3 957 960 913
3 958 918 961
3 915 918 958
3 959 958 962
3 962 958 961
3 960 959 963
3 963 959 962
3 916 963 919
3 960 963 916
3 961 921 964
3 918 921 961
3 962 961 965
3 965 961 964
3 963 962 966
3 966 962 965
3 919 966 922
3 963 966 919
3 964 923 967
3 921 923 964
3 965 964 968
3 968 964 967
3 966 965 969
3 969 965 968
3 922 969 924
3 966 969 922
3 923 925 967
3 928 967 925
3 968 967 928
3 930 968 928
3 969 968 930
3 924 969 930
