# Supplementary material for: Subcortical shape biomarkers reveal limbic and basal ganglia damage in anti-LGI1 encephalitis
Source: Front Immunol. 2025 Jul 4;16:1623577. doi: 10.3389/fimmu.2025.1623577 (PMC12270846; doi:10.3389/fimmu.2025.1623577)
Supplement: Supplementary file 1 [file DataSheet1.zip › raw data/wmN02-L_Hipp_first.vtk]

# vtk DataFile Version 3.0
this file was written using fslvtkio
ASCII
DATASET POLYDATA
POINTS 732 float
114.503 114.617 44.5512
113.249 113.628 45.5002
114.385 112.937 45.2781
115.552 112.795 44.9955
115.961 114.843 44.1015
117.01 113.047 44.7817
117.491 114.943 44.2152
118.567 114.102 44.8967
113.354 115.785 44.538
112.129 115.519 45.2517
114.805 116.653 44.2397
116.356 116.545 44.1869
118.251 115.986 44.8071
112.171 117.211 44.6692
110.524 117.707 46.0974
110.912 116.219 45.8697
113.637 117.587 44.47
114.915 118.224 45.2731
116.192 117.995 45.3652
117.49 117.245 45.1524
111.668 118.59 45.8136
110.525 118.986 47.2153
113.151 118.552 45.6017
114.377 118.761 46.607
115.764 118.313 47.3663
117.321 117.944 46.542
111.779 119.156 47.4016
113.173 119.084 47.5263
114.624 111.563 46.01
112.581 111.881 47.1225
113.394 110.511 47.4415
115.189 109.993 46.6455
116.515 111.362 45.398
117.175 110.241 46.0162
118.311 112.375 45.4174
118.922 111.274 46.0162
119.854 113.229 45.7991
120.556 112.256 46.5315
112.283 113.13 46.3903
110.1 113.783 47.6147
110.685 112.513 48.0659
119.594 114.92 45.6858
120.95 114.333 46.8688
110.143 114.994 47.229
108.213 115.99 48.161
108.251 114.587 48.6214
111.41 114.87 46.1887
119.566 116.239 46.6852
120.674 115.748 47.2824
109.536 116.674 47.1147
108.044 117.61 48.2504
119.848 116.779 48.515
118.561 116.998 46.5185
109.236 118.342 47.3212
108.167 118.822 48.7082
114.495 118.741 47.9845
114.474 118.434 49.6511
113.046 119.132 48.9771
116.101 118.27 49.1318
117.38 117.934 48.0068
109.97 119.352 48.7658
111.419 119.395 49.1698
118.718 108.391 47.3004
116.775 107.86 47.7286
117.913 106.942 48.3637
119.579 107.372 48.2282
120.399 109.014 47.4959
121.133 108.164 48.3545
112.159 109.58 48.7458
110.691 109.675 49.5948
112.012 108.812 49.6385
113.39 108.263 49.3132
114.411 109.205 47.9793
115.273 107.945 48.509
116.665 109.026 47.1447
118.558 109.563 46.3766
120.298 110.53 46.6848
121.764 109.891 48.0402
121.606 111.369 47.4809
122.711 110.96 48.9377
109.386 111.458 49.0325
107.988 111.517 49.8442
109.343 110.544 49.7367
111.4 111.067 48.3996
121.679 113.139 47.3065
122.552 112.606 48.6364
106.971 113.507 49.5862
105.487 113.699 50.7572
106.763 112.384 50.0805
108.558 113.161 48.8271
121.793 114.889 48.6988
122.315 114.03 49.3276
106.293 115.452 49.5497
104.768 115.479 50.7484
121.786 115.328 50.7515
121.085 115.927 48.743
105.055 117.312 50.2198
103.814 117.839 52.3251
103.471 116.312 51.7171
106.775 116.937 48.9617
119.819 116.785 50.3732
118.623 117.391 48.3936
105.475 118.596 51.4629
106.461 118.237 49.9477
106.958 119.113 51.3635
112.82 118.698 50.1513
112.244 117.98 51.3935
111.303 118.933 50.5716
113.906 117.595 51.1398
115.552 117.567 50.6128
117.181 117.574 49.9027
108.186 119.316 50.0709
109.776 119.385 50.6256
116.694 105.807 49.8261
115.26 105.691 50.8339
116.395 105.072 50.7088
117.663 104.868 50.266
119.016 105.971 49.174
119.586 104.907 49.9533
120.738 106.748 49.1172
121.124 105.728 50.217
122.077 107.668 49.9419
122.555 107.202 50.8374
111.923 107.873 50.3902
110.661 107.853 51.206
111.953 106.886 51.2006
113.422 106.506 51.0875
114.511 106.963 49.8222
116.467 106.762 49.0967
122.27 108.999 49.1301
123.14 109.636 50.1634
109.283 109.769 50.4361
108.118 109.737 51.2543
109.48 108.709 51.2926
123.147 111.829 50.2286
106.603 111.551 50.7776
105.314 111.733 52.5138
106.715 110.283 52.0509
122.938 113.228 50.4639
104.887 112.867 51.6461
103.209 114.286 53.2094
104.036 113.096 54.0044
122.345 114.309 51.4966
103.571 114.972 52.1003
102.736 116.657 53.9039
121.385 115.084 52.7761
120.942 116.149 50.7395
103.644 117.732 54.3617
115.291 117.006 52.1031
114.152 116.64 53.6584
113.459 117.006 52.3604
116.992 117.04 51.5438
116.179 116.657 53.2641
118.518 117.128 50.3404
118.189 116.574 52.3054
119.824 116.456 52.1935
105.095 118.627 53.0738
108.584 118.774 51.8842
106.916 118.656 53.0558
110.406 118.522 51.6109
109.658 117.965 52.6979
111.817 117.278 52.5079
116.304 104.383 51.5649
114.899 104.002 52.6547
116.142 103.428 52.5307
117.264 103.067 52.0715
118.363 103.988 51.101
119.379 103.059 51.8452
120.439 104.247 51.0544
121.371 103.846 52.3725
121.947 105.378 51.2715
122.776 105.79 52.464
112.036 105.999 52.1051
110.404 106.367 52.5264
111.452 105.134 53.5133
112.971 104.484 53.1019
114.077 105.186 51.867
123.117 107.516 51.7737
109.54 107.736 52.0591
108.206 107.984 53.8068
109.226 106.888 53.5557
123.503 108.895 51.8694
123.549 110.341 51.4892
123.907 109.102 53.6751
107.88 108.973 52.4177
106.096 110.311 53.4144
107.089 109.159 54.3962
123.58 111.558 51.9541
123.886 110.398 53.6414
105.171 111.849 54.4391
123.308 111.821 53.5032
123.106 112.904 52.0058
102.895 115.187 54.8436
104.581 113.19 55.4918
122.389 113.821 53.0786
103.767 116.568 56.2226
116.961 116.197 54.0501
115.553 115.19 55.6074
115.231 116.017 54.6116
118.792 115.996 53.5213
117.485 115.405 54.7189
120.455 115.749 52.7244
119.58 115.129 54.3837
121.134 114.489 54.0925
104.86 117.496 55.9404
109.085 117.645 53.8637
108.387 117.171 55.5032
107.248 117.881 54.3878
110.819 117.167 53.8337
109.907 116.706 55.378
112.564 116.952 53.755
111.698 116.416 55.1265
113.571 116.115 54.795
105.598 118.199 54.4812
116.029 102.509 53.4182
114.814 102.202 54.6714
115.9 101.534 54.3067
117.029 101.215 53.9825
118.061 102.184 52.9159
119.119 101.304 53.736
120.056 102.417 52.8391
120.95 101.945 54.2442
121.124 102.862 53.2375
122.017 103.299 53.9322
114.232 103.579 53.9145
112.812 103.55 54.9025
113.915 102.985 54.8671
122.701 104.831 53.5634
123.537 106.372 53.6804
123.751 105.706 55.2483
109.914 105.946 54.001
108.525 106.92 55.192
110.242 105.38 55.4353
111.776 104.402 54.5912
123.718 107.77 53.4758
123.974 107.463 55.2131
107.732 108.4 55.9501
124.094 108.94 55.4693
106.007 110.555 55.3328
107.041 109.533 56.4588
123.958 110.675 55.19
105.781 112.019 56.3946
123.467 111.546 54.9395
122.606 112.7 54.376
103.994 114.788 56.1086
105.506 113.308 56.9647
120.224 113.914 55.2391
119.023 113.247 56.6867
118.723 114.333 55.6377
121.601 113.479 54.4424
120.921 112.999 55.9475
105.286 115.47 57.119
106.172 116.464 56.9276
108.479 116.31 56.5193
107.345 115.409 57.2189
110.499 115.8 56.1863
109.287 115.199 57.1487
112.278 115.363 55.9147
111.077 114.725 57.0163
114.063 115.389 55.5681
113.309 114.714 56.6315
115.372 114.623 56.6899
117.306 114.652 55.742
106.683 117.283 56.0533
115.727 100.742 55.2583
114.828 100.622 56.212
115.837 99.6224 55.9546
116.967 99.272 55.507
117.783 100.217 54.6754
118.914 99.2394 55.4695
119.691 100.478 54.7076
120.677 99.7388 55.8599
120.922 100.94 55.1973
122.007 101.32 55.8541
113.57 102.355 55.6322
112.678 102.254 56.5487
113.873 101.42 56.377
122.596 102.541 55.3206
123.191 104.184 55.0276
123.699 103.912 56.4129
111.461 104.124 56.1128
111.219 103.782 57.564
111.871 102.995 56.7813
124.167 105.846 56.5238
109.159 106.58 56.6544
110.398 105.548 56.981
124.206 107.543 56.751
108.598 108.107 57.2641
109.65 107.454 58.0545
123.794 109.468 56.7588
106.916 111.116 57.2859
108.249 109.73 58.0219
123.173 111.334 55.9811
123.21 110.194 56.9806
122.266 111.09 57.3699
107.191 112.815 57.658
108.225 111.581 58.2912
122.168 112.345 56.0437
121.114 111.506 57.6342
120.436 112.331 57.1977
106.268 114.332 57.6378
108.266 114.294 57.804
109.319 112.87 58.1716
110.054 113.817 57.7357
112.241 113.961 57.4939
111.273 112.952 58.165
114.105 113.906 57.4637
113.025 112.853 58.1212
116.026 113.806 57.2491
114.935 112.901 57.9936
117.526 113.71 56.7901
116.86 112.819 57.7681
118.832 112.472 57.5473
118.173 97.3476 57.0125
116.905 96.8453 57.5056
118.174 96.3721 57.766
119.357 96.3872 58.0315
120.108 97.8555 57.3294
120.715 97.1707 58.4791
115.888 98.5432 56.6803
114.469 99.0889 57.597
115.21 97.6927 57.7886
117.846 98.3924 56.0968
119.824 98.4516 56.551
121.48 98.5536 57.7465
122.024 99.9064 56.9356
122.784 99.1382 58.2591
123.152 100.906 57.8172
123.529 100.512 59.1732
113.869 100.615 57.0528
112.57 100.819 58.1585
113.066 99.6301 58.6241
123.204 102.078 56.7233
123.727 102.58 58.0094
111.883 102.113 57.7407
110.994 101.686 59.1463
111.719 101.065 58.6301
124.16 104.33 57.688
111.562 103.26 59.1647
111.709 104.579 58.5758
112.887 104.504 59.7842
124.237 105.996 57.9644
111.02 105.882 58.2249
112.355 105.76 59.2269
123.908 107.973 58.0172
109.69 109.183 58.8711
110.586 107.624 58.8664
123.031 109.651 57.8955
123.249 108.641 58.7665
122.05 109.566 59.1398
109.804 110.564 58.802
111.409 109.117 59.5162
111.986 110.415 59.1985
114.211 110.548 59.1599
113.295 109.379 59.6497
116.175 110.705 59.2562
115.159 109.308 59.6184
118.055 110.847 59.3747
117.066 109.501 59.9075
119.794 110.768 59.1859
118.74 109.812 60.0999
121.352 110.685 58.4431
120.529 109.799 59.8429
110.02 111.937 58.7498
111.664 111.643 58.7386
113.576 111.706 58.6488
115.493 111.769 58.53
117.331 111.705 58.4903
119.261 111.565 58.4512
118.251 95.6403 58.7068
116.412 95.3535 58.8092
117.485 94.3962 59.4821
119.14 94.5762 59.6771
120.388 95.8419 59.3216
120.754 94.8435 60.6832
121.713 96.6232 59.8483
122.142 95.6778 60.7353
113.877 96.8576 59.2484
112.539 96.6422 60.2071
113.708 95.817 59.9734
114.762 95.306 59.3377
115.775 96.3978 58.1934
121.943 97.7529 58.9926
122.735 97.5732 60.2896
123.151 98.811 59.508
123.348 98.9211 60.8667
111.931 98.4288 59.8658
110.631 98.9989 61.1831
111.047 97.592 60.9351
113.427 98.1815 58.8979
123.818 101.192 59.8461
111.54 100.193 59.7437
110.918 100.332 61.403
124.195 102.985 59.3826
111.531 101.647 60.6983
111.636 102.659 59.9503
112.707 103.045 60.6
124.216 104.655 59.3113
113.601 106.024 60.0695
113.54 104.203 60.4772
114.859 104.956 61.1735
124.046 106.45 59.2735
112.051 106.893 59.3814
114.158 107.304 60.0826
115.095 106.25 61.0043
123.154 107.825 59.2631
123.096 106.664 60.3436
122.019 107.476 60.4475
112.284 108.142 59.703
114.085 108.342 59.7749
115.82 107.393 60.8115
116.388 108.463 60.314
118.36 108.658 60.6266
117.544 107.466 61.1256
120.101 108.651 60.5812
119.187 107.44 61.385
121.679 108.55 59.9763
120.718 107.415 61.196
115.655 93.2937 60.553
114.578 92.966 61.428
115.622 92.2128 61.3465
116.799 92.1158 61.3091
117.717 93.3029 60.2843
118.469 92.2947 61.5198
119.493 93.5246 60.6556
120.177 92.7341 61.9736
120.954 93.6901 61.5775
121.854 93.788 63.2547
113.691 94.7584 60.4889
111.795 95.3329 61.7022
113.185 94.0221 61.8183
115.74 94.1616 59.6485
122.032 94.8938 61.9972
122.841 96.8635 61.2551
122.871 96.9269 62.1459
111.593 96.3111 61.1397
109.858 97.5708 62.3826
109.903 96.0925 62.8144
123.259 99.5138 61.7455
110.437 98.7482 63.1372
123.623 101.198 61.1893
111.628 99.7812 62.6146
112.486 101.584 61.8191
113.693 101.672 62.6167
113.001 100.413 63.0339
114.784 101.165 63.5873
124.01 102.933 60.9224
113.807 102.784 61.5402
115.004 102.369 62.7018
123.505 104.165 60.9262
122.818 102.761 62.1464
122.43 103.898 62.2013
116.238 105.177 61.8948
114.819 103.664 61.8962
117.887 105.255 62.5884
116.436 104.032 62.6478
118.16 103.847 63.0468
122.121 105.316 61.7796
121.108 103.847 62.8347
120.566 105.145 62.5391
123.485 105.512 60.4957
116.835 106.475 61.5386
118.468 106.46 62.0087
119.235 104.953 62.7248
120.156 106.315 62.1383
121.819 106.463 61.3276
115.945 91.3114 62.3148
114.268 91.285 62.7497
115.373 90.0767 63.5235
116.977 90.0952 63.6494
117.818 91.1411 62.4883
118.742 90.3044 63.8948
119.553 91.523 62.7649
120.463 91.13 64.1197
121.114 92.3987 63.1515
121.678 92.4856 64.6096
111.958 93.3838 63.3476
110.4 93.5018 64.0927
111.684 92.1547 64.0038
112.814 91.6124 63.5068
113.592 92.6474 62.2214
122.389 94.368 64.689
109.641 95.17 63.7818
108.374 95.6032 65.1965
108.78 94.1221 64.7554
111.437 94.4617 62.6175
122.612 95.5668 63.2939
122.683 97.2374 63.0281
109.347 97.042 64.8183
110.277 97.4876 64.5891
122.739 98.4915 63.0688
122.457 97.2727 64.0215
122.005 98.2366 64.4311
111.475 98.3548 64.4358
112.609 99.4034 63.7646
114.557 100.009 64.2265
113.26 98.6998 65.1155
116.18 100.296 64.4129
114.872 98.8685 65.4083
116.28 98.9652 65.2057
122.611 99.8126 62.9472
121.518 99.554 64.0358
116.415 101.606 63.9277
117.434 99.7922 64.3713
118.181 101.122 63.8203
120.017 101.053 63.7735
118.681 99.7778 64.3389
121.61 100.896 63.2325
120.213 99.7226 64.1774
122.729 101.432 62.1731
116.107 102.878 63.0807
117.648 102.751 63.493
119.249 102.064 63.4493
121.177 102.31 63.0425
119.644 103.311 63.2112
113.822 89.1784 64.7869
112.382 89.22 65.6292
113.683 88.3721 65.7193
115.175 88.0076 65.5815
116.208 88.8962 64.5896
117.158 87.9427 66.0006
118.065 89.0057 64.7233
118.759 88.2934 66.5326
119.505 89.5097 65.3139
119.909 89.3942 67.0169
111.705 90.9633 64.6295
109.713 91.3033 65.4529
111.095 90.166 65.3496
113.7 90.0182 63.8512
120.621 90.7004 65.5358
121.734 92.6479 65.9234
109.626 92.9291 64.806
107.814 94.5222 66.732
108.366 92.8144 65.2641
121.679 94.1843 66.0669
109.109 95.5603 66.6653
122.254 96.1995 64.7223
121.459 95.6017 65.759
109.748 96.5202 65.9222
112.373 97.622 65.7973
111.279 96.9335 66.163
114.301 97.8885 66.4112
113.133 96.7907 67.0911
116.108 97.9445 66.3164
114.764 96.7603 67.393
118.125 97.5604 66.158
116.6 96.5736 66.8935
119.793 97.4237 65.8663
118.476 96.1144 66.6253
121.362 97.132 65.4474
120.071 95.988 66.3872
117.632 98.4814 65.4713
119.173 98.5735 65.0058
120.685 98.4421 64.9037
113.562 87.6608 66.6717
111.783 87.8896 67.0783
113.17 86.9068 67.5707
114.808 86.4191 67.8173
115.881 87.2188 66.8535
116.705 86.5823 68.3483
117.499 87.5786 67.6618
118.058 87.6244 69.4695
110.601 89.6512 66.1708
108.755 90.2434 66.5757
110.263 88.8116 66.9485
118.892 88.3096 68.4182
119.772 89.7628 68.4526
106.102 93.1205 66.7146
105.446 92.4554 68.7673
105.834 91.2277 67.3425
107.286 90.5617 66.9309
107.484 92.3548 65.7706
120.976 91.1865 66.8732
120.274 91.326 67.9455
106.714 94.1541 67.9996
109.948 95.044 67.7606
108.608 94.2181 68.7279
111.958 95.0915 68.4025
110.712 94.2147 68.9584
112.696 94.0981 69.5976
120.838 93.0189 67.1304
119.864 93.331 68.0598
110.789 96.0702 67.1198
112.441 95.9604 67.6267
113.738 94.676 69.0495
114.49 95.4834 68.3615
116.163 95.5867 68.0905
115.507 94.1949 69.3542
117.891 95.3183 67.5386
116.835 94.1581 68.783
119.767 94.6997 67.2518
118.505 94.0856 68.1774
120.926 94.8415 66.5397
112.435 86.3931 68.4477
111.036 86.2077 68.8745
111.92 84.7304 70.6512
113.314 85.0343 69.8921
114.556 85.7291 68.8975
115.198 85.368 70.6308
110.275 87.8834 67.8068
109.439 87.2741 68.8712
110.232 86.4956 69.0859
116.555 86.0513 69.5727
117.479 87.075 70.7158
106.358 90.0695 68.2659
105.574 90.4766 69.4158
106.701 88.8056 69.2677
108.073 88.2716 68.965
108.52 89.0779 67.7043
119.117 89.6274 70.1025
118.418 89.0303 71.0257
106.856 91.8389 70.1329
107.155 93.2644 69.209
108.725 92.9049 69.8363
109.206 91.6762 70.748
110.538 92.1506 70.9065
118.351 91.5663 70.2288
117.828 90.7035 71.1387
116.417 91.9478 71.0006
119.514 91.169 69.1178
110.332 93.2935 69.8079
114.644 93.5979 70.329
112.215 93.2154 70.4578
116.777 92.9063 70.1607
114.476 92.6649 71.038
117.976 93.1314 69.2354
119.139 92.4589 68.8229
110.511 85.1494 70.3938
109.426 85.1196 71.1141
110.685 84.1041 72.6821
112.695 84.3485 72.4026
113.998 84.9159 71.8552
115.324 85.7012 72.8729
107.353 87.3937 70.2268
106.315 87.1314 71.1931
107.232 85.9566 71.5528
108.19 85.4917 71.2414
108.797 86.6343 69.7843
116.4 86.2181 71.7449
117.429 87.9441 72.1005
105.585 89.0446 70.0939
104.927 89.6545 71.9086
105.285 87.9807 71.076
117.234 89.8841 71.8332
116.864 88.8303 72.7605
115.922 89.8521 72.875
105.969 90.7587 70.9662
107.607 90.8333 71.6559
109.103 91.0252 71.9384
112.102 92.3238 71.5348
110.8 91.3051 72.5015
113.927 92.0244 71.887
112.527 91.3312 72.9345
115.76 91.3658 71.9279
114.285 90.6759 72.9153
107.332 84.6988 73.1133
105.882 85.4102 73.0224
106.333 83.9998 74.964
108.695 83.9448 74.1436
108.882 84.4924 72.551
110.436 84.0533 74.7522
112.06 84.3582 74.1967
113.564 85.0738 73.8885
114.904 86.2186 74.3684
104.231 88.0274 71.8942
102.911 87.994 73.0583
103.645 86.8014 73.1616
104.674 86.0813 73.1386
105.576 86.9424 71.8171
116.385 87.5028 73.3371
115.47 87.8764 74.3925
104.269 89.4008 73.435
106.776 90.2612 72.6653
105.688 89.8216 74.1065
108.583 90.2354 73.1557
107.305 89.9735 74.6415
110.252 90.488 73.6768
109.002 89.9012 74.9839
111.949 90.4123 74.1249
110.504 89.8092 75.427
113.514 90.0339 74.0037
111.823 89.2801 75.6695
115.193 89.1591 73.7162
113.714 88.9814 75.0669
103.071 85.6766 74.4421
100.919 85.4238 75.9045
102.326 84.5306 76.8942
103.832 84.2749 76.1072
104.963 84.854 74.3288
105.842 83.9576 76.7481
107.872 83.9133 76.058
109.447 84.3902 76.4311
111.406 84.9607 75.869
113.314 85.8653 75.2666
112.53 86.3882 76.357
102.13 86.7303 74.2176
101.749 88.079 74.8645
100.514 86.7646 75.9391
113.438 87.9421 75.9986
111.829 87.2524 77.1926
111.409 88.5209 76.7583
114.623 87.4767 75.2427
102.868 88.715 74.563
103.746 89.2685 75.4804
105.004 89.582 75.782
106.496 89.6976 76.278
108.198 89.6158 76.4476
109.717 89.0392 77.0689
100.651 85.3313 77.9136
102.171 85.2818 79.0198
103.51 84.6946 78.6527
105.052 84.5422 78.1698
107.184 84.6761 77.6277
109.127 85.6209 77.3427
108.184 86.4911 78.2682
110.853 86.0403 77.0839
101.426 88.3245 76.5464
100.385 86.8548 77.7687
110.09 87.4695 77.8468
108.54 88.1816 78.1821
102.57 88.5866 76.9939
103.966 89.2209 77.4598
105.55 89.2957 77.9726
107.259 89.0379 78.0329
101.642 87.0942 79.2737
103.243 86.7677 79.6163
104.708 86.2756 79.1626
106.319 85.8594 78.7493
102.397 88.3472 78.3931
103.85 88.3213 78.9441
105.424 88.1687 78.9796
106.711 87.4651 78.7394
POLYGONS 1460  5840
3 0 1 2
3 0 3 4
3 2 3 0
3 4 5 6
3 3 5 4
3 5 7 6
3 8 1 0
3 9 1 8
3 4 10 0
3 10 8 0
3 6 11 4
3 11 10 4
3 12 6 7
3 11 6 12
3 13 14 15
3 9 13 15
3 9 8 13
3 8 16 13
3 10 17 8
3 17 16 8
3 11 18 10
3 18 17 10
3 19 11 12
3 18 11 19
3 20 14 13
3 21 14 20
3 16 22 13
3 22 20 13
3 23 17 24
3 23 22 17
3 22 16 17
3 18 24 17
3 25 24 18
3 19 25 18
3 20 26 21
3 22 26 20
3 27 26 22
3 23 27 22
3 28 29 30
3 28 31 32
3 30 31 28
3 32 33 34
3 31 33 32
3 34 35 36
3 33 35 34
3 35 37 36
3 38 39 40
3 29 38 40
3 28 38 29
3 28 1 38
3 28 2 1
3 3 2 28
3 32 3 28
3 5 3 32
3 34 5 32
3 7 5 34
3 7 34 41
3 41 34 36
3 42 36 37
3 41 36 42
3 43 44 45
3 39 43 45
3 39 38 43
3 38 46 43
3 1 9 46
3 38 1 46
3 41 47 12
3 7 41 12
3 48 41 42
3 47 41 48
3 49 44 43
3 50 44 49
3 15 14 49
3 15 49 46
3 46 49 43
3 9 15 46
3 47 51 52
3 47 52 12
3 12 52 19
3 48 51 47
3 53 50 49
3 54 50 53
3 14 21 53
3 49 14 53
3 55 56 57
3 55 23 24
3 55 24 56
3 56 24 58
3 25 59 24
3 24 59 58
3 52 25 19
3 59 25 52
3 53 60 54
3 21 60 53
3 21 26 60
3 26 61 60
3 57 27 55
3 57 61 27
3 61 26 27
3 23 55 27
3 62 63 64
3 62 65 66
3 64 65 62
3 65 67 66
3 68 69 70
3 68 71 72
3 70 71 68
3 72 73 74
3 71 73 72
3 63 74 73
3 63 62 74
3 62 75 74
3 66 76 62
3 76 75 62
3 77 66 67
3 77 78 66
3 78 76 66
3 77 79 78
3 80 81 82
3 69 80 82
3 69 68 80
3 68 83 80
3 30 29 83
3 30 83 72
3 72 83 68
3 31 30 72
3 74 31 72
3 33 31 74
3 75 33 74
3 35 33 75
3 76 35 75
3 37 35 76
3 37 76 84
3 84 76 78
3 85 78 79
3 84 78 85
3 86 87 88
3 81 86 88
3 81 80 86
3 80 89 86
3 40 39 89
3 40 89 83
3 83 89 80
3 29 40 83
3 84 90 42
3 37 84 42
3 91 84 85
3 90 84 91
3 92 87 86
3 93 87 92
3 45 44 92
3 45 92 89
3 89 92 86
3 39 45 89
3 90 94 95
3 90 95 42
3 42 95 48
3 91 94 90
3 96 97 98
3 93 96 98
3 93 92 96
3 92 99 96
3 44 50 99
3 92 44 99
3 51 100 101
3 52 51 101
3 95 51 48
3 100 51 95
3 96 102 97
3 102 103 104
3 102 96 103
3 96 99 103
3 50 54 103
3 99 50 103
3 105 106 107
3 105 57 56
3 105 56 106
3 106 56 108
3 58 109 56
3 56 109 108
3 59 110 58
3 58 110 109
3 101 59 52
3 110 59 101
3 103 111 104
3 54 111 103
3 54 60 111
3 60 112 111
3 107 61 105
3 107 112 61
3 112 60 61
3 57 105 61
3 113 114 115
3 113 116 117
3 115 116 113
3 117 118 119
3 116 118 117
3 119 120 121
3 118 120 119
3 120 122 121
3 123 124 125
3 123 126 127
3 125 126 123
3 114 127 126
3 114 113 127
3 113 128 127
3 64 63 128
3 64 128 117
3 117 128 113
3 65 64 117
3 119 65 117
3 67 65 119
3 67 119 129
3 129 119 121
3 130 121 122
3 129 121 130
3 131 132 133
3 124 131 133
3 123 131 124
3 123 69 131
3 123 70 69
3 71 70 123
3 127 71 123
3 73 71 127
3 128 73 127
3 63 73 128
3 67 129 77
3 129 79 77
3 129 130 79
3 130 134 79
3 135 136 137
3 132 135 137
3 131 135 132
3 131 81 135
3 131 82 81
3 69 82 131
3 79 134 85
3 134 138 85
3 139 140 141
3 136 139 141
3 135 139 136
3 135 87 139
3 135 88 87
3 81 88 135
3 85 138 91
3 138 142 91
3 143 140 139
3 144 140 143
3 87 93 143
3 139 87 143
3 94 145 146
3 95 94 146
3 142 94 91
3 145 94 142
3 98 144 143
3 98 97 144
3 97 147 144
3 93 98 143
3 148 149 150
3 148 151 152
3 149 148 152
3 151 153 154
3 152 151 154
3 153 101 100
3 153 100 154
3 154 100 155
3 146 100 95
3 155 100 146
3 97 156 147
3 102 156 97
3 104 157 158
3 104 158 102
3 102 158 156
3 157 159 160
3 158 157 160
3 159 107 106
3 159 106 160
3 160 106 161
3 150 108 148
3 150 161 108
3 161 106 108
3 109 148 108
3 151 148 109
3 110 151 109
3 153 151 110
3 101 153 110
3 104 111 157
3 112 157 111
3 159 157 112
3 107 159 112
3 162 163 164
3 162 165 166
3 164 165 162
3 166 167 168
3 165 167 166
3 168 169 170
3 167 169 168
3 169 171 170
3 172 173 174
3 172 175 176
3 174 175 172
3 163 176 175
3 162 176 163
3 162 114 176
3 162 115 114
3 116 115 162
3 166 116 162
3 118 116 166
3 168 118 166
3 120 118 168
3 170 120 168
3 170 122 120
3 170 171 122
3 171 177 122
3 178 179 180
3 173 178 180
3 172 178 173
3 172 124 178
3 172 125 124
3 126 125 172
3 176 126 172
3 114 126 176
3 181 182 130
3 181 130 177
3 177 130 122
3 181 183 182
3 184 185 186
3 179 184 186
3 178 184 179
3 178 132 184
3 178 133 132
3 124 133 178
3 182 187 134
3 130 182 134
3 188 182 183
3 187 182 188
3 137 185 184
3 137 136 185
3 136 189 185
3 132 137 184
3 187 190 191
3 187 191 134
3 134 191 138
3 188 190 187
3 141 192 193
3 140 192 141
3 189 136 141
3 193 189 141
3 138 191 142
3 191 194 142
3 140 144 192
3 192 144 195
3 196 197 198
3 196 199 200
3 197 196 200
3 199 201 202
3 200 199 202
3 201 146 145
3 201 145 202
3 202 145 203
3 194 145 142
3 203 145 194
3 144 147 195
3 195 147 204
3 205 206 207
3 205 208 209
3 206 205 209
3 208 210 211
3 209 208 211
3 210 150 149
3 210 149 211
3 211 149 212
3 198 152 196
3 198 212 152
3 212 149 152
3 154 196 152
3 199 196 154
3 155 199 154
3 201 199 155
3 146 201 155
3 147 213 204
3 156 213 147
3 207 158 205
3 207 213 158
3 213 156 158
3 160 205 158
3 208 205 160
3 161 208 160
3 210 208 161
3 150 210 161
3 214 215 216
3 214 217 218
3 216 217 214
3 218 219 220
3 217 219 218
3 220 221 222
3 219 221 220
3 221 223 222
3 224 225 226
3 215 224 226
3 214 224 215
3 214 163 224
3 214 164 163
3 165 164 214
3 218 165 214
3 167 165 218
3 220 167 218
3 169 167 220
3 222 169 220
3 171 227 228
3 169 227 171
3 169 223 227
3 169 222 223
3 227 229 228
3 230 231 232
3 230 174 173
3 230 232 174
3 232 233 174
3 225 224 175
3 225 175 233
3 233 175 174
3 163 175 224
3 228 234 177
3 171 228 177
3 235 228 229
3 234 228 235
3 180 231 230
3 180 179 231
3 179 236 231
3 173 180 230
3 177 234 181
3 234 183 181
3 234 235 183
3 235 237 183
3 186 238 239
3 185 238 186
3 236 179 186
3 239 236 186
3 183 237 188
3 237 240 188
3 185 189 238
3 238 189 241
3 190 242 243
3 191 190 243
3 240 190 188
3 242 190 240
3 193 244 245
3 192 244 193
3 241 189 193
3 245 241 193
3 246 247 248
3 246 249 250
3 247 246 250
3 249 243 250
3 249 194 243
3 194 191 243
3 251 195 252
3 251 244 195
3 244 192 195
3 252 253 254
3 251 252 254
3 253 255 256
3 254 253 256
3 255 257 258
3 256 255 258
3 257 259 260
3 258 257 260
3 259 198 197
3 259 197 260
3 260 197 261
3 200 262 197
3 197 262 261
3 248 202 246
3 248 262 202
3 262 200 202
3 203 246 202
3 249 246 203
3 194 249 203
3 252 204 263
3 195 204 252
3 206 263 207
3 206 253 263
3 253 252 263
3 209 253 206
3 255 253 209
3 211 255 209
3 257 255 211
3 212 257 211
3 259 257 212
3 198 259 212
3 204 213 263
3 207 263 213
3 264 265 266
3 264 267 268
3 266 267 264
3 268 269 270
3 267 269 268
3 270 271 272
3 269 271 270
3 271 273 272
3 274 275 276
3 265 274 276
3 264 274 265
3 264 215 274
3 264 216 215
3 217 216 264
3 268 217 264
3 219 217 268
3 270 219 268
3 221 219 270
3 272 221 270
3 223 277 278
3 221 277 223
3 221 273 277
3 221 272 273
3 277 279 278
3 280 281 282
3 275 280 282
3 274 280 275
3 274 225 280
3 274 226 225
3 215 226 274
3 223 278 227
3 278 229 227
3 278 279 229
3 279 283 229
3 232 231 284
3 280 285 281
3 280 232 285
3 280 233 232
3 284 285 232
3 225 233 280
3 229 283 235
3 283 286 235
3 284 287 288
3 284 231 287
3 231 236 287
3 285 284 288
3 235 286 237
3 286 289 237
3 239 238 290
3 239 290 291
3 239 291 236
3 236 291 287
3 292 293 294
3 292 289 293
3 292 240 289
3 240 237 289
3 290 241 295
3 238 241 290
3 296 291 290
3 295 296 290
3 297 298 299
3 294 298 297
3 292 294 297
3 292 297 243
3 292 243 242
3 240 292 242
3 245 244 300
3 245 295 241
3 245 300 295
3 300 301 295
3 302 296 295
3 302 295 303
3 303 295 301
3 303 304 305
3 302 303 305
3 304 306 307
3 305 304 307
3 306 308 309
3 307 306 309
3 308 310 311
3 309 308 311
3 310 248 247
3 310 247 311
3 311 247 312
3 299 250 297
3 299 312 250
3 312 247 250
3 243 297 250
3 244 251 300
3 254 300 251
3 301 300 254
3 256 301 254
3 303 301 256
3 258 303 256
3 304 303 258
3 260 304 258
3 306 304 260
3 261 306 260
3 308 306 261
3 262 308 261
3 310 308 262
3 248 310 262
3 313 314 315
3 313 316 317
3 315 316 313
3 316 318 317
3 319 320 321
3 314 319 321
3 314 313 319
3 313 322 319
3 317 323 313
3 323 322 313
3 324 317 318
3 324 325 317
3 325 323 317
3 325 326 327
3 324 326 325
3 326 328 327
3 329 330 331
3 320 329 331
3 319 329 320
3 319 265 329
3 319 266 265
3 267 266 319
3 322 267 319
3 269 267 322
3 323 269 322
3 271 269 323
3 325 271 323
3 273 271 325
3 273 325 332
3 332 325 327
3 333 327 328
3 332 327 333
3 334 335 336
3 330 334 336
3 329 334 330
3 329 275 334
3 329 276 275
3 265 276 329
3 273 332 277
3 332 279 277
3 332 333 279
3 333 337 279
3 338 281 339
3 338 335 281
3 282 281 334
3 334 281 335
3 282 334 275
3 339 340 338
3 279 337 283
3 337 341 283
3 339 342 343
3 339 281 342
3 281 285 342
3 340 339 343
3 283 341 286
3 341 344 286
3 288 287 345
3 288 345 346
3 288 346 285
3 285 346 342
3 347 348 349
3 347 344 348
3 347 289 344
3 289 286 344
3 345 291 350
3 287 291 345
3 351 346 345
3 351 345 352
3 352 345 350
3 352 353 354
3 351 352 354
3 353 355 356
3 354 353 356
3 355 357 358
3 356 355 358
3 357 359 360
3 358 357 360
3 359 361 362
3 360 359 362
3 349 362 361
3 347 349 361
3 347 361 294
3 347 294 293
3 289 347 293
3 350 296 363
3 291 296 350
3 352 350 364
3 364 350 363
3 353 352 365
3 365 352 364
3 355 353 366
3 366 353 365
3 357 355 367
3 367 355 366
3 359 357 368
3 368 357 367
3 298 368 299
3 298 361 368
3 361 359 368
3 294 361 298
3 296 302 363
3 305 363 302
3 364 363 305
3 307 364 305
3 365 364 307
3 309 365 307
3 366 365 309
3 311 366 309
3 367 366 311
3 312 367 311
3 368 367 312
3 299 368 312
3 369 370 371
3 369 372 373
3 371 372 369
3 373 374 375
3 372 374 373
3 374 376 375
3 377 378 379
3 377 380 381
3 379 380 377
3 370 381 380
3 369 381 370
3 369 314 381
3 369 315 314
3 316 315 369
3 373 316 369
3 318 316 373
3 318 373 382
3 382 373 375
3 383 375 376
3 383 384 375
3 384 382 375
3 383 385 384
3 386 387 388
3 378 386 388
3 378 377 386
3 377 389 386
3 321 320 389
3 321 389 381
3 381 389 377
3 314 321 381
3 318 382 324
3 326 324 382
3 384 326 382
3 384 328 326
3 384 385 328
3 385 390 328
3 391 387 386
3 392 387 391
3 331 330 391
3 331 391 389
3 389 391 386
3 320 331 389
3 328 390 333
3 390 393 333
3 394 335 395
3 394 392 335
3 336 335 391
3 391 335 392
3 336 391 330
3 395 396 394
3 333 393 337
3 393 397 337
3 335 338 395
3 340 398 399
3 338 340 399
3 338 399 396
3 338 396 395
3 399 398 400
3 337 397 341
3 397 401 341
3 343 342 402
3 343 398 340
3 343 402 398
3 402 403 398
3 404 400 398
3 403 404 398
3 405 406 407
3 405 401 406
3 405 344 401
3 344 341 401
3 402 346 408
3 342 346 402
3 403 402 409
3 409 402 408
3 410 404 403
3 410 403 411
3 411 403 409
3 411 412 413
3 410 411 413
3 412 414 415
3 413 412 415
3 414 416 417
3 415 414 417
3 407 417 416
3 405 407 416
3 405 416 349
3 405 349 348
3 344 405 348
3 346 351 408
3 354 408 351
3 409 408 354
3 356 409 354
3 411 409 356
3 358 411 356
3 412 411 358
3 360 412 358
3 414 412 360
3 362 414 360
3 416 414 362
3 349 416 362
3 418 419 420
3 418 421 422
3 420 421 418
3 422 423 424
3 421 423 422
3 424 425 426
3 423 425 424
3 425 427 426
3 428 429 430
3 419 428 430
3 419 418 428
3 418 431 428
3 371 370 431
3 371 431 422
3 422 431 418
3 372 371 422
3 424 372 422
3 374 372 424
3 426 374 424
3 376 432 433
3 374 432 376
3 374 427 432
3 374 426 427
3 432 434 433
3 435 436 437
3 429 435 437
3 428 435 429
3 428 378 435
3 428 379 378
3 380 379 428
3 431 380 428
3 370 380 431
3 376 433 383
3 433 385 383
3 433 434 385
3 434 438 385
3 388 436 435
3 388 387 436
3 387 439 436
3 378 388 435
3 385 438 390
3 438 440 390
3 441 392 442
3 441 439 392
3 439 387 392
3 442 443 444
3 441 442 444
3 444 443 445
3 390 440 393
3 440 446 393
3 392 394 442
3 396 442 394
3 396 447 442
3 447 443 442
3 448 445 443
3 447 448 443
3 449 450 451
3 449 446 450
3 449 397 446
3 397 393 446
3 396 399 447
3 400 452 453
3 399 400 453
3 399 453 448
3 399 448 447
3 452 454 455
3 453 452 455
3 455 454 456
3 457 458 459
3 451 458 457
3 451 457 449
3 449 457 460
3 397 460 401
3 449 460 397
3 452 404 461
3 400 404 452
3 454 452 462
3 462 452 461
3 463 456 454
3 463 454 464
3 464 454 462
3 459 463 464
3 459 464 457
3 457 464 465
3 406 465 407
3 406 460 465
3 460 457 465
3 401 460 406
3 404 410 461
3 413 461 410
3 462 461 413
3 415 462 413
3 464 462 415
3 417 464 415
3 465 464 417
3 407 465 417
3 466 467 468
3 466 469 470
3 468 469 466
3 470 471 472
3 469 471 470
3 472 473 474
3 471 473 472
3 473 475 474
3 476 477 478
3 476 479 480
3 478 479 476
3 467 480 479
3 466 480 467
3 466 419 480
3 466 420 419
3 421 420 466
3 470 421 466
3 423 421 470
3 472 423 470
3 425 423 472
3 474 425 472
3 474 427 425
3 474 475 427
3 475 481 427
3 482 483 484
3 477 482 484
3 477 476 482
3 476 485 482
3 430 429 485
3 430 485 480
3 480 485 476
3 419 430 480
3 427 481 486
3 432 427 486
3 486 434 432
3 487 434 486
3 482 488 483
3 437 436 489
3 437 489 482
3 437 482 485
3 482 489 488
3 429 437 485
3 490 491 492
3 490 487 491
3 490 438 487
3 438 434 487
3 493 439 494
3 493 489 439
3 489 436 439
3 494 495 496
3 493 494 496
3 495 497 498
3 496 495 498
3 498 497 499
3 500 490 492
3 501 500 492
3 438 500 440
3 490 500 438
3 439 441 494
3 444 494 441
3 495 494 444
3 445 495 444
3 445 502 495
3 502 497 495
3 503 499 497
3 503 497 504
3 504 497 502
3 504 505 506
3 503 504 506
3 505 507 508
3 506 505 508
3 501 508 507
3 501 507 500
3 500 507 509
3 440 509 446
3 500 509 440
3 502 448 510
3 445 448 502
3 504 502 511
3 511 502 510
3 505 504 512
3 512 504 511
3 507 505 513
3 513 505 512
3 450 513 451
3 450 509 513
3 509 507 513
3 446 509 450
3 448 453 510
3 455 510 453
3 511 510 455
3 456 511 455
3 456 514 511
3 514 512 511
3 458 514 459
3 458 513 514
3 513 512 514
3 451 513 458
3 456 463 514
3 459 514 463
3 515 516 517
3 515 518 519
3 517 518 515
3 519 520 521
3 518 520 519
3 521 522 523
3 520 522 521
3 522 524 523
3 525 526 527
3 516 525 527
3 516 515 525
3 515 528 525
3 468 467 528
3 468 528 519
3 519 528 515
3 469 468 519
3 521 469 519
3 471 469 521
3 523 471 521
3 523 524 529
3 523 529 471
3 471 529 473
3 529 475 473
3 530 475 529
3 531 532 533
3 526 531 533
3 525 531 526
3 525 477 531
3 525 478 477
3 479 478 525
3 528 479 525
3 467 479 528
3 475 530 481
3 530 534 481
3 484 532 531
3 484 483 532
3 483 535 532
3 477 484 531
3 536 486 481
3 536 481 537
3 537 481 534
3 486 536 487
3 483 538 535
3 488 538 483
3 489 539 540
3 489 540 488
3 488 540 538
3 539 541 542
3 540 539 542
3 541 543 544
3 542 541 544
3 543 545 546
3 544 543 546
3 545 547 548
3 546 545 548
3 547 549 550
3 548 547 550
3 537 550 549
3 536 537 549
3 536 549 492
3 536 492 491
3 487 536 491
3 489 493 539
3 496 539 493
3 541 539 496
3 498 541 496
3 543 541 498
3 499 543 498
3 499 551 543
3 551 545 543
3 547 545 552
3 552 545 551
3 549 547 553
3 553 547 552
3 492 553 501
3 549 553 492
3 499 503 551
3 506 551 503
3 552 551 506
3 508 552 506
3 553 552 508
3 501 553 508
3 554 555 556
3 554 557 558
3 556 557 554
3 558 559 560
3 557 559 558
3 559 561 560
3 562 563 564
3 555 562 564
3 554 562 555
3 554 516 562
3 554 517 516
3 518 517 554
3 558 518 554
3 520 518 558
3 560 520 558
3 560 561 565
3 560 565 520
3 520 565 522
3 565 524 522
3 566 524 565
3 567 568 569
3 567 570 571
3 569 570 567
3 563 571 570
3 562 571 563
3 562 526 571
3 562 527 526
3 516 527 562
3 572 529 524
3 572 524 573
3 573 524 566
3 529 572 530
3 567 574 568
3 571 532 567
3 571 533 532
3 567 532 574
3 575 576 532
3 574 532 576
3 575 577 578
3 575 578 576
3 571 526 533
3 578 577 579
3 580 572 573
3 581 580 573
3 530 580 534
3 572 580 530
3 575 535 582
3 532 535 575
3 577 575 583
3 583 575 582
3 584 579 577
3 584 577 585
3 585 577 583
3 585 586 587
3 584 585 587
3 586 588 589
3 587 586 589
3 588 590 591
3 589 588 591
3 581 591 590
3 581 590 580
3 580 590 592
3 534 592 537
3 580 592 534
3 535 538 582
3 540 582 538
3 583 582 540
3 542 583 540
3 585 583 542
3 544 585 542
3 586 585 544
3 546 586 544
3 588 586 546
3 548 588 546
3 590 588 548
3 550 590 548
3 592 590 550
3 537 592 550
3 593 594 595
3 593 596 597
3 595 596 593
3 596 598 597
3 599 600 601
3 594 599 601
3 593 599 594
3 593 555 599
3 593 556 555
3 557 556 593
3 597 557 593
3 597 598 602
3 597 602 557
3 557 602 559
3 602 561 559
3 603 561 602
3 604 605 606
3 604 607 608
3 606 607 604
3 600 608 607
3 599 608 600
3 599 563 608
3 599 564 563
3 555 564 599
3 609 565 561
3 609 561 610
3 610 561 603
3 565 609 566
3 611 568 612
3 611 605 568
3 569 568 604
3 604 568 605
3 613 614 611
3 613 611 612
3 608 570 604
3 604 570 569
3 570 608 563
3 613 615 614
3 616 617 618
3 610 617 616
3 610 616 609
3 609 616 619
3 566 619 573
3 609 619 566
3 568 574 612
3 576 612 574
3 613 612 576
3 613 620 615
3 613 576 620
3 576 578 620
3 579 621 622
3 579 622 578
3 578 622 620
3 621 623 624
3 622 621 624
3 618 624 623
3 618 623 616
3 616 623 625
3 619 616 626
3 626 616 625
3 573 626 581
3 619 626 573
3 579 584 621
3 587 621 584
3 623 621 587
3 589 623 587
3 625 623 589
3 591 625 589
3 626 625 591
3 581 626 591
3 627 628 629
3 627 595 594
3 627 629 595
3 629 630 595
3 596 595 631
3 595 630 631
3 631 598 596
3 632 598 631
3 633 634 635
3 633 636 637
3 635 636 633
3 628 637 636
3 627 637 628
3 627 600 637
3 627 601 600
3 594 601 627
3 598 632 638
3 602 598 638
3 638 603 602
3 639 603 638
3 640 641 642
3 634 640 642
3 633 640 634
3 633 605 640
3 633 606 605
3 607 606 633
3 637 607 633
3 600 607 637
3 643 644 645
3 643 639 644
3 643 610 639
3 610 603 639
3 640 646 641
3 605 646 640
3 605 611 646
3 611 647 646
3 614 648 611
3 611 648 647
3 615 649 650
3 615 650 614
3 614 650 648
3 649 651 652
3 650 649 652
3 651 653 654
3 652 651 654
3 645 654 653
3 643 645 653
3 643 653 618
3 643 618 617
3 610 643 617
3 615 620 649
3 622 649 620
3 651 649 622
3 624 651 622
3 653 651 624
3 618 653 624
3 655 656 657
3 655 658 659
3 657 658 655
3 659 629 628
3 659 658 629
3 658 660 629
3 630 629 661
3 629 660 661
3 631 630 662
3 630 661 662
3 662 632 631
3 663 632 662
3 664 665 666
3 664 667 668
3 666 667 664
3 656 668 667
3 655 668 656
3 655 634 668
3 655 635 634
3 636 635 655
3 659 636 655
3 628 636 659
3 669 638 632
3 669 632 670
3 670 632 663
3 638 669 639
3 664 671 665
3 668 641 664
3 668 642 641
3 664 641 671
3 672 673 641
3 671 641 673
3 672 674 675
3 672 675 673
3 668 634 642
3 674 676 677
3 675 674 677
3 676 678 679
3 677 676 679
3 678 680 681
3 679 678 681
3 680 682 683
3 681 680 683
3 670 683 682
3 669 670 682
3 669 682 645
3 669 645 644
3 639 669 644
3 641 646 672
3 647 672 646
3 674 672 647
3 648 674 647
3 676 674 648
3 650 676 648
3 678 676 650
3 652 678 650
3 680 678 652
3 654 680 652
3 682 680 654
3 645 682 654
3 684 685 686
3 684 687 688
3 686 687 684
3 688 657 656
3 688 687 657
3 687 689 657
3 658 657 690
3 657 689 690
3 660 658 691
3 658 690 691
3 661 660 692
3 660 691 692
3 693 692 694
3 693 662 692
3 662 661 692
3 662 693 663
3 695 696 697
3 685 695 697
3 684 695 685
3 684 665 695
3 684 666 665
3 667 666 684
3 688 667 684
3 656 667 688
3 698 699 700
3 694 699 698
3 694 698 693
3 693 698 701
3 663 701 670
3 693 701 663
3 695 702 696
3 665 702 695
3 665 671 702
3 671 703 702
3 673 704 671
3 671 704 703
3 675 705 673
3 673 705 704
3 677 706 675
3 675 706 705
3 679 707 677
3 677 707 706
3 700 681 698
3 700 707 681
3 707 679 681
3 683 698 681
3 701 698 683
3 670 701 683
3 686 708 709
3 685 708 686
3 687 686 710
3 686 709 710
3 689 687 711
3 687 710 711
3 690 689 712
3 689 711 712
3 713 712 714
3 713 691 712
3 691 690 712
3 691 715 692
3 713 715 691
3 692 715 694
3 697 696 716
3 697 716 717
3 697 717 685
3 685 717 708
3 718 713 714
3 719 718 714
3 699 718 700
3 699 715 718
3 715 713 718
3 694 715 699
3 696 702 716
3 716 720 717
3 716 702 720
3 702 703 720
3 704 721 703
3 703 721 720
3 705 722 704
3 704 722 721
3 706 723 705
3 705 723 722
3 719 707 718
3 719 723 707
3 723 706 707
3 700 718 707
3 709 708 724
3 709 725 710
3 724 725 709
3 710 726 711
3 725 726 710
3 711 727 712
3 726 727 711
3 712 727 714
3 724 717 728
3 708 717 724
3 725 724 729
3 729 724 728
3 726 725 730
3 730 725 729
3 727 726 731
3 731 726 730
3 714 731 719
3 727 731 714
3 717 720 728
3 721 728 720
3 729 728 721
3 722 729 721
3 730 729 722
3 723 730 722
3 731 730 723
3 719 731 723
