# Supplementary material for: Subcortical shape biomarkers reveal limbic and basal ganglia damage in anti-LGI1 encephalitis
Source: Front Immunol. 2025 Jul 4;16:1623577. doi: 10.3389/fimmu.2025.1623577 (PMC12270846; doi:10.3389/fimmu.2025.1623577)
Supplement: Supplementary file 1 [file DataSheet1.zip › raw data/wmN02-L_Pall_first.vtk]

# vtk DataFile Version 3.0
this file was written using fslvtkio
ASCII
DATASET POLYDATA
POINTS 642 float
113.299 126.273 71.3741
102.228 126.335 70.567
107.396 118.662 71.5329
117.173 115.024 72.1607
112.63 121.901 77.9993
113.842 120.548 66.9117
106.235 121.073 65.7869
106.921 122.877 77.2496
106.853 131.714 75.3559
112.343 113.642 76.5446
112.244 112.977 68.5393
107.101 129.51 67.0826
105.897 127.527 77.8553
109.963 127.573 77.8341
109.831 122.191 80.1849
109.812 118.149 77.7523
113.596 116.59 79.3338
106.133 125.434 66.3062
110.177 120.627 66.2729
110.765 125.446 66.9733
109.281 116.685 66.7712
114.211 115.68 67.1798
115.295 117.608 75.6553
113.025 124.603 74.926
116.035 120.772 71.7348
116.797 117.13 68.4747
114.385 124.056 68.1835
103.877 125.807 74.7287
107.136 120.59 74.5292
103.967 122.325 70.8454
102.52 124.034 66.6271
105.933 119.489 68.2814
110.554 129.211 68.8241
110.003 129.913 73.3102
105.425 132.823 70.0729
102.836 129.209 68.1271
102.709 130.378 72.9282
116.945 111.064 69.2794
112.688 111.455 72.3634
116.278 111.607 75.5806
108.989 114.82 70.0878
109.579 115.473 74.2163
108.021 127.858 78.5251
109.961 125.141 79.6675
107.733 125.033 79.4418
111.638 122.181 79.7217
111.265 124.84 78.0521
108.581 130.001 76.9558
106.171 129.838 76.7377
105.853 124.98 78.0423
108.044 122.516 78.9978
109.584 120.119 79.2697
111.762 119.569 80.2842
111.477 117.171 79.3061
113.199 119.324 78.7922
108.324 120.585 77.4911
110.877 115.819 77.2577
112.958 114.718 78.3957
108.231 123.238 66.0357
110.358 123.025 66.5449
108.506 125.343 66.7226
112.223 122.941 66.8902
112.07 120.503 66.5708
108.242 120.933 65.8673
106.213 123.328 65.7252
106.762 127.325 66.9573
109.056 127.521 66.9388
111.725 116.257 66.7831
112.075 118.178 66.421
109.755 118.628 66.1886
113.962 118.142 66.746
113.392 114.103 67.7194
110.81 114.796 67.6022
107.696 119.033 66.3442
114.527 121.261 75.3863
114.782 122.628 73.5302
115.819 119.405 73.9087
114.782 123.587 71.5608
113.218 125.534 73.1871
112.818 123.354 76.5275
114.071 119.803 76.8927
116.326 116.217 74.0278
116.702 117.955 72.05
116.662 119.068 70.0008
115.539 122.435 69.8668
115.931 120.724 68.2608
113.866 125.212 69.7418
117.336 116.038 70.2213
115.529 118.987 67.2731
114.324 122.377 67.2498
105.395 123.267 74.5656
105.383 121.712 72.9609
104.045 123.898 72.8447
105.608 120.609 71.278
107.058 119.572 73.0469
107.145 121.86 75.8018
105.125 124.31 76.2412
103.134 126.076 72.5829
102.949 124.229 70.68
102.852 122.89 68.7467
104.827 120.912 69.4351
103.723 121.487 67.2883
106.779 119.082 69.9365
101.959 125.074 68.5642
104.299 122.645 65.9078
105.741 120.025 66.7589
110.102 130.061 70.9572
107.925 132.091 71.8976
107.84 131.354 69.3535
106.035 132.781 72.9675
108.599 131.276 74.5914
111.828 128.27 72.356
112.208 127.893 70.1109
109.038 129.686 67.5236
105.93 131.584 67.7527
103.647 131.969 68.1639
103.578 132.426 71.617
101.673 130.356 70.1722
104.605 131.309 74.4209
104.984 129.406 67.4377
101.768 127.71 69.2955
101.971 128.354 71.9449
114.807 109.604 70.583
114.771 110.1 74.1106
117.455 110.084 72.3456
114.242 112.14 76.6317
112.396 112.365 74.6354
112.401 111.785 70.1371
114.495 111.8 68.7963
117.666 112.819 70.7774
116.849 113.211 73.6859
109.368 114.876 72.0998
110.836 113.149 73.3571
110.708 112.801 71.1441
110.856 114.608 75.4554
108.472 117.056 72.8534
108.226 116.731 70.8203
110.32 113.742 69.0483
111.389 126.206 76.282
110.062 128.981 75.6625
111.731 127.514 74.273
112.664 126.782 68.3501
111.022 127.669 67.2235
112.825 124.79 67.1257
114.941 113.829 77.9628
114.427 116.948 77.5067
115.889 114.498 75.7968
117.356 113.976 68.7619
115.728 116.327 67.4092
115.681 113.266 67.9331
104.22 129.229 75.5413
104.464 126.646 76.5842
102.866 128.029 74.0522
102.648 126.449 67.4536
104.308 124.729 66.019
104.515 127.307 67.188
108.36 118.205 74.3042
108.493 119.456 76.0265
109.619 116.982 75.8436
108.834 115.554 68.1918
107.506 117.954 67.5328
107.79 117.191 69.2469
108.974 126.619 79.2323
108.831 125.189 79.6334
107.875 126.494 79.1173
108.781 123.783 79.8163
109.772 123.801 79.9724
109.927 126.487 78.939
109.106 127.774 78.4695
106.935 127.644 78.4196
106.876 126.316 78.811
110.742 123.753 79.7889
110.696 125.14 79.0086
111.34 123.666 78.9806
110.585 126.235 78.0802
110.739 122.34 80.1575
112.083 122.212 78.8741
111.881 123.365 78.1407
108.302 128.966 77.9072
107.034 128.86 77.8183
107.401 129.945 77.0579
105.985 128.706 77.4006
109.283 128.833 77.5436
107.745 131.035 76.388
106.536 130.881 76.2166
106.715 125.094 78.8704
107.814 123.764 79.3248
106.921 123.825 78.5914
108.856 122.457 79.7174
105.954 126.191 78.2219
106.363 123.825 77.781
107.389 122.729 78.1795
110.563 119.802 80.0651
111.586 118.305 80.0443
110.545 118.654 79.5006
112.517 116.883 79.7207
112.686 118.111 79.9613
110.803 120.917 80.4106
109.588 121.106 79.9343
109.826 118.997 78.66
110.578 117.728 78.6951
112.572 119.469 79.7279
111.665 121.05 80.1931
112.435 120.889 79.1776
113.42 118.059 79.2412
112.923 120.671 78.3883
108.71 121.315 79.2312
108.953 120.244 78.3703
108.039 121.483 78.2165
109.163 119.358 77.7226
107.579 121.812 77.4125
111.074 116.508 78.3363
112.155 115.962 79.0457
111.85 115.392 78.0184
113.294 115.51 79.0907
110.34 116.984 77.6553
111.653 114.791 77.0751
112.525 114.218 77.5497
109.31 123.143 66.3
109.476 124.274 66.6288
108.345 124.342 66.3803
109.653 125.314 66.8082
110.444 124.261 66.8225
110.189 121.885 66.3025
109.234 122.037 66.0721
107.277 124.433 66.102
107.399 125.311 66.4791
111.267 123.027 66.7339
111.144 121.748 66.4963
112.115 121.697 66.701
111.089 120.617 66.4504
111.435 124.239 66.9896
113.003 121.717 66.8994
112.986 120.496 66.693
108.282 122.104 65.8957
107.214 123.384 65.8805
107.275 122.128 65.7201
106.205 124.483 65.8678
109.2 120.923 66.0413
107.241 121.035 65.7451
106.32 122.114 65.6641
107.653 126.301 66.8002
108.815 126.368 66.9277
107.905 127.454 66.9607
109.895 126.437 66.9026
106.521 126.269 66.7085
106.969 128.433 66.9761
108.107 128.558 66.9351
111.891 117.192 66.5282
110.888 118.439 66.2865
110.677 117.371 66.3597
110.004 119.634 66.1697
111.132 119.401 66.3214
113.075 116.928 66.7147
112.949 116.021 66.9854
110.484 116.486 66.6566
109.593 117.555 66.3521
111.997 119.414 66.4492
113.035 118.102 66.5754
113.025 119.352 66.5242
114.035 116.88 66.8626
113.89 119.38 66.7226
112.616 115.194 67.2604
111.28 115.481 67.067
112.096 114.472 67.5979
110.096 115.722 67.0563
113.842 114.861 67.4009
112.804 113.49 68.0397
111.566 113.918 68.054
108.75 118.767 66.2175
109.034 119.82 66.0109
107.941 119.912 65.9833
108.57 117.878 66.5517
106.955 120.065 65.9991
114.695 122.015 74.4797
115.388 121.07 73.6847
115.199 120.341 74.6466
115.899 120.241 72.9195
115.465 121.615 72.7428
113.949 123.513 74.2948
113.961 122.907 75.1173
114.955 119.532 75.5243
115.507 118.653 74.8399
114.821 123.062 72.5546
114.009 124.059 73.3821
114.068 124.535 72.4546
113.178 125.003 74.0573
115.431 122.123 71.7036
114.055 124.903 71.4701
113.345 125.868 72.2611
113.75 122.351 75.9459
114.287 120.539 76.1527
113.513 121.676 76.7655
114.713 118.679 76.2626
113.04 123.865 75.6784
112.667 122.69 77.3223
113.357 120.883 77.4687
116.013 117.875 74.0479
116.25 118.762 72.9931
116.508 117.232 73.1287
116.373 119.409 71.9664
115.817 116.934 74.884
116.804 115.715 73.1127
116.956 116.524 72.1486
116.185 120.803 69.9751
115.819 121.636 69.0347
116.422 119.945 69.1168
115.369 122.371 68.2398
115.063 123.132 68.928
115.858 121.559 70.7726
116.43 120.021 70.8306
116.767 118.229 69.1647
116.43 119.04 68.3652
114.768 123.769 69.7436
115.231 122.945 70.7569
114.414 124.362 70.5945
114.171 124.572 68.9582
113.656 125.678 70.621
116.717 118.624 71.0764
116.982 117.615 70.0903
117.06 117.085 71.1548
117.132 116.604 69.2776
117.306 115.579 71.2402
115.805 119.87 67.6982
115.276 121.626 67.6419
114.979 120.723 67.2257
114.572 123.213 67.6381
116.307 118.173 67.7897
114.671 119.783 67.0142
114.027 121.498 67.0371
105.472 122.391 73.7781
104.607 122.712 72.9474
104.7 123.577 73.7714
103.951 123.011 72.0132
104.579 122.095 72.0102
106.229 121.339 73.868
106.238 122.064 74.4757
104.572 124.432 74.5765
104.053 124.776 73.7791
105.391 121.158 72.1594
106.229 120.732 73.0938
106.305 120.205 72.2546
106.983 120.121 73.8173
104.768 121.503 71.1326
106.541 119.714 71.3812
107.161 119.186 72.2248
106.308 122.594 75.1855
105.219 123.802 75.3607
106.179 123.232 76.0028
104.446 125.027 75.4506
107.086 121.321 75.0871
107.043 122.413 76.5106
106.058 123.68 76.8487
103.626 125.02 72.7704
103.493 124.036 71.825
103.094 125.159 71.6075
103.432 123.228 70.8943
103.545 125.93 73.7017
102.683 126.257 71.5278
102.576 125.317 70.5516
103.794 121.815 69.1927
104.191 121.163 68.4269
103.169 122.193 68.0155
104.734 120.609 67.7184
105.28 120.284 68.6581
104.355 121.629 70.1245
103.47 122.55 69.8012
102.349 123.301 67.6406
102.922 122.662 66.9059
105.757 120.055 69.5979
105.206 120.814 70.4257
106.213 119.863 70.5291
106.317 119.262 69.12
107.137 118.928 70.7686
102.98 123.473 69.8442
102.289 123.86 68.6458
102.38 124.57 69.6895
102.018 124.472 67.5618
102.031 125.665 69.6002
103.808 122.058 66.4534
104.655 120.855 66.8872
104.823 121.288 66.1273
105.684 119.782 67.5157
103.335 123.316 66.2188
105.385 121.808 65.7943
105.942 120.43 66.1675
108.919 131.066 71.3422
107.838 131.827 70.5567
108.977 130.798 70.1909
106.714 132.285 69.6954
106.834 132.648 70.9879
108.989 131.1 72.519
109.922 130.22 72.0917
110.125 129.818 69.8056
109.14 130.391 69.1443
107.141 132.665 72.4468
108.302 131.754 73.2695
107.461 132.353 73.9057
109.25 130.701 73.7991
105.784 132.923 71.5327
106.385 132.288 74.2532
107.885 131.713 75.1823
110.985 129.283 71.6649
111.108 129.072 70.4394
111.918 128.241 71.1795
111.322 128.62 69.4815
110.901 129.23 72.7633
112.616 127.288 71.928
112.813 127.121 70.7894
108.331 130.63 68.3938
106.937 131.647 68.5353
107.422 130.696 67.6336
105.629 132.38 68.7699
109.681 129.623 68.2034
108.153 129.613 67.2457
106.519 130.424 67.3359
103.344 132.482 69.8395
102.488 131.774 70.6405
102.487 131.63 69.2453
102.057 130.624 71.4396
102.881 131.512 72.1219
104.445 132.845 70.8545
104.394 132.617 68.9453
103.034 130.745 68.3253
102.062 130.156 68.968
103.907 131.971 72.9623
104.802 132.714 72.3255
105.197 132.211 73.7781
103.572 130.976 73.5656
105.723 131.552 75.045
104.865 132.016 67.7664
104.16 130.798 67.744
105.455 130.561 67.4174
103.817 129.581 67.8048
106.067 129.388 67.1876
101.5 129.143 69.6011
101.6 129.443 71.1816
101.701 128.116 70.5747
102.16 129.507 72.3964
102.089 128.622 68.602
101.876 126.922 69.9734
102.129 127.294 71.3313
114.897 109.374 72.4034
116.292 109.327 73.4821
116.386 109.07 71.404
116.929 110.472 74.0251
115.883 110.274 74.94
113.789 110.392 73.0673
113.76 110.132 71.6945
116.137 109.846 69.8544
117.425 109.997 70.5533
114.606 110.914 75.493
113.598 111.127 74.3565
113.407 112.096 75.5733
112.738 111.658 73.5128
115.369 111.472 76.2923
113.146 112.971 76.6085
112.174 113.101 75.5148
113.503 110.649 70.4543
114.728 110.514 69.4639
113.332 111.769 69.4378
115.732 111.077 68.9439
112.664 111.277 71.2183
112.133 112.366 69.2117
113.329 112.495 68.6771
117.722 111.252 71.4072
117.231 111.567 73.1261
117.377 113.014 72.2812
116.709 112.094 74.5086
117.67 111.564 70.052
117.449 113.991 71.4813
117.012 114.223 72.9876
110.04 113.974 72.6995
110.807 112.794 72.2448
109.968 113.822 71.6421
111.706 111.978 71.6995
111.744 112.158 72.9229
110.127 114.275 73.74
109.509 115 73.16
109.27 114.671 71.0999
109.816 113.798 70.6842
111.602 112.599 73.9666
110.766 113.831 74.3122
111.465 113.442 75.0378
110.205 114.906 74.8032
111.586 114.185 76.1063
108.902 115.899 72.5246
108.791 115.725 71.462
108.402 116.886 71.7996
108.566 115.631 70.5611
109.046 116.171 73.5074
107.957 117.915 72.1554
107.892 117.787 71.1608
110.454 113.229 70.1194
111.494 112.127 70.6587
111.234 112.679 69.6117
109.645 114.169 69.6564
111.214 113.327 68.6926
110.692 127.599 76.0377
110.902 128.292 74.9466
111.58 126.85 75.2617
110.954 128.823 73.8449
110.1 129.5 74.5027
110.023 128.349 76.8169
110.646 126.908 77.0712
112.216 125.475 75.5961
112.359 126.076 74.662
109.366 130.146 75.0609
109.392 129.522 76.385
108.656 130.787 75.89
111.302 125.581 77.1648
112.142 124.733 76.3124
112.001 124.072 77.2472
112.474 126.476 73.794
111.767 128.018 73.3251
112.584 126.917 72.8185
111.932 127.381 67.6716
111.957 126.282 67.0588
112.867 125.882 67.5335
111.828 125.168 67.0093
110.98 126.528 66.986
110.879 128.609 67.8788
111.686 128.059 68.5805
113.513 125.449 68.2554
113.698 124.613 67.5378
110.101 127.495 67.009
110.083 128.728 67.3587
109.138 128.647 66.9999
112.408 127.387 69.2213
113.333 125.984 69.051
113.102 126.592 70.0074
113.604 123.599 67.2225
112.463 123.904 67.0236
113.273 122.65 67.0384
114.818 115.39 77.7844
115.203 115.717 76.6833
115.507 114.038 76.8587
115.559 116.084 75.7605
114.903 117.217 76.5944
114.055 116.751 78.4779
114.308 115.16 78.6823
115.598 112.605 76.9072
116.133 112.992 75.7253
114.279 118.363 77.1579
113.81 118.107 78.2079
113.592 119.549 77.8063
113.884 114.332 78.4433
114.613 112.807 77.4451
113.359 113.55 77.4631
116.398 113.631 74.7956
116.094 115.406 74.962
116.604 114.764 73.9632
116.641 115.01 67.9296
115.876 114.661 67.5312
116.72 113.387 68.148
114.97 114.514 67.4615
115.017 115.972 67.2623
116.378 116.61 67.8675
117.119 115.547 68.5666
117.425 112.382 68.9541
116.396 112.03 68.4703
114.847 117.217 67.045
115.73 117.689 67.3052
114.745 118.584 66.9954
117.409 115.169 69.4128
117.588 113.321 69.694
117.556 114.583 70.5306
115.269 112.383 68.3526
114.455 113.734 67.7516
113.901 112.987 68.2811
104.231 127.965 76.2549
103.619 127.418 75.3928
103.462 128.691 74.8596
103.329 126.914 74.4327
104.038 126.225 75.6742
105.127 127.043 77.3394
105.021 128.379 76.843
103.409 129.921 74.2545
102.675 129.202 73.5939
104.618 125.342 76.3547
105.117 125.861 77.4047
105.439 124.576 77.1617
105.172 129.461 76.256
104.361 130.302 74.9263
105.451 130.598 75.6557
102.408 128.187 73.0311
103.056 126.816 73.4727
102.545 127.083 72.3013
103.404 125.645 66.692
104.378 125.99 66.7116
103.523 126.95 67.2386
105.299 126.299 66.7397
105.179 125.16 66.1361
103.377 124.441 66.2215
102.519 125.219 66.9422
102.789 127.799 67.8813
103.661 128.298 67.6119
105.337 124.074 65.8392
104.242 123.66 65.8882
105.376 122.821 65.7803
102.137 125.702 67.9095
102.193 127.171 68.2977
101.879 126.319 68.9999
104.734 128.329 67.4005
105.707 127.123 67.0407
105.916 128.279 67.1154
108.416 118.848 75.1171
109.122 118.216 75.9847
109.026 117.577 74.9693
109.717 117.519 76.8535
109.111 118.786 76.9134
107.863 120.007 75.2132
107.688 119.386 74.4696
109.005 116.883 74.2164
109.556 116.306 74.9434
108.441 120.018 76.7783
107.792 120.662 75.7907
107.695 121.282 76.6391
107.655 118.915 73.7042
108.441 117.619 73.5473
107.795 118.448 72.8043
110.097 115.778 75.4559
110.174 116.418 76.5173
110.838 115.226 76.2872
108.175 116.719 67.8759
107.591 117.672 68.3942
108.153 116.269 68.7878
106.924 118.403 68.7517
106.63 118.659 67.8952
108.349 117.27 67.1142
109.009 116.069 67.3819
108.839 115.152 69.1112
108.31 115.898 69.7024
106.535 119.028 67.2424
107.574 118.426 66.9066
106.678 119.477 66.4706
109.736 115.199 67.7017
109.563 114.7 68.6512
110.553 114.268 68.2342
108.018 116.908 70.0238
107.284 118.24 69.5147
107.663 118.051 70.3767
POLYGONS 1280  5120
3 164 162 163
3 163 44 164
3 162 43 163
3 164 42 162
3 166 165 163
3 163 43 166
3 165 44 163
3 166 14 165
3 168 167 162
3 162 42 168
3 167 43 162
3 168 13 167
3 170 169 164
3 164 44 170
3 169 42 164
3 170 12 169
3 173 171 172
3 172 46 173
3 171 43 172
3 173 45 171
3 167 174 172
3 172 43 167
3 174 46 172
3 167 13 174
3 175 166 171
3 171 45 175
3 166 43 171
3 175 14 166
3 177 176 173
3 173 46 177
3 176 45 173
3 177 4 176
3 180 178 179
3 179 48 180
3 178 42 179
3 180 47 178
3 169 181 179
3 179 42 169
3 181 48 179
3 169 12 181
3 182 168 178
3 178 47 182
3 168 42 178
3 182 13 168
3 184 183 180
3 180 48 184
3 183 47 180
3 184 8 183
3 187 185 186
3 186 50 187
3 185 44 186
3 187 49 185
3 165 188 186
3 186 44 165
3 188 50 186
3 165 14 188
3 189 170 185
3 185 49 189
3 170 44 185
3 189 12 170
3 191 190 187
3 187 50 191
3 190 49 187
3 191 7 190
3 194 192 193
3 193 53 194
3 192 52 193
3 194 51 192
3 196 195 193
3 193 52 196
3 195 53 193
3 196 16 195
3 198 197 192
3 192 51 198
3 197 52 192
3 198 14 197
3 200 199 194
3 194 53 200
3 199 51 194
3 200 15 199
3 203 201 202
3 202 45 203
3 201 52 202
3 203 54 201
3 197 175 202
3 202 52 197
3 175 45 202
3 197 14 175
3 204 196 201
3 201 54 204
3 196 52 201
3 204 16 196
3 176 205 203
3 203 45 176
3 205 54 203
3 176 4 205
3 208 206 207
3 207 55 208
3 206 51 207
3 208 50 206
3 199 209 207
3 207 51 199
3 209 55 207
3 199 15 209
3 188 198 206
3 206 50 188
3 198 51 206
3 188 14 198
3 210 191 208
3 208 55 210
3 191 50 208
3 210 7 191
3 213 211 212
3 212 57 213
3 211 53 212
3 213 56 211
3 195 214 212
3 212 53 195
3 214 57 212
3 195 16 214
3 215 200 211
3 211 56 215
3 200 53 211
3 215 15 200
3 217 216 213
3 213 57 217
3 216 56 213
3 217 9 216
3 220 218 219
3 219 60 220
3 218 59 219
3 220 58 218
3 222 221 219
3 219 59 222
3 221 60 219
3 222 19 221
3 224 223 218
3 218 58 224
3 223 59 218
3 224 18 223
3 226 225 220
3 220 60 226
3 225 58 220
3 226 17 225
3 229 227 228
3 228 62 229
3 227 59 228
3 229 61 227
3 223 230 228
3 228 59 223
3 230 62 228
3 223 18 230
3 231 222 227
3 227 61 231
3 222 59 227
3 231 19 222
3 233 232 229
3 229 62 233
3 232 61 229
3 233 5 232
3 236 234 235
3 235 64 236
3 234 58 235
3 236 63 234
3 225 237 235
3 235 58 225
3 237 64 235
3 225 17 237
3 238 224 234
3 234 63 238
3 224 58 234
3 238 18 224
3 240 239 236
3 236 64 240
3 239 63 236
3 240 6 239
3 243 241 242
3 242 66 243
3 241 60 242
3 243 65 241
3 221 244 242
3 242 60 221
3 244 66 242
3 221 19 244
3 245 226 241
3 241 65 245
3 226 60 241
3 245 17 226
3 247 246 243
3 243 66 247
3 246 65 243
3 247 11 246
3 250 248 249
3 249 69 250
3 248 68 249
3 250 67 248
3 252 251 249
3 249 68 252
3 251 69 249
3 252 18 251
3 254 253 248
3 248 67 254
3 253 68 248
3 254 21 253
3 256 255 250
3 250 69 256
3 255 67 250
3 256 20 255
3 259 257 258
3 258 70 259
3 257 68 258
3 259 62 257
3 253 260 258
3 258 68 253
3 260 70 258
3 253 21 260
3 230 252 257
3 257 62 230
3 252 68 257
3 230 18 252
3 261 233 259
3 259 70 261
3 233 62 259
3 261 5 233
3 264 262 263
3 263 72 264
3 262 67 263
3 264 71 262
3 255 265 263
3 263 67 255
3 265 72 263
3 255 20 265
3 266 254 262
3 262 71 266
3 254 67 262
3 266 21 254
3 268 267 264
3 264 72 268
3 267 71 264
3 268 10 267
3 271 269 270
3 270 63 271
3 269 69 270
3 271 73 269
3 251 238 270
3 270 69 251
3 238 63 270
3 251 18 238
3 272 256 269
3 269 73 272
3 256 69 269
3 272 20 256
3 239 273 271
3 271 63 239
3 273 73 271
3 239 6 273
3 276 274 275
3 275 76 276
3 274 75 275
3 276 74 274
3 278 277 275
3 275 75 278
3 277 76 275
3 278 24 277
3 280 279 274
3 274 74 280
3 279 75 274
3 280 23 279
3 282 281 276
3 276 76 282
3 281 74 276
3 282 22 281
3 285 283 284
3 284 78 285
3 283 75 284
3 285 77 283
3 279 286 284
3 284 75 279
3 286 78 284
3 279 23 286
3 287 278 283
3 283 77 287
3 278 75 283
3 287 24 278
3 289 288 285
3 285 78 289
3 288 77 285
3 289 0 288
3 292 290 291
3 291 80 292
3 290 74 291
3 292 79 290
3 281 293 291
3 291 74 281
3 293 80 291
3 281 22 293
3 294 280 290
3 290 79 294
3 280 74 290
3 294 23 280
3 296 295 292
3 292 80 296
3 295 79 292
3 296 4 295
3 299 297 298
3 298 82 299
3 297 76 298
3 299 81 297
3 277 300 298
3 298 76 277
3 300 82 298
3 277 24 300
3 301 282 297
3 297 81 301
3 282 76 297
3 301 22 282
3 303 302 299
3 299 82 303
3 302 81 299
3 303 3 302
3 306 304 305
3 305 85 306
3 304 84 305
3 306 83 304
3 308 307 305
3 305 84 308
3 307 85 305
3 308 26 307
3 310 309 304
3 304 83 310
3 309 84 304
3 310 24 309
3 312 311 306
3 306 85 312
3 311 83 306
3 312 25 311
3 315 313 314
3 314 77 315
3 313 84 314
3 315 86 313
3 309 287 314
3 314 84 309
3 287 77 314
3 309 24 287
3 316 308 313
3 313 86 316
3 308 84 313
3 316 26 308
3 288 317 315
3 315 77 288
3 317 86 315
3 288 0 317
3 320 318 319
3 319 87 320
3 318 83 319
3 320 82 318
3 311 321 319
3 319 83 311
3 321 87 319
3 311 25 321
3 300 310 318
3 318 82 300
3 310 83 318
3 300 24 310
3 322 303 320
3 320 87 322
3 303 82 320
3 322 3 303
3 325 323 324
3 324 89 325
3 323 85 324
3 325 88 323
3 307 326 324
3 324 85 307
3 326 89 324
3 307 26 326
3 327 312 323
3 323 88 327
3 312 85 323
3 327 25 312
3 329 328 325
3 325 89 329
3 328 88 325
3 329 5 328
3 332 330 331
3 331 92 332
3 330 91 331
3 332 90 330
3 334 333 331
3 331 91 334
3 333 92 331
3 334 29 333
3 336 335 330
3 330 90 336
3 335 91 330
3 336 28 335
3 338 337 332
3 332 92 338
3 337 90 332
3 338 27 337
3 341 339 340
3 340 94 341
3 339 91 340
3 341 93 339
3 335 342 340
3 340 91 335
3 342 94 340
3 335 28 342
3 343 334 339
3 339 93 343
3 334 91 339
3 343 29 334
3 345 344 341
3 341 94 345
3 344 93 341
3 345 2 344
3 348 346 347
3 347 96 348
3 346 90 347
3 348 95 346
3 337 349 347
3 347 90 337
3 349 96 347
3 337 27 349
3 350 336 346
3 346 95 350
3 336 90 346
3 350 28 336
3 352 351 348
3 348 96 352
3 351 95 348
3 352 7 351
3 355 353 354
3 354 98 355
3 353 92 354
3 355 97 353
3 333 356 354
3 354 92 333
3 356 98 354
3 333 29 356
3 357 338 353
3 353 97 357
3 338 92 353
3 357 27 338
3 359 358 355
3 355 98 359
3 358 97 355
3 359 1 358
3 362 360 361
3 361 101 362
3 360 100 361
3 362 99 360
3 364 363 361
3 361 100 364
3 363 101 361
3 364 31 363
3 366 365 360
3 360 99 366
3 365 100 360
3 366 29 365
3 368 367 362
3 362 101 368
3 367 99 362
3 368 30 367
3 371 369 370
3 370 93 371
3 369 100 370
3 371 102 369
3 365 343 370
3 370 100 365
3 343 93 370
3 365 29 343
3 372 364 369
3 369 102 372
3 364 100 369
3 372 31 364
3 344 373 371
3 371 93 344
3 373 102 371
3 344 2 373
3 376 374 375
3 375 103 376
3 374 99 375
3 376 98 374
3 367 377 375
3 375 99 367
3 377 103 375
3 367 30 377
3 356 366 374
3 374 98 356
3 366 99 374
3 356 29 366
3 378 359 376
3 376 103 378
3 359 98 376
3 378 1 359
3 381 379 380
3 380 105 381
3 379 101 380
3 381 104 379
3 363 382 380
3 380 101 363
3 382 105 380
3 363 31 382
3 383 368 379
3 379 104 383
3 368 101 379
3 383 30 368
3 385 384 381
3 381 105 385
3 384 104 381
3 385 6 384
3 388 386 387
3 387 108 388
3 386 107 387
3 388 106 386
3 390 389 387
3 387 107 390
3 389 108 387
3 390 34 389
3 392 391 386
3 386 106 392
3 391 107 386
3 392 33 391
3 394 393 388
3 388 108 394
3 393 106 388
3 394 32 393
3 397 395 396
3 396 110 397
3 395 107 396
3 397 109 395
3 391 398 396
3 396 107 391
3 398 110 396
3 391 33 398
3 399 390 395
3 395 109 399
3 390 107 395
3 399 34 390
3 401 400 397
3 397 110 401
3 400 109 397
3 401 8 400
3 404 402 403
3 403 112 404
3 402 106 403
3 404 111 402
3 393 405 403
3 403 106 393
3 405 112 403
3 393 32 405
3 406 392 402
3 402 111 406
3 392 106 402
3 406 33 392
3 408 407 404
3 404 112 408
3 407 111 404
3 408 0 407
3 411 409 410
3 410 114 411
3 409 108 410
3 411 113 409
3 389 412 410
3 410 108 389
3 412 114 410
3 389 34 412
3 413 394 409
3 409 113 413
3 394 108 409
3 413 32 394
3 415 414 411
3 411 114 415
3 414 113 411
3 415 11 414
3 418 416 417
3 417 117 418
3 416 116 417
3 418 115 416
3 420 419 417
3 417 116 420
3 419 117 417
3 420 36 419
3 422 421 416
3 416 115 422
3 421 116 416
3 422 34 421
3 424 423 418
3 418 117 424
3 423 115 418
3 424 35 423
3 427 425 426
3 426 109 427
3 425 116 426
3 427 118 425
3 421 399 426
3 426 116 421
3 399 109 426
3 421 34 399
3 428 420 425
3 425 118 428
3 420 116 425
3 428 36 420
3 400 429 427
3 427 109 400
3 429 118 427
3 400 8 429
3 432 430 431
3 431 119 432
3 430 115 431
3 432 114 430
3 423 433 431
3 431 115 423
3 433 119 431
3 423 35 433
3 412 422 430
3 430 114 412
3 422 115 430
3 412 34 422
3 434 415 432
3 432 119 434
3 415 114 432
3 434 11 415
3 437 435 436
3 436 121 437
3 435 117 436
3 437 120 435
3 419 438 436
3 436 117 419
3 438 121 436
3 419 36 438
3 439 424 435
3 435 120 439
3 424 117 435
3 439 35 424
3 441 440 437
3 437 121 441
3 440 120 437
3 441 1 440
3 444 442 443
3 443 124 444
3 442 123 443
3 444 122 442
3 446 445 443
3 443 123 446
3 445 124 443
3 446 39 445
3 448 447 442
3 442 122 448
3 447 123 442
3 448 38 447
3 450 449 444
3 444 124 450
3 449 122 444
3 450 37 449
3 453 451 452
3 452 126 453
3 451 123 452
3 453 125 451
3 447 454 452
3 452 123 447
3 454 126 452
3 447 38 454
3 455 446 451
3 451 125 455
3 446 123 451
3 455 39 446
3 457 456 453
3 453 126 457
3 456 125 453
3 457 9 456
3 460 458 459
3 459 128 460
3 458 122 459
3 460 127 458
3 449 461 459
3 459 122 449
3 461 128 459
3 449 37 461
3 462 448 458
3 458 127 462
3 448 122 458
3 462 38 448
3 464 463 460
3 460 128 464
3 463 127 460
3 464 10 463
3 467 465 466
3 466 130 467
3 465 124 466
3 467 129 465
3 445 468 466
3 466 124 445
3 468 130 466
3 445 39 468
3 469 450 465
3 465 129 469
3 450 124 465
3 469 37 450
3 471 470 467
3 467 130 471
3 470 129 467
3 471 3 470
3 474 472 473
3 473 133 474
3 472 132 473
3 474 131 472
3 476 475 473
3 473 132 476
3 475 133 473
3 476 38 475
3 478 477 472
3 472 131 478
3 477 132 472
3 478 41 477
3 480 479 474
3 474 133 480
3 479 131 474
3 480 40 479
3 483 481 482
3 482 134 483
3 481 132 482
3 483 126 481
3 477 484 482
3 482 132 477
3 484 134 482
3 477 41 484
3 454 476 481
3 481 126 454
3 476 132 481
3 454 38 476
3 485 457 483
3 483 134 485
3 457 126 483
3 485 9 457
3 488 486 487
3 487 136 488
3 486 131 487
3 488 135 486
3 479 489 487
3 487 131 479
3 489 136 487
3 479 40 489
3 490 478 486
3 486 135 490
3 478 131 486
3 490 41 478
3 492 491 488
3 488 136 492
3 491 135 488
3 492 2 491
3 495 493 494
3 494 127 495
3 493 133 494
3 495 137 493
3 475 462 494
3 494 133 475
3 462 127 494
3 475 38 462
3 496 480 493
3 493 137 496
3 480 133 493
3 496 40 480
3 463 497 495
3 495 127 463
3 497 137 495
3 463 10 497
3 500 498 499
3 499 140 500
3 498 139 499
3 500 138 498
3 502 501 499
3 499 139 502
3 501 140 499
3 502 33 501
3 504 503 498
3 498 138 504
3 503 139 498
3 504 13 503
3 506 505 500
3 500 140 506
3 505 138 500
3 506 23 505
3 509 507 508
3 508 47 509
3 507 139 508
3 509 110 507
3 503 182 508
3 508 139 503
3 182 47 508
3 503 13 182
3 398 502 507
3 507 110 398
3 502 139 507
3 398 33 502
3 183 401 509
3 509 47 183
3 401 110 509
3 183 8 401
3 512 510 511
3 511 79 512
3 510 138 511
3 512 46 510
3 505 294 511
3 511 138 505
3 294 79 511
3 505 23 294
3 174 504 510
3 510 46 174
3 504 138 510
3 174 13 504
3 295 177 512
3 512 79 295
3 177 46 512
3 295 4 177
3 515 513 514
3 514 111 515
3 513 140 514
3 515 78 513
3 501 406 514
3 514 140 501
3 406 111 514
3 501 33 406
3 286 506 513
3 513 78 286
3 506 140 513
3 286 23 506
3 407 289 515
3 515 111 407
3 289 78 515
3 407 0 289
3 518 516 517
3 517 143 518
3 516 142 517
3 518 141 516
3 520 519 517
3 517 142 520
3 519 143 517
3 520 19 519
3 522 521 516
3 516 141 522
3 521 142 516
3 522 32 521
3 524 523 518
3 518 143 524
3 523 141 518
3 524 26 523
3 527 525 526
3 526 113 527
3 525 142 526
3 527 66 525
3 521 413 526
3 526 142 521
3 413 113 526
3 521 32 413
3 244 520 525
3 525 66 244
3 520 142 525
3 244 19 520
3 414 247 527
3 527 113 414
3 247 66 527
3 414 11 247
3 530 528 529
3 529 86 530
3 528 141 529
3 530 112 528
3 523 316 529
3 529 141 523
3 316 86 529
3 523 26 316
3 405 522 528
3 528 112 405
3 522 141 528
3 405 32 522
3 317 408 530
3 530 86 317
3 408 112 530
3 317 0 408
3 533 531 532
3 532 61 533
3 531 143 532
3 533 89 531
3 519 231 532
3 532 143 519
3 231 61 532
3 519 19 231
3 326 524 531
3 531 89 326
3 524 143 531
3 326 26 524
3 232 329 533
3 533 61 232
3 329 89 533
3 232 5 329
3 536 534 535
3 535 146 536
3 534 145 535
3 536 144 534
3 538 537 535
3 535 145 538
3 537 146 535
3 538 22 537
3 540 539 534
3 534 144 540
3 539 145 534
3 540 16 539
3 542 541 536
3 536 146 542
3 541 144 536
3 542 39 541
3 545 543 544
3 544 54 545
3 543 145 544
3 545 80 543
3 539 204 544
3 544 145 539
3 204 54 544
3 539 16 204
3 293 538 543
3 543 80 293
3 538 145 543
3 293 22 538
3 205 296 545
3 545 54 205
3 296 80 545
3 205 4 296
3 548 546 547
3 547 125 548
3 546 144 547
3 548 57 546
3 541 455 547
3 547 144 541
3 455 125 547
3 541 39 455
3 214 540 546
3 546 57 214
3 540 144 546
3 214 16 540
3 456 217 548
3 548 125 456
3 217 57 548
3 456 9 217
3 551 549 550
3 550 81 551
3 549 146 550
3 551 130 549
3 537 301 550
3 550 146 537
3 301 81 550
3 537 22 301
3 468 542 549
3 549 130 468
3 542 146 549
3 468 39 542
3 302 471 551
3 551 81 302
3 471 130 551
3 302 3 471
3 554 552 553
3 553 149 554
3 552 148 553
3 554 147 552
3 556 555 553
3 553 148 556
3 555 149 553
3 556 21 555
3 558 557 552
3 552 147 558
3 557 148 552
3 558 25 557
3 560 559 554
3 554 149 560
3 559 147 554
3 560 37 559
3 563 561 562
3 562 88 563
3 561 148 562
3 563 70 561
3 557 327 562
3 562 148 557
3 327 88 562
3 557 25 327
3 260 556 561
3 561 70 260
3 556 148 561
3 260 21 556
3 328 261 563
3 563 88 328
3 261 70 563
3 328 5 261
3 566 564 565
3 565 129 566
3 564 147 565
3 566 87 564
3 559 469 565
3 565 147 559
3 469 129 565
3 559 37 469
3 321 558 564
3 564 87 321
3 558 147 564
3 321 25 558
3 470 322 566
3 566 129 470
3 322 87 566
3 470 3 322
3 569 567 568
3 568 71 569
3 567 149 568
3 569 128 567
3 555 266 568
3 568 149 555
3 266 71 568
3 555 21 266
3 461 560 567
3 567 128 461
3 560 149 567
3 461 37 560
3 267 464 569
3 569 71 267
3 464 128 569
3 267 10 464
3 572 570 571
3 571 152 572
3 570 151 571
3 572 150 570
3 574 573 571
3 571 151 574
3 573 152 571
3 574 27 573
3 576 575 570
3 570 150 576
3 575 151 570
3 576 12 575
3 578 577 572
3 572 152 578
3 577 150 572
3 578 36 577
3 581 579 580
3 580 49 581
3 579 151 580
3 581 96 579
3 575 189 580
3 580 151 575
3 189 49 580
3 575 12 189
3 349 574 579
3 579 96 349
3 574 151 579
3 349 27 574
3 190 352 581
3 581 49 190
3 352 96 581
3 190 7 352
3 584 582 583
3 583 118 584
3 582 150 583
3 584 48 582
3 577 428 583
3 583 150 577
3 428 118 583
3 577 36 428
3 181 576 582
3 582 48 181
3 576 150 582
3 181 12 576
3 429 184 584
3 584 118 429
3 184 48 584
3 429 8 184
3 587 585 586
3 586 97 587
3 585 152 586
3 587 121 585
3 573 357 586
3 586 152 573
3 357 97 586
3 573 27 357
3 438 578 585
3 585 121 438
3 578 152 585
3 438 36 578
3 358 441 587
3 587 97 358
3 441 121 587
3 358 1 441
3 590 588 589
3 589 155 590
3 588 154 589
3 590 153 588
3 592 591 589
3 589 154 592
3 591 155 589
3 592 17 591
3 594 593 588
3 588 153 594
3 593 154 588
3 594 30 593
3 596 595 590
3 590 155 596
3 595 153 590
3 596 35 595
3 599 597 598
3 598 104 599
3 597 154 598
3 599 64 597
3 593 383 598
3 598 154 593
3 383 104 598
3 593 30 383
3 237 592 597
3 597 64 237
3 592 154 597
3 237 17 592
3 384 240 599
3 599 104 384
3 240 64 599
3 384 6 240
3 602 600 601
3 601 120 602
3 600 153 601
3 602 103 600
3 595 439 601
3 601 153 595
3 439 120 601
3 595 35 439
3 377 594 600
3 600 103 377
3 594 153 600
3 377 30 594
3 440 378 602
3 602 120 440
3 378 103 602
3 440 1 378
3 605 603 604
3 604 65 605
3 603 155 604
3 605 119 603
3 591 245 604
3 604 155 591
3 245 65 604
3 591 17 245
3 433 596 603
3 603 119 433
3 596 155 603
3 433 35 596
3 246 434 605
3 605 65 246
3 434 119 605
3 246 11 434
3 608 606 607
3 607 158 608
3 606 157 607
3 608 156 606
3 610 609 607
3 607 157 610
3 609 158 607
3 610 15 609
3 612 611 606
3 606 156 612
3 611 157 606
3 612 28 611
3 614 613 608
3 608 158 614
3 613 156 608
3 614 41 613
3 617 615 616
3 616 95 617
3 615 157 616
3 617 55 615
3 611 350 616
3 616 157 611
3 350 95 616
3 611 28 350
3 209 610 615
3 615 55 209
3 610 157 615
3 209 15 610
3 351 210 617
3 617 95 351
3 210 55 617
3 351 7 210
3 620 618 619
3 619 135 620
3 618 156 619
3 620 94 618
3 613 490 619
3 619 156 613
3 490 135 619
3 613 41 490
3 342 612 618
3 618 94 342
3 612 156 618
3 342 28 612
3 491 345 620
3 620 135 491
3 345 94 620
3 491 2 345
3 623 621 622
3 622 56 623
3 621 158 622
3 623 134 621
3 609 215 622
3 622 158 609
3 215 56 622
3 609 15 215
3 484 614 621
3 621 134 484
3 614 158 621
3 484 41 614
3 216 485 623
3 623 56 216
3 485 134 623
3 216 9 485
3 626 624 625
3 625 161 626
3 624 160 625
3 626 159 624
3 628 627 625
3 625 160 628
3 627 161 625
3 628 31 627
3 630 629 624
3 624 159 630
3 629 160 624
3 630 20 629
3 632 631 626
3 626 161 632
3 631 159 626
3 632 40 631
3 635 633 634
3 634 73 635
3 633 160 634
3 635 105 633
3 629 272 634
3 634 160 629
3 272 73 634
3 629 20 272
3 382 628 633
3 633 105 382
3 628 160 633
3 382 31 628
3 273 385 635
3 635 73 273
3 385 105 635
3 273 6 385
3 638 636 637
3 637 137 638
3 636 159 637
3 638 72 636
3 631 496 637
3 637 159 631
3 496 137 637
3 631 40 496
3 265 630 636
3 636 72 265
3 630 159 636
3 265 20 630
3 497 268 638
3 638 137 497
3 268 72 638
3 497 10 268
3 641 639 640
3 640 102 641
3 639 161 640
3 641 136 639
3 627 372 640
3 640 161 627
3 372 102 640
3 627 31 372
3 489 632 639
3 639 136 489
3 632 161 639
3 489 40 632
3 373 492 641
3 641 102 373
3 492 136 641
3 373 2 492
