# Supplementary material for: Subcortical shape biomarkers reveal limbic and basal ganglia damage in anti-LGI1 encephalitis
Source: Front Immunol. 2025 Jul 4;16:1623577. doi: 10.3389/fimmu.2025.1623577 (PMC12270846; doi:10.3389/fimmu.2025.1623577)
Supplement: Supplementary file 1 [file DataSheet1.zip › raw data/wmN02-L_Puta_first.vtk]

# vtk DataFile Version 3.0
this file was written using fslvtkio
ASCII
DATASET POLYDATA
POINTS 642 float
119.771 134.351 71.4984
107.485 134.708 73.0074
114.793 121.507 75.0798
122.569 115.648 71.6904
120.652 123.204 82.5768
117.592 128.193 64.4954
109.309 129.799 64.882
112.926 124.402 85.2337
114.361 140.047 80.2882
117.538 107.231 81.0397
118.599 112.693 66.288
109.667 142.973 62.9627
113.564 132.531 85.3167
118.054 132.398 82.666
117.613 122.899 87.965
115.073 115.276 85.5969
119.746 113.84 83.2263
105.773 135.271 60.1235
112.931 129.257 63.0737
113.283 136.797 61.606
116.741 121.198 67.0044
119.984 117.557 63.9218
121.818 118.23 77.7161
120.686 129.459 77.4191
122.138 125.061 71.9285
122.029 120.722 66.8947
118.878 132.625 66.5933
110.261 130.9 80.2516
112.703 121.234 80.4438
111.11 128.896 74.1342
105.032 132.806 67.0836
113.377 126.166 69.8747
115.307 141.317 67.2592
117.113 139.46 75.1838
111.18 145.303 71.3715
106.61 139.838 67.0993
110.54 138.364 76.6639
123.405 110.849 65.4278
118.352 107.75 72.4832
121.366 108.463 76.1768
117.386 116.512 71.7273
115.451 113.605 78.1965
116.274 132.78 85.263
118.066 127.69 85.8433
115.626 127.885 87.43
119.38 123.073 85.3615
119.52 127.912 82.8447
116.6 136.729 81.9226
113.816 136.818 83.4427
112.865 128.486 85.7205
114.768 123.485 87.6889
116.006 118.705 87.9003
118.745 118.392 86.151
117.767 113.794 85.9508
120.118 118.448 83.1243
114.012 120.036 85.7184
116.664 111.165 83.3533
119.261 109.273 82.8276
109.04 132.565 60.5206
112.594 132.814 61.5318
109.726 136.225 60.1488
115.379 132.633 62.9291
115.548 128.509 63.5023
110.9 129.683 63.5924
106.12 131.561 61.6532
107.486 139.28 61.1879
111.479 140.152 61.4971
118.159 118.939 65.1827
116.753 123.963 64.8597
114.916 125.493 65.4498
118.396 123.299 65.2063
119.198 114.526 63.2661
117.6 116.342 66.3219
113.381 126.574 66.4221
121.609 123.74 77.8676
121.579 126.799 74.8919
122.33 121.666 75.0188
120.996 129.818 71.8231
120.438 132.01 74.5603
120.705 126.521 80.1247
121.199 120.477 80.3445
122.355 116.786 74.7584
122.677 120.403 71.7915
122.207 123.27 69.2167
120.986 128.687 69.2333
120.703 126.918 67.0275
119.635 133.861 68.7523
122.32 117.763 69.0885
119.806 124.656 65.9026
118.284 130.526 65.1033
111.005 126.078 80.5167
111.844 125.085 77.7174
110.074 129.179 77.358
113.043 125.376 74.7102
113.597 121.296 77.5971
112.531 122.755 83.0174
111.356 127.753 83.1147
109.099 132.927 76.7168
108.99 131.913 73.437
108.773 131.444 70.3796
112.057 128.199 71.5235
109.155 130.215 68.3296
114.651 123.944 72.534
105.793 134.021 69.9806
106.499 131.17 65.329
111.461 128.226 67.417
116.308 141.283 71.2308
114.559 143.897 73.5331
113.465 144.843 68.6607
112.811 143.213 76.3803
115.974 140.381 77.8542
118.787 137.036 73.2605
117.934 138.095 69.4539
112.764 142.963 64.578
109.924 145.514 66.5886
108.7 143.173 69.073
110.538 142.057 73.8656
108.461 139.988 71.521
112.113 139.553 78.9922
107.366 141.84 64.5555
106.721 137.398 70.2454
108.751 136.732 74.6112
121.381 107.639 68.4985
120.519 105.178 74.2898
122.429 109.096 71.1245
119.845 106.188 79.5937
117.561 106.912 77.0342
118.997 110.257 68.9701
120.944 111.009 64.4395
122.799 112.796 69.3363
122.264 112.17 73.8366
116.466 114.455 74.6763
116.918 110.24 75.5275
117.681 111.765 71.981
116.674 110.577 79.6773
115.044 117.39 76.5773
116.203 119.178 73.5717
117.733 114.403 69.042
119.398 131.413 79.9548
117.839 136.263 78.9934
119.216 134.652 76.553
117.44 137.34 66.3923
114.666 139.366 63.9135
116.397 135.144 63.9499
120.821 110.652 79.9144
121.031 115.459 80.5349
121.937 113.173 77.2025
122.647 115.003 66.2037
120.441 119.014 65.752
122.388 113.7 61.8935
111.719 135.945 81.5499
111.585 131.876 82.9136
110.063 134.893 78.7379
105.047 136.151 66.7012
104.061 133.405 63.0519
105.18 137.888 63.2065
113.897 117.338 79.4532
113.778 118.128 83.0627
114.931 114.149 81.9029
117.221 118.856 69.0042
115.086 123.944 68.4861
116.171 121.464 70.988
117.324 130.294 85.819
117.004 127.856 86.8934
116.064 130.424 86.652
116.693 125.433 87.9095
117.945 125.34 87.1469
118.116 130.12 84.4928
117.354 132.424 84.1975
114.971 132.621 85.8101
114.662 130.249 86.5791
118.853 125.466 85.8144
118.783 127.936 84.3323
119.612 125.56 84.3007
118.832 130.195 83.0179
118.571 122.998 86.7283
120.082 123.191 83.9476
120.158 125.52 82.828
116.517 134.74 83.7303
115.102 134.843 84.6047
115.398 136.709 83.2747
113.662 134.689 84.4696
117.372 134.554 82.3431
115.49 138.464 81.3555
114.186 138.51 82.1156
114.177 128.197 86.8668
115.182 125.727 87.7118
113.866 126.12 86.8442
116.169 123.262 88.2799
113.37 130.353 85.7098
112.843 126.353 85.6814
113.771 124.015 86.4838
117.558 118.407 87.4864
118.222 116.102 86.3445
116.876 116.17 87.4132
118.893 113.919 84.7796
119.231 116.117 84.9035
118.199 120.594 87.1942
116.812 120.725 88.097
115.362 116.848 87.07
116.298 114.419 86.3057
119.581 118.311 84.689
119.104 120.687 85.8309
119.898 120.823 84.3626
120.071 116.074 83.4683
120.425 120.854 82.892
115.343 121.238 88.1279
114.849 119.365 87.0362
114.152 121.766 86.9352
114.569 117.69 85.8954
113.403 122.275 85.6047
117.1 112.14 85.1137
118.605 111.593 84.3775
117.871 109.757 83.9292
119.487 111.649 83.0637
115.849 113.216 84.5005
117.24 109.099 82.2605
118.446 107.418 82.5964
110.986 132.65 60.9058
111.276 134.511 60.5915
109.341 134.254 60.0211
111.568 136.486 60.7198
112.805 134.815 61.3053
112.483 130.94 61.9856
110.831 131.09 61.5399
107.295 133.847 59.8009
107.79 135.751 59.8222
113.976 132.895 62.0773
113.93 130.744 62.3814
115.252 130.669 62.8413
114.289 128.839 63.2567
114.332 134.801 62.1739
116.481 130.39 63.6056
116.645 128.265 63.9206
109.479 130.882 61.6143
107.388 132.104 60.6619
108.329 130.673 62.1533
105.568 133.307 60.41
111.783 129.559 63.2729
110.1 129.732 64.161
107.82 130.64 63.3394
108.525 137.731 60.3894
110.517 138.19 60.4378
109.48 139.666 61.0642
112.319 138.489 61.3425
106.727 137.21 60.5148
108.584 141.145 61.9457
110.514 141.621 61.9378
117.74 121.496 65.3859
115.74 124.849 65.1613
116.882 122.288 66.0351
113.748 127.537 64.2302
114.921 127.071 64.343
118.436 120.742 64.8933
119.007 118.183 64.4435
117.415 119.983 66.1041
116.069 122.996 66.3819
115.854 126.548 64.3144
117.594 123.567 64.9033
116.988 126.132 64.5827
118.967 120.479 65.0355
117.953 125.827 64.8809
118.65 116.616 63.901
117.912 117.387 65.3172
118.11 115.256 64.688
117.552 118.468 66.5716
119.932 115.908 62.7117
118.803 113.458 64.7729
117.821 114.369 66.1403
114.285 125.919 65.9268
112.884 127.886 64.4147
112.153 128.192 65.0243
115.194 124.043 66.9274
111.405 128.463 65.616
121.778 125.279 76.4361
122.151 124.295 75.0165
121.993 122.616 76.4451
122.253 123.443 73.579
121.913 125.767 73.5284
121.238 127.832 76.3199
121.239 126.441 77.6775
121.863 121.024 77.851
122.201 120.03 76.4895
121.371 128.241 73.3916
121.075 129.306 74.8686
120.839 130.689 73.3472
120.633 130.667 76.0243
121.66 127.381 71.9791
120.34 132.041 71.7276
120.182 133.156 73.0306
121.382 125.138 79.0774
121.54 122.109 79.1783
121.304 123.566 80.4417
121.562 119.308 79.058
120.66 128.035 78.7357
120.722 124.943 81.4429
120.946 121.881 81.5305
122.469 119.234 75.0111
122.468 121.137 73.4423
122.589 118.724 73.3677
122.367 122.75 71.9619
122.066 117.422 76.2909
122.428 116.429 73.1481
122.507 118.114 71.7371
121.739 126.023 69.2807
120.769 127.849 68.1361
121.587 125.067 68.1036
119.889 129.743 66.8999
120.12 130.563 67.8679
121.744 126.846 70.5068
122.187 124.321 70.5219
122.152 122.222 67.9464
121.34 123.926 67.1563
120.239 131.211 69.0213
121.063 129.175 70.5512
120.307 131.713 70.3289
119.286 133.201 67.6736
119.74 134.16 70.141
122.477 121.868 70.4973
122.616 120.683 69.0112
122.717 119.32 70.3044
122.322 119.173 67.9175
122.463 116.764 70.4077
120.335 125.795 66.3119
119.632 128.836 66.0111
119.217 127.601 65.3927
118.547 131.621 65.8415
120.949 122.756 66.4134
118.699 126.471 65.2023
118.001 129.369 64.6298
111.266 125.518 79.0253
110.976 127.251 77.4616
110.407 127.628 78.9447
110.703 128.784 75.8096
111.522 126.982 76.1156
112.151 123.254 79.1763
111.826 123.849 80.4748
110.505 128.434 80.2958
109.907 129.811 78.9248
112.489 125.213 76.2531
112.699 123.173 77.7319
113.441 123.428 76.3084
112.946 121.195 78.9991
112.064 127.109 74.6174
114.021 123.61 74.8676
114.218 121.533 76.2352
111.75 124.426 81.7932
111.094 126.914 81.7835
111.94 125.376 83.0679
110.827 129.259 81.5917
112.621 122.022 81.6763
112.715 123.558 84.1715
112.15 126.128 84.3712
109.351 130.993 77.1906
109.691 130.42 75.4878
109.094 132.22 75.1625
110.005 130.373 73.8271
109.62 131.895 78.5776
108.445 133.86 74.7622
107.988 133.223 73.28
110.725 130.068 71.0634
111.08 129.363 69.8435
109.025 130.958 69.2789
111.318 128.52 69.042
112.541 127.445 70.4095
111.548 128.711 72.7766
110.208 130.406 72.2064
106.697 132.011 68.779
106.864 131.352 67.6666
113.154 126.169 71.8854
112.522 126.848 73.1371
113.711 124.951 73.4075
114.015 125.011 71.1841
114.945 122.759 73.9073
109.046 131.76 71.8673
106.952 132.493 70.1508
107.484 132.911 71.6621
105.292 133.432 68.5214
106.636 134.367 71.4976
107.69 130.726 66.8126
110.065 129.221 67.7575
108.915 129.902 66.3192
112.472 127.359 68.6315
105.43 131.89 66.0543
107.966 130.483 64.9476
110.383 128.971 66.1206
115.359 142.792 72.1932
113.993 144.593 71.1425
114.929 143.326 70.0583
112.355 145.755 69.9512
113.029 145.17 72.5643
115.829 141.867 74.2777
116.635 140.71 73.2289
115.672 141.656 69.223
114.415 143.21 67.9533
113.82 143.838 75.0149
115.372 142.249 75.7702
114.65 142.347 77.3198
116.388 140.246 76.2597
112.164 144.339 73.7927
113.564 141.586 78.372
115.264 140.389 79.256
117.381 139.239 72.3081
117.036 139.788 70.2633
118.392 137.799 71.3566
116.654 139.968 68.4386
117.795 138.348 74.1256
119.409 135.63 72.3748
119.094 136.272 70.4747
113.178 144.113 66.5063
111.964 145.559 67.5171
111.492 144.689 65.2127
110.471 145.745 68.936
114.089 142.321 65.9933
111.304 143.26 63.3252
109.647 144.355 64.4673
109.763 142.814 71.4573
109.655 140.919 72.7388
108.619 141.512 70.3892
109.508 139.416 74.0087
110.464 140.171 75.0476
110.842 143.747 72.5909
109.921 144.407 70.1799
107.724 141.628 68.1252
107.424 140.154 69.2591
111.411 140.92 76.1656
111.663 142.763 74.9804
112.328 141.402 77.4178
111.264 139.133 77.6517
113.159 139.945 79.9656
109.095 144.498 67.9034
107.866 142.884 66.8494
108.441 144.029 65.5913
106.916 140.938 65.8785
108.175 142.603 63.517
107.587 138.801 70.7593
108.574 138.458 73.1658
107.733 137.241 72.4171
109.554 137.787 75.4334
106.546 138.637 68.5603
107.002 136.015 71.81
108.095 135.65 73.8143
121.16 106.03 71.0357
121.882 107.017 72.4055
122.59 107.909 69.489
121.881 108.431 73.7131
121.204 106.594 75.1641
119.323 105.995 72.9498
119.848 107.207 70.5951
122.854 108.867 66.5834
123.051 109.881 68.2729
120.229 105.324 77.0245
118.66 105.211 75.6157
118.366 105.172 78.5114
117.979 106.919 74.6715
120.713 107.187 77.8393
118.469 105.734 81.0027
117.408 107.066 79.3201
119.994 108.601 68.6255
121.33 109.076 66.1361
120.047 110.284 66.7776
122.523 110.35 64.0722
118.826 108.812 70.5885
118.717 111.507 67.4701
119.57 111.712 65.2991
122.642 110.901 70.3391
122.339 110.421 72.6893
122.646 112.664 71.6852
121.998 110.109 74.8159
123.017 111.687 67.6425
122.753 114.247 70.5477
122.682 114.066 72.8761
116.545 112.333 75.016
117.237 110.751 73.6758
117.105 113.068 73.3689
118.032 109.646 72.1561
117.533 108.697 74.0604
116.198 111.98 76.7351
115.887 113.794 76.2974
116.968 115.263 73.1276
117.467 114.044 71.9152
117.273 108.514 76.108
116.599 110.436 77.4672
116.972 108.685 78.3288
116.072 112.017 78.7797
117.026 108.959 80.4305
115.749 115.827 75.754
116.355 116.646 74.1853
115.763 118.085 75.0442
116.813 117.692 72.8142
115.117 115.338 77.4356
115.025 119.498 75.8768
115.537 120.402 74.425
117.785 113.088 70.5104
118.211 110.796 70.4911
118.133 112.247 68.9002
117.614 115.261 70.5204
117.936 113.567 67.5171
118.642 133.808 79.5736
118.539 135.53 77.7799
119.256 132.99 78.2161
118.202 137.064 75.9761
117.468 137.915 77.0854
118.027 134.335 80.8543
118.762 132.039 81.3013
120.056 130.734 78.5556
119.958 132.092 77.0673
116.888 138.387 78.2941
117.253 136.446 80.428
116.216 138.529 79.8374
119.448 129.779 81.4729
120.173 129.116 79.9808
120.121 127.332 81.413
119.902 133.331 75.5972
118.935 135.96 74.9334
119.78 134.601 73.9919
116.082 138.429 65.1651
115.597 137.296 63.7357
117.139 136.276 64.9437
114.926 136.171 62.6908
114.077 138.088 62.6
115.078 140.439 65.5036
116.424 139.391 66.7406
118.233 135.1 66.2975
117.796 134.079 65.1743
113.224 139.758 62.5995
113.763 141.169 64.2694
112.266 141.574 62.8738
117.641 137.931 67.8846
118.722 135.705 67.4459
118.924 136.114 68.943
117.387 132.833 64.4596
115.832 133.906 63.3738
116.952 131.519 63.9721
121.074 113.028 80.3587
121.65 114.349 78.9245
121.474 111.796 78.535
121.863 115.595 77.5901
121.523 116.673 79.0741
120.492 114.501 81.9927
120.334 112.162 81.5998
121.207 109.318 78.0952
121.721 110.756 76.6465
121.029 117.88 80.3337
120.584 116.741 81.9445
120.757 119.297 81.7052
119.993 110.07 81.5247
120.387 108.483 79.6746
119.742 107.581 81.4179
122.071 112.491 75.5206
122.248 114.99 76.0959
122.499 114.473 74.4198
121.898 116.833 65.419
121.765 116.183 63.7178
122.876 114.218 64.0071
121.438 115.8 62.3471
119.764 118.316 65.3412
121.144 120.176 66.196
122.032 118.007 66.8065
123.124 112.71 65.6406
123.452 112.103 63.0944
119.424 121.06 65.6007
120.232 122.014 65.9628
119.017 124.019 65.6095
122.425 116.533 67.6959
122.914 113.763 67.5919
122.772 115.369 69.147
121.694 111.908 62.4065
120.556 114.337 61.9363
119.742 112.899 63.7554
111.553 133.919 82.4869
110.625 133.492 81.0384
110.841 135.399 80.2007
110.074 132.976 79.6336
110.788 131.486 81.5272
112.481 132.1 84.3395
112.492 134.352 83.7193
111.16 137.211 79.1101
110.252 136.682 77.6785
111.355 129.848 82.8158
112.203 130.241 84.293
112 128.105 84.4459
112.604 136.436 82.595
111.914 137.839 80.0412
112.864 138.333 81.4007
109.431 135.932 76.651
109.409 133.996 77.7677
108.817 134.865 75.77
104.369 134.968 64.8465
104.443 135.592 63.0272
104.964 136.838 64.8207
105.101 136.569 61.4515
104.464 134.309 61.2882
104.261 133.131 65.0599
104.568 134.436 66.8809
105.863 137.872 66.6589
105.828 138.865 65.1143
104.583 132.088 61.9738
104.824 131.729 64.2581
106.408 131.058 63.6731
105.211 135.132 68.4786
105.826 136.959 68.4514
106.167 135.684 70.1592
106.134 139.888 63.9357
106.014 138.581 61.8592
107.042 140.742 62.5891
113.896 117.638 81.2725
114.371 116.104 82.608
114.276 115.648 80.716
114.966 114.62 83.8377
114.385 116.748 84.4186
113.192 119.52 81.6931
113.213 119.172 80.0488
114.56 115.439 78.9615
115.056 113.919 79.9783
113.756 118.941 84.4377
113.101 120.431 82.9018
113.166 121.3 84.3218
113.608 119.305 78.5031
114.433 117.32 77.9186
114.254 119.445 77.0486
115.815 112.558 80.6075
115.684 112.845 82.7287
116.629 110.951 81.5408
116.394 121.363 68.7755
115.671 122.788 69.6354
116.768 120.107 70.1262
114.97 123.926 70.4388
114.151 125.13 69.1435
115.839 122.752 67.7541
116.917 120.056 67.7982
117.406 117.61 70.355
116.951 118.87 71.4975
113.239 126.176 67.9987
114.183 125.058 67.4284
112.422 127.406 66.8482
117.376 117.73 67.78
117.584 116.517 69.1403
117.633 115.532 67.6167
116.286 120.247 72.2363
115.364 122.886 71.7251
115.672 121.714 73.0921
POLYGONS 1280  5120
3 164 162 163
3 163 44 164
3 162 43 163
3 164 42 162
3 166 165 163
3 163 43 166
3 165 44 163
3 166 14 165
3 168 167 162
3 162 42 168
3 167 43 162
3 168 13 167
3 170 169 164
3 164 44 170
3 169 42 164
3 170 12 169
3 173 171 172
3 172 46 173
3 171 43 172
3 173 45 171
3 167 174 172
3 172 43 167
3 174 46 172
3 167 13 174
3 175 166 171
3 171 45 175
3 166 43 171
3 175 14 166
3 177 176 173
3 173 46 177
3 176 45 173
3 177 4 176
3 180 178 179
3 179 48 180
3 178 42 179
3 180 47 178
3 169 181 179
3 179 42 169
3 181 48 179
3 169 12 181
3 182 168 178
3 178 47 182
3 168 42 178
3 182 13 168
3 184 183 180
3 180 48 184
3 183 47 180
3 184 8 183
3 187 185 186
3 186 50 187
3 185 44 186
3 187 49 185
3 165 188 186
3 186 44 165
3 188 50 186
3 165 14 188
3 189 170 185
3 185 49 189
3 170 44 185
3 189 12 170
3 191 190 187
3 187 50 191
3 190 49 187
3 191 7 190
3 194 192 193
3 193 53 194
3 192 52 193
3 194 51 192
3 196 195 193
3 193 52 196
3 195 53 193
3 196 16 195
3 198 197 192
3 192 51 198
3 197 52 192
3 198 14 197
3 200 199 194
3 194 53 200
3 199 51 194
3 200 15 199
3 203 201 202
3 202 45 203
3 201 52 202
3 203 54 201
3 197 175 202
3 202 52 197
3 175 45 202
3 197 14 175
3 204 196 201
3 201 54 204
3 196 52 201
3 204 16 196
3 176 205 203
3 203 45 176
3 205 54 203
3 176 4 205
3 208 206 207
3 207 55 208
3 206 51 207
3 208 50 206
3 199 209 207
3 207 51 199
3 209 55 207
3 199 15 209
3 188 198 206
3 206 50 188
3 198 51 206
3 188 14 198
3 210 191 208
3 208 55 210
3 191 50 208
3 210 7 191
3 213 211 212
3 212 57 213
3 211 53 212
3 213 56 211
3 195 214 212
3 212 53 195
3 214 57 212
3 195 16 214
3 215 200 211
3 211 56 215
3 200 53 211
3 215 15 200
3 217 216 213
3 213 57 217
3 216 56 213
3 217 9 216
3 220 218 219
3 219 60 220
3 218 59 219
3 220 58 218
3 222 221 219
3 219 59 222
3 221 60 219
3 222 19 221
3 224 223 218
3 218 58 224
3 223 59 218
3 224 18 223
3 226 225 220
3 220 60 226
3 225 58 220
3 226 17 225
3 229 227 228
3 228 62 229
3 227 59 228
3 229 61 227
3 223 230 228
3 228 59 223
3 230 62 228
3 223 18 230
3 231 222 227
3 227 61 231
3 222 59 227
3 231 19 222
3 233 232 229
3 229 62 233
3 232 61 229
3 233 5 232
3 236 234 235
3 235 64 236
3 234 58 235
3 236 63 234
3 225 237 235
3 235 58 225
3 237 64 235
3 225 17 237
3 238 224 234
3 234 63 238
3 224 58 234
3 238 18 224
3 240 239 236
3 236 64 240
3 239 63 236
3 240 6 239
3 243 241 242
3 242 66 243
3 241 60 242
3 243 65 241
3 221 244 242
3 242 60 221
3 244 66 242
3 221 19 244
3 245 226 241
3 241 65 245
3 226 60 241
3 245 17 226
3 247 246 243
3 243 66 247
3 246 65 243
3 247 11 246
3 250 248 249
3 249 69 250
3 248 68 249
3 250 67 248
3 252 251 249
3 249 68 252
3 251 69 249
3 252 18 251
3 254 253 248
3 248 67 254
3 253 68 248
3 254 21 253
3 256 255 250
3 250 69 256
3 255 67 250
3 256 20 255
3 259 257 258
3 258 70 259
3 257 68 258
3 259 62 257
3 253 260 258
3 258 68 253
3 260 70 258
3 253 21 260
3 230 252 257
3 257 62 230
3 252 68 257
3 230 18 252
3 261 233 259
3 259 70 261
3 233 62 259
3 261 5 233
3 264 262 263
3 263 72 264
3 262 67 263
3 264 71 262
3 255 265 263
3 263 67 255
3 265 72 263
3 255 20 265
3 266 254 262
3 262 71 266
3 254 67 262
3 266 21 254
3 268 267 264
3 264 72 268
3 267 71 264
3 268 10 267
3 271 269 270
3 270 63 271
3 269 69 270
3 271 73 269
3 251 238 270
3 270 69 251
3 238 63 270
3 251 18 238
3 272 256 269
3 269 73 272
3 256 69 269
3 272 20 256
3 239 273 271
3 271 63 239
3 273 73 271
3 239 6 273
3 276 274 275
3 275 76 276
3 274 75 275
3 276 74 274
3 278 277 275
3 275 75 278
3 277 76 275
3 278 24 277
3 280 279 274
3 274 74 280
3 279 75 274
3 280 23 279
3 282 281 276
3 276 76 282
3 281 74 276
3 282 22 281
3 285 283 284
3 284 78 285
3 283 75 284
3 285 77 283
3 279 286 284
3 284 75 279
3 286 78 284
3 279 23 286
3 287 278 283
3 283 77 287
3 278 75 283
3 287 24 278
3 289 288 285
3 285 78 289
3 288 77 285
3 289 0 288
3 292 290 291
3 291 80 292
3 290 74 291
3 292 79 290
3 281 293 291
3 291 74 281
3 293 80 291
3 281 22 293
3 294 280 290
3 290 79 294
3 280 74 290
3 294 23 280
3 296 295 292
3 292 80 296
3 295 79 292
3 296 4 295
3 299 297 298
3 298 82 299
3 297 76 298
3 299 81 297
3 277 300 298
3 298 76 277
3 300 82 298
3 277 24 300
3 301 282 297
3 297 81 301
3 282 76 297
3 301 22 282
3 303 302 299
3 299 82 303
3 302 81 299
3 303 3 302
3 306 304 305
3 305 85 306
3 304 84 305
3 306 83 304
3 308 307 305
3 305 84 308
3 307 85 305
3 308 26 307
3 310 309 304
3 304 83 310
3 309 84 304
3 310 24 309
3 312 311 306
3 306 85 312
3 311 83 306
3 312 25 311
3 315 313 314
3 314 77 315
3 313 84 314
3 315 86 313
3 309 287 314
3 314 84 309
3 287 77 314
3 309 24 287
3 316 308 313
3 313 86 316
3 308 84 313
3 316 26 308
3 288 317 315
3 315 77 288
3 317 86 315
3 288 0 317
3 320 318 319
3 319 87 320
3 318 83 319
3 320 82 318
3 311 321 319
3 319 83 311
3 321 87 319
3 311 25 321
3 300 310 318
3 318 82 300
3 310 83 318
3 300 24 310
3 322 303 320
3 320 87 322
3 303 82 320
3 322 3 303
3 325 323 324
3 324 89 325
3 323 85 324
3 325 88 323
3 307 326 324
3 324 85 307
3 326 89 324
3 307 26 326
3 327 312 323
3 323 88 327
3 312 85 323
3 327 25 312
3 329 328 325
3 325 89 329
3 328 88 325
3 329 5 328
3 332 330 331
3 331 92 332
3 330 91 331
3 332 90 330
3 334 333 331
3 331 91 334
3 333 92 331
3 334 29 333
3 336 335 330
3 330 90 336
3 335 91 330
3 336 28 335
3 338 337 332
3 332 92 338
3 337 90 332
3 338 27 337
3 341 339 340
3 340 94 341
3 339 91 340
3 341 93 339
3 335 342 340
3 340 91 335
3 342 94 340
3 335 28 342
3 343 334 339
3 339 93 343
3 334 91 339
3 343 29 334
3 345 344 341
3 341 94 345
3 344 93 341
3 345 2 344
3 348 346 347
3 347 96 348
3 346 90 347
3 348 95 346
3 337 349 347
3 347 90 337
3 349 96 347
3 337 27 349
3 350 336 346
3 346 95 350
3 336 90 346
3 350 28 336
3 352 351 348
3 348 96 352
3 351 95 348
3 352 7 351
3 355 353 354
3 354 98 355
3 353 92 354
3 355 97 353
3 333 356 354
3 354 92 333
3 356 98 354
3 333 29 356
3 357 338 353
3 353 97 357
3 338 92 353
3 357 27 338
3 359 358 355
3 355 98 359
3 358 97 355
3 359 1 358
3 362 360 361
3 361 101 362
3 360 100 361
3 362 99 360
3 364 363 361
3 361 100 364
3 363 101 361
3 364 31 363
3 366 365 360
3 360 99 366
3 365 100 360
3 366 29 365
3 368 367 362
3 362 101 368
3 367 99 362
3 368 30 367
3 371 369 370
3 370 93 371
3 369 100 370
3 371 102 369
3 365 343 370
3 370 100 365
3 343 93 370
3 365 29 343
3 372 364 369
3 369 102 372
3 364 100 369
3 372 31 364
3 344 373 371
3 371 93 344
3 373 102 371
3 344 2 373
3 376 374 375
3 375 103 376
3 374 99 375
3 376 98 374
3 367 377 375
3 375 99 367
3 377 103 375
3 367 30 377
3 356 366 374
3 374 98 356
3 366 99 374
3 356 29 366
3 378 359 376
3 376 103 378
3 359 98 376
3 378 1 359
3 381 379 380
3 380 105 381
3 379 101 380
3 381 104 379
3 363 382 380
3 380 101 363
3 382 105 380
3 363 31 382
3 383 368 379
3 379 104 383
3 368 101 379
3 383 30 368
3 385 384 381
3 381 105 385
3 384 104 381
3 385 6 384
3 388 386 387
3 387 108 388
3 386 107 387
3 388 106 386
3 390 389 387
3 387 107 390
3 389 108 387
3 390 34 389
3 392 391 386
3 386 106 392
3 391 107 386
3 392 33 391
3 394 393 388
3 388 108 394
3 393 106 388
3 394 32 393
3 397 395 396
3 396 110 397
3 395 107 396
3 397 109 395
3 391 398 396
3 396 107 391
3 398 110 396
3 391 33 398
3 399 390 395
3 395 109 399
3 390 107 395
3 399 34 390
3 401 400 397
3 397 110 401
3 400 109 397
3 401 8 400
3 404 402 403
3 403 112 404
3 402 106 403
3 404 111 402
3 393 405 403
3 403 106 393
3 405 112 403
3 393 32 405
3 406 392 402
3 402 111 406
3 392 106 402
3 406 33 392
3 408 407 404
3 404 112 408
3 407 111 404
3 408 0 407
3 411 409 410
3 410 114 411
3 409 108 410
3 411 113 409
3 389 412 410
3 410 108 389
3 412 114 410
3 389 34 412
3 413 394 409
3 409 113 413
3 394 108 409
3 413 32 394
3 415 414 411
3 411 114 415
3 414 113 411
3 415 11 414
3 418 416 417
3 417 117 418
3 416 116 417
3 418 115 416
3 420 419 417
3 417 116 420
3 419 117 417
3 420 36 419
3 422 421 416
3 416 115 422
3 421 116 416
3 422 34 421
3 424 423 418
3 418 117 424
3 423 115 418
3 424 35 423
3 427 425 426
3 426 109 427
3 425 116 426
3 427 118 425
3 421 399 426
3 426 116 421
3 399 109 426
3 421 34 399
3 428 420 425
3 425 118 428
3 420 116 425
3 428 36 420
3 400 429 427
3 427 109 400
3 429 118 427
3 400 8 429
3 432 430 431
3 431 119 432
3 430 115 431
3 432 114 430
3 423 433 431
3 431 115 423
3 433 119 431
3 423 35 433
3 412 422 430
3 430 114 412
3 422 115 430
3 412 34 422
3 434 415 432
3 432 119 434
3 415 114 432
3 434 11 415
3 437 435 436
3 436 121 437
3 435 117 436
3 437 120 435
3 419 438 436
3 436 117 419
3 438 121 436
3 419 36 438
3 439 424 435
3 435 120 439
3 424 117 435
3 439 35 424
3 441 440 437
3 437 121 441
3 440 120 437
3 441 1 440
3 444 442 443
3 443 124 444
3 442 123 443
3 444 122 442
3 446 445 443
3 443 123 446
3 445 124 443
3 446 39 445
3 448 447 442
3 442 122 448
3 447 123 442
3 448 38 447
3 450 449 444
3 444 124 450
3 449 122 444
3 450 37 449
3 453 451 452
3 452 126 453
3 451 123 452
3 453 125 451
3 447 454 452
3 452 123 447
3 454 126 452
3 447 38 454
3 455 446 451
3 451 125 455
3 446 123 451
3 455 39 446
3 457 456 453
3 453 126 457
3 456 125 453
3 457 9 456
3 460 458 459
3 459 128 460
3 458 122 459
3 460 127 458
3 449 461 459
3 459 122 449
3 461 128 459
3 449 37 461
3 462 448 458
3 458 127 462
3 448 122 458
3 462 38 448
3 464 463 460
3 460 128 464
3 463 127 460
3 464 10 463
3 467 465 466
3 466 130 467
3 465 124 466
3 467 129 465
3 445 468 466
3 466 124 445
3 468 130 466
3 445 39 468
3 469 450 465
3 465 129 469
3 450 124 465
3 469 37 450
3 471 470 467
3 467 130 471
3 470 129 467
3 471 3 470
3 474 472 473
3 473 133 474
3 472 132 473
3 474 131 472
3 476 475 473
3 473 132 476
3 475 133 473
3 476 38 475
3 478 477 472
3 472 131 478
3 477 132 472
3 478 41 477
3 480 479 474
3 474 133 480
3 479 131 474
3 480 40 479
3 483 481 482
3 482 134 483
3 481 132 482
3 483 126 481
3 477 484 482
3 482 132 477
3 484 134 482
3 477 41 484
3 454 476 481
3 481 126 454
3 476 132 481
3 454 38 476
3 485 457 483
3 483 134 485
3 457 126 483
3 485 9 457
3 488 486 487
3 487 136 488
3 486 131 487
3 488 135 486
3 479 489 487
3 487 131 479
3 489 136 487
3 479 40 489
3 490 478 486
3 486 135 490
3 478 131 486
3 490 41 478
3 492 491 488
3 488 136 492
3 491 135 488
3 492 2 491
3 495 493 494
3 494 127 495
3 493 133 494
3 495 137 493
3 475 462 494
3 494 133 475
3 462 127 494
3 475 38 462
3 496 480 493
3 493 137 496
3 480 133 493
3 496 40 480
3 463 497 495
3 495 127 463
3 497 137 495
3 463 10 497
3 500 498 499
3 499 140 500
3 498 139 499
3 500 138 498
3 502 501 499
3 499 139 502
3 501 140 499
3 502 33 501
3 504 503 498
3 498 138 504
3 503 139 498
3 504 13 503
3 506 505 500
3 500 140 506
3 505 138 500
3 506 23 505
3 509 507 508
3 508 47 509
3 507 139 508
3 509 110 507
3 503 182 508
3 508 139 503
3 182 47 508
3 503 13 182
3 398 502 507
3 507 110 398
3 502 139 507
3 398 33 502
3 183 401 509
3 509 47 183
3 401 110 509
3 183 8 401
3 512 510 511
3 511 79 512
3 510 138 511
3 512 46 510
3 505 294 511
3 511 138 505
3 294 79 511
3 505 23 294
3 174 504 510
3 510 46 174
3 504 138 510
3 174 13 504
3 295 177 512
3 512 79 295
3 177 46 512
3 295 4 177
3 515 513 514
3 514 111 515
3 513 140 514
3 515 78 513
3 501 406 514
3 514 140 501
3 406 111 514
3 501 33 406
3 286 506 513
3 513 78 286
3 506 140 513
3 286 23 506
3 407 289 515
3 515 111 407
3 289 78 515
3 407 0 289
3 518 516 517
3 517 143 518
3 516 142 517
3 518 141 516
3 520 519 517
3 517 142 520
3 519 143 517
3 520 19 519
3 522 521 516
3 516 141 522
3 521 142 516
3 522 32 521
3 524 523 518
3 518 143 524
3 523 141 518
3 524 26 523
3 527 525 526
3 526 113 527
3 525 142 526
3 527 66 525
3 521 413 526
3 526 142 521
3 413 113 526
3 521 32 413
3 244 520 525
3 525 66 244
3 520 142 525
3 244 19 520
3 414 247 527
3 527 113 414
3 247 66 527
3 414 11 247
3 530 528 529
3 529 86 530
3 528 141 529
3 530 112 528
3 523 316 529
3 529 141 523
3 316 86 529
3 523 26 316
3 405 522 528
3 528 112 405
3 522 141 528
3 405 32 522
3 317 408 530
3 530 86 317
3 408 112 530
3 317 0 408
3 533 531 532
3 532 61 533
3 531 143 532
3 533 89 531
3 519 231 532
3 532 143 519
3 231 61 532
3 519 19 231
3 326 524 531
3 531 89 326
3 524 143 531
3 326 26 524
3 232 329 533
3 533 61 232
3 329 89 533
3 232 5 329
3 536 534 535
3 535 146 536
3 534 145 535
3 536 144 534
3 538 537 535
3 535 145 538
3 537 146 535
3 538 22 537
3 540 539 534
3 534 144 540
3 539 145 534
3 540 16 539
3 542 541 536
3 536 146 542
3 541 144 536
3 542 39 541
3 545 543 544
3 544 54 545
3 543 145 544
3 545 80 543
3 539 204 544
3 544 145 539
3 204 54 544
3 539 16 204
3 293 538 543
3 543 80 293
3 538 145 543
3 293 22 538
3 205 296 545
3 545 54 205
3 296 80 545
3 205 4 296
3 548 546 547
3 547 125 548
3 546 144 547
3 548 57 546
3 541 455 547
3 547 144 541
3 455 125 547
3 541 39 455
3 214 540 546
3 546 57 214
3 540 144 546
3 214 16 540
3 456 217 548
3 548 125 456
3 217 57 548
3 456 9 217
3 551 549 550
3 550 81 551
3 549 146 550
3 551 130 549
3 537 301 550
3 550 146 537
3 301 81 550
3 537 22 301
3 468 542 549
3 549 130 468
3 542 146 549
3 468 39 542
3 302 471 551
3 551 81 302
3 471 130 551
3 302 3 471
3 554 552 553
3 553 149 554
3 552 148 553
3 554 147 552
3 556 555 553
3 553 148 556
3 555 149 553
3 556 21 555
3 558 557 552
3 552 147 558
3 557 148 552
3 558 25 557
3 560 559 554
3 554 149 560
3 559 147 554
3 560 37 559
3 563 561 562
3 562 88 563
3 561 148 562
3 563 70 561
3 557 327 562
3 562 148 557
3 327 88 562
3 557 25 327
3 260 556 561
3 561 70 260
3 556 148 561
3 260 21 556
3 328 261 563
3 563 88 328
3 261 70 563
3 328 5 261
3 566 564 565
3 565 129 566
3 564 147 565
3 566 87 564
3 559 469 565
3 565 147 559
3 469 129 565
3 559 37 469
3 321 558 564
3 564 87 321
3 558 147 564
3 321 25 558
3 470 322 566
3 566 129 470
3 322 87 566
3 470 3 322
3 569 567 568
3 568 71 569
3 567 149 568
3 569 128 567
3 555 266 568
3 568 149 555
3 266 71 568
3 555 21 266
3 461 560 567
3 567 128 461
3 560 149 567
3 461 37 560
3 267 464 569
3 569 71 267
3 464 128 569
3 267 10 464
3 572 570 571
3 571 152 572
3 570 151 571
3 572 150 570
3 574 573 571
3 571 151 574
3 573 152 571
3 574 27 573
3 576 575 570
3 570 150 576
3 575 151 570
3 576 12 575
3 578 577 572
3 572 152 578
3 577 150 572
3 578 36 577
3 581 579 580
3 580 49 581
3 579 151 580
3 581 96 579
3 575 189 580
3 580 151 575
3 189 49 580
3 575 12 189
3 349 574 579
3 579 96 349
3 574 151 579
3 349 27 574
3 190 352 581
3 581 49 190
3 352 96 581
3 190 7 352
3 584 582 583
3 583 118 584
3 582 150 583
3 584 48 582
3 577 428 583
3 583 150 577
3 428 118 583
3 577 36 428
3 181 576 582
3 582 48 181
3 576 150 582
3 181 12 576
3 429 184 584
3 584 118 429
3 184 48 584
3 429 8 184
3 587 585 586
3 586 97 587
3 585 152 586
3 587 121 585
3 573 357 586
3 586 152 573
3 357 97 586
3 573 27 357
3 438 578 585
3 585 121 438
3 578 152 585
3 438 36 578
3 358 441 587
3 587 97 358
3 441 121 587
3 358 1 441
3 590 588 589
3 589 155 590
3 588 154 589
3 590 153 588
3 592 591 589
3 589 154 592
3 591 155 589
3 592 17 591
3 594 593 588
3 588 153 594
3 593 154 588
3 594 30 593
3 596 595 590
3 590 155 596
3 595 153 590
3 596 35 595
3 599 597 598
3 598 104 599
3 597 154 598
3 599 64 597
3 593 383 598
3 598 154 593
3 383 104 598
3 593 30 383
3 237 592 597
3 597 64 237
3 592 154 597
3 237 17 592
3 384 240 599
3 599 104 384
3 240 64 599
3 384 6 240
3 602 600 601
3 601 120 602
3 600 153 601
3 602 103 600
3 595 439 601
3 601 153 595
3 439 120 601
3 595 35 439
3 377 594 600
3 600 103 377
3 594 153 600
3 377 30 594
3 440 378 602
3 602 120 440
3 378 103 602
3 440 1 378
3 605 603 604
3 604 65 605
3 603 155 604
3 605 119 603
3 591 245 604
3 604 155 591
3 245 65 604
3 591 17 245
3 433 596 603
3 603 119 433
3 596 155 603
3 433 35 596
3 246 434 605
3 605 65 246
3 434 119 605
3 246 11 434
3 608 606 607
3 607 158 608
3 606 157 607
3 608 156 606
3 610 609 607
3 607 157 610
3 609 158 607
3 610 15 609
3 612 611 606
3 606 156 612
3 611 157 606
3 612 28 611
3 614 613 608
3 608 158 614
3 613 156 608
3 614 41 613
3 617 615 616
3 616 95 617
3 615 157 616
3 617 55 615
3 611 350 616
3 616 157 611
3 350 95 616
3 611 28 350
3 209 610 615
3 615 55 209
3 610 157 615
3 209 15 610
3 351 210 617
3 617 95 351
3 210 55 617
3 351 7 210
3 620 618 619
3 619 135 620
3 618 156 619
3 620 94 618
3 613 490 619
3 619 156 613
3 490 135 619
3 613 41 490
3 342 612 618
3 618 94 342
3 612 156 618
3 342 28 612
3 491 345 620
3 620 135 491
3 345 94 620
3 491 2 345
3 623 621 622
3 622 56 623
3 621 158 622
3 623 134 621
3 609 215 622
3 622 158 609
3 215 56 622
3 609 15 215
3 484 614 621
3 621 134 484
3 614 158 621
3 484 41 614
3 216 485 623
3 623 56 216
3 485 134 623
3 216 9 485
3 626 624 625
3 625 161 626
3 624 160 625
3 626 159 624
3 628 627 625
3 625 160 628
3 627 161 625
3 628 31 627
3 630 629 624
3 624 159 630
3 629 160 624
3 630 20 629
3 632 631 626
3 626 161 632
3 631 159 626
3 632 40 631
3 635 633 634
3 634 73 635
3 633 160 634
3 635 105 633
3 629 272 634
3 634 160 629
3 272 73 634
3 629 20 272
3 382 628 633
3 633 105 382
3 628 160 633
3 382 31 628
3 273 385 635
3 635 73 273
3 385 105 635
3 273 6 385
3 638 636 637
3 637 137 638
3 636 159 637
3 638 72 636
3 631 496 637
3 637 159 631
3 496 137 637
3 631 40 496
3 265 630 636
3 636 72 265
3 630 159 636
3 265 20 630
3 497 268 638
3 638 137 497
3 268 72 638
3 497 10 268
3 641 639 640
3 640 102 641
3 639 161 640
3 641 136 639
3 627 372 640
3 640 161 627
3 372 102 640
3 627 31 372
3 489 632 639
3 639 136 489
3 632 161 639
3 489 40 632
3 373 492 641
3 641 102 373
3 492 136 641
3 373 2 492
