# Supplementary material for: Subcortical shape biomarkers reveal limbic and basal ganglia damage in anti-LGI1 encephalitis
Source: Front Immunol. 2025 Jul 4;16:1623577. doi: 10.3389/fimmu.2025.1623577 (PMC12270846; doi:10.3389/fimmu.2025.1623577)
Supplement: Supplementary file 1 [file DataSheet1.zip › raw data/wmN02-L_Thal_first.vtk]

# vtk DataFile Version 3.0
this file was written using fslvtkio
ASCII
DATASET POLYDATA
POINTS 642 float
108.37 115.052 80.5844
90.9914 116.249 79.1116
95.9262 100.066 78.2767
114.281 99.1172 78.0583
109.379 107.395 90.091
107.66 107.061 71.0857
96.3603 107.974 70.2212
97.0016 107.583 89.1269
100.028 121.948 87.0835
105.817 95.3859 83.843
106.903 92.9741 70.1404
99.0135 123.007 71.8985
97.806 115.57 89.9767
105.43 115.989 90.8554
103.774 107.512 92.2157
101.383 100.441 87.5665
109.187 99.6205 89.5333
95.925 116.924 69.1585
102.414 106.606 69.4275
102.512 115.019 72.2956
101.832 99.1609 70.8798
108.902 98.8346 70.7063
113.139 102.013 85.1546
109.738 112.47 86.0342
112.269 106.755 79.555
111.955 101.456 73.572
108.134 111.383 75.3476
92.9369 112.892 85.4895
95.3343 103.303 84.2244
91.5982 108.062 78.6878
91.9542 113.488 72.5114
94.655 102.664 72.9831
104.07 120.107 76.8638
105.415 121.488 84.5508
97.9846 125.411 79.2931
92.7596 122.413 73.4445
93.7052 120.975 83.6021
115.578 93.917 70.7828
107.02 90.6822 76.5093
112.595 94.9561 81.5957
99.8398 93.8731 73.843
99.6681 94.7445 81.5317
101.779 115.773 91.3624
104.536 111.937 92.6851
100.747 111.534 91.5892
107.014 107.215 92.4215
107.483 111.906 90.7946
103.063 119.549 89.7692
98.9061 118.909 88.8018
97.1474 111.583 90.1189
100.174 107.414 90.9854
102.448 103.812 90.5256
106.359 103.38 91.2738
105.145 99.9496 89.2932
109.839 103.35 90.083
99.1221 103.961 88.5125
103.438 97.4561 86.1476
107.504 97.0635 87.2656
99.1142 112.317 69.8726
101.952 110.975 71.0751
99.6566 116.181 70.1615
104.872 110.815 72.2316
105.073 106.953 69.9011
99.4171 107.635 69.9001
95.9941 112.523 69.3642
97.5571 120.21 69.7931
100.916 119.128 71.8793
105.299 98.7373 70.0638
105.641 102.721 69.2719
101.977 103.007 69.5655
108.304 103.158 70.0891
108.235 95.9311 68.7889
103.754 95.695 69.7028
98.9758 103.437 70.4869
111.486 107.093 85.4924
110.925 109.182 82.9958
112.676 104.752 82.4626
110.198 110.814 80.2562
109.049 113.752 83.3348
109.867 109.988 88.2248
111.475 104.907 87.713
114.02 100.547 81.8216
113.531 102.956 78.7002
112.609 104.487 76.1512
110.422 109.051 77.4254
110.815 106.698 74.4579
108.373 113.388 77.7825
113.463 99.6946 75.1286
110.204 104.759 72.1306
107.76 109.278 73.3782
93.4402 107.985 85.0839
92.667 105.532 81.9164
91.3059 110.151 82.4849
93.2616 103.811 78.6095
95.3648 101.49 81.3029
95.9197 105.301 86.8926
94.7197 110.357 87.6952
91.3426 114.539 82.6509
90.9134 112.139 79.0138
91.8567 110.659 75.443
93.1427 105.424 75.5837
93.0333 107.81 72.7867
95.1026 101.317 75.6289
91.1292 114.971 75.609
93.3705 110.553 70.2689
95.3302 105.029 71.1628
104.657 121.72 80.4325
102.028 124.616 82.4534
101.495 124.297 77.6928
98.6959 124.215 83.4945
103.164 122.582 86.606
107.137 118.452 82.3855
106.524 117.716 78.7804
101.721 121.483 74.5397
98.0219 124.907 74.9102
94.733 124.858 75.6334
95.315 123.732 80.893
92.3537 122.331 78.5094
96.5133 121.768 85.5601
95.1779 123.485 70.8154
91.4022 119.47 76.6811
91.9305 118.814 81.4967
111.937 91.3395 73.5352
109.916 92.7267 78.4034
114.063 93.6087 76.1168
109.047 94.9039 82.8764
106.175 92.9011 80.3904
106.915 90.9536 72.8869
111.533 93.0503 69.3598
115.595 96.2744 75.1291
114.925 96.7789 80.1762
99.2048 93.0246 77.7219
103 91.7922 79.2577
102.827 90.809 75.2365
102.66 94.8926 82.6992
97.2537 96.8728 80.0762
97.5154 96.6742 76.2818
102.926 92.8918 71.5924
107.956 114.718 88.5624
105.884 119.14 87.9662
107.78 117.176 85.3886
106.266 115.996 76.0831
103.62 117.701 74.1064
105.508 113.557 73.7348
111.008 96.6277 86.1191
112.022 100.591 87.8444
113.944 97.7726 84.0703
114.414 97.4751 71.6718
110.357 100.541 72.0802
112.341 96.1411 68.047
95.294 118.799 87.6813
94.7598 114.619 88.4609
92.9544 117.221 84.9948
91.4217 118.266 73.1721
93.1376 115.228 69.8666
93.6931 120.452 69.9176
97.4739 98.9028 83.0668
98.2057 101.41 86.0523
100.229 97.6304 84.6226
100.307 96.5142 71.4484
98.3561 101.249 72.2416
97.7105 98.6199 73.9459
103.113 113.876 92.3257
102.563 111.771 92.3075
101.218 113.669 91.5545
102.331 109.624 92.0654
103.998 109.884 92.6649
104.981 114.048 92.211
103.704 115.869 91.6548
99.9286 115.542 90.6864
99.4173 113.719 90.8742
105.69 109.737 92.6713
106.132 112.022 92.0401
107.039 109.819 91.9866
106.455 114.016 91.043
105.386 107.484 92.6514
108.2 107.48 91.4781
108.249 109.551 90.7787
102.413 117.625 90.7972
100.374 117.405 90.2684
101.095 119.004 89.7832
98.3649 117.224 89.5593
104.234 117.775 90.5236
101.484 120.718 88.7274
99.6125 120.326 88.1568
98.9363 111.719 90.8834
100.501 109.468 91.456
98.7173 109.596 90.7098
101.975 107.525 91.6841
97.5489 113.601 90.2409
97.1767 109.44 89.9437
98.562 107.593 90.2134
104.355 103.574 90.9836
105.657 101.621 90.3853
103.693 101.822 89.9116
107.132 99.8415 89.7632
107.634 101.496 90.63
105.045 105.301 91.9862
103.172 105.605 91.5071
102.04 102.02 89.1534
103.18 100.358 88.6768
108.188 103.226 91.042
106.716 105.233 92.1599
108.484 105.242 91.4744
109.5 101.409 90.0716
109.66 105.454 90.2854
101.276 105.577 90.862
100.688 103.697 89.6004
99.4824 105.563 89.9437
100.474 102.198 88.2338
97.9623 105.836 89.0725
104.213 98.7032 87.8918
106.358 98.3861 88.5747
105.407 97.3962 86.9896
108.431 98.1715 88.7452
102.405 98.881 87.1021
104.72 96.3808 85.174
106.61 96.2258 85.7009
100.678 111.76 70.4464
100.812 113.75 70.9847
99.2888 114.282 70.0985
101.058 115.484 71.2953
102.132 113.199 71.5617
101.877 108.838 70.5976
100.572 109.657 70.194
97.6246 114.671 69.5071
97.8895 116.455 69.4602
103.306 110.966 71.7156
103.275 108.753 70.9922
104.617 108.881 71.5059
103.674 106.791 69.6292
103.624 112.9 72.2037
106.049 108.641 71.9262
106.288 107.076 70.5258
99.1887 110 69.876
97.5316 112.659 69.6085
97.6661 110.305 69.6759
95.9506 114.789 69.2225
100.882 107.347 69.6975
97.945 107.951 70.0581
96.2574 110.146 69.6835
98.7578 118.103 69.8009
100.577 117.602 70.8448
99.4335 119.774 70.5903
101.799 117.08 71.9442
96.9042 118.465 69.3732
98.417 121.806 70.5135
100.072 121.106 71.7658
105.335 100.806 69.9594
103.804 102.775 69.2876
103.732 100.902 70.0848
102.234 104.764 69.1728
104.096 104.553 69.0145
107.077 100.64 70.1735
106.934 98.947 70.2026
103.654 98.9497 70.412
102.186 100.947 70.4305
105.277 105.13 69.0788
106.919 102.895 69.6008
106.854 105.277 69.5828
108.394 100.955 70.4534
108.058 105.261 70.2818
106.651 97.3485 69.1831
104.489 97.2937 69.3728
105.947 95.8907 69.0581
102.736 97.449 70.0442
108.437 97.5513 69.5013
107.349 94.4299 69.0211
105.243 94.3423 69.6711
100.554 103.069 70.0536
100.725 105.334 69.5932
99.185 105.439 70.0113
100.578 101.382 70.9698
97.6926 105.847 70.314
111.393 108.323 84.2819
112.015 107.017 82.6861
112.105 105.872 83.9947
112.553 105.865 81.1452
111.757 107.904 81.3658
110.434 110.668 84.5936
110.649 109.636 85.6746
112.383 104.628 85.2361
112.99 103.606 83.8879
110.582 109.951 81.6087
110.145 111.447 83.2341
109.612 112.122 81.8565
109.465 113.041 84.6974
111.138 108.719 80.0702
109.17 112.806 80.3993
108.749 114.334 81.8821
110.67 108.674 86.8184
111.514 106.018 86.5749
110.559 107.491 87.9908
112.409 103.456 86.3721
109.873 111.135 87.0077
109.575 108.894 89.3739
110.496 106.232 88.9725
113.474 102.711 82.2322
113.206 103.976 80.708
113.702 101.991 80.3869
112.941 104.879 79.1171
113.547 101.301 83.5372
114.11 99.987 79.9683
113.739 101.028 78.4295
111.514 107.038 76.9814
110.528 108.135 75.9551
111.668 105.773 75.3817
109.431 108.894 75.0908
109.282 110.067 76.2468
111.519 107.698 78.4525
112.417 105.673 77.6884
112.433 103.123 74.6841
111.811 104.255 73.8147
109.315 111.027 77.5906
110.471 109.786 78.8456
109.307 111.887 78.9571
108.351 112.431 76.5028
108.507 114.2 79.154
113.201 103.638 77.2606
112.996 102.006 75.5983
113.482 101.43 76.8475
112.571 100.492 74.2905
113.968 99.515 76.5847
110.603 105.697 73.2653
109.325 108.068 73.9107
109.33 107.234 72.5089
107.961 110.207 74.4678
111.435 103.173 72.6787
109.028 106.237 71.4205
107.591 108.241 72.3307
92.9412 106.675 83.5796
91.8083 107.784 82.2749
92.3078 109.003 83.8802
91.2506 108.913 80.7397
91.7425 106.855 80.5537
93.8708 104.582 83.3124
94.0721 105.647 84.7625
92.9092 110.387 85.2627
91.9712 111.274 84.1254
92.7664 104.667 80.2855
94.0701 103.622 81.6967
94.3596 102.773 80.0159
95.1998 102.406 82.8221
92.1809 105.932 78.7923
94.6939 101.996 78.4388
95.6187 100.724 79.7799
94.6616 106.665 86.0526
94.0966 109.225 86.3134
95.2212 107.892 87.3258
93.7754 111.694 86.5878
95.4881 104.292 85.5769
96.4303 106.456 88.0085
95.787 109.078 88.6842
91.2082 112.345 82.7583
90.9485 111.081 80.8403
90.815 113.275 80.9038
91.131 110.054 78.9343
92.0436 113.614 84.1914
90.9988 115.324 80.8881
90.9098 114.183 79.0739
92.3748 108.038 75.8389
93.0757 106.662 74.3065
92.4739 109.246 74.2884
93.629 105.257 72.7808
93.6999 103.945 74.0414
92.3449 106.896 77.1422
91.6569 109.218 77.0503
91.9162 112.009 73.9054
92.5931 110.476 72.8489
93.6737 103.23 75.5773
92.875 104.681 77.1933
94.1332 102.67 77.0237
94.7457 102.013 74.3556
95.5151 100.782 76.9856
91.2918 111.275 77.2134
91.495 112.795 75.453
91.1645 113.376 77.2285
91.2832 114.379 73.9185
91.0507 115.5 77.4074
93.0871 109.194 71.5496
93.798 106.344 71.5954
94.1857 107.745 70.6011
94.7267 103.812 71.8613
92.6477 111.911 71.4981
94.8016 109.234 69.9185
95.8448 106.471 70.5179
103.473 123.479 81.2979
101.916 124.595 80.1002
103.144 123.225 79.2866
100.002 125.174 78.7011
100.217 125.233 80.9487
103.737 123.376 83.4166
104.863 122.115 82.454
104.01 121.515 78.4177
102.706 122.6 77.2417
100.417 124.806 83.162
102.54 123.899 84.6599
100.951 123.832 85.2575
104.293 122.419 85.4134
98.3542 125.063 81.4859
99.1128 123.234 85.3519
101.446 122.595 86.9861
105.906 120.222 81.5325
105.458 119.922 79.4489
106.773 118.299 80.4794
105.259 119.264 77.9334
106.254 120.279 83.3984
107.726 116.761 81.4761
107.525 116.374 79.6619
101.487 123.12 75.724
99.9097 124.655 76.3128
100.127 123.872 74.2751
98.1722 125.275 77.1062
102.908 120.999 75.8525
100.552 122.103 73.2616
98.4021 124.166 73.0122
94.8225 124.548 78.2886
93.778 123.322 79.3666
93.4431 123.82 77.0001
92.9459 121.954 80.8866
94.1323 122.644 81.9389
96.4142 124.848 80.0018
96.2637 125.252 77.5774
93.3503 123.951 74.4851
92.5098 122.561 76.0045
95.6628 122.886 83.1824
96.9763 124.112 82.139
97.3971 123.042 84.3497
94.8822 121.631 84.5504
98.3084 121.731 86.4231
96.4612 125.196 75.4797
94.7025 124.585 73.3209
96.483 124.655 72.8259
93.5955 123.59 71.9082
97.0488 123.464 71.1902
91.7249 120.965 77.6755
92.0214 120.634 80.2601
91.4947 119.113 79.1912
92.7675 120.148 82.4228
92.0903 120.997 75.1614
91.2187 117.826 78.0505
91.244 117.469 80.4967
110.926 91.7283 76.4293
111.873 93.1834 77.4115
112.986 92.4275 74.9377
113.119 94.0327 78.6331
111.423 93.8667 79.7518
108.864 91.1118 77.219
109.879 90.8477 74.8361
113.944 92.3817 72.1306
115.018 93.2426 73.5467
109.496 93.8366 80.6188
108.079 92.5276 79.1517
107.579 93.8783 81.356
106.581 91.4721 78.5657
110.825 94.8137 82.1992
107.395 95.0872 83.4213
105.828 94.1757 82.1751
109.83 90.9223 72.7826
112.116 91.9066 71.2308
109.618 91.6799 71.0561
113.801 93.2701 69.6384
107.272 90.6046 74.611
106.652 91.7848 71.4948
108.959 92.8047 69.7374
115.382 94.598 75.9907
114.676 94.8147 78.7361
115.377 96.5593 77.7024
114.038 95.2249 80.7026
116.019 94.7194 73.3792
114.897 97.8017 76.6648
114.772 98.1327 79.2263
100.973 91.9456 78.4538
102.809 90.9585 77.3718
100.856 91.4636 76.5993
104.871 90.5917 75.9744
104.869 91.0185 77.9864
101.163 93.0029 80.1921
99.5213 93.4331 79.6225
99.4898 92.8243 75.6788
101.023 91.8446 74.5399
104.696 92.1876 79.8177
102.73 93.3091 80.8905
104.319 93.7203 81.5964
101.187 94.5482 81.9745
104.184 95.1061 83.364
98.042 94.6847 78.9967
98.188 94.5382 76.8736
97.2275 96.4672 78.1508
98.6361 94.8891 75.1516
98.3676 95.4107 80.7765
96.5331 98.4172 79.2143
96.6994 98.3958 77.4126
102.796 91.5542 73.38
104.92 90.7188 74.0904
104.654 91.6221 72.3358
101.271 93.0812 72.7454
104.861 92.9947 70.7505
107.069 117.006 88.4144
107.109 118.313 86.6999
108.044 115.977 86.9425
106.801 119.413 85.0416
105.84 120.377 86.2564
105.695 117.704 89.4889
106.776 115.484 89.8378
108.924 113.83 87.2392
108.684 114.813 85.7397
104.697 120.998 87.1529
104.583 119.506 89.0298
102.919 121.252 88.1827
107.902 113.424 89.7601
109.074 112.323 88.2957
108.794 110.937 89.5943
108.582 115.518 84.3356
107.458 118 83.8959
108.22 116.138 82.8246
104.952 116.997 75.1086
104.493 115.677 74.0093
105.916 114.829 74.8674
103.982 114.252 73.0946
103.091 116.373 73.0665
103.949 118.962 75.424
105.222 118.083 76.4478
107.247 113.746 75.6383
106.993 112.695 74.45
102.388 118.244 73.0451
102.756 119.667 74.4332
101.341 120.246 73.1417
106.316 117.065 77.3889
107.405 114.688 76.8799
107.524 115.636 78.2453
106.741 111.451 73.6334
105.209 112.359 72.8515
106.344 110.075 72.7305
111.868 98.2433 87.3276
113.023 98.9248 86.1511
112.795 96.9339 85.418
113.641 99.8318 84.8102
112.819 101.175 86.5515
110.725 99.9741 88.7429
110.229 97.927 88.1392
111.901 95.6743 84.0591
113.594 96.0095 83.2475
111.926 102.836 87.6447
110.936 101.936 89.0526
110.825 104.299 89.0016
109.259 96.728 86.9395
110.096 95.6448 84.5716
108.247 95.8168 85.1961
114.512 96.8939 82.144
114.232 99.2567 83.0807
114.456 98.626 81.1067
112.278 98.2624 71.6039
112.008 97.6575 70.0619
114.374 96.6082 69.4482
110.371 97.6432 69.8689
109.686 99.8783 71.4635
111.116 100.827 72.8049
112.438 99.1098 73.1291
115.875 95.5748 71.062
114.375 94.7439 68.4791
109.348 101.944 70.9596
110.493 102.684 71.7421
109.191 104.265 71.0761
113.876 98.5717 73.5466
115.464 96.5536 73.0358
114.616 98.0246 75.0605
111.925 94.4342 68.2864
109.96 96.552 68.6814
109.18 94.3125 68.6837
94.8119 116.795 88.3334
93.7829 116.127 86.9278
93.8905 118.121 86.632
92.9721 115.134 85.5123
93.7949 114.036 86.9589
96.071 115.21 89.5162
96.3759 117.229 89.0272
94.3212 119.953 85.8814
93.2613 119.164 84.6323
94.5398 112.487 88.0463
95.8388 113.241 89.4315
95.7361 111.036 89.1417
96.9881 118.802 88.3329
95.6703 120.434 86.7106
97.5888 120.41 87.3703
92.3561 118.227 83.3527
92.2415 115.775 83.8692
91.5529 116.669 82.2179
92.3201 117.122 71.3447
93.2041 117.898 69.9409
92.5942 119.276 71.4398
94.6758 118.544 69.2493
94.4393 116.021 69.271
92.3873 114.618 71.277
91.4878 115.993 72.8018
92.1118 120.261 73.3603
93.0299 121.482 71.6539
94.4968 113.762 69.3345
93.1629 112.844 70.2071
94.6712 111.345 69.5764
90.9527 116.546 74.4983
91.2581 118.927 74.9611
91.098 117.141 76.3558
94.1211 122.094 70.4554
95.6825 119.99 69.435
96.6259 121.952 70.1738
97.6964 100.257 84.5615
99.1901 99.5757 85.4047
98.6801 98.0847 83.9052
100.692 99.0392 86.1371
99.7815 100.903 86.8419
96.7382 102.149 85.1363
96.4421 101.14 83.7231
98.5171 96.7406 82.3989
99.9579 96.2555 83.0657
98.7565 102.618 87.2699
97.0506 103.349 86.3621
97.4973 104.539 87.7328
96.3718 100.216 82.2605
97.3647 97.6688 81.6465
96.384 99.2563 80.7485
101.419 96.1569 83.6373
101.755 97.5934 85.4273
103.078 96.3076 84.3625
99.5274 98.9388 72.315
97.8253 100.107 73.0985
98.9143 97.5434 72.8159
96.271 100.896 73.7475
96.3757 102.044 72.472
100.131 100.136 71.6295
101.003 97.9211 71.2702
99.9309 95.2661 72.5234
98.6929 96.142 73.831
96.6336 103.129 71.4474
98.6869 102.329 71.355
97.1778 104.578 70.8096
101.775 96.2339 70.3655
101.31 94.5792 71.5315
103.152 94.3514 70.4873
97.6274 97.4756 74.9986
96.3771 100.037 74.8836
96.5979 99.2302 76.2257
POLYGONS 1280  5120
3 164 162 163
3 163 44 164
3 162 43 163
3 164 42 162
3 166 165 163
3 163 43 166
3 165 44 163
3 166 14 165
3 168 167 162
3 162 42 168
3 167 43 162
3 168 13 167
3 170 169 164
3 164 44 170
3 169 42 164
3 170 12 169
3 173 171 172
3 172 46 173
3 171 43 172
3 173 45 171
3 167 174 172
3 172 43 167
3 174 46 172
3 167 13 174
3 175 166 171
3 171 45 175
3 166 43 171
3 175 14 166
3 177 176 173
3 173 46 177
3 176 45 173
3 177 4 176
3 180 178 179
3 179 48 180
3 178 42 179
3 180 47 178
3 169 181 179
3 179 42 169
3 181 48 179
3 169 12 181
3 182 168 178
3 178 47 182
3 168 42 178
3 182 13 168
3 184 183 180
3 180 48 184
3 183 47 180
3 184 8 183
3 187 185 186
3 186 50 187
3 185 44 186
3 187 49 185
3 165 188 186
3 186 44 165
3 188 50 186
3 165 14 188
3 189 170 185
3 185 49 189
3 170 44 185
3 189 12 170
3 191 190 187
3 187 50 191
3 190 49 187
3 191 7 190
3 194 192 193
3 193 53 194
3 192 52 193
3 194 51 192
3 196 195 193
3 193 52 196
3 195 53 193
3 196 16 195
3 198 197 192
3 192 51 198
3 197 52 192
3 198 14 197
3 200 199 194
3 194 53 200
3 199 51 194
3 200 15 199
3 203 201 202
3 202 45 203
3 201 52 202
3 203 54 201
3 197 175 202
3 202 52 197
3 175 45 202
3 197 14 175
3 204 196 201
3 201 54 204
3 196 52 201
3 204 16 196
3 176 205 203
3 203 45 176
3 205 54 203
3 176 4 205
3 208 206 207
3 207 55 208
3 206 51 207
3 208 50 206
3 199 209 207
3 207 51 199
3 209 55 207
3 199 15 209
3 188 198 206
3 206 50 188
3 198 51 206
3 188 14 198
3 210 191 208
3 208 55 210
3 191 50 208
3 210 7 191
3 213 211 212
3 212 57 213
3 211 53 212
3 213 56 211
3 195 214 212
3 212 53 195
3 214 57 212
3 195 16 214
3 215 200 211
3 211 56 215
3 200 53 211
3 215 15 200
3 217 216 213
3 213 57 217
3 216 56 213
3 217 9 216
3 220 218 219
3 219 60 220
3 218 59 219
3 220 58 218
3 222 221 219
3 219 59 222
3 221 60 219
3 222 19 221
3 224 223 218
3 218 58 224
3 223 59 218
3 224 18 223
3 226 225 220
3 220 60 226
3 225 58 220
3 226 17 225
3 229 227 228
3 228 62 229
3 227 59 228
3 229 61 227
3 223 230 228
3 228 59 223
3 230 62 228
3 223 18 230
3 231 222 227
3 227 61 231
3 222 59 227
3 231 19 222
3 233 232 229
3 229 62 233
3 232 61 229
3 233 5 232
3 236 234 235
3 235 64 236
3 234 58 235
3 236 63 234
3 225 237 235
3 235 58 225
3 237 64 235
3 225 17 237
3 238 224 234
3 234 63 238
3 224 58 234
3 238 18 224
3 240 239 236
3 236 64 240
3 239 63 236
3 240 6 239
3 243 241 242
3 242 66 243
3 241 60 242
3 243 65 241
3 221 244 242
3 242 60 221
3 244 66 242
3 221 19 244
3 245 226 241
3 241 65 245
3 226 60 241
3 245 17 226
3 247 246 243
3 243 66 247
3 246 65 243
3 247 11 246
3 250 248 249
3 249 69 250
3 248 68 249
3 250 67 248
3 252 251 249
3 249 68 252
3 251 69 249
3 252 18 251
3 254 253 248
3 248 67 254
3 253 68 248
3 254 21 253
3 256 255 250
3 250 69 256
3 255 67 250
3 256 20 255
3 259 257 258
3 258 70 259
3 257 68 258
3 259 62 257
3 253 260 258
3 258 68 253
3 260 70 258
3 253 21 260
3 230 252 257
3 257 62 230
3 252 68 257
3 230 18 252
3 261 233 259
3 259 70 261
3 233 62 259
3 261 5 233
3 264 262 263
3 263 72 264
3 262 67 263
3 264 71 262
3 255 265 263
3 263 67 255
3 265 72 263
3 255 20 265
3 266 254 262
3 262 71 266
3 254 67 262
3 266 21 254
3 268 267 264
3 264 72 268
3 267 71 264
3 268 10 267
3 271 269 270
3 270 63 271
3 269 69 270
3 271 73 269
3 251 238 270
3 270 69 251
3 238 63 270
3 251 18 238
3 272 256 269
3 269 73 272
3 256 69 269
3 272 20 256
3 239 273 271
3 271 63 239
3 273 73 271
3 239 6 273
3 276 274 275
3 275 76 276
3 274 75 275
3 276 74 274
3 278 277 275
3 275 75 278
3 277 76 275
3 278 24 277
3 280 279 274
3 274 74 280
3 279 75 274
3 280 23 279
3 282 281 276
3 276 76 282
3 281 74 276
3 282 22 281
3 285 283 284
3 284 78 285
3 283 75 284
3 285 77 283
3 279 286 284
3 284 75 279
3 286 78 284
3 279 23 286
3 287 278 283
3 283 77 287
3 278 75 283
3 287 24 278
3 289 288 285
3 285 78 289
3 288 77 285
3 289 0 288
3 292 290 291
3 291 80 292
3 290 74 291
3 292 79 290
3 281 293 291
3 291 74 281
3 293 80 291
3 281 22 293
3 294 280 290
3 290 79 294
3 280 74 290
3 294 23 280
3 296 295 292
3 292 80 296
3 295 79 292
3 296 4 295
3 299 297 298
3 298 82 299
3 297 76 298
3 299 81 297
3 277 300 298
3 298 76 277
3 300 82 298
3 277 24 300
3 301 282 297
3 297 81 301
3 282 76 297
3 301 22 282
3 303 302 299
3 299 82 303
3 302 81 299
3 303 3 302
3 306 304 305
3 305 85 306
3 304 84 305
3 306 83 304
3 308 307 305
3 305 84 308
3 307 85 305
3 308 26 307
3 310 309 304
3 304 83 310
3 309 84 304
3 310 24 309
3 312 311 306
3 306 85 312
3 311 83 306
3 312 25 311
3 315 313 314
3 314 77 315
3 313 84 314
3 315 86 313
3 309 287 314
3 314 84 309
3 287 77 314
3 309 24 287
3 316 308 313
3 313 86 316
3 308 84 313
3 316 26 308
3 288 317 315
3 315 77 288
3 317 86 315
3 288 0 317
3 320 318 319
3 319 87 320
3 318 83 319
3 320 82 318
3 311 321 319
3 319 83 311
3 321 87 319
3 311 25 321
3 300 310 318
3 318 82 300
3 310 83 318
3 300 24 310
3 322 303 320
3 320 87 322
3 303 82 320
3 322 3 303
3 325 323 324
3 324 89 325
3 323 85 324
3 325 88 323
3 307 326 324
3 324 85 307
3 326 89 324
3 307 26 326
3 327 312 323
3 323 88 327
3 312 85 323
3 327 25 312
3 329 328 325
3 325 89 329
3 328 88 325
3 329 5 328
3 332 330 331
3 331 92 332
3 330 91 331
3 332 90 330
3 334 333 331
3 331 91 334
3 333 92 331
3 334 29 333
3 336 335 330
3 330 90 336
3 335 91 330
3 336 28 335
3 338 337 332
3 332 92 338
3 337 90 332
3 338 27 337
3 341 339 340
3 340 94 341
3 339 91 340
3 341 93 339
3 335 342 340
3 340 91 335
3 342 94 340
3 335 28 342
3 343 334 339
3 339 93 343
3 334 91 339
3 343 29 334
3 345 344 341
3 341 94 345
3 344 93 341
3 345 2 344
3 348 346 347
3 347 96 348
3 346 90 347
3 348 95 346
3 337 349 347
3 347 90 337
3 349 96 347
3 337 27 349
3 350 336 346
3 346 95 350
3 336 90 346
3 350 28 336
3 352 351 348
3 348 96 352
3 351 95 348
3 352 7 351
3 355 353 354
3 354 98 355
3 353 92 354
3 355 97 353
3 333 356 354
3 354 92 333
3 356 98 354
3 333 29 356
3 357 338 353
3 353 97 357
3 338 92 353
3 357 27 338
3 359 358 355
3 355 98 359
3 358 97 355
3 359 1 358
3 362 360 361
3 361 101 362
3 360 100 361
3 362 99 360
3 364 363 361
3 361 100 364
3 363 101 361
3 364 31 363
3 366 365 360
3 360 99 366
3 365 100 360
3 366 29 365
3 368 367 362
3 362 101 368
3 367 99 362
3 368 30 367
3 371 369 370
3 370 93 371
3 369 100 370
3 371 102 369
3 365 343 370
3 370 100 365
3 343 93 370
3 365 29 343
3 372 364 369
3 369 102 372
3 364 100 369
3 372 31 364
3 344 373 371
3 371 93 344
3 373 102 371
3 344 2 373
3 376 374 375
3 375 103 376
3 374 99 375
3 376 98 374
3 367 377 375
3 375 99 367
3 377 103 375
3 367 30 377
3 356 366 374
3 374 98 356
3 366 99 374
3 356 29 366
3 378 359 376
3 376 103 378
3 359 98 376
3 378 1 359
3 381 379 380
3 380 105 381
3 379 101 380
3 381 104 379
3 363 382 380
3 380 101 363
3 382 105 380
3 363 31 382
3 383 368 379
3 379 104 383
3 368 101 379
3 383 30 368
3 385 384 381
3 381 105 385
3 384 104 381
3 385 6 384
3 388 386 387
3 387 108 388
3 386 107 387
3 388 106 386
3 390 389 387
3 387 107 390
3 389 108 387
3 390 34 389
3 392 391 386
3 386 106 392
3 391 107 386
3 392 33 391
3 394 393 388
3 388 108 394
3 393 106 388
3 394 32 393
3 397 395 396
3 396 110 397
3 395 107 396
3 397 109 395
3 391 398 396
3 396 107 391
3 398 110 396
3 391 33 398
3 399 390 395
3 395 109 399
3 390 107 395
3 399 34 390
3 401 400 397
3 397 110 401
3 400 109 397
3 401 8 400
3 404 402 403
3 403 112 404
3 402 106 403
3 404 111 402
3 393 405 403
3 403 106 393
3 405 112 403
3 393 32 405
3 406 392 402
3 402 111 406
3 392 106 402
3 406 33 392
3 408 407 404
3 404 112 408
3 407 111 404
3 408 0 407
3 411 409 410
3 410 114 411
3 409 108 410
3 411 113 409
3 389 412 410
3 410 108 389
3 412 114 410
3 389 34 412
3 413 394 409
3 409 113 413
3 394 108 409
3 413 32 394
3 415 414 411
3 411 114 415
3 414 113 411
3 415 11 414
3 418 416 417
3 417 117 418
3 416 116 417
3 418 115 416
3 420 419 417
3 417 116 420
3 419 117 417
3 420 36 419
3 422 421 416
3 416 115 422
3 421 116 416
3 422 34 421
3 424 423 418
3 418 117 424
3 423 115 418
3 424 35 423
3 427 425 426
3 426 109 427
3 425 116 426
3 427 118 425
3 421 399 426
3 426 116 421
3 399 109 426
3 421 34 399
3 428 420 425
3 425 118 428
3 420 116 425
3 428 36 420
3 400 429 427
3 427 109 400
3 429 118 427
3 400 8 429
3 432 430 431
3 431 119 432
3 430 115 431
3 432 114 430
3 423 433 431
3 431 115 423
3 433 119 431
3 423 35 433
3 412 422 430
3 430 114 412
3 422 115 430
3 412 34 422
3 434 415 432
3 432 119 434
3 415 114 432
3 434 11 415
3 437 435 436
3 436 121 437
3 435 117 436
3 437 120 435
3 419 438 436
3 436 117 419
3 438 121 436
3 419 36 438
3 439 424 435
3 435 120 439
3 424 117 435
3 439 35 424
3 441 440 437
3 437 121 441
3 440 120 437
3 441 1 440
3 444 442 443
3 443 124 444
3 442 123 443
3 444 122 442
3 446 445 443
3 443 123 446
3 445 124 443
3 446 39 445
3 448 447 442
3 442 122 448
3 447 123 442
3 448 38 447
3 450 449 444
3 444 124 450
3 449 122 444
3 450 37 449
3 453 451 452
3 452 126 453
3 451 123 452
3 453 125 451
3 447 454 452
3 452 123 447
3 454 126 452
3 447 38 454
3 455 446 451
3 451 125 455
3 446 123 451
3 455 39 446
3 457 456 453
3 453 126 457
3 456 125 453
3 457 9 456
3 460 458 459
3 459 128 460
3 458 122 459
3 460 127 458
3 449 461 459
3 459 122 449
3 461 128 459
3 449 37 461
3 462 448 458
3 458 127 462
3 448 122 458
3 462 38 448
3 464 463 460
3 460 128 464
3 463 127 460
3 464 10 463
3 467 465 466
3 466 130 467
3 465 124 466
3 467 129 465
3 445 468 466
3 466 124 445
3 468 130 466
3 445 39 468
3 469 450 465
3 465 129 469
3 450 124 465
3 469 37 450
3 471 470 467
3 467 130 471
3 470 129 467
3 471 3 470
3 474 472 473
3 473 133 474
3 472 132 473
3 474 131 472
3 476 475 473
3 473 132 476
3 475 133 473
3 476 38 475
3 478 477 472
3 472 131 478
3 477 132 472
3 478 41 477
3 480 479 474
3 474 133 480
3 479 131 474
3 480 40 479
3 483 481 482
3 482 134 483
3 481 132 482
3 483 126 481
3 477 484 482
3 482 132 477
3 484 134 482
3 477 41 484
3 454 476 481
3 481 126 454
3 476 132 481
3 454 38 476
3 485 457 483
3 483 134 485
3 457 126 483
3 485 9 457
3 488 486 487
3 487 136 488
3 486 131 487
3 488 135 486
3 479 489 487
3 487 131 479
3 489 136 487
3 479 40 489
3 490 478 486
3 486 135 490
3 478 131 486
3 490 41 478
3 492 491 488
3 488 136 492
3 491 135 488
3 492 2 491
3 495 493 494
3 494 127 495
3 493 133 494
3 495 137 493
3 475 462 494
3 494 133 475
3 462 127 494
3 475 38 462
3 496 480 493
3 493 137 496
3 480 133 493
3 496 40 480
3 463 497 495
3 495 127 463
3 497 137 495
3 463 10 497
3 500 498 499
3 499 140 500
3 498 139 499
3 500 138 498
3 502 501 499
3 499 139 502
3 501 140 499
3 502 33 501
3 504 503 498
3 498 138 504
3 503 139 498
3 504 13 503
3 506 505 500
3 500 140 506
3 505 138 500
3 506 23 505
3 509 507 508
3 508 47 509
3 507 139 508
3 509 110 507
3 503 182 508
3 508 139 503
3 182 47 508
3 503 13 182
3 398 502 507
3 507 110 398
3 502 139 507
3 398 33 502
3 183 401 509
3 509 47 183
3 401 110 509
3 183 8 401
3 512 510 511
3 511 79 512
3 510 138 511
3 512 46 510
3 505 294 511
3 511 138 505
3 294 79 511
3 505 23 294
3 174 504 510
3 510 46 174
3 504 138 510
3 174 13 504
3 295 177 512
3 512 79 295
3 177 46 512
3 295 4 177
3 515 513 514
3 514 111 515
3 513 140 514
3 515 78 513
3 501 406 514
3 514 140 501
3 406 111 514
3 501 33 406
3 286 506 513
3 513 78 286
3 506 140 513
3 286 23 506
3 407 289 515
3 515 111 407
3 289 78 515
3 407 0 289
3 518 516 517
3 517 143 518
3 516 142 517
3 518 141 516
3 520 519 517
3 517 142 520
3 519 143 517
3 520 19 519
3 522 521 516
3 516 141 522
3 521 142 516
3 522 32 521
3 524 523 518
3 518 143 524
3 523 141 518
3 524 26 523
3 527 525 526
3 526 113 527
3 525 142 526
3 527 66 525
3 521 413 526
3 526 142 521
3 413 113 526
3 521 32 413
3 244 520 525
3 525 66 244
3 520 142 525
3 244 19 520
3 414 247 527
3 527 113 414
3 247 66 527
3 414 11 247
3 530 528 529
3 529 86 530
3 528 141 529
3 530 112 528
3 523 316 529
3 529 141 523
3 316 86 529
3 523 26 316
3 405 522 528
3 528 112 405
3 522 141 528
3 405 32 522
3 317 408 530
3 530 86 317
3 408 112 530
3 317 0 408
3 533 531 532
3 532 61 533
3 531 143 532
3 533 89 531
3 519 231 532
3 532 143 519
3 231 61 532
3 519 19 231
3 326 524 531
3 531 89 326
3 524 143 531
3 326 26 524
3 232 329 533
3 533 61 232
3 329 89 533
3 232 5 329
3 536 534 535
3 535 146 536
3 534 145 535
3 536 144 534
3 538 537 535
3 535 145 538
3 537 146 535
3 538 22 537
3 540 539 534
3 534 144 540
3 539 145 534
3 540 16 539
3 542 541 536
3 536 146 542
3 541 144 536
3 542 39 541
3 545 543 544
3 544 54 545
3 543 145 544
3 545 80 543
3 539 204 544
3 544 145 539
3 204 54 544
3 539 16 204
3 293 538 543
3 543 80 293
3 538 145 543
3 293 22 538
3 205 296 545
3 545 54 205
3 296 80 545
3 205 4 296
3 548 546 547
3 547 125 548
3 546 144 547
3 548 57 546
3 541 455 547
3 547 144 541
3 455 125 547
3 541 39 455
3 214 540 546
3 546 57 214
3 540 144 546
3 214 16 540
3 456 217 548
3 548 125 456
3 217 57 548
3 456 9 217
3 551 549 550
3 550 81 551
3 549 146 550
3 551 130 549
3 537 301 550
3 550 146 537
3 301 81 550
3 537 22 301
3 468 542 549
3 549 130 468
3 542 146 549
3 468 39 542
3 302 471 551
3 551 81 302
3 471 130 551
3 302 3 471
3 554 552 553
3 553 149 554
3 552 148 553
3 554 147 552
3 556 555 553
3 553 148 556
3 555 149 553
3 556 21 555
3 558 557 552
3 552 147 558
3 557 148 552
3 558 25 557
3 560 559 554
3 554 149 560
3 559 147 554
3 560 37 559
3 563 561 562
3 562 88 563
3 561 148 562
3 563 70 561
3 557 327 562
3 562 148 557
3 327 88 562
3 557 25 327
3 260 556 561
3 561 70 260
3 556 148 561
3 260 21 556
3 328 261 563
3 563 88 328
3 261 70 563
3 328 5 261
3 566 564 565
3 565 129 566
3 564 147 565
3 566 87 564
3 559 469 565
3 565 147 559
3 469 129 565
3 559 37 469
3 321 558 564
3 564 87 321
3 558 147 564
3 321 25 558
3 470 322 566
3 566 129 470
3 322 87 566
3 470 3 322
3 569 567 568
3 568 71 569
3 567 149 568
3 569 128 567
3 555 266 568
3 568 149 555
3 266 71 568
3 555 21 266
3 461 560 567
3 567 128 461
3 560 149 567
3 461 37 560
3 267 464 569
3 569 71 267
3 464 128 569
3 267 10 464
3 572 570 571
3 571 152 572
3 570 151 571
3 572 150 570
3 574 573 571
3 571 151 574
3 573 152 571
3 574 27 573
3 576 575 570
3 570 150 576
3 575 151 570
3 576 12 575
3 578 577 572
3 572 152 578
3 577 150 572
3 578 36 577
3 581 579 580
3 580 49 581
3 579 151 580
3 581 96 579
3 575 189 580
3 580 151 575
3 189 49 580
3 575 12 189
3 349 574 579
3 579 96 349
3 574 151 579
3 349 27 574
3 190 352 581
3 581 49 190
3 352 96 581
3 190 7 352
3 584 582 583
3 583 118 584
3 582 150 583
3 584 48 582
3 577 428 583
3 583 150 577
3 428 118 583
3 577 36 428
3 181 576 582
3 582 48 181
3 576 150 582
3 181 12 576
3 429 184 584
3 584 118 429
3 184 48 584
3 429 8 184
3 587 585 586
3 586 97 587
3 585 152 586
3 587 121 585
3 573 357 586
3 586 152 573
3 357 97 586
3 573 27 357
3 438 578 585
3 585 121 438
3 578 152 585
3 438 36 578
3 358 441 587
3 587 97 358
3 441 121 587
3 358 1 441
3 590 588 589
3 589 155 590
3 588 154 589
3 590 153 588
3 592 591 589
3 589 154 592
3 591 155 589
3 592 17 591
3 594 593 588
3 588 153 594
3 593 154 588
3 594 30 593
3 596 595 590
3 590 155 596
3 595 153 590
3 596 35 595
3 599 597 598
3 598 104 599
3 597 154 598
3 599 64 597
3 593 383 598
3 598 154 593
3 383 104 598
3 593 30 383
3 237 592 597
3 597 64 237
3 592 154 597
3 237 17 592
3 384 240 599
3 599 104 384
3 240 64 599
3 384 6 240
3 602 600 601
3 601 120 602
3 600 153 601
3 602 103 600
3 595 439 601
3 601 153 595
3 439 120 601
3 595 35 439
3 377 594 600
3 600 103 377
3 594 153 600
3 377 30 594
3 440 378 602
3 602 120 440
3 378 103 602
3 440 1 378
3 605 603 604
3 604 65 605
3 603 155 604
3 605 119 603
3 591 245 604
3 604 155 591
3 245 65 604
3 591 17 245
3 433 596 603
3 603 119 433
3 596 155 603
3 433 35 596
3 246 434 605
3 605 65 246
3 434 119 605
3 246 11 434
3 608 606 607
3 607 158 608
3 606 157 607
3 608 156 606
3 610 609 607
3 607 157 610
3 609 158 607
3 610 15 609
3 612 611 606
3 606 156 612
3 611 157 606
3 612 28 611
3 614 613 608
3 608 158 614
3 613 156 608
3 614 41 613
3 617 615 616
3 616 95 617
3 615 157 616
3 617 55 615
3 611 350 616
3 616 157 611
3 350 95 616
3 611 28 350
3 209 610 615
3 615 55 209
3 610 157 615
3 209 15 610
3 351 210 617
3 617 95 351
3 210 55 617
3 351 7 210
3 620 618 619
3 619 135 620
3 618 156 619
3 620 94 618
3 613 490 619
3 619 156 613
3 490 135 619
3 613 41 490
3 342 612 618
3 618 94 342
3 612 156 618
3 342 28 612
3 491 345 620
3 620 135 491
3 345 94 620
3 491 2 345
3 623 621 622
3 622 56 623
3 621 158 622
3 623 134 621
3 609 215 622
3 622 158 609
3 215 56 622
3 609 15 215
3 484 614 621
3 621 134 484
3 614 158 621
3 484 41 614
3 216 485 623
3 623 56 216
3 485 134 623
3 216 9 485
3 626 624 625
3 625 161 626
3 624 160 625
3 626 159 624
3 628 627 625
3 625 160 628
3 627 161 625
3 628 31 627
3 630 629 624
3 624 159 630
3 629 160 624
3 630 20 629
3 632 631 626
3 626 161 632
3 631 159 626
3 632 40 631
3 635 633 634
3 634 73 635
3 633 160 634
3 635 105 633
3 629 272 634
3 634 160 629
3 272 73 634
3 629 20 272
3 382 628 633
3 633 105 382
3 628 160 633
3 382 31 628
3 273 385 635
3 635 73 273
3 385 105 635
3 273 6 385
3 638 636 637
3 637 137 638
3 636 159 637
3 638 72 636
3 631 496 637
3 637 159 631
3 496 137 637
3 631 40 496
3 265 630 636
3 636 72 265
3 630 159 636
3 265 20 630
3 497 268 638
3 638 137 497
3 268 72 638
3 497 10 268
3 641 639 640
3 640 102 641
3 639 161 640
3 641 136 639
3 627 372 640
3 640 161 627
3 372 102 640
3 627 31 372
3 489 632 639
3 639 136 489
3 632 161 639
3 489 40 632
3 373 492 641
3 641 102 373
3 492 136 641
3 373 2 492
