# Supplementary material for: Subcortical shape biomarkers reveal limbic and basal ganglia damage in anti-LGI1 encephalitis
Source: Front Immunol. 2025 Jul 4;16:1623577. doi: 10.3389/fimmu.2025.1623577 (PMC12270846; doi:10.3389/fimmu.2025.1623577)
Supplement: Supplementary file 1 [file DataSheet1.zip › raw data/wmN02-R_Accu_first.vtk]

# vtk DataFile Version 3.0
this file was written using fslvtkio
ASCII
DATASET POLYDATA
POINTS 642 float
84.0186 142.066 67.6039
75.5707 143.004 65.4102
76.9602 136.611 65.6118
85.1728 134.908 67.7159
84.0496 139.526 71.4324
82.7869 138.128 62.6829
77.5704 138.431 61.1986
79.9496 140.52 68.1139
80.3853 146.484 70.7087
81.173 134.536 69.0701
79.9723 131.482 62.3582
79.5974 144.669 64.115
79.9111 143.328 69.3989
83.1039 143.136 71.7693
82.0607 140.298 69.8109
80.325 137.543 69.1809
82.9715 136.541 70.7512
78.4239 141.514 62.8291
80.4117 138.025 60.8698
81.3408 141.335 63.4083
78.167 134.761 59.9712
82.0536 134.639 61.721
85.4593 136.977 70.6127
84.9932 141.145 70.1239
85.1131 138.652 67.5703
84.0544 136.11 64.8297
83.5667 140.242 65.1404
77.7711 142.192 67.049
78.0464 138.677 67.3725
76.163 139.674 65.3883
75.7385 141.063 63.0033
76.8153 137.023 62.7256
82.2586 144.301 65.882
83.4109 145.238 69.5124
79.401 147.588 66.7599
76.1572 145.008 64.0815
76.2057 145.504 67.8592
84.1664 131.895 65.1475
80.4354 131.989 66.7378
84.1632 132.94 70.177
77.8898 133.644 63.9226
78.6297 135.202 67.4677
81.4905 143.451 70.634
82.5545 141.853 70.496
81.2779 142.001 69.5151
83.0963 139.915 70.6437
83.7105 141.354 71.1193
81.9275 144.981 71.6853
80.0051 144.947 70.1648
80.046 141.861 68.5144
80.9594 140.453 68.8573
81.4035 138.77 69.4066
82.406 138.396 70.4577
81.6217 137.097 69.9656
83.566 138.043 71.4021
80.2586 139.128 68.4685
80.7019 135.972 69.2324
82.2169 135.357 69.7837
79.4116 139.632 62.0058
80.8002 139.586 62.3451
79.871 141.316 63.0108
82.1703 139.656 62.9523
81.7881 138.03 61.7017
78.7507 138.143 60.7593
78.0985 139.789 62.0275
78.9972 143.215 63.3987
80.4985 143.033 63.8351
80.3386 134.477 60.2933
81.3652 136.339 60.6401
79.4961 136.424 59.6937
82.642 136.511 62.0773
81.2239 132.739 61.7568
79.0006 132.835 60.8741
77.6511 136.842 60.0849
85.6584 139.075 70.5109
85.1728 139.751 68.9687
85.3223 137.815 69.1356
84.5436 140.414 67.6153
84.597 141.756 68.8137
84.8766 140.322 71.2835
85.0537 138.248 71.758
85.2104 135.768 69.1512
84.9363 136.643 67.6444
84.5662 137.344 66.2387
84.5131 139.408 66.2335
84.1989 138.298 64.8387
83.8715 141.318 66.3812
84.6676 135.369 66.2708
83.5599 137.146 63.5071
83.2745 139.137 63.8204
78.1212 140.4 66.8632
77.041 139.224 66.4095
76.8826 140.988 66.2937
76.5784 138.12 65.4447
77.0903 137.543 66.8216
79.0781 139.65 67.6863
78.9574 141.398 67.5734
76.4791 142.728 66.3164
75.7362 141.37 65.3681
75.6631 140.236 64.1824
76.3649 138.489 64.1278
76.3033 139.1 62.903
76.9104 136.744 64.2218
75.412 142.128 64.2497
76.8495 139.691 62.1808
76.9087 137.727 61.5413
82.717 145.064 67.5832
81.8343 146.998 68.4371
81.2402 146.211 66.3739
79.7315 147.531 69.2502
82.385 146.622 70.6562
83.8936 143.617 68.42
83.2964 143.202 66.8655
80.8841 144.749 64.8761
79.3981 146.341 64.9902
77.0714 147.148 65.0052
76.8535 147.533 67.6063
74.2752 146.33 65.7264
78.1519 146.306 69.4306
78.0758 145.164 63.8945
75.133 143.998 64.7766
75.6065 144.255 66.3067
82.323 131.268 66.1657
82.3403 131.941 68.625
84.5964 131.669 68.007
82.4109 133.569 69.5445
81.0472 133.263 68.076
79.8992 131.303 64.4758
82.0788 131.364 63.5591
85.0182 133.412 66.6266
85.3753 133.653 68.8339
78.3333 134.221 65.8074
79.6622 133.581 66.7931
78.8514 132.682 65.1622
80.0139 134.777 68.2322
77.4838 135.83 66.571
77.2679 135.255 64.8752
78.3608 132.184 62.8987
84.4606 142.365 71.2916
84.0805 144.641 71.5139
84.4908 143.254 70.0322
82.9341 142.239 65.5101
81.8734 142.867 64.576
82.4995 140.975 64.2295
83.5507 134.733 70.541
84.3668 136.466 71.2262
84.9965 134.814 70.4537
84.2114 134.048 64.7881
83.3991 135.214 63.25
83.0099 133.148 63.2336
78.2775 144.575 68.8153
78.6711 142.886 68.2341
77.0103 143.784 67.5788
75.955 143.048 63.4858
76.9888 141.554 62.6927
77.3874 143.409 63.2931
78.1279 136.871 67.7431
79.1425 138.04 68.3017
79.3477 136.359 68.5591
77.5659 133.767 61.6812
76.9529 135.684 61.1815
77.0862 135.206 63.0682
82.0905 142.632 70.5817
81.9365 141.907 69.9909
81.361 142.68 70.0779
81.8051 141.251 69.5364
82.3921 141.161 69.9883
82.7625 142.527 71.1251
82.283 143.318 71.2426
80.6661 143.421 70.0925
80.6459 142.696 69.5013
82.8897 140.969 70.4671
83.1352 141.66 70.8657
83.3498 140.695 70.9183
83.4672 142.264 71.3999
82.6258 140.143 70.2051
83.5866 139.693 71.0679
83.8534 140.378 71.2927
81.7047 144.208 71.1814
80.8102 144.232 70.4934
80.9558 144.974 70.9519
79.988 144.166 69.7907
82.6347 144.084 71.7817
81.1717 145.851 71.1894
80.1277 145.731 70.4797
80.6692 141.966 68.9819
81.2247 141.302 69.0617
80.5944 141.275 68.6379
81.5272 140.42 69.2881
80.0055 142.604 68.9112
80.0291 141.189 68.2391
80.3961 140.473 68.4797
81.9469 138.601 69.9027
81.998 137.71 70.2653
81.4774 137.928 69.7584
82.2955 136.799 70.3608
82.5644 137.469 70.8041
82.257 139.309 70.139
81.7668 139.506 69.6255
80.8713 138.162 69.3003
80.9624 137.291 69.5957
82.9621 138.207 70.9038
82.7451 139.143 70.5597
83.3259 138.99 70.9246
83.2536 137.312 71.1371
83.8562 138.857 71.4006
81.237 139.62 69.1016
80.8456 138.948 68.9275
80.672 139.696 68.6512
80.3186 138.382 68.8328
80.1174 139.806 68.2662
81.1674 136.514 69.6001
81.9584 136.21 69.8563
81.4577 135.683 69.5102
82.6094 135.891 70.2502
80.4302 136.719 69.3251
80.9675 135.212 69.1278
81.6644 134.915 69.4444
80.114 139.565 62.1311
80.3049 140.4 62.7214
79.5924 140.455 62.5281
80.6412 141.298 63.1457
81.0186 140.38 62.9774
80.6528 138.805 61.6192
79.9096 138.747 61.4998
78.948 140.577 62.4347
79.1766 141.389 62.8597
81.4781 139.653 62.618
81.3357 138.861 61.8986
81.9601 138.891 62.2914
81.1535 138.038 61.1732
81.6361 140.38 63.3118
82.5542 138.885 62.7157
82.3305 138.083 62.2216
79.1492 138.828 61.417
78.7462 139.721 62.0158
78.4735 138.959 61.4842
78.2826 140.699 62.3739
79.5829 138.05 60.7515
78.091 138.291 60.9365
77.8044 139.065 61.6548
79.4402 142.223 63.199
80.1961 142.158 63.3687
79.7258 143.063 63.6002
80.9309 142.144 63.6516
78.7216 142.362 63.0999
79.3181 144.019 63.7751
79.9869 143.879 64.0802
80.8519 135.387 60.4549
80.4672 136.346 60.0852
79.943 135.381 59.8518
80.0555 137.296 60.1469
80.9266 137.272 60.5189
81.6775 135.461 61.1123
81.2158 134.508 60.9925
79.2747 134.529 59.9392
78.7965 135.546 59.6979
81.7 137.283 61.0371
82.0638 136.39 61.3312
82.2556 137.288 61.77
82.3882 135.569 61.7989
82.7576 137.357 62.3847
80.7173 133.584 60.9921
79.6967 133.548 60.3903
80.1115 132.717 61.1864
78.5783 133.715 60.3218
81.6514 133.682 61.7413
80.6658 131.909 61.9018
79.4658 131.994 61.5157
78.4861 136.609 59.692
79.1372 137.415 60.0392
78.2206 137.561 60.2587
77.7684 135.796 59.7674
77.5929 137.755 60.6091
85.5022 139.434 69.6999
85.4375 138.872 69.0522
85.6089 138.486 69.8615
85.2831 138.256 68.3513
85.2472 139.224 68.2876
85.1147 140.381 69.579
85.3273 140.045 70.2724
85.6452 138.079 70.6651
85.4276 137.404 69.8776
84.8876 140.081 68.2642
84.8555 140.736 68.8999
84.6263 141.055 68.2263
84.859 141.479 69.4764
84.9119 139.552 67.5811
84.3268 141.32 67.5752
84.2996 141.938 68.1689
85.3601 139.701 70.9867
85.5155 138.649 71.2684
85.0803 139.28 71.571
85.4005 137.647 71.4017
85.0232 140.764 70.7375
84.4704 139.917 71.5457
84.5096 138.955 71.684
85.1745 136.807 69.1348
85.0436 137.216 68.3967
85.0963 136.242 68.403
84.9938 137.604 67.6407
85.3207 136.315 69.8357
85.1835 135.283 68.4238
84.9891 135.709 67.7022
84.6687 138.423 66.2043
84.36 138.861 65.5439
84.3829 137.803 65.5233
84.0259 139.322 64.9225
84.151 139.864 65.6065
84.8194 139.008 66.9014
84.8767 137.988 66.8907
84.311 136.75 65.5337
84.1426 137.183 64.8349
84.1412 140.304 66.3329
84.5042 139.894 66.978
84.2218 140.796 66.9832
83.6604 140.774 65.8001
84.0221 141.758 66.9896
84.7731 136.994 66.9447
84.5216 136.344 66.2629
84.7721 136.003 66.9883
84.4084 135.722 65.4947
84.9918 135.066 66.9999
83.8808 137.68 64.1981
83.796 138.738 64.2727
83.4878 138.159 63.6476
83.4999 139.727 64.4309
83.7392 136.611 64.1721
83.167 137.679 63.0356
83.0254 138.633 63.2174
77.5888 139.782 66.6282
77.0195 140.066 66.2972
77.515 140.739 66.617
76.4211 140.317 65.918
76.6109 139.483 65.8979
77.5499 138.975 66.8935
78.0941 139.515 67.0537
78.0136 141.339 66.8864
77.3637 141.635 66.6326
76.6834 138.694 66.0238
77.0706 138.387 66.6282
76.751 137.88 66.1655
77.5325 138.103 67.1628
76.3796 138.902 65.3825
76.7543 137.301 65.5511
76.9149 137.028 66.2277
78.6406 140.051 67.2134
78.546 140.934 67.1697
79.082 140.51 67.4785
78.4155 141.827 67.3047
78.6014 139.234 67.4831
79.553 140.087 67.8933
79.5247 140.947 67.8217
76.7438 141.844 66.2685
76.2772 141.176 65.8511
76.1766 142.016 65.8367
75.8816 140.516 65.3806
77.0614 142.476 66.7619
75.9669 142.888 65.8482
75.6857 142.204 65.3398
76.0549 139.386 64.1717
76.3185 138.774 63.4972
75.9317 139.711 63.5422
76.5318 138.046 62.8126
76.5863 137.807 63.4552
76.2016 139.117 64.7618
75.8232 139.902 64.7896
75.5624 140.619 63.5673
75.9419 140.077 62.975
76.6665 137.637 64.1218
76.4729 138.312 64.7896
76.7247 137.463 64.8491
76.8295 136.843 63.4902
76.9549 136.672 64.9656
75.5714 140.786 64.7759
75.4209 141.133 64.1574
75.4797 141.675 64.7973
75.506 141.583 63.5829
75.438 142.58 64.8582
76.4711 139.446 62.4565
76.6655 138.401 62.2847
76.9626 138.764 61.9674
76.836 137.341 62.0759
76.2403 140.445 62.5084
77.3132 138.987 61.8195
77.1964 138.12 61.2414
82.3486 145.997 68.0055
81.5678 146.701 67.3079
82.0814 145.713 66.961
80.5118 147.088 66.5358
80.7117 147.409 67.6573
82.6231 146.143 69.0583
82.9827 145.251 68.5685
82.4669 144.781 66.6756
81.7718 145.257 66.1526
80.9303 147.546 68.8869
82.147 146.965 69.6441
81.1865 147.359 70.0656
82.968 145.977 70.0998
79.5231 147.701 68.001
80.0441 147.231 70.2192
81.4443 146.804 70.9659
83.3098 144.395 68.056
83.0595 144.168 67.1639
83.5405 143.47 67.6302
82.7938 143.792 66.3971
83.6992 144.428 68.9187
83.9584 142.758 67.9763
83.6992 142.628 67.2718
81.0083 145.566 65.6021
80.3398 146.471 65.6587
80.252 145.647 64.9751
79.3742 147.145 65.7169
81.5269 144.572 65.3943
80.1933 144.773 64.4244
79.4909 145.428 64.4575
76.7268 147.581 66.1894
75.2744 147.279 66.6498
75.5443 147.083 65.2356
74.9338 146.002 67.0629
75.9273 146.755 67.9879
78.1302 147.662 67.1335
78.1586 147.495 65.8744
76.3208 146.315 64.3523
75.076 145.971 64.5804
77.3105 147.146 68.7257
78.3552 147.628 68.3955
78.6934 147.284 69.5366
77.0158 146.044 68.6948
79.3033 146.487 70.1444
78.3734 146.843 64.9591
77.5053 146.234 64.34
78.6196 145.845 64.4178
77.1007 145.238 63.92
78.9174 144.93 63.9948
74.554 145.055 65.1034
74.6955 145.074 66.2711
75.1111 144.208 65.5672
75.6994 144.889 67.0474
75.3261 144.616 64.3341
75.3455 143.468 65.1579
75.6108 143.621 65.7892
82.3354 131.46 67.4703
83.4351 131.599 68.523
83.4709 131.413 67.0617
84.5082 132.07 69.4725
83.2665 132.257 69.5183
81.4201 131.883 67.5819
81.2783 131.415 66.5368
83.3907 131.316 65.6576
84.4544 131.638 66.4882
82.3674 132.7 69.2226
81.591 132.577 68.3365
81.6702 133.346 68.8708
80.8423 132.6 67.4857
83.1948 133.104 69.9767
81.6882 134.09 69.2697
81.082 133.947 68.6244
81.1489 131.266 65.2643
82.2186 131.296 64.8215
81.0508 131.232 64.0158
83.1908 131.517 64.3489
80.1597 131.568 65.6678
79.8628 131.285 63.2769
80.9469 131.364 62.8838
85.1384 132.406 67.1664
85.2365 132.596 68.5403
85.3427 133.405 67.7347
85.0815 133.115 69.6701
84.7885 132.551 65.9474
85.1799 134.188 67.2325
85.3411 134.282 68.1985
79.0132 133.921 66.3038
79.3045 133.097 66.0201
78.751 133.5 65.4308
79.5173 132.303 65.933
79.9873 132.75 66.7178
79.1885 134.403 67.0481
78.4741 134.673 66.6642
78.0973 133.868 64.9382
78.3899 133.074 64.526
80.3175 133.324 67.3983
79.8629 134.158 67.5159
80.5308 134.023 68.009
79.3525 134.991 67.8176
80.659 134.676 68.618
77.7986 135.022 66.2418
77.6695 134.678 65.3553
77.3376 135.485 65.7612
77.5347 134.438 64.4285
77.9794 135.456 67.0519
77.1236 136.221 66.0775
77.0765 135.992 65.2863
78.4489 132.331 64.1395
79.0942 131.842 64.937
78.8641 131.598 63.6833
78.098 132.927 63.4438
78.963 131.602 62.4646
84.4321 143.462 71.5438
84.3559 143.977 70.696
84.5912 142.809 70.7213
84.0509 144.274 69.8004
83.8589 145.072 70.4859
83.6562 143.856 72.1067
83.9117 142.795 71.7672
84.823 141.798 70.7142
84.7785 142.195 70.0828
83.3109 145.671 71.1498
83.0967 144.863 71.9293
82.2762 145.965 71.5242
84.0827 141.868 71.327
84.6199 141.366 71.1346
84.2684 140.886 71.3785
84.5906 142.52 69.3832
84.2436 143.557 69.2187
84.2898 142.714 68.6797
82.441 142.605 65.0323
82.1961 141.903 64.4291
82.731 141.618 64.8478
81.9762 141.227 63.771
81.6292 142.1 64.0222
82.0236 143.648 65.2406
82.6303 143.278 65.7037
83.2057 141.25 65.3238
83.0133 140.61 64.6888
81.2142 142.991 64.1583
81.3857 143.829 64.7864
80.7175 143.896 64.334
83.1435 142.785 66.1468
83.412 141.802 65.9579
83.6415 142.298 66.5624
82.8521 140.071 64.0705
82.2646 140.29 63.6846
82.7699 139.488 63.3521
83.9858 135.543 70.7836
84.6879 135.63 70.845
84.3184 134.629 70.7385
85.2134 135.869 70.4665
85.0492 136.626 71.1329
83.6358 136.421 71.0601
83.265 135.599 70.6283
83.818 133.72 70.4521
84.7256 133.707 70.3426
84.7247 137.353 71.7094
83.9013 137.232 71.4713
84.2777 138.066 71.784
82.8134 135.022 70.2101
82.9858 134.017 70.1866
82.2917 134.499 69.7057
85.2106 134.165 69.7648
85.2304 135.241 69.7894
85.3099 134.709 69.0334
83.7736 134.668 64.009
83.2133 134.19 63.2304
83.6597 133.525 64.0754
82.495 133.872 62.4514
82.7708 134.894 62.4663
83.8057 135.643 64.041
84.154 135.134 64.7455
84.2839 132.95 64.8924
83.6135 132.46 64.0846
82.9983 135.812 62.5892
83.4793 136.182 63.365
83.1306 136.761 62.8269
84.5068 134.697 65.5137
84.6123 133.622 65.6629
84.8325 134.397 66.362
82.8119 132.048 63.2248
82.2035 132.882 62.44
81.7495 131.913 62.4996
78.4323 143.712 68.5915
77.8451 143.343 67.9338
77.53 144.22 68.2007
77.4131 142.949 67.3456
78.171 142.622 67.6076
79.2972 143.148 68.7673
79.1364 143.972 69.1697
77.2571 145.091 68.3849
76.6319 144.625 67.7102
78.8391 142.133 67.8627
79.3895 142.368 68.394
79.4803 141.631 68.036
79.112 144.778 69.517
78.1692 145.426 69.0908
79.1115 145.617 69.8701
76.2222 144.121 67.0471
76.6907 143.28 66.9644
76.1117 143.528 66.3615
76.4459 142.366 63.0265
77.178 142.51 62.9763
76.6023 143.296 63.3139
77.9534 142.493 63.0377
77.7059 141.585 62.7582
76.3035 141.401 62.7344
75.8768 142.042 63.2368
76.0114 144.024 63.7828
76.8269 144.263 63.6202
77.5971 140.721 62.3417
76.8917 140.644 62.3489
77.4475 139.795 62.0828
75.557 142.612 63.7677
75.4665 143.623 64.0368
75.3636 143.116 64.4513
77.691 144.341 63.5622
78.2113 143.311 63.3452
78.5495 144.189 63.6208
78.6305 137.473 68.0649
79.2126 137.184 68.5126
78.7422 136.597 68.1596
79.7918 136.952 68.9544
79.7597 137.798 68.7474
78.6095 138.367 67.8092
78.087 137.771 67.5876
78.298 136.022 67.7013
78.946 135.762 68.0711
79.6923 138.602 68.4086
79.128 138.9 67.9485
79.6327 139.321 68.1087
77.5499 137.238 67.3562
77.7088 136.31 67.2837
77.2427 136.672 66.7825
79.6204 135.56 68.4329
79.9518 136.144 69.0016
80.3028 135.382 68.8163
77.1849 134.687 61.319
76.9843 135.426 62.1046
77.2241 134.483 62.4086
76.9386 136.103 62.8217
76.9183 136.316 61.9881
77.3169 135.119 60.3767
77.6897 134.124 60.6325
77.6692 133.623 62.8211
77.4216 134.405 63.4373
76.9272 136.661 61.2708
77.1461 136.185 60.4153
77.1149 137.205 60.707
78.1251 133.257 61.1713
77.9702 132.954 62.2558
78.5154 132.34 61.7094
77.2173 135.155 63.9892
76.9808 135.996 63.6702
77.0496 135.978 64.4929
POLYGONS 1280  5120
3 164 162 163
3 163 44 164
3 162 43 163
3 164 42 162
3 166 165 163
3 163 43 166
3 165 44 163
3 166 14 165
3 168 167 162
3 162 42 168
3 167 43 162
3 168 13 167
3 170 169 164
3 164 44 170
3 169 42 164
3 170 12 169
3 173 171 172
3 172 46 173
3 171 43 172
3 173 45 171
3 167 174 172
3 172 43 167
3 174 46 172
3 167 13 174
3 175 166 171
3 171 45 175
3 166 43 171
3 175 14 166
3 177 176 173
3 173 46 177
3 176 45 173
3 177 4 176
3 180 178 179
3 179 48 180
3 178 42 179
3 180 47 178
3 169 181 179
3 179 42 169
3 181 48 179
3 169 12 181
3 182 168 178
3 178 47 182
3 168 42 178
3 182 13 168
3 184 183 180
3 180 48 184
3 183 47 180
3 184 8 183
3 187 185 186
3 186 50 187
3 185 44 186
3 187 49 185
3 165 188 186
3 186 44 165
3 188 50 186
3 165 14 188
3 189 170 185
3 185 49 189
3 170 44 185
3 189 12 170
3 191 190 187
3 187 50 191
3 190 49 187
3 191 7 190
3 194 192 193
3 193 53 194
3 192 52 193
3 194 51 192
3 196 195 193
3 193 52 196
3 195 53 193
3 196 16 195
3 198 197 192
3 192 51 198
3 197 52 192
3 198 14 197
3 200 199 194
3 194 53 200
3 199 51 194
3 200 15 199
3 203 201 202
3 202 45 203
3 201 52 202
3 203 54 201
3 197 175 202
3 202 52 197
3 175 45 202
3 197 14 175
3 204 196 201
3 201 54 204
3 196 52 201
3 204 16 196
3 176 205 203
3 203 45 176
3 205 54 203
3 176 4 205
3 208 206 207
3 207 55 208
3 206 51 207
3 208 50 206
3 199 209 207
3 207 51 199
3 209 55 207
3 199 15 209
3 188 198 206
3 206 50 188
3 198 51 206
3 188 14 198
3 210 191 208
3 208 55 210
3 191 50 208
3 210 7 191
3 213 211 212
3 212 57 213
3 211 53 212
3 213 56 211
3 195 214 212
3 212 53 195
3 214 57 212
3 195 16 214
3 215 200 211
3 211 56 215
3 200 53 211
3 215 15 200
3 217 216 213
3 213 57 217
3 216 56 213
3 217 9 216
3 220 218 219
3 219 60 220
3 218 59 219
3 220 58 218
3 222 221 219
3 219 59 222
3 221 60 219
3 222 19 221
3 224 223 218
3 218 58 224
3 223 59 218
3 224 18 223
3 226 225 220
3 220 60 226
3 225 58 220
3 226 17 225
3 229 227 228
3 228 62 229
3 227 59 228
3 229 61 227
3 223 230 228
3 228 59 223
3 230 62 228
3 223 18 230
3 231 222 227
3 227 61 231
3 222 59 227
3 231 19 222
3 233 232 229
3 229 62 233
3 232 61 229
3 233 5 232
3 236 234 235
3 235 64 236
3 234 58 235
3 236 63 234
3 225 237 235
3 235 58 225
3 237 64 235
3 225 17 237
3 238 224 234
3 234 63 238
3 224 58 234
3 238 18 224
3 240 239 236
3 236 64 240
3 239 63 236
3 240 6 239
3 243 241 242
3 242 66 243
3 241 60 242
3 243 65 241
3 221 244 242
3 242 60 221
3 244 66 242
3 221 19 244
3 245 226 241
3 241 65 245
3 226 60 241
3 245 17 226
3 247 246 243
3 243 66 247
3 246 65 243
3 247 11 246
3 250 248 249
3 249 69 250
3 248 68 249
3 250 67 248
3 252 251 249
3 249 68 252
3 251 69 249
3 252 18 251
3 254 253 248
3 248 67 254
3 253 68 248
3 254 21 253
3 256 255 250
3 250 69 256
3 255 67 250
3 256 20 255
3 259 257 258
3 258 70 259
3 257 68 258
3 259 62 257
3 253 260 258
3 258 68 253
3 260 70 258
3 253 21 260
3 230 252 257
3 257 62 230
3 252 68 257
3 230 18 252
3 261 233 259
3 259 70 261
3 233 62 259
3 261 5 233
3 264 262 263
3 263 72 264
3 262 67 263
3 264 71 262
3 255 265 263
3 263 67 255
3 265 72 263
3 255 20 265
3 266 254 262
3 262 71 266
3 254 67 262
3 266 21 254
3 268 267 264
3 264 72 268
3 267 71 264
3 268 10 267
3 271 269 270
3 270 63 271
3 269 69 270
3 271 73 269
3 251 238 270
3 270 69 251
3 238 63 270
3 251 18 238
3 272 256 269
3 269 73 272
3 256 69 269
3 272 20 256
3 239 273 271
3 271 63 239
3 273 73 271
3 239 6 273
3 276 274 275
3 275 76 276
3 274 75 275
3 276 74 274
3 278 277 275
3 275 75 278
3 277 76 275
3 278 24 277
3 280 279 274
3 274 74 280
3 279 75 274
3 280 23 279
3 282 281 276
3 276 76 282
3 281 74 276
3 282 22 281
3 285 283 284
3 284 78 285
3 283 75 284
3 285 77 283
3 279 286 284
3 284 75 279
3 286 78 284
3 279 23 286
3 287 278 283
3 283 77 287
3 278 75 283
3 287 24 278
3 289 288 285
3 285 78 289
3 288 77 285
3 289 0 288
3 292 290 291
3 291 80 292
3 290 74 291
3 292 79 290
3 281 293 291
3 291 74 281
3 293 80 291
3 281 22 293
3 294 280 290
3 290 79 294
3 280 74 290
3 294 23 280
3 296 295 292
3 292 80 296
3 295 79 292
3 296 4 295
3 299 297 298
3 298 82 299
3 297 76 298
3 299 81 297
3 277 300 298
3 298 76 277
3 300 82 298
3 277 24 300
3 301 282 297
3 297 81 301
3 282 76 297
3 301 22 282
3 303 302 299
3 299 82 303
3 302 81 299
3 303 3 302
3 306 304 305
3 305 85 306
3 304 84 305
3 306 83 304
3 308 307 305
3 305 84 308
3 307 85 305
3 308 26 307
3 310 309 304
3 304 83 310
3 309 84 304
3 310 24 309
3 312 311 306
3 306 85 312
3 311 83 306
3 312 25 311
3 315 313 314
3 314 77 315
3 313 84 314
3 315 86 313
3 309 287 314
3 314 84 309
3 287 77 314
3 309 24 287
3 316 308 313
3 313 86 316
3 308 84 313
3 316 26 308
3 288 317 315
3 315 77 288
3 317 86 315
3 288 0 317
3 320 318 319
3 319 87 320
3 318 83 319
3 320 82 318
3 311 321 319
3 319 83 311
3 321 87 319
3 311 25 321
3 300 310 318
3 318 82 300
3 310 83 318
3 300 24 310
3 322 303 320
3 320 87 322
3 303 82 320
3 322 3 303
3 325 323 324
3 324 89 325
3 323 85 324
3 325 88 323
3 307 326 324
3 324 85 307
3 326 89 324
3 307 26 326
3 327 312 323
3 323 88 327
3 312 85 323
3 327 25 312
3 329 328 325
3 325 89 329
3 328 88 325
3 329 5 328
3 332 330 331
3 331 92 332
3 330 91 331
3 332 90 330
3 334 333 331
3 331 91 334
3 333 92 331
3 334 29 333
3 336 335 330
3 330 90 336
3 335 91 330
3 336 28 335
3 338 337 332
3 332 92 338
3 337 90 332
3 338 27 337
3 341 339 340
3 340 94 341
3 339 91 340
3 341 93 339
3 335 342 340
3 340 91 335
3 342 94 340
3 335 28 342
3 343 334 339
3 339 93 343
3 334 91 339
3 343 29 334
3 345 344 341
3 341 94 345
3 344 93 341
3 345 2 344
3 348 346 347
3 347 96 348
3 346 90 347
3 348 95 346
3 337 349 347
3 347 90 337
3 349 96 347
3 337 27 349
3 350 336 346
3 346 95 350
3 336 90 346
3 350 28 336
3 352 351 348
3 348 96 352
3 351 95 348
3 352 7 351
3 355 353 354
3 354 98 355
3 353 92 354
3 355 97 353
3 333 356 354
3 354 92 333
3 356 98 354
3 333 29 356
3 357 338 353
3 353 97 357
3 338 92 353
3 357 27 338
3 359 358 355
3 355 98 359
3 358 97 355
3 359 1 358
3 362 360 361
3 361 101 362
3 360 100 361
3 362 99 360
3 364 363 361
3 361 100 364
3 363 101 361
3 364 31 363
3 366 365 360
3 360 99 366
3 365 100 360
3 366 29 365
3 368 367 362
3 362 101 368
3 367 99 362
3 368 30 367
3 371 369 370
3 370 93 371
3 369 100 370
3 371 102 369
3 365 343 370
3 370 100 365
3 343 93 370
3 365 29 343
3 372 364 369
3 369 102 372
3 364 100 369
3 372 31 364
3 344 373 371
3 371 93 344
3 373 102 371
3 344 2 373
3 376 374 375
3 375 103 376
3 374 99 375
3 376 98 374
3 367 377 375
3 375 99 367
3 377 103 375
3 367 30 377
3 356 366 374
3 374 98 356
3 366 99 374
3 356 29 366
3 378 359 376
3 376 103 378
3 359 98 376
3 378 1 359
3 381 379 380
3 380 105 381
3 379 101 380
3 381 104 379
3 363 382 380
3 380 101 363
3 382 105 380
3 363 31 382
3 383 368 379
3 379 104 383
3 368 101 379
3 383 30 368
3 385 384 381
3 381 105 385
3 384 104 381
3 385 6 384
3 388 386 387
3 387 108 388
3 386 107 387
3 388 106 386
3 390 389 387
3 387 107 390
3 389 108 387
3 390 34 389
3 392 391 386
3 386 106 392
3 391 107 386
3 392 33 391
3 394 393 388
3 388 108 394
3 393 106 388
3 394 32 393
3 397 395 396
3 396 110 397
3 395 107 396
3 397 109 395
3 391 398 396
3 396 107 391
3 398 110 396
3 391 33 398
3 399 390 395
3 395 109 399
3 390 107 395
3 399 34 390
3 401 400 397
3 397 110 401
3 400 109 397
3 401 8 400
3 404 402 403
3 403 112 404
3 402 106 403
3 404 111 402
3 393 405 403
3 403 106 393
3 405 112 403
3 393 32 405
3 406 392 402
3 402 111 406
3 392 106 402
3 406 33 392
3 408 407 404
3 404 112 408
3 407 111 404
3 408 0 407
3 411 409 410
3 410 114 411
3 409 108 410
3 411 113 409
3 389 412 410
3 410 108 389
3 412 114 410
3 389 34 412
3 413 394 409
3 409 113 413
3 394 108 409
3 413 32 394
3 415 414 411
3 411 114 415
3 414 113 411
3 415 11 414
3 418 416 417
3 417 117 418
3 416 116 417
3 418 115 416
3 420 419 417
3 417 116 420
3 419 117 417
3 420 36 419
3 422 421 416
3 416 115 422
3 421 116 416
3 422 34 421
3 424 423 418
3 418 117 424
3 423 115 418
3 424 35 423
3 427 425 426
3 426 109 427
3 425 116 426
3 427 118 425
3 421 399 426
3 426 116 421
3 399 109 426
3 421 34 399
3 428 420 425
3 425 118 428
3 420 116 425
3 428 36 420
3 400 429 427
3 427 109 400
3 429 118 427
3 400 8 429
3 432 430 431
3 431 119 432
3 430 115 431
3 432 114 430
3 423 433 431
3 431 115 423
3 433 119 431
3 423 35 433
3 412 422 430
3 430 114 412
3 422 115 430
3 412 34 422
3 434 415 432
3 432 119 434
3 415 114 432
3 434 11 415
3 437 435 436
3 436 121 437
3 435 117 436
3 437 120 435
3 419 438 436
3 436 117 419
3 438 121 436
3 419 36 438
3 439 424 435
3 435 120 439
3 424 117 435
3 439 35 424
3 441 440 437
3 437 121 441
3 440 120 437
3 441 1 440
3 444 442 443
3 443 124 444
3 442 123 443
3 444 122 442
3 446 445 443
3 443 123 446
3 445 124 443
3 446 39 445
3 448 447 442
3 442 122 448
3 447 123 442
3 448 38 447
3 450 449 444
3 444 124 450
3 449 122 444
3 450 37 449
3 453 451 452
3 452 126 453
3 451 123 452
3 453 125 451
3 447 454 452
3 452 123 447
3 454 126 452
3 447 38 454
3 455 446 451
3 451 125 455
3 446 123 451
3 455 39 446
3 457 456 453
3 453 126 457
3 456 125 453
3 457 9 456
3 460 458 459
3 459 128 460
3 458 122 459
3 460 127 458
3 449 461 459
3 459 122 449
3 461 128 459
3 449 37 461
3 462 448 458
3 458 127 462
3 448 122 458
3 462 38 448
3 464 463 460
3 460 128 464
3 463 127 460
3 464 10 463
3 467 465 466
3 466 130 467
3 465 124 466
3 467 129 465
3 445 468 466
3 466 124 445
3 468 130 466
3 445 39 468
3 469 450 465
3 465 129 469
3 450 124 465
3 469 37 450
3 471 470 467
3 467 130 471
3 470 129 467
3 471 3 470
3 474 472 473
3 473 133 474
3 472 132 473
3 474 131 472
3 476 475 473
3 473 132 476
3 475 133 473
3 476 38 475
3 478 477 472
3 472 131 478
3 477 132 472
3 478 41 477
3 480 479 474
3 474 133 480
3 479 131 474
3 480 40 479
3 483 481 482
3 482 134 483
3 481 132 482
3 483 126 481
3 477 484 482
3 482 132 477
3 484 134 482
3 477 41 484
3 454 476 481
3 481 126 454
3 476 132 481
3 454 38 476
3 485 457 483
3 483 134 485
3 457 126 483
3 485 9 457
3 488 486 487
3 487 136 488
3 486 131 487
3 488 135 486
3 479 489 487
3 487 131 479
3 489 136 487
3 479 40 489
3 490 478 486
3 486 135 490
3 478 131 486
3 490 41 478
3 492 491 488
3 488 136 492
3 491 135 488
3 492 2 491
3 495 493 494
3 494 127 495
3 493 133 494
3 495 137 493
3 475 462 494
3 494 133 475
3 462 127 494
3 475 38 462
3 496 480 493
3 493 137 496
3 480 133 493
3 496 40 480
3 463 497 495
3 495 127 463
3 497 137 495
3 463 10 497
3 500 498 499
3 499 140 500
3 498 139 499
3 500 138 498
3 502 501 499
3 499 139 502
3 501 140 499
3 502 33 501
3 504 503 498
3 498 138 504
3 503 139 498
3 504 13 503
3 506 505 500
3 500 140 506
3 505 138 500
3 506 23 505
3 509 507 508
3 508 47 509
3 507 139 508
3 509 110 507
3 503 182 508
3 508 139 503
3 182 47 508
3 503 13 182
3 398 502 507
3 507 110 398
3 502 139 507
3 398 33 502
3 183 401 509
3 509 47 183
3 401 110 509
3 183 8 401
3 512 510 511
3 511 79 512
3 510 138 511
3 512 46 510
3 505 294 511
3 511 138 505
3 294 79 511
3 505 23 294
3 174 504 510
3 510 46 174
3 504 138 510
3 174 13 504
3 295 177 512
3 512 79 295
3 177 46 512
3 295 4 177
3 515 513 514
3 514 111 515
3 513 140 514
3 515 78 513
3 501 406 514
3 514 140 501
3 406 111 514
3 501 33 406
3 286 506 513
3 513 78 286
3 506 140 513
3 286 23 506
3 407 289 515
3 515 111 407
3 289 78 515
3 407 0 289
3 518 516 517
3 517 143 518
3 516 142 517
3 518 141 516
3 520 519 517
3 517 142 520
3 519 143 517
3 520 19 519
3 522 521 516
3 516 141 522
3 521 142 516
3 522 32 521
3 524 523 518
3 518 143 524
3 523 141 518
3 524 26 523
3 527 525 526
3 526 113 527
3 525 142 526
3 527 66 525
3 521 413 526
3 526 142 521
3 413 113 526
3 521 32 413
3 244 520 525
3 525 66 244
3 520 142 525
3 244 19 520
3 414 247 527
3 527 113 414
3 247 66 527
3 414 11 247
3 530 528 529
3 529 86 530
3 528 141 529
3 530 112 528
3 523 316 529
3 529 141 523
3 316 86 529
3 523 26 316
3 405 522 528
3 528 112 405
3 522 141 528
3 405 32 522
3 317 408 530
3 530 86 317
3 408 112 530
3 317 0 408
3 533 531 532
3 532 61 533
3 531 143 532
3 533 89 531
3 519 231 532
3 532 143 519
3 231 61 532
3 519 19 231
3 326 524 531
3 531 89 326
3 524 143 531
3 326 26 524
3 232 329 533
3 533 61 232
3 329 89 533
3 232 5 329
3 536 534 535
3 535 146 536
3 534 145 535
3 536 144 534
3 538 537 535
3 535 145 538
3 537 146 535
3 538 22 537
3 540 539 534
3 534 144 540
3 539 145 534
3 540 16 539
3 542 541 536
3 536 146 542
3 541 144 536
3 542 39 541
3 545 543 544
3 544 54 545
3 543 145 544
3 545 80 543
3 539 204 544
3 544 145 539
3 204 54 544
3 539 16 204
3 293 538 543
3 543 80 293
3 538 145 543
3 293 22 538
3 205 296 545
3 545 54 205
3 296 80 545
3 205 4 296
3 548 546 547
3 547 125 548
3 546 144 547
3 548 57 546
3 541 455 547
3 547 144 541
3 455 125 547
3 541 39 455
3 214 540 546
3 546 57 214
3 540 144 546
3 214 16 540
3 456 217 548
3 548 125 456
3 217 57 548
3 456 9 217
3 551 549 550
3 550 81 551
3 549 146 550
3 551 130 549
3 537 301 550
3 550 146 537
3 301 81 550
3 537 22 301
3 468 542 549
3 549 130 468
3 542 146 549
3 468 39 542
3 302 471 551
3 551 81 302
3 471 130 551
3 302 3 471
3 554 552 553
3 553 149 554
3 552 148 553
3 554 147 552
3 556 555 553
3 553 148 556
3 555 149 553
3 556 21 555
3 558 557 552
3 552 147 558
3 557 148 552
3 558 25 557
3 560 559 554
3 554 149 560
3 559 147 554
3 560 37 559
3 563 561 562
3 562 88 563
3 561 148 562
3 563 70 561
3 557 327 562
3 562 148 557
3 327 88 562
3 557 25 327
3 260 556 561
3 561 70 260
3 556 148 561
3 260 21 556
3 328 261 563
3 563 88 328
3 261 70 563
3 328 5 261
3 566 564 565
3 565 129 566
3 564 147 565
3 566 87 564
3 559 469 565
3 565 147 559
3 469 129 565
3 559 37 469
3 321 558 564
3 564 87 321
3 558 147 564
3 321 25 558
3 470 322 566
3 566 129 470
3 322 87 566
3 470 3 322
3 569 567 568
3 568 71 569
3 567 149 568
3 569 128 567
3 555 266 568
3 568 149 555
3 266 71 568
3 555 21 266
3 461 560 567
3 567 128 461
3 560 149 567
3 461 37 560
3 267 464 569
3 569 71 267
3 464 128 569
3 267 10 464
3 572 570 571
3 571 152 572
3 570 151 571
3 572 150 570
3 574 573 571
3 571 151 574
3 573 152 571
3 574 27 573
3 576 575 570
3 570 150 576
3 575 151 570
3 576 12 575
3 578 577 572
3 572 152 578
3 577 150 572
3 578 36 577
3 581 579 580
3 580 49 581
3 579 151 580
3 581 96 579
3 575 189 580
3 580 151 575
3 189 49 580
3 575 12 189
3 349 574 579
3 579 96 349
3 574 151 579
3 349 27 574
3 190 352 581
3 581 49 190
3 352 96 581
3 190 7 352
3 584 582 583
3 583 118 584
3 582 150 583
3 584 48 582
3 577 428 583
3 583 150 577
3 428 118 583
3 577 36 428
3 181 576 582
3 582 48 181
3 576 150 582
3 181 12 576
3 429 184 584
3 584 118 429
3 184 48 584
3 429 8 184
3 587 585 586
3 586 97 587
3 585 152 586
3 587 121 585
3 573 357 586
3 586 152 573
3 357 97 586
3 573 27 357
3 438 578 585
3 585 121 438
3 578 152 585
3 438 36 578
3 358 441 587
3 587 97 358
3 441 121 587
3 358 1 441
3 590 588 589
3 589 155 590
3 588 154 589
3 590 153 588
3 592 591 589
3 589 154 592
3 591 155 589
3 592 17 591
3 594 593 588
3 588 153 594
3 593 154 588
3 594 30 593
3 596 595 590
3 590 155 596
3 595 153 590
3 596 35 595
3 599 597 598
3 598 104 599
3 597 154 598
3 599 64 597
3 593 383 598
3 598 154 593
3 383 104 598
3 593 30 383
3 237 592 597
3 597 64 237
3 592 154 597
3 237 17 592
3 384 240 599
3 599 104 384
3 240 64 599
3 384 6 240
3 602 600 601
3 601 120 602
3 600 153 601
3 602 103 600
3 595 439 601
3 601 153 595
3 439 120 601
3 595 35 439
3 377 594 600
3 600 103 377
3 594 153 600
3 377 30 594
3 440 378 602
3 602 120 440
3 378 103 602
3 440 1 378
3 605 603 604
3 604 65 605
3 603 155 604
3 605 119 603
3 591 245 604
3 604 155 591
3 245 65 604
3 591 17 245
3 433 596 603
3 603 119 433
3 596 155 603
3 433 35 596
3 246 434 605
3 605 65 246
3 434 119 605
3 246 11 434
3 608 606 607
3 607 158 608
3 606 157 607
3 608 156 606
3 610 609 607
3 607 157 610
3 609 158 607
3 610 15 609
3 612 611 606
3 606 156 612
3 611 157 606
3 612 28 611
3 614 613 608
3 608 158 614
3 613 156 608
3 614 41 613
3 617 615 616
3 616 95 617
3 615 157 616
3 617 55 615
3 611 350 616
3 616 157 611
3 350 95 616
3 611 28 350
3 209 610 615
3 615 55 209
3 610 157 615
3 209 15 610
3 351 210 617
3 617 95 351
3 210 55 617
3 351 7 210
3 620 618 619
3 619 135 620
3 618 156 619
3 620 94 618
3 613 490 619
3 619 156 613
3 490 135 619
3 613 41 490
3 342 612 618
3 618 94 342
3 612 156 618
3 342 28 612
3 491 345 620
3 620 135 491
3 345 94 620
3 491 2 345
3 623 621 622
3 622 56 623
3 621 158 622
3 623 134 621
3 609 215 622
3 622 158 609
3 215 56 622
3 609 15 215
3 484 614 621
3 621 134 484
3 614 158 621
3 484 41 614
3 216 485 623
3 623 56 216
3 485 134 623
3 216 9 485
3 626 624 625
3 625 161 626
3 624 160 625
3 626 159 624
3 628 627 625
3 625 160 628
3 627 161 625
3 628 31 627
3 630 629 624
3 624 159 630
3 629 160 624
3 630 20 629
3 632 631 626
3 626 161 632
3 631 159 626
3 632 40 631
3 635 633 634
3 634 73 635
3 633 160 634
3 635 105 633
3 629 272 634
3 634 160 629
3 272 73 634
3 629 20 272
3 382 628 633
3 633 105 382
3 628 160 633
3 382 31 628
3 273 385 635
3 635 73 273
3 385 105 635
3 273 6 385
3 638 636 637
3 637 137 638
3 636 159 637
3 638 72 636
3 631 496 637
3 637 159 631
3 496 137 637
3 631 40 496
3 265 630 636
3 636 72 265
3 630 159 636
3 265 20 630
3 497 268 638
3 638 137 497
3 268 72 638
3 497 10 268
3 641 639 640
3 640 102 641
3 639 161 640
3 641 136 639
3 627 372 640
3 640 161 627
3 372 102 640
3 627 31 372
3 489 632 639
3 639 136 489
3 632 161 639
3 489 40 632
3 373 492 641
3 641 102 373
3 492 136 641
3 373 2 492
