# Supplementary material for: Subcortical shape biomarkers reveal limbic and basal ganglia damage in anti-LGI1 encephalitis
Source: Front Immunol. 2025 Jul 4;16:1623577. doi: 10.3389/fimmu.2025.1623577 (PMC12270846; doi:10.3389/fimmu.2025.1623577)
Supplement: Supplementary file 1 [file DataSheet1.zip › raw data/wmN02-R_Amyg_first.vtk]

# vtk DataFile Version 3.0
this file was written using fslvtkio
ASCII
DATASET POLYDATA
POINTS 642 float
74.8073 123.568 52.7318
59.9754 127.281 53.7385
61.027 120.135 54.2101
72.5747 117.87 54.6594
73.8681 118.75 60.696
69.5325 121.88 45.6109
60.3981 123.076 44.7771
65.1155 121.164 60.9971
68.8596 125.921 57.1058
66.2242 114.526 59.8402
64.946 118.407 51.1226
66.9152 127.374 47.5895
67.1288 124.017 59.7292
72.2003 122.938 60.0556
69.4196 119.744 62.5802
64.9802 116.714 62.3797
71.0981 114.519 61.7285
63.317 126.464 44.3455
65.3097 122.132 42.9153
69.1517 125.354 44.0285
62.3058 120.057 46.8636
66.7557 120.558 47.9911
75.6873 116.227 57.7036
76.4686 121.422 57.2823
75.606 120.098 53.2843
70.9664 120.564 50.4403
72.7528 123.131 48.1823
62.3382 124.662 57.9515
62.6475 120.343 58.0008
58.9816 123.885 53.8284
58.8542 125.954 48.4917
59.4156 121.743 49.404
71.0933 126.135 49.8024
72.6107 124.857 55.426
67.7703 127.457 52.6375
62.6591 127.755 49.8259
64.3348 127.389 56.1633
68.7039 118.094 53.1638
65.5493 116.547 55.968
70.6221 114.881 57.2407
61.7282 118.34 52.3558
61.6445 116.134 58.2983
69.5493 123.301 60.3103
71.0749 121.614 62.1902
68.4324 122.192 62.1598
71.7923 119.052 61.9215
73.3653 121.019 60.9147
70.475 124.45 58.6549
67.9369 125.28 58.5837
66.0146 122.786 60.7541
66.9769 120.644 62.3073
67.4454 118.193 62.5755
70.2779 117.103 62.4016
67.8464 115.677 62.5776
72.945 116.47 61.5409
65.1802 119.145 61.7042
65.1825 114.683 61.5642
68.4586 114.162 60.8572
64.4205 124.384 42.9273
67.4696 123.808 42.3846
66.4596 126.113 43.4595
69.8639 123.206 43.8507
67.752 121.985 43.8442
62.6089 122.567 43.5272
61.7514 124.749 44.321
65.2586 127.208 45.6347
68.1407 126.687 45.6631
64.6017 120.248 47.0243
65.907 121.239 45.2357
63.4829 120.859 44.7052
68.0194 121.433 46.6796
65.7834 119.313 49.5039
63.653 119.339 49.1126
61.058 121.096 45.2901
77.3193 118.705 57.6582
77.6772 120.598 54.9331
76.438 118.148 55.3384
75.9309 121.923 52.7292
76.2304 122.748 55.0002
75.3717 120.041 59.3166
75.3806 117.144 59.7901
74.2755 116.843 55.8779
74.0914 118.754 54.0719
73.2113 120.43 52.0282
73.965 121.742 51.14
72.1485 121.751 49.3555
73.8704 123.505 50.5647
71.8177 119.192 52.8445
70.15 121.547 48.0989
71.3297 122.459 46.3998
62.1846 122.59 57.9804
60.918 122.428 55.929
60.3613 124.381 56.1502
60.0075 121.852 53.8251
61.8189 120.407 56.0143
63.8265 120.723 59.6928
63.949 122.792 59.4082
60.8451 126.223 56.1351
59.1618 125.69 53.7175
58.1636 125.024 51.2179
58.9015 122.982 51.474
58.603 123.899 48.7525
59.9854 120.909 52.0871
58.9224 126.862 51.1903
59.5646 124.631 46.3398
59.2941 122.337 46.727
71.8892 125.625 52.7623
70.306 126.463 53.9547
69.7427 127.022 51.3335
68.4095 126.866 55.011
70.7409 125.439 56.3501
74.0392 124.313 54.1432
72.9075 124.827 51.3433
69.1856 127.095 48.4881
67.2246 127.602 50.0239
65.1211 127.743 51.3165
65.8306 127.438 54.0718
63.4263 127.739 53.0866
66.7706 126.92 56.6703
64.7299 127.661 48.3694
61.042 127.711 51.7606
61.9581 127.659 55.2561
67.3376 117.224 54.702
68.065 116.003 56.9272
69.7231 116.745 55.7263
68.6271 114.758 58.8089
65.754 115.507 58.0905
65.1571 117.613 53.5891
66.7564 118.233 52.0853
70.6833 117.975 54.098
71.8795 116.295 56.0906
61.6507 117.098 55.5004
63.4081 116.134 57.083
63.4029 117.234 54.3165
63.4919 114.642 59.3453
61.3376 118.46 56.3971
60.4093 119.026 53.3954
63.3371 118.298 51.6578
74.5793 122.293 58.8756
72.6979 124.086 57.8454
74.7791 123.412 56.5966
71.987 124.711 48.689
70.3114 126.023 46.7918
71.1615 124.445 45.6847
70.9448 113.806 59.2751
74.192 114.491 60.0592
73.3763 114.784 57.3943
69.7977 119.173 51.6247
68.8232 120.503 49.2574
67.76 119.076 50.3814
65.6592 126.203 58.2671
64.6492 124.571 59.0724
63.0561 126.455 57.5104
60.3662 127.446 48.7417
60.6092 126.369 45.9873
62.6219 127.497 46.6768
61.8306 118.264 58.683
63.3751 118.58 60.627
63.0504 115.928 60.9456
61.8953 119.35 49.7228
60.5211 120.649 47.8785
60.4194 119.636 50.61
70.3217 122.654 61.3273
69.723 121.958 62.3455
68.9835 122.966 61.3154
68.9984 120.986 62.7508
70.273 120.668 62.5979
71.6183 122.39 61.1546
70.8083 123.083 60.3178
68.3113 123.652 60.1474
67.8151 123.133 60.953
71.4661 120.337 62.1856
72.2698 121.38 61.6397
72.6021 120.08 61.5515
72.9072 122.098 60.6375
70.6674 119.362 62.4596
72.924 118.852 61.3764
73.646 119.815 60.8193
70.0059 123.882 59.4801
68.7404 124.287 59.4739
69.2167 124.854 58.7886
67.5025 124.701 59.1854
71.2937 123.624 59.3414
69.5994 125.285 57.8861
68.4407 125.706 57.9016
67.1874 122.514 61.5017
67.7297 121.426 62.5456
66.5199 121.732 61.7866
68.171 120.197 62.5172
66.6645 123.386 60.2802
65.4816 121.973 60.9973
65.9584 120.961 61.6113
68.8233 117.702 62.4596
69.1953 116.405 62.4107
67.6313 116.858 62.6038
69.4869 115.105 62.219
70.6198 115.79 62.2312
69.8 118.362 62.4469
68.4844 118.859 62.5242
66.279 117.486 62.4545
66.2916 116.158 62.7595
71.6022 116.646 62.1016
71.1628 117.965 62.2638
72.3485 117.689 61.8094
72.1119 115.38 61.7674
73.4822 117.646 61.1971
67.2938 119.484 62.4619
66.2068 118.711 62.2382
66.1387 119.915 61.9261
65.116 118.056 62.0413
65.1616 120.238 61.3875
66.4832 114.997 62.3597
68.1977 114.59 62.0041
66.8345 114.31 61.3557
69.7258 114.206 61.3484
64.9411 115.508 62.3297
65.7048 114.367 60.7039
67.3183 114.376 60.3929
65.8955 124.192 42.4826
66.8577 125.092 42.7016
65.3854 125.32 42.8997
67.8167 125.716 43.5925
68.2936 124.682 42.8979
66.3911 122.953 42.2976
64.9332 123.251 42.5926
63.9152 125.548 43.3511
64.8952 126.343 43.6286
68.823 123.574 42.7917
67.7546 122.647 42.6411
68.882 122.499 43.5113
66.6526 122.048 43.1369
69.6119 124.349 43.5453
69.6587 122.403 44.6989
68.6813 121.982 44.668
63.5583 123.54 43.1082
63.0511 124.642 43.5088
62.2227 123.75 43.8286
62.4846 125.559 44.1796
63.9967 122.37 43.0771
61.4301 122.798 44.0384
61.0614 123.892 44.5465
65.7813 126.757 44.4755
67.3568 126.558 44.3789
66.7473 126.952 45.5032
68.6491 126.165 44.7361
64.2711 126.927 44.7708
66.1689 127.282 46.629
67.4977 127.103 46.6561
65.2094 120.704 46.0334
64.7191 121.085 44.8467
64.0201 120.527 45.7357
64.3192 121.567 43.7467
65.6277 121.548 43.9146
66.239 120.956 46.6125
65.7173 120.432 47.3893
63.465 120.086 46.7664
62.8668 120.458 45.744
66.7412 121.646 44.4167
66.9485 121.383 45.8744
67.7793 121.658 45.2195
67.3054 121.04 47.2973
68.7775 121.623 46.0977
65.2073 119.963 48.3019
64.0784 119.766 48.0053
64.7429 119.359 49.1622
62.9726 119.691 47.9341
66.2365 119.935 48.735
65.3165 118.741 50.2492
64.3181 118.827 50.0997
62.1958 120.911 44.8916
62.9841 121.603 43.8938
61.687 121.762 44.3229
61.7556 120.538 45.9901
60.5267 122.031 44.8317
77.6858 119.596 56.2955
77.2123 119.267 55.0502
77.3013 118.257 56.3449
76.2044 119.225 54.2521
76.9948 120.13 53.9272
77.3966 120.962 56.2574
77.121 120.122 57.475
76.8924 117.24 57.6581
76.4027 117.06 56.4161
77.0722 121.329 53.7884
77.2187 121.83 55.0498
76.3189 122.271 53.7981
76.5295 122.088 56.1344
75.9591 120.969 52.9759
75.4537 122.818 52.744
75.5903 123.187 53.7777
76.4884 119.42 58.5889
76.5427 117.894 58.7525
75.5569 118.643 59.5282
75.8491 116.477 58.8065
76.0353 120.632 58.2454
74.6483 119.419 60.1928
74.5959 118 60.3361
75.5307 117.208 55.5079
75.3383 118.458 54.6482
74.4509 117.823 54.8459
74.9474 119.321 53.7402
75.1257 116.454 56.6984
73.4047 117.394 55.1588
73.3587 118.297 54.4033
73.7611 121.033 51.5273
73.0745 121.756 50.2141
72.6108 121.161 50.7693
72.5893 122.314 48.6065
73.3876 122.469 49.6421
74.7735 120.965 52.2969
74.3608 120.198 52.8169
72.0793 120.537 51.16
71.61 121.203 50.0258
73.9818 122.647 50.7123
74.9367 121.696 51.9511
74.848 122.723 51.7269
73.3582 123.329 49.4203
74.4201 123.467 51.7216
73.7394 119.491 53.0237
72.5521 119.683 52.3385
72.9224 119.016 53.5265
71.4166 119.783 51.5306
72.2158 118.61 53.9361
71.2248 121.62 48.6789
71.801 122.133 47.7746
70.8971 121.883 47.2152
72.1156 122.834 47.1927
70.5238 121.184 49.3709
69.8245 121.75 46.7838
70.4617 122.083 45.8557
61.5084 122.509 56.9938
60.539 123.358 56.0404
61.3147 123.567 57.0579
59.5497 124.074 55.0681
59.8687 123.206 54.9849
61.9617 121.466 56.8657
62.423 121.534 57.8835
62.2317 123.628 57.8984
61.289 124.525 57.1736
60.3347 122.254 54.8836
61.4202 121.45 55.8869
60.9168 121.286 54.924
62.2179 120.426 57.0596
59.411 122.97 53.8177
60.7111 121.001 53.9407
61.2748 120.35 55.1045
63.0592 121.705 58.745
63.0444 122.746 58.6714
63.7984 121.844 59.5078
63.1736 123.711 58.655
63.1559 120.507 58.8617
64.4935 120.993 60.3973
64.6169 121.946 60.2121
60.4969 125.348 56.3257
59.6205 125.056 55.0974
60.0109 125.921 55.0607
58.9093 124.794 53.7908
61.4625 125.593 57.201
60.3468 126.76 54.9072
59.5649 126.418 53.7334
58.3126 123.948 51.3821
58.6987 123.393 50.1885
58.2379 124.517 49.9563
59.0333 122.77 49.0245
59.1434 122.341 50.3468
58.734 123.532 52.659
58.467 124.492 52.5352
58.2452 125.564 49.7776
58.5918 124.999 48.6132
59.3726 121.872 51.6276
59.2695 122.506 52.7096
59.9243 121.345 52.8717
59.5666 121.309 50.631
60.5798 120.546 53.1785
58.555 125.43 52.4802
58.261 126.049 51.113
58.7688 126.367 52.5231
58.6646 126.492 49.8016
59.3642 127.125 52.5761
58.8399 124.276 47.4337
58.9559 123.136 47.6465
59.0926 123.542 46.4018
59.2599 122.098 48.0608
59.2105 125.315 47.3672
60.0114 123.815 45.4828
59.6127 122.675 45.5373
71.1192 126.001 53.3773
70.1056 126.91 52.6565
70.8449 126.437 52.023
68.8173 127.292 52.0315
69.1033 127.106 53.2765
71.4043 125.642 54.6944
72.1954 125.224 54.1376
71.4698 125.998 51.3386
70.4886 126.594 50.6737
69.3605 126.727 54.526
70.4941 125.93 55.1917
69.5394 126.192 55.6468
71.6311 125.103 55.8608
68.108 127.17 53.8594
68.6183 126.441 56.1182
69.7235 125.606 56.7487
72.8957 124.918 53.4953
72.4527 125.286 52.0363
73.322 124.454 52.7484
71.9772 125.481 50.6183
73.3793 124.626 54.8071
74.4806 123.886 53.443
73.7701 124.053 52.0476
69.491 127.103 49.9682
68.5355 127.349 50.6757
68.2719 127.348 49.3249
67.5213 127.604 51.3501
70.2133 126.745 49.1345
68.0056 127.278 47.9299
67.0296 127.535 48.7098
65.5224 127.673 52.7013
64.664 127.661 53.6106
64.2464 127.753 52.1313
63.8709 127.63 54.6261
65.0393 127.355 55.0159
66.7851 127.445 53.2805
66.4335 127.668 51.9804
63.8614 127.759 50.5913
63.0585 127.726 51.4944
66.2626 127.216 55.3305
67.1406 127.164 54.4594
67.5701 126.954 55.779
65.537 127.218 56.439
67.8674 126.416 56.909
66.1932 127.726 50.636
64.8655 127.75 49.8656
65.9446 127.688 49.2318
63.6626 127.717 49.0437
65.83 127.567 47.8486
62.2536 127.747 52.4266
62.6725 127.735 54.1479
61.4883 127.78 53.5204
63.1526 127.552 55.71
61.8821 127.669 50.7591
60.309 127.709 52.87
60.8913 127.52 54.5158
67.6977 116.673 55.9249
68.9719 116.247 56.426
68.5234 117.007 55.25
70.1905 115.918 56.7115
69.3384 115.517 57.2197
66.7444 116.327 56.4475
66.513 116.849 55.3339
68.115 117.627 54.022
69.1633 117.475 54.5243
68.4496 115.422 57.8686
67.0452 115.881 57.4949
67.2518 115.259 58.5248
65.6304 116.118 57.1327
69.5792 114.673 57.9089
67.4618 114.734 59.4316
65.9042 114.935 58.9393
66.2399 117.34 54.1277
67.0682 117.863 53.5001
66.0335 117.988 52.9838
67.7339 118.112 52.6375
65.3815 117.061 54.7453
65.0228 118.086 52.4181
65.7949 118.226 51.5627
70.2151 117.34 54.878
70.7789 116.493 56.0538
71.2812 117.088 55.1467
71.3217 115.537 56.6874
69.6798 117.976 53.6781
71.6217 117.898 54.4454
72.3439 117.039 55.2273
62.5281 116.67 56.3672
63.5395 116.762 55.6393
62.5206 117.064 54.7606
64.4894 116.852 55.1742
64.4731 116.346 56.4826
62.419 115.926 57.5475
61.6652 116.598 56.9709
61.7211 117.783 54.0518
62.5044 117.856 53.4626
64.48 115.778 57.6386
63.3831 115.361 58.2017
64.5928 114.979 58.6563
62.5202 115.302 58.8742
64.8288 114.445 59.7134
61.2035 117.547 56.072
60.9587 117.961 54.4977
60.8054 118.669 54.9684
60.9138 118.467 52.8418
61.384 117.231 57.4654
61.1915 119.397 55.2388
60.6511 119.688 53.8807
63.3314 117.958 53.1256
64.2909 117.417 54.0148
64.2049 118.066 52.8257
62.571 118.35 52.034
64.1623 118.31 51.2876
73.6008 123.205 58.4114
73.7976 123.842 57.3125
74.6981 122.875 57.702
73.7988 124.262 56.109
72.806 124.603 56.6618
72.4647 123.46 58.9329
73.477 122.657 59.5825
75.5164 121.842 58.0716
75.6834 122.437 56.9567
71.7453 124.753 57.1254
71.6067 124.274 58.387
70.676 124.983 57.5552
74.0264 121.74 59.9583
75.103 121.209 59.0613
74.4379 120.581 60.1077
75.5977 123.105 55.8723
74.6143 124.06 55.4834
75.2483 123.664 54.6908
71.2004 125.382 47.6764
70.7227 125.263 46.1246
71.6232 124.649 47.1546
70.2127 124.962 44.6934
69.7845 125.774 45.3361
70.7489 126.137 48.3269
71.5542 125.393 49.1898
72.51 124.05 48.25
72.026 123.811 46.8924
69.3241 126.466 46.1135
69.8114 126.623 47.67
68.7337 126.993 47.01
72.4492 124.818 50.0703
72.8718 124.084 49.6379
73.3381 124.11 50.9031
71.3911 123.439 45.9029
70.6488 123.916 44.5133
70.682 122.809 45.0686
72.8377 113.761 59.7295
74.0257 114.26 58.5485
72.4924 113.925 58.2565
74.5999 115.325 57.5504
75.1307 115.141 58.7862
72.7853 114.347 61.0042
71.071 113.907 60.5528
70.8693 114.218 58.0862
71.9788 114.666 57.1986
74.8719 115.751 60.0062
73.6386 115.406 61.1224
74.1311 116.789 60.6483
69.7054 113.894 60.1933
69.6014 114.186 58.8783
68.4864 114.347 59.7675
72.5345 115.553 56.7171
73.8035 115.846 56.7572
73.0149 116.506 56.0426
69.3621 119.684 50.3043
68.3034 119.735 49.7216
68.7558 119.055 50.9752
67.2221 119.834 49.2161
67.7796 120.492 48.5866
69.8957 120.525 49.8337
70.3791 119.746 50.9187
69.2562 118.574 52.3596
68.2924 118.461 51.6757
68.3267 121.049 48.0936
69.454 121.075 48.7281
69.0214 121.482 47.5037
70.8023 119.191 52.2056
70.1921 118.642 52.9732
71.2077 118.62 53.4546
67.3609 118.402 51.1082
66.7416 119.229 49.9885
66.2837 118.604 50.7066
65.0636 125.446 58.7043
63.748 125.678 58.4536
64.3143 126.406 58.029
62.6007 125.691 57.8349
63.4116 124.63 58.6676
65.958 124.327 59.3279
66.3538 125.13 58.9396
64.9768 126.955 57.3377
63.6572 127.093 56.9304
64.2647 123.716 59.2773
65.4899 123.574 59.7464
64.9949 122.799 60.048
66.8253 125.794 58.449
66.2364 126.714 57.5369
67.2971 126.195 57.6805
62.4111 127.208 56.4868
61.8793 126.392 56.9558
61.2809 127.023 55.8487
60.3505 126.949 47.2823
61.5402 127.091 46.1611
61.4262 127.494 47.6633
62.8966 127.059 45.3683
61.8704 126.47 45.004
59.6188 126.194 47.1863
59.4288 126.835 48.5088
61.5145 127.649 49.1989
62.5655 127.657 48.2337
61.1144 125.633 44.9621
59.9895 125.543 46.1201
60.6813 124.696 45.3521
59.4203 127.213 49.9096
60.6667 127.531 50.2383
59.8363 127.461 51.4692
63.6992 127.638 47.458
63.8775 127.424 45.9509
64.9266 127.496 46.9018
62.454 118.374 59.8359
63.0886 117.259 60.9501
62.2429 117.06 59.8613
63.8277 116.195 61.9135
64.0671 117.635 61.5702
62.9288 119.489 59.3892
62.226 119.4 58.4314
61.6702 117.079 58.5475
62.2412 115.936 59.6353
64.2818 118.792 61.2079
63.6688 119.642 60.1205
64.4004 119.925 60.8543
61.9649 119.492 57.2951
61.5515 118.365 57.4764
61.6322 119.543 56.1804
63.1388 115.095 60.1418
64.0284 115.204 61.4204
64.344 114.597 60.4783
61.2421 120.052 48.7666
60.4559 120.257 49.224
61.1302 119.31 50.1113
59.8156 120.705 49.9386
59.7311 121.101 48.5086
61.3675 120.285 47.2753
62.0302 119.891 48.3493
61.808 118.678 50.9737
60.9521 118.805 51.3062
59.7621 121.27 47.1723
60.6088 120.676 46.4091
59.9429 121.541 45.9099
62.755 119.37 49.2701
62.6728 118.624 50.5012
63.4867 118.66 50.2707
60.2771 119.231 51.8886
60.0312 120.32 51.1789
60.2377 120.013 52.573
POLYGONS 1280  5120
3 164 162 163
3 163 44 164
3 162 43 163
3 164 42 162
3 166 165 163
3 163 43 166
3 165 44 163
3 166 14 165
3 168 167 162
3 162 42 168
3 167 43 162
3 168 13 167
3 170 169 164
3 164 44 170
3 169 42 164
3 170 12 169
3 173 171 172
3 172 46 173
3 171 43 172
3 173 45 171
3 167 174 172
3 172 43 167
3 174 46 172
3 167 13 174
3 175 166 171
3 171 45 175
3 166 43 171
3 175 14 166
3 177 176 173
3 173 46 177
3 176 45 173
3 177 4 176
3 180 178 179
3 179 48 180
3 178 42 179
3 180 47 178
3 169 181 179
3 179 42 169
3 181 48 179
3 169 12 181
3 182 168 178
3 178 47 182
3 168 42 178
3 182 13 168
3 184 183 180
3 180 48 184
3 183 47 180
3 184 8 183
3 187 185 186
3 186 50 187
3 185 44 186
3 187 49 185
3 165 188 186
3 186 44 165
3 188 50 186
3 165 14 188
3 189 170 185
3 185 49 189
3 170 44 185
3 189 12 170
3 191 190 187
3 187 50 191
3 190 49 187
3 191 7 190
3 194 192 193
3 193 53 194
3 192 52 193
3 194 51 192
3 196 195 193
3 193 52 196
3 195 53 193
3 196 16 195
3 198 197 192
3 192 51 198
3 197 52 192
3 198 14 197
3 200 199 194
3 194 53 200
3 199 51 194
3 200 15 199
3 203 201 202
3 202 45 203
3 201 52 202
3 203 54 201
3 197 175 202
3 202 52 197
3 175 45 202
3 197 14 175
3 204 196 201
3 201 54 204
3 196 52 201
3 204 16 196
3 176 205 203
3 203 45 176
3 205 54 203
3 176 4 205
3 208 206 207
3 207 55 208
3 206 51 207
3 208 50 206
3 199 209 207
3 207 51 199
3 209 55 207
3 199 15 209
3 188 198 206
3 206 50 188
3 198 51 206
3 188 14 198
3 210 191 208
3 208 55 210
3 191 50 208
3 210 7 191
3 213 211 212
3 212 57 213
3 211 53 212
3 213 56 211
3 195 214 212
3 212 53 195
3 214 57 212
3 195 16 214
3 215 200 211
3 211 56 215
3 200 53 211
3 215 15 200
3 217 216 213
3 213 57 217
3 216 56 213
3 217 9 216
3 220 218 219
3 219 60 220
3 218 59 219
3 220 58 218
3 222 221 219
3 219 59 222
3 221 60 219
3 222 19 221
3 224 223 218
3 218 58 224
3 223 59 218
3 224 18 223
3 226 225 220
3 220 60 226
3 225 58 220
3 226 17 225
3 229 227 228
3 228 62 229
3 227 59 228
3 229 61 227
3 223 230 228
3 228 59 223
3 230 62 228
3 223 18 230
3 231 222 227
3 227 61 231
3 222 59 227
3 231 19 222
3 233 232 229
3 229 62 233
3 232 61 229
3 233 5 232
3 236 234 235
3 235 64 236
3 234 58 235
3 236 63 234
3 225 237 235
3 235 58 225
3 237 64 235
3 225 17 237
3 238 224 234
3 234 63 238
3 224 58 234
3 238 18 224
3 240 239 236
3 236 64 240
3 239 63 236
3 240 6 239
3 243 241 242
3 242 66 243
3 241 60 242
3 243 65 241
3 221 244 242
3 242 60 221
3 244 66 242
3 221 19 244
3 245 226 241
3 241 65 245
3 226 60 241
3 245 17 226
3 247 246 243
3 243 66 247
3 246 65 243
3 247 11 246
3 250 248 249
3 249 69 250
3 248 68 249
3 250 67 248
3 252 251 249
3 249 68 252
3 251 69 249
3 252 18 251
3 254 253 248
3 248 67 254
3 253 68 248
3 254 21 253
3 256 255 250
3 250 69 256
3 255 67 250
3 256 20 255
3 259 257 258
3 258 70 259
3 257 68 258
3 259 62 257
3 253 260 258
3 258 68 253
3 260 70 258
3 253 21 260
3 230 252 257
3 257 62 230
3 252 68 257
3 230 18 252
3 261 233 259
3 259 70 261
3 233 62 259
3 261 5 233
3 264 262 263
3 263 72 264
3 262 67 263
3 264 71 262
3 255 265 263
3 263 67 255
3 265 72 263
3 255 20 265
3 266 254 262
3 262 71 266
3 254 67 262
3 266 21 254
3 268 267 264
3 264 72 268
3 267 71 264
3 268 10 267
3 271 269 270
3 270 63 271
3 269 69 270
3 271 73 269
3 251 238 270
3 270 69 251
3 238 63 270
3 251 18 238
3 272 256 269
3 269 73 272
3 256 69 269
3 272 20 256
3 239 273 271
3 271 63 239
3 273 73 271
3 239 6 273
3 276 274 275
3 275 76 276
3 274 75 275
3 276 74 274
3 278 277 275
3 275 75 278
3 277 76 275
3 278 24 277
3 280 279 274
3 274 74 280
3 279 75 274
3 280 23 279
3 282 281 276
3 276 76 282
3 281 74 276
3 282 22 281
3 285 283 284
3 284 78 285
3 283 75 284
3 285 77 283
3 279 286 284
3 284 75 279
3 286 78 284
3 279 23 286
3 287 278 283
3 283 77 287
3 278 75 283
3 287 24 278
3 289 288 285
3 285 78 289
3 288 77 285
3 289 0 288
3 292 290 291
3 291 80 292
3 290 74 291
3 292 79 290
3 281 293 291
3 291 74 281
3 293 80 291
3 281 22 293
3 294 280 290
3 290 79 294
3 280 74 290
3 294 23 280
3 296 295 292
3 292 80 296
3 295 79 292
3 296 4 295
3 299 297 298
3 298 82 299
3 297 76 298
3 299 81 297
3 277 300 298
3 298 76 277
3 300 82 298
3 277 24 300
3 301 282 297
3 297 81 301
3 282 76 297
3 301 22 282
3 303 302 299
3 299 82 303
3 302 81 299
3 303 3 302
3 306 304 305
3 305 85 306
3 304 84 305
3 306 83 304
3 308 307 305
3 305 84 308
3 307 85 305
3 308 26 307
3 310 309 304
3 304 83 310
3 309 84 304
3 310 24 309
3 312 311 306
3 306 85 312
3 311 83 306
3 312 25 311
3 315 313 314
3 314 77 315
3 313 84 314
3 315 86 313
3 309 287 314
3 314 84 309
3 287 77 314
3 309 24 287
3 316 308 313
3 313 86 316
3 308 84 313
3 316 26 308
3 288 317 315
3 315 77 288
3 317 86 315
3 288 0 317
3 320 318 319
3 319 87 320
3 318 83 319
3 320 82 318
3 311 321 319
3 319 83 311
3 321 87 319
3 311 25 321
3 300 310 318
3 318 82 300
3 310 83 318
3 300 24 310
3 322 303 320
3 320 87 322
3 303 82 320
3 322 3 303
3 325 323 324
3 324 89 325
3 323 85 324
3 325 88 323
3 307 326 324
3 324 85 307
3 326 89 324
3 307 26 326
3 327 312 323
3 323 88 327
3 312 85 323
3 327 25 312
3 329 328 325
3 325 89 329
3 328 88 325
3 329 5 328
3 332 330 331
3 331 92 332
3 330 91 331
3 332 90 330
3 334 333 331
3 331 91 334
3 333 92 331
3 334 29 333
3 336 335 330
3 330 90 336
3 335 91 330
3 336 28 335
3 338 337 332
3 332 92 338
3 337 90 332
3 338 27 337
3 341 339 340
3 340 94 341
3 339 91 340
3 341 93 339
3 335 342 340
3 340 91 335
3 342 94 340
3 335 28 342
3 343 334 339
3 339 93 343
3 334 91 339
3 343 29 334
3 345 344 341
3 341 94 345
3 344 93 341
3 345 2 344
3 348 346 347
3 347 96 348
3 346 90 347
3 348 95 346
3 337 349 347
3 347 90 337
3 349 96 347
3 337 27 349
3 350 336 346
3 346 95 350
3 336 90 346
3 350 28 336
3 352 351 348
3 348 96 352
3 351 95 348
3 352 7 351
3 355 353 354
3 354 98 355
3 353 92 354
3 355 97 353
3 333 356 354
3 354 92 333
3 356 98 354
3 333 29 356
3 357 338 353
3 353 97 357
3 338 92 353
3 357 27 338
3 359 358 355
3 355 98 359
3 358 97 355
3 359 1 358
3 362 360 361
3 361 101 362
3 360 100 361
3 362 99 360
3 364 363 361
3 361 100 364
3 363 101 361
3 364 31 363
3 366 365 360
3 360 99 366
3 365 100 360
3 366 29 365
3 368 367 362
3 362 101 368
3 367 99 362
3 368 30 367
3 371 369 370
3 370 93 371
3 369 100 370
3 371 102 369
3 365 343 370
3 370 100 365
3 343 93 370
3 365 29 343
3 372 364 369
3 369 102 372
3 364 100 369
3 372 31 364
3 344 373 371
3 371 93 344
3 373 102 371
3 344 2 373
3 376 374 375
3 375 103 376
3 374 99 375
3 376 98 374
3 367 377 375
3 375 99 367
3 377 103 375
3 367 30 377
3 356 366 374
3 374 98 356
3 366 99 374
3 356 29 366
3 378 359 376
3 376 103 378
3 359 98 376
3 378 1 359
3 381 379 380
3 380 105 381
3 379 101 380
3 381 104 379
3 363 382 380
3 380 101 363
3 382 105 380
3 363 31 382
3 383 368 379
3 379 104 383
3 368 101 379
3 383 30 368
3 385 384 381
3 381 105 385
3 384 104 381
3 385 6 384
3 388 386 387
3 387 108 388
3 386 107 387
3 388 106 386
3 390 389 387
3 387 107 390
3 389 108 387
3 390 34 389
3 392 391 386
3 386 106 392
3 391 107 386
3 392 33 391
3 394 393 388
3 388 108 394
3 393 106 388
3 394 32 393
3 397 395 396
3 396 110 397
3 395 107 396
3 397 109 395
3 391 398 396
3 396 107 391
3 398 110 396
3 391 33 398
3 399 390 395
3 395 109 399
3 390 107 395
3 399 34 390
3 401 400 397
3 397 110 401
3 400 109 397
3 401 8 400
3 404 402 403
3 403 112 404
3 402 106 403
3 404 111 402
3 393 405 403
3 403 106 393
3 405 112 403
3 393 32 405
3 406 392 402
3 402 111 406
3 392 106 402
3 406 33 392
3 408 407 404
3 404 112 408
3 407 111 404
3 408 0 407
3 411 409 410
3 410 114 411
3 409 108 410
3 411 113 409
3 389 412 410
3 410 108 389
3 412 114 410
3 389 34 412
3 413 394 409
3 409 113 413
3 394 108 409
3 413 32 394
3 415 414 411
3 411 114 415
3 414 113 411
3 415 11 414
3 418 416 417
3 417 117 418
3 416 116 417
3 418 115 416
3 420 419 417
3 417 116 420
3 419 117 417
3 420 36 419
3 422 421 416
3 416 115 422
3 421 116 416
3 422 34 421
3 424 423 418
3 418 117 424
3 423 115 418
3 424 35 423
3 427 425 426
3 426 109 427
3 425 116 426
3 427 118 425
3 421 399 426
3 426 116 421
3 399 109 426
3 421 34 399
3 428 420 425
3 425 118 428
3 420 116 425
3 428 36 420
3 400 429 427
3 427 109 400
3 429 118 427
3 400 8 429
3 432 430 431
3 431 119 432
3 430 115 431
3 432 114 430
3 423 433 431
3 431 115 423
3 433 119 431
3 423 35 433
3 412 422 430
3 430 114 412
3 422 115 430
3 412 34 422
3 434 415 432
3 432 119 434
3 415 114 432
3 434 11 415
3 437 435 436
3 436 121 437
3 435 117 436
3 437 120 435
3 419 438 436
3 436 117 419
3 438 121 436
3 419 36 438
3 439 424 435
3 435 120 439
3 424 117 435
3 439 35 424
3 441 440 437
3 437 121 441
3 440 120 437
3 441 1 440
3 444 442 443
3 443 124 444
3 442 123 443
3 444 122 442
3 446 445 443
3 443 123 446
3 445 124 443
3 446 39 445
3 448 447 442
3 442 122 448
3 447 123 442
3 448 38 447
3 450 449 444
3 444 124 450
3 449 122 444
3 450 37 449
3 453 451 452
3 452 126 453
3 451 123 452
3 453 125 451
3 447 454 452
3 452 123 447
3 454 126 452
3 447 38 454
3 455 446 451
3 451 125 455
3 446 123 451
3 455 39 446
3 457 456 453
3 453 126 457
3 456 125 453
3 457 9 456
3 460 458 459
3 459 128 460
3 458 122 459
3 460 127 458
3 449 461 459
3 459 122 449
3 461 128 459
3 449 37 461
3 462 448 458
3 458 127 462
3 448 122 458
3 462 38 448
3 464 463 460
3 460 128 464
3 463 127 460
3 464 10 463
3 467 465 466
3 466 130 467
3 465 124 466
3 467 129 465
3 445 468 466
3 466 124 445
3 468 130 466
3 445 39 468
3 469 450 465
3 465 129 469
3 450 124 465
3 469 37 450
3 471 470 467
3 467 130 471
3 470 129 467
3 471 3 470
3 474 472 473
3 473 133 474
3 472 132 473
3 474 131 472
3 476 475 473
3 473 132 476
3 475 133 473
3 476 38 475
3 478 477 472
3 472 131 478
3 477 132 472
3 478 41 477
3 480 479 474
3 474 133 480
3 479 131 474
3 480 40 479
3 483 481 482
3 482 134 483
3 481 132 482
3 483 126 481
3 477 484 482
3 482 132 477
3 484 134 482
3 477 41 484
3 454 476 481
3 481 126 454
3 476 132 481
3 454 38 476
3 485 457 483
3 483 134 485
3 457 126 483
3 485 9 457
3 488 486 487
3 487 136 488
3 486 131 487
3 488 135 486
3 479 489 487
3 487 131 479
3 489 136 487
3 479 40 489
3 490 478 486
3 486 135 490
3 478 131 486
3 490 41 478
3 492 491 488
3 488 136 492
3 491 135 488
3 492 2 491
3 495 493 494
3 494 127 495
3 493 133 494
3 495 137 493
3 475 462 494
3 494 133 475
3 462 127 494
3 475 38 462
3 496 480 493
3 493 137 496
3 480 133 493
3 496 40 480
3 463 497 495
3 495 127 463
3 497 137 495
3 463 10 497
3 500 498 499
3 499 140 500
3 498 139 499
3 500 138 498
3 502 501 499
3 499 139 502
3 501 140 499
3 502 33 501
3 504 503 498
3 498 138 504
3 503 139 498
3 504 13 503
3 506 505 500
3 500 140 506
3 505 138 500
3 506 23 505
3 509 507 508
3 508 47 509
3 507 139 508
3 509 110 507
3 503 182 508
3 508 139 503
3 182 47 508
3 503 13 182
3 398 502 507
3 507 110 398
3 502 139 507
3 398 33 502
3 183 401 509
3 509 47 183
3 401 110 509
3 183 8 401
3 512 510 511
3 511 79 512
3 510 138 511
3 512 46 510
3 505 294 511
3 511 138 505
3 294 79 511
3 505 23 294
3 174 504 510
3 510 46 174
3 504 138 510
3 174 13 504
3 295 177 512
3 512 79 295
3 177 46 512
3 295 4 177
3 515 513 514
3 514 111 515
3 513 140 514
3 515 78 513
3 501 406 514
3 514 140 501
3 406 111 514
3 501 33 406
3 286 506 513
3 513 78 286
3 506 140 513
3 286 23 506
3 407 289 515
3 515 111 407
3 289 78 515
3 407 0 289
3 518 516 517
3 517 143 518
3 516 142 517
3 518 141 516
3 520 519 517
3 517 142 520
3 519 143 517
3 520 19 519
3 522 521 516
3 516 141 522
3 521 142 516
3 522 32 521
3 524 523 518
3 518 143 524
3 523 141 518
3 524 26 523
3 527 525 526
3 526 113 527
3 525 142 526
3 527 66 525
3 521 413 526
3 526 142 521
3 413 113 526
3 521 32 413
3 244 520 525
3 525 66 244
3 520 142 525
3 244 19 520
3 414 247 527
3 527 113 414
3 247 66 527
3 414 11 247
3 530 528 529
3 529 86 530
3 528 141 529
3 530 112 528
3 523 316 529
3 529 141 523
3 316 86 529
3 523 26 316
3 405 522 528
3 528 112 405
3 522 141 528
3 405 32 522
3 317 408 530
3 530 86 317
3 408 112 530
3 317 0 408
3 533 531 532
3 532 61 533
3 531 143 532
3 533 89 531
3 519 231 532
3 532 143 519
3 231 61 532
3 519 19 231
3 326 524 531
3 531 89 326
3 524 143 531
3 326 26 524
3 232 329 533
3 533 61 232
3 329 89 533
3 232 5 329
3 536 534 535
3 535 146 536
3 534 145 535
3 536 144 534
3 538 537 535
3 535 145 538
3 537 146 535
3 538 22 537
3 540 539 534
3 534 144 540
3 539 145 534
3 540 16 539
3 542 541 536
3 536 146 542
3 541 144 536
3 542 39 541
3 545 543 544
3 544 54 545
3 543 145 544
3 545 80 543
3 539 204 544
3 544 145 539
3 204 54 544
3 539 16 204
3 293 538 543
3 543 80 293
3 538 145 543
3 293 22 538
3 205 296 545
3 545 54 205
3 296 80 545
3 205 4 296
3 548 546 547
3 547 125 548
3 546 144 547
3 548 57 546
3 541 455 547
3 547 144 541
3 455 125 547
3 541 39 455
3 214 540 546
3 546 57 214
3 540 144 546
3 214 16 540
3 456 217 548
3 548 125 456
3 217 57 548
3 456 9 217
3 551 549 550
3 550 81 551
3 549 146 550
3 551 130 549
3 537 301 550
3 550 146 537
3 301 81 550
3 537 22 301
3 468 542 549
3 549 130 468
3 542 146 549
3 468 39 542
3 302 471 551
3 551 81 302
3 471 130 551
3 302 3 471
3 554 552 553
3 553 149 554
3 552 148 553
3 554 147 552
3 556 555 553
3 553 148 556
3 555 149 553
3 556 21 555
3 558 557 552
3 552 147 558
3 557 148 552
3 558 25 557
3 560 559 554
3 554 149 560
3 559 147 554
3 560 37 559
3 563 561 562
3 562 88 563
3 561 148 562
3 563 70 561
3 557 327 562
3 562 148 557
3 327 88 562
3 557 25 327
3 260 556 561
3 561 70 260
3 556 148 561
3 260 21 556
3 328 261 563
3 563 88 328
3 261 70 563
3 328 5 261
3 566 564 565
3 565 129 566
3 564 147 565
3 566 87 564
3 559 469 565
3 565 147 559
3 469 129 565
3 559 37 469
3 321 558 564
3 564 87 321
3 558 147 564
3 321 25 558
3 470 322 566
3 566 129 470
3 322 87 566
3 470 3 322
3 569 567 568
3 568 71 569
3 567 149 568
3 569 128 567
3 555 266 568
3 568 149 555
3 266 71 568
3 555 21 266
3 461 560 567
3 567 128 461
3 560 149 567
3 461 37 560
3 267 464 569
3 569 71 267
3 464 128 569
3 267 10 464
3 572 570 571
3 571 152 572
3 570 151 571
3 572 150 570
3 574 573 571
3 571 151 574
3 573 152 571
3 574 27 573
3 576 575 570
3 570 150 576
3 575 151 570
3 576 12 575
3 578 577 572
3 572 152 578
3 577 150 572
3 578 36 577
3 581 579 580
3 580 49 581
3 579 151 580
3 581 96 579
3 575 189 580
3 580 151 575
3 189 49 580
3 575 12 189
3 349 574 579
3 579 96 349
3 574 151 579
3 349 27 574
3 190 352 581
3 581 49 190
3 352 96 581
3 190 7 352
3 584 582 583
3 583 118 584
3 582 150 583
3 584 48 582
3 577 428 583
3 583 150 577
3 428 118 583
3 577 36 428
3 181 576 582
3 582 48 181
3 576 150 582
3 181 12 576
3 429 184 584
3 584 118 429
3 184 48 584
3 429 8 184
3 587 585 586
3 586 97 587
3 585 152 586
3 587 121 585
3 573 357 586
3 586 152 573
3 357 97 586
3 573 27 357
3 438 578 585
3 585 121 438
3 578 152 585
3 438 36 578
3 358 441 587
3 587 97 358
3 441 121 587
3 358 1 441
3 590 588 589
3 589 155 590
3 588 154 589
3 590 153 588
3 592 591 589
3 589 154 592
3 591 155 589
3 592 17 591
3 594 593 588
3 588 153 594
3 593 154 588
3 594 30 593
3 596 595 590
3 590 155 596
3 595 153 590
3 596 35 595
3 599 597 598
3 598 104 599
3 597 154 598
3 599 64 597
3 593 383 598
3 598 154 593
3 383 104 598
3 593 30 383
3 237 592 597
3 597 64 237
3 592 154 597
3 237 17 592
3 384 240 599
3 599 104 384
3 240 64 599
3 384 6 240
3 602 600 601
3 601 120 602
3 600 153 601
3 602 103 600
3 595 439 601
3 601 153 595
3 439 120 601
3 595 35 439
3 377 594 600
3 600 103 377
3 594 153 600
3 377 30 594
3 440 378 602
3 602 120 440
3 378 103 602
3 440 1 378
3 605 603 604
3 604 65 605
3 603 155 604
3 605 119 603
3 591 245 604
3 604 155 591
3 245 65 604
3 591 17 245
3 433 596 603
3 603 119 433
3 596 155 603
3 433 35 596
3 246 434 605
3 605 65 246
3 434 119 605
3 246 11 434
3 608 606 607
3 607 158 608
3 606 157 607
3 608 156 606
3 610 609 607
3 607 157 610
3 609 158 607
3 610 15 609
3 612 611 606
3 606 156 612
3 611 157 606
3 612 28 611
3 614 613 608
3 608 158 614
3 613 156 608
3 614 41 613
3 617 615 616
3 616 95 617
3 615 157 616
3 617 55 615
3 611 350 616
3 616 157 611
3 350 95 616
3 611 28 350
3 209 610 615
3 615 55 209
3 610 157 615
3 209 15 610
3 351 210 617
3 617 95 351
3 210 55 617
3 351 7 210
3 620 618 619
3 619 135 620
3 618 156 619
3 620 94 618
3 613 490 619
3 619 156 613
3 490 135 619
3 613 41 490
3 342 612 618
3 618 94 342
3 612 156 618
3 342 28 612
3 491 345 620
3 620 135 491
3 345 94 620
3 491 2 345
3 623 621 622
3 622 56 623
3 621 158 622
3 623 134 621
3 609 215 622
3 622 158 609
3 215 56 622
3 609 15 215
3 484 614 621
3 621 134 484
3 614 158 621
3 484 41 614
3 216 485 623
3 623 56 216
3 485 134 623
3 216 9 485
3 626 624 625
3 625 161 626
3 624 160 625
3 626 159 624
3 628 627 625
3 625 160 628
3 627 161 625
3 628 31 627
3 630 629 624
3 624 159 630
3 629 160 624
3 630 20 629
3 632 631 626
3 626 161 632
3 631 159 626
3 632 40 631
3 635 633 634
3 634 73 635
3 633 160 634
3 635 105 633
3 629 272 634
3 634 160 629
3 272 73 634
3 629 20 272
3 382 628 633
3 633 105 382
3 628 160 633
3 382 31 628
3 273 385 635
3 635 73 273
3 385 105 635
3 273 6 385
3 638 636 637
3 637 137 638
3 636 159 637
3 638 72 636
3 631 496 637
3 637 159 631
3 496 137 637
3 631 40 496
3 265 630 636
3 636 72 265
3 630 159 636
3 265 20 630
3 497 268 638
3 638 137 497
3 268 72 638
3 497 10 268
3 641 639 640
3 640 102 641
3 639 161 640
3 641 136 639
3 627 372 640
3 640 161 627
3 372 102 640
3 627 31 372
3 489 632 639
3 639 136 489
3 632 161 639
3 489 40 632
3 373 492 641
3 641 102 373
3 492 136 641
3 373 2 492
