# Supplementary material for: Subcortical shape biomarkers reveal limbic and basal ganglia damage in anti-LGI1 encephalitis
Source: Front Immunol. 2025 Jul 4;16:1623577. doi: 10.3389/fimmu.2025.1623577 (PMC12270846; doi:10.3389/fimmu.2025.1623577)
Supplement: Supplementary file 1 [file DataSheet1.zip › raw data/wmN02-R_Caud_first.vtk]

# vtk DataFile Version 3.0
this file was written using fslvtkio
ASCII
DATASET POLYDATA
POINTS 1068 float
72.9868 147.592 66.1485
71.7845 147.532 67.779
72.5109 146.386 67.1837
73.5906 145.956 66.2693
74.4586 147.463 65.3056
74.9677 146.043 65.8762
76.0645 147.287 65.1641
76.5417 146.029 65.9461
77.4963 147.139 65.5599
78.0929 146.332 66.5029
72.5027 148.859 67.0492
71.4072 148.525 68.9087
73.8865 149.121 65.8526
75.5276 149.059 65.2501
77.2134 148.641 65.4745
78.5854 147.922 66.2675
72.1401 149.754 68.263
71.3164 149.721 69.8354
73.2885 150.372 66.9699
74.8948 150.602 66.2054
76.5853 150.284 65.9617
78.2623 149.693 66.4323
72.4943 150.996 68.514
74.0813 151.697 67.4599
75.979 151.75 67.1416
77.4586 151.214 67.1093
77.8468 140.812 66.7019
76.8089 139.981 67.7265
77.8306 139.001 67.1083
79.1686 139.412 67.2769
79.3384 140.96 67.4412
80.3751 139.96 68.0475
76.374 141.636 66.8864
75.2349 142.285 67.5749
75.9319 140.999 68.5438
77.792 142.536 66.811
78.9631 142.458 67.6015
80.3257 141.646 68.3365
75.3822 143.53 66.392
74.3191 143.304 67.9111
76.846 143.402 66.5223
78.3787 144.084 67.3072
79.8578 143.399 68.4231
73.0225 145.244 67.7572
72.0006 146.205 68.7605
72.5595 145.089 69.6127
73.3996 144.197 68.8895
74.1557 144.601 66.7919
75.5946 145.028 66.2001
77.1309 144.871 66.6239
78.5499 145.569 67.6027
79.596 144.758 68.3182
71.3704 147.105 69.7649
79.3609 147.027 67.4484
70.8994 148.129 70.6989
79.3635 148.776 67.4205
70.6552 149.183 71.5003
78.5514 150.591 67.8484
71.6773 151.194 70.0457
70.973 150.636 71.5682
72.8354 152.201 69.2189
74.4508 152.594 68.7084
75.8881 152.531 68.7503
77.3164 152.062 68.9054
71.8203 152.3 70.9763
73.2705 152.976 70.3916
74.7438 153.024 70.0228
81.7862 135.017 68.2159
80.2005 134.615 68.7032
81.0088 133.285 69.4402
82.5855 133.182 69.0229
83.2827 135.168 69.0578
83.7863 133.769 69.5652
84.0857 135.135 70.0137
84.4085 133.943 70.7969
80.2257 136.187 67.7041
78.4983 136.818 68.2353
79.1121 135.608 69.2046
81.4433 137.063 68.3355
82.7098 136.942 68.907
83.9795 136.707 69.7994
84.372 135.522 71.0741
79.0249 137.793 67.4444
77.4045 138.271 68.3704
80.5131 138.352 68.0241
81.9902 138.732 68.9958
83.3926 138.473 69.7995
84.3911 137.556 70.9229
76.6295 139.613 69.4039
81.4066 140.346 69.0112
82.761 140.393 69.9909
84.0816 139.619 70.7954
74.844 141.929 69.3321
75.6919 140.582 70.2229
81.0205 142.541 69.1186
82.145 142.218 69.9618
83.7943 141.609 70.9825
74.0062 142.979 69.4391
73.4516 143.665 70.6918
74.1321 142.447 70.9838
80.8877 144.484 69.3661
82.0481 143.861 70.3558
83.0924 142.963 70.914
71.8867 145.85 70.8335
72.6213 144.567 71.4025
79.9239 146.025 68.5747
80.8225 146.207 69.6614
81.8585 145.428 70.5345
71.1511 146.727 71.7871
80.1921 147.794 68.7155
80.5815 147.65 69.9983
81.3016 146.784 70.6484
70.6437 147.701 72.6481
79.6742 149.583 68.6672
80.3042 148.983 69.8968
70.2308 149.585 72.7992
78.6918 151.114 69.1515
79.5008 150.392 69.8729
70.4314 151.135 73.2784
77.2348 152.264 70.8359
75.9814 152.761 70.2453
78.4715 151.525 70.5716
71.2832 152.299 72.54
72.651 153.103 72.1952
74.2674 153.143 71.6473
80.0531 134.507 70.6521
81.0729 132.782 71.1479
82.3388 131.952 70.5603
83.7321 132.51 70.5564
84.4353 133.572 72.0158
78.151 137.224 69.8264
79.0844 135.953 70.7024
84.4482 135.311 72.3719
77.4037 138.467 70.1984
84.7422 137.091 72.0866
84.83 138.594 71.8299
85.0037 138.008 73.3155
76.556 139.317 71.158
84.7439 140.254 71.8815
85.0867 139.49 73.2281
74.9069 141.396 71.2558
75.5346 140.363 71.8798
84.8713 141.351 72.2546
84.9994 140.977 73.6182
73.3153 143.248 72.4219
74.1971 142.135 72.7827
83.155 144.266 71.5271
84.0609 143.149 71.9436
84.7784 142.287 72.7635
71.8576 145.318 72.7818
72.6128 144.063 73.3771
82.9333 145.254 71.8062
83.798 144.889 72.9527
71.0929 146.129 73.6863
81.0178 148.014 71.1981
81.8818 146.803 71.6732
82.6813 145.963 72.3328
70.002 148.157 73.9044
80.4361 149.284 71.1642
81.2634 148.473 72.5953
69.7708 149.869 74.3231
80.2044 149.623 72.2579
79.4992 150.627 71.1783
70.0731 151.244 74.8744
75.7367 152.823 71.4718
76.8389 152.411 72.1378
78.2053 151.735 72.3838
70.8842 152.429 74.4397
72.1554 153.179 73.8424
73.8063 153.199 73.338
75.2305 152.909 72.8557
80.5107 133.768 71.8813
80.9332 132.695 72.6801
82.0658 131.619 72.2456
83.7941 131.976 72.2571
83.8034 133.954 73.5969
78.4776 136.988 71.7188
79.3085 135.679 72.2485
79.9661 134.558 72.9401
84.1535 135.522 73.6663
84.6239 136.615 73.1081
84.4183 137.018 74.3998
77.6439 138.14 71.9684
78.1437 137.223 73.4446
84.7568 138.406 74.7943
76.4239 139.342 72.9043
84.8501 139.801 74.9609
74.9087 141.048 73.4566
75.6513 140.2 73.1433
84.7638 141.07 75.259
73.343 142.559 74.3026
74.0973 141.73 74.0713
84.3681 143.516 73.4243
84.7004 142.349 74.5755
71.8272 144.436 74.8441
72.6056 143.408 74.7263
84.0194 144.443 74.1303
84.0743 143.655 75.0649
70.8363 145.845 74.9958
69.9982 146.246 76.2682
70.9226 145.077 76.0125
82.1528 147.154 72.9868
83.0588 145.984 73.8214
83.4346 145.138 74.9711
70.0415 147.172 74.9053
69.4831 147.459 76.554
81.6666 148.097 73.6244
82.0715 147.361 74.336
69.5243 148.742 75.4277
69.2579 148.708 77.0851
79.4282 150.686 72.483
80.4094 149.587 73.4177
81.0265 148.732 74.4568
69.589 150.255 75.9856
69.4249 150.117 77.5084
77.8328 151.634 74.1762
76.6964 152.341 73.4043
79.0256 150.975 73.6162
70.193 151.889 76.2318
71.1251 153.044 76.2893
72.279 153.372 75.5875
73.7087 153.271 74.9911
75.0808 152.797 74.325
82.6527 131.317 73.6133
81.0192 131.98 73.9887
81.7544 131.079 75.3605
83.1778 131.562 74.9811
83.8004 132.32 73.7678
83.4501 133.072 75.2999
80.4366 133.374 73.8354
83.4149 134.48 75.6596
78.8825 135.96 74.1049
79.7386 134.569 74.5074
83.9192 135.674 75.0233
84.2197 137.151 75.8882
76.8958 138.424 74.0203
77.5991 137.308 75.3642
84.4776 138.636 76.4064
75.5271 140.157 74.3119
75.191 139.821 75.7236
76.0462 139.159 74.8948
84.5027 140.074 76.6945
74.0268 141.286 75.3738
73.1952 141.167 77.0122
74.1123 140.251 76.7597
84.3714 141.672 76.4982
72.6929 142.608 76.0156
71.6115 143.003 77.4792
72.2084 141.786 77.9753
84.07 142.895 76.4181
71.4893 143.929 76.4241
70.4225 145.039 77.3515
70.6981 143.827 78.1911
83.5687 144.212 76.4307
69.5984 146.108 77.9465
82.9029 145.533 76.5578
82.5877 146.466 75.292
69.3003 147.305 78.4783
81.5183 147.652 75.5582
69.1888 148.629 78.8622
80.5371 148.819 75.8458
79.9383 149.926 74.6318
69.4254 149.97 79.203
77.3837 151.309 75.5188
76.3159 152.13 74.8366
78.7218 150.771 75.0725
69.9029 151.458 77.9918
70.7726 152.705 77.7938
72.196 153.281 77.3741
73.5574 153.056 76.6154
74.9105 152.57 75.9354
80.568 131.992 75.4178
79.6549 132.988 76.6867
80.5444 131.402 76.7552
81.9438 130.85 76.6987
83.0069 131.938 76.5178
82.9087 133.389 77.3592
80.0069 133.36 75.2804
79.2303 134.843 75.9616
83.1354 134.759 77.7415
78.3256 136.097 76.03
83.6949 135.904 76.7585
83.9757 137.333 77.5156
76.3166 138.457 75.8768
75.4553 138.261 77.8541
76.4196 137.484 77.1308
77.3521 136.566 77.1903
84.1814 138.857 78.0149
74.9259 139.214 77.1553
73.6106 139.74 78.4335
74.2099 138.598 79.0034
84.2001 140.543 78.1419
72.6549 140.378 79.0739
83.9583 142.014 78.1036
71.1386 142.578 79.0111
71.7862 141.292 79.6697
83.4905 143.366 78.0272
69.8353 144.761 79.0852
70.2703 143.495 79.8891
82.9008 144.569 77.8074
69.3573 145.839 79.8034
82.1758 145.774 77.8325
81.989 146.741 76.6706
69.0427 147.118 80.3204
81.0256 147.729 76.9443
69.1976 148.53 80.6301
80.05 148.762 77.2577
79.4586 149.86 76.0117
69.5885 149.809 80.8026
76.1082 151.813 75.9259
76.8428 151.191 76.5979
78.089 150.608 76.5937
69.9915 151.222 79.6275
70.7462 152.421 79.357
72.0621 153.051 78.9734
73.3646 152.739 78.247
74.5663 152.252 77.5615
75.6321 151.75 77.0294
81.1101 130.455 77.8123
79.6692 131.707 78.1229
80.3422 130.196 78.9136
81.9366 129.774 79.2274
82.5184 130.817 77.9501
82.3418 131.09 79.3461
82.6462 132.054 78.0914
82.4401 132.5 79.4902
78.9644 133.597 77.8539
82.7206 133.733 79.5181
78.4568 135.026 77.5586
83.0414 134.95 79.7307
77.9332 135.86 77.5088
77.0538 135.742 78.7912
77.7311 135.278 78.3038
83.6164 136.108 78.5626
83.8626 137.612 79.2031
75.1465 137.291 79.2487
76.3207 136.62 78.515
83.8904 139.235 79.4649
72.8829 138.832 80.4824
73.8156 137.785 80.4446
83.708 140.899 79.5705
72.1085 139.973 80.8189
83.3053 142.408 79.5428
70.813 141.969 80.6557
71.4853 140.971 80.7288
82.7843 143.825 79.4533
69.5131 144.347 81.0402
69.961 142.964 81.2108
82.4416 145.011 78.8733
69.0995 145.623 81.6397
81.7644 145.779 79.0753
81.3446 146.795 78.1912
69.0599 147.065 82.0136
80.5206 147.752 78.3828
69.3623 148.41 82.1893
79.5273 148.624 78.526
79.0213 149.713 77.3932
69.959 149.52 82.1525
77.9413 150.261 78.1984
76.7865 150.953 77.6619
70.3064 150.836 80.9985
70.9967 151.934 80.7684
72.1213 152.504 80.3384
73.2939 152.227 79.6721
74.4164 151.721 79.0217
75.5264 151.336 78.2671
80.687 129.139 79.9025
79.3724 130.518 79.8707
79.7881 128.704 81.1004
81.3468 128.595 81.1726
81.9513 129.683 80.6838
81.7068 129.803 82.2147
78.7651 132.067 79.2901
81.9919 131.18 80.8361
82.1103 132.661 81.3009
78.1817 133.295 79.3258
77.3567 133.274 80.801
78.0882 132.496 80.1772
82.593 133.981 81.6954
77.6234 134.528 79.1481
76.5522 134.6 80.4852
82.9693 135.246 81.5334
75.8515 135.888 79.9564
74.9587 135.384 81.3979
75.7462 134.966 80.9431
83.478 136.389 80.262
83.5049 138.032 80.7703
74.3585 136.635 80.7307
72.8017 137.52 82.1147
73.6919 136.161 82.159
83.3971 139.652 80.8312
71.8498 138.813 82.2769
83.1356 141.289 80.9069
71.1802 140.479 81.6838
70.4096 140.824 83.0332
70.9844 139.75 83.0329
82.6657 142.744 80.971
70.2527 141.783 82.0465
69.3891 143.057 82.5816
69.7185 141.74 83.6131
82.3411 143.911 80.6079
82 143.718 81.8325
81.7243 144.841 80.9027
69.0127 144.31 83.0651
82.0628 144.892 79.9024
81.2432 146.019 80.0967
68.9542 145.782 83.4119
80.5886 146.983 79.8741
69.3079 147.155 83.6811
79.8327 147.875 79.7233
69.8736 148.375 83.5718
79.1695 148.533 79.4081
78.6153 149.319 78.8894
70.3077 149.531 82.998
70.6309 150.327 82.1372
71.1179 150.156 83.2185
77.7027 149.838 79.1106
76.6366 150.543 78.9486
71.2201 151.314 81.9489
72.3237 151.738 81.5967
73.2346 151.752 80.8489
74.3823 151.207 80.495
75.4014 150.921 79.5997
78.6973 129.929 81.0727
77.8132 130.167 82.166
78.4515 128.967 82.2722
79.6719 127.932 82.307
81.3231 128.329 82.5305
81.3441 129.641 83.9005
78.0883 131.551 80.8956
77.1324 131.189 82.6051
81.7333 131.298 82.5781
82.0909 132.922 83.2046
76.8435 132.541 82.0746
75.599 132.78 83.2334
76.4814 131.924 83.0299
82.4825 134.456 83.6434
75.8619 134.052 81.8997
74.552 133.894 83.2174
82.8739 135.743 82.7972
83.2125 136.671 81.5504
83.0093 137.258 82.6701
74.1807 135.002 82.6231
72.6509 136.09 83.6055
73.3858 134.635 83.8974
83.0606 138.676 82.2459
71.6572 137.518 83.9062
83.0058 140.182 82.1636
71.059 138.638 83.8201
82.6502 141.51 82.2864
70.0348 140.051 84.3921
70.5798 139.225 84.2318
82.1785 142.635 82.6731
69.025 142.849 84.4258
69.3237 141.16 84.8772
81.3148 143.756 82.908
81.1485 145.029 81.7662
68.8929 144.454 84.7918
80.4503 146.049 81.6141
69.3255 145.943 85.0526
79.7159 147.091 81.2646
69.9744 147.302 85.1412
78.9244 148.314 80.2076
79.0613 147.6 81.3273
78.392 148.086 81.2843
70.4426 148.3 84.6825
70.5478 149.256 83.8909
71.1058 149.201 84.5867
77.776 149.246 80.0095
77.6048 148.509 81.5517
77.0122 149.257 81.0178
71.847 149.94 84.1784
75.5726 150.414 80.8158
75.4342 149.807 81.7167
74.7542 150.443 81.657
76.5533 150 80.1138
76.1529 149.481 81.5199
71.861 150.753 83.0405
72.6669 151.072 82.6017
73.7013 151.024 81.8569
80.3699 127.228 83.2393
78.7642 127.337 83.4749
78.9937 126.586 84.1692
80.5147 126.707 84.442
81.1474 128.05 83.923
80.847 128.258 85.3723
77.1251 129.423 83.7491
77.9938 128.218 83.4526
81.0783 129.939 85.6054
76.1802 131.151 83.7029
75.4757 130.599 85.0425
76.3076 129.947 84.4395
81.4567 131.435 84.2065
81.9395 133.121 84.9135
74.7975 132.047 84.4728
73.2497 132.607 85.5974
74.2009 131.326 85.8662
82.1665 134.814 85.4477
73.837 133.375 84.5283
72.4237 134.551 85.1956
82.7187 136.026 84.0901
82.7122 137.651 84.1175
71.5306 135.962 85.1563
82.7079 139.082 83.5541
70.7604 137.071 85.4885
70.0496 136.958 87.1237
70.6081 136.026 86.5784
82.5024 140.267 83.7009
70.2112 138.295 85.3126
69.704 138.32 86.8982
82.1082 141.412 83.8968
69.4913 139.664 85.72
69.03 141.576 86.0293
69.2441 139.727 86.848
81.5666 142.626 83.8704
68.9972 143.153 86.1232
80.9258 143.56 84.0692
80.4709 144.711 83.1462
69.2724 144.634 86.3784
79.7592 145.823 83.0085
69.8639 146.028 86.5192
79.0472 146.925 82.366
79.0006 145.992 83.8484
78.3518 146.795 83.5591
70.5596 147.142 86.247
76.2918 148.23 83.5796
75.9623 147.509 85.2108
75.502 148.378 84.1462
77.265 147.711 83.4483
76.729 147.353 84.617
78.0477 147.662 82.5788
77.5612 146.825 84.4725
71.017 148.133 85.7323
71.7886 149.014 85.4194
75.5927 149.259 82.6845
74.8729 149.072 83.8259
76.7642 148.575 82.4208
72.4445 149.545 84.8484
72.7275 150.272 83.7421
73.5768 150.335 83.155
73.2362 149.551 84.5532
74.496 149.945 82.7547
74.0138 149.437 84.111
77.4969 125.623 85.8965
76.3632 126.121 86.559
76.9653 124.417 87.306
78.5209 124.491 86.6008
78.7419 125.772 85.1049
79.8036 125.347 86.1716
80.4394 126.469 85.5357
80.4326 126.764 86.7323
77.4108 127.391 84.8324
76.1565 127.503 86.2516
80.5385 128.417 87.0241
76.2097 128.786 85.1293
74.9005 129.069 86.6852
75.0669 128.085 87.095
80.8724 130.089 87.3989
74.9474 130.067 86.1547
73.2315 130.881 87.1178
74.0384 129.634 87.1951
81.3648 131.648 85.9443
81.6727 133.284 86.5646
72.3669 132.655 86.5838
81.7949 134.649 86.8083
71.7616 133.817 86.6647
70.7064 134.123 88.1698
71.4815 132.911 87.8713
82.359 136.214 85.3771
81.8278 136.033 86.9537
71.1957 135.007 86.627
70.0136 135.545 88.2404
82.1492 137.391 85.5379
82.2519 138.851 85.1596
69.4332 137.026 88.7555
81.84 140.078 85.273
69.3027 138.687 87.8495
69.0323 140.327 87.6562
69.2771 138.538 89.0977
81.3823 141.505 84.9837
69.1037 141.854 87.5652
81.0588 142.603 84.8002
80.7916 141.907 85.7444
80.389 143.347 85.1293
69.4465 143.256 87.6421
79.9055 144.541 84.5243
69.8982 144.634 87.8013
79.4331 145.213 84.3855
70.492 145.768 87.804
70.7874 146.813 87.2061
71.4029 146.627 88.1516
78.2729 146.122 84.5712
78.4229 145.325 85.3682
77.7069 145.906 85.5293
79.0103 145.027 85.1639
71.0645 147.47 86.6433
71.6881 147.471 87.3327
75.6246 146.843 86.4132
75.0345 147.906 85.3992
76.7053 146.523 85.89
72.756 148.869 85.7127
72.0567 148.157 86.407
73.6016 148.72 85.4081
73.2332 148.147 86.5948
74.4358 148.583 84.9724
74.1634 147.965 86.2808
74.5211 125.312 89.057
73.2978 125.173 90.2417
74.1027 123.907 90.0929
75.4609 123.918 88.7815
75.6893 125.32 87.8779
77.0285 123.177 88.0694
78.8312 123.388 87.8445
79.8525 124.956 87.544
80.1309 126.552 88.2639
73.919 126.797 88.9564
72.944 127.087 89.9124
74.9348 126.882 87.7907
80.2503 128.2 88.6963
73.6303 128.549 88.2647
72.4124 128.517 89.5192
80.4821 129.541 89.1885
72.6496 129.981 88.4837
71.4199 131.003 89.4128
71.7241 129.584 89.7368
81.1383 131.704 87.4329
80.8032 131.116 88.9703
72.0518 131.658 88.0176
70.7555 132.624 89.3093
81.2309 132.793 88.0981
81.3564 134.272 88.1036
69.8653 134.177 89.5711
81.1955 135.714 88.399
69.3041 135.712 89.9456
81.7054 137.64 86.6478
81.0937 137.255 88.0054
69.2069 137.293 90.4674
81.3109 138.834 86.7412
80.5308 138.622 88.1356
69.2261 140.352 88.8998
69.4049 139.038 90.1963
80.6086 139.965 87.2466
79.9535 139.611 88.3131
79.806 140.697 87.7653
81.0977 140.419 86.1914
69.4635 141.82 89.092
80.1681 141.735 86.6963
79.3147 141.703 87.7888
69.9048 143.155 89.0723
79.5713 143.175 86.2605
78.759 142.957 87.4766
70.432 144.111 89.2392
78.7131 144.167 86.4396
78.3404 143.627 87.374
77.8714 144.195 87.3606
79.3924 144.477 85.4289
70.805 145.07 88.9567
72.5963 146.841 88.3265
71.7411 145.892 89.0491
73.0083 146.122 89.2615
77.6634 145.176 86.5129
77.0715 144.803 87.5901
76.7261 145.672 86.882
72.8238 147.577 87.4024
73.754 146.484 88.4585
73.9257 147.189 87.4142
74.7788 147.216 86.697
74.7701 146.252 87.9073
75.8435 146.031 87.3959
76.205 121.119 89.85
74.6063 121.268 90.8515
75.0109 120.142 91.0246
76.6853 119.735 90.5938
77.9818 121.127 89.6517
78.1315 120.444 90.7278
78.9724 121.897 90.2376
78.7871 121.55 91.3506
74.7052 122.562 90.2391
72.9552 123.44 91.5697
73.3465 121.963 91.6814
76.0864 122.526 89.054
77.6994 122.148 88.7508
79.2789 122.804 89.2358
79.1792 123.247 90.755
72.2234 125.408 91.2278
79.7652 124.631 89.1375
79.7833 126.405 89.845
71.9304 127.371 90.7552
79.9396 128.103 90.2781
71.6035 128.645 90.426
70.8171 129.848 90.9597
71.0121 128.29 91.3929
80.1455 129.989 90.4754
70.397 131.421 90.7294
80.3539 131.623 90.5425
69.7926 132.845 90.8132
80.8881 132.915 89.3051
80.7391 134.455 89.5001
69.4375 134.326 91.2788
80.5438 135.934 89.4998
69.3091 135.787 91.6474
80.2174 137.367 89.2754
69.5667 137.174 91.9409
79.9361 138.53 89.0466
69.7337 140.395 90.3747
69.8351 138.717 91.4464
79.5505 139.069 89.2435
79.1457 140.05 89.1154
70.2068 141.908 90.4324
70.4432 140.555 91.4733
78.5236 141.733 88.665
70.7498 143.162 90.1829
71.2619 142.143 91.379
78.0252 143.101 88.2374
77.8719 141.932 89.3307
77.369 142.843 89.2291
71.1864 144.171 89.8881
71.7501 143.458 90.8447
76.1251 144.16 89.0696
75.7458 143.373 90.069
75.218 144.319 89.7134
77.0776 143.928 88.4839
76.6004 143.02 89.6767
71.8601 144.86 89.9071
74.1741 145.645 89.271
73.0986 145.195 90.009
75.2429 145.273 88.8009
74.3219 144.601 90.0931
76.2706 145.041 88.1158
73.7837 105.424 92.4431
72.5359 105.777 92.3354
72.6245 103.979 92.2721
73.6982 104.366 93.052
74.4054 105.605 93.5529
73.9796 104.897 94.3143
73.7586 106.823 92.4354
73.0822 107.603 92.5558
74.6161 106.897 93.2815
74.4199 106.614 94.7162
74.2669 108.23 92.9766
74.9117 108.017 94.0798
73.3133 119.249 92.525
71.8308 120.291 93.9255
72.3295 118.825 93.7975
74.1948 117.93 92.3347
75.0709 118.938 91.462
76.3539 117.556 91.8596
77.246 118.693 91.4796
77.8219 118.549 93.0983
73.1863 120.595 92.3311
71.9897 121.903 93.2353
78.2053 120.057 91.9348
78.6107 121.974 92.3707
71.7715 123.942 92.4859
78.7517 123.712 92.5448
71.4046 125.401 92.2984
70.7184 126.421 93.1512
70.8582 124.709 93.3702
79.4243 124.969 90.9019
79.4523 126.672 91.5076
71.2547 126.853 91.9149
70.3726 128.375 92.5164
79.7488 128.432 91.5632
70.0257 130.15 92.3531
79.7156 130.002 91.9526
69.7223 131.697 92.395
79.4045 131.164 92.4473
69.5794 133.134 92.6726
80.4295 133.093 90.5665
79.5584 132.551 91.7749
69.7032 134.614 93.1278
80.0816 134.32 90.8373
79.203 134.331 91.8054
69.9527 136.057 93.3291
79.7456 135.916 90.6659
78.9801 136.401 91.339
70.2484 137.715 92.9952
79.4559 137.841 90.0269
78.7272 137.699 91.1329
70.5877 139.36 92.5944
78.6899 139.17 90.3384
77.9634 138.067 91.5982
77.6145 139.062 91.4454
71.3721 140.75 92.2935
76.4927 140.732 91.3139
75.6778 140.087 92.4484
75.4247 141.097 91.9529
77.543 140.16 90.7774
76.6061 139.374 92.1366
78.2089 140.746 89.741
72.1831 141.839 92.1504
72.7414 143.004 91.4961
74.1198 142.778 91.5036
73.3129 141.888 92.2152
75.3505 142.011 91.3195
74.444 141.612 92.1347
76.1151 142.212 90.5992
77.1618 141.634 90.2341
72.5865 144.218 90.7451
73.651 143.968 90.8733
74.9097 143.395 90.6862
70.58 103.274 92.9485
70.2373 104.778 93.5288
69.8314 103.583 94.6341
70.9477 102.422 94.3048
71.9918 102.811 92.9656
72.1774 102.867 94.9263
71.3728 104.852 92.4882
70.8881 106.296 93.6138
73.1052 103.586 94.0363
73.4946 104.907 95.3441
71.9455 107.372 92.8569
71.1897 107.878 94.1831
73.9645 106.494 95.8264
72.1158 109.456 93.4604
71.139 109.828 94.6114
73.3945 109.28 92.9023
74.8439 109.607 93.5841
74.6957 108.574 95.2877
72.2331 111.248 93.9072
71.0699 111.324 95.1988
73.5008 111.19 93.0847
74.8797 111.128 93.0078
75.448 110.008 94.7827
75.774 111.24 94.0637
75.5875 111.298 95.3497
72.0659 112.676 94.2239
70.8246 112.745 95.6907
73.5442 112.945 93.2775
75.0026 112.889 93.0875
76.062 112.679 93.7281
75.9814 112.662 95.193
71.8631 113.929 94.5415
73.164 114.443 93.4319
71.8314 115.261 94.6659
75.0112 114.451 92.8195
76.4512 114.343 93.5503
76.3822 114.111 95.0469
72.7511 116.116 93.8062
71.471 116.628 95.2786
74.3061 115.773 92.8114
76.597 115.546 92.998
76.6205 115.732 95.2548
71.7145 117.565 94.9877
72.9693 117.397 93.4689
71.208 118.967 95.4817
75.2703 116.636 92.4184
77.0286 116.742 94.8888
77.2882 117.001 93.0432
77.0272 118.018 94.9154
70.8821 120.333 95.8108
77.4057 119.455 94.8193
71.0655 121.731 94.8616
70.6241 123.022 95.1728
70.5808 121.654 96.7426
77.8802 120.553 93.4659
78.1187 122.075 94.0389
71.1581 123.169 93.8664
70.4133 124.823 94.7091
78.0823 123.289 94.6445
70.303 126.894 94.258
78.9976 125.206 92.5602
78.411 124.744 94.3253
70.11 128.731 93.9804
79.026 126.414 93.0909
79.1682 128.038 92.9075
69.8516 130.363 93.9565
78.933 129.457 93.3437
69.9045 131.877 94.1712
78.6523 130.717 93.5366
78.1738 129.529 94.36
77.8538 130.829 94.5494
70.1114 133.386 94.4034
78.5341 132.059 93.3409
77.5859 132.589 94.2747
70.5734 134.905 94.7414
78.5175 133.473 92.9265
77.395 133.995 93.8593
70.7877 136.607 94.5067
77.7681 135.124 93.2521
76.7767 134.89 94.3668
76.6068 135.987 94.0852
78.5649 135.279 92.3599
71.0694 138.177 93.9197
77.2004 136.63 93.1512
76.382 137.232 93.6441
78.0136 136.639 92.3045
71.4925 139.485 93.365
77.2304 138.006 92.4284
76.2624 138.388 93.0657
72.1512 140.22 93.1323
72.6641 141.09 92.7375
73.8344 140.904 92.8454
73.336 140.133 93.471
74.7998 140.605 92.6066
74.5074 139.722 93.4018
75.4707 139.048 93.2583
69.9993 105.475 94.8992
69.9177 104.263 96.054
70.7924 102.88 96.0104
71.8208 103.528 96.8185
70.2215 107.094 95.4712
72.683 104.075 95.9511
73.0159 105.602 96.797
70.467 108.602 95.5278
73.9089 107.535 96.5934
70.4428 109.981 96.3305
74.2891 109.131 96.8444
70.4113 111.432 96.8663
74.9251 110.246 95.9958
75.2928 112.038 96.4131
70.3722 112.533 97.3534
75.5784 113.687 96.5565
71.0138 114.069 95.6131
70.3799 113.786 96.9674
75.8839 115.121 96.6765
70.8554 115.103 95.9881
70.7401 116.311 96.4517
75.7718 116.53 97.3055
70.8269 117.822 96.8594
70.7074 118.957 97.9654
75.9502 117.717 97.1587
76.5135 119 96.7942
70.5375 120.292 98.2253
76.675 120.101 96.8305
70.4217 123.391 96.4564
70.6406 121.91 98.5556
77.428 120.944 95.452
77.2849 122.11 96.1689
70.2894 125.308 95.9452
77.3537 123.741 96.0304
70.1139 127.117 95.6405
77.4191 125.199 95.9763
70.3073 128.807 95.4372
78.5368 126.684 94.2439
77.7302 126.562 95.3863
70.2196 130.448 95.4642
78.2297 128.071 94.4612
77.428 128.875 95.4391
70.5843 131.905 95.7527
77.0209 130.725 95.5418
70.9206 133.299 95.6919
76.6938 132.313 95.3424
76.1391 131.25 96.2397
75.7782 132.519 96.2798
71.3779 134.418 95.9311
71.7684 135.855 95.7125
73.347 135.53 96.3498
72.405 134.485 96.6658
74.6928 134.771 96.2799
73.6971 133.953 96.9076
75.7552 133.79 95.8034
74.8018 133.186 96.7524
76.6007 133.79 94.8111
72.0089 137.341 94.8662
73.1725 136.795 95.484
74.4882 136.141 95.6198
75.7126 135.283 95.2442
72.2342 138.621 94.2889
73.269 138.111 94.8766
74.4326 137.52 95.0314
75.5117 136.673 94.6651
72.5054 139.566 93.7865
73.4296 139.17 94.1305
74.4745 138.638 94.2677
75.4185 137.925 94.0595
70.02 105.744 96.6561
70.5425 104.371 97.4081
70.108 107.114 97.3256
70.7025 105.998 98.0976
71.9415 105.022 97.6971
70.1219 108.57 97.262
70.5971 107.815 98.7037
71.6677 106.689 98.9819
72.7516 106.473 98.1069
73.3869 107.817 97.7056
70.3505 110.246 98.0542
73.8743 109.645 98.0675
70.4526 111.789 98.6627
74.6467 110.958 97.325
74.8472 112.767 97.6954
70.5733 113.093 98.7908
75.0321 114.537 97.966
70.6129 114.266 98.4673
74.9108 116.002 98.5323
70.5033 115.156 97.3396
70.5664 115.994 98.2238
74.6583 117.594 99.0862
70.6521 116.961 98.0306
71.7896 119.145 100.236
71.006 117.708 99.3675
74.0707 118.915 99.961
72.881 117.834 100.427
75.4446 118.89 98.3524
71.2996 120.658 99.9879
73.3542 120.46 100.657
75.166 120.054 98.9806
70.4214 123.893 97.687
71.0249 123.076 99.3182
71.8664 121.905 100.466
73.7789 121.932 100.499
74.4813 123.127 99.827
74.9291 121.522 99.247
76.1759 121.189 97.7273
70.4401 125.684 97.3635
75.4416 123.344 98.5365
74.873 124.606 99.413
76.2912 122.709 97.529
70.5354 127.316 97.0355
75.6727 125.299 98.0739
74.8884 126.327 98.9425
76.405 124.356 97.2307
70.6937 128.807 96.8053
75.7632 127.082 97.7143
74.8591 127.956 98.504
76.6594 126.168 96.7753
70.8562 130.255 96.7007
75.7893 128.688 97.362
74.5901 129.368 98.2489
76.7963 127.785 96.3432
71.2981 131.095 97.1145
71.6558 132.218 97.0915
73.1737 131.687 97.9829
72.2129 130.836 97.9826
74.5807 130.714 97.9828
73.424 130.197 98.4722
75.4962 130.198 97.2604
76.3465 129.735 96.4107
71.7216 133.535 96.6313
72.7493 133.096 97.2792
74.0661 132.451 97.5062
75.1692 131.557 97.1089
70.6828 109.389 99.1747
71.7659 108.633 99.6463
72.6632 108.021 98.8653
71.0997 111.034 99.6737
72.2204 110.4 100.061
73.1804 109.694 99.2059
71.2707 112.603 100.054
72.4044 112.153 100.412
73.466 111.685 99.7187
74.0992 111.354 98.5655
71.2239 114.029 99.9617
72.3621 113.825 100.548
73.5612 113.489 100.105
74.2487 113.21 98.8796
70.8324 115.205 99.3349
71.85 115.334 100.393
73.1718 115.264 100.339
74.214 114.887 99.3008
71.0514 116.438 99.7283
72.2904 116.715 100.467
73.8849 116.575 99.9443
71.0067 124.729 98.8906
71.8623 123.849 100.265
73.0374 123.108 100.651
71.0966 126.237 98.6635
72.1084 125.381 99.9564
73.4834 124.428 100.447
71.3081 127.613 98.3307
72.4197 126.776 99.5004
73.7844 125.823 99.9632
71.4953 128.977 97.9025
72.4503 128.136 98.9063
73.7788 127.343 99.2868
71.6444 130.071 97.6876
72.4454 129.484 98.6132
73.5982 128.73 98.8261
POLYGONS 2132  8528
3 0 1 2
3 0 3 4
3 2 3 0
3 4 5 6
3 3 5 4
3 6 7 8
3 5 7 6
3 7 9 8
3 10 1 0
3 11 1 10
3 4 12 0
3 12 10 0
3 6 13 4
3 13 12 4
3 8 14 6
3 14 13 6
3 15 8 9
3 14 8 15
3 16 11 10
3 17 11 16
3 12 18 10
3 18 16 10
3 13 19 12
3 19 18 12
3 14 20 13
3 20 19 13
3 21 14 15
3 20 14 21
3 16 22 17
3 18 22 16
3 23 22 18
3 19 23 18
3 24 23 19
3 20 24 19
3 25 24 20
3 21 25 20
3 26 27 28
3 26 29 30
3 28 29 26
3 29 31 30
3 32 33 34
3 27 32 34
3 27 26 32
3 26 35 32
3 30 36 26
3 36 35 26
3 37 30 31
3 36 30 37
3 38 33 32
3 39 33 38
3 35 40 32
3 40 38 32
3 36 41 35
3 41 40 35
3 42 36 37
3 41 36 42
3 43 44 45
3 43 46 47
3 45 46 43
3 39 47 46
3 39 38 47
3 38 48 47
3 40 49 38
3 49 48 38
3 50 41 51
3 50 49 41
3 49 40 41
3 42 51 41
3 2 44 43
3 2 1 44
3 1 52 44
3 3 2 43
3 47 3 43
3 5 3 47
3 48 5 47
3 7 5 48
3 49 7 48
3 49 9 7
3 49 50 9
3 50 53 9
3 1 11 52
3 52 11 54
3 9 53 15
3 53 55 15
3 11 17 54
3 54 17 56
3 15 55 21
3 55 57 21
3 58 17 22
3 58 59 17
3 59 56 17
3 22 23 60
3 58 22 60
3 23 24 61
3 60 23 61
3 62 61 24
3 62 24 63
3 63 24 25
3 57 25 21
3 63 25 57
3 58 64 59
3 60 64 58
3 65 64 60
3 61 65 60
3 66 65 61
3 62 66 61
3 67 68 69
3 67 70 71
3 69 70 67
3 71 72 73
3 70 72 71
3 72 74 73
3 75 76 77
3 68 75 77
3 68 67 75
3 67 78 75
3 71 79 67
3 79 78 67
3 73 80 71
3 80 79 71
3 81 73 74
3 80 73 81
3 82 76 75
3 83 76 82
3 78 84 75
3 84 82 75
3 79 85 78
3 85 84 78
3 80 86 79
3 86 85 79
3 87 80 81
3 86 80 87
3 28 83 82
3 28 27 83
3 27 88 83
3 29 28 82
3 84 29 82
3 31 29 84
3 31 84 89
3 89 84 85
3 86 90 85
3 90 89 85
3 91 86 87
3 90 86 91
3 34 92 93
3 33 92 34
3 88 27 34
3 93 88 34
3 89 94 37
3 31 89 37
3 90 95 89
3 95 94 89
3 96 90 91
3 95 90 96
3 97 98 99
3 97 99 92
3 97 92 39
3 39 92 33
3 94 100 42
3 37 94 42
3 101 95 102
3 101 100 95
3 100 94 95
3 96 102 95
3 45 103 104
3 44 103 45
3 98 97 46
3 98 46 104
3 104 46 45
3 39 46 97
3 51 105 50
3 51 42 100
3 51 100 105
3 105 100 106
3 107 100 101
3 106 100 107
3 44 52 103
3 103 52 108
3 105 109 53
3 50 105 53
3 110 106 111
3 110 109 106
3 109 105 106
3 107 111 106
3 52 54 108
3 108 54 112
3 109 113 55
3 53 109 55
3 114 109 110
3 113 109 114
3 54 56 112
3 112 56 115
3 113 116 57
3 55 113 57
3 117 113 114
3 116 113 117
3 56 59 115
3 115 59 118
3 63 119 120
3 62 63 120
3 116 63 57
3 116 121 63
3 121 119 63
3 117 121 116
3 59 122 118
3 64 122 59
3 65 123 64
3 64 123 122
3 66 124 65
3 65 124 123
3 120 66 62
3 124 66 120
3 69 125 126
3 68 125 69
3 70 69 127
3 69 126 127
3 72 70 128
3 70 127 128
3 128 74 72
3 129 74 128
3 77 130 131
3 76 130 77
3 125 68 77
3 131 125 77
3 74 129 81
3 129 132 81
3 76 83 130
3 130 83 133
3 134 135 87
3 134 87 132
3 132 87 81
3 134 136 135
3 83 88 133
3 133 88 137
3 135 138 91
3 87 135 91
3 139 135 136
3 138 135 139
3 93 140 141
3 92 140 93
3 137 88 93
3 141 137 93
3 138 142 96
3 91 138 96
3 143 138 139
3 142 138 143
3 99 144 145
3 98 144 99
3 140 92 99
3 145 140 99
3 102 146 101
3 102 147 146
3 96 147 102
3 96 148 147
3 96 142 148
3 143 148 142
3 104 149 150
3 103 149 104
3 144 98 104
3 150 144 104
3 146 151 107
3 101 146 107
3 152 146 147
3 151 146 152
3 103 108 149
3 149 108 153
3 111 154 110
3 111 155 154
3 107 155 111
3 107 156 155
3 107 151 156
3 152 156 151
3 108 112 153
3 153 112 157
3 154 158 114
3 110 154 114
3 159 154 155
3 158 154 159
3 112 115 157
3 157 115 160
3 158 161 162
3 158 162 114
3 114 162 117
3 159 161 158
3 115 118 160
3 160 118 163
3 119 164 120
3 165 164 119
3 165 119 166
3 166 119 121
3 162 121 117
3 166 121 162
3 118 167 163
3 122 167 118
3 123 168 122
3 122 168 167
3 124 169 123
3 123 169 168
3 164 124 120
3 164 170 124
3 170 169 124
3 165 170 164
3 126 125 171
3 172 126 171
3 172 173 126
3 173 127 126
3 128 127 174
3 127 173 174
3 174 129 128
3 175 129 174
3 131 130 176
3 131 176 177
3 125 131 177
3 125 177 178
3 125 178 171
3 172 171 178
3 179 180 132
3 179 132 175
3 175 132 129
3 179 181 180
3 176 182 183
3 176 130 182
3 130 133 182
3 177 176 183
3 132 180 134
3 180 136 134
3 180 181 136
3 181 184 136
3 133 137 182
3 182 137 185
3 136 184 139
3 184 186 139
3 141 187 188
3 140 187 141
3 185 137 141
3 188 185 141
3 139 186 143
3 186 189 143
3 145 190 191
3 144 190 145
3 187 140 145
3 191 187 145
3 148 192 147
3 148 193 192
3 148 143 193
3 143 189 193
3 150 194 195
3 149 194 150
3 190 144 150
3 195 190 150
3 192 196 152
3 147 192 152
3 197 192 193
3 196 192 197
3 198 199 200
3 198 200 194
3 198 194 153
3 153 194 149
3 156 201 155
3 156 202 201
3 152 202 156
3 152 203 202
3 152 196 203
3 197 203 196
3 204 199 198
3 205 199 204
3 153 157 204
3 198 153 204
3 201 206 159
3 155 201 159
3 207 201 202
3 206 201 207
3 208 205 204
3 209 205 208
3 157 160 208
3 204 157 208
3 161 210 162
3 161 211 210
3 159 211 161
3 159 212 211
3 159 206 212
3 207 212 206
3 213 209 208
3 214 209 213
3 160 163 213
3 208 160 213
3 166 215 216
3 165 166 216
3 210 166 162
3 210 217 166
3 217 215 166
3 211 217 210
3 213 218 214
3 163 218 213
3 163 167 218
3 167 219 218
3 168 220 167
3 167 220 219
3 169 221 168
3 168 221 220
3 170 222 169
3 169 222 221
3 216 170 165
3 222 170 216
3 223 224 225
3 223 226 227
3 225 226 223
3 226 228 227
3 173 224 223
3 173 172 224
3 172 229 224
3 174 173 223
3 227 174 223
3 227 175 174
3 227 228 175
3 228 230 175
3 178 231 232
3 177 231 178
3 229 172 178
3 232 229 178
3 175 230 233
3 179 175 233
3 233 181 179
3 234 181 233
3 183 235 236
3 182 235 183
3 231 177 183
3 236 231 183
3 181 234 184
3 234 237 184
3 238 239 240
3 238 240 235
3 238 235 185
3 185 235 182
3 184 237 186
3 237 241 186
3 242 243 244
3 239 242 244
3 238 242 239
3 238 187 242
3 238 188 187
3 185 188 238
3 186 241 189
3 241 245 189
3 246 247 248
3 243 246 248
3 242 246 243
3 242 190 246
3 242 191 190
3 187 191 242
3 189 245 193
3 245 249 193
3 250 251 252
3 247 250 252
3 246 250 247
3 246 194 250
3 246 195 194
3 190 195 246
3 193 249 197
3 249 253 197
3 200 251 250
3 200 199 251
3 199 254 251
3 194 200 250
3 203 255 256
3 202 203 256
3 253 203 197
3 255 203 253
3 199 205 254
3 254 205 257
3 202 256 207
3 256 258 207
3 205 209 257
3 257 209 259
3 212 260 261
3 211 212 261
3 258 212 207
3 260 212 258
3 209 214 259
3 259 214 262
3 215 263 264
3 216 215 264
3 217 265 215
3 215 265 263
3 261 217 211
3 265 217 261
3 214 266 262
3 218 266 214
3 219 267 218
3 218 267 266
3 220 268 219
3 219 268 267
3 221 269 220
3 220 269 268
3 222 270 221
3 221 270 269
3 264 222 216
3 270 222 264
3 271 272 273
3 271 225 224
3 271 273 225
3 273 274 225
3 226 225 275
3 225 274 275
3 275 228 226
3 276 228 275
3 277 272 271
3 278 272 277
3 224 229 277
3 271 224 277
3 228 276 230
3 276 279 230
3 232 278 277
3 232 231 278
3 231 280 278
3 229 232 277
3 230 279 281
3 233 230 281
3 281 234 233
3 282 234 281
3 283 284 285
3 283 236 235
3 283 285 236
3 285 286 236
3 280 231 236
3 286 280 236
3 234 282 237
3 282 287 237
3 288 289 290
3 284 288 290
3 283 288 284
3 283 239 288
3 283 240 239
3 235 240 283
3 237 287 241
3 287 291 241
3 244 289 288
3 244 243 289
3 243 292 289
3 239 244 288
3 241 291 245
3 291 293 245
3 248 294 295
3 247 294 248
3 292 243 248
3 295 292 248
3 245 293 249
3 293 296 249
3 252 297 298
3 251 297 252
3 294 247 252
3 298 294 252
3 249 296 253
3 296 299 253
3 251 254 297
3 297 254 300
3 255 301 302
3 256 255 302
3 299 255 253
3 301 255 299
3 254 257 300
3 300 257 303
3 256 302 258
3 302 304 258
3 257 259 303
3 303 259 305
3 260 306 307
3 261 260 307
3 304 260 258
3 306 260 304
3 259 262 305
3 305 262 308
3 263 309 264
3 310 309 263
3 310 263 311
3 311 263 265
3 307 265 261
3 311 265 307
3 262 312 308
3 266 312 262
3 267 313 266
3 266 313 312
3 268 314 267
3 267 314 313
3 269 315 268
3 268 315 314
3 270 316 269
3 269 316 315
3 309 270 264
3 309 317 270
3 317 316 270
3 310 317 309
3 318 319 320
3 318 321 322
3 320 321 318
3 322 323 324
3 321 323 322
3 323 325 324
3 273 319 318
3 273 272 319
3 272 326 319
3 274 273 318
3 322 274 318
3 275 274 322
3 324 275 322
3 324 276 275
3 324 325 276
3 325 327 276
3 272 278 326
3 326 278 328
3 276 327 279
3 327 329 279
3 330 331 332
3 330 332 328
3 330 328 280
3 280 328 278
3 279 329 333
3 281 279 333
3 333 282 281
3 334 282 333
3 285 335 336
3 284 335 285
3 331 330 286
3 331 286 336
3 336 286 285
3 280 286 330
3 282 334 287
3 334 337 287
3 290 338 339
3 289 338 290
3 335 284 290
3 339 335 290
3 287 337 291
3 337 340 291
3 289 292 338
3 338 292 341
3 291 340 293
3 340 342 293
3 295 343 344
3 294 343 295
3 341 292 295
3 344 341 295
3 293 342 296
3 342 345 296
3 298 346 347
3 297 346 298
3 343 294 298
3 347 343 298
3 296 345 299
3 345 348 299
3 297 300 346
3 346 300 349
3 301 350 351
3 302 301 351
3 348 301 299
3 350 301 348
3 300 303 349
3 349 303 352
3 302 351 304
3 351 353 304
3 303 305 352
3 352 305 354
3 306 355 356
3 307 306 356
3 353 306 304
3 355 306 353
3 305 308 354
3 354 308 357
3 311 358 359
3 310 311 359
3 356 311 307
3 358 311 356
3 308 360 357
3 312 360 308
3 313 361 312
3 312 361 360
3 314 362 313
3 313 362 361
3 315 363 314
3 314 363 362
3 316 364 315
3 315 364 363
3 317 365 316
3 316 365 364
3 359 317 310
3 365 317 359
3 366 367 368
3 366 369 370
3 368 369 366
3 369 371 370
3 320 367 366
3 320 319 367
3 319 372 367
3 321 320 366
3 370 321 366
3 370 371 373
3 370 373 321
3 321 373 323
3 373 325 323
3 374 325 373
3 375 376 377
3 375 377 372
3 375 372 326
3 326 372 319
3 325 374 327
3 374 378 327
3 379 376 375
3 380 376 379
3 326 328 379
3 375 326 379
3 327 378 329
3 378 381 329
3 382 383 384
3 380 382 384
3 379 382 380
3 379 331 382
3 379 332 331
3 328 332 379
3 329 381 385
3 333 329 385
3 385 334 333
3 386 334 385
3 387 388 389
3 383 387 389
3 382 387 383
3 382 335 387
3 382 336 335
3 331 336 382
3 334 386 337
3 386 390 337
3 339 388 387
3 339 338 388
3 338 391 388
3 335 339 387
3 337 390 340
3 390 392 340
3 393 394 395
3 393 395 391
3 393 391 341
3 341 391 338
3 340 392 342
3 392 396 342
3 397 398 399
3 394 397 399
3 393 397 394
3 393 343 397
3 393 344 343
3 341 344 393
3 400 401 402
3 400 396 401
3 400 345 396
3 345 342 396
3 347 398 397
3 347 346 398
3 346 403 398
3 343 347 397
3 404 400 402
3 405 404 402
3 345 404 348
3 400 404 345
3 346 349 403
3 403 349 406
3 350 404 405
3 350 405 351
3 351 405 407
3 348 404 350
3 349 352 406
3 406 352 408
3 351 407 353
3 407 409 353
3 352 354 408
3 408 354 410
3 355 411 412
3 356 355 412
3 409 355 353
3 411 355 409
3 413 357 414
3 413 410 357
3 410 354 357
3 413 414 415
3 358 416 417
3 359 358 417
3 412 358 356
3 416 358 412
3 357 360 414
3 414 418 415
3 414 360 418
3 360 361 418
3 362 419 361
3 361 419 418
3 363 420 362
3 362 420 419
3 364 421 363
3 363 421 420
3 365 422 364
3 364 422 421
3 417 365 359
3 422 365 417
3 423 424 425
3 423 368 367
3 423 425 368
3 425 426 368
3 369 368 427
3 368 426 427
3 427 371 369
3 428 371 427
3 429 424 423
3 430 424 429
3 367 372 429
3 423 367 429
3 371 428 431
3 373 371 431
3 431 374 373
3 432 374 431
3 433 434 435
3 430 433 435
3 429 433 430
3 429 376 433
3 429 377 376
3 372 377 429
3 374 432 378
3 432 436 378
3 437 434 433
3 438 434 437
3 376 380 437
3 433 376 437
3 439 440 381
3 439 381 436
3 436 381 378
3 439 441 440
3 442 443 444
3 438 442 444
3 437 442 438
3 437 383 442
3 437 384 383
3 380 384 437
3 381 440 385
3 440 386 385
3 440 441 386
3 441 445 386
3 389 443 442
3 389 388 443
3 388 446 443
3 383 389 442
3 386 445 390
3 445 447 390
3 388 391 446
3 446 391 448
3 390 447 392
3 447 449 392
3 395 450 451
3 394 450 395
3 448 391 395
3 451 448 395
3 392 449 396
3 449 452 396
3 399 453 454
3 398 453 399
3 450 394 399
3 454 450 399
3 401 455 456
3 402 401 456
3 452 401 396
3 455 401 452
3 398 403 453
3 453 403 457
3 402 456 405
3 456 458 405
3 403 406 457
3 457 406 459
3 405 458 407
3 458 460 407
3 406 408 459
3 459 408 461
3 462 463 464
3 462 460 463
3 462 409 460
3 409 407 460
3 465 410 466
3 465 461 410
3 461 408 410
3 465 466 467
3 468 469 470
3 464 469 468
3 462 464 468
3 462 468 412
3 462 412 411
3 409 462 411
3 410 413 466
3 466 413 415
3 466 415 467
3 467 415 471
3 472 473 474
3 472 475 476
3 473 472 476
3 470 476 475
3 468 470 475
3 468 475 417
3 468 417 416
3 412 468 416
3 415 477 471
3 418 477 415
3 419 478 418
3 418 478 477
3 420 479 419
3 419 479 478
3 474 421 472
3 474 479 421
3 479 420 421
3 422 472 421
3 475 472 422
3 417 475 422
3 480 481 482
3 480 483 484
3 482 483 480
3 483 485 484
3 425 486 487
3 424 486 425
3 481 480 426
3 481 426 487
3 487 426 425
3 427 426 480
3 484 427 480
3 484 428 427
3 484 485 428
3 485 488 428
3 489 490 491
3 489 491 486
3 489 486 430
3 430 486 424
3 428 488 492
3 431 428 492
3 492 432 431
3 493 432 492
3 494 495 496
3 490 494 496
3 489 494 490
3 489 434 494
3 489 435 434
3 430 435 489
3 432 493 436
3 493 497 436
3 498 495 494
3 499 495 498
3 434 438 498
3 494 434 498
3 436 497 500
3 439 436 500
3 500 441 439
3 501 441 500
3 444 499 498
3 444 443 499
3 443 502 499
3 438 444 498
3 441 501 445
3 501 503 445
3 504 505 506
3 504 506 502
3 504 502 446
3 446 502 443
3 445 503 447
3 503 507 447
3 508 505 504
3 509 505 508
3 446 448 508
3 504 446 508
3 447 507 449
3 507 510 449
3 511 512 513
3 509 511 513
3 508 511 509
3 508 450 511
3 508 451 450
3 448 451 508
3 449 510 452
3 510 514 452
3 454 512 511
3 454 453 512
3 453 515 512
3 450 454 511
3 455 516 517
3 456 455 517
3 514 455 452
3 516 455 514
3 453 457 515
3 515 457 518
3 456 517 458
3 517 519 458
3 457 459 518
3 518 459 520
3 521 522 523
3 521 519 522
3 521 460 519
3 460 458 519
3 459 461 520
3 520 461 524
3 525 526 527
3 525 528 529
3 526 525 529
3 528 530 531
3 529 528 531
3 523 531 530
3 521 523 530
3 521 530 464
3 521 464 463
3 460 521 463
3 461 532 524
3 465 532 461
3 532 465 467
3 533 532 467
3 534 525 527
3 535 534 527
3 528 525 536
3 536 525 534
3 469 536 470
3 469 530 536
3 530 528 536
3 464 530 469
3 537 471 538
3 537 533 471
3 533 467 471
3 538 539 540
3 537 538 540
3 539 541 542
3 540 539 542
3 535 542 541
3 534 535 541
3 534 541 474
3 534 474 473
3 476 534 473
3 536 534 476
3 470 536 476
3 471 477 538
3 478 538 477
3 539 538 478
3 479 539 478
3 541 539 479
3 474 541 479
3 543 544 545
3 543 546 547
3 545 546 543
3 547 548 549
3 546 548 547
3 548 550 549
3 551 544 543
3 552 544 551
3 482 481 551
3 482 551 547
3 547 551 543
3 483 482 547
3 549 483 547
3 549 485 483
3 549 550 485
3 550 553 485
3 554 555 556
3 552 554 556
3 551 554 552
3 551 486 554
3 551 487 486
3 481 487 551
3 485 553 488
3 553 557 488
3 558 559 560
3 555 558 560
3 554 558 555
3 554 490 558
3 554 491 490
3 486 491 554
3 488 557 561
3 492 488 561
3 561 493 492
3 562 493 561
3 496 559 558
3 496 495 559
3 495 563 559
3 490 496 558
3 493 562 497
3 562 564 497
3 565 566 567
3 565 567 563
3 565 563 499
3 499 563 495
3 568 500 497
3 568 497 569
3 569 497 564
3 500 568 501
3 570 566 565
3 571 566 570
3 499 502 570
3 565 499 570
3 568 569 572
3 572 501 568
3 572 573 501
3 573 503 501
3 506 571 570
3 506 505 571
3 505 574 571
3 502 506 570
3 503 573 507
3 573 575 507
3 576 577 578
3 576 578 574
3 576 574 509
3 509 574 505
3 507 575 510
3 575 579 510
3 513 577 576
3 513 512 577
3 512 580 577
3 509 513 576
3 581 582 583
3 581 579 582
3 581 514 579
3 514 510 579
3 512 515 580
3 580 515 584
3 516 581 583
3 516 583 517
3 517 583 585
3 514 581 516
3 515 518 584
3 584 518 586
3 517 585 519
3 585 587 519
3 588 520 589
3 588 586 520
3 586 518 520
3 588 589 590
3 591 592 593
3 591 523 522
3 591 522 592
3 592 522 594
3 587 522 519
3 594 522 587
3 589 524 595
3 520 524 589
3 596 590 589
3 595 596 589
3 526 597 598
3 527 526 598
3 529 599 526
3 526 599 597
3 593 531 591
3 593 599 531
3 599 529 531
3 523 591 531
3 524 532 595
3 533 600 601
3 532 533 601
3 532 601 596
3 532 596 595
3 600 602 603
3 601 600 603
3 602 604 605
3 603 602 605
3 604 598 605
3 604 535 598
3 535 527 598
3 533 537 600
3 540 600 537
3 602 600 540
3 542 602 540
3 604 602 542
3 535 604 542
3 606 607 608
3 606 609 610
3 608 609 606
3 610 545 544
3 610 609 545
3 609 611 545
3 546 545 612
3 545 611 612
3 548 546 613
3 546 612 613
3 613 550 548
3 614 550 613
3 615 607 606
3 616 607 615
3 610 617 606
3 617 615 606
3 544 552 617
3 610 544 617
3 550 614 553
3 614 618 553
3 619 616 615
3 620 616 619
3 556 555 619
3 556 619 617
3 617 619 615
3 552 556 617
3 553 618 557
3 618 621 557
3 622 623 624
3 620 622 624
3 619 622 620
3 619 559 622
3 619 560 559
3 555 560 619
3 625 561 557
3 625 557 626
3 626 557 621
3 561 625 562
3 627 623 622
3 628 623 627
3 559 563 627
3 622 559 627
3 625 626 629
3 629 562 625
3 629 630 562
3 630 564 562
3 567 628 627
3 567 566 628
3 566 631 628
3 563 567 627
3 564 630 569
3 630 632 569
3 566 571 631
3 631 571 633
3 634 572 569
3 634 569 635
3 635 569 632
3 572 634 573
3 571 574 633
3 633 574 636
3 637 634 635
3 638 637 635
3 573 637 575
3 634 637 573
3 578 639 640
3 577 639 578
3 636 574 578
3 640 636 578
3 641 642 643
3 638 642 641
3 638 641 637
3 637 641 644
3 575 644 579
3 637 644 575
3 577 580 639
3 639 580 645
3 646 641 643
3 647 646 643
3 582 646 583
3 582 644 646
3 644 641 646
3 579 644 582
3 580 584 645
3 645 584 648
3 649 646 647
3 650 649 647
3 583 649 585
3 646 649 583
3 584 586 648
3 648 586 651
3 652 653 654
3 650 653 652
3 650 652 649
3 649 652 655
3 585 655 587
3 649 655 585
3 586 656 651
3 588 656 586
3 590 657 658
3 590 658 588
3 588 658 656
3 658 657 659
3 660 661 662
3 654 661 660
3 652 654 660
3 652 660 593
3 652 593 592
3 594 652 592
3 655 652 594
3 587 655 594
3 657 596 663
3 590 596 657
3 664 659 657
3 664 657 665
3 665 657 663
3 665 666 667
3 664 665 667
3 666 598 597
3 666 597 667
3 667 597 668
3 662 599 660
3 662 668 599
3 668 597 599
3 593 660 599
3 596 601 663
3 603 663 601
3 665 663 603
3 605 665 603
3 666 665 605
3 598 666 605
3 669 670 671
3 669 672 673
3 671 672 669
3 673 674 675
3 672 674 673
3 674 676 675
3 677 678 679
3 670 677 679
3 670 669 677
3 669 680 677
3 673 681 669
3 681 680 669
3 675 682 673
3 682 681 673
3 683 675 676
3 682 675 683
3 608 678 677
3 608 607 678
3 607 684 678
3 609 608 677
3 680 609 677
3 611 609 680
3 681 611 680
3 612 611 681
3 682 612 681
3 682 683 685
3 682 685 612
3 612 685 613
3 685 614 613
3 686 614 685
3 607 616 684
3 684 616 687
3 614 686 618
3 686 688 618
3 689 690 691
3 689 691 687
3 689 687 620
3 620 687 616
3 618 688 621
3 688 692 621
3 624 690 689
3 624 623 690
3 623 693 690
3 620 624 689
3 621 692 626
3 692 694 626
3 623 628 693
3 693 628 695
3 626 694 696
3 629 626 696
3 696 630 629
3 697 630 696
3 628 631 695
3 695 631 698
3 630 697 632
3 697 699 632
3 631 633 698
3 698 633 700
3 632 699 635
3 699 701 635
3 633 636 700
3 700 636 702
3 635 701 638
3 701 703 638
3 640 639 704
3 640 704 705
3 640 705 636
3 636 705 702
3 642 706 707
3 643 642 707
3 703 642 638
3 706 642 703
3 704 645 708
3 639 645 704
3 709 705 704
3 708 709 704
3 643 707 647
3 707 710 647
3 708 648 711
3 645 648 708
3 712 709 708
3 711 712 708
3 713 714 715
3 713 710 714
3 713 650 710
3 650 647 710
3 711 651 716
3 648 651 711
3 717 712 711
3 716 717 711
3 718 719 720
3 718 721 722
3 719 718 722
3 715 722 721
3 713 715 721
3 713 721 654
3 713 654 653
3 650 713 653
3 651 656 716
3 716 723 717
3 716 656 723
3 656 658 723
3 659 724 725
3 659 725 658
3 658 725 723
3 724 726 727
3 725 724 727
3 720 727 726
3 720 726 718
3 718 726 728
3 661 728 662
3 661 721 728
3 721 718 728
3 654 721 661
3 659 664 724
3 667 724 664
3 726 724 667
3 668 726 667
3 728 726 668
3 662 728 668
3 729 730 731
3 729 732 733
3 731 732 729
3 732 734 733
3 735 730 729
3 736 730 735
3 733 737 729
3 737 735 729
3 738 733 734
3 737 733 738
3 735 739 736
3 737 739 735
3 740 739 737
3 738 740 737
3 741 742 743
3 741 744 745
3 743 744 741
3 745 746 747
3 744 746 745
3 746 748 747
3 749 742 741
3 750 742 749
3 671 670 749
3 671 749 745
3 745 749 741
3 672 671 745
3 747 672 745
3 747 748 751
3 747 751 672
3 672 751 674
3 751 676 674
3 752 676 751
3 679 750 749
3 679 678 750
3 678 753 750
3 670 679 749
3 676 752 683
3 752 754 683
3 755 756 757
3 755 757 753
3 755 753 684
3 684 753 678
3 683 754 758
3 685 683 758
3 758 686 685
3 759 686 758
3 760 756 755
3 761 756 760
3 684 687 760
3 755 684 760
3 686 759 688
3 759 762 688
3 691 761 760
3 691 690 761
3 690 763 761
3 687 691 760
3 688 762 692
3 762 764 692
3 690 693 763
3 763 693 765
3 692 764 694
3 764 766 694
3 693 695 765
3 765 695 767
3 768 696 694
3 768 694 769
3 769 694 766
3 696 768 697
3 695 698 767
3 767 698 770
3 771 768 769
3 772 771 769
3 697 771 699
3 768 771 697
3 698 700 770
3 770 700 773
3 774 771 772
3 775 774 772
3 699 774 701
3 771 774 699
3 700 702 773
3 773 702 776
3 777 774 775
3 778 777 775
3 701 777 703
3 774 777 701
3 702 705 776
3 776 705 779
3 780 781 782
3 778 781 780
3 777 778 780
3 777 780 707
3 777 707 706
3 703 777 706
3 705 709 779
3 779 709 783
3 784 785 786
3 784 787 788
3 785 784 788
3 782 788 787
3 782 787 780
3 780 787 789
3 707 789 710
3 780 789 707
3 790 712 791
3 790 783 712
3 783 709 712
3 791 792 793
3 790 791 793
3 792 794 795
3 793 792 795
3 786 795 794
3 786 794 784
3 784 794 796
3 787 784 797
3 797 784 796
3 714 797 715
3 714 789 797
3 789 787 797
3 710 789 714
3 791 717 798
3 712 717 791
3 792 791 799
3 799 791 798
3 794 792 800
3 800 792 799
3 719 800 720
3 719 796 800
3 796 794 800
3 722 796 719
3 797 796 722
3 715 797 722
3 717 723 798
3 725 798 723
3 799 798 725
3 727 799 725
3 800 799 727
3 720 800 727
3 801 802 803
3 801 804 805
3 803 804 801
3 804 806 805
3 807 802 801
3 808 802 807
3 731 730 807
3 731 807 805
3 805 807 801
3 805 806 809
3 805 809 731
3 731 809 732
3 809 734 732
3 810 734 809
3 811 808 807
3 812 808 811
3 730 736 811
3 807 730 811
3 734 810 738
3 810 813 738
3 814 812 811
3 815 812 814
3 736 739 816
3 736 816 811
3 811 816 814
3 739 740 817
3 816 739 817
3 740 818 817
3 740 738 818
3 738 813 818
3 819 815 814
3 820 815 819
3 816 821 814
3 821 819 814
3 817 822 816
3 822 821 816
3 823 817 818
3 823 824 817
3 824 822 817
3 823 825 824
3 826 820 819
3 827 820 826
3 821 828 819
3 828 826 819
3 822 829 821
3 829 828 821
3 824 830 822
3 830 829 822
3 831 824 825
3 830 824 831
3 826 832 827
3 832 833 834
3 832 826 833
3 826 828 833
3 829 835 828
3 835 833 828
3 830 836 829
3 836 835 829
3 837 830 831
3 836 830 837
3 838 834 833
3 839 834 838
3 835 840 833
3 840 838 833
3 836 841 835
3 841 840 835
3 842 836 837
3 841 836 842
3 838 843 839
3 843 844 845
3 843 838 844
3 838 840 844
3 841 846 840
3 846 844 840
3 847 841 842
3 847 848 841
3 848 846 841
3 847 849 848
3 743 845 844
3 743 742 845
3 742 850 845
3 744 743 844
3 846 744 844
3 746 744 846
3 848 746 846
3 848 748 746
3 848 849 748
3 849 851 748
3 852 853 854
3 852 854 850
3 852 850 750
3 750 850 742
3 748 851 855
3 751 748 855
3 855 752 751
3 856 752 855
3 857 853 852
3 858 853 857
3 750 753 857
3 852 750 857
3 752 856 754
3 856 859 754
3 757 858 857
3 757 756 858
3 756 860 858
3 753 757 857
3 861 758 754
3 861 754 862
3 862 754 859
3 758 861 759
3 756 761 860
3 860 761 863
3 861 862 864
3 864 759 861
3 864 865 759
3 865 762 759
3 761 763 863
3 863 763 866
3 762 865 764
3 865 867 764
3 763 765 866
3 866 765 868
3 869 870 871
3 869 867 870
3 869 766 867
3 766 764 867
3 765 767 868
3 868 767 872
3 873 869 871
3 874 873 871
3 766 873 769
3 869 873 766
3 767 770 872
3 872 770 875
3 876 873 874
3 877 876 874
3 769 876 772
3 873 876 769
3 770 773 875
3 875 773 878
3 879 880 881
3 877 880 879
3 877 879 876
3 876 879 882
3 772 882 775
3 876 882 772
3 773 776 878
3 878 776 883
3 884 879 881
3 885 884 881
3 882 879 886
3 886 879 884
3 775 886 778
3 882 886 775
3 776 779 883
3 883 779 887
3 888 884 885
3 889 888 885
3 781 888 782
3 781 886 888
3 886 884 888
3 778 886 781
3 890 783 891
3 890 887 783
3 887 779 783
3 891 892 893
3 890 891 893
3 892 894 895
3 893 892 895
3 894 786 785
3 894 785 895
3 895 785 896
3 889 788 888
3 889 896 788
3 896 785 788
3 782 888 788
3 783 790 891
3 793 891 790
3 892 891 793
3 795 892 793
3 894 892 795
3 786 894 795
3 803 897 898
3 802 897 803
3 804 803 899
3 803 898 899
3 899 806 804
3 900 806 899
3 802 808 897
3 897 808 901
3 806 900 902
3 809 806 902
3 902 810 809
3 903 810 902
3 808 812 901
3 901 812 904
3 810 903 813
3 903 905 813
3 812 815 904
3 904 815 906
3 813 905 818
3 905 907 818
3 815 820 906
3 906 820 908
3 818 907 909
3 823 818 909
3 909 825 823
3 910 825 909
3 820 827 908
3 908 827 911
3 825 910 831
3 910 912 831
3 913 827 832
3 913 914 827
3 914 911 827
3 832 834 913
3 831 912 837
3 912 915 837
3 913 916 914
3 916 913 834
3 916 834 917
3 917 834 839
3 837 915 842
3 915 918 842
3 839 919 917
3 843 919 839
3 919 843 845
3 920 919 845
3 842 918 921
3 847 842 921
3 921 849 847
3 922 849 921
3 845 850 920
3 920 850 923
3 849 922 851
3 922 924 851
3 854 925 926
3 853 925 854
3 923 850 854
3 926 923 854
3 851 924 927
3 855 851 927
3 927 856 855
3 928 856 927
3 853 858 925
3 925 858 929
3 856 928 859
3 928 930 859
3 858 860 929
3 929 860 931
3 859 930 862
3 930 932 862
3 860 863 931
3 931 863 933
3 934 864 862
3 934 862 935
3 935 862 932
3 864 934 865
3 863 866 933
3 933 866 936
3 937 934 935
3 938 937 935
3 865 937 867
3 934 937 865
3 866 868 936
3 936 868 939
3 870 937 938
3 870 938 871
3 871 938 940
3 867 937 870
3 868 872 939
3 939 872 941
3 942 943 944
3 942 940 943
3 942 874 940
3 874 871 940
3 945 875 946
3 945 941 875
3 941 872 875
3 946 947 948
3 945 946 948
3 947 949 950
3 948 947 950
3 949 951 952
3 950 949 952
3 944 952 951
3 944 951 942
3 942 951 953
3 874 953 877
3 942 953 874
3 946 878 954
3 875 878 946
3 947 946 955
3 955 946 954
3 949 947 956
3 956 947 955
3 951 949 957
3 957 949 956
3 880 957 881
3 880 953 957
3 953 951 957
3 877 953 880
3 954 883 958
3 878 883 954
3 955 954 959
3 959 954 958
3 956 955 960
3 960 955 959
3 957 956 961
3 961 956 960
3 881 961 885
3 957 961 881
3 958 887 962
3 883 887 958
3 959 958 963
3 963 958 962
3 960 959 964
3 964 959 963
3 961 960 965
3 965 960 964
3 885 965 889
3 961 965 885
3 887 890 962
3 893 962 890
3 963 962 893
3 895 963 893
3 964 963 895
3 896 964 895
3 965 964 896
3 889 965 896
3 898 897 966
3 898 967 899
3 966 967 898
3 899 967 900
3 966 901 968
3 897 901 966
3 967 966 969
3 969 966 968
3 900 970 902
3 900 967 970
3 967 969 970
3 902 970 903
3 968 971 972
3 968 901 971
3 901 904 971
3 969 968 972
3 973 969 972
3 970 969 973
3 974 970 973
3 974 903 970
3 974 975 903
3 975 905 903
3 904 906 971
3 971 906 976
3 905 975 907
3 975 977 907
3 906 908 976
3 976 908 978
3 907 977 979
3 909 907 979
3 979 910 909
3 980 910 979
3 908 911 978
3 978 911 981
3 910 980 912
3 980 982 912
3 911 914 981
3 981 914 983
3 912 982 915
3 982 984 915
3 914 985 983
3 916 985 914
3 985 916 917
3 986 985 917
3 915 984 918
3 984 987 918
3 917 988 986
3 919 988 917
3 920 989 990
3 920 990 919
3 919 990 988
3 989 991 992
3 990 989 992
3 921 991 993
3 921 987 991
3 921 918 987
3 992 991 987
3 921 993 922
3 989 923 994
3 920 923 989
3 991 989 995
3 995 989 994
3 993 991 996
3 996 991 995
3 922 996 924
3 993 996 922
3 926 997 998
3 925 997 926
3 994 923 926
3 994 926 999
3 999 926 998
3 995 994 999
3 1000 995 999
3 1000 1001 1002
3 1000 1002 995
3 995 1002 996
3 924 1003 927
3 924 996 1003
3 996 1002 1003
3 927 1003 928
3 925 929 997
3 997 929 1004
3 1005 1002 1001
3 1006 1005 1001
3 1003 1002 1007
3 1007 1002 1005
3 928 1007 930
3 1003 1007 928
3 929 931 1004
3 1004 931 1008
3 1009 1005 1006
3 1010 1009 1006
3 1007 1005 1011
3 1011 1005 1009
3 930 1011 932
3 1007 1011 930
3 931 933 1008
3 1008 933 1012
3 1013 1009 1010
3 1014 1013 1010
3 1011 1009 1015
3 1015 1009 1013
3 932 1015 935
3 1011 1015 932
3 933 936 1012
3 1012 936 1016
3 1017 1013 1014
3 1018 1017 1014
3 1015 1013 1019
3 1019 1013 1017
3 935 1019 938
3 1015 1019 935
3 1020 939 1021
3 1020 1016 939
3 1016 936 939
3 1021 1022 1023
3 1020 1021 1023
3 1022 1024 1025
3 1023 1022 1025
3 1018 1025 1024
3 1018 1024 1017
3 1017 1024 1026
3 1019 1017 1027
3 1027 1017 1026
3 938 1027 940
3 1019 1027 938
3 1021 941 1028
3 939 941 1021
3 1022 1021 1029
3 1029 1021 1028
3 1024 1022 1030
3 1030 1022 1029
3 1026 1024 1031
3 1031 1024 1030
3 943 1031 944
3 943 1027 1031
3 1027 1026 1031
3 940 1027 943
3 941 945 1028
3 948 1028 945
3 1029 1028 948
3 950 1029 948
3 1030 1029 950
3 952 1030 950
3 1031 1030 952
3 944 1031 952
3 972 971 1032
3 972 1033 973
3 1032 1033 972
3 973 1034 974
3 1033 1034 973
3 974 1034 975
3 1032 976 1035
3 971 976 1032
3 1033 1032 1036
3 1036 1032 1035
3 1034 1033 1037
3 1037 1033 1036
3 975 1037 977
3 1034 1037 975
3 1035 978 1038
3 976 978 1035
3 1036 1035 1039
3 1039 1035 1038
3 1037 1036 1040
3 1040 1036 1039
3 977 1041 979
3 977 1037 1041
3 1037 1040 1041
3 979 1041 980
3 1038 981 1042
3 978 981 1038
3 1039 1038 1043
3 1043 1038 1042
3 1040 1039 1044
3 1044 1039 1043
3 1041 1040 1045
3 1045 1040 1044
3 980 1045 982
3 1041 1045 980
3 1042 983 1046
3 981 983 1042
3 1043 1042 1047
3 1047 1042 1046
3 1044 1043 1048
3 1048 1043 1047
3 1045 1044 1049
3 1049 1044 1048
3 982 1049 984
3 1045 1049 982
3 983 985 1046
3 986 1046 985
3 986 1050 1046
3 1050 1047 1046
3 1048 1047 1051
3 1051 1047 1050
3 1049 1048 1052
3 1052 1048 1051
3 984 1052 987
3 1049 1052 984
3 986 988 1050
3 990 1050 988
3 1051 1050 990
3 992 1051 990
3 1052 1051 992
3 987 1052 992
3 998 997 1053
3 998 1054 999
3 1053 1054 998
3 999 1055 1000
3 1054 1055 999
3 1000 1055 1001
3 1053 1004 1056
3 997 1004 1053
3 1054 1053 1057
3 1057 1053 1056
3 1055 1054 1058
3 1058 1054 1057
3 1001 1058 1006
3 1055 1058 1001
3 1056 1008 1059
3 1004 1008 1056
3 1057 1056 1060
3 1060 1056 1059
3 1058 1057 1061
3 1061 1057 1060
3 1006 1061 1010
3 1058 1061 1006
3 1059 1012 1062
3 1008 1012 1059
3 1060 1059 1063
3 1063 1059 1062
3 1061 1060 1064
3 1064 1060 1063
3 1010 1064 1014
3 1061 1064 1010
3 1062 1016 1065
3 1012 1016 1062
3 1063 1062 1066
3 1066 1062 1065
3 1064 1063 1067
3 1067 1063 1066
3 1014 1067 1018
3 1064 1067 1014
3 1016 1020 1065
3 1023 1065 1020
3 1066 1065 1023
3 1025 1066 1023
3 1067 1066 1025
3 1018 1067 1025
