# Supplementary material for: Subcortical shape biomarkers reveal limbic and basal ganglia damage in anti-LGI1 encephalitis
Source: Front Immunol. 2025 Jul 4;16:1623577. doi: 10.3389/fimmu.2025.1623577 (PMC12270846; doi:10.3389/fimmu.2025.1623577)
Supplement: Supplementary file 1 [file DataSheet1.zip › raw data/wmN02-R_Hipp_first.vtk]

# vtk DataFile Version 3.0
this file was written using fslvtkio
ASCII
DATASET POLYDATA
POINTS 664 float
63.6533 114.105 44.025
61.8387 113.683 44.6258
62.7852 112.15 45.0292
64.9859 112.277 45.0602
65.8216 114.038 44.1153
66.5227 112.712 45.2719
61.5719 115.482 44.3136
59.3255 115.173 45.4189
60.2171 113.921 45.1816
63.5816 116.236 43.4977
65.3862 115.877 43.2369
67.4458 113.98 44.7041
67.3054 115.749 43.7128
68.5605 114.608 44.8792
68.917 115.816 44.652
69.781 114.819 45.8714
60.8186 117.238 44.603
58.9475 117.152 45.8952
62.8184 117.761 43.637
64.8969 118.017 42.8546
66.8703 117.655 43.0032
68.8785 117.143 43.9787
70.2929 116.111 45.7096
60.8169 118.658 45.3092
60.1422 118.606 46.8181
62.4356 119.395 44.3753
64.6334 119.764 43.6118
66.7586 119.734 43.2727
68.6989 119.017 43.7384
70.5259 117.911 45.1681
62.4778 119.721 46.179
64.6406 120.268 45.5051
66.6994 120.801 44.9972
68.7882 120.561 44.9634
70.2942 119.679 45.1938
60.7021 112.67 45.3085
58.5239 112.817 46.4215
60.1655 111.572 46.158
61.7978 110.785 46.2782
64.2691 110.828 46.3512
66.7943 111.326 46.5716
67.8727 112.751 45.938
68.541 111.779 47.1105
57.5248 115.288 46.5057
69.2856 113.477 46.3552
70.9573 114.399 47.1924
57.9745 117.406 47.6838
71.6696 116.666 46.799
59.9839 118.526 48.3649
71.751 118.89 46.2269
62.2626 119.427 47.821
64.5348 120.117 47.4473
66.6697 120.876 47.142
68.8771 121.151 46.9286
70.9842 120.726 46.9555
60.4261 108.492 48.3097
58.7571 107.982 49.3559
60.3327 107.344 49.4719
61.8752 107.026 49.4605
62.7425 108.12 48.2549
63.7112 107.164 49.5312
59.0579 110.304 47.5433
57.2732 109.874 48.5577
61.7948 109.533 47.2974
64.4333 108.061 48.6437
64.2497 109.389 47.5321
65.8519 108.526 48.4661
56.9776 111.712 47.7451
54.7801 112.69 49.0922
55.5595 110.722 49.0327
66.7055 109.92 47.7289
69.3145 110.489 48.4203
70.0329 112.489 47.5821
71.2816 112.437 48.6071
56.2996 113.857 47.433
55.1006 114.657 49.2714
72.2823 114.72 48.4296
56.3058 116.011 48.2163
55.7991 116.09 50.5987
72.8622 116.382 48.1449
72.9144 118 47.4926
74.1447 117.459 48.9574
57.1241 117.316 49.5246
59.2058 118.019 49.8862
72.6432 119.784 47.6979
74.1865 119.178 48.8381
61.8019 118.839 49.3509
64.2822 119.463 49.0835
66.4557 120.211 49.0312
68.5937 120.89 48.9135
70.861 121.254 48.9141
73.0111 120.782 49.1993
60.5397 106.178 50.6986
58.3938 105.861 51.3675
59.3106 104.93 52.1566
61.6415 104.855 52.0393
63.4094 105.966 50.6733
64.2243 104.897 52.3297
66.0628 105.745 51.4813
66.9169 104.653 53.3904
57.5513 107.17 50.6167
55.6698 106.673 51.6598
57.0057 106.015 51.5425
65.5361 107.058 50.0401
68.3426 105.831 51.9359
67.9003 107.263 50.4339
69.7184 106.807 51.4101
70.0605 107.906 50.3681
71.2033 107.742 51.3757
54.7433 108.404 51.0262
52.7663 109.209 52.268
53.6267 107.605 52.4641
56.1317 108.933 49.6363
67.5438 108.582 48.877
69.4736 108.841 49.4186
71.4799 109.522 50.1665
53.7875 110.551 50.4841
52.5077 111.401 52.5158
72.0526 111.283 49.6983
73.3424 113.729 49.4953
73.8159 112.715 50.4279
74.8725 114.352 50.748
75.4048 113.591 51.6199
53.5507 112.712 51.0251
54.4762 114.581 51.4997
74.0095 115.836 49.4404
75.3586 115.861 50.6499
76.4698 115.251 51.9538
55.9754 116.243 52.7547
75.5739 117.769 50.4061
76.8979 117.139 51.9601
57.4291 117.322 51.4513
59.5437 117.881 51.8332
75.1035 119.779 50.229
76.6649 119.201 51.7429
61.379 118.464 50.87
63.6004 118.832 50.4862
65.8535 119.091 50.697
68.0822 119.894 50.4807
70.3158 120.592 50.7546
72.4865 121.079 51.0821
74.7803 120.731 51.4752
57.34 103.463 53.7596
54.9963 103.459 54.501
56.2765 102.252 54.8564
58.5565 102.212 54.5178
59.764 103.711 53.2928
60.9569 102.303 54.4277
62.4227 103.739 53.4185
63.5262 102.732 54.8484
64.8668 103.89 53.8216
66.3573 103.25 55.1646
56.8493 104.923 52.8109
54.3899 104.802 53.8926
68.3952 104.439 55.2039
54.3247 106.064 52.9625
52.0805 107.735 54.2301
52.8682 105.669 54.3178
69.3469 105.3 53.7416
71.0007 106.264 52.8336
72.3637 108.362 52.2167
51.7919 109.942 54.4165
73.3107 109.604 52.0112
52.5742 112.198 54.6822
73.589 110.848 51.4747
74.7158 112.202 51.7485
76.416 113.713 52.9623
53.4939 113.515 53.0683
54.9924 115.243 54.0234
77.7739 115.904 53.5379
57.4766 116.161 54.6448
77.8335 118.292 53.6408
58.2858 116.985 53.213
60.2255 117.264 53.1588
66.4306 118.248 51.954
65.9595 117.301 53.1717
65.0744 117.983 52.0494
67.297 117.749 53.086
76.4399 119.965 53.2983
61.4732 117.94 52.2806
63.5 118.162 51.9748
67.7464 118.906 51.8647
69.6102 119.623 52.3229
71.757 120.141 52.6552
73.9728 120.365 52.9405
57.9643 99.5118 56.7134
56.4715 98.4678 57.5273
57.9858 98.0668 57.5213
59.5098 98.1201 57.5478
60.5694 99.7175 56.685
61.6543 98.4185 57.8141
62.8851 100.161 56.821
63.469 98.9279 58.2512
64.6502 100.653 57.3821
65.431 99.864 58.415
55.2292 100.18 56.7116
53.0283 100.561 57.5102
54.2223 98.9683 57.9209
56.7911 101.054 55.755
59.3461 100.876 55.6558
61.945 101.174 55.6732
64.501 101.75 56.0352
66.6177 101.832 56.8945
54.0958 101.959 55.8671
52.1593 102.8 57.005
68.2372 103.412 56.4698
52.8844 104.103 55.3576
51.7195 106.234 55.915
69.3971 104.563 56.5483
51.6378 108.92 56.6533
70.2981 105.302 55.807
71.4903 106.045 55.0057
72.4982 107.434 53.9298
73.6956 109.324 53.67
73.367 109.044 55.0028
52.3916 110.711 56.497
74.4298 110.752 53.3308
74.7072 111.29 55.4103
53.6347 112.264 56.6689
75.6969 112.2 53.8777
77.2703 114.314 54.7615
54.3229 113.776 55.1364
56.5863 115.053 55.9397
78.2038 116.887 55.4571
59.2539 115.644 56.0322
60.2435 116.455 54.4572
62.8476 116.225 54.5882
61.6599 115.482 55.8727
65.0583 116.021 54.7314
63.8309 115.205 55.6608
67.0973 116.582 54.5257
66.0477 114.987 56.0035
69.5493 117.183 54.8078
68.3818 115.75 55.8401
71.6063 117.847 55.182
70.7103 116.25 56.243
72.5655 116.74 56.5292
77.0572 118.841 55.436
62.1988 117.192 53.4399
64.3488 117.055 53.4112
68.7716 118.077 53.4542
70.8188 118.883 53.8395
73.4007 118.013 55.9131
73.106 119.217 54.3844
75.1689 119.558 54.5456
75.1421 118.436 56.0168
58.0688 96.9267 58.6515
56.1041 96.2697 59.3436
57.3283 95.3743 59.9029
59.3479 95.3948 59.7024
60.5266 96.9209 58.785
61.6861 95.6345 59.9504
62.672 97.1858 59.2817
64.3613 96.4154 60.6723
64.4645 98.1009 59.2708
65.9101 98.112 59.9905
55.3794 97.5007 58.5482
53.0034 98.3963 59.6763
54.2624 96.6498 59.9363
66.8485 100.22 58.8637
52.1073 100.467 59.3564
67.9414 101.307 58.2839
68.5805 102.742 57.7832
68.824 102.073 59.1996
51.6734 102.604 58.7302
51.6751 103.537 60.0867
51.6842 101.903 60.3284
69.222 104.603 57.9317
68.9178 104.15 59.0152
51.6471 104.646 57.727
51.8258 105.384 59.5648
70.2085 105.578 57.4642
70.0948 106.53 59.0015
51.5928 107.077 57.9433
52.4196 107.112 59.8693
71.3427 106.729 57.5364
72.4204 107.48 55.9512
73.2888 109.552 56.4259
52.786 108.935 58.8233
53.9751 110.587 58.4555
73.6914 111.135 56.9722
55.2708 112.072 58.0895
76.1043 113.27 56.0688
74.5849 112.747 57.1737
55.5102 113.557 56.7965
57.4945 114.052 57.4765
67.9735 114.436 56.6473
67.4651 113.277 57.4837
65.974 113.614 57.3366
70.2489 114.922 57.0455
68.9422 113.424 57.5117
72.7921 115.286 57.483
70.9462 113.701 57.7432
75.2752 114.956 57.524
73.0514 113.543 57.7705
77.1371 115.372 56.5477
58.7814 114.775 57.0961
61.0799 114.537 57.2087
63.5882 114.192 56.9748
74.5032 116.65 57.1201
76.5981 117.173 56.9065
58.8559 92.3643 62.3599
56.9218 92.1109 62.796
57.9252 90.9386 64.0862
60.4712 91.3263 63.4263
61.2694 92.8761 62.0167
62.4467 92.1591 63.2126
63.3379 93.7836 62.3571
64.3271 92.9998 63.6271
56.5193 93.4702 61.7212
54.4197 94.469 62.3392
55.3484 92.8716 62.8577
58.0329 94.1155 60.932
60.1403 94.0445 60.9826
62.4927 94.6794 61.1612
65.3153 94.5518 62.9118
64.7085 95.3095 61.8583
67.0651 95.9205 62.5993
55.2199 95.0893 60.7099
53.4611 96.614 61.8062
66.7117 97.1423 61.2493
67.5623 98.9153 60.0891
68.543 98.302 61.2647
52.5776 98.7392 62.0166
68.2674 100.439 59.5083
69.1118 100.244 60.716
51.9804 100.467 61.3624
52.0433 102.017 62.1083
52.6754 100.205 63.3783
68.6262 102.485 60.3028
52.5009 103.823 61.9542
68.3479 105.129 59.7347
52.9849 105.414 61.4938
68.6748 106.967 60.3206
53.5973 106.842 61.4631
71.2002 108.804 59.2304
69.5695 108.637 60.1737
72.2169 108.365 57.5752
53.8264 108.297 60.4333
56.575 111.082 59.3417
55.2838 109.436 60.1373
57.0297 109.87 60.5559
69.7167 110.849 59.5685
68.6153 109.642 60.2714
67.7238 110.496 59.743
71.5869 110.871 58.9361
72.5444 110.076 57.9917
57.1711 112.779 58.5
58.4218 110.774 60.2621
59.1291 112.295 59.2609
60.2748 110.968 59.9985
67.5097 112.075 58.4635
66.5617 110.918 59.3155
65.3982 111.385 58.9095
69.6168 112.47 58.2862
71.2528 112.287 58.5061
72.8479 111.926 57.951
59.5841 113.567 58.2123
61.2271 111.915 59.1751
62.0192 113.042 58.1319
64.5917 112.695 58.0071
63.2029 111.635 58.9692
56.0134 91.7736 63.8415
54.6847 93.032 64.3193
55.8731 91.2966 65.4973
57.5385 89.6078 65.6918
60.0238 90.1417 64.8222
62.8944 91.1064 64.5829
65.3894 92.8191 64.5327
53.8311 95.037 64.0626
66.8966 94.6198 63.739
69.3912 95.6005 64.0894
53.2954 97.147 64.1479
68.8311 97.1061 62.5158
69.6927 99.0997 62.302
53.7014 98.923 65.0549
68.7555 100.934 61.9675
53.2563 102.324 63.6417
53.9871 101.003 64.8498
67.9251 102.943 60.9208
54.1092 103.974 63.5447
67.2696 104.46 60.5842
66.8441 103.245 61.4941
66.0833 104.574 61.3166
54.544 105.459 62.7858
67.1299 106.207 60.591
65.8428 106.274 61.1045
54.8248 106.501 62.2267
54.6157 107.616 61.5113
55.7952 107.13 62.1871
67.416 108.42 60.5741
65.644 107.803 60.7565
55.74 108.271 61.4012
58.0879 109.65 61.0565
57.4911 108.617 61.5709
59.1036 109.019 61.6108
65.8599 109.51 59.9932
64.2741 107.826 60.8705
63.7815 108.933 60.5595
62.0813 110.375 59.8248
60.2692 109.77 60.9132
64.0355 110.182 59.7076
62.0712 109.123 60.8281
59.7069 88.7828 66.2137
57.4791 89.0435 67.6166
59.8201 87.8399 67.7983
62.1546 88.2788 66.9858
62.1021 89.584 65.6615
64.3263 89.4543 66.786
63.6725 90.2585 65.6692
65.3237 90.8955 66.1002
54.6905 93.1379 66.3625
55.9941 90.6986 67.4
65.979 92.2074 65.4897
67.5734 93.8829 64.7956
69.03 93.6638 65.7401
54.1181 95.2431 66.0719
70.8334 95.6298 65.5732
54.375 96.909 66.7318
70.1851 97.8748 63.7669
69.8328 97.6946 65.481
55.4338 98.5271 67.0169
68.7318 99.7085 63.8704
67.501 99.1897 65.0464
55.3853 102.584 64.8706
55.4325 100.269 65.953
66.4986 101.018 63.5591
65.9446 100.121 64.7253
64.9122 101.249 64.1805
67.4439 101.725 62.3931
56.108 104.423 64.0092
57.0218 102.177 65.5483
58.0586 103.902 64.5538
60.3788 103.724 64.4779
59.0556 102.343 65.4616
62.6075 103.405 64.1794
61.1784 102.016 65.2334
64.6252 102.798 63.4459
63.1304 101.619 64.6069
65.9068 102.948 62.3509
55.986 106.017 63.0477
57.6448 105.711 63.4795
59.5252 105.412 63.7173
61.5191 105.028 63.5843
63.476 104.806 63.1518
64.875 104.545 62.2613
57.1019 107.206 62.5081
58.9548 107.311 62.7347
60.7883 106.625 62.8384
62.5545 106.108 62.5857
64.3074 106.351 61.8522
60.7303 108.243 62.0008
62.5643 107.626 61.7802
58.0782 88.7198 69.356
60.0798 87.2638 69.17
62.4325 87.317 68.4005
64.7821 88.3738 67.9983
66.8472 90.1523 67.6797
67.3616 91.8994 66.4924
69.1682 91.9807 67.1328
55.6729 92.535 68.3101
56.841 90.9896 69.5967
70.8 94.278 66.4257
55.3153 94.7798 68.1974
56.6924 93.4566 69.5822
69.6722 96.5278 67.2568
56.1855 96.6477 68.297
67.6894 97.8045 66.3674
56.9435 98.1338 68.0562
57.2342 99.6153 67.0543
58.4182 98.4892 68.0834
63.9849 99.1919 66.194
63.7991 98.1254 67.241
62.5721 98.9496 66.7964
65.9235 99.0432 65.8129
65.6167 97.9231 66.881
57.7146 101.059 66.2598
59.1888 99.3911 67.2509
59.8778 100.575 66.1695
62.0346 100.264 65.7405
60.9573 99.139 67.0833
64.0328 100.229 65.0739
61.7045 86.5057 69.9411
59.4019 87.5702 70.7798
61.0139 86.6259 71.957
63.3269 86.1491 70.9947
64.4811 87.0945 69.4772
65.6988 86.6533 70.8096
66.7736 88.5956 69.2279
68.1997 88.2052 70.4699
69.0298 90.4215 68.6705
70.2186 89.6994 69.929
71.2388 91.3089 68.537
72.1595 90.6599 69.5814
58.0852 89.5786 71.2551
71.5067 92.734 67.1668
73.2726 92.5566 68.3598
58.0045 91.6225 71.4639
71.0089 95.3405 67.7587
72.6446 94.3524 68.0571
57.6553 95.3765 69.6487
58.3325 93.3883 70.8477
66.0074 95.7771 68.9288
66.0439 94.7686 70.4622
64.1413 95.4652 69.7849
67.9396 96.1071 68.3113
68.606 95.1714 69.2802
71.1371 94.9248 69.3829
58.359 97.0795 68.8608
59.7539 95.2689 70.4262
60.4417 96.6368 69.2797
63.0338 96.4851 68.9078
61.9214 95.5209 70.092
64.5734 96.9809 67.8385
66.9834 96.8193 67.617
60.12 98.0344 68.2816
62.1494 97.7208 67.9209
67.2379 86.5959 71.7427
65.2844 85.9583 72.5247
66.7716 85.9727 73.6885
68.5171 86.371 73.0699
68.8641 87.3817 71.684
69.9326 87.15 72.5718
59.444 88.4712 72.733
61.0145 87.4764 73.895
63.1027 86.1517 72.8601
70.2185 88.6039 71.1858
72.4275 89.4431 71.103
73.7314 91.1998 69.7826
74.3397 90.2495 71.0198
59.1039 90.7466 73.0516
73.9343 93.0382 70.0897
74.8605 92.0681 70.7628
59.7208 92.3609 72.4429
73.2071 92.8544 71.9437
72.6493 93.9329 69.9599
60.73 93.5506 72.0631
60.9885 94.5424 71.2282
63.442 94.8003 70.7956
63.5627 94.15 71.9248
65.7653 93.8389 72.0383
67.7817 93.9648 71.1854
69.9845 94.1557 70.5858
64.5968 86.1069 74.4481
66.6971 86.0072 75.4133
68.6472 85.979 74.7268
70.3824 86.4162 73.9194
71.1771 88.0365 72.2108
71.7934 87.2742 73.2828
72.3164 88.29 72.3466
73.3715 88.0123 73.0349
60.271 89.7666 74.3556
61.2538 88.6652 75.3886
62.6805 86.9872 75.0474
74.6293 88.9799 72.3538
75.7906 90.6724 71.5378
76.1648 89.2951 72.5563
76.8949 90.4146 72.6423
77.3076 89.3595 73.3896
61.3971 91.7877 73.8029
61.9339 90.7395 75.3675
74.9612 92.236 72.2048
76.1279 91.5823 73.0328
77.5253 90.5762 73.7843
61.9645 92.9995 72.854
63.7313 91.9582 74.4814
64.1142 92.9284 73.1807
67.0374 93.0129 72.6328
65.8936 92.4155 73.8528
69.3731 93.1159 72.188
68.427 92.3962 73.7916
71.4364 93.3471 71.4818
70.9613 92.4737 73.1221
72.7863 92.1939 73.7338
74.5965 92.0515 73.8702
76.5912 91.4924 74.4688
65.1076 86.6578 76.3471
67.278 86.3339 76.6843
68.9179 86.1722 76.2832
70.741 86.0108 75.5399
72.2537 86.6018 74.4035
73.7378 86.8018 74.8108
62.3443 88.7178 76.5871
63.7606 87.5619 76.8727
75.1875 87.3504 74.3748
76.488 88.1894 73.8335
78.0591 89.0228 74.3795
63.0217 90.1428 76.8737
77.9966 90.5292 75.0416
63.9674 91.2448 75.9986
65.9063 91.959 75.2245
67.9093 92.1804 75.2896
67.0577 91.8619 76.5884
69.8097 92.2483 75.0129
71.5217 92.2279 74.8583
73.4282 92.0642 75.1025
74.9543 91.8984 75.5795
76.628 91.6318 75.9411
69.0659 92.1315 76.478
70.8825 92.0714 76.371
72.5331 92.0501 76.2815
73.911 91.9563 76.389
67.0662 86.7416 77.3653
68.7398 86.6669 77.5947
70.6598 86.3434 77.2518
72.5201 86.2303 76.1317
63.9301 88.8391 77.7636
65.4842 87.6578 77.9508
67.4971 87.3341 78.2563
69.7903 87.2376 78.5536
72.4727 86.6712 77.7428
74.4344 86.5051 76.5376
76.0701 86.581 76.3976
77.2622 87.0915 75.6112
78.5027 87.8689 75.1774
79.2227 89.3555 75.5733
79.966 88.2661 76.6604
64.2905 90.3717 77.5616
65.2388 89.502 78.5745
78.369 90.7617 76.2813
79.4453 89.8941 77.2412
65.4365 91.2978 77.0834
66.9534 91.3298 77.9124
76.5291 91.5976 77.992
75.137 91.8706 77.1049
77.991 91.1431 77.5881
68.3976 91.7857 77.7231
70.2095 91.992 77.7931
71.979 92.0012 77.7926
73.6034 91.9426 77.6629
66.68 88.7028 79.2333
68.6071 88.2549 79.4439
70.3855 88.2266 79.2199
71.8762 87.6563 78.737
73.9721 87.1354 78.5308
75.6397 86.8481 78.1795
77.3886 86.8718 77.656
79.0105 87.1944 77.0924
79.6999 88.4556 78.4997
66.411 90.3066 78.6487
67.9543 89.7442 79.5451
69.7644 89.3068 79.8141
78.8842 90.1597 78.6611
68.0083 90.9445 78.9137
69.4597 90.5794 79.7068
76.1075 91.0719 79.4485
74.9292 91.7959 78.7359
77.5254 90.6551 79.127
69.5201 91.6473 78.9553
71.4863 91.9029 79.0491
73.3879 91.8502 79.1804
71.6656 88.8857 79.4889
73.425 88.5512 79.2101
75.1978 88.1518 79.1354
76.8829 87.945 79.0729
78.446 87.6563 78.697
71.1883 90.1579 80.0165
72.9819 89.8187 79.8775
74.6324 89.407 79.574
76.3173 89.5334 79.6497
78.0785 89.0741 79.3925
70.8327 91.1949 79.766
72.598 91.1156 80.0309
74.6079 90.8001 79.9486
POLYGONS 1324  5296
3 0 1 2
3 0 3 4
3 2 3 0
3 3 5 4
3 6 7 8
3 1 6 8
3 1 0 6
3 0 9 6
3 4 10 0
3 10 9 0
3 11 4 5
3 11 12 4
3 12 10 4
3 12 13 14
3 11 13 12
3 13 15 14
3 16 7 6
3 17 7 16
3 9 18 6
3 18 16 6
3 10 19 9
3 19 18 9
3 12 20 10
3 20 19 10
3 14 21 12
3 21 20 12
3 22 14 15
3 21 14 22
3 23 17 16
3 24 17 23
3 18 25 16
3 25 23 16
3 19 26 18
3 26 25 18
3 20 27 19
3 27 26 19
3 21 28 20
3 28 27 20
3 29 21 22
3 28 21 29
3 23 30 24
3 25 30 23
3 31 30 25
3 26 31 25
3 32 31 26
3 27 32 26
3 33 32 27
3 28 33 27
3 34 33 28
3 29 34 28
3 35 36 37
3 35 2 1
3 35 37 2
3 37 38 2
3 3 2 39
3 2 38 39
3 5 40 41
3 5 3 40
3 3 39 40
3 40 42 41
3 8 36 35
3 8 7 36
3 7 43 36
3 1 8 35
3 5 41 11
3 41 42 44
3 41 44 11
3 11 44 13
3 44 15 13
3 45 15 44
3 7 17 43
3 43 17 46
3 15 45 22
3 45 47 22
3 17 24 46
3 46 24 48
3 22 47 29
3 47 49 29
3 24 50 48
3 30 50 24
3 31 51 30
3 30 51 50
3 32 52 31
3 31 52 51
3 33 53 32
3 32 53 52
3 34 54 33
3 33 54 53
3 49 34 29
3 54 34 49
3 55 56 57
3 55 58 59
3 57 58 55
3 58 60 59
3 61 56 55
3 62 56 61
3 59 63 55
3 63 61 55
3 64 59 60
3 64 65 59
3 65 63 59
3 64 66 65
3 67 68 69
3 62 67 69
3 61 67 62
3 61 36 67
3 61 37 36
3 38 37 61
3 63 38 61
3 39 38 63
3 65 39 63
3 65 66 70
3 65 70 39
3 39 70 40
3 42 71 72
3 42 40 71
3 40 70 71
3 71 73 72
3 74 68 67
3 75 68 74
3 36 43 74
3 67 36 74
3 42 72 44
3 72 45 44
3 72 73 45
3 73 76 45
3 77 75 74
3 78 75 77
3 43 46 77
3 74 43 77
3 79 80 47
3 79 47 76
3 76 47 45
3 79 81 80
3 77 82 78
3 82 77 46
3 82 46 83
3 83 46 48
3 80 84 49
3 47 80 49
3 85 80 81
3 84 80 85
3 48 86 83
3 50 86 48
3 51 87 50
3 50 87 86
3 52 88 51
3 51 88 87
3 53 89 52
3 52 89 88
3 54 90 53
3 53 90 89
3 84 54 49
3 84 91 54
3 91 90 54
3 85 91 84
3 92 93 94
3 92 95 96
3 94 95 92
3 96 97 98
3 95 97 96
3 97 99 98
3 100 101 102
3 93 100 102
3 92 100 93
3 92 56 100
3 92 57 56
3 58 57 92
3 96 58 92
3 60 58 96
3 60 96 103
3 103 96 98
3 104 98 99
3 104 105 98
3 105 103 98
3 105 106 107
3 104 106 105
3 106 108 107
3 109 110 111
3 101 109 111
3 101 100 109
3 100 112 109
3 56 62 112
3 100 56 112
3 60 103 64
3 66 64 103
3 66 103 113
3 113 103 105
3 107 114 105
3 114 113 105
3 115 107 108
3 114 107 115
3 116 110 109
3 117 110 116
3 69 68 116
3 69 116 112
3 112 116 109
3 62 69 112
3 66 113 70
3 71 70 113
3 114 71 113
3 73 118 119
3 71 118 73
3 71 115 118
3 71 114 115
3 119 120 121
3 118 120 119
3 120 122 121
3 116 123 117
3 123 116 68
3 123 68 124
3 124 68 75
3 119 125 76
3 73 119 76
3 121 126 119
3 126 125 119
3 127 121 122
3 126 121 127
3 75 78 124
3 124 78 128
3 76 125 79
3 81 79 125
3 81 125 129
3 129 125 126
3 130 126 127
3 129 126 130
3 78 131 128
3 82 131 78
3 131 82 83
3 132 131 83
3 129 133 85
3 81 129 85
3 134 129 130
3 133 129 134
3 83 135 132
3 86 135 83
3 87 136 86
3 86 136 135
3 88 137 87
3 87 137 136
3 89 138 88
3 88 138 137
3 90 139 89
3 89 139 138
3 91 140 90
3 90 140 139
3 133 91 85
3 133 141 91
3 141 140 91
3 134 141 133
3 142 143 144
3 142 145 146
3 144 145 142
3 146 147 148
3 145 147 146
3 148 149 150
3 147 149 148
3 149 151 150
3 152 143 142
3 153 143 152
3 94 93 152
3 94 152 146
3 146 152 142
3 95 94 146
3 148 95 146
3 97 95 148
3 150 97 148
3 150 99 97
3 150 151 99
3 151 154 99
3 155 156 157
3 153 155 157
3 152 155 153
3 152 101 155
3 152 102 101
3 93 102 152
3 99 154 158
3 104 99 158
3 106 104 159
3 104 158 159
3 159 108 106
3 160 108 159
3 111 156 155
3 111 110 156
3 110 161 156
3 101 111 155
3 108 160 115
3 160 162 115
3 110 117 161
3 161 117 163
3 115 162 164
3 118 115 164
3 120 118 165
3 118 164 165
3 165 122 120
3 166 122 165
3 117 167 163
3 123 167 117
3 167 123 124
3 168 167 124
3 122 166 127
3 166 169 127
3 124 128 168
3 168 128 170
3 127 169 130
3 169 171 130
3 128 172 170
3 131 172 128
3 172 131 132
3 173 172 132
3 174 175 176
3 175 174 177
3 130 171 134
3 171 178 134
3 132 179 173
3 135 179 132
3 136 180 135
3 135 180 179
3 176 137 174
3 176 180 137
3 180 136 137
3 174 181 177
3 174 137 181
3 137 138 181
3 139 182 138
3 138 182 181
3 140 183 139
3 139 183 182
3 141 184 140
3 140 184 183
3 178 141 134
3 184 141 178
3 185 186 187
3 185 188 189
3 187 188 185
3 189 190 191
3 188 190 189
3 191 192 193
3 190 192 191
3 192 194 193
3 195 196 197
3 186 195 197
3 186 185 195
3 185 198 195
3 189 199 185
3 199 198 185
3 191 200 189
3 200 199 189
3 193 201 191
3 201 200 191
3 202 193 194
3 201 193 202
3 203 196 195
3 204 196 203
3 144 143 203
3 144 203 198
3 198 203 195
3 145 144 198
3 199 145 198
3 147 145 199
3 200 147 199
3 149 147 200
3 201 149 200
3 201 151 149
3 201 202 151
3 202 205 151
3 206 204 203
3 207 204 206
3 143 153 206
3 203 143 206
3 151 205 154
3 205 208 154
3 157 207 206
3 157 156 207
3 156 209 207
3 153 157 206
3 154 208 210
3 158 154 210
3 159 158 211
3 158 210 211
3 160 212 213
3 160 159 212
3 159 211 212
3 212 214 213
3 156 161 209
3 209 161 215
3 213 216 162
3 160 213 162
3 217 213 214
3 216 213 217
3 161 163 215
3 215 163 218
3 162 216 164
3 216 217 219
3 216 219 164
3 164 219 165
3 219 166 165
3 220 166 219
3 163 221 218
3 167 221 163
3 221 167 168
3 222 221 168
3 166 220 169
3 220 223 169
3 224 170 225
3 224 222 170
3 222 168 170
3 225 226 227
3 224 225 227
3 226 228 229
3 227 226 229
3 228 230 231
3 229 228 231
3 230 232 233
3 231 230 233
3 232 234 235
3 233 232 235
3 235 234 236
3 169 223 171
3 223 237 171
3 170 172 225
3 173 225 172
3 173 238 225
3 238 226 225
3 228 226 239
3 239 226 238
3 175 239 176
3 175 230 239
3 230 228 239
3 177 230 175
3 177 240 230
3 240 232 230
3 234 232 241
3 241 232 240
3 242 236 234
3 242 234 243
3 243 234 241
3 243 244 245
3 242 243 245
3 244 237 245
3 244 178 237
3 178 171 237
3 173 179 238
3 180 238 179
3 239 238 180
3 176 239 180
3 177 181 240
3 182 240 181
3 241 240 182
3 183 241 182
3 243 241 183
3 184 243 183
3 244 243 184
3 178 244 184
3 246 247 248
3 246 249 250
3 248 249 246
3 250 251 252
3 249 251 250
3 252 253 254
3 251 253 252
3 253 255 254
3 256 257 258
3 247 256 258
3 246 256 247
3 246 186 256
3 246 187 186
3 188 187 246
3 250 188 246
3 190 188 250
3 252 190 250
3 192 190 252
3 254 192 252
3 254 194 192
3 254 255 194
3 255 259 194
3 197 257 256
3 197 196 257
3 196 260 257
3 186 197 256
3 261 262 202
3 261 202 259
3 259 202 194
3 261 263 262
3 264 265 266
3 264 266 260
3 264 260 204
3 204 260 196
3 262 267 205
3 202 262 205
3 268 262 263
3 267 262 268
3 269 265 264
3 270 265 269
3 204 207 269
3 264 204 269
3 267 271 208
3 205 267 208
3 272 267 268
3 271 267 272
3 273 270 269
3 274 270 273
3 207 209 273
3 269 207 273
3 208 271 210
3 271 272 275
3 271 275 210
3 210 275 211
3 212 211 276
3 211 275 276
3 276 214 212
3 277 214 276
3 273 278 274
3 278 273 209
3 278 209 279
3 279 209 215
3 214 277 217
3 277 280 217
3 215 218 279
3 279 218 281
3 282 219 217
3 282 217 283
3 283 217 280
3 219 282 220
3 218 284 281
3 221 284 218
3 284 221 222
3 285 284 222
3 286 287 288
3 286 289 290
3 287 286 290
3 289 291 292
3 290 289 292
3 291 293 294
3 292 291 294
3 283 294 293
3 283 293 282
3 282 293 295
3 220 295 223
3 282 295 220
3 222 296 285
3 224 296 222
3 227 297 224
3 224 297 296
3 229 298 227
3 227 298 297
3 288 231 286
3 288 298 231
3 298 229 231
3 233 286 231
3 289 286 233
3 235 289 233
3 291 289 235
3 236 291 235
3 236 299 291
3 299 293 291
3 295 293 300
3 300 293 299
3 223 300 237
3 295 300 223
3 236 242 299
3 245 299 242
3 300 299 245
3 237 300 245
3 301 302 303
3 301 304 305
3 303 304 301
3 305 306 307
3 304 306 305
3 306 308 307
3 309 310 311
3 302 309 311
3 302 301 309
3 301 312 309
3 305 313 301
3 313 312 301
3 307 314 305
3 314 313 305
3 315 307 308
3 315 316 307
3 316 314 307
3 315 317 316
3 318 310 309
3 319 310 318
3 248 247 318
3 248 318 312
3 312 318 309
3 249 248 312
3 313 249 312
3 251 249 313
3 314 251 313
3 253 251 314
3 316 253 314
3 255 320 321
3 253 320 255
3 253 317 320
3 253 316 317
3 320 322 321
3 258 319 318
3 258 257 319
3 257 323 319
3 247 258 318
3 321 324 259
3 255 321 259
3 325 321 322
3 324 321 325
3 326 327 328
3 326 328 323
3 326 323 260
3 260 323 257
3 259 324 261
3 324 263 261
3 324 325 263
3 325 329 263
3 266 327 326
3 266 265 327
3 265 330 327
3 260 266 326
3 263 329 268
3 329 331 268
3 265 270 330
3 330 270 332
3 268 331 272
3 331 333 272
3 270 274 332
3 332 274 334
3 335 275 272
3 335 272 336
3 336 272 333
3 275 337 276
3 335 337 275
3 276 337 277
3 274 338 334
3 278 338 274
3 279 339 340
3 279 340 278
3 278 340 338
3 340 339 341
3 342 343 344
3 336 343 342
3 336 342 335
3 335 342 345
3 337 335 346
3 346 335 345
3 277 346 280
3 337 346 277
3 339 281 347
3 279 281 339
3 348 341 339
3 348 339 349
3 349 339 347
3 348 349 350
3 351 352 353
3 344 352 351
3 344 351 342
3 342 351 354
3 345 342 355
3 355 342 354
3 346 345 356
3 356 345 355
3 280 356 283
3 346 356 280
3 281 284 347
3 285 347 284
3 285 357 347
3 357 349 347
3 358 350 349
3 358 349 359
3 359 349 357
3 359 360 361
3 358 359 361
3 353 361 360
3 351 353 360
3 351 360 288
3 351 288 287
3 290 351 287
3 354 351 290
3 292 354 290
3 355 354 292
3 294 355 292
3 356 355 294
3 283 356 294
3 285 296 357
3 297 357 296
3 359 357 297
3 298 359 297
3 360 359 298
3 288 360 298
3 362 363 364
3 362 303 302
3 362 364 303
3 364 365 303
3 304 303 366
3 303 365 366
3 306 304 367
3 304 366 367
3 367 308 306
3 368 308 367
3 311 363 362
3 311 310 363
3 310 369 363
3 302 311 362
3 308 368 370
3 315 308 370
3 370 317 315
3 371 317 370
3 310 319 369
3 369 319 372
3 317 371 373
3 320 317 373
3 373 322 320
3 374 322 373
3 319 323 372
3 372 323 375
3 322 374 325
3 374 376 325
3 328 377 378
3 327 377 328
3 375 323 328
3 378 375 328
3 325 376 329
3 376 379 329
3 327 330 377
3 377 330 380
3 381 382 383
3 381 379 382
3 381 331 379
3 331 329 379
3 330 332 380
3 380 332 384
3 385 381 383
3 386 385 383
3 331 385 333
3 381 385 331
3 387 334 388
3 387 384 334
3 384 332 334
3 387 388 389
3 390 385 386
3 391 390 386
3 333 390 336
3 385 390 333
3 334 338 388
3 388 392 389
3 388 338 392
3 338 340 392
3 341 393 394
3 341 394 340
3 340 394 392
3 394 393 395
3 396 397 398
3 391 397 396
3 390 391 396
3 390 396 344
3 390 344 343
3 336 390 343
3 341 348 393
3 350 399 400
3 348 350 400
3 348 400 395
3 348 395 393
3 399 401 402
3 400 399 402
3 398 402 401
3 396 398 401
3 396 401 353
3 396 353 352
3 344 396 352
3 350 358 399
3 361 399 358
3 401 399 361
3 353 401 361
3 403 404 405
3 403 406 407
3 405 406 403
3 407 408 409
3 406 408 407
3 408 410 409
3 364 411 412
3 363 411 364
3 404 403 365
3 404 365 412
3 412 365 364
3 366 365 403
3 407 366 403
3 367 366 407
3 409 367 407
3 368 413 414
3 367 413 368
3 367 410 413
3 367 409 410
3 413 415 414
3 363 369 411
3 411 369 416
3 368 414 370
3 414 371 370
3 414 415 371
3 415 417 371
3 369 372 416
3 416 372 418
3 419 373 371
3 419 371 420
3 420 371 417
3 373 419 374
3 372 375 418
3 418 375 421
3 422 419 420
3 423 422 420
3 374 422 376
3 419 422 374
3 378 377 424
3 378 424 425
3 378 425 375
3 375 425 421
3 426 427 428
3 423 427 426
3 423 426 422
3 422 426 429
3 376 429 379
3 422 429 376
3 424 380 430
3 377 380 424
3 431 425 424
3 431 424 432
3 432 424 430
3 432 433 434
3 431 432 434
3 433 435 436
3 434 433 436
3 435 437 438
3 436 435 438
3 428 438 437
3 428 437 426
3 426 437 439
3 382 439 383
3 382 429 439
3 429 426 439
3 379 429 382
3 430 384 440
3 380 384 430
3 432 430 441
3 441 430 440
3 433 432 442
3 442 432 441
3 435 433 443
3 443 433 442
3 437 435 444
3 444 435 443
3 439 437 445
3 445 437 444
3 383 445 386
3 439 445 383
3 384 387 440
3 389 440 387
3 389 446 440
3 446 441 440
3 442 441 447
3 447 441 446
3 443 442 448
3 448 442 447
3 444 443 449
3 449 443 448
3 445 444 450
3 450 444 449
3 386 450 391
3 445 450 386
3 389 392 446
3 394 446 392
3 447 446 394
3 395 447 394
3 395 451 447
3 451 448 447
3 449 448 452
3 452 448 451
3 397 452 398
3 397 450 452
3 450 449 452
3 391 450 397
3 395 400 451
3 402 451 400
3 452 451 402
3 398 452 402
3 405 453 454
3 404 453 405
3 406 405 455
3 405 454 455
3 408 406 456
3 406 455 456
3 410 457 458
3 410 408 457
3 408 456 457
3 457 459 458
3 412 411 460
3 412 460 461
3 412 461 404
3 404 461 453
3 410 458 413
3 458 415 413
3 458 459 415
3 459 462 415
3 460 463 464
3 460 411 463
3 411 416 463
3 461 460 464
3 415 462 417
3 462 465 417
3 416 418 463
3 463 418 466
3 417 465 420
3 465 467 420
3 468 421 469
3 468 466 421
3 466 418 421
3 468 469 470
3 471 472 473
3 471 474 475
3 472 471 475
3 474 467 475
3 474 423 467
3 423 420 467
3 469 425 476
3 421 425 469
3 477 470 469
3 477 469 478
3 478 469 476
3 478 479 480
3 477 478 480
3 473 480 479
3 473 479 471
3 471 479 481
3 427 481 428
3 427 474 481
3 474 471 481
3 423 474 427
3 425 431 476
3 434 476 431
3 478 476 434
3 436 478 434
3 479 478 436
3 438 479 436
3 481 479 438
3 428 481 438
3 482 483 484
3 482 485 486
3 484 485 482
3 486 487 488
3 485 487 486
3 488 489 490
3 487 489 488
3 490 491 492
3 489 491 490
3 491 493 492
3 454 483 482
3 454 453 483
3 453 494 483
3 455 454 482
3 486 455 482
3 456 455 486
3 488 456 486
3 457 456 488
3 490 457 488
3 459 457 490
3 459 490 495
3 495 490 492
3 496 492 493
3 495 492 496
3 453 461 494
3 494 461 497
3 495 498 462
3 459 495 462
3 499 495 496
3 498 495 499
3 464 463 500
3 464 500 501
3 464 501 461
3 461 501 497
3 502 503 504
3 502 505 506
3 503 502 506
3 498 507 506
3 498 506 465
3 498 465 462
3 465 506 505
3 499 507 498
3 500 466 508
3 463 466 500
3 509 501 500
3 509 500 510
3 510 500 508
3 510 511 512
3 509 510 512
3 504 512 511
3 504 511 502
3 502 511 513
3 505 502 514
3 514 502 513
3 465 514 467
3 505 514 465
3 466 468 508
3 470 508 468
3 470 515 508
3 515 510 508
3 511 510 516
3 516 510 515
3 472 516 473
3 472 513 516
3 513 511 516
3 475 513 472
3 514 513 475
3 467 514 475
3 470 477 515
3 480 515 477
3 516 515 480
3 473 516 480
3 517 518 519
3 517 520 521
3 519 520 517
3 520 522 521
3 484 523 524
3 483 523 484
3 485 484 525
3 484 524 525
3 518 517 487
3 518 487 525
3 525 487 485
3 489 487 517
3 521 489 517
3 521 522 526
3 521 526 489
3 489 526 491
3 493 527 528
3 493 491 527
3 491 526 527
3 527 529 528
3 483 494 523
3 523 494 530
3 528 531 496
3 493 528 496
3 532 528 529
3 531 528 532
3 494 497 530
3 530 497 533
3 531 534 535
3 531 535 496
3 496 535 499
3 532 534 531
3 536 501 537
3 536 533 501
3 533 497 501
3 537 538 539
3 536 537 539
3 538 504 503
3 538 503 539
3 539 503 540
3 506 541 503
3 503 541 540
3 507 542 506
3 506 542 541
3 535 507 499
3 542 507 535
3 501 509 537
3 512 537 509
3 538 537 512
3 504 538 512
3 519 543 544
3 518 543 519
3 520 519 545
3 519 544 545
3 522 546 547
3 522 520 546
3 520 545 546
3 547 548 549
3 546 548 547
3 548 550 549
3 524 523 551
3 552 524 551
3 552 553 524
3 553 525 524
3 543 518 525
3 553 543 525
3 522 547 526
3 527 526 547
3 549 527 547
3 529 554 555
3 527 554 529
3 527 550 554
3 527 549 550
3 555 556 557
3 554 556 555
3 556 558 557
3 551 530 559
3 523 530 551
3 560 552 551
3 559 560 551
3 555 561 532
3 529 555 532
3 557 562 555
3 562 561 555
3 563 557 558
3 562 557 563
3 559 533 564
3 530 533 559
3 565 560 559
3 565 559 566
3 566 559 564
3 566 567 568
3 565 566 568
3 567 569 570
3 568 567 570
3 569 571 572
3 570 569 572
3 571 535 534
3 571 534 572
3 572 534 573
3 561 534 532
3 561 574 534
3 574 573 534
3 562 574 561
3 575 574 562
3 563 575 562
3 533 536 564
3 539 564 536
3 566 564 539
3 540 566 539
3 567 566 540
3 541 567 540
3 569 567 541
3 542 569 541
3 571 569 542
3 535 571 542
3 544 576 577
3 543 576 544
3 545 544 578
3 544 577 578
3 546 545 579
3 545 578 579
3 548 546 580
3 546 579 580
3 580 550 548
3 581 550 580
3 553 582 583
3 552 582 553
3 576 543 553
3 583 576 553
3 550 581 584
3 554 550 584
3 556 554 585
3 554 584 585
3 585 558 556
3 586 558 585
3 552 560 582
3 582 560 587
3 558 586 563
3 586 588 563
3 560 589 587
3 565 589 560
3 568 590 565
3 565 590 589
3 591 592 590
3 591 590 570
3 570 590 568
3 570 572 593
3 591 570 593
3 572 573 594
3 593 572 594
3 573 574 595
3 594 573 595
3 596 595 574
3 596 574 597
3 597 574 575
3 588 575 563
3 597 575 588
3 591 598 592
3 593 598 591
3 599 598 593
3 594 599 593
3 600 599 594
3 595 600 594
3 601 600 595
3 596 601 595
3 577 576 602
3 577 603 578
3 602 603 577
3 578 604 579
3 603 604 578
3 579 605 580
3 604 605 579
3 580 605 581
3 583 582 606
3 583 606 607
3 576 583 607
3 576 607 608
3 576 608 602
3 603 602 608
3 609 603 608
3 604 603 609
3 610 604 609
3 605 604 610
3 611 605 610
3 581 605 611
3 581 611 584
3 584 611 612
3 585 584 613
3 584 612 613
3 586 614 615
3 586 585 614
3 585 613 614
3 614 616 615
3 606 587 617
3 582 587 606
3 618 607 606
3 617 618 606
3 615 619 588
3 586 615 588
3 620 615 616
3 619 615 620
3 587 589 617
3 617 621 618
3 617 589 621
3 589 590 621
3 621 590 592
3 622 621 592
3 597 623 624
3 596 597 624
3 619 597 588
3 619 625 597
3 625 623 597
3 620 625 619
3 592 626 622
3 598 626 592
3 599 627 598
3 598 627 626
3 600 628 599
3 599 628 627
3 601 629 600
3 600 629 628
3 624 601 596
3 629 601 624
3 608 607 630
3 608 631 609
3 630 631 608
3 632 609 631
3 632 633 609
3 633 610 609
3 611 610 634
3 610 633 634
3 612 611 635
3 611 634 635
3 613 612 636
3 612 635 636
3 614 613 637
3 613 636 637
3 637 616 614
3 638 616 637
3 630 618 639
3 607 618 630
3 631 630 640
3 640 630 639
3 641 632 631
3 640 641 631
3 616 638 620
3 638 642 620
3 618 621 639
3 622 639 621
3 622 643 639
3 643 640 639
3 644 641 640
3 643 644 640
3 623 645 646
3 624 623 646
3 625 647 623
3 623 647 645
3 642 625 620
3 647 625 642
3 622 626 643
3 643 648 644
3 643 626 648
3 626 627 648
3 628 649 627
3 627 649 648
3 629 650 628
3 628 650 649
3 646 629 624
3 650 629 646
3 633 632 651
3 633 652 634
3 651 652 633
3 634 653 635
3 652 653 634
3 635 654 636
3 653 654 635
3 636 655 637
3 654 655 636
3 637 655 638
3 651 641 656
3 632 641 651
3 652 651 657
3 657 651 656
3 653 652 658
3 658 652 657
3 654 653 659
3 659 653 658
3 655 654 660
3 660 654 659
3 638 660 642
3 655 660 638
3 656 644 661
3 641 644 656
3 657 656 662
3 662 656 661
3 658 657 663
3 663 657 662
3 645 663 646
3 645 659 663
3 659 658 663
3 647 659 645
3 660 659 647
3 642 660 647
3 644 648 661
3 649 661 648
3 662 661 649
3 650 662 649
3 663 662 650
3 646 663 650
