# Supplementary material for: Subcortical shape biomarkers reveal limbic and basal ganglia damage in anti-LGI1 encephalitis
Source: Front Immunol. 2025 Jul 4;16:1623577. doi: 10.3389/fimmu.2025.1623577 (PMC12270846; doi:10.3389/fimmu.2025.1623577)
Supplement: Supplementary file 1 [file DataSheet1.zip › raw data/wmN02-R_Pall_first.vtk]

# vtk DataFile Version 3.0
this file was written using fslvtkio
ASCII
DATASET POLYDATA
POINTS 642 float
78.4901 128.793 71.7972
66.3459 126.012 71.7709
62.6714 115.696 71.8708
73.0005 119.539 71.9307
73.1521 123.551 78.1745
74.8543 122.603 65.8467
66.834 121.178 67.1484
66.9385 121.719 78.0642
71.6485 131.87 76.7874
67.2878 113.532 77.0755
67.8673 113.01 68.6871
72.3623 130.749 68.0055
69.4324 127.099 78.2935
73.5925 128.303 78.9285
69.8298 122.473 80.3724
66.1917 116.842 79.2712
70.0943 118.465 77.8773
69.5626 126.291 67.1965
70.7139 121.829 66.4437
74.5953 127.24 67.2476
66.4823 116.377 67.3725
71.494 117.686 67.166
73.105 121.508 74.9825
76.3582 127.044 75.843
76.8446 123.776 71.4696
74.9982 120.729 68.5425
78.1908 125.935 67.5393
66.2155 124.315 75.2399
64.2539 117.956 75.5585
63.7098 120.978 71.5163
65.6738 124.297 68.3984
63.394 117.732 68.1413
77.0436 132.204 69.0337
76.1815 132.381 74.4776
72.6061 133.208 71.9507
68.5956 129.44 69.4671
68.8014 129.48 74.1995
71.1725 115.08 70.4978
66.3938 110.722 72.7508
70.2698 115.653 74.4617
63.0007 111.722 69.1404
63.6114 112.473 75.3304
71.2096 128.094 79.5707
71.7849 125.542 80.2776
69.5271 125.065 80.0379
71.6632 123.047 79.5675
73.7307 125.766 79.1142
72.7341 130.451 78.2369
70.5291 129.67 77.7691
68.0974 124.472 78.3339
68.0881 122.194 79.7246
67.9382 119.684 80.1938
70.1096 120.318 79.4821
68.3461 117.405 79.3509
71.5769 121.153 78.0097
66.5669 119.324 78.688
66.6712 114.794 78.7945
68.7975 115.832 77.6875
70.3384 124.161 66.8114
72.679 124.809 66.3973
72.0689 126.822 67.1409
74.7897 125.072 66.1169
72.7597 122.355 66.0465
68.7054 121.424 66.8007
68.2235 123.79 67.1157
70.9037 128.589 67.5135
73.5301 129.071 67.7914
69.0027 117.053 67.0443
71.015 119.691 66.4263
68.6152 119.044 66.7202
73.139 120.266 66.5017
69.737 115.298 67.821
67.1309 114.561 67.8373
66.5847 118.726 67.0747
74.8665 124.284 75.3097
76.4099 125.465 73.6404
75.18 122.786 73.4994
77.7125 126.237 71.6421
77.5598 128.031 73.9182
74.8881 125.279 77.1968
73.0169 122.637 76.519
73.2213 120.364 73.5045
75.0728 121.616 71.7269
76.3696 122.065 69.8263
78.0772 124.675 69.5141
77.5056 122.93 67.4681
78.5218 127.432 69.6765
73.8522 120.073 70.2899
75.2901 121.218 66.8475
76.7353 124.333 66.1738
65.0071 121.176 75.3847
63.7348 119.616 73.7147
64.7098 122.518 73.5479
62.9227 118.41 71.678
63.3147 116.751 73.8161
65.5048 119.826 76.8937
66.5688 123.076 76.7095
66.1499 125.181 73.5156
64.9038 123.558 71.6641
64.4168 122.675 69.8204
63.1851 119.627 69.6563
64.2252 121.183 68.1175
62.5584 116.646 69.8253
65.9747 125.197 70.0498
66.0839 122.815 67.5273
64.9482 119.505 67.3963
77.4776 133.25 71.599
74.5355 134.151 73.4271
74.9813 133.783 69.8907
71.9184 132.929 74.5297
73.9256 132.529 76.0786
77.8904 130.782 73.2608
78.5755 130.691 70.425
74.5947 131.785 68.2099
72.5057 132.18 69.5228
70.6944 131.448 70.698
70.6006 131.549 73.1262
68.771 129.778 71.8222
70.2635 130.645 75.5544
70.2547 130.31 68.4294
67.2916 127.841 70.6878
67.3874 127.805 73.0206
68.9151 112.539 71.5068
68.5196 112.841 73.8292
70.6127 114.967 72.5125
68.8741 114.39 75.8344
66.6701 111.846 75.205
67.166 111.285 70.2398
69.8063 113.787 69.4394
72.045 117.346 71.2726
71.6748 117.626 73.2084
62.5681 111.025 72.2363
64.5199 110.419 74.6429
64.6078 110.103 70.568
65.1708 112.562 77.1667
62.9997 113.915 73.4597
62.4019 113.561 70.6678
65.5167 112.06 68.5803
75.288 127.685 77.747
74.9154 130.555 76.9547
76.7621 129.783 75.4878
77.7378 129.067 68.6972
75.7042 129.795 68.2166
76.5355 126.772 67.1187
70.1361 117.015 76.1604
71.5313 119.986 76.3807
71.603 118.626 74.7394
72.7868 118.104 69.6085
73.3505 118.983 67.8072
71.5518 116.161 68.6569
68.9951 128.389 76.3076
67.8461 125.776 76.7363
67.5097 126.964 74.8266
67.0121 127.014 68.879
67.3709 125.511 67.4792
68.6732 128.185 67.6747
63.8474 115.114 75.5553
65.1517 117.287 77.4672
64.7448 114.524 77.7343
64.6762 113.85 67.9335
64.7228 116.805 67.5575
62.8133 114.522 68.573
71.4972 126.861 80.1323
70.5859 125.386 80.3711
70.3548 126.62 79.9321
69.7496 123.862 80.4392
70.8049 124.121 80.4085
72.6376 126.945 79.7916
72.4002 128.166 79.452
70.209 127.602 79.1298
69.553 126.222 79.2904
71.7963 124.225 80.1121
72.8223 125.721 79.8558
72.7737 124.415 79.553
73.683 127.022 79.1858
70.795 122.866 80.1032
72.436 123.323 78.9181
73.4829 124.543 78.7705
71.9781 129.282 79.0575
70.7087 128.961 78.8347
71.4593 130.25 78.398
69.9682 128.389 78.1291
73.1644 129.364 78.6531
72.1512 131.35 77.7335
71.0662 130.844 77.432
68.8247 124.894 79.2125
68.8328 123.664 79.9568
68.1569 123.421 79.0798
68.8869 122.377 80.3159
68.8226 125.836 78.4153
67.5303 123.079 78.246
67.5357 122.006 78.9008
69.0806 119.99 80.0326
69.1993 118.864 79.4449
68.1578 118.484 79.9362
69.2916 117.931 78.7501
70.0422 119.297 78.7574
69.9803 121.306 80.1416
68.8795 121.057 80.366
67.108 118.285 79.8382
67.2929 117.114 79.6467
70.8578 120.646 78.7989
70.8552 121.706 79.6083
71.6751 122.014 78.8806
70.8172 119.817 77.9924
72.3364 122.445 78.1042
67.9991 120.995 80.066
67.1772 119.524 79.5637
67.2986 120.769 79.1922
66.3679 118.136 79.0978
66.7568 120.557 78.3714
67.5598 116.114 79.1843
68.6538 116.623 78.5889
67.8573 115.301 78.4459
69.4425 117.181 77.8588
66.403 115.752 79.2826
67.1013 114.118 78.0693
68.1072 114.614 77.5225
71.5009 124.5 66.6582
72.4114 125.813 66.7672
71.1742 125.541 66.9604
73.32 126.969 67.1134
73.6101 126.049 66.6775
71.6803 123.453 66.3857
70.6535 123.111 66.5834
70.0765 125.299 67.0039
70.8073 126.493 67.185
73.7269 125.016 66.2318
72.6617 123.576 66.1785
73.7627 123.742 65.9508
71.7292 122.255 66.2446
74.7038 126.179 66.6303
74.7838 123.785 65.8485
73.8144 122.527 65.8777
69.6125 122.826 66.7919
69.3152 124.022 66.9814
68.5555 122.658 66.9588
68.9459 125.056 67.144
69.7396 121.643 66.6426
67.7674 121.324 66.9765
67.5624 122.494 67.0929
71.4337 127.652 67.3766
72.7982 127.884 67.4365
72.2112 128.828 67.6195
74.0527 128.126 67.5636
70.259 127.405 67.3107
71.6493 129.707 67.674
72.9531 129.958 67.8395
70.0327 118.314 66.7036
69.8159 119.401 66.6084
68.7926 118.024 66.8079
69.6656 120.444 66.5549
70.7762 120.744 66.3765
71.1816 118.6 66.6521
70.2733 117.376 66.9968
67.7792 116.79 67.1572
67.5961 117.718 66.9071
71.7866 121.099 66.2213
72.0289 119.943 66.4269
72.9275 121.289 66.0817
72.2885 118.964 66.8142
74.0259 121.435 66.0607
69.4041 116.188 67.3311
68.0688 115.842 67.3742
68.4421 114.943 67.7652
66.8356 115.492 67.5471
70.617 116.505 67.4661
68.7691 114.132 68.2484
67.5133 113.735 68.1493
67.6015 118.862 66.8804
68.6938 120.317 66.7221
67.6242 120.11 66.9444
66.5403 117.555 67.1429
66.7153 119.976 67.1084
75.6303 124.893 74.4804
75.824 124.059 73.5287
74.9272 123.468 74.3922
76.0507 123.39 72.5729
76.6037 124.562 72.6557
76.3351 126.188 74.7455
75.6679 125.632 75.5064
74.0735 122.938 75.072
74.1877 122.284 74.3392
77.064 125.844 72.6631
77.0009 126.725 73.8342
77.6294 127.119 72.7751
76.9654 127.518 74.9141
77.2602 124.976 71.672
78.1326 127.503 71.7159
78.0804 128.388 72.8411
74.9264 124.854 76.2228
73.984 123.459 75.9454
74.0399 123.915 76.8596
73.1131 122.183 75.6918
75.6447 126.241 76.5213
74.0276 124.363 77.7719
73.0962 123.091 77.3464
74.2649 121.599 73.5942
75.2389 122.198 72.6456
74.2046 121.081 72.7091
76.0662 122.684 71.6714
73.2591 120.947 74.2705
73.1735 119.985 72.6596
73.9835 120.666 71.7772
77.3431 123.344 69.6416
78.0082 123.801 68.4636
77.1392 122.489 68.7358
78.0545 124.339 67.3416
78.3626 125.226 68.4167
77.4357 124.219 70.5314
76.6565 122.877 70.6477
75.9013 121.426 68.9968
76.5395 121.775 67.9284
78.3619 125.94 69.578
77.7822 125.371 70.6942
78.2058 126.792 70.6788
78.4108 126.661 68.6031
78.5497 128.137 70.7331
75.6727 121.884 70.8541
75.1666 121.166 69.9694
74.4345 120.872 70.9148
74.4853 120.426 69.4106
73.3652 119.851 71.1478
76.5337 122.029 66.9993
77.2702 123.512 66.6688
76.2671 122.682 66.1937
77.613 125.084 66.7368
75.3189 121.01 67.6642
75.1136 121.833 66.1892
75.7413 123.457 65.9441
64.3192 120.401 74.5921
64.1758 121.099 73.6269
64.881 121.931 74.4969
64.1256 121.647 72.6422
63.6805 120.398 72.725
64.0211 118.901 74.6583
64.5595 119.619 75.4266
65.5262 122.718 75.2166
65.4129 123.284 74.4603
63.2887 119.049 72.7466
63.4727 118.219 73.8235
63.0489 117.671 72.8208
63.7622 117.376 74.7281
63.2884 119.724 71.6976
62.7463 117.077 71.807
62.9546 116.298 72.8138
65.2188 120.459 76.1336
65.7404 122.143 76.02
65.9372 121.492 76.804
66.3064 123.61 75.9441
64.8339 118.87 76.2247
66.2023 120.829 77.501
66.7837 122.43 77.4212
65.3775 123.841 73.6233
64.7189 122.988 72.6279
65.4316 124.292 72.674
64.2266 122.27 71.6753
66.117 124.686 74.3856
66.1703 125.524 72.5982
65.6476 124.72 71.7197
63.7243 121.233 69.7694
63.6527 120.456 68.8547
64.2207 122.062 68.934
63.7482 119.581 68.1128
63.1673 118.818 68.7714
63.4206 120.354 70.5706
63.9722 121.83 70.6496
64.9754 123.407 69.0048
64.7896 122.732 68.241
62.8216 118.218 69.6674
63.0105 119.085 70.6919
62.665 117.623 70.7336
62.8825 117.194 68.8775
62.5703 116.201 70.8886
64.5867 123.051 70.8014
65.1779 123.877 69.888
65.4074 124.333 70.8067
65.7559 124.773 69.1855
66.099 125.57 70.9577
65.0296 122.024 67.7336
64.492 120.307 67.65
65.4684 121.187 67.4354
64.0652 118.647 67.644
65.6962 123.488 67.8792
66.4927 122.003 67.2944
65.8984 120.383 67.2579
76.1168 134.025 72.321
75.0222 134.201 71.5734
76.3864 133.922 70.6712
73.8263 133.749 71.0024
73.5908 134.026 72.512
75.5795 133.558 73.8657
76.8189 133.083 73.068
77.4289 133.023 70.1293
76.1805 133.335 69.3142
73.1086 133.825 73.9912
74.3241 133.519 74.827
72.8399 133.135 75.4907
75.1048 132.625 75.2164
72.305 133.263 73.2019
71.645 132.408 75.7294
72.6988 132.285 76.6135
77.7765 132.16 72.5287
78.2322 132.169 70.9988
78.4314 130.915 71.8639
78.0072 131.66 69.7482
77.1519 131.824 73.7639
78.3089 129.738 72.6146
78.725 129.702 71.1843
74.8676 132.961 68.8754
73.6995 133.132 69.7622
73.4991 132.17 68.6619
72.7974 132.933 70.6658
75.8252 132.296 68.5342
73.4373 131.262 67.9671
72.3126 131.486 68.6037
70.6878 131.624 71.8943
69.7015 130.68 72.4548
69.6457 130.656 71.2639
68.8441 129.776 72.988
69.6635 130.499 73.5757
71.5102 132.515 72.5396
71.7307 132.409 71.2804
69.5872 130.491 70.1694
68.7899 129.743 70.6497
70.3708 131.095 74.2819
71.2617 132.349 73.7358
70.998 131.847 75.0363
69.5472 130.111 74.7993
70.9122 131.287 76.2645
71.6085 131.984 70.1572
70.3647 130.924 69.5712
71.3296 131.241 69.0307
69.4245 130.015 69.0046
71.2451 130.541 68.0845
67.9633 128.913 71.2117
67.9979 128.923 72.4587
67.3475 127.9 71.8622
68.1013 128.758 73.5469
67.9048 128.743 70.086
66.7799 126.922 71.2754
66.8116 126.89 72.4294
68.6684 112.595 72.6927
69.6951 113.725 73.181
69.8855 113.62 72.0865
70.3244 115.065 73.5521
69.5442 114.083 74.1897
67.5014 111.736 73.3222
67.6341 111.586 72.1527
70.1216 113.682 71.0431
70.7954 114.79 71.5032
68.7282 113.565 74.8912
67.6234 112.282 74.4687
67.8169 113.055 75.613
66.5634 111.151 74.0454
69.5747 114.877 75.0763
68.1578 113.955 76.4981
66.904 112.694 76.2539
68.0575 111.776 70.955
69.3915 113.05 70.4107
68.5003 112.444 69.8273
70.5456 114.248 70.0406
66.7781 110.838 71.4608
67.5794 112.134 69.3006
68.8619 113.392 69.036
71.3284 116.074 71.8758
71.0428 116.217 72.924
71.8162 117.364 72.2643
70.9171 116.517 73.8071
71.6144 116.132 70.9518
72.4821 118.496 71.6289
72.3748 118.632 72.6031
63.3765 110.201 73.4027
64.4761 109.933 72.5882
63.3291 110.058 71.4783
65.5506 110.238 71.6746
65.4812 110.414 73.7221
63.7079 111.128 75.0507
62.965 111.436 73.8453
62.5491 110.986 70.6151
63.5868 110.601 69.815
65.7802 111.058 75.0353
64.7182 111.272 75.9825
65.8658 112.106 76.2518
64.2217 112.244 76.3714
66.2635 113.032 77.3853
62.7043 112.42 72.9587
62.4152 112.169 71.3508
62.5782 113.686 72.1006
62.3731 112.36 69.8996
63.1949 112.897 74.2491
62.8194 114.904 72.729
62.508 114.691 71.3099
64.9795 110.882 69.4449
66.0585 110.684 70.4461
66.4622 111.642 69.2662
64.1891 111.642 68.8175
66.7335 112.575 68.546
75.237 129.182 77.4585
75.9134 130.271 76.2389
76.0833 128.83 76.706
76.5666 131.148 74.9835
75.5518 131.553 75.7241
74.2948 129.47 78.0437
74.513 128.098 78.3559
75.9405 127.489 76.8312
76.6764 128.362 75.8606
74.5309 131.642 76.517
73.812 130.473 77.7302
73.2832 131.57 77.2406
74.4914 126.774 78.4883
75.2063 126.415 77.5581
74.3453 125.409 78.2442
77.2804 128.834 74.8929
77.3125 130.429 74.4048
77.8259 129.367 73.7189
76.7852 129.627 68.4726
76.1385 128.364 67.8863
77.1266 128.011 67.952
75.6234 127.149 67.2783
75.1382 128.484 67.8208
76.409 131.121 68.4474
77.5024 130.738 68.9648
77.9785 127.478 68.1665
77.4568 126.488 67.2551
74.5746 129.352 68.0679
75.2671 130.92 68.2284
74.0311 130.438 67.9737
78.2331 129.999 69.4572
78.3212 128.144 69.0904
78.6589 128.997 70.1474
76.7677 125.611 66.4592
75.639 126.01 66.4995
75.7317 124.691 66.0605
70.7354 118.56 76.2719
71.5354 119.342 75.5148
70.8453 117.824 75.4265
72.336 120.091 74.8854
72.264 120.796 75.6028
70.814 119.189 77.122
70.0929 117.802 77.0013
70.2374 116.337 75.3
70.9325 117.154 74.6258
72.2421 121.379 76.3488
71.5226 120.481 77.2023
72.2845 121.882 77.2731
69.5158 116.499 76.9499
69.5695 115.672 75.9537
68.8978 115.106 76.7745
71.5842 118.011 73.9972
72.4398 119.566 74.1898
72.4304 119.064 73.3612
73.1996 118.552 68.7054
72.4331 117.636 68.2391
72.254 117.04 69.1572
71.5557 116.932 67.8619
72.4217 118.289 67.4825
74.2007 119.854 68.2004
73.8513 119.474 69.1116
71.9977 116.566 70.0525
71.4495 115.553 69.5592
73.1711 119.488 67.1231
74.266 120.217 67.465
74.2306 120.738 66.5987
73.3234 119.145 69.9515
72.3296 117.624 70.4381
72.7882 118.84 70.8355
70.8025 114.924 69.0626
70.7472 115.739 68.1506
69.8287 114.494 68.5405
68.4743 127.078 76.5443
67.6258 126.369 75.7926
68.2391 127.713 75.536
66.8641 125.671 75.0893
66.992 125.109 75.9637
68.6593 126.442 77.4915
69.1996 127.756 77.3319
68.8334 128.951 75.2478
68.1114 128.248 74.5382
67.1044 124.469 76.6914
68.0163 125.175 77.5468
67.3545 123.765 77.4867
69.7214 128.967 77.1099
69.5396 129.547 75.9108
70.3426 130.171 76.6961
67.4658 127.433 73.9363
66.794 126.036 74.2306
66.7722 126.462 73.2939
67.0387 126.358 67.99
67.963 126.905 67.4834
67.7198 127.716 68.1914
69.0829 127.23 67.3244
68.4441 125.944 67.3163
66.4284 125.002 67.8594
66.3275 125.703 68.5884
67.7332 128.298 69.1252
68.505 128.917 68.466
67.8218 124.691 67.2336
66.6609 124.172 67.5449
67.1325 123.295 67.3002
66.399 126.1 69.4433
67.1744 127.49 69.7771
66.5879 126.491 70.4188
69.3923 129.298 68.0697
69.7499 128.32 67.4533
70.5024 129.535 67.7455
64.4277 116.156 76.6228
64.8886 115.887 77.6635
64.2762 114.714 76.623
65.4194 115.703 78.6263
65.6113 117.076 78.4299
64.6479 117.5 76.519
64.0523 116.546 75.6664
63.6616 113.741 75.4772
64.133 113.396 76.6301
65.816 118.297 78.1433
65.2734 118.531 77.1249
66.0251 119.599 77.7896
63.601 115.992 74.7636
63.3904 114.363 74.5676
63.174 115.365 73.7329
64.8147 113.402 77.5882
65.5808 114.725 78.6256
65.9944 113.689 78.1204
64.5609 115.248 67.7234
63.663 115.556 67.8521
63.5744 113.961 68.077
63.0542 116.108 68.325
63.9332 117.095 67.7507
65.5448 116.54 67.4911
65.5767 115.152 67.6792
63.7457 112.626 68.3019
62.6922 113.022 68.7644
64.7105 118.133 67.3661
65.6533 117.777 67.2254
65.7433 119.114 67.2189
65.9365 114.371 67.896
64.9791 112.854 68.1563
66.3298 113.374 68.1625
62.4243 113.964 69.5279
62.6202 115.733 69.1421
62.4758 115.183 70.3046
POLYGONS 1280  5120
3 164 162 163
3 163 44 164
3 162 43 163
3 164 42 162
3 166 165 163
3 163 43 166
3 165 44 163
3 166 14 165
3 168 167 162
3 162 42 168
3 167 43 162
3 168 13 167
3 170 169 164
3 164 44 170
3 169 42 164
3 170 12 169
3 173 171 172
3 172 46 173
3 171 43 172
3 173 45 171
3 167 174 172
3 172 43 167
3 174 46 172
3 167 13 174
3 175 166 171
3 171 45 175
3 166 43 171
3 175 14 166
3 177 176 173
3 173 46 177
3 176 45 173
3 177 4 176
3 180 178 179
3 179 48 180
3 178 42 179
3 180 47 178
3 169 181 179
3 179 42 169
3 181 48 179
3 169 12 181
3 182 168 178
3 178 47 182
3 168 42 178
3 182 13 168
3 184 183 180
3 180 48 184
3 183 47 180
3 184 8 183
3 187 185 186
3 186 50 187
3 185 44 186
3 187 49 185
3 165 188 186
3 186 44 165
3 188 50 186
3 165 14 188
3 189 170 185
3 185 49 189
3 170 44 185
3 189 12 170
3 191 190 187
3 187 50 191
3 190 49 187
3 191 7 190
3 194 192 193
3 193 53 194
3 192 52 193
3 194 51 192
3 196 195 193
3 193 52 196
3 195 53 193
3 196 16 195
3 198 197 192
3 192 51 198
3 197 52 192
3 198 14 197
3 200 199 194
3 194 53 200
3 199 51 194
3 200 15 199
3 203 201 202
3 202 45 203
3 201 52 202
3 203 54 201
3 197 175 202
3 202 52 197
3 175 45 202
3 197 14 175
3 204 196 201
3 201 54 204
3 196 52 201
3 204 16 196
3 176 205 203
3 203 45 176
3 205 54 203
3 176 4 205
3 208 206 207
3 207 55 208
3 206 51 207
3 208 50 206
3 199 209 207
3 207 51 199
3 209 55 207
3 199 15 209
3 188 198 206
3 206 50 188
3 198 51 206
3 188 14 198
3 210 191 208
3 208 55 210
3 191 50 208
3 210 7 191
3 213 211 212
3 212 57 213
3 211 53 212
3 213 56 211
3 195 214 212
3 212 53 195
3 214 57 212
3 195 16 214
3 215 200 211
3 211 56 215
3 200 53 211
3 215 15 200
3 217 216 213
3 213 57 217
3 216 56 213
3 217 9 216
3 220 218 219
3 219 60 220
3 218 59 219
3 220 58 218
3 222 221 219
3 219 59 222
3 221 60 219
3 222 19 221
3 224 223 218
3 218 58 224
3 223 59 218
3 224 18 223
3 226 225 220
3 220 60 226
3 225 58 220
3 226 17 225
3 229 227 228
3 228 62 229
3 227 59 228
3 229 61 227
3 223 230 228
3 228 59 223
3 230 62 228
3 223 18 230
3 231 222 227
3 227 61 231
3 222 59 227
3 231 19 222
3 233 232 229
3 229 62 233
3 232 61 229
3 233 5 232
3 236 234 235
3 235 64 236
3 234 58 235
3 236 63 234
3 225 237 235
3 235 58 225
3 237 64 235
3 225 17 237
3 238 224 234
3 234 63 238
3 224 58 234
3 238 18 224
3 240 239 236
3 236 64 240
3 239 63 236
3 240 6 239
3 243 241 242
3 242 66 243
3 241 60 242
3 243 65 241
3 221 244 242
3 242 60 221
3 244 66 242
3 221 19 244
3 245 226 241
3 241 65 245
3 226 60 241
3 245 17 226
3 247 246 243
3 243 66 247
3 246 65 243
3 247 11 246
3 250 248 249
3 249 69 250
3 248 68 249
3 250 67 248
3 252 251 249
3 249 68 252
3 251 69 249
3 252 18 251
3 254 253 248
3 248 67 254
3 253 68 248
3 254 21 253
3 256 255 250
3 250 69 256
3 255 67 250
3 256 20 255
3 259 257 258
3 258 70 259
3 257 68 258
3 259 62 257
3 253 260 258
3 258 68 253
3 260 70 258
3 253 21 260
3 230 252 257
3 257 62 230
3 252 68 257
3 230 18 252
3 261 233 259
3 259 70 261
3 233 62 259
3 261 5 233
3 264 262 263
3 263 72 264
3 262 67 263
3 264 71 262
3 255 265 263
3 263 67 255
3 265 72 263
3 255 20 265
3 266 254 262
3 262 71 266
3 254 67 262
3 266 21 254
3 268 267 264
3 264 72 268
3 267 71 264
3 268 10 267
3 271 269 270
3 270 63 271
3 269 69 270
3 271 73 269
3 251 238 270
3 270 69 251
3 238 63 270
3 251 18 238
3 272 256 269
3 269 73 272
3 256 69 269
3 272 20 256
3 239 273 271
3 271 63 239
3 273 73 271
3 239 6 273
3 276 274 275
3 275 76 276
3 274 75 275
3 276 74 274
3 278 277 275
3 275 75 278
3 277 76 275
3 278 24 277
3 280 279 274
3 274 74 280
3 279 75 274
3 280 23 279
3 282 281 276
3 276 76 282
3 281 74 276
3 282 22 281
3 285 283 284
3 284 78 285
3 283 75 284
3 285 77 283
3 279 286 284
3 284 75 279
3 286 78 284
3 279 23 286
3 287 278 283
3 283 77 287
3 278 75 283
3 287 24 278
3 289 288 285
3 285 78 289
3 288 77 285
3 289 0 288
3 292 290 291
3 291 80 292
3 290 74 291
3 292 79 290
3 281 293 291
3 291 74 281
3 293 80 291
3 281 22 293
3 294 280 290
3 290 79 294
3 280 74 290
3 294 23 280
3 296 295 292
3 292 80 296
3 295 79 292
3 296 4 295
3 299 297 298
3 298 82 299
3 297 76 298
3 299 81 297
3 277 300 298
3 298 76 277
3 300 82 298
3 277 24 300
3 301 282 297
3 297 81 301
3 282 76 297
3 301 22 282
3 303 302 299
3 299 82 303
3 302 81 299
3 303 3 302
3 306 304 305
3 305 85 306
3 304 84 305
3 306 83 304
3 308 307 305
3 305 84 308
3 307 85 305
3 308 26 307
3 310 309 304
3 304 83 310
3 309 84 304
3 310 24 309
3 312 311 306
3 306 85 312
3 311 83 306
3 312 25 311
3 315 313 314
3 314 77 315
3 313 84 314
3 315 86 313
3 309 287 314
3 314 84 309
3 287 77 314
3 309 24 287
3 316 308 313
3 313 86 316
3 308 84 313
3 316 26 308
3 288 317 315
3 315 77 288
3 317 86 315
3 288 0 317
3 320 318 319
3 319 87 320
3 318 83 319
3 320 82 318
3 311 321 319
3 319 83 311
3 321 87 319
3 311 25 321
3 300 310 318
3 318 82 300
3 310 83 318
3 300 24 310
3 322 303 320
3 320 87 322
3 303 82 320
3 322 3 303
3 325 323 324
3 324 89 325
3 323 85 324
3 325 88 323
3 307 326 324
3 324 85 307
3 326 89 324
3 307 26 326
3 327 312 323
3 323 88 327
3 312 85 323
3 327 25 312
3 329 328 325
3 325 89 329
3 328 88 325
3 329 5 328
3 332 330 331
3 331 92 332
3 330 91 331
3 332 90 330
3 334 333 331
3 331 91 334
3 333 92 331
3 334 29 333
3 336 335 330
3 330 90 336
3 335 91 330
3 336 28 335
3 338 337 332
3 332 92 338
3 337 90 332
3 338 27 337
3 341 339 340
3 340 94 341
3 339 91 340
3 341 93 339
3 335 342 340
3 340 91 335
3 342 94 340
3 335 28 342
3 343 334 339
3 339 93 343
3 334 91 339
3 343 29 334
3 345 344 341
3 341 94 345
3 344 93 341
3 345 2 344
3 348 346 347
3 347 96 348
3 346 90 347
3 348 95 346
3 337 349 347
3 347 90 337
3 349 96 347
3 337 27 349
3 350 336 346
3 346 95 350
3 336 90 346
3 350 28 336
3 352 351 348
3 348 96 352
3 351 95 348
3 352 7 351
3 355 353 354
3 354 98 355
3 353 92 354
3 355 97 353
3 333 356 354
3 354 92 333
3 356 98 354
3 333 29 356
3 357 338 353
3 353 97 357
3 338 92 353
3 357 27 338
3 359 358 355
3 355 98 359
3 358 97 355
3 359 1 358
3 362 360 361
3 361 101 362
3 360 100 361
3 362 99 360
3 364 363 361
3 361 100 364
3 363 101 361
3 364 31 363
3 366 365 360
3 360 99 366
3 365 100 360
3 366 29 365
3 368 367 362
3 362 101 368
3 367 99 362
3 368 30 367
3 371 369 370
3 370 93 371
3 369 100 370
3 371 102 369
3 365 343 370
3 370 100 365
3 343 93 370
3 365 29 343
3 372 364 369
3 369 102 372
3 364 100 369
3 372 31 364
3 344 373 371
3 371 93 344
3 373 102 371
3 344 2 373
3 376 374 375
3 375 103 376
3 374 99 375
3 376 98 374
3 367 377 375
3 375 99 367
3 377 103 375
3 367 30 377
3 356 366 374
3 374 98 356
3 366 99 374
3 356 29 366
3 378 359 376
3 376 103 378
3 359 98 376
3 378 1 359
3 381 379 380
3 380 105 381
3 379 101 380
3 381 104 379
3 363 382 380
3 380 101 363
3 382 105 380
3 363 31 382
3 383 368 379
3 379 104 383
3 368 101 379
3 383 30 368
3 385 384 381
3 381 105 385
3 384 104 381
3 385 6 384
3 388 386 387
3 387 108 388
3 386 107 387
3 388 106 386
3 390 389 387
3 387 107 390
3 389 108 387
3 390 34 389
3 392 391 386
3 386 106 392
3 391 107 386
3 392 33 391
3 394 393 388
3 388 108 394
3 393 106 388
3 394 32 393
3 397 395 396
3 396 110 397
3 395 107 396
3 397 109 395
3 391 398 396
3 396 107 391
3 398 110 396
3 391 33 398
3 399 390 395
3 395 109 399
3 390 107 395
3 399 34 390
3 401 400 397
3 397 110 401
3 400 109 397
3 401 8 400
3 404 402 403
3 403 112 404
3 402 106 403
3 404 111 402
3 393 405 403
3 403 106 393
3 405 112 403
3 393 32 405
3 406 392 402
3 402 111 406
3 392 106 402
3 406 33 392
3 408 407 404
3 404 112 408
3 407 111 404
3 408 0 407
3 411 409 410
3 410 114 411
3 409 108 410
3 411 113 409
3 389 412 410
3 410 108 389
3 412 114 410
3 389 34 412
3 413 394 409
3 409 113 413
3 394 108 409
3 413 32 394
3 415 414 411
3 411 114 415
3 414 113 411
3 415 11 414
3 418 416 417
3 417 117 418
3 416 116 417
3 418 115 416
3 420 419 417
3 417 116 420
3 419 117 417
3 420 36 419
3 422 421 416
3 416 115 422
3 421 116 416
3 422 34 421
3 424 423 418
3 418 117 424
3 423 115 418
3 424 35 423
3 427 425 426
3 426 109 427
3 425 116 426
3 427 118 425
3 421 399 426
3 426 116 421
3 399 109 426
3 421 34 399
3 428 420 425
3 425 118 428
3 420 116 425
3 428 36 420
3 400 429 427
3 427 109 400
3 429 118 427
3 400 8 429
3 432 430 431
3 431 119 432
3 430 115 431
3 432 114 430
3 423 433 431
3 431 115 423
3 433 119 431
3 423 35 433
3 412 422 430
3 430 114 412
3 422 115 430
3 412 34 422
3 434 415 432
3 432 119 434
3 415 114 432
3 434 11 415
3 437 435 436
3 436 121 437
3 435 117 436
3 437 120 435
3 419 438 436
3 436 117 419
3 438 121 436
3 419 36 438
3 439 424 435
3 435 120 439
3 424 117 435
3 439 35 424
3 441 440 437
3 437 121 441
3 440 120 437
3 441 1 440
3 444 442 443
3 443 124 444
3 442 123 443
3 444 122 442
3 446 445 443
3 443 123 446
3 445 124 443
3 446 39 445
3 448 447 442
3 442 122 448
3 447 123 442
3 448 38 447
3 450 449 444
3 444 124 450
3 449 122 444
3 450 37 449
3 453 451 452
3 452 126 453
3 451 123 452
3 453 125 451
3 447 454 452
3 452 123 447
3 454 126 452
3 447 38 454
3 455 446 451
3 451 125 455
3 446 123 451
3 455 39 446
3 457 456 453
3 453 126 457
3 456 125 453
3 457 9 456
3 460 458 459
3 459 128 460
3 458 122 459
3 460 127 458
3 449 461 459
3 459 122 449
3 461 128 459
3 449 37 461
3 462 448 458
3 458 127 462
3 448 122 458
3 462 38 448
3 464 463 460
3 460 128 464
3 463 127 460
3 464 10 463
3 467 465 466
3 466 130 467
3 465 124 466
3 467 129 465
3 445 468 466
3 466 124 445
3 468 130 466
3 445 39 468
3 469 450 465
3 465 129 469
3 450 124 465
3 469 37 450
3 471 470 467
3 467 130 471
3 470 129 467
3 471 3 470
3 474 472 473
3 473 133 474
3 472 132 473
3 474 131 472
3 476 475 473
3 473 132 476
3 475 133 473
3 476 38 475
3 478 477 472
3 472 131 478
3 477 132 472
3 478 41 477
3 480 479 474
3 474 133 480
3 479 131 474
3 480 40 479
3 483 481 482
3 482 134 483
3 481 132 482
3 483 126 481
3 477 484 482
3 482 132 477
3 484 134 482
3 477 41 484
3 454 476 481
3 481 126 454
3 476 132 481
3 454 38 476
3 485 457 483
3 483 134 485
3 457 126 483
3 485 9 457
3 488 486 487
3 487 136 488
3 486 131 487
3 488 135 486
3 479 489 487
3 487 131 479
3 489 136 487
3 479 40 489
3 490 478 486
3 486 135 490
3 478 131 486
3 490 41 478
3 492 491 488
3 488 136 492
3 491 135 488
3 492 2 491
3 495 493 494
3 494 127 495
3 493 133 494
3 495 137 493
3 475 462 494
3 494 133 475
3 462 127 494
3 475 38 462
3 496 480 493
3 493 137 496
3 480 133 493
3 496 40 480
3 463 497 495
3 495 127 463
3 497 137 495
3 463 10 497
3 500 498 499
3 499 140 500
3 498 139 499
3 500 138 498
3 502 501 499
3 499 139 502
3 501 140 499
3 502 33 501
3 504 503 498
3 498 138 504
3 503 139 498
3 504 13 503
3 506 505 500
3 500 140 506
3 505 138 500
3 506 23 505
3 509 507 508
3 508 47 509
3 507 139 508
3 509 110 507
3 503 182 508
3 508 139 503
3 182 47 508
3 503 13 182
3 398 502 507
3 507 110 398
3 502 139 507
3 398 33 502
3 183 401 509
3 509 47 183
3 401 110 509
3 183 8 401
3 512 510 511
3 511 79 512
3 510 138 511
3 512 46 510
3 505 294 511
3 511 138 505
3 294 79 511
3 505 23 294
3 174 504 510
3 510 46 174
3 504 138 510
3 174 13 504
3 295 177 512
3 512 79 295
3 177 46 512
3 295 4 177
3 515 513 514
3 514 111 515
3 513 140 514
3 515 78 513
3 501 406 514
3 514 140 501
3 406 111 514
3 501 33 406
3 286 506 513
3 513 78 286
3 506 140 513
3 286 23 506
3 407 289 515
3 515 111 407
3 289 78 515
3 407 0 289
3 518 516 517
3 517 143 518
3 516 142 517
3 518 141 516
3 520 519 517
3 517 142 520
3 519 143 517
3 520 19 519
3 522 521 516
3 516 141 522
3 521 142 516
3 522 32 521
3 524 523 518
3 518 143 524
3 523 141 518
3 524 26 523
3 527 525 526
3 526 113 527
3 525 142 526
3 527 66 525
3 521 413 526
3 526 142 521
3 413 113 526
3 521 32 413
3 244 520 525
3 525 66 244
3 520 142 525
3 244 19 520
3 414 247 527
3 527 113 414
3 247 66 527
3 414 11 247
3 530 528 529
3 529 86 530
3 528 141 529
3 530 112 528
3 523 316 529
3 529 141 523
3 316 86 529
3 523 26 316
3 405 522 528
3 528 112 405
3 522 141 528
3 405 32 522
3 317 408 530
3 530 86 317
3 408 112 530
3 317 0 408
3 533 531 532
3 532 61 533
3 531 143 532
3 533 89 531
3 519 231 532
3 532 143 519
3 231 61 532
3 519 19 231
3 326 524 531
3 531 89 326
3 524 143 531
3 326 26 524
3 232 329 533
3 533 61 232
3 329 89 533
3 232 5 329
3 536 534 535
3 535 146 536
3 534 145 535
3 536 144 534
3 538 537 535
3 535 145 538
3 537 146 535
3 538 22 537
3 540 539 534
3 534 144 540
3 539 145 534
3 540 16 539
3 542 541 536
3 536 146 542
3 541 144 536
3 542 39 541
3 545 543 544
3 544 54 545
3 543 145 544
3 545 80 543
3 539 204 544
3 544 145 539
3 204 54 544
3 539 16 204
3 293 538 543
3 543 80 293
3 538 145 543
3 293 22 538
3 205 296 545
3 545 54 205
3 296 80 545
3 205 4 296
3 548 546 547
3 547 125 548
3 546 144 547
3 548 57 546
3 541 455 547
3 547 144 541
3 455 125 547
3 541 39 455
3 214 540 546
3 546 57 214
3 540 144 546
3 214 16 540
3 456 217 548
3 548 125 456
3 217 57 548
3 456 9 217
3 551 549 550
3 550 81 551
3 549 146 550
3 551 130 549
3 537 301 550
3 550 146 537
3 301 81 550
3 537 22 301
3 468 542 549
3 549 130 468
3 542 146 549
3 468 39 542
3 302 471 551
3 551 81 302
3 471 130 551
3 302 3 471
3 554 552 553
3 553 149 554
3 552 148 553
3 554 147 552
3 556 555 553
3 553 148 556
3 555 149 553
3 556 21 555
3 558 557 552
3 552 147 558
3 557 148 552
3 558 25 557
3 560 559 554
3 554 149 560
3 559 147 554
3 560 37 559
3 563 561 562
3 562 88 563
3 561 148 562
3 563 70 561
3 557 327 562
3 562 148 557
3 327 88 562
3 557 25 327
3 260 556 561
3 561 70 260
3 556 148 561
3 260 21 556
3 328 261 563
3 563 88 328
3 261 70 563
3 328 5 261
3 566 564 565
3 565 129 566
3 564 147 565
3 566 87 564
3 559 469 565
3 565 147 559
3 469 129 565
3 559 37 469
3 321 558 564
3 564 87 321
3 558 147 564
3 321 25 558
3 470 322 566
3 566 129 470
3 322 87 566
3 470 3 322
3 569 567 568
3 568 71 569
3 567 149 568
3 569 128 567
3 555 266 568
3 568 149 555
3 266 71 568
3 555 21 266
3 461 560 567
3 567 128 461
3 560 149 567
3 461 37 560
3 267 464 569
3 569 71 267
3 464 128 569
3 267 10 464
3 572 570 571
3 571 152 572
3 570 151 571
3 572 150 570
3 574 573 571
3 571 151 574
3 573 152 571
3 574 27 573
3 576 575 570
3 570 150 576
3 575 151 570
3 576 12 575
3 578 577 572
3 572 152 578
3 577 150 572
3 578 36 577
3 581 579 580
3 580 49 581
3 579 151 580
3 581 96 579
3 575 189 580
3 580 151 575
3 189 49 580
3 575 12 189
3 349 574 579
3 579 96 349
3 574 151 579
3 349 27 574
3 190 352 581
3 581 49 190
3 352 96 581
3 190 7 352
3 584 582 583
3 583 118 584
3 582 150 583
3 584 48 582
3 577 428 583
3 583 150 577
3 428 118 583
3 577 36 428
3 181 576 582
3 582 48 181
3 576 150 582
3 181 12 576
3 429 184 584
3 584 118 429
3 184 48 584
3 429 8 184
3 587 585 586
3 586 97 587
3 585 152 586
3 587 121 585
3 573 357 586
3 586 152 573
3 357 97 586
3 573 27 357
3 438 578 585
3 585 121 438
3 578 152 585
3 438 36 578
3 358 441 587
3 587 97 358
3 441 121 587
3 358 1 441
3 590 588 589
3 589 155 590
3 588 154 589
3 590 153 588
3 592 591 589
3 589 154 592
3 591 155 589
3 592 17 591
3 594 593 588
3 588 153 594
3 593 154 588
3 594 30 593
3 596 595 590
3 590 155 596
3 595 153 590
3 596 35 595
3 599 597 598
3 598 104 599
3 597 154 598
3 599 64 597
3 593 383 598
3 598 154 593
3 383 104 598
3 593 30 383
3 237 592 597
3 597 64 237
3 592 154 597
3 237 17 592
3 384 240 599
3 599 104 384
3 240 64 599
3 384 6 240
3 602 600 601
3 601 120 602
3 600 153 601
3 602 103 600
3 595 439 601
3 601 153 595
3 439 120 601
3 595 35 439
3 377 594 600
3 600 103 377
3 594 153 600
3 377 30 594
3 440 378 602
3 602 120 440
3 378 103 602
3 440 1 378
3 605 603 604
3 604 65 605
3 603 155 604
3 605 119 603
3 591 245 604
3 604 155 591
3 245 65 604
3 591 17 245
3 433 596 603
3 603 119 433
3 596 155 603
3 433 35 596
3 246 434 605
3 605 65 246
3 434 119 605
3 246 11 434
3 608 606 607
3 607 158 608
3 606 157 607
3 608 156 606
3 610 609 607
3 607 157 610
3 609 158 607
3 610 15 609
3 612 611 606
3 606 156 612
3 611 157 606
3 612 28 611
3 614 613 608
3 608 158 614
3 613 156 608
3 614 41 613
3 617 615 616
3 616 95 617
3 615 157 616
3 617 55 615
3 611 350 616
3 616 157 611
3 350 95 616
3 611 28 350
3 209 610 615
3 615 55 209
3 610 157 615
3 209 15 610
3 351 210 617
3 617 95 351
3 210 55 617
3 351 7 210
3 620 618 619
3 619 135 620
3 618 156 619
3 620 94 618
3 613 490 619
3 619 156 613
3 490 135 619
3 613 41 490
3 342 612 618
3 618 94 342
3 612 156 618
3 342 28 612
3 491 345 620
3 620 135 491
3 345 94 620
3 491 2 345
3 623 621 622
3 622 56 623
3 621 158 622
3 623 134 621
3 609 215 622
3 622 158 609
3 215 56 622
3 609 15 215
3 484 614 621
3 621 134 484
3 614 158 621
3 484 41 614
3 216 485 623
3 623 56 216
3 485 134 623
3 216 9 485
3 626 624 625
3 625 161 626
3 624 160 625
3 626 159 624
3 628 627 625
3 625 160 628
3 627 161 625
3 628 31 627
3 630 629 624
3 624 159 630
3 629 160 624
3 630 20 629
3 632 631 626
3 626 161 632
3 631 159 626
3 632 40 631
3 635 633 634
3 634 73 635
3 633 160 634
3 635 105 633
3 629 272 634
3 634 160 629
3 272 73 634
3 629 20 272
3 382 628 633
3 633 105 382
3 628 160 633
3 382 31 628
3 273 385 635
3 635 73 273
3 385 105 635
3 273 6 385
3 638 636 637
3 637 137 638
3 636 159 637
3 638 72 636
3 631 496 637
3 637 159 631
3 496 137 637
3 631 40 496
3 265 630 636
3 636 72 265
3 630 159 636
3 265 20 630
3 497 268 638
3 638 137 497
3 268 72 638
3 497 10 268
3 641 639 640
3 640 102 641
3 639 161 640
3 641 136 639
3 627 372 640
3 640 161 627
3 372 102 640
3 627 31 372
3 489 632 639
3 639 136 489
3 632 161 639
3 489 40 632
3 373 492 641
3 641 102 373
3 492 136 641
3 373 2 492
