# Supplementary material for: Subcortical shape biomarkers reveal limbic and basal ganglia damage in anti-LGI1 encephalitis
Source: Front Immunol. 2025 Jul 4;16:1623577. doi: 10.3389/fimmu.2025.1623577 (PMC12270846; doi:10.3389/fimmu.2025.1623577)
Supplement: Supplementary file 1 [file DataSheet1.zip › raw data/wmN02-R_Puta_first.vtk]

# vtk DataFile Version 3.0
this file was written using fslvtkio
ASCII
DATASET POLYDATA
POINTS 642 float
70.8569 132.411 74.0482
62.3491 139.487 68.741
56.8443 122.746 70.4029
64.8597 116.935 76.7096
66.786 124.476 86.7702
67.7879 127.977 67.1678
64.0388 129.837 63.7226
59.7436 129.36 80.6498
67.2721 140.947 78.4255
59.7268 112.976 80.4605
59.6368 111.359 65.6022
74.7729 141.172 62.7063
62.7342 136.612 81.7301
67.1604 133.33 84.5774
62.1041 126.712 87.028
58.9892 121.093 82.1603
62.9867 117.107 87.219
70.4515 136.944 60.4295
66.6129 128.897 64.4486
76.7562 132.893 61.7468
60.3452 118.418 63.1228
63.5734 117.974 66.5504
66.6412 118.601 82.6413
69.6119 128.647 81.1227
67.0518 125.299 75.9662
64.123 121.389 71.5357
70.9918 131.188 68.9776
60.4533 135.659 75.1432
57.4026 125.837 75.8229
59.2913 131.457 69.2217
64.212 136.563 64.0632
59.3062 125.103 65.8021
75.7612 137.243 67.9585
70.6103 137.42 76.0876
71.4041 144.667 70.0592
68.0647 144.06 64.6325
64.4839 143.635 73.7854
62.7198 111.653 72.3583
58.1771 108.251 72.7659
63.0947 109.701 80.4724
57.7782 115.186 67.597
57.8002 116.774 75.2055
64.6536 135.188 84.4638
64.6006 130.314 87.2303
62.3947 131.527 84.838
64.4697 125.361 88.3692
67.2586 129.042 86.0678
67.2398 137.393 81.7532
64.8087 139.937 81.2114
61.3086 133.021 81.1954
60.5649 128.314 83.9175
60.2596 123.882 85.0487
62.2021 121.852 88.0669
60.7764 119.108 85.1339
65.2101 120.531 87.9382
59.0004 125.299 81.6119
59.5133 117.046 81.4679
61.0283 114.716 84.1573
69.6204 133.141 61.0917
71.8956 131.784 62.1146
73.8812 134.776 59.6612
72.3508 130.975 64.4415
67.2258 128.362 65.6818
65.5691 129.304 63.3745
67.1432 133.987 61.9117
73.1195 139.177 60.7478
77.3314 136.649 61.1338
62.3966 117.875 63.5949
63.9077 122.589 65.9933
63.0095 123.345 64.8661
64.4657 123.278 67.4706
61.842 114.275 65.3483
59.2501 114.521 61.9803
62.308 124.779 64.6488
68.3659 123.654 82.1072
68.8448 126.334 78.6771
67.3226 121.821 79.4549
68.7866 129.029 75.0689
70.1851 130.533 77.6298
68.501 126.66 84.3253
66.9978 121.532 85.0253
65.993 117.667 79.4625
65.6284 121.372 76.6038
65.4765 124.085 73.5325
67.9227 128.618 72.5548
67.0732 126.914 70.5288
71.183 132.284 71.223
64.1121 119.383 74.2308
65.4294 124.865 69.2083
69.8937 129.73 67.6535
58.8836 130.667 75.4861
58.0619 129.011 72.5542
59.496 133.487 72.2695
57.7656 127.119 69.6678
57.1389 124.334 73.0736
58.3887 127.708 78.4201
60.1699 132.682 78.0013
60.9864 137.972 72.0111
60.656 135.789 68.9333
61.5563 133.949 66.7008
59.3953 128.759 67.1492
61.7342 131.262 65.1345
57.5472 123.608 67.7318
63.3264 138.473 66.0635
64.2518 133.264 63.5711
61.6857 127.506 64.8029
73.2601 138.122 71.8313
71.3582 141.18 72.6231
73.9177 141.236 68.4281
69.097 143.389 74.259
69.0213 139.469 77.0887
71.5085 134.783 75.0348
73.6207 134.994 71.3533
76.3805 139.162 65.0241
73.6853 144.223 65.8959
70.0398 146.358 67.0632
67.841 146.026 72.5086
66.0726 145.032 69.0724
65.9386 143.383 76.8252
71.6035 143.761 62.7781
64.9421 142.18 66.8397
63.572 141.684 71.0179
61.1171 107.597 72.5616
60.6212 106.47 77.4809
63.1114 109.826 76.3551
60.8655 110.164 81.8216
59.2405 110.094 77.1098
58.6402 108.217 68.5096
61.5532 111.249 68.8853
63.6154 114.353 74.8473
64.5612 113.304 78.5804
57.4496 115.554 71.4271
57.7107 112.156 74.197
57.445 111.163 69.5164
58.3138 114.604 77.9774
57.27 119.87 72.8343
57.3923 119.116 69.2567
57.3374 112.708 64.8791
68.7928 131.292 82.8663
68.885 135.558 80.3803
70.2579 133.388 78.7762
74.9449 133.797 68.6293
77.8665 134.776 64.9889
74.817 132.141 65.6221
63.0261 112.659 84.3448
65.3869 117.205 85.5301
64.8384 114.281 81.8431
63.0151 116.471 72.1788
63.6925 119.979 69.1908
62.943 114.774 69.1273
63.3612 140.617 77.8607
61.6369 136.614 78.32
62.1576 139.915 74.6553
66.2937 140.626 63.9152
67.04 137.183 62.0006
69.6285 140.871 61.7365
57.2319 121.37 75.7577
57.8738 123.31 79.0512
58.2664 118.824 78.6136
58.2308 116.669 64.28
60.0092 122.078 64.8304
57.7192 119.987 66.3238
64.5359 132.792 86.1195
63.2622 131.059 86.3495
63.3334 133.547 84.9749
62.1697 129.189 86.1031
63.1827 128.736 87.4811
65.8342 131.862 85.9871
65.8773 134.158 84.857
63.4873 135.816 83.3455
62.487 133.972 83.5025
64.5547 128.069 88.0975
65.9796 129.636 86.8021
65.7333 127.264 87.45
67.0343 131.169 85.3911
63.2661 126.296 88.0884
65.7092 124.902 87.6528
66.8215 126.75 86.6245
66.0245 136.433 83.458
64.7038 137.388 82.8855
65.9852 138.46 82.0447
63.7377 138.334 81.4919
67.1966 135.424 83.2275
67.1912 139.263 80.2477
66.2461 140.473 80.371
61.8771 132.44 82.9323
61.5089 130.074 84.4232
61.0175 130.662 82.5854
61.2435 127.56 85.5215
62.0864 134.726 81.6987
60.5586 131.068 81.0133
60.2012 128.905 82.2545
61.0643 122.849 86.7241
61.4284 120.396 86.7535
60.3646 121.479 85.4283
61.7853 118.057 86.447
62.5608 119.512 88.0519
62.0731 124.288 87.7038
61.0889 125.234 86.1869
59.6205 122.39 83.838
59.8154 120.259 83.8368
63.5776 121.175 88.5801
63.2288 123.784 88.5757
64.7912 122.967 88.2378
64.0243 118.85 88.1401
65.9288 122.572 87.3549
60.3658 126.136 84.5728
59.6486 124.525 83.3603
59.6836 126.862 82.8404
59.0116 123.134 82.1183
59.2565 127.424 81.185
60.005 118.214 83.344
60.9761 116.984 84.7367
60.2434 116 82.9177
61.8729 115.706 85.8602
59.283 119.139 81.8958
59.6398 114.944 81.1362
60.2788 113.881 82.345
70.3721 132.054 61.7181
72.9942 132.98 60.685
71.507 133.678 60.1156
75.466 133.745 60.1601
74.5264 132.403 61.4287
69.1873 130.667 63.1884
68.5119 131.063 62.5095
70.1986 135.005 60.3544
72.2284 135.743 59.8113
72.4804 131.371 63.064
69.6984 130.232 63.868
70.0302 130.057 64.8001
66.9753 128.598 65.0237
74.7347 132.019 63.0548
69.8143 129.7 65.8616
67.5472 128.164 66.3738
67.6302 131.504 62.2844
68.5127 133.735 61.3434
66.6867 131.898 62.3017
68.7125 135.757 61.0116
66.2845 129.17 63.6331
64.847 129.529 63.5269
65.3641 131.795 62.6625
73.8748 136.897 59.826
75.9129 135.724 59.7648
75.2362 137.742 60.4967
77.7026 134.61 60.8862
71.9305 137.964 60.2139
74.189 140.065 61.5401
75.9728 138.809 61.8374
63.1864 120.246 65.0492
63.5204 123.53 65.7197
62.375 120.427 64.3972
64.8547 126.185 64.7652
65.1583 125.707 65.317
63.7423 119.959 65.9248
63.1372 117.918 64.8886
61.3291 117.914 63.0031
61.624 120.47 64.1004
65.4082 125.489 65.9551
64.2236 122.427 66.6432
65.6645 125.355 66.6795
63.8458 120.217 67.2518
66.0565 126.01 67.3345
62.2366 115.845 64.0507
61.158 115.933 62.4326
60.7339 114.374 63.591
59.5257 116.279 61.5403
62.8985 116.055 65.802
60.7601 112.798 65.2166
59.423 112.958 63.6667
62.6172 123.762 64.594
64.494 126.619 64.1765
63.8444 126.943 64.064
61.25 121.517 64.4446
63.2916 127.416 64.3348
68.7878 125.045 80.3828
68.0408 124.203 79.0723
67.8444 122.715 80.768
67.2207 123.623 77.9065
67.9451 125.556 77.4162
69.4376 127.325 79.9969
69.1153 126.121 81.6452
67.5821 121.204 82.4191
67.2121 120.237 81.1017
68.7671 127.471 76.9428
69.5969 128.345 78.2598
69.5642 129.454 76.4661
69.9113 129.646 79.3704
67.909 127.147 75.6057
69.9503 130.616 74.6197
70.3872 131.389 75.7972
68.6254 125.128 83.2093
67.7004 122.604 83.5701
67.882 124.166 84.773
66.8841 120.04 83.864
69.1019 127.483 82.7416
67.6559 125.788 85.7172
66.9309 123.07 86.0183
66.7568 119.701 79.6046
66.5036 121.618 78.0863
66.0428 119.498 78.0453
66.3423 123.369 76.4582
66.4112 118.042 81.1028
65.5928 117.403 77.921
65.2077 119.266 76.6262
66.4359 126.428 73.3185
67.1736 127.921 71.6055
65.9581 125.59 72.088
68.6578 128.978 70.0489
69.1546 129.787 70.8132
67.223 126.952 74.2827
66.3054 124.887 74.6941
64.8333 123.114 72.3695
65.4332 124.581 71.1922
69.5762 130.513 71.7666
68.2756 128.864 73.7745
69.6804 130.682 73.1788
71.1525 131.735 70.0016
70.8731 132.316 72.7646
65.406 122.927 75.1808
64.5952 121.977 73.8319
64.8936 120.618 75.2745
64.1195 120.524 72.8149
64.4353 118.117 75.552
66.2346 125.932 69.8984
68.3106 128.527 69.1621
67.527 127.529 68.6069
70.5438 130.519 68.2777
64.6611 123.025 70.3898
66.5107 126.405 68.1575
68.8337 128.88 67.3127
58.3423 129.898 74.0548
58.7983 131.254 72.376
59.2373 132.144 73.8806
59.224 132.448 70.7852
58.5664 130.368 70.8951
57.5829 127.62 74.2723
57.9578 128.358 75.5808
59.6833 133.116 75.2042
59.8123 134.432 73.8059
57.8811 128.189 71.1095
57.2979 126.793 72.8427
57.1559 125.94 71.3504
57.2181 125.231 74.4185
58.3647 129.414 69.5422
57.2229 124.942 70.0034
56.9444 123.745 71.5891
58.5192 129.167 76.9117
59.5951 131.709 76.6907
59.2182 130.285 78.1506
60.1857 134.166 76.5329
57.8742 126.829 77.0757
59.0331 128.695 79.5379
60.0004 131.078 79.4182
60.0613 135.727 72.297
59.9157 134.62 70.6861
60.5985 136.845 70.5461
59.9943 133.599 69.2548
60.586 136.882 73.6439
61.551 138.774 70.2877
61.4612 137.682 68.8108
60.2997 131.433 66.9657
60.4557 129.931 66.1635
61.5529 132.552 65.9099
60.5511 128.293 65.5839
59.455 127.187 66.2725
59.3189 130.281 68.0823
60.2724 132.736 67.8566
62.7097 135.193 65.3157
62.8412 133.793 64.7247
58.4733 126.275 67.2717
58.55 128.096 68.3712
57.7163 125.58 68.5628
58.4775 124.356 66.7158
57.1564 123.177 69.0805
60.9606 134.849 67.7595
62.4332 136.206 66.3351
61.9425 137.033 67.4369
63.7701 137.502 64.9888
62.8791 138.987 67.4575
62.7919 132.271 64.1563
61.6695 129.306 64.9016
62.8288 130.513 63.9556
60.488 126.34 65.2748
64.1729 135.014 63.6189
64.0915 131.457 63.3603
62.9514 128.745 64.3214
72.431 139.673 72.3256
72.6719 141.332 70.5311
73.8214 139.721 70.2614
72.7068 143.034 69.215
71.4494 142.945 71.2433
71.2418 139.456 74.2542
71.8315 138.157 73.814
74.5355 138.221 69.6705
75.0215 139.415 68.2269
70.2939 142.384 73.3499
70.1833 140.515 74.8177
69.1317 141.463 75.5747
69.9718 138.608 76.4358
70.2928 144.212 72.1871
68.0936 142.25 76.4553
68.0915 140.154 77.8351
72.3512 136.668 73.4922
73.7314 136.665 71.6629
72.361 134.984 73.1351
74.6841 136.459 69.8613
71.3048 136.331 75.3874
71.3116 133.45 74.6741
72.0714 133.703 72.6596
75.5104 140.441 66.7747
73.8311 142.619 67.131
75.2085 141.76 65.329
72.6351 144.559 67.964
76.3115 138.074 66.5262
76.0056 140.257 63.6045
74.4208 142.963 64.068
68.9474 146.562 69.7753
67.0165 146.051 70.5767
67.9739 146.095 68.201
65.347 144.784 71.3886
65.9952 145.331 73.1333
69.5991 145.593 71.3141
70.8982 146.001 68.9257
68.8346 145.538 65.862
67.1084 144.963 66.8436
66.8433 145.047 74.695
68.7262 144.864 73.553
67.5475 143.591 75.7907
65.2371 143.897 75.2991
66.6798 142.217 78.0347
72.0626 145.818 66.5519
70.7225 145.485 64.7431
72.8102 144.523 64.1961
69.8041 144.254 63.7731
73.3239 142.722 62.4743
65.6066 143.662 67.8385
64.7198 143.594 70.0421
64.0701 142.075 68.9524
64.0651 143.074 72.1742
66.4335 143.512 65.7673
63.7158 140.776 67.8904
62.8571 140.526 69.8765
61.1398 106.542 74.9717
62.3891 107.686 77.0078
62.3023 108.343 74.733
63.1112 109.441 78.4456
62.3279 107.407 79.2355
59.179 106.945 75.0605
59.4753 106.644 72.6794
62.158 109.367 72.5381
62.9059 110.336 74.2624
60.6201 108.007 79.5984
59.6759 108.197 77.1489
59.9013 109.852 79.4553
58.6823 108.949 74.8665
62.0125 108.927 81.4564
60.268 111.623 81.0799
59.3445 111.472 78.9057
59.9516 107.809 70.7249
61.4438 109.405 70.5834
60.2605 109.539 68.642
62.1785 111.192 70.7386
58.0384 107.531 70.644
59.0768 109.735 66.6628
60.8071 111.298 67.0571
63.5623 111.824 75.4577
63.8514 111.403 77.5424
64.2907 113.427 76.6166
63.8402 111.458 79.479
63.3148 112.628 73.7651
64.2762 115.748 75.8201
65.008 115.119 77.5661
57.2933 113.564 72.615
57.639 111.694 71.7609
57.2177 113.236 70.6426
57.6171 109.575 71.0615
58.0239 110.285 73.2938
57.5104 114.313 74.5486
57.5692 115.848 73.3123
57.5588 115.17 69.5703
57.3028 113.089 68.5784
58.5413 110.966 75.6618
57.8827 113.271 76.094
58.6099 112.38 77.6582
57.9525 115.47 76.3797
59.0441 113.772 79.3372
57.6016 117.641 72.2548
57.5482 117.263 70.3861
57.3587 119.494 71.0583
57.8128 117.096 68.6153
57.5505 118.062 73.9146
56.7779 121.485 71.6667
56.883 121.08 69.8359
57.1756 111.579 67.2673
57.4481 109.322 68.9414
57.4684 110.008 66.3539
57.5134 113.604 66.4344
58.1459 111.451 64.4593
68.7681 133.381 81.6849
69.7468 134.446 79.6438
69.4993 132.193 80.8588
70.4175 135.487 77.4025
69.7041 136.506 78.2127
67.9946 134.4 82.476
68.0486 132.358 83.7863
69.3838 130.12 81.9758
69.8166 131.022 80.117
68.9987 137.542 78.6119
68.0914 136.481 81.0665
68.1276 138.451 79.401
68.1318 130.302 84.5042
68.7805 129.074 83.491
67.9929 127.966 85.1956
70.3908 131.888 78.3393
70.9059 134.223 76.8903
70.7548 132.666 76.4812
76.5516 134.032 67.2219
76.8253 133.039 65.3762
74.6499 132.913 67.1853
76.2853 132.222 63.8582
77.938 133.742 63.1528
77.071 135.855 66.6753
75.6824 135.515 68.3907
73.0605 132.562 68.5106
72.9003 131.954 67.273
77.9224 135.644 62.87
77.4182 136.885 65.0144
76.9915 137.885 63.2624
74.5541 134.648 69.9601
73.085 133.089 69.7901
72.7267 133.484 71.2057
72.1667 131.209 66.595
73.767 131.59 64.8018
70.7663 130.55 66.0768
64.3206 114.856 85.0038
65.0176 115.63 83.6181
63.9155 113.22 83.0308
65.7219 116.416 82.2891
66.0207 117.721 84.0772
64.2326 116.747 86.5954
63.101 114.639 86.0403
62.974 110.865 82.5386
63.8097 111.943 81.2943
66.2541 119.221 85.3524
65.3562 118.605 87.1189
66.2976 120.893 86.571
61.7454 113.422 85.035
61.7622 111.016 83.5985
60.7393 112.366 83.2186
64.5922 113.657 80.2473
65.6689 116.003 80.695
65.4157 115.532 79.05
63.1234 118.059 70.544
63.248 117.128 69.2785
62.8988 115.489 70.7682
63.2049 116.463 67.7167
63.5128 118.799 68.1693
63.8205 120.651 70.3224
63.3287 118.963 71.776
63.0782 113.937 72.3312
62.7789 113.215 70.659
64.0311 121.614 68.2481
64.2372 122.669 69.267
65.0804 124.46 68.1777
63.561 118.27 73.0694
63.3725 115.465 73.4565
63.8552 117.048 74.5428
62.5983 112.961 68.8412
62.6042 114.818 67.1746
61.9055 112.86 66.8568
62.3435 138.657 78.2511
61.6872 138.274 76.5804
62.7162 140.325 76.2355
61.2048 137.872 75.0208
60.9802 136.333 76.6595
62.208 136.747 80.0524
63.0005 138.715 79.8634
63.8342 142.228 75.8776
63.3465 141.811 74.2072
60.8415 134.75 78.0535
61.3543 135.029 79.9074
60.7883 132.973 79.5508
63.9221 140.446 79.6296
64.4672 142.308 77.4217
65.2669 141.776 79.2097
62.905 141.057 72.8369
61.499 139.052 73.3399
62.0876 139.94 71.5646
66.6499 138.989 62.6526
68.3076 139.258 61.7374
67.816 140.897 62.8447
70.0612 138.934 60.9441
68.7012 137.468 61.3006
65.5538 136.946 62.9302
65.1977 138.727 63.7363
67.1759 142.509 64.039
68.8786 142.576 62.9455
67.0658 135.478 61.833
65.4186 135.193 62.729
65.5206 133.32 62.8475
64.6422 139.637 64.8682
65.7853 141.657 65.2279
64.1938 140.479 66.293
70.5295 142.551 62.1132
71.2508 140.16 61.1541
72.4824 141.503 61.6251
57.5179 122.361 77.3702
57.9833 121.182 78.9164
57.8799 120.072 77.163
58.6318 120.025 80.3207
58.4009 122.137 80.5543
57.4897 124.453 77.4435
57.0987 123.605 75.9746
57.6328 119.069 75.5237
57.9405 117.79 76.8956
58.4279 124.196 80.4028
57.9309 125.463 78.6321
58.5547 126.49 79.9644
56.8519 122.974 74.5619
57.1879 120.441 74.3283
56.7319 122.177 73.0692
58.275 116.648 78.2154
58.8527 117.927 80.054
58.8836 115.799 79.7802
58.9057 119.307 64.375
58.6581 121.143 65.2363
57.9913 118.297 65.4729
58.3168 122.502 65.8903
59.6059 123.601 65.2443
60.1144 120.182 64.1646
59.1365 117.693 63.2913
58.0746 115.869 65.8824
57.9362 117.473 67.0209
60.8127 124.874 65.0518
61.1271 123.234 64.8018
62.0991 126.286 64.9382
58.014 115.889 62.2822
57.8556 114.753 64.6044
57.7715 113.5 62.8611
57.6318 119.301 67.7975
57.463 121.935 66.8988
56.9948 121.361 68.4177
POLYGONS 1280  5120
3 164 162 163
3 163 44 164
3 162 43 163
3 164 42 162
3 166 165 163
3 163 43 166
3 165 44 163
3 166 14 165
3 168 167 162
3 162 42 168
3 167 43 162
3 168 13 167
3 170 169 164
3 164 44 170
3 169 42 164
3 170 12 169
3 173 171 172
3 172 46 173
3 171 43 172
3 173 45 171
3 167 174 172
3 172 43 167
3 174 46 172
3 167 13 174
3 175 166 171
3 171 45 175
3 166 43 171
3 175 14 166
3 177 176 173
3 173 46 177
3 176 45 173
3 177 4 176
3 180 178 179
3 179 48 180
3 178 42 179
3 180 47 178
3 169 181 179
3 179 42 169
3 181 48 179
3 169 12 181
3 182 168 178
3 178 47 182
3 168 42 178
3 182 13 168
3 184 183 180
3 180 48 184
3 183 47 180
3 184 8 183
3 187 185 186
3 186 50 187
3 185 44 186
3 187 49 185
3 165 188 186
3 186 44 165
3 188 50 186
3 165 14 188
3 189 170 185
3 185 49 189
3 170 44 185
3 189 12 170
3 191 190 187
3 187 50 191
3 190 49 187
3 191 7 190
3 194 192 193
3 193 53 194
3 192 52 193
3 194 51 192
3 196 195 193
3 193 52 196
3 195 53 193
3 196 16 195
3 198 197 192
3 192 51 198
3 197 52 192
3 198 14 197
3 200 199 194
3 194 53 200
3 199 51 194
3 200 15 199
3 203 201 202
3 202 45 203
3 201 52 202
3 203 54 201
3 197 175 202
3 202 52 197
3 175 45 202
3 197 14 175
3 204 196 201
3 201 54 204
3 196 52 201
3 204 16 196
3 176 205 203
3 203 45 176
3 205 54 203
3 176 4 205
3 208 206 207
3 207 55 208
3 206 51 207
3 208 50 206
3 199 209 207
3 207 51 199
3 209 55 207
3 199 15 209
3 188 198 206
3 206 50 188
3 198 51 206
3 188 14 198
3 210 191 208
3 208 55 210
3 191 50 208
3 210 7 191
3 213 211 212
3 212 57 213
3 211 53 212
3 213 56 211
3 195 214 212
3 212 53 195
3 214 57 212
3 195 16 214
3 215 200 211
3 211 56 215
3 200 53 211
3 215 15 200
3 217 216 213
3 213 57 217
3 216 56 213
3 217 9 216
3 220 218 219
3 219 60 220
3 218 59 219
3 220 58 218
3 222 221 219
3 219 59 222
3 221 60 219
3 222 19 221
3 224 223 218
3 218 58 224
3 223 59 218
3 224 18 223
3 226 225 220
3 220 60 226
3 225 58 220
3 226 17 225
3 229 227 228
3 228 62 229
3 227 59 228
3 229 61 227
3 223 230 228
3 228 59 223
3 230 62 228
3 223 18 230
3 231 222 227
3 227 61 231
3 222 59 227
3 231 19 222
3 233 232 229
3 229 62 233
3 232 61 229
3 233 5 232
3 236 234 235
3 235 64 236
3 234 58 235
3 236 63 234
3 225 237 235
3 235 58 225
3 237 64 235
3 225 17 237
3 238 224 234
3 234 63 238
3 224 58 234
3 238 18 224
3 240 239 236
3 236 64 240
3 239 63 236
3 240 6 239
3 243 241 242
3 242 66 243
3 241 60 242
3 243 65 241
3 221 244 242
3 242 60 221
3 244 66 242
3 221 19 244
3 245 226 241
3 241 65 245
3 226 60 241
3 245 17 226
3 247 246 243
3 243 66 247
3 246 65 243
3 247 11 246
3 250 248 249
3 249 69 250
3 248 68 249
3 250 67 248
3 252 251 249
3 249 68 252
3 251 69 249
3 252 18 251
3 254 253 248
3 248 67 254
3 253 68 248
3 254 21 253
3 256 255 250
3 250 69 256
3 255 67 250
3 256 20 255
3 259 257 258
3 258 70 259
3 257 68 258
3 259 62 257
3 253 260 258
3 258 68 253
3 260 70 258
3 253 21 260
3 230 252 257
3 257 62 230
3 252 68 257
3 230 18 252
3 261 233 259
3 259 70 261
3 233 62 259
3 261 5 233
3 264 262 263
3 263 72 264
3 262 67 263
3 264 71 262
3 255 265 263
3 263 67 255
3 265 72 263
3 255 20 265
3 266 254 262
3 262 71 266
3 254 67 262
3 266 21 254
3 268 267 264
3 264 72 268
3 267 71 264
3 268 10 267
3 271 269 270
3 270 63 271
3 269 69 270
3 271 73 269
3 251 238 270
3 270 69 251
3 238 63 270
3 251 18 238
3 272 256 269
3 269 73 272
3 256 69 269
3 272 20 256
3 239 273 271
3 271 63 239
3 273 73 271
3 239 6 273
3 276 274 275
3 275 76 276
3 274 75 275
3 276 74 274
3 278 277 275
3 275 75 278
3 277 76 275
3 278 24 277
3 280 279 274
3 274 74 280
3 279 75 274
3 280 23 279
3 282 281 276
3 276 76 282
3 281 74 276
3 282 22 281
3 285 283 284
3 284 78 285
3 283 75 284
3 285 77 283
3 279 286 284
3 284 75 279
3 286 78 284
3 279 23 286
3 287 278 283
3 283 77 287
3 278 75 283
3 287 24 278
3 289 288 285
3 285 78 289
3 288 77 285
3 289 0 288
3 292 290 291
3 291 80 292
3 290 74 291
3 292 79 290
3 281 293 291
3 291 74 281
3 293 80 291
3 281 22 293
3 294 280 290
3 290 79 294
3 280 74 290
3 294 23 280
3 296 295 292
3 292 80 296
3 295 79 292
3 296 4 295
3 299 297 298
3 298 82 299
3 297 76 298
3 299 81 297
3 277 300 298
3 298 76 277
3 300 82 298
3 277 24 300
3 301 282 297
3 297 81 301
3 282 76 297
3 301 22 282
3 303 302 299
3 299 82 303
3 302 81 299
3 303 3 302
3 306 304 305
3 305 85 306
3 304 84 305
3 306 83 304
3 308 307 305
3 305 84 308
3 307 85 305
3 308 26 307
3 310 309 304
3 304 83 310
3 309 84 304
3 310 24 309
3 312 311 306
3 306 85 312
3 311 83 306
3 312 25 311
3 315 313 314
3 314 77 315
3 313 84 314
3 315 86 313
3 309 287 314
3 314 84 309
3 287 77 314
3 309 24 287
3 316 308 313
3 313 86 316
3 308 84 313
3 316 26 308
3 288 317 315
3 315 77 288
3 317 86 315
3 288 0 317
3 320 318 319
3 319 87 320
3 318 83 319
3 320 82 318
3 311 321 319
3 319 83 311
3 321 87 319
3 311 25 321
3 300 310 318
3 318 82 300
3 310 83 318
3 300 24 310
3 322 303 320
3 320 87 322
3 303 82 320
3 322 3 303
3 325 323 324
3 324 89 325
3 323 85 324
3 325 88 323
3 307 326 324
3 324 85 307
3 326 89 324
3 307 26 326
3 327 312 323
3 323 88 327
3 312 85 323
3 327 25 312
3 329 328 325
3 325 89 329
3 328 88 325
3 329 5 328
3 332 330 331
3 331 92 332
3 330 91 331
3 332 90 330
3 334 333 331
3 331 91 334
3 333 92 331
3 334 29 333
3 336 335 330
3 330 90 336
3 335 91 330
3 336 28 335
3 338 337 332
3 332 92 338
3 337 90 332
3 338 27 337
3 341 339 340
3 340 94 341
3 339 91 340
3 341 93 339
3 335 342 340
3 340 91 335
3 342 94 340
3 335 28 342
3 343 334 339
3 339 93 343
3 334 91 339
3 343 29 334
3 345 344 341
3 341 94 345
3 344 93 341
3 345 2 344
3 348 346 347
3 347 96 348
3 346 90 347
3 348 95 346
3 337 349 347
3 347 90 337
3 349 96 347
3 337 27 349
3 350 336 346
3 346 95 350
3 336 90 346
3 350 28 336
3 352 351 348
3 348 96 352
3 351 95 348
3 352 7 351
3 355 353 354
3 354 98 355
3 353 92 354
3 355 97 353
3 333 356 354
3 354 92 333
3 356 98 354
3 333 29 356
3 357 338 353
3 353 97 357
3 338 92 353
3 357 27 338
3 359 358 355
3 355 98 359
3 358 97 355
3 359 1 358
3 362 360 361
3 361 101 362
3 360 100 361
3 362 99 360
3 364 363 361
3 361 100 364
3 363 101 361
3 364 31 363
3 366 365 360
3 360 99 366
3 365 100 360
3 366 29 365
3 368 367 362
3 362 101 368
3 367 99 362
3 368 30 367
3 371 369 370
3 370 93 371
3 369 100 370
3 371 102 369
3 365 343 370
3 370 100 365
3 343 93 370
3 365 29 343
3 372 364 369
3 369 102 372
3 364 100 369
3 372 31 364
3 344 373 371
3 371 93 344
3 373 102 371
3 344 2 373
3 376 374 375
3 375 103 376
3 374 99 375
3 376 98 374
3 367 377 375
3 375 99 367
3 377 103 375
3 367 30 377
3 356 366 374
3 374 98 356
3 366 99 374
3 356 29 366
3 378 359 376
3 376 103 378
3 359 98 376
3 378 1 359
3 381 379 380
3 380 105 381
3 379 101 380
3 381 104 379
3 363 382 380
3 380 101 363
3 382 105 380
3 363 31 382
3 383 368 379
3 379 104 383
3 368 101 379
3 383 30 368
3 385 384 381
3 381 105 385
3 384 104 381
3 385 6 384
3 388 386 387
3 387 108 388
3 386 107 387
3 388 106 386
3 390 389 387
3 387 107 390
3 389 108 387
3 390 34 389
3 392 391 386
3 386 106 392
3 391 107 386
3 392 33 391
3 394 393 388
3 388 108 394
3 393 106 388
3 394 32 393
3 397 395 396
3 396 110 397
3 395 107 396
3 397 109 395
3 391 398 396
3 396 107 391
3 398 110 396
3 391 33 398
3 399 390 395
3 395 109 399
3 390 107 395
3 399 34 390
3 401 400 397
3 397 110 401
3 400 109 397
3 401 8 400
3 404 402 403
3 403 112 404
3 402 106 403
3 404 111 402
3 393 405 403
3 403 106 393
3 405 112 403
3 393 32 405
3 406 392 402
3 402 111 406
3 392 106 402
3 406 33 392
3 408 407 404
3 404 112 408
3 407 111 404
3 408 0 407
3 411 409 410
3 410 114 411
3 409 108 410
3 411 113 409
3 389 412 410
3 410 108 389
3 412 114 410
3 389 34 412
3 413 394 409
3 409 113 413
3 394 108 409
3 413 32 394
3 415 414 411
3 411 114 415
3 414 113 411
3 415 11 414
3 418 416 417
3 417 117 418
3 416 116 417
3 418 115 416
3 420 419 417
3 417 116 420
3 419 117 417
3 420 36 419
3 422 421 416
3 416 115 422
3 421 116 416
3 422 34 421
3 424 423 418
3 418 117 424
3 423 115 418
3 424 35 423
3 427 425 426
3 426 109 427
3 425 116 426
3 427 118 425
3 421 399 426
3 426 116 421
3 399 109 426
3 421 34 399
3 428 420 425
3 425 118 428
3 420 116 425
3 428 36 420
3 400 429 427
3 427 109 400
3 429 118 427
3 400 8 429
3 432 430 431
3 431 119 432
3 430 115 431
3 432 114 430
3 423 433 431
3 431 115 423
3 433 119 431
3 423 35 433
3 412 422 430
3 430 114 412
3 422 115 430
3 412 34 422
3 434 415 432
3 432 119 434
3 415 114 432
3 434 11 415
3 437 435 436
3 436 121 437
3 435 117 436
3 437 120 435
3 419 438 436
3 436 117 419
3 438 121 436
3 419 36 438
3 439 424 435
3 435 120 439
3 424 117 435
3 439 35 424
3 441 440 437
3 437 121 441
3 440 120 437
3 441 1 440
3 444 442 443
3 443 124 444
3 442 123 443
3 444 122 442
3 446 445 443
3 443 123 446
3 445 124 443
3 446 39 445
3 448 447 442
3 442 122 448
3 447 123 442
3 448 38 447
3 450 449 444
3 444 124 450
3 449 122 444
3 450 37 449
3 453 451 452
3 452 126 453
3 451 123 452
3 453 125 451
3 447 454 452
3 452 123 447
3 454 126 452
3 447 38 454
3 455 446 451
3 451 125 455
3 446 123 451
3 455 39 446
3 457 456 453
3 453 126 457
3 456 125 453
3 457 9 456
3 460 458 459
3 459 128 460
3 458 122 459
3 460 127 458
3 449 461 459
3 459 122 449
3 461 128 459
3 449 37 461
3 462 448 458
3 458 127 462
3 448 122 458
3 462 38 448
3 464 463 460
3 460 128 464
3 463 127 460
3 464 10 463
3 467 465 466
3 466 130 467
3 465 124 466
3 467 129 465
3 445 468 466
3 466 124 445
3 468 130 466
3 445 39 468
3 469 450 465
3 465 129 469
3 450 124 465
3 469 37 450
3 471 470 467
3 467 130 471
3 470 129 467
3 471 3 470
3 474 472 473
3 473 133 474
3 472 132 473
3 474 131 472
3 476 475 473
3 473 132 476
3 475 133 473
3 476 38 475
3 478 477 472
3 472 131 478
3 477 132 472
3 478 41 477
3 480 479 474
3 474 133 480
3 479 131 474
3 480 40 479
3 483 481 482
3 482 134 483
3 481 132 482
3 483 126 481
3 477 484 482
3 482 132 477
3 484 134 482
3 477 41 484
3 454 476 481
3 481 126 454
3 476 132 481
3 454 38 476
3 485 457 483
3 483 134 485
3 457 126 483
3 485 9 457
3 488 486 487
3 487 136 488
3 486 131 487
3 488 135 486
3 479 489 487
3 487 131 479
3 489 136 487
3 479 40 489
3 490 478 486
3 486 135 490
3 478 131 486
3 490 41 478
3 492 491 488
3 488 136 492
3 491 135 488
3 492 2 491
3 495 493 494
3 494 127 495
3 493 133 494
3 495 137 493
3 475 462 494
3 494 133 475
3 462 127 494
3 475 38 462
3 496 480 493
3 493 137 496
3 480 133 493
3 496 40 480
3 463 497 495
3 495 127 463
3 497 137 495
3 463 10 497
3 500 498 499
3 499 140 500
3 498 139 499
3 500 138 498
3 502 501 499
3 499 139 502
3 501 140 499
3 502 33 501
3 504 503 498
3 498 138 504
3 503 139 498
3 504 13 503
3 506 505 500
3 500 140 506
3 505 138 500
3 506 23 505
3 509 507 508
3 508 47 509
3 507 139 508
3 509 110 507
3 503 182 508
3 508 139 503
3 182 47 508
3 503 13 182
3 398 502 507
3 507 110 398
3 502 139 507
3 398 33 502
3 183 401 509
3 509 47 183
3 401 110 509
3 183 8 401
3 512 510 511
3 511 79 512
3 510 138 511
3 512 46 510
3 505 294 511
3 511 138 505
3 294 79 511
3 505 23 294
3 174 504 510
3 510 46 174
3 504 138 510
3 174 13 504
3 295 177 512
3 512 79 295
3 177 46 512
3 295 4 177
3 515 513 514
3 514 111 515
3 513 140 514
3 515 78 513
3 501 406 514
3 514 140 501
3 406 111 514
3 501 33 406
3 286 506 513
3 513 78 286
3 506 140 513
3 286 23 506
3 407 289 515
3 515 111 407
3 289 78 515
3 407 0 289
3 518 516 517
3 517 143 518
3 516 142 517
3 518 141 516
3 520 519 517
3 517 142 520
3 519 143 517
3 520 19 519
3 522 521 516
3 516 141 522
3 521 142 516
3 522 32 521
3 524 523 518
3 518 143 524
3 523 141 518
3 524 26 523
3 527 525 526
3 526 113 527
3 525 142 526
3 527 66 525
3 521 413 526
3 526 142 521
3 413 113 526
3 521 32 413
3 244 520 525
3 525 66 244
3 520 142 525
3 244 19 520
3 414 247 527
3 527 113 414
3 247 66 527
3 414 11 247
3 530 528 529
3 529 86 530
3 528 141 529
3 530 112 528
3 523 316 529
3 529 141 523
3 316 86 529
3 523 26 316
3 405 522 528
3 528 112 405
3 522 141 528
3 405 32 522
3 317 408 530
3 530 86 317
3 408 112 530
3 317 0 408
3 533 531 532
3 532 61 533
3 531 143 532
3 533 89 531
3 519 231 532
3 532 143 519
3 231 61 532
3 519 19 231
3 326 524 531
3 531 89 326
3 524 143 531
3 326 26 524
3 232 329 533
3 533 61 232
3 329 89 533
3 232 5 329
3 536 534 535
3 535 146 536
3 534 145 535
3 536 144 534
3 538 537 535
3 535 145 538
3 537 146 535
3 538 22 537
3 540 539 534
3 534 144 540
3 539 145 534
3 540 16 539
3 542 541 536
3 536 146 542
3 541 144 536
3 542 39 541
3 545 543 544
3 544 54 545
3 543 145 544
3 545 80 543
3 539 204 544
3 544 145 539
3 204 54 544
3 539 16 204
3 293 538 543
3 543 80 293
3 538 145 543
3 293 22 538
3 205 296 545
3 545 54 205
3 296 80 545
3 205 4 296
3 548 546 547
3 547 125 548
3 546 144 547
3 548 57 546
3 541 455 547
3 547 144 541
3 455 125 547
3 541 39 455
3 214 540 546
3 546 57 214
3 540 144 546
3 214 16 540
3 456 217 548
3 548 125 456
3 217 57 548
3 456 9 217
3 551 549 550
3 550 81 551
3 549 146 550
3 551 130 549
3 537 301 550
3 550 146 537
3 301 81 550
3 537 22 301
3 468 542 549
3 549 130 468
3 542 146 549
3 468 39 542
3 302 471 551
3 551 81 302
3 471 130 551
3 302 3 471
3 554 552 553
3 553 149 554
3 552 148 553
3 554 147 552
3 556 555 553
3 553 148 556
3 555 149 553
3 556 21 555
3 558 557 552
3 552 147 558
3 557 148 552
3 558 25 557
3 560 559 554
3 554 149 560
3 559 147 554
3 560 37 559
3 563 561 562
3 562 88 563
3 561 148 562
3 563 70 561
3 557 327 562
3 562 148 557
3 327 88 562
3 557 25 327
3 260 556 561
3 561 70 260
3 556 148 561
3 260 21 556
3 328 261 563
3 563 88 328
3 261 70 563
3 328 5 261
3 566 564 565
3 565 129 566
3 564 147 565
3 566 87 564
3 559 469 565
3 565 147 559
3 469 129 565
3 559 37 469
3 321 558 564
3 564 87 321
3 558 147 564
3 321 25 558
3 470 322 566
3 566 129 470
3 322 87 566
3 470 3 322
3 569 567 568
3 568 71 569
3 567 149 568
3 569 128 567
3 555 266 568
3 568 149 555
3 266 71 568
3 555 21 266
3 461 560 567
3 567 128 461
3 560 149 567
3 461 37 560
3 267 464 569
3 569 71 267
3 464 128 569
3 267 10 464
3 572 570 571
3 571 152 572
3 570 151 571
3 572 150 570
3 574 573 571
3 571 151 574
3 573 152 571
3 574 27 573
3 576 575 570
3 570 150 576
3 575 151 570
3 576 12 575
3 578 577 572
3 572 152 578
3 577 150 572
3 578 36 577
3 581 579 580
3 580 49 581
3 579 151 580
3 581 96 579
3 575 189 580
3 580 151 575
3 189 49 580
3 575 12 189
3 349 574 579
3 579 96 349
3 574 151 579
3 349 27 574
3 190 352 581
3 581 49 190
3 352 96 581
3 190 7 352
3 584 582 583
3 583 118 584
3 582 150 583
3 584 48 582
3 577 428 583
3 583 150 577
3 428 118 583
3 577 36 428
3 181 576 582
3 582 48 181
3 576 150 582
3 181 12 576
3 429 184 584
3 584 118 429
3 184 48 584
3 429 8 184
3 587 585 586
3 586 97 587
3 585 152 586
3 587 121 585
3 573 357 586
3 586 152 573
3 357 97 586
3 573 27 357
3 438 578 585
3 585 121 438
3 578 152 585
3 438 36 578
3 358 441 587
3 587 97 358
3 441 121 587
3 358 1 441
3 590 588 589
3 589 155 590
3 588 154 589
3 590 153 588
3 592 591 589
3 589 154 592
3 591 155 589
3 592 17 591
3 594 593 588
3 588 153 594
3 593 154 588
3 594 30 593
3 596 595 590
3 590 155 596
3 595 153 590
3 596 35 595
3 599 597 598
3 598 104 599
3 597 154 598
3 599 64 597
3 593 383 598
3 598 154 593
3 383 104 598
3 593 30 383
3 237 592 597
3 597 64 237
3 592 154 597
3 237 17 592
3 384 240 599
3 599 104 384
3 240 64 599
3 384 6 240
3 602 600 601
3 601 120 602
3 600 153 601
3 602 103 600
3 595 439 601
3 601 153 595
3 439 120 601
3 595 35 439
3 377 594 600
3 600 103 377
3 594 153 600
3 377 30 594
3 440 378 602
3 602 120 440
3 378 103 602
3 440 1 378
3 605 603 604
3 604 65 605
3 603 155 604
3 605 119 603
3 591 245 604
3 604 155 591
3 245 65 604
3 591 17 245
3 433 596 603
3 603 119 433
3 596 155 603
3 433 35 596
3 246 434 605
3 605 65 246
3 434 119 605
3 246 11 434
3 608 606 607
3 607 158 608
3 606 157 607
3 608 156 606
3 610 609 607
3 607 157 610
3 609 158 607
3 610 15 609
3 612 611 606
3 606 156 612
3 611 157 606
3 612 28 611
3 614 613 608
3 608 158 614
3 613 156 608
3 614 41 613
3 617 615 616
3 616 95 617
3 615 157 616
3 617 55 615
3 611 350 616
3 616 157 611
3 350 95 616
3 611 28 350
3 209 610 615
3 615 55 209
3 610 157 615
3 209 15 610
3 351 210 617
3 617 95 351
3 210 55 617
3 351 7 210
3 620 618 619
3 619 135 620
3 618 156 619
3 620 94 618
3 613 490 619
3 619 156 613
3 490 135 619
3 613 41 490
3 342 612 618
3 618 94 342
3 612 156 618
3 342 28 612
3 491 345 620
3 620 135 491
3 345 94 620
3 491 2 345
3 623 621 622
3 622 56 623
3 621 158 622
3 623 134 621
3 609 215 622
3 622 158 609
3 215 56 622
3 609 15 215
3 484 614 621
3 621 134 484
3 614 158 621
3 484 41 614
3 216 485 623
3 623 56 216
3 485 134 623
3 216 9 485
3 626 624 625
3 625 161 626
3 624 160 625
3 626 159 624
3 628 627 625
3 625 160 628
3 627 161 625
3 628 31 627
3 630 629 624
3 624 159 630
3 629 160 624
3 630 20 629
3 632 631 626
3 626 161 632
3 631 159 626
3 632 40 631
3 635 633 634
3 634 73 635
3 633 160 634
3 635 105 633
3 629 272 634
3 634 160 629
3 272 73 634
3 629 20 272
3 382 628 633
3 633 105 382
3 628 160 633
3 382 31 628
3 273 385 635
3 635 73 273
3 385 105 635
3 273 6 385
3 638 636 637
3 637 137 638
3 636 159 637
3 638 72 636
3 631 496 637
3 637 159 631
3 496 137 637
3 631 40 496
3 265 630 636
3 636 72 265
3 630 159 636
3 265 20 630
3 497 268 638
3 638 137 497
3 268 72 638
3 497 10 268
3 641 639 640
3 640 102 641
3 639 161 640
3 641 136 639
3 627 372 640
3 640 161 627
3 372 102 640
3 627 31 372
3 489 632 639
3 639 136 489
3 632 161 639
3 489 40 632
3 373 492 641
3 641 102 373
3 492 136 641
3 373 2 492
