# Supplementary material for: Subcortical shape biomarkers reveal limbic and basal ganglia damage in anti-LGI1 encephalitis
Source: Front Immunol. 2025 Jul 4;16:1623577. doi: 10.3389/fimmu.2025.1623577 (PMC12270846; doi:10.3389/fimmu.2025.1623577)
Supplement: Supplementary file 1 [file DataSheet1.zip › raw data/wmN02-R_Thal_first.vtk]

# vtk DataFile Version 3.0
this file was written using fslvtkio
ASCII
DATASET POLYDATA
POINTS 642 float
88.8676 118.636 80.5166
71.1548 114.158 80.0698
64.8398 97.9246 77.0988
84.7073 102.066 79.822
82.8081 109.27 90.2727
85.4196 109.079 70.6358
73.1422 106.791 70.6861
70.5932 107.301 90.3655
78.2907 123.215 87.7188
74.9506 95.7079 83.9061
74.9978 93.7889 71.0363
80.97 123.63 72.6157
74.0921 116.274 91.0557
81.1473 117.035 90.8882
76.3116 108.12 92.5785
71.5285 99.9116 89.4222
79.1504 101.381 88.3898
78.3136 115.38 72.4033
79.3902 107.897 70.2805
85.3053 118.698 69.7157
72.6822 99.129 70.1116
79.9679 100.771 72.2775
84.9001 105.046 85.5965
86.5115 115.408 86.8996
88.7598 110.361 80.0311
86.3495 104.596 74.669
88.9063 116.404 73.8245
70.0785 111.734 85.8916
66.8026 101.314 85.0019
67.4595 105.615 78.7723
72.2368 111.333 74.9456
68.6226 100.896 73.269
87.0575 124.582 74.8881
85.2287 123.087 84.7269
79.8997 126.066 80.1396
75.7643 120.29 77.1168
73.2405 120.439 84.5329
81.1713 95.2409 75.5325
72.8049 91.5128 76.9881
80.9969 95.5374 82.5683
66.6459 94.2891 69.9774
68.4596 95.4892 80.5629
77.5779 117.161 91.9524
78.825 112.642 92.3686
75.107 112.283 92.9211
79.7079 108.564 91.6818
82.3783 113.393 91.0886
80.0858 120.556 89.6403
75.8234 120.069 89.8169
72.3713 111.892 91.1083
73.1024 107.348 92.4529
74.049 103.847 91.5839
77.9627 104.843 90.9337
75.4963 100.595 89.4807
81.2356 105.172 89.4399
70.5326 103.204 90.3443
73.3589 97.6702 87.0773
77.3984 98.1352 86.638
79.1174 111.832 71.2521
82.7059 113.657 70.2049
81.6104 117.363 70.5364
85.6359 113.975 69.8139
82.4652 108.78 70.5213
76.2928 107.402 70.2158
75.8154 110.896 72.3922
79.5935 119.653 72.2603
83.2327 121.68 70.2944
76.3847 99.6512 70.4895
79.8885 104.471 70.7053
76.1938 103.544 70.06
83.0182 104.692 71.4929
78.1473 96.9164 70.9612
73.5729 96.2397 69.3639
73.2485 103.1 70.528
86.3977 110.161 86.5101
88.4248 112.508 83.8651
87.4023 107.597 83.351
89.1174 114.431 80.3056
88.0725 116.843 83.9318
84.9992 112.286 88.9283
84.1197 106.909 88.0437
85.031 103.344 82.7837
87.6445 106.052 80.1022
87.785 107.676 77.1627
88.8619 113.326 76.8752
87.8213 110.573 74.2754
89.1078 117.836 76.9312
85.837 103.145 77.3107
86.3599 106.638 72.279
87.576 112.635 71.775
68.2929 106.528 85.648
66.8849 103.762 82.1246
68.7344 108.44 82.6308
66.3522 101.605 78.2194
65.6418 99.5168 81.3304
68.5109 104.477 87.8093
70.1822 109.967 88.3845
70.4064 112.929 82.9279
69.5153 109.521 79.5274
69.5153 108.244 76.5899
67.5523 103.18 75.7194
69.5815 106.292 73.6296
66.0087 99.17 74.3707
71.4653 112.711 77.3122
72.7444 109.102 73.0087
70.614 104.028 71.6392
86.6379 124.39 79.9978
82.7443 125.524 82.4123
83.8702 126.188 76.8015
78.6834 125.286 84.2624
81.8589 123.397 86.429
87.7181 121.108 82.8413
88.6595 121.959 78.0455
84.5661 124.951 72.085
80.4034 125.311 75.8246
77.5909 124.071 78.2831
76.1844 124.135 82.5857
74.3482 120.86 80.6731
75.1921 122.418 86.6037
78.3153 121.878 74.8284
73.1211 117.399 78.5562
72.1022 117.4 82.3435
77.8804 91.7556 76.1569
77.4629 92.4802 79.8607
81.854 94.3178 78.9709
78.1421 95.4107 83.5142
74.0356 93.2445 80.5643
74.2532 91.769 73.7691
78.5651 94.0922 72.9708
83.204 98.7085 77.8922
83.1765 98.2811 81.346
66.7011 93.7183 75.0876
70.3942 93.1501 78.781
69.5981 92.0429 73.5938
71.628 95.5776 82.6342
65.9586 96.2954 79.2242
64.8891 95.9492 72.9901
70.7269 93.3386 70.5311
84.3762 116.444 89.5733
83.5207 120.591 88.4639
86.4961 119.687 86.2159
88.572 120.853 74.3415
86.6375 122.684 71.0484
87.6105 117.082 70.9618
80.4548 98.4254 85.5032
82.2415 102.753 87.1108
83.0024 100.129 84.0521
83.5565 100.255 75.5914
83.6993 102.652 73.2376
80.8975 97.8121 73.4402
73.0484 118.946 88.1002
71.5875 114.374 88.7875
71.352 116.22 85.277
73.8356 116.002 76.0798
74.959 113.62 73.534
76.8559 117.98 74.4537
67.0075 97.6787 83.4099
68.6297 100.661 87.984
70.0526 97.2361 85.7137
69.7318 96.1757 68.6118
70.3131 99.5605 71.6731
65.97 97.7414 70.4706
78.1482 114.871 92.399
76.9677 112.707 92.876
76.3835 114.771 92.6967
75.847 110.393 93.014
77.4548 110.63 92.7004
79.795 114.912 91.8475
79.2595 116.789 91.616
75.7716 116.535 91.9279
74.7782 114.49 92.2936
79.213 110.635 92.2015
80.547 113.103 91.8011
80.905 111.08 91.6774
81.5647 115.131 91.2044
77.9814 108.637 92.2526
81.265 109.121 91.1306
82.4026 111.231 90.9249
78.8933 118.723 90.9838
76.6054 118.641 91.2875
77.9329 120.212 90.3055
74.9555 118.242 90.7073
80.6296 118.75 90.3763
79.0284 121.837 88.9783
77.0948 121.555 89.0934
73.6914 112.301 92.1897
74.1748 109.979 93.0587
72.7358 109.763 92.1126
74.7122 108.042 92.7983
73.2749 114.202 91.363
71.5437 109.575 91.0013
71.8308 107.487 91.5761
76.058 104.363 91.4345
76.7162 102.686 90.3313
74.8288 102.198 90.6482
77.3747 101.292 89.2121
78.3666 103.015 89.8572
77.1212 106.437 91.863
75.254 105.935 92.1774
72.8971 101.868 90.7596
73.558 100.443 89.7608
79.6234 104.861 90.2288
78.8594 106.77 91.5114
80.7839 106.945 90.76
79.9927 103.232 89.0441
82.0867 107.324 90.0148
73.7076 105.665 92.287
72.2633 103.432 91.2533
71.8328 105.397 91.6268
71.0821 101.517 90.1876
70.6011 105.272 90.5094
74.3688 99.0867 88.6005
76.565 99.5139 88.2538
75.4434 98.068 87.1599
78.204 99.8262 87.7136
72.4607 98.7319 88.4816
74.4062 96.8246 85.6926
76.1461 96.8742 85.5913
80.8484 112.853 70.7004
82.1835 115.471 70.3554
80.4397 114.696 71.0253
83.3311 117.805 69.9283
83.9271 116.228 69.801
81.102 111.124 70.3772
79.5772 110.192 70.6918
78.9207 113.803 71.6404
79.9292 116.174 71.3617
84.1935 114.134 69.9359
82.5611 111.284 70.2611
84.0804 111.471 69.9864
81.0442 108.988 70.3777
85.5012 116.483 69.6897
85.4392 111.368 70.0305
83.9254 109.063 70.5071
77.9691 109.621 71.0707
77.5691 111.597 71.9087
76.1751 109.23 71.2881
77.2262 113.19 72.3762
77.9484 107.751 70.2403
74.7218 107.204 70.3084
74.5839 108.814 71.5172
80.5042 118.4 71.2556
82.4222 119.461 70.1399
81.2162 120.602 70.8944
84.1864 120.036 69.8287
79.0785 117.506 72.2968
80.2786 121.629 72.0687
81.8137 122.528 71.1306
78.0725 102.094 70.9369
78.0538 104.003 70.2659
76.3326 101.65 70.494
77.7479 105.618 69.8577
79.677 106.269 70.2526
79.6241 102.41 71.4193
78.1984 100.441 71.2793
74.6942 99.572 70.1008
74.6131 101.232 70.3867
81.1697 106.855 70.5202
81.2903 104.497 71.1249
82.8286 106.733 70.8987
81.2982 102.838 72.0106
84.3134 106.878 71.0553
77.256 98.4 70.5732
75.0927 98.0117 69.5243
76.0498 96.6685 69.8273
73.1411 97.8206 69.2921
78.8305 98.89 71.634
76.6822 95.3417 70.7276
74.5471 95.0446 69.989
74.8482 103.44 70.3323
76.5033 105.786 69.7382
74.6249 105.535 69.7373
73.2146 101.091 70.7784
73.1233 104.932 70.2471
87.4112 111.364 85.2089
88.0524 110.076 83.6292
87.0391 108.886 84.9919
88.3512 109.141 82.0661
88.7043 111.043 82.188
87.4076 113.575 85.4491
86.6629 112.637 86.4938
85.954 107.727 86.0208
86.2908 106.669 84.7414
89.0246 113.186 82.2253
88.2247 114.647 84.1269
88.9652 115.352 82.3774
87.2607 115.952 85.5062
88.9998 112.308 80.4269
89.0771 116.409 80.5298
88.7603 117.425 82.259
85.7602 111.391 87.6166
85.3391 108.529 87.3165
84.7251 109.656 88.6712
84.6978 106.058 86.8071
85.8549 113.89 87.7915
83.8951 110.761 89.7973
83.5351 108.08 89.1765
86.2966 105.522 83.2676
87.7261 106.898 81.7663
86.3155 104.767 81.5719
88.4039 108.292 80.3326
85.1318 104.322 84.2896
85.0012 102.807 81.2348
86.3173 104.154 79.9614
88.5617 110.483 77.1959
88.3853 111.825 75.6594
87.7925 109.076 75.8289
88.4618 113.272 74.2601
88.8843 114.493 75.2623
88.8256 111.694 78.4059
88.4414 109.283 78.4996
87.0591 106.385 75.7308
87.2051 107.884 74.5704
89.0154 115.476 76.7498
89.0376 113.643 78.6838
89.0814 116.019 78.6114
89.1304 117.026 75.2986
89.0222 118.002 78.8609
87.9513 107.125 78.7827
87.1166 105.447 77.1105
86.8694 104.758 78.5623
86.2623 103.832 75.9942
85.4228 102.806 78.6287
87.1138 108.614 73.2195
87.8199 111.787 73.1058
87.056 109.783 71.9287
88.3588 114.543 72.9394
86.5454 105.989 73.5854
86.0517 107.947 71.3616
86.6403 110.776 70.8094
67.5286 105.158 83.9076
67.7237 106.091 82.3192
68.4111 107.483 84.0992
67.8659 106.862 80.9311
67.1109 104.983 80.668
66.8196 102.957 83.7429
67.4346 104.07 85.21
69.1115 108.889 85.5723
69.2311 109.775 84.3637
66.427 102.893 80.2831
66.2102 101.72 81.9786
65.8823 100.822 79.9557
66.2816 100.633 83.261
66.7697 103.718 78.7574
65.5952 99.8634 77.8944
65.2052 98.9224 79.2453
68.2224 105.355 86.7005
69.2996 108.221 86.9271
69.2933 107.264 88.2103
69.9325 110.635 86.982
67.4637 102.848 86.3923
69.5734 106.073 89.1845
70.4439 108.774 89.4668
69.5983 110.571 82.9314
68.9377 108.791 81.0592
69.913 111.016 81.3359
68.3244 107.55 79.3414
70.1763 112.112 84.4119
70.5951 113.156 81.314
70.2804 111.599 79.8221
68.1525 105.818 76.1171
68.354 104.812 74.6222
69.3735 107.226 75.1353
68.8735 103.899 73.3294
68.1251 102.297 74.3068
67.3494 104.603 77.1317
68.3208 106.866 77.5443
70.7304 109.499 75.5518
70.6628 108.509 74.3924
67.4086 101.002 75.2544
66.952 102.588 77.1155
66.3724 100.285 76.4263
67.3243 100.009 73.6836
65.2994 98.6926 75.8432
69.2759 108.666 78.1681
70.7198 110.079 76.9647
70.4959 111.031 78.3502
71.7704 111.817 76.0985
71.2017 113.265 78.7549
71.076 107.734 73.2028
69.9941 105.282 72.5075
71.3739 106.829 71.8006
69.525 102.748 72.6227
72.1941 109.943 74.0148
73.0297 108.04 71.8353
71.7306 105.449 70.8736
84.7466 125.249 80.904
83.5714 126.067 79.6745
85.2498 125.634 78.5718
82.1094 126.281 78.6333
81.6241 126.132 80.9857
84.1683 124.528 83.2565
85.7773 123.983 82.2399
86.8851 124.776 77.5684
85.6961 125.79 75.9841
80.8138 125.691 83.3168
82.3701 124.621 84.5187
80.2718 124.689 85.5076
83.7076 123.477 85.5038
79.4387 125.915 82.2332
78.2619 124.477 86.2183
80.0859 123.364 87.3162
87.2829 122.956 81.6158
88.0205 123.445 79.1778
88.4106 121.411 80.5887
87.9597 123.566 76.8082
86.5519 122.509 83.588
88.437 119.681 81.8675
88.8535 120.275 79.3256
84.2188 125.981 74.4029
82.145 125.967 76.2249
82.4608 125.425 73.8071
80.477 125.93 77.9484
85.9557 125.406 73.4896
82.4919 124.538 72.1779
80.4427 124.531 74.2612
76.8716 124.285 80.4211
75.2832 122.823 81.4297
75.9082 122.772 79.6945
73.8702 121.086 82.4278
74.6362 122.436 83.3455
77.9144 125.371 81.4106
78.61 125.339 79.1654
76.4219 122.268 77.9954
75.1231 120.964 78.9481
75.4639 123.431 84.4902
77.4784 124.954 83.322
76.7704 124.177 85.6599
74.2056 121.738 85.332
76.622 122.891 87.4464
78.953 124.986 77.1563
77.7468 123.039 76.6558
79.1157 123.799 75.2837
76.9764 121.323 76.1507
79.656 122.651 73.6143
73.7739 119.195 79.5536
73.1758 119.253 81.5653
72.5169 117.317 80.3817
72.677 119.245 83.3442
74.4564 119.126 77.9844
72.0328 115.742 79.292
71.5506 115.747 81.216
77.9102 91.8549 78.1132
79.8972 92.9849 79.4662
80.2195 92.5978 77.5385
81.1542 94.4592 80.7828
79.3425 93.6535 81.0396
75.4809 91.7393 78.4821
75.585 91.4724 76.7819
79.803 92.8859 75.708
81.4509 94.4098 77.0609
77.8378 93.8075 81.7739
75.7685 92.7599 80.2663
76.0993 94.1461 82.2212
73.5033 92.0366 78.8353
79.5258 95.0733 82.832
76.6037 95.621 83.9342
74.3587 94.4502 82.2406
76.1613 91.6498 74.9585
78.3575 92.5511 74.2617
76.4871 92.4608 72.8997
79.8942 94.3296 74.3754
73.6558 91.428 75.4128
74.6182 92.5484 72.0414
77.0469 94.0886 71.8115
82.6883 96.2383 78.2857
82.687 95.9416 80.2551
83.3097 98.4489 79.6342
82.3487 96.4052 81.8938
82.3469 96.6851 76.8141
83.9064 100.451 78.9486
83.8962 100.345 80.7479
68.5607 93.0564 76.9279
69.7261 91.9038 76.279
67.8539 92.4902 74.323
71.1946 91.6346 75.2612
71.4085 92.0217 77.9763
69.0643 94.2234 79.1031
67.5891 94.2395 77.5061
66.347 93.5169 72.5433
67.9335 92.8421 71.8589
72.458 92.8854 79.7437
70.8062 94.2637 80.3201
72.7138 94.4097 81.5958
69.9963 95.4197 81.5504
73.3386 95.6896 83.4988
66.2614 94.9527 76.8063
65.5352 94.6158 73.8437
65.0442 95.788 76.0783
65.3458 94.911 71.1802
67.1604 95.5632 79.2793
65.0573 97.0385 78.4318
64.6576 96.8747 75.0828
70.1194 92.3501 72.1438
72.3208 91.7376 74.0155
72.6226 92.3421 72.0106
68.6579 93.5691 70.2821
72.8782 93.4647 70.7163
84.0629 118.656 89.1978
85.1784 120.265 87.5987
85.4687 118.315 88.0793
86.0166 121.505 85.6708
84.5323 121.978 86.7707
82.4335 118.783 89.7885
82.9012 116.84 90.4293
85.5347 116.145 88.3124
86.4719 117.59 86.8201
82.9445 122.179 87.2713
81.8766 120.427 89.0376
80.9349 122.044 88.1123
83.4564 115.028 90.4902
84.9314 114.352 89.1806
83.7566 112.648 90.1717
87.1925 118.138 85.2317
87.1676 120.642 84.6032
87.9912 118.914 83.4469
87.6994 121.772 72.7332
87.374 120.132 71.0875
88.1313 119.295 72.4336
86.7373 118.004 70.0465
86.2064 120.715 69.9954
87.0867 123.812 72.8897
87.9195 122.822 74.8907
88.9009 118.695 73.92
88.3273 116.75 72.3388
84.9579 121.911 70.1643
86.0153 124.276 71.5774
83.3277 123.525 71.0978
88.6531 121.538 76.2333
89.0995 119.26 75.5562
88.9875 119.756 77.6713
87.6644 114.662 71.486
86.7991 115.362 69.9677
86.733 112.549 70.2988
81.3668 100.576 86.3787
82.8493 101.525 85.6984
81.9086 99.0977 84.8283
83.8801 102.583 84.9493
83.6307 103.61 86.277
80.7251 101.9 87.702
79.8978 100.004 86.9166
80.9229 96.9416 84.1027
82.1947 97.6105 83.3493
83.3363 104.771 87.4468
81.6055 103.773 88.2748
82.733 105.961 88.8456
79.0492 98.4065 86.2576
79.5888 96.6386 84.4994
77.8714 96.7789 85.1243
83.0654 99.0487 82.7347
84.0133 101.985 83.6271
83.998 101.091 82.0696
83.8566 101.574 74.4002
82.0719 100.363 73.7115
82.4349 98.9839 74.5051
80.4807 99.4371 72.9032
81.816 101.698 72.9141
85.4155 103.549 73.7458
85.1626 102.383 75.228
82.2948 97.7336 75.6528
81.1457 96.5486 74.3805
83.2932 103.555 72.3437
85.5337 104.424 72.686
84.8588 105.758 71.7865
84.7336 101.943 76.4774
83.2006 99.4031 76.6779
84.1751 101.248 77.8406
80.0263 95.8153 73.1785
79.653 97.6759 72.2186
78.5627 95.5759 71.7908
72.1736 116.74 88.577
71.3166 115.423 87.1016
72.0215 117.691 86.7536
70.771 114.024 85.6789
70.7177 113.272 87.2914
72.6798 115.49 90.0507
73.4764 117.659 89.6822
72.9281 119.651 86.2659
72.1717 118.339 85.0045
70.8632 112.153 88.3696
72.0163 113.365 90.1084
71.1282 110.932 89.881
74.2866 119.527 89.1483
73.9652 120.741 87.1039
75.4967 121.422 88.2778
71.7075 116.951 83.7831
70.8551 114.438 84.1493
71.1391 115.054 82.4566
74.4345 114.876 74.72
76.012 115.832 74.0246
75.3095 117.086 75.2472
77.5499 116.62 73.2992
76.6328 114.492 73.0465
73.4669 112.74 74.238
73.0692 113.801 75.4186
74.7574 118.142 76.6265
76.1654 119.145 75.7356
75.4255 112.391 72.8684
73.5585 111.29 73.5776
74.2508 109.95 72.7478
72.5269 114.179 76.5729
73.4975 116.791 77.3037
72.1764 114.993 77.9929
77.3957 120.001 74.821
78.1866 118.527 73.4578
78.9192 120.749 73.4432
67.684 98.924 86.0488
69.1162 98.6255 87.0899
68.4231 97.4415 84.7576
70.7065 98.4111 87.7642
69.899 100.13 88.8801
67.5131 100.873 86.6319
66.6526 99.3237 84.6252
67.7225 96.4276 82.1646
69.2761 96.304 83.3588
69.4951 101.917 89.3383
68.2732 102.592 87.8442
69.489 104.239 89.1986
66.0849 98.7157 82.7471
66.6271 96.7457 81.3897
65.4452 97.7364 80.4849
70.8677 96.3574 84.1156
71.6752 97.4143 86.6351
72.7626 96.5002 85.0056
69.6516 98.1331 69.552
68.1588 98.6183 70.6626
67.4813 96.9933 68.7855
67.5792 99.1502 72.1103
69.6577 100.32 72.7359
71.7257 99.4272 71.2693
71.1197 97.9713 69.0414
68.1367 95.0103 69.0252
65.6948 96.0292 69.5483
70.5263 101.81 71.8683
71.8726 101.387 71.3436
71.8403 103.503 70.9732
71.7223 96.5806 68.9163
70.2742 94.5543 69.5219
72.6398 94.682 69.7163
65.0395 96.6563 71.6708
66.2224 98.6454 72.4964
65.0408 97.8045 74.0901
POLYGONS 1280  5120
3 164 162 163
3 163 44 164
3 162 43 163
3 164 42 162
3 166 165 163
3 163 43 166
3 165 44 163
3 166 14 165
3 168 167 162
3 162 42 168
3 167 43 162
3 168 13 167
3 170 169 164
3 164 44 170
3 169 42 164
3 170 12 169
3 173 171 172
3 172 46 173
3 171 43 172
3 173 45 171
3 167 174 172
3 172 43 167
3 174 46 172
3 167 13 174
3 175 166 171
3 171 45 175
3 166 43 171
3 175 14 166
3 177 176 173
3 173 46 177
3 176 45 173
3 177 4 176
3 180 178 179
3 179 48 180
3 178 42 179
3 180 47 178
3 169 181 179
3 179 42 169
3 181 48 179
3 169 12 181
3 182 168 178
3 178 47 182
3 168 42 178
3 182 13 168
3 184 183 180
3 180 48 184
3 183 47 180
3 184 8 183
3 187 185 186
3 186 50 187
3 185 44 186
3 187 49 185
3 165 188 186
3 186 44 165
3 188 50 186
3 165 14 188
3 189 170 185
3 185 49 189
3 170 44 185
3 189 12 170
3 191 190 187
3 187 50 191
3 190 49 187
3 191 7 190
3 194 192 193
3 193 53 194
3 192 52 193
3 194 51 192
3 196 195 193
3 193 52 196
3 195 53 193
3 196 16 195
3 198 197 192
3 192 51 198
3 197 52 192
3 198 14 197
3 200 199 194
3 194 53 200
3 199 51 194
3 200 15 199
3 203 201 202
3 202 45 203
3 201 52 202
3 203 54 201
3 197 175 202
3 202 52 197
3 175 45 202
3 197 14 175
3 204 196 201
3 201 54 204
3 196 52 201
3 204 16 196
3 176 205 203
3 203 45 176
3 205 54 203
3 176 4 205
3 208 206 207
3 207 55 208
3 206 51 207
3 208 50 206
3 199 209 207
3 207 51 199
3 209 55 207
3 199 15 209
3 188 198 206
3 206 50 188
3 198 51 206
3 188 14 198
3 210 191 208
3 208 55 210
3 191 50 208
3 210 7 191
3 213 211 212
3 212 57 213
3 211 53 212
3 213 56 211
3 195 214 212
3 212 53 195
3 214 57 212
3 195 16 214
3 215 200 211
3 211 56 215
3 200 53 211
3 215 15 200
3 217 216 213
3 213 57 217
3 216 56 213
3 217 9 216
3 220 218 219
3 219 60 220
3 218 59 219
3 220 58 218
3 222 221 219
3 219 59 222
3 221 60 219
3 222 19 221
3 224 223 218
3 218 58 224
3 223 59 218
3 224 18 223
3 226 225 220
3 220 60 226
3 225 58 220
3 226 17 225
3 229 227 228
3 228 62 229
3 227 59 228
3 229 61 227
3 223 230 228
3 228 59 223
3 230 62 228
3 223 18 230
3 231 222 227
3 227 61 231
3 222 59 227
3 231 19 222
3 233 232 229
3 229 62 233
3 232 61 229
3 233 5 232
3 236 234 235
3 235 64 236
3 234 58 235
3 236 63 234
3 225 237 235
3 235 58 225
3 237 64 235
3 225 17 237
3 238 224 234
3 234 63 238
3 224 58 234
3 238 18 224
3 240 239 236
3 236 64 240
3 239 63 236
3 240 6 239
3 243 241 242
3 242 66 243
3 241 60 242
3 243 65 241
3 221 244 242
3 242 60 221
3 244 66 242
3 221 19 244
3 245 226 241
3 241 65 245
3 226 60 241
3 245 17 226
3 247 246 243
3 243 66 247
3 246 65 243
3 247 11 246
3 250 248 249
3 249 69 250
3 248 68 249
3 250 67 248
3 252 251 249
3 249 68 252
3 251 69 249
3 252 18 251
3 254 253 248
3 248 67 254
3 253 68 248
3 254 21 253
3 256 255 250
3 250 69 256
3 255 67 250
3 256 20 255
3 259 257 258
3 258 70 259
3 257 68 258
3 259 62 257
3 253 260 258
3 258 68 253
3 260 70 258
3 253 21 260
3 230 252 257
3 257 62 230
3 252 68 257
3 230 18 252
3 261 233 259
3 259 70 261
3 233 62 259
3 261 5 233
3 264 262 263
3 263 72 264
3 262 67 263
3 264 71 262
3 255 265 263
3 263 67 255
3 265 72 263
3 255 20 265
3 266 254 262
3 262 71 266
3 254 67 262
3 266 21 254
3 268 267 264
3 264 72 268
3 267 71 264
3 268 10 267
3 271 269 270
3 270 63 271
3 269 69 270
3 271 73 269
3 251 238 270
3 270 69 251
3 238 63 270
3 251 18 238
3 272 256 269
3 269 73 272
3 256 69 269
3 272 20 256
3 239 273 271
3 271 63 239
3 273 73 271
3 239 6 273
3 276 274 275
3 275 76 276
3 274 75 275
3 276 74 274
3 278 277 275
3 275 75 278
3 277 76 275
3 278 24 277
3 280 279 274
3 274 74 280
3 279 75 274
3 280 23 279
3 282 281 276
3 276 76 282
3 281 74 276
3 282 22 281
3 285 283 284
3 284 78 285
3 283 75 284
3 285 77 283
3 279 286 284
3 284 75 279
3 286 78 284
3 279 23 286
3 287 278 283
3 283 77 287
3 278 75 283
3 287 24 278
3 289 288 285
3 285 78 289
3 288 77 285
3 289 0 288
3 292 290 291
3 291 80 292
3 290 74 291
3 292 79 290
3 281 293 291
3 291 74 281
3 293 80 291
3 281 22 293
3 294 280 290
3 290 79 294
3 280 74 290
3 294 23 280
3 296 295 292
3 292 80 296
3 295 79 292
3 296 4 295
3 299 297 298
3 298 82 299
3 297 76 298
3 299 81 297
3 277 300 298
3 298 76 277
3 300 82 298
3 277 24 300
3 301 282 297
3 297 81 301
3 282 76 297
3 301 22 282
3 303 302 299
3 299 82 303
3 302 81 299
3 303 3 302
3 306 304 305
3 305 85 306
3 304 84 305
3 306 83 304
3 308 307 305
3 305 84 308
3 307 85 305
3 308 26 307
3 310 309 304
3 304 83 310
3 309 84 304
3 310 24 309
3 312 311 306
3 306 85 312
3 311 83 306
3 312 25 311
3 315 313 314
3 314 77 315
3 313 84 314
3 315 86 313
3 309 287 314
3 314 84 309
3 287 77 314
3 309 24 287
3 316 308 313
3 313 86 316
3 308 84 313
3 316 26 308
3 288 317 315
3 315 77 288
3 317 86 315
3 288 0 317
3 320 318 319
3 319 87 320
3 318 83 319
3 320 82 318
3 311 321 319
3 319 83 311
3 321 87 319
3 311 25 321
3 300 310 318
3 318 82 300
3 310 83 318
3 300 24 310
3 322 303 320
3 320 87 322
3 303 82 320
3 322 3 303
3 325 323 324
3 324 89 325
3 323 85 324
3 325 88 323
3 307 326 324
3 324 85 307
3 326 89 324
3 307 26 326
3 327 312 323
3 323 88 327
3 312 85 323
3 327 25 312
3 329 328 325
3 325 89 329
3 328 88 325
3 329 5 328
3 332 330 331
3 331 92 332
3 330 91 331
3 332 90 330
3 334 333 331
3 331 91 334
3 333 92 331
3 334 29 333
3 336 335 330
3 330 90 336
3 335 91 330
3 336 28 335
3 338 337 332
3 332 92 338
3 337 90 332
3 338 27 337
3 341 339 340
3 340 94 341
3 339 91 340
3 341 93 339
3 335 342 340
3 340 91 335
3 342 94 340
3 335 28 342
3 343 334 339
3 339 93 343
3 334 91 339
3 343 29 334
3 345 344 341
3 341 94 345
3 344 93 341
3 345 2 344
3 348 346 347
3 347 96 348
3 346 90 347
3 348 95 346
3 337 349 347
3 347 90 337
3 349 96 347
3 337 27 349
3 350 336 346
3 346 95 350
3 336 90 346
3 350 28 336
3 352 351 348
3 348 96 352
3 351 95 348
3 352 7 351
3 355 353 354
3 354 98 355
3 353 92 354
3 355 97 353
3 333 356 354
3 354 92 333
3 356 98 354
3 333 29 356
3 357 338 353
3 353 97 357
3 338 92 353
3 357 27 338
3 359 358 355
3 355 98 359
3 358 97 355
3 359 1 358
3 362 360 361
3 361 101 362
3 360 100 361
3 362 99 360
3 364 363 361
3 361 100 364
3 363 101 361
3 364 31 363
3 366 365 360
3 360 99 366
3 365 100 360
3 366 29 365
3 368 367 362
3 362 101 368
3 367 99 362
3 368 30 367
3 371 369 370
3 370 93 371
3 369 100 370
3 371 102 369
3 365 343 370
3 370 100 365
3 343 93 370
3 365 29 343
3 372 364 369
3 369 102 372
3 364 100 369
3 372 31 364
3 344 373 371
3 371 93 344
3 373 102 371
3 344 2 373
3 376 374 375
3 375 103 376
3 374 99 375
3 376 98 374
3 367 377 375
3 375 99 367
3 377 103 375
3 367 30 377
3 356 366 374
3 374 98 356
3 366 99 374
3 356 29 366
3 378 359 376
3 376 103 378
3 359 98 376
3 378 1 359
3 381 379 380
3 380 105 381
3 379 101 380
3 381 104 379
3 363 382 380
3 380 101 363
3 382 105 380
3 363 31 382
3 383 368 379
3 379 104 383
3 368 101 379
3 383 30 368
3 385 384 381
3 381 105 385
3 384 104 381
3 385 6 384
3 388 386 387
3 387 108 388
3 386 107 387
3 388 106 386
3 390 389 387
3 387 107 390
3 389 108 387
3 390 34 389
3 392 391 386
3 386 106 392
3 391 107 386
3 392 33 391
3 394 393 388
3 388 108 394
3 393 106 388
3 394 32 393
3 397 395 396
3 396 110 397
3 395 107 396
3 397 109 395
3 391 398 396
3 396 107 391
3 398 110 396
3 391 33 398
3 399 390 395
3 395 109 399
3 390 107 395
3 399 34 390
3 401 400 397
3 397 110 401
3 400 109 397
3 401 8 400
3 404 402 403
3 403 112 404
3 402 106 403
3 404 111 402
3 393 405 403
3 403 106 393
3 405 112 403
3 393 32 405
3 406 392 402
3 402 111 406
3 392 106 402
3 406 33 392
3 408 407 404
3 404 112 408
3 407 111 404
3 408 0 407
3 411 409 410
3 410 114 411
3 409 108 410
3 411 113 409
3 389 412 410
3 410 108 389
3 412 114 410
3 389 34 412
3 413 394 409
3 409 113 413
3 394 108 409
3 413 32 394
3 415 414 411
3 411 114 415
3 414 113 411
3 415 11 414
3 418 416 417
3 417 117 418
3 416 116 417
3 418 115 416
3 420 419 417
3 417 116 420
3 419 117 417
3 420 36 419
3 422 421 416
3 416 115 422
3 421 116 416
3 422 34 421
3 424 423 418
3 418 117 424
3 423 115 418
3 424 35 423
3 427 425 426
3 426 109 427
3 425 116 426
3 427 118 425
3 421 399 426
3 426 116 421
3 399 109 426
3 421 34 399
3 428 420 425
3 425 118 428
3 420 116 425
3 428 36 420
3 400 429 427
3 427 109 400
3 429 118 427
3 400 8 429
3 432 430 431
3 431 119 432
3 430 115 431
3 432 114 430
3 423 433 431
3 431 115 423
3 433 119 431
3 423 35 433
3 412 422 430
3 430 114 412
3 422 115 430
3 412 34 422
3 434 415 432
3 432 119 434
3 415 114 432
3 434 11 415
3 437 435 436
3 436 121 437
3 435 117 436
3 437 120 435
3 419 438 436
3 436 117 419
3 438 121 436
3 419 36 438
3 439 424 435
3 435 120 439
3 424 117 435
3 439 35 424
3 441 440 437
3 437 121 441
3 440 120 437
3 441 1 440
3 444 442 443
3 443 124 444
3 442 123 443
3 444 122 442
3 446 445 443
3 443 123 446
3 445 124 443
3 446 39 445
3 448 447 442
3 442 122 448
3 447 123 442
3 448 38 447
3 450 449 444
3 444 124 450
3 449 122 444
3 450 37 449
3 453 451 452
3 452 126 453
3 451 123 452
3 453 125 451
3 447 454 452
3 452 123 447
3 454 126 452
3 447 38 454
3 455 446 451
3 451 125 455
3 446 123 451
3 455 39 446
3 457 456 453
3 453 126 457
3 456 125 453
3 457 9 456
3 460 458 459
3 459 128 460
3 458 122 459
3 460 127 458
3 449 461 459
3 459 122 449
3 461 128 459
3 449 37 461
3 462 448 458
3 458 127 462
3 448 122 458
3 462 38 448
3 464 463 460
3 460 128 464
3 463 127 460
3 464 10 463
3 467 465 466
3 466 130 467
3 465 124 466
3 467 129 465
3 445 468 466
3 466 124 445
3 468 130 466
3 445 39 468
3 469 450 465
3 465 129 469
3 450 124 465
3 469 37 450
3 471 470 467
3 467 130 471
3 470 129 467
3 471 3 470
3 474 472 473
3 473 133 474
3 472 132 473
3 474 131 472
3 476 475 473
3 473 132 476
3 475 133 473
3 476 38 475
3 478 477 472
3 472 131 478
3 477 132 472
3 478 41 477
3 480 479 474
3 474 133 480
3 479 131 474
3 480 40 479
3 483 481 482
3 482 134 483
3 481 132 482
3 483 126 481
3 477 484 482
3 482 132 477
3 484 134 482
3 477 41 484
3 454 476 481
3 481 126 454
3 476 132 481
3 454 38 476
3 485 457 483
3 483 134 485
3 457 126 483
3 485 9 457
3 488 486 487
3 487 136 488
3 486 131 487
3 488 135 486
3 479 489 487
3 487 131 479
3 489 136 487
3 479 40 489
3 490 478 486
3 486 135 490
3 478 131 486
3 490 41 478
3 492 491 488
3 488 136 492
3 491 135 488
3 492 2 491
3 495 493 494
3 494 127 495
3 493 133 494
3 495 137 493
3 475 462 494
3 494 133 475
3 462 127 494
3 475 38 462
3 496 480 493
3 493 137 496
3 480 133 493
3 496 40 480
3 463 497 495
3 495 127 463
3 497 137 495
3 463 10 497
3 500 498 499
3 499 140 500
3 498 139 499
3 500 138 498
3 502 501 499
3 499 139 502
3 501 140 499
3 502 33 501
3 504 503 498
3 498 138 504
3 503 139 498
3 504 13 503
3 506 505 500
3 500 140 506
3 505 138 500
3 506 23 505
3 509 507 508
3 508 47 509
3 507 139 508
3 509 110 507
3 503 182 508
3 508 139 503
3 182 47 508
3 503 13 182
3 398 502 507
3 507 110 398
3 502 139 507
3 398 33 502
3 183 401 509
3 509 47 183
3 401 110 509
3 183 8 401
3 512 510 511
3 511 79 512
3 510 138 511
3 512 46 510
3 505 294 511
3 511 138 505
3 294 79 511
3 505 23 294
3 174 504 510
3 510 46 174
3 504 138 510
3 174 13 504
3 295 177 512
3 512 79 295
3 177 46 512
3 295 4 177
3 515 513 514
3 514 111 515
3 513 140 514
3 515 78 513
3 501 406 514
3 514 140 501
3 406 111 514
3 501 33 406
3 286 506 513
3 513 78 286
3 506 140 513
3 286 23 506
3 407 289 515
3 515 111 407
3 289 78 515
3 407 0 289
3 518 516 517
3 517 143 518
3 516 142 517
3 518 141 516
3 520 519 517
3 517 142 520
3 519 143 517
3 520 19 519
3 522 521 516
3 516 141 522
3 521 142 516
3 522 32 521
3 524 523 518
3 518 143 524
3 523 141 518
3 524 26 523
3 527 525 526
3 526 113 527
3 525 142 526
3 527 66 525
3 521 413 526
3 526 142 521
3 413 113 526
3 521 32 413
3 244 520 525
3 525 66 244
3 520 142 525
3 244 19 520
3 414 247 527
3 527 113 414
3 247 66 527
3 414 11 247
3 530 528 529
3 529 86 530
3 528 141 529
3 530 112 528
3 523 316 529
3 529 141 523
3 316 86 529
3 523 26 316
3 405 522 528
3 528 112 405
3 522 141 528
3 405 32 522
3 317 408 530
3 530 86 317
3 408 112 530
3 317 0 408
3 533 531 532
3 532 61 533
3 531 143 532
3 533 89 531
3 519 231 532
3 532 143 519
3 231 61 532
3 519 19 231
3 326 524 531
3 531 89 326
3 524 143 531
3 326 26 524
3 232 329 533
3 533 61 232
3 329 89 533
3 232 5 329
3 536 534 535
3 535 146 536
3 534 145 535
3 536 144 534
3 538 537 535
3 535 145 538
3 537 146 535
3 538 22 537
3 540 539 534
3 534 144 540
3 539 145 534
3 540 16 539
3 542 541 536
3 536 146 542
3 541 144 536
3 542 39 541
3 545 543 544
3 544 54 545
3 543 145 544
3 545 80 543
3 539 204 544
3 544 145 539
3 204 54 544
3 539 16 204
3 293 538 543
3 543 80 293
3 538 145 543
3 293 22 538
3 205 296 545
3 545 54 205
3 296 80 545
3 205 4 296
3 548 546 547
3 547 125 548
3 546 144 547
3 548 57 546
3 541 455 547
3 547 144 541
3 455 125 547
3 541 39 455
3 214 540 546
3 546 57 214
3 540 144 546
3 214 16 540
3 456 217 548
3 548 125 456
3 217 57 548
3 456 9 217
3 551 549 550
3 550 81 551
3 549 146 550
3 551 130 549
3 537 301 550
3 550 146 537
3 301 81 550
3 537 22 301
3 468 542 549
3 549 130 468
3 542 146 549
3 468 39 542
3 302 471 551
3 551 81 302
3 471 130 551
3 302 3 471
3 554 552 553
3 553 149 554
3 552 148 553
3 554 147 552
3 556 555 553
3 553 148 556
3 555 149 553
3 556 21 555
3 558 557 552
3 552 147 558
3 557 148 552
3 558 25 557
3 560 559 554
3 554 149 560
3 559 147 554
3 560 37 559
3 563 561 562
3 562 88 563
3 561 148 562
3 563 70 561
3 557 327 562
3 562 148 557
3 327 88 562
3 557 25 327
3 260 556 561
3 561 70 260
3 556 148 561
3 260 21 556
3 328 261 563
3 563 88 328
3 261 70 563
3 328 5 261
3 566 564 565
3 565 129 566
3 564 147 565
3 566 87 564
3 559 469 565
3 565 147 559
3 469 129 565
3 559 37 469
3 321 558 564
3 564 87 321
3 558 147 564
3 321 25 558
3 470 322 566
3 566 129 470
3 322 87 566
3 470 3 322
3 569 567 568
3 568 71 569
3 567 149 568
3 569 128 567
3 555 266 568
3 568 149 555
3 266 71 568
3 555 21 266
3 461 560 567
3 567 128 461
3 560 149 567
3 461 37 560
3 267 464 569
3 569 71 267
3 464 128 569
3 267 10 464
3 572 570 571
3 571 152 572
3 570 151 571
3 572 150 570
3 574 573 571
3 571 151 574
3 573 152 571
3 574 27 573
3 576 575 570
3 570 150 576
3 575 151 570
3 576 12 575
3 578 577 572
3 572 152 578
3 577 150 572
3 578 36 577
3 581 579 580
3 580 49 581
3 579 151 580
3 581 96 579
3 575 189 580
3 580 151 575
3 189 49 580
3 575 12 189
3 349 574 579
3 579 96 349
3 574 151 579
3 349 27 574
3 190 352 581
3 581 49 190
3 352 96 581
3 190 7 352
3 584 582 583
3 583 118 584
3 582 150 583
3 584 48 582
3 577 428 583
3 583 150 577
3 428 118 583
3 577 36 428
3 181 576 582
3 582 48 181
3 576 150 582
3 181 12 576
3 429 184 584
3 584 118 429
3 184 48 584
3 429 8 184
3 587 585 586
3 586 97 587
3 585 152 586
3 587 121 585
3 573 357 586
3 586 152 573
3 357 97 586
3 573 27 357
3 438 578 585
3 585 121 438
3 578 152 585
3 438 36 578
3 358 441 587
3 587 97 358
3 441 121 587
3 358 1 441
3 590 588 589
3 589 155 590
3 588 154 589
3 590 153 588
3 592 591 589
3 589 154 592
3 591 155 589
3 592 17 591
3 594 593 588
3 588 153 594
3 593 154 588
3 594 30 593
3 596 595 590
3 590 155 596
3 595 153 590
3 596 35 595
3 599 597 598
3 598 104 599
3 597 154 598
3 599 64 597
3 593 383 598
3 598 154 593
3 383 104 598
3 593 30 383
3 237 592 597
3 597 64 237
3 592 154 597
3 237 17 592
3 384 240 599
3 599 104 384
3 240 64 599
3 384 6 240
3 602 600 601
3 601 120 602
3 600 153 601
3 602 103 600
3 595 439 601
3 601 153 595
3 439 120 601
3 595 35 439
3 377 594 600
3 600 103 377
3 594 153 600
3 377 30 594
3 440 378 602
3 602 120 440
3 378 103 602
3 440 1 378
3 605 603 604
3 604 65 605
3 603 155 604
3 605 119 603
3 591 245 604
3 604 155 591
3 245 65 604
3 591 17 245
3 433 596 603
3 603 119 433
3 596 155 603
3 433 35 596
3 246 434 605
3 605 65 246
3 434 119 605
3 246 11 434
3 608 606 607
3 607 158 608
3 606 157 607
3 608 156 606
3 610 609 607
3 607 157 610
3 609 158 607
3 610 15 609
3 612 611 606
3 606 156 612
3 611 157 606
3 612 28 611
3 614 613 608
3 608 158 614
3 613 156 608
3 614 41 613
3 617 615 616
3 616 95 617
3 615 157 616
3 617 55 615
3 611 350 616
3 616 157 611
3 350 95 616
3 611 28 350
3 209 610 615
3 615 55 209
3 610 157 615
3 209 15 610
3 351 210 617
3 617 95 351
3 210 55 617
3 351 7 210
3 620 618 619
3 619 135 620
3 618 156 619
3 620 94 618
3 613 490 619
3 619 156 613
3 490 135 619
3 613 41 490
3 342 612 618
3 618 94 342
3 612 156 618
3 342 28 612
3 491 345 620
3 620 135 491
3 345 94 620
3 491 2 345
3 623 621 622
3 622 56 623
3 621 158 622
3 623 134 621
3 609 215 622
3 622 158 609
3 215 56 622
3 609 15 215
3 484 614 621
3 621 134 484
3 614 158 621
3 484 41 614
3 216 485 623
3 623 56 216
3 485 134 623
3 216 9 485
3 626 624 625
3 625 161 626
3 624 160 625
3 626 159 624
3 628 627 625
3 625 160 628
3 627 161 625
3 628 31 627
3 630 629 624
3 624 159 630
3 629 160 624
3 630 20 629
3 632 631 626
3 626 161 632
3 631 159 626
3 632 40 631
3 635 633 634
3 634 73 635
3 633 160 634
3 635 105 633
3 629 272 634
3 634 160 629
3 272 73 634
3 629 20 272
3 382 628 633
3 633 105 382
3 628 160 633
3 382 31 628
3 273 385 635
3 635 73 273
3 385 105 635
3 273 6 385
3 638 636 637
3 637 137 638
3 636 159 637
3 638 72 636
3 631 496 637
3 637 159 631
3 496 137 637
3 631 40 496
3 265 630 636
3 636 72 265
3 630 159 636
3 265 20 630
3 497 268 638
3 638 137 497
3 268 72 638
3 497 10 268
3 641 639 640
3 640 102 641
3 639 161 640
3 641 136 639
3 627 372 640
3 640 161 627
3 372 102 640
3 627 31 372
3 489 632 639
3 639 136 489
3 632 161 639
3 489 40 632
3 373 492 641
3 641 102 373
3 492 136 641
3 373 2 492
