# Supplementary material for: Subcortical shape biomarkers reveal limbic and basal ganglia damage in anti-LGI1 encephalitis
Source: Front Immunol. 2025 Jul 4;16:1623577. doi: 10.3389/fimmu.2025.1623577 (PMC12270846; doi:10.3389/fimmu.2025.1623577)
Supplement: Supplementary file 1 [file DataSheet1.zip › raw data/wmN03-BrStem_first.vtk]

# vtk DataFile Version 3.0
this file was written using fslvtkio
ASCII
DATASET POLYDATA
POINTS 642 float
106.135 104.916 41.76
73.6692 104.111 40.8662
77.7898 85.7643 35.2326
101.168 86.162 36.9356
101.191 95.3408 66.0413
98.5124 89.7772 16.685
82.6669 88.9616 13.3755
79.1563 95.2389 65.0083
89.7888 109.435 53.6096
89.9718 81.3391 48.2833
90.0407 76.4755 23.2465
89.6052 108.115 31.6047
83.4937 102.219 64.9034
96.0925 102.215 64.601
89.4315 95.8913 72.0085
85.0163 88.3269 59.5545
95.3497 88.1733 60.0007
86.3789 97.9435 23.0663
90.8388 87.6066 6.46649
94.3958 98.7653 24.079
85.1795 79.9334 11.0508
96.6462 79.3807 12.6091
100.919 92.2294 51.9996
105.876 102.67 57.8291
103.639 97.605 39.9082
100.604 86.6499 25.6691
102.277 99.5704 30.0435
73.8668 102.722 57.4978
79.065 92.1954 50.8418
76.4573 97.0161 38.5314
78.7906 98.1651 28.5909
79.4469 85.7417 22.4633
99.2106 110.061 36.1228
101.154 111.638 51.6243
89.1388 114.046 43.8493
80.1124 108.962 35.6421
78.747 111.032 52.0971
96.8757 79.4962 29.1852
89.2931 78.6578 39.3959
96.7648 80.8176 42.7364
82.5986 79.5412 26.8973
82.9149 81.804 43.3245
89.8236 102.525 63.6073
94.0814 101.661 72.4801
84.9706 101.575 73.1865
97.1886 94.5243 72.469
102.091 101.445 69.2734
93.1272 103.765 55.975
86.8097 103.665 56.1429
77.5039 101.087 68.8238
82.6037 94.3379 71.7267
86.6359 89.8216 67.8229
93.3204 90.3086 67.9636
90.1455 88.2022 60.4967
98.5332 90.4527 64.2652
81.5724 90.4772 63.5768
87.58 85.05 53.7434
92.8063 85.2585 53.8353
88.5066 92.4683 13.5796
92.7603 92.7675 14.7668
90.4037 97.5691 23.2166
96.178 93.8434 18.6722
94.8132 88.2507 10.1778
86.2551 87.7977 7.66874
84.7467 93.4029 16.265
87.3412 104.374 26.9009
92.6485 104.675 27.3488
90.9399 80.2689 11.0382
94.4461 83.7992 7.48645
88.1305 83.7005 5.69551
97.8729 84.5696 13.0411
93.3859 76.9768 17.3544
87.6394 76.7325 16.2063
83.2964 83.8129 9.53303
103.589 98.0605 55.1308
105.303 99.3729 47.7942
101.274 95.2376 46.1664
108.43 99.9321 40.0246
106.122 103.45 48.9214
104.832 99.6973 63.4645
100.989 94.3678 59.172
100.414 89.5576 44.0079
100.071 92.8529 38.504
100.011 93.6774 33.7163
105.269 97.9558 34.8019
99.0017 93.6286 28.8017
105.097 102.645 35.4532
101.278 86.3711 31.1975
99.7753 87.9084 20.9485
98.0984 94.3693 24.3688
76.4942 98.0556 54.346
78.0691 94.8607 44.9352
74.7342 99.1934 47.1428
79.1589 91.8685 37.0946
78.862 89.2196 42.9294
79.4903 94.2331 58.0344
75.9376 99.378 62.3838
73.5778 102.968 48.1388
71.4638 99.1782 39.2874
75.8833 97.4431 33.6037
80.0183 91.6835 31.1684
80.8696 92.0411 25.5128
77.8452 85.8903 28.866
74.6975 101.733 34.161
81.646 93.093 20.5695
80.8134 86.7988 17.175
101.047 113.246 44.0384
95.8398 114.838 47.8308
94.8551 113.483 40.0824
89.2943 113.907 49.8394
95.6559 111.331 53.7976
104.833 109.328 46.7165
103.402 108.096 38.8573
94.4236 109.799 33.2038
89.0925 111.63 37.2239
83.734 113.044 39.8525
83.0985 114.736 47.7661
78.521 112.152 43.9731
84.0433 111.216 53.7942
84.6762 109.229 32.8441
76.4259 107.054 38.3572
75.0522 108.753 46.7972
93.9162 77.3203 35.4488
95.2202 72.8786 41.5511
98.9673 76.4869 37.6996
94.1044 80.0409 46.1992
89.3908 75.4942 44.0487
89.4552 78.5647 31.7474
93.9418 77.7078 25.5967
100.293 81.3293 32.8403
99.5726 83.1578 40.4928
82.369 79.7326 37.0588
83.9085 74.1513 41.4478
85.8631 79.2936 34.9653
85.6734 80.6102 46.4384
79.4503 83.57 40.0923
79.0179 81.2754 31.3474
86.1099 78.1155 24.0644
101.059 102.464 61.596
97.6905 104.353 54.5775
103.525 106.211 52.9585
101.26 105.117 32.593
97.1403 105.759 29.4886
98.1653 99.8903 26.5748
96.4613 84.8182 50.8344
98.8232 89.7094 56.3309
99.4354 86.4953 47.532
100.474 81.5956 26.3841
99.1631 82.2762 18.4678
97.7559 78.087 20.622
82.2732 104.014 54.7121
78.7068 102.535 61.7436
76.2266 106.148 53.39
78.6055 104.004 31.5529
82.778 98.2382 25.2881
82.8259 104.92 28.5412
80.2963 86.738 47.2715
81.1981 89.5743 55.667
83.4628 84.9942 51.3842
83.0995 77.5574 17.8777
80.9193 81.6412 15.2876
79.4345 81.4851 24.1501
91.4318 102.15 68.1199
89.5417 101.892 71.2773
87.7517 102.075 68.4197
87.3677 99.1653 73.5032
91.4767 99.0713 72.922
95.1967 102.106 68.5648
92.9556 102.519 63.8036
86.648 102.468 64.0783
84.1223 102.113 69.2976
95.7978 98.5217 73.6976
98.06 101.39 71.8111
99.0732 98.8024 72.7179
98.9398 102.131 67.8829
93.4814 95.911 72.8643
99.5005 95.3133 70.2505
101.466 97.9974 69.6778
91.4903 102.831 59.817
88.2542 102.782 59.9767
89.9266 103.688 55.8799
85.3569 102.724 60.5976
94.3745 102.763 60.2781
91.5662 106.591 54.5414
88.1838 106.592 54.5932
81.2506 100.792 72.4093
83.6049 97.9378 73.8569
80.3549 98.2331 72.3764
86.0431 95.1241 73.027
80.6704 102.193 68.642
78.3091 97.8226 68.972
80.286 95.4645 69.4815
89.986 90.793 67.8971
91.701 87.9348 64.5918
88.3981 87.9404 64.5516
92.9208 87.992 60.7501
94.6178 87.747 64.8777
91.807 93.2868 70.9959
87.9023 92.4964 71.0129
85.3915 87.6678 64.3414
87.3195 88.1969 60.3747
96.2835 89.7239 66.7947
95.0803 92.2821 71.0387
98.0138 92.4191 68.5754
97.0857 88.4931 62.417
99.8921 92.9714 65.5229
84.7033 92.0198 70.3934
83.5998 89.7584 66.5733
81.8788 92.597 67.8342
83.1672 88.576 62.0588
80.3234 93.0579 64.6399
88.6871 86.9988 57.3848
91.651 87.478 57.3005
90.1714 85.5259 54.2907
93.8568 87.1287 56.8476
86.3743 86.7498 56.716
88.9241 83.5895 51.0686
91.3576 83.7394 51.1194
90.6145 92.6659 14.2279
91.6587 95.0836 19.0863
89.251 94.8647 18.7773
92.168 98.2201 23.4431
93.1903 95.8061 20.364
91.6972 90.1365 10.6458
89.7431 90.0059 9.83285
87.7343 95.2489 19.007
88.4935 97.7004 22.6842
94.3922 93.5307 16.206
93.7088 90.3337 11.7059
95.5296 91.1051 14.1065
92.8107 88.217 7.83933
94.914 95.6968 21.1111
97.2026 91.6314 16.8612
96.5478 89.1348 13.3645
87.7329 89.8842 9.89316
86.7613 93.0901 14.6116
85.8671 90.5328 11.8246
85.9299 95.3391 19.2925
88.656 87.8728 6.58915
84.6096 88.7085 10.8173
83.9746 91.2234 14.197
88.9646 100.729 25.1018
91.3183 101.152 25.4484
89.9494 103.822 27.0363
93.8313 101.983 25.9327
86.554 101.343 25.2019
88.4184 106.338 29.503
91.1928 106.601 29.419
92.8594 81.9731 8.33082
91.5024 84.18 5.73431
90.303 82.1505 7.71271
89.2838 85.9439 4.78407
93.0033 86.2515 5.95106
95.5639 81.4696 9.62841
93.7162 80.0442 11.3476
88.3329 80.6625 10.1923
87.0521 82.0995 8.1653
94.7706 85.9514 8.28374
96.2582 83.7633 9.64619
96.7079 86.7397 11.5903
97.4467 82.0266 11.7914
98.2199 87.2663 14.8039
92.2298 77.9444 13.8099
89.3507 78.112 12.9295
90.5219 76.5878 15.9642
86.7702 78.2106 12.7751
94.8402 77.8904 14.394
91.761 76.2245 19.6702
88.994 76.2135 19.2341
85.3934 83.6484 6.96363
86.7872 85.848 5.82378
84.2507 86.3479 8.7049
83.8977 81.6777 9.5131
82.6564 86.4265 11.4401
103.996 98.6732 51.3433
103.126 97.6611 47.0384
102.379 96.6643 50.2677
102.433 96.8465 43.3074
104.695 98.2956 43.8575
105.094 100.872 52.7164
105.398 100.134 56.4227
101.859 95.743 53.5621
101.061 94.1264 49.7402
106.877 99.5692 43.7437
106.008 101.218 48.3021
107.251 101.636 44.1949
105.451 102.886 53.3079
106.562 98.3264 40.5244
107.426 102.369 41.1115
106.649 103.955 45.11
104.255 98.7433 58.933
101.853 96.4373 57.3528
102.545 97.6081 61.7531
100.95 93.4763 55.3729
106.237 100.832 60.5457
102.83 97.8477 65.9897
101.324 95.1582 62.6866
100.667 92.7261 45.5172
100.693 94.4868 42.1602
100.198 91.2785 41.4124
101.482 95.787 39.8079
100.684 91.0524 47.9869
100.471 88.151 40.2366
99.99 89.6636 37.6209
102.193 96.4849 34.4266
101.789 96.5264 31.9148
99.2895 93.4477 31.1164
101.031 96.7795 29.8162
104.008 98.4506 32.0527
104.883 97.6934 37.4138
101.692 96.1238 36.9361
99.3083 90.0929 29.9363
98.8699 90.0559 27.3947
106.203 100.154 34.3517
107.817 98.6033 37.128
107.635 101.593 37.494
103.982 101.251 32.624
106.119 103.794 38.4176
99.8121 93.4623 36.0844
99.7071 89.6869 32.0082
99.9477 89.4302 34.7122
100.857 86.7951 28.5225
101.312 86.2449 34.1521
99.0889 90.6207 25.0364
98.6763 94.3827 26.9381
99.4977 91.5174 22.5159
99.8781 97.0442 27.5973
99.8133 87.2585 23.4822
99.4419 89.019 18.902
98.7528 92.2177 20.2594
77.4379 96.3046 49.2752
76.6264 97.349 45.9824
76.1414 98.5776 50.5598
75.3125 98.1803 42.9662
77.1637 96.2398 41.9926
78.6338 93.8555 48.6115
78.0512 95.6614 52.852
74.753 100.182 55.8611
74.9458 100.772 52.0711
78.5525 93.6902 40.8527
78.8777 92.3928 44.2328
79.0484 90.5738 40.1224
79.0427 90.845 46.8194
78.1469 94.9108 38.2892
78.8118 88.9775 36.2854
78.3317 87.6202 38.8824
78.3163 96.3346 56.6811
76.0587 98.5093 58.2042
77.9581 97.3223 60.9726
73.9403 100.653 60.1288
79.1266 93.3897 54.2509
79.2276 95.0293 61.5589
77.6037 97.5912 65.0891
73.7262 100.822 47.4703
73.0596 99.1739 42.9643
71.9128 101.052 43.5067
74.0404 98.0145 39.4649
74.6091 102.522 52.3321
72.9984 103.455 44.1795
72.0126 101.698 39.984
78.7677 94.9576 32.4335
80.8115 91.8103 28.5494
79.4435 94.8579 29.9216
80.1953 88.9238 23.9053
79.9579 88.5564 26.8324
78.573 94.9285 35.1804
75.9752 97.1198 35.9072
77.2214 97.3795 30.9332
79.9609 95.4119 27.7586
79.2111 88.5686 29.8001
79.524 92.0904 34.3399
78.8428 88.6292 32.9713
78.4318 85.9675 25.6503
77.5788 85.9282 32.3108
73.0778 98.2407 36.2324
74.3199 99.3174 33.1107
72.3025 100.594 36.3786
76.5103 100.059 31.2458
73.9053 102.87 37.5533
80.8322 92.7733 23.3197
80.1208 89.5092 21.0751
80.6233 90.2856 18.5223
80.2391 86.4297 20.0107
81.5669 95.3884 25.6121
81.8194 91.3731 16.544
81.4647 87.9794 15.1171
98.6505 114.587 45.7671
95.5462 114.527 43.7371
98.164 113.705 41.7149
92.3273 113.902 42.6773
92.8131 114.616 45.9958
98.6386 114.265 49.7928
101.129 113.647 48.2135
99.9253 111.793 40.1974
97.4173 112.232 38.4022
92.8068 114.361 49.3705
95.7598 114.019 51.5522
92.7661 112.89 52.1608
98.4964 111.936 52.6738
89.4263 114.319 46.8897
89.3691 112.278 52.2566
92.5651 110.335 54.0078
103.104 111.747 45.8291
102.43 110.864 41.7755
104.304 109.152 42.8818
101.444 109.678 38.0819
103.242 111.157 49.4694
105.765 106.99 43.9248
105.044 106.472 39.8944
94.6655 111.865 36.6371
91.9343 112.639 39.0424
91.8547 110.987 35.4815
89.2878 113.139 40.6021
96.852 110.145 34.7446
92.0214 109.05 32.0996
89.2644 110.018 34.0897
83.3824 114.251 43.7163
80.5663 113.979 45.6139
81.0228 112.939 41.614
78.513 112.573 48.0904
80.6088 113.583 49.63
85.9636 114.544 45.7937
86.164 113.863 42.2837
81.3843 111.189 38.1995
79.2168 110.933 40.2085
83.2524 113.908 51.2036
86.1606 114.564 48.9357
86.3593 113.252 52.0087
81.2921 111.541 52.8138
87.0214 110.445 54.1561
86.5726 112.788 38.8496
83.9695 111.184 36.5936
86.6131 110.869 35.3563
82.2761 109.516 34.1389
87.0976 108.748 32.0855
77.1395 109.797 41.5926
76.6393 110.764 45.7694
75.471 108.251 42.7129
76.6854 110.531 49.7729
78.1481 108.567 37.5688
75.031 105.525 39.3218
74.2818 106.245 43.5682
94.7164 73.5847 37.7992
98.8101 72.3653 39.0891
96.4928 76.3796 36.6258
98.6079 76.5533 40.5474
97.6245 74.7573 41.9583
92.9167 75.5896 39.9889
92.6286 77.5307 37.7127
95.4145 78.3675 32.6699
97.4807 78.4647 34.3901
95.3048 76.0528 43.9079
92.6342 75.1484 42.9688
92.5255 76.952 45.8529
89.5811 76.6654 41.3187
95.7206 79.6965 43.9737
91.9408 80.6889 47.6548
89.5792 77.6276 46.5901
91.7338 78.4629 33.7567
93.4349 78.2456 31.0743
91.6926 77.8893 28.9564
95.3169 78.6736 27.8032
89.8339 79.133 36.3714
89.7269 77.7248 26.9978
92.3649 76.7032 24.0769
98.5667 79.9371 35.8689
98.2936 79.9649 38.9736
99.4729 82.0679 37.1963
97.7885 81.6446 41.4896
98.4149 79.9675 31.6217
101.078 83.276 34.8511
100.803 84.6007 38.7064
82.0836 76.6314 38.944
84.7629 76.1192 38.1587
84.3814 79.4944 35.8726
86.8305 78.6858 37.6982
86.6285 75.7969 40.0523
82.7247 77.1825 42.0319
82.1959 79.5686 40.4537
82.7773 80.4609 32.623
84.3606 79.9055 30.5149
86.6796 75.0587 42.8169
84.4523 76.8918 43.9043
86.9259 77.2888 45.7163
84.1211 80.9831 44.6979
87.8555 80.8444 47.795
81.4774 81.8949 38.5329
81.0972 81.2607 34.3704
79.4632 82.4665 36.2346
81.0658 80.3969 29.5894
81.4087 82.8145 41.8702
78.0455 84.6751 37.807
77.9298 82.975 33.4686
86.0901 79.4911 29.4918
87.5974 79.271 33.8847
87.9254 78.7122 28.213
84.4178 78.8767 25.5008
87.8715 77.1244 23.365
99.0946 103.352 58.2897
100.34 105.329 53.9383
101.537 103.764 56.6219
102.871 109.022 52.2165
99.6666 108.551 53.4364
96.5441 102.807 59.3533
98.4736 102.416 63.3411
103.415 102.942 59.4661
104.359 104.122 55.0551
97.159 108.436 53.9724
95.3416 103.913 54.8958
94.2132 107.75 54.6135
101.137 102.43 64.7422
105.18 102.468 62.4845
104.142 100.47 66.4241
105.412 105.121 50.9477
104.904 108.269 49.8023
106.029 106.29 46.9988
99.3012 105.693 30.8429
97.8081 102.833 27.5817
100.068 102.851 29.265
96.0847 99.1287 24.9146
95.8207 102.664 26.6181
98.2966 108.115 32.7384
100.465 107.765 34.4684
101.855 102.296 31.07
100.282 99.8958 28.1951
95.0313 105.263 28.162
96.0787 107.995 31.4121
93.6617 107.403 30.1092
102.328 106.951 35.6678
103.233 103.972 33.8165
104.35 105.38 36.7883
98.1389 97.0764 25.7916
96.4322 96.558 23.4473
97.3627 94.0328 21.4315
97.4937 87.3614 53.7584
99.0392 88.1387 51.8438
98.0771 85.4891 49.3068
100.043 89.4196 49.9069
100.069 90.7064 54.0896
97.0705 88.793 57.933
95.7534 87.1495 55.4733
96.5499 83.0452 46.4149
98.3577 83.6036 45.3317
99.7753 91.8533 57.8669
98.3952 90.1739 60.541
100.089 92.4725 61.9727
94.7496 84.9068 52.7231
94.995 82.8106 47.746
93.2379 82.9582 49.7051
99.6165 84.4422 43.7458
100.194 87.9488 45.929
100.499 86.2025 42.0736
99.8523 81.7602 22.2757
98.7134 79.7181 18.5078
99.2996 79.735 23.1622
97.3265 78.2584 16.0912
98.3082 80.5959 14.8973
100.083 84.2764 22.2624
100.994 83.8722 25.5249
99.1517 80.0451 27.5447
97.6046 78.6214 25.0606
98.528 83.0123 15.144
99.4488 84.8363 19.4173
99.0551 86.1156 16.9805
101.794 83.9115 28.5885
100.734 80.9171 29.5541
101.885 83.4578 31.9207
96.2979 77.6901 23.1279
95.862 77.3658 17.9361
93.9652 76.9962 21.3428
80.7555 103.237 58.6436
78.108 103.753 56.7909
79.6604 105.12 54.3297
75.384 103.945 54.7451
76.171 103.158 59.8865
81.0533 102.141 63.9379
83.1385 102.933 59.8942
80.3641 108.078 53.6355
77.0152 108.647 52.4501
74.8974 102.177 62.3841
78.4344 102.346 65.0523
76.0635 99.8094 65.7077
84.6139 103.722 55.1859
82.7742 108.125 54.0508
85.6235 107.636 54.4696
75.0452 107.701 49.7498
74.7491 104.858 50.7206
73.9869 105.582 46.5872
80.3384 101.453 28.149
82.5864 101.498 26.6224
80.8033 104.395 29.8013
84.6072 101.843 25.8502
84.6467 98.0684 23.8035
80.7487 98.2577 26.7427
78.2608 101.074 29.8665
79.2469 106.663 33.4355
81.5297 107.155 31.9495
84.197 95.6401 21.079
82.6783 95.4915 23.3247
83.15 93.2465 18.3607
76.6488 102.93 32.7928
77.516 105.843 34.952
75.5978 104.382 36.0824
83.6671 107.131 30.814
85.1053 104.553 27.4909
86.0447 106.875 29.7515
80.8252 88.2049 51.4399
82.4837 87.366 53.6774
81.5686 85.5978 49.4486
84.4126 86.8858 55.5283
83.0929 88.7525 57.6117
79.7668 90.6218 53.2819
79.6356 89.4432 49.2279
81.2268 84.0928 45.6245
82.9142 83.599 47.2547
81.7931 90.1743 59.7725
80.3152 91.7396 56.9464
80.3838 92.4598 61.0733
79.3338 88.0012 45.2755
79.7392 84.8152 43.5489
78.6422 86.2509 41.4208
84.7255 83.1615 48.4011
85.5167 84.9442 52.7892
86.7393 83.1285 49.792
81.826 79.2698 15.905
80.3452 81.2083 19.4891
81.0331 79.277 20.4407
79.1377 83.2898 22.7406
80.1224 83.4773 18.9742
82.6964 80.1756 12.4252
84.0049 78.0808 13.8548
82.4326 78.3643 22.3756
80.7386 79.8914 24.9835
80.744 84.1668 16.1857
82.3355 82.3417 12.0185
81.7027 85.0029 13.0763
85.306 77.1533 15.6267
84.2221 77.3374 20.9409
86.7212 76.8197 19.9923
79.0664 81.0887 27.7497
78.0935 83.5934 26.4806
77.4467 83.3324 30.2623
POLYGONS 1280  5120
3 164 162 163
3 163 44 164
3 162 43 163
3 164 42 162
3 166 165 163
3 163 43 166
3 165 44 163
3 166 14 165
3 168 167 162
3 162 42 168
3 167 43 162
3 168 13 167
3 170 169 164
3 164 44 170
3 169 42 164
3 170 12 169
3 173 171 172
3 172 46 173
3 171 43 172
3 173 45 171
3 167 174 172
3 172 43 167
3 174 46 172
3 167 13 174
3 175 166 171
3 171 45 175
3 166 43 171
3 175 14 166
3 177 176 173
3 173 46 177
3 176 45 173
3 177 4 176
3 180 178 179
3 179 48 180
3 178 42 179
3 180 47 178
3 169 181 179
3 179 42 169
3 181 48 179
3 169 12 181
3 182 168 178
3 178 47 182
3 168 42 178
3 182 13 168
3 184 183 180
3 180 48 184
3 183 47 180
3 184 8 183
3 187 185 186
3 186 50 187
3 185 44 186
3 187 49 185
3 165 188 186
3 186 44 165
3 188 50 186
3 165 14 188
3 189 170 185
3 185 49 189
3 170 44 185
3 189 12 170
3 191 190 187
3 187 50 191
3 190 49 187
3 191 7 190
3 194 192 193
3 193 53 194
3 192 52 193
3 194 51 192
3 196 195 193
3 193 52 196
3 195 53 193
3 196 16 195
3 198 197 192
3 192 51 198
3 197 52 192
3 198 14 197
3 200 199 194
3 194 53 200
3 199 51 194
3 200 15 199
3 203 201 202
3 202 45 203
3 201 52 202
3 203 54 201
3 197 175 202
3 202 52 197
3 175 45 202
3 197 14 175
3 204 196 201
3 201 54 204
3 196 52 201
3 204 16 196
3 176 205 203
3 203 45 176
3 205 54 203
3 176 4 205
3 208 206 207
3 207 55 208
3 206 51 207
3 208 50 206
3 199 209 207
3 207 51 199
3 209 55 207
3 199 15 209
3 188 198 206
3 206 50 188
3 198 51 206
3 188 14 198
3 210 191 208
3 208 55 210
3 191 50 208
3 210 7 191
3 213 211 212
3 212 57 213
3 211 53 212
3 213 56 211
3 195 214 212
3 212 53 195
3 214 57 212
3 195 16 214
3 215 200 211
3 211 56 215
3 200 53 211
3 215 15 200
3 217 216 213
3 213 57 217
3 216 56 213
3 217 9 216
3 220 218 219
3 219 60 220
3 218 59 219
3 220 58 218
3 222 221 219
3 219 59 222
3 221 60 219
3 222 19 221
3 224 223 218
3 218 58 224
3 223 59 218
3 224 18 223
3 226 225 220
3 220 60 226
3 225 58 220
3 226 17 225
3 229 227 228
3 228 62 229
3 227 59 228
3 229 61 227
3 223 230 228
3 228 59 223
3 230 62 228
3 223 18 230
3 231 222 227
3 227 61 231
3 222 59 227
3 231 19 222
3 233 232 229
3 229 62 233
3 232 61 229
3 233 5 232
3 236 234 235
3 235 64 236
3 234 58 235
3 236 63 234
3 225 237 235
3 235 58 225
3 237 64 235
3 225 17 237
3 238 224 234
3 234 63 238
3 224 58 234
3 238 18 224
3 240 239 236
3 236 64 240
3 239 63 236
3 240 6 239
3 243 241 242
3 242 66 243
3 241 60 242
3 243 65 241
3 221 244 242
3 242 60 221
3 244 66 242
3 221 19 244
3 245 226 241
3 241 65 245
3 226 60 241
3 245 17 226
3 247 246 243
3 243 66 247
3 246 65 243
3 247 11 246
3 250 248 249
3 249 69 250
3 248 68 249
3 250 67 248
3 252 251 249
3 249 68 252
3 251 69 249
3 252 18 251
3 254 253 248
3 248 67 254
3 253 68 248
3 254 21 253
3 256 255 250
3 250 69 256
3 255 67 250
3 256 20 255
3 259 257 258
3 258 70 259
3 257 68 258
3 259 62 257
3 253 260 258
3 258 68 253
3 260 70 258
3 253 21 260
3 230 252 257
3 257 62 230
3 252 68 257
3 230 18 252
3 261 233 259
3 259 70 261
3 233 62 259
3 261 5 233
3 264 262 263
3 263 72 264
3 262 67 263
3 264 71 262
3 255 265 263
3 263 67 255
3 265 72 263
3 255 20 265
3 266 254 262
3 262 71 266
3 254 67 262
3 266 21 254
3 268 267 264
3 264 72 268
3 267 71 264
3 268 10 267
3 271 269 270
3 270 63 271
3 269 69 270
3 271 73 269
3 251 238 270
3 270 69 251
3 238 63 270
3 251 18 238
3 272 256 269
3 269 73 272
3 256 69 269
3 272 20 256
3 239 273 271
3 271 63 239
3 273 73 271
3 239 6 273
3 276 274 275
3 275 76 276
3 274 75 275
3 276 74 274
3 278 277 275
3 275 75 278
3 277 76 275
3 278 24 277
3 280 279 274
3 274 74 280
3 279 75 274
3 280 23 279
3 282 281 276
3 276 76 282
3 281 74 276
3 282 22 281
3 285 283 284
3 284 78 285
3 283 75 284
3 285 77 283
3 279 286 284
3 284 75 279
3 286 78 284
3 279 23 286
3 287 278 283
3 283 77 287
3 278 75 283
3 287 24 278
3 289 288 285
3 285 78 289
3 288 77 285
3 289 0 288
3 292 290 291
3 291 80 292
3 290 74 291
3 292 79 290
3 281 293 291
3 291 74 281
3 293 80 291
3 281 22 293
3 294 280 290
3 290 79 294
3 280 74 290
3 294 23 280
3 296 295 292
3 292 80 296
3 295 79 292
3 296 4 295
3 299 297 298
3 298 82 299
3 297 76 298
3 299 81 297
3 277 300 298
3 298 76 277
3 300 82 298
3 277 24 300
3 301 282 297
3 297 81 301
3 282 76 297
3 301 22 282
3 303 302 299
3 299 82 303
3 302 81 299
3 303 3 302
3 306 304 305
3 305 85 306
3 304 84 305
3 306 83 304
3 308 307 305
3 305 84 308
3 307 85 305
3 308 26 307
3 310 309 304
3 304 83 310
3 309 84 304
3 310 24 309
3 312 311 306
3 306 85 312
3 311 83 306
3 312 25 311
3 315 313 314
3 314 77 315
3 313 84 314
3 315 86 313
3 309 287 314
3 314 84 309
3 287 77 314
3 309 24 287
3 316 308 313
3 313 86 316
3 308 84 313
3 316 26 308
3 288 317 315
3 315 77 288
3 317 86 315
3 288 0 317
3 320 318 319
3 319 87 320
3 318 83 319
3 320 82 318
3 311 321 319
3 319 83 311
3 321 87 319
3 311 25 321
3 300 310 318
3 318 82 300
3 310 83 318
3 300 24 310
3 322 303 320
3 320 87 322
3 303 82 320
3 322 3 303
3 325 323 324
3 324 89 325
3 323 85 324
3 325 88 323
3 307 326 324
3 324 85 307
3 326 89 324
3 307 26 326
3 327 312 323
3 323 88 327
3 312 85 323
3 327 25 312
3 329 328 325
3 325 89 329
3 328 88 325
3 329 5 328
3 332 330 331
3 331 92 332
3 330 91 331
3 332 90 330
3 334 333 331
3 331 91 334
3 333 92 331
3 334 29 333
3 336 335 330
3 330 90 336
3 335 91 330
3 336 28 335
3 338 337 332
3 332 92 338
3 337 90 332
3 338 27 337
3 341 339 340
3 340 94 341
3 339 91 340
3 341 93 339
3 335 342 340
3 340 91 335
3 342 94 340
3 335 28 342
3 343 334 339
3 339 93 343
3 334 91 339
3 343 29 334
3 345 344 341
3 341 94 345
3 344 93 341
3 345 2 344
3 348 346 347
3 347 96 348
3 346 90 347
3 348 95 346
3 337 349 347
3 347 90 337
3 349 96 347
3 337 27 349
3 350 336 346
3 346 95 350
3 336 90 346
3 350 28 336
3 352 351 348
3 348 96 352
3 351 95 348
3 352 7 351
3 355 353 354
3 354 98 355
3 353 92 354
3 355 97 353
3 333 356 354
3 354 92 333
3 356 98 354
3 333 29 356
3 357 338 353
3 353 97 357
3 338 92 353
3 357 27 338
3 359 358 355
3 355 98 359
3 358 97 355
3 359 1 358
3 362 360 361
3 361 101 362
3 360 100 361
3 362 99 360
3 364 363 361
3 361 100 364
3 363 101 361
3 364 31 363
3 366 365 360
3 360 99 366
3 365 100 360
3 366 29 365
3 368 367 362
3 362 101 368
3 367 99 362
3 368 30 367
3 371 369 370
3 370 93 371
3 369 100 370
3 371 102 369
3 365 343 370
3 370 100 365
3 343 93 370
3 365 29 343
3 372 364 369
3 369 102 372
3 364 100 369
3 372 31 364
3 344 373 371
3 371 93 344
3 373 102 371
3 344 2 373
3 376 374 375
3 375 103 376
3 374 99 375
3 376 98 374
3 367 377 375
3 375 99 367
3 377 103 375
3 367 30 377
3 356 366 374
3 374 98 356
3 366 99 374
3 356 29 366
3 378 359 376
3 376 103 378
3 359 98 376
3 378 1 359
3 381 379 380
3 380 105 381
3 379 101 380
3 381 104 379
3 363 382 380
3 380 101 363
3 382 105 380
3 363 31 382
3 383 368 379
3 379 104 383
3 368 101 379
3 383 30 368
3 385 384 381
3 381 105 385
3 384 104 381
3 385 6 384
3 388 386 387
3 387 108 388
3 386 107 387
3 388 106 386
3 390 389 387
3 387 107 390
3 389 108 387
3 390 34 389
3 392 391 386
3 386 106 392
3 391 107 386
3 392 33 391
3 394 393 388
3 388 108 394
3 393 106 388
3 394 32 393
3 397 395 396
3 396 110 397
3 395 107 396
3 397 109 395
3 391 398 396
3 396 107 391
3 398 110 396
3 391 33 398
3 399 390 395
3 395 109 399
3 390 107 395
3 399 34 390
3 401 400 397
3 397 110 401
3 400 109 397
3 401 8 400
3 404 402 403
3 403 112 404
3 402 106 403
3 404 111 402
3 393 405 403
3 403 106 393
3 405 112 403
3 393 32 405
3 406 392 402
3 402 111 406
3 392 106 402
3 406 33 392
3 408 407 404
3 404 112 408
3 407 111 404
3 408 0 407
3 411 409 410
3 410 114 411
3 409 108 410
3 411 113 409
3 389 412 410
3 410 108 389
3 412 114 410
3 389 34 412
3 413 394 409
3 409 113 413
3 394 108 409
3 413 32 394
3 415 414 411
3 411 114 415
3 414 113 411
3 415 11 414
3 418 416 417
3 417 117 418
3 416 116 417
3 418 115 416
3 420 419 417
3 417 116 420
3 419 117 417
3 420 36 419
3 422 421 416
3 416 115 422
3 421 116 416
3 422 34 421
3 424 423 418
3 418 117 424
3 423 115 418
3 424 35 423
3 427 425 426
3 426 109 427
3 425 116 426
3 427 118 425
3 421 399 426
3 426 116 421
3 399 109 426
3 421 34 399
3 428 420 425
3 425 118 428
3 420 116 425
3 428 36 420
3 400 429 427
3 427 109 400
3 429 118 427
3 400 8 429
3 432 430 431
3 431 119 432
3 430 115 431
3 432 114 430
3 423 433 431
3 431 115 423
3 433 119 431
3 423 35 433
3 412 422 430
3 430 114 412
3 422 115 430
3 412 34 422
3 434 415 432
3 432 119 434
3 415 114 432
3 434 11 415
3 437 435 436
3 436 121 437
3 435 117 436
3 437 120 435
3 419 438 436
3 436 117 419
3 438 121 436
3 419 36 438
3 439 424 435
3 435 120 439
3 424 117 435
3 439 35 424
3 441 440 437
3 437 121 441
3 440 120 437
3 441 1 440
3 444 442 443
3 443 124 444
3 442 123 443
3 444 122 442
3 446 445 443
3 443 123 446
3 445 124 443
3 446 39 445
3 448 447 442
3 442 122 448
3 447 123 442
3 448 38 447
3 450 449 444
3 444 124 450
3 449 122 444
3 450 37 449
3 453 451 452
3 452 126 453
3 451 123 452
3 453 125 451
3 447 454 452
3 452 123 447
3 454 126 452
3 447 38 454
3 455 446 451
3 451 125 455
3 446 123 451
3 455 39 446
3 457 456 453
3 453 126 457
3 456 125 453
3 457 9 456
3 460 458 459
3 459 128 460
3 458 122 459
3 460 127 458
3 449 461 459
3 459 122 449
3 461 128 459
3 449 37 461
3 462 448 458
3 458 127 462
3 448 122 458
3 462 38 448
3 464 463 460
3 460 128 464
3 463 127 460
3 464 10 463
3 467 465 466
3 466 130 467
3 465 124 466
3 467 129 465
3 445 468 466
3 466 124 445
3 468 130 466
3 445 39 468
3 469 450 465
3 465 129 469
3 450 124 465
3 469 37 450
3 471 470 467
3 467 130 471
3 470 129 467
3 471 3 470
3 474 472 473
3 473 133 474
3 472 132 473
3 474 131 472
3 476 475 473
3 473 132 476
3 475 133 473
3 476 38 475
3 478 477 472
3 472 131 478
3 477 132 472
3 478 41 477
3 480 479 474
3 474 133 480
3 479 131 474
3 480 40 479
3 483 481 482
3 482 134 483
3 481 132 482
3 483 126 481
3 477 484 482
3 482 132 477
3 484 134 482
3 477 41 484
3 454 476 481
3 481 126 454
3 476 132 481
3 454 38 476
3 485 457 483
3 483 134 485
3 457 126 483
3 485 9 457
3 488 486 487
3 487 136 488
3 486 131 487
3 488 135 486
3 479 489 487
3 487 131 479
3 489 136 487
3 479 40 489
3 490 478 486
3 486 135 490
3 478 131 486
3 490 41 478
3 492 491 488
3 488 136 492
3 491 135 488
3 492 2 491
3 495 493 494
3 494 127 495
3 493 133 494
3 495 137 493
3 475 462 494
3 494 133 475
3 462 127 494
3 475 38 462
3 496 480 493
3 493 137 496
3 480 133 493
3 496 40 480
3 463 497 495
3 495 127 463
3 497 137 495
3 463 10 497
3 500 498 499
3 499 140 500
3 498 139 499
3 500 138 498
3 502 501 499
3 499 139 502
3 501 140 499
3 502 33 501
3 504 503 498
3 498 138 504
3 503 139 498
3 504 13 503
3 506 505 500
3 500 140 506
3 505 138 500
3 506 23 505
3 509 507 508
3 508 47 509
3 507 139 508
3 509 110 507
3 503 182 508
3 508 139 503
3 182 47 508
3 503 13 182
3 398 502 507
3 507 110 398
3 502 139 507
3 398 33 502
3 183 401 509
3 509 47 183
3 401 110 509
3 183 8 401
3 512 510 511
3 511 79 512
3 510 138 511
3 512 46 510
3 505 294 511
3 511 138 505
3 294 79 511
3 505 23 294
3 174 504 510
3 510 46 174
3 504 138 510
3 174 13 504
3 295 177 512
3 512 79 295
3 177 46 512
3 295 4 177
3 515 513 514
3 514 111 515
3 513 140 514
3 515 78 513
3 501 406 514
3 514 140 501
3 406 111 514
3 501 33 406
3 286 506 513
3 513 78 286
3 506 140 513
3 286 23 506
3 407 289 515
3 515 111 407
3 289 78 515
3 407 0 289
3 518 516 517
3 517 143 518
3 516 142 517
3 518 141 516
3 520 519 517
3 517 142 520
3 519 143 517
3 520 19 519
3 522 521 516
3 516 141 522
3 521 142 516
3 522 32 521
3 524 523 518
3 518 143 524
3 523 141 518
3 524 26 523
3 527 525 526
3 526 113 527
3 525 142 526
3 527 66 525
3 521 413 526
3 526 142 521
3 413 113 526
3 521 32 413
3 244 520 525
3 525 66 244
3 520 142 525
3 244 19 520
3 414 247 527
3 527 113 414
3 247 66 527
3 414 11 247
3 530 528 529
3 529 86 530
3 528 141 529
3 530 112 528
3 523 316 529
3 529 141 523
3 316 86 529
3 523 26 316
3 405 522 528
3 528 112 405
3 522 141 528
3 405 32 522
3 317 408 530
3 530 86 317
3 408 112 530
3 317 0 408
3 533 531 532
3 532 61 533
3 531 143 532
3 533 89 531
3 519 231 532
3 532 143 519
3 231 61 532
3 519 19 231
3 326 524 531
3 531 89 326
3 524 143 531
3 326 26 524
3 232 329 533
3 533 61 232
3 329 89 533
3 232 5 329
3 536 534 535
3 535 146 536
3 534 145 535
3 536 144 534
3 538 537 535
3 535 145 538
3 537 146 535
3 538 22 537
3 540 539 534
3 534 144 540
3 539 145 534
3 540 16 539
3 542 541 536
3 536 146 542
3 541 144 536
3 542 39 541
3 545 543 544
3 544 54 545
3 543 145 544
3 545 80 543
3 539 204 544
3 544 145 539
3 204 54 544
3 539 16 204
3 293 538 543
3 543 80 293
3 538 145 543
3 293 22 538
3 205 296 545
3 545 54 205
3 296 80 545
3 205 4 296
3 548 546 547
3 547 125 548
3 546 144 547
3 548 57 546
3 541 455 547
3 547 144 541
3 455 125 547
3 541 39 455
3 214 540 546
3 546 57 214
3 540 144 546
3 214 16 540
3 456 217 548
3 548 125 456
3 217 57 548
3 456 9 217
3 551 549 550
3 550 81 551
3 549 146 550
3 551 130 549
3 537 301 550
3 550 146 537
3 301 81 550
3 537 22 301
3 468 542 549
3 549 130 468
3 542 146 549
3 468 39 542
3 302 471 551
3 551 81 302
3 471 130 551
3 302 3 471
3 554 552 553
3 553 149 554
3 552 148 553
3 554 147 552
3 556 555 553
3 553 148 556
3 555 149 553
3 556 21 555
3 558 557 552
3 552 147 558
3 557 148 552
3 558 25 557
3 560 559 554
3 554 149 560
3 559 147 554
3 560 37 559
3 563 561 562
3 562 88 563
3 561 148 562
3 563 70 561
3 557 327 562
3 562 148 557
3 327 88 562
3 557 25 327
3 260 556 561
3 561 70 260
3 556 148 561
3 260 21 556
3 328 261 563
3 563 88 328
3 261 70 563
3 328 5 261
3 566 564 565
3 565 129 566
3 564 147 565
3 566 87 564
3 559 469 565
3 565 147 559
3 469 129 565
3 559 37 469
3 321 558 564
3 564 87 321
3 558 147 564
3 321 25 558
3 470 322 566
3 566 129 470
3 322 87 566
3 470 3 322
3 569 567 568
3 568 71 569
3 567 149 568
3 569 128 567
3 555 266 568
3 568 149 555
3 266 71 568
3 555 21 266
3 461 560 567
3 567 128 461
3 560 149 567
3 461 37 560
3 267 464 569
3 569 71 267
3 464 128 569
3 267 10 464
3 572 570 571
3 571 152 572
3 570 151 571
3 572 150 570
3 574 573 571
3 571 151 574
3 573 152 571
3 574 27 573
3 576 575 570
3 570 150 576
3 575 151 570
3 576 12 575
3 578 577 572
3 572 152 578
3 577 150 572
3 578 36 577
3 581 579 580
3 580 49 581
3 579 151 580
3 581 96 579
3 575 189 580
3 580 151 575
3 189 49 580
3 575 12 189
3 349 574 579
3 579 96 349
3 574 151 579
3 349 27 574
3 190 352 581
3 581 49 190
3 352 96 581
3 190 7 352
3 584 582 583
3 583 118 584
3 582 150 583
3 584 48 582
3 577 428 583
3 583 150 577
3 428 118 583
3 577 36 428
3 181 576 582
3 582 48 181
3 576 150 582
3 181 12 576
3 429 184 584
3 584 118 429
3 184 48 584
3 429 8 184
3 587 585 586
3 586 97 587
3 585 152 586
3 587 121 585
3 573 357 586
3 586 152 573
3 357 97 586
3 573 27 357
3 438 578 585
3 585 121 438
3 578 152 585
3 438 36 578
3 358 441 587
3 587 97 358
3 441 121 587
3 358 1 441
3 590 588 589
3 589 155 590
3 588 154 589
3 590 153 588
3 592 591 589
3 589 154 592
3 591 155 589
3 592 17 591
3 594 593 588
3 588 153 594
3 593 154 588
3 594 30 593
3 596 595 590
3 590 155 596
3 595 153 590
3 596 35 595
3 599 597 598
3 598 104 599
3 597 154 598
3 599 64 597
3 593 383 598
3 598 154 593
3 383 104 598
3 593 30 383
3 237 592 597
3 597 64 237
3 592 154 597
3 237 17 592
3 384 240 599
3 599 104 384
3 240 64 599
3 384 6 240
3 602 600 601
3 601 120 602
3 600 153 601
3 602 103 600
3 595 439 601
3 601 153 595
3 439 120 601
3 595 35 439
3 377 594 600
3 600 103 377
3 594 153 600
3 377 30 594
3 440 378 602
3 602 120 440
3 378 103 602
3 440 1 378
3 605 603 604
3 604 65 605
3 603 155 604
3 605 119 603
3 591 245 604
3 604 155 591
3 245 65 604
3 591 17 245
3 433 596 603
3 603 119 433
3 596 155 603
3 433 35 596
3 246 434 605
3 605 65 246
3 434 119 605
3 246 11 434
3 608 606 607
3 607 158 608
3 606 157 607
3 608 156 606
3 610 609 607
3 607 157 610
3 609 158 607
3 610 15 609
3 612 611 606
3 606 156 612
3 611 157 606
3 612 28 611
3 614 613 608
3 608 158 614
3 613 156 608
3 614 41 613
3 617 615 616
3 616 95 617
3 615 157 616
3 617 55 615
3 611 350 616
3 616 157 611
3 350 95 616
3 611 28 350
3 209 610 615
3 615 55 209
3 610 157 615
3 209 15 610
3 351 210 617
3 617 95 351
3 210 55 617
3 351 7 210
3 620 618 619
3 619 135 620
3 618 156 619
3 620 94 618
3 613 490 619
3 619 156 613
3 490 135 619
3 613 41 490
3 342 612 618
3 618 94 342
3 612 156 618
3 342 28 612
3 491 345 620
3 620 135 491
3 345 94 620
3 491 2 345
3 623 621 622
3 622 56 623
3 621 158 622
3 623 134 621
3 609 215 622
3 622 158 609
3 215 56 622
3 609 15 215
3 484 614 621
3 621 134 484
3 614 158 621
3 484 41 614
3 216 485 623
3 623 56 216
3 485 134 623
3 216 9 485
3 626 624 625
3 625 161 626
3 624 160 625
3 626 159 624
3 628 627 625
3 625 160 628
3 627 161 625
3 628 31 627
3 630 629 624
3 624 159 630
3 629 160 624
3 630 20 629
3 632 631 626
3 626 161 632
3 631 159 626
3 632 40 631
3 635 633 634
3 634 73 635
3 633 160 634
3 635 105 633
3 629 272 634
3 634 160 629
3 272 73 634
3 629 20 272
3 382 628 633
3 633 105 382
3 628 160 633
3 382 31 628
3 273 385 635
3 635 73 273
3 385 105 635
3 273 6 385
3 638 636 637
3 637 137 638
3 636 159 637
3 638 72 636
3 631 496 637
3 637 159 631
3 496 137 637
3 631 40 496
3 265 630 636
3 636 72 265
3 630 159 636
3 265 20 630
3 497 268 638
3 638 137 497
3 268 72 638
3 497 10 268
3 641 639 640
3 640 102 641
3 639 161 640
3 641 136 639
3 627 372 640
3 640 161 627
3 372 102 640
3 627 31 372
3 489 632 639
3 639 136 489
3 632 161 639
3 489 40 632
3 373 492 641
3 641 102 373
3 492 136 641
3 373 2 492
