# Supplementary material for: Subcortical shape biomarkers reveal limbic and basal ganglia damage in anti-LGI1 encephalitis
Source: Front Immunol. 2025 Jul 4;16:1623577. doi: 10.3389/fimmu.2025.1623577 (PMC12270846; doi:10.3389/fimmu.2025.1623577)
Supplement: Supplementary file 1 [file DataSheet1.zip › raw data/wmN03-L_Accu_first.vtk]

# vtk DataFile Version 3.0
this file was written using fslvtkio
ASCII
DATASET POLYDATA
POINTS 642 float
105.128 141.353 64.1708
97.5902 143.692 67.7181
95.3069 136.675 67.0568
102.755 134.689 64.0992
101.681 139.707 67.0789
102.532 136.826 59.8479
97.8348 138.55 62.1935
97.4485 140.673 70.9162
103.032 145.389 68.9251
98.3082 134.06 68.6229
98.4513 131.83 62.4132
102.299 144.131 63.3068
99.5948 143.554 70.5589
102.453 142.661 68.1721
99.6565 140.275 69.077
97.4032 137.274 69.4838
99.9778 136.945 67.6183
99.7504 141.411 62.6659
99.9649 137.155 60.4064
102.31 140.489 61.7654
97.5597 134.754 61.2016
101.226 133.227 59.2399
102.245 137.317 65.6072
104.068 140.908 66.161
103.985 137.995 63.8376
103.206 134.866 61.1687
104.25 139.199 61.7805
96.2955 143.257 70.8884
95.1882 138.714 70.0434
95.9682 140.436 67.2669
97.5607 141.477 64.7663
96.3181 137.261 64.2659
105.209 143.535 63.0808
106.027 144.056 66.4871
103.83 146.601 65.6595
99.8408 144.749 65.2976
99.4523 146.411 69.2888
101.954 131.769 62.9078
97.7814 131.578 66.6826
101.053 133.694 66.4928
95.9733 133.639 64.9138
95.3881 134.367 69.2435
101.166 143.112 69.3178
101.04 141.517 68.7762
99.7986 141.962 69.8596
100.753 140.043 68.0453
102.117 141.073 67.7467
102.87 144.051 68.5051
101.184 144.657 69.8676
98.4019 142.133 70.9902
98.5853 140.468 70.1294
98.6166 138.735 69.2277
99.7281 138.64 68.1933
98.7133 137.115 68.4863
100.809 138.54 67.1074
97.4422 139.082 70.1195
97.7448 135.608 68.998
99.1499 135.421 68.1033
99.8943 139.325 61.4959
101.103 138.772 61.0589
101.053 140.909 62.1394
102.385 138.536 60.8203
101.295 136.842 59.8923
98.7675 137.828 61.2024
98.706 139.991 62.329
100.885 142.978 62.9026
102.338 142.582 62.5389
99.0312 133.826 59.8558
100.29 135.213 59.1332
98.6718 135.9 60.1446
102.143 135.086 58.9234
99.7881 132.122 60.5741
97.9846 133.024 61.6293
97.4762 136.702 61.4563
103.094 139.314 65.7009
103.935 139.611 64.9658
103.257 137.807 64.8741
104.501 139.808 64.0132
104.896 141.268 65.2765
102.874 140.456 66.7009
101.933 138.818 66.1575
102.65 135.913 65.0749
103.26 136.27 63.8497
103.591 136.404 62.4951
104.416 138.332 62.6934
103.978 137.064 61.3138
104.664 140.354 63.0733
103.107 134.607 62.7432
103.206 135.769 59.9955
103.583 138.033 60.6589
95.5239 141.093 70.5244
95.5005 139.856 68.7432
96.0419 141.872 69.1071
95.6018 138.44 67.0762
95.0565 137.707 68.5346
96.2916 139.745 70.8836
96.68 141.834 71.7017
97.0211 143.733 69.2477
96.6875 142.267 67.5104
96.6191 140.953 65.9395
96.0759 138.929 65.6796
96.7576 139.457 64.4413
95.7257 136.896 65.5525
97.5811 142.695 66.1548
97.6073 140.042 63.4154
97.0807 137.866 63.1397
106.959 144.263 64.52
106.338 146.142 66.2471
105.466 145.89 63.7074
103.815 146.581 67.8873
104.775 144.97 67.8069
105.936 142.751 65.172
105.629 142.328 63.6157
103.809 144.154 63.068
103.052 145.802 63.9177
101.498 146.175 65.3831
101.642 146.68 67.3336
99.7458 145.81 67.0757
101.483 146.239 69.4569
101.108 144.732 64.0077
98.5945 144.289 66.5674
98.382 145.047 68.5501
100.086 131.478 64.5991
99.9147 132.092 66.7684
101.674 132.338 65.1093
99.606 133.712 67.7034
98.132 132.338 68.5092
98.0902 131.574 64.2662
100.234 131.303 62.1951
102.726 133.098 63.7662
102.131 134.094 65.1868
95.3732 133.639 67.1448
95.9706 132.211 68.6138
96.0585 131.989 65.7951
96.9431 133.919 69.5067
95.1826 135.436 68.0163
95.5229 135.172 66.0537
96.9711 132.533 63.6871
103.434 141.94 67.1758
104.261 143.427 67.5098
104.942 142.493 66.437
104.485 141.506 62.6074
103.651 142.213 62.3693
103.439 140.033 61.5891
100.532 135.299 67.1473
101.141 136.984 66.5618
101.754 135.443 66.1698
102.902 133.033 61.7979
102.969 133.644 59.7504
101.706 131.911 60.7143
99.5337 145.396 70.6736
97.8337 143.791 71.4509
97.7716 145.1 70.3481
98.5234 143.231 64.9337
98.6849 141.619 63.7044
99.7029 143.291 63.8478
95.1426 136.471 69.5117
96.3056 137.724 70.3452
96.4035 135.75 69.8947
96.6651 134.062 62.8361
96.5759 135.938 62.6071
95.8818 135.373 64.2085
101.123 142.343 69.0046
100.46 141.731 69.3273
100.413 142.561 69.5454
99.8273 141.116 69.5915
100.368 140.903 69.0159
101.702 142.161 68.5419
101.793 142.894 68.733
100.442 143.328 69.9437
99.6964 142.759 70.1228
100.931 140.757 68.4469
101.613 141.335 68.2631
101.491 140.583 67.9653
102.254 141.882 68.0184
100.236 140.179 68.5632
101.271 139.85 67.5768
101.953 140.349 67.497
101.997 143.617 68.9732
101.255 143.862 69.6461
102.019 144.309 69.1972
100.404 144.175 70.286
102.67 143.395 68.289
102.964 144.72 68.7179
102.102 145.048 69.3636
99.1493 142.121 70.4857
99.2169 141.246 70.1426
98.6182 141.358 70.6609
99.1518 140.371 69.6192
98.969 142.947 70.7522
97.9303 141.375 71.0591
97.9796 140.589 70.5187
99.1574 138.749 68.6866
99.1984 137.934 68.2833
98.6864 137.995 68.8305
99.2923 137.021 68.0189
99.8006 137.798 67.8086
99.6992 139.481 68.6236
99.0814 139.578 69.068
98.0008 138.022 69.279
98.0824 137.23 68.9325
100.254 138.599 67.6349
100.197 139.379 68.1075
100.693 139.286 67.539
100.368 137.734 67.2716
101.236 139.173 67.0752
98.5465 139.67 69.5321
98.0219 138.865 69.6596
97.9571 139.776 69.9485
97.4415 138.161 69.7934
97.3649 139.918 70.4032
98.2126 136.348 68.781
98.9048 136.268 68.4012
98.4489 135.507 68.6067
99.6137 136.195 67.9209
97.5714 136.478 69.1804
97.9979 134.787 68.8097
98.6981 134.696 68.3874
100.519 139.042 61.2873
101.072 139.878 61.527
100.435 140.142 61.7162
101.673 140.642 61.949
101.674 139.667 61.3806
100.526 138.018 60.6515
99.9233 138.303 60.9668
99.8606 140.364 62.1198
100.358 141.189 62.3057
101.777 138.686 60.9646
101.185 137.818 60.5836
101.831 137.714 60.4723
100.629 136.951 60.1274
102.28 139.533 61.2399
102.433 137.616 60.3782
101.935 136.787 59.8146
99.3079 138.625 61.2734
99.2859 139.681 61.8952
98.757 138.909 61.7401
99.3153 140.67 62.5501
99.3443 137.538 60.799
98.2619 138.206 61.6748
98.259 139.205 62.2341
100.911 141.995 62.3976
101.689 141.717 62.3484
101.61 142.719 62.647
102.368 141.471 62.3152
100.267 142.225 62.7656
101.618 143.584 63.1114
102.349 143.389 63.0112
99.6862 134.496 59.3593
99.4225 135.584 59.6239
98.8192 134.86 59.8832
99.2906 136.575 60.2056
100.056 136.196 59.6694
100.745 134.174 58.9129
100.031 133.517 59.3379
98.2263 134.258 60.4149
98.1055 135.255 60.4753
100.83 136.064 59.3607
101.227 135.12 58.8569
101.645 135.986 59.2032
101.77 134.069 58.7532
102.324 135.953 59.3406
99.4005 132.916 60.0716
98.4413 133.322 60.5782
98.7988 132.582 60.9861
97.7017 133.847 61.2602
100.513 132.689 59.8
99.0874 131.925 61.5093
98.2546 132.359 62.0284
97.9615 136.248 60.6908
98.694 136.877 60.6993
98.1132 137.235 61.2812
97.4732 135.714 61.2176
97.7047 137.639 61.9008
103.536 139.464 65.4094
103.576 138.706 64.8767
103.071 138.589 65.2547
103.642 137.94 64.3808
103.965 138.814 64.4208
104.097 140.271 65.5772
103.609 140.149 65.9676
102.595 138.334 65.4986
102.761 137.577 65.2054
104.284 139.731 64.5304
104.425 140.397 65.1418
104.7 140.488 64.6479
104.52 141.111 65.7502
104.238 138.903 63.9113
104.824 140.599 64.1059
105.045 141.351 64.724
103.049 139.94 66.1853
102.573 139.019 65.9141
102.475 139.596 66.4145
102.06 138.123 65.8237
103.447 140.728 66.4607
102.312 140.062 66.96
101.833 139.308 66.6749
102.906 136.828 64.8754
103.279 137.033 64.3568
102.942 136.173 64.425
103.663 137.154 63.808
102.502 136.589 65.4108
102.691 135.314 64.5756
102.958 135.438 63.9667
104.072 137.399 62.5764
104.24 137.686 61.983
103.794 136.685 61.8822
104.272 138.088 61.4822
104.433 138.726 62.1422
104.242 138.101 63.2734
103.895 137.218 63.1936
103.414 135.621 61.8503
103.581 135.912 61.2031
104.576 139.357 62.8467
104.426 139.096 63.3715
104.625 140.028 63.5012
104.525 139.778 62.3893
104.897 140.889 63.6358
103.488 136.326 63.2012
103.275 135.491 62.5731
103.16 135.446 63.3055
103.156 134.673 61.9184
102.923 134.627 63.4852
103.571 136.375 60.6862
103.988 137.518 60.8948
103.452 136.898 60.3304
104.002 138.618 61.1577
103.347 135.248 60.4934
102.928 136.343 59.7849
103.021 137.372 60.2765
95.4119 140.505 69.5764
95.6598 140.895 68.8043
95.6942 141.583 69.8156
96.0465 141.126 68.181
95.7226 140.156 67.9863
95.2499 139.405 69.4618
95.3768 140.011 70.257
95.7882 142.141 70.8092
96.0699 142.596 70.0498
95.465 139.193 67.8746
95.2878 138.807 68.6487
95.3924 138.15 67.8398
95.1194 138.266 69.3173
95.7076 139.45 67.1226
95.4562 137.489 67.0683
95.1999 137.17 67.7655
95.8186 140.384 70.8794
95.9566 141.453 71.335
96.4784 140.824 71.3156
96.2866 142.525 71.5318
95.618 139.279 70.6941
96.8645 140.204 70.8913
97.186 141.205 71.3779
96.3819 142.891 69.2006
96.3451 142.129 68.3032
96.7508 143.009 68.3938
96.2939 141.377 67.4544
96.617 143.593 70.0509
97.3115 143.689 68.4466
97.1279 143.056 67.6409
96.242 139.966 65.7792
96.3417 139.209 65.0223
96.5556 140.248 65.1229
96.5279 138.375 64.3852
96.2561 138.124 65.012
95.999 139.704 66.4322
96.3187 140.654 66.6159
97.0745 141.217 65.3142
97.0975 140.48 64.6071
95.9576 137.906 65.6331
95.8478 138.692 66.3615
95.6699 137.701 66.313
96.0035 137.075 64.9128
95.482 136.773 66.2964
96.6004 141.557 66.723
97.0907 141.849 66.0581
97.0498 142.458 66.7903
97.4943 142.191 65.392
97.5734 143.2 66.9117
97.2131 139.754 63.9438
96.9223 138.598 63.8326
97.2388 138.944 63.2616
96.6947 137.546 63.6886
97.6708 140.707 64.1619
97.6963 139.265 62.7641
97.4539 138.244 62.6369
106.928 145.377 65.286
106.15 146.176 64.8775
106.389 145.23 64.0345
104.85 146.437 64.6998
105.227 146.566 65.8593
106.474 145.054 66.4206
106.714 144.239 65.5874
106.253 144.129 63.556
105.595 144.782 63.2185
105.151 146.413 67.0705
105.823 145.611 67.2823
104.669 145.894 67.9868
105.534 144.611 67.0905
103.969 146.699 66.7862
103.496 146.025 68.6134
103.847 145.246 68.4016
106.593 143.453 64.9264
106.365 143.342 63.9837
105.91 142.675 64.3083
105.566 143.003 63.3342
106.054 143.39 65.8243
105.442 142.073 64.5809
105.386 141.792 63.9234
104.617 145.064 63.1749
104.269 146.052 63.7381
103.583 145.058 63.36
103.513 146.373 64.6397
104.549 143.903 63.09
103.03 144.135 63.2444
102.638 144.911 63.54
101.63 146.485 66.3026
100.52 146.445 67.2148
100.537 146.052 66.1482
99.5497 146.239 68.121
100.523 146.592 68.3491
102.794 146.705 66.4973
102.664 146.418 65.4779
100.524 145.55 65.3841
99.8089 145.396 66.1601
101.537 146.7 68.4799
102.749 146.759 67.5835
102.635 146.51 68.6932
100.475 146.499 69.4534
102.361 145.838 69.2441
102.283 146.042 64.6206
101.241 145.575 64.6841
101.95 145.35 63.9861
100.423 144.878 64.5802
101.755 144.447 63.557
99.2023 145.031 66.9013
98.9683 145.486 67.8487
98.4774 144.727 67.4837
98.734 145.854 68.9289
99.23 144.557 65.9769
98.0429 143.963 67.1675
97.9646 144.329 68.1147
100.037 131.661 65.7803
100.857 132.2 65.9198
101.041 131.751 64.8671
101.381 132.922 65.9543
100.593 132.793 66.6499
98.9202 131.756 66.7255
98.972 131.5 65.5811
101.097 131.572 63.728
101.879 132.016 64.0611
99.7899 132.836 67.3613
99.0086 132.142 67.6559
99.0831 132.951 68.1371
97.9282 131.796 67.7897
100.318 133.673 67.1119
98.899 133.878 68.2099
98.3275 133.27 68.6749
99.0451 131.462 64.3985
100.183 131.336 63.3419
99.1375 131.367 63.2104
101.192 131.372 62.4851
97.9268 131.525 65.4456
98.2409 131.596 63.2184
99.2241 131.507 62.2618
102.316 132.598 64.4209
101.947 133.128 65.2487
102.454 133.574 64.573
101.651 133.836 65.8447
102.459 132.361 63.3566
102.84 134.011 64.0267
102.519 134.422 64.6354
95.4529 132.818 67.841
95.9429 132.016 67.1919
95.5314 132.716 66.5464
96.8399 131.651 66.2735
96.7805 131.738 67.7199
95.5675 133.173 68.9393
95.3502 133.849 68.2797
95.6246 133.524 66.0388
95.9049 132.827 65.3858
97.0635 132.128 68.7289
96.3646 132.848 69.4149
97.4559 133.005 69.174
96.0475 133.983 69.6837
97.6266 133.941 69.0436
95.3158 134.526 67.6368
95.4456 134.369 66.5523
95.4197 135.276 67.0374
95.6957 134.343 65.5546
95.1786 134.874 68.652
95.1821 136.114 67.46
95.377 135.988 66.5691
96.4431 132.19 64.6493
97.0506 131.689 65.019
97.2993 131.841 63.8613
96.3995 133.067 64.3186
97.6529 132.142 62.9134
103.838 142.684 67.4148
104.665 142.962 66.9962
104.143 142.282 66.8328
105.514 143.233 66.5549
105.2 143.785 67.0342
103.269 143.101 67.796
103.053 142.37 67.7682
103.772 141.497 66.641
104.42 141.825 66.3097
104.693 144.17 67.6342
103.618 143.812 67.9608
103.898 144.44 68.1749
102.773 141.559 67.5416
103.113 141.139 66.9531
102.524 140.773 67.282
104.969 142.055 65.83
105.552 142.732 65.8786
105.329 142.149 65.2369
104.166 141.946 62.471
103.491 141.116 62.1576
103.913 140.853 62.1532
102.886 140.303 61.6402
102.955 141.284 62.1621
104.395 142.956 62.7904
104.909 142.57 62.8526
104.259 140.368 62.2118
103.875 139.726 61.6622
103.025 142.406 62.3724
103.774 143.231 62.7498
103.06 143.347 62.8866
105.084 141.963 63.0174
104.598 140.894 62.776
104.989 141.424 63.3594
103.508 139.033 61.0896
102.893 139.369 61.1684
102.989 138.388 60.7378
100.859 136.12 66.914
101.463 136.231 66.426
101.167 135.295 66.68
102.074 136.379 65.9195
101.716 137.135 66.0709
100.558 136.91 67.0356
100.278 136.134 67.4612
100.77 134.499 66.8469
101.405 134.541 66.3305
101.537 137.919 66.2024
100.96 137.734 66.7199
101.395 138.64 66.6304
99.8525 135.366 67.6083
100.082 134.508 67.3876
99.3329 134.612 67.8156
101.974 134.741 65.7779
102.257 135.629 65.643
102.326 135.04 65.1183
103.004 133.211 60.7339
102.443 132.679 60.0939
102.53 132.314 61.1161
101.538 132.494 59.9493
102.177 133.245 59.3078
103.123 134.202 60.5478
103.047 133.998 61.4157
102.445 132.253 62.2665
101.894 131.693 61.712
102.655 134.23 59.1297
103.135 134.718 59.8743
102.806 135.352 59.3973
103.005 133.915 62.3403
102.858 132.963 62.8098
102.934 133.949 63.2432
101.074 131.424 61.335
100.806 131.995 60.4474
99.9585 131.56 61.2849
98.6244 144.621 71.077
97.7251 144.611 71.0461
98.5929 145.334 70.6927
97.0348 144.202 70.561
96.9002 143.612 71.3691
98.7362 143.676 71.0827
99.5811 144.438 70.7272
99.3957 146.1 70.2826
98.6202 145.833 69.9708
97.1708 142.786 71.6301
98.1946 142.931 71.2559
97.5812 141.961 71.3897
100.377 144.997 70.4094
100.424 145.943 70.2697
101.299 145.472 69.7998
98.0737 145.231 69.4795
97.3373 144.455 69.8145
97.7203 144.419 68.9349
98.5481 142.492 64.2589
99.0774 142.519 63.6992
99.0692 143.339 64.3703
99.6402 142.41 63.2031
99.2246 141.564 63.1925
98.1254 141.62 64.244
97.9996 142.411 64.8258
99.1187 144.041 65.1039
99.7436 144.152 64.509
98.7853 140.753 63.0869
98.1999 140.769 63.6124
98.2145 140.071 62.8666
98.0416 142.984 65.5672
98.5767 143.837 65.738
98.07 143.472 66.3535
100.39 144.059 64.0096
100.288 143.161 63.3616
101.007 143.846 63.4996
95.5416 137.086 70.1826
96.3697 136.74 70.0569
95.6967 136.02 69.9076
96.9617 136.545 69.6235
96.878 137.53 69.8815
95.6119 138.143 70.4849
95.1684 137.609 69.7647
95.2501 135.463 69.3589
95.8082 135.073 69.8012
96.9477 138.377 70.2512
96.2342 138.703 70.7294
96.8898 139.371 70.498
94.9917 137.073 69.003
95.0517 135.905 68.7851
95.0714 136.565 68.1762
96.6033 134.857 69.7946
97.1029 135.682 69.4127
97.3452 134.752 69.1814
96.4993 134.993 62.6234
96.2421 135.675 63.3927
96.2088 134.679 63.5501
96.0243 136.321 64.1456
96.3674 136.589 63.4401
96.9742 135.335 61.8969
97.045 134.371 61.9437
96.3084 133.819 63.8168
95.9227 134.438 64.4946
96.79 136.912 62.8544
97.0103 136.285 61.981
97.2156 137.263 62.3116
97.2044 133.473 62.1933
96.8439 133.213 63.2561
97.45 132.795 62.6305
95.6887 135.18 65.1074
95.7426 136.135 64.8976
95.5114 135.986 65.6813
POLYGONS 1280  5120
3 164 162 163
3 163 44 164
3 162 43 163
3 164 42 162
3 166 165 163
3 163 43 166
3 165 44 163
3 166 14 165
3 168 167 162
3 162 42 168
3 167 43 162
3 168 13 167
3 170 169 164
3 164 44 170
3 169 42 164
3 170 12 169
3 173 171 172
3 172 46 173
3 171 43 172
3 173 45 171
3 167 174 172
3 172 43 167
3 174 46 172
3 167 13 174
3 175 166 171
3 171 45 175
3 166 43 171
3 175 14 166
3 177 176 173
3 173 46 177
3 176 45 173
3 177 4 176
3 180 178 179
3 179 48 180
3 178 42 179
3 180 47 178
3 169 181 179
3 179 42 169
3 181 48 179
3 169 12 181
3 182 168 178
3 178 47 182
3 168 42 178
3 182 13 168
3 184 183 180
3 180 48 184
3 183 47 180
3 184 8 183
3 187 185 186
3 186 50 187
3 185 44 186
3 187 49 185
3 165 188 186
3 186 44 165
3 188 50 186
3 165 14 188
3 189 170 185
3 185 49 189
3 170 44 185
3 189 12 170
3 191 190 187
3 187 50 191
3 190 49 187
3 191 7 190
3 194 192 193
3 193 53 194
3 192 52 193
3 194 51 192
3 196 195 193
3 193 52 196
3 195 53 193
3 196 16 195
3 198 197 192
3 192 51 198
3 197 52 192
3 198 14 197
3 200 199 194
3 194 53 200
3 199 51 194
3 200 15 199
3 203 201 202
3 202 45 203
3 201 52 202
3 203 54 201
3 197 175 202
3 202 52 197
3 175 45 202
3 197 14 175
3 204 196 201
3 201 54 204
3 196 52 201
3 204 16 196
3 176 205 203
3 203 45 176
3 205 54 203
3 176 4 205
3 208 206 207
3 207 55 208
3 206 51 207
3 208 50 206
3 199 209 207
3 207 51 199
3 209 55 207
3 199 15 209
3 188 198 206
3 206 50 188
3 198 51 206
3 188 14 198
3 210 191 208
3 208 55 210
3 191 50 208
3 210 7 191
3 213 211 212
3 212 57 213
3 211 53 212
3 213 56 211
3 195 214 212
3 212 53 195
3 214 57 212
3 195 16 214
3 215 200 211
3 211 56 215
3 200 53 211
3 215 15 200
3 217 216 213
3 213 57 217
3 216 56 213
3 217 9 216
3 220 218 219
3 219 60 220
3 218 59 219
3 220 58 218
3 222 221 219
3 219 59 222
3 221 60 219
3 222 19 221
3 224 223 218
3 218 58 224
3 223 59 218
3 224 18 223
3 226 225 220
3 220 60 226
3 225 58 220
3 226 17 225
3 229 227 228
3 228 62 229
3 227 59 228
3 229 61 227
3 223 230 228
3 228 59 223
3 230 62 228
3 223 18 230
3 231 222 227
3 227 61 231
3 222 59 227
3 231 19 222
3 233 232 229
3 229 62 233
3 232 61 229
3 233 5 232
3 236 234 235
3 235 64 236
3 234 58 235
3 236 63 234
3 225 237 235
3 235 58 225
3 237 64 235
3 225 17 237
3 238 224 234
3 234 63 238
3 224 58 234
3 238 18 224
3 240 239 236
3 236 64 240
3 239 63 236
3 240 6 239
3 243 241 242
3 242 66 243
3 241 60 242
3 243 65 241
3 221 244 242
3 242 60 221
3 244 66 242
3 221 19 244
3 245 226 241
3 241 65 245
3 226 60 241
3 245 17 226
3 247 246 243
3 243 66 247
3 246 65 243
3 247 11 246
3 250 248 249
3 249 69 250
3 248 68 249
3 250 67 248
3 252 251 249
3 249 68 252
3 251 69 249
3 252 18 251
3 254 253 248
3 248 67 254
3 253 68 248
3 254 21 253
3 256 255 250
3 250 69 256
3 255 67 250
3 256 20 255
3 259 257 258
3 258 70 259
3 257 68 258
3 259 62 257
3 253 260 258
3 258 68 253
3 260 70 258
3 253 21 260
3 230 252 257
3 257 62 230
3 252 68 257
3 230 18 252
3 261 233 259
3 259 70 261
3 233 62 259
3 261 5 233
3 264 262 263
3 263 72 264
3 262 67 263
3 264 71 262
3 255 265 263
3 263 67 255
3 265 72 263
3 255 20 265
3 266 254 262
3 262 71 266
3 254 67 262
3 266 21 254
3 268 267 264
3 264 72 268
3 267 71 264
3 268 10 267
3 271 269 270
3 270 63 271
3 269 69 270
3 271 73 269
3 251 238 270
3 270 69 251
3 238 63 270
3 251 18 238
3 272 256 269
3 269 73 272
3 256 69 269
3 272 20 256
3 239 273 271
3 271 63 239
3 273 73 271
3 239 6 273
3 276 274 275
3 275 76 276
3 274 75 275
3 276 74 274
3 278 277 275
3 275 75 278
3 277 76 275
3 278 24 277
3 280 279 274
3 274 74 280
3 279 75 274
3 280 23 279
3 282 281 276
3 276 76 282
3 281 74 276
3 282 22 281
3 285 283 284
3 284 78 285
3 283 75 284
3 285 77 283
3 279 286 284
3 284 75 279
3 286 78 284
3 279 23 286
3 287 278 283
3 283 77 287
3 278 75 283
3 287 24 278
3 289 288 285
3 285 78 289
3 288 77 285
3 289 0 288
3 292 290 291
3 291 80 292
3 290 74 291
3 292 79 290
3 281 293 291
3 291 74 281
3 293 80 291
3 281 22 293
3 294 280 290
3 290 79 294
3 280 74 290
3 294 23 280
3 296 295 292
3 292 80 296
3 295 79 292
3 296 4 295
3 299 297 298
3 298 82 299
3 297 76 298
3 299 81 297
3 277 300 298
3 298 76 277
3 300 82 298
3 277 24 300
3 301 282 297
3 297 81 301
3 282 76 297
3 301 22 282
3 303 302 299
3 299 82 303
3 302 81 299
3 303 3 302
3 306 304 305
3 305 85 306
3 304 84 305
3 306 83 304
3 308 307 305
3 305 84 308
3 307 85 305
3 308 26 307
3 310 309 304
3 304 83 310
3 309 84 304
3 310 24 309
3 312 311 306
3 306 85 312
3 311 83 306
3 312 25 311
3 315 313 314
3 314 77 315
3 313 84 314
3 315 86 313
3 309 287 314
3 314 84 309
3 287 77 314
3 309 24 287
3 316 308 313
3 313 86 316
3 308 84 313
3 316 26 308
3 288 317 315
3 315 77 288
3 317 86 315
3 288 0 317
3 320 318 319
3 319 87 320
3 318 83 319
3 320 82 318
3 311 321 319
3 319 83 311
3 321 87 319
3 311 25 321
3 300 310 318
3 318 82 300
3 310 83 318
3 300 24 310
3 322 303 320
3 320 87 322
3 303 82 320
3 322 3 303
3 325 323 324
3 324 89 325
3 323 85 324
3 325 88 323
3 307 326 324
3 324 85 307
3 326 89 324
3 307 26 326
3 327 312 323
3 323 88 327
3 312 85 323
3 327 25 312
3 329 328 325
3 325 89 329
3 328 88 325
3 329 5 328
3 332 330 331
3 331 92 332
3 330 91 331
3 332 90 330
3 334 333 331
3 331 91 334
3 333 92 331
3 334 29 333
3 336 335 330
3 330 90 336
3 335 91 330
3 336 28 335
3 338 337 332
3 332 92 338
3 337 90 332
3 338 27 337
3 341 339 340
3 340 94 341
3 339 91 340
3 341 93 339
3 335 342 340
3 340 91 335
3 342 94 340
3 335 28 342
3 343 334 339
3 339 93 343
3 334 91 339
3 343 29 334
3 345 344 341
3 341 94 345
3 344 93 341
3 345 2 344
3 348 346 347
3 347 96 348
3 346 90 347
3 348 95 346
3 337 349 347
3 347 90 337
3 349 96 347
3 337 27 349
3 350 336 346
3 346 95 350
3 336 90 346
3 350 28 336
3 352 351 348
3 348 96 352
3 351 95 348
3 352 7 351
3 355 353 354
3 354 98 355
3 353 92 354
3 355 97 353
3 333 356 354
3 354 92 333
3 356 98 354
3 333 29 356
3 357 338 353
3 353 97 357
3 338 92 353
3 357 27 338
3 359 358 355
3 355 98 359
3 358 97 355
3 359 1 358
3 362 360 361
3 361 101 362
3 360 100 361
3 362 99 360
3 364 363 361
3 361 100 364
3 363 101 361
3 364 31 363
3 366 365 360
3 360 99 366
3 365 100 360
3 366 29 365
3 368 367 362
3 362 101 368
3 367 99 362
3 368 30 367
3 371 369 370
3 370 93 371
3 369 100 370
3 371 102 369
3 365 343 370
3 370 100 365
3 343 93 370
3 365 29 343
3 372 364 369
3 369 102 372
3 364 100 369
3 372 31 364
3 344 373 371
3 371 93 344
3 373 102 371
3 344 2 373
3 376 374 375
3 375 103 376
3 374 99 375
3 376 98 374
3 367 377 375
3 375 99 367
3 377 103 375
3 367 30 377
3 356 366 374
3 374 98 356
3 366 99 374
3 356 29 366
3 378 359 376
3 376 103 378
3 359 98 376
3 378 1 359
3 381 379 380
3 380 105 381
3 379 101 380
3 381 104 379
3 363 382 380
3 380 101 363
3 382 105 380
3 363 31 382
3 383 368 379
3 379 104 383
3 368 101 379
3 383 30 368
3 385 384 381
3 381 105 385
3 384 104 381
3 385 6 384
3 388 386 387
3 387 108 388
3 386 107 387
3 388 106 386
3 390 389 387
3 387 107 390
3 389 108 387
3 390 34 389
3 392 391 386
3 386 106 392
3 391 107 386
3 392 33 391
3 394 393 388
3 388 108 394
3 393 106 388
3 394 32 393
3 397 395 396
3 396 110 397
3 395 107 396
3 397 109 395
3 391 398 396
3 396 107 391
3 398 110 396
3 391 33 398
3 399 390 395
3 395 109 399
3 390 107 395
3 399 34 390
3 401 400 397
3 397 110 401
3 400 109 397
3 401 8 400
3 404 402 403
3 403 112 404
3 402 106 403
3 404 111 402
3 393 405 403
3 403 106 393
3 405 112 403
3 393 32 405
3 406 392 402
3 402 111 406
3 392 106 402
3 406 33 392
3 408 407 404
3 404 112 408
3 407 111 404
3 408 0 407
3 411 409 410
3 410 114 411
3 409 108 410
3 411 113 409
3 389 412 410
3 410 108 389
3 412 114 410
3 389 34 412
3 413 394 409
3 409 113 413
3 394 108 409
3 413 32 394
3 415 414 411
3 411 114 415
3 414 113 411
3 415 11 414
3 418 416 417
3 417 117 418
3 416 116 417
3 418 115 416
3 420 419 417
3 417 116 420
3 419 117 417
3 420 36 419
3 422 421 416
3 416 115 422
3 421 116 416
3 422 34 421
3 424 423 418
3 418 117 424
3 423 115 418
3 424 35 423
3 427 425 426
3 426 109 427
3 425 116 426
3 427 118 425
3 421 399 426
3 426 116 421
3 399 109 426
3 421 34 399
3 428 420 425
3 425 118 428
3 420 116 425
3 428 36 420
3 400 429 427
3 427 109 400
3 429 118 427
3 400 8 429
3 432 430 431
3 431 119 432
3 430 115 431
3 432 114 430
3 423 433 431
3 431 115 423
3 433 119 431
3 423 35 433
3 412 422 430
3 430 114 412
3 422 115 430
3 412 34 422
3 434 415 432
3 432 119 434
3 415 114 432
3 434 11 415
3 437 435 436
3 436 121 437
3 435 117 436
3 437 120 435
3 419 438 436
3 436 117 419
3 438 121 436
3 419 36 438
3 439 424 435
3 435 120 439
3 424 117 435
3 439 35 424
3 441 440 437
3 437 121 441
3 440 120 437
3 441 1 440
3 444 442 443
3 443 124 444
3 442 123 443
3 444 122 442
3 446 445 443
3 443 123 446
3 445 124 443
3 446 39 445
3 448 447 442
3 442 122 448
3 447 123 442
3 448 38 447
3 450 449 444
3 444 124 450
3 449 122 444
3 450 37 449
3 453 451 452
3 452 126 453
3 451 123 452
3 453 125 451
3 447 454 452
3 452 123 447
3 454 126 452
3 447 38 454
3 455 446 451
3 451 125 455
3 446 123 451
3 455 39 446
3 457 456 453
3 453 126 457
3 456 125 453
3 457 9 456
3 460 458 459
3 459 128 460
3 458 122 459
3 460 127 458
3 449 461 459
3 459 122 449
3 461 128 459
3 449 37 461
3 462 448 458
3 458 127 462
3 448 122 458
3 462 38 448
3 464 463 460
3 460 128 464
3 463 127 460
3 464 10 463
3 467 465 466
3 466 130 467
3 465 124 466
3 467 129 465
3 445 468 466
3 466 124 445
3 468 130 466
3 445 39 468
3 469 450 465
3 465 129 469
3 450 124 465
3 469 37 450
3 471 470 467
3 467 130 471
3 470 129 467
3 471 3 470
3 474 472 473
3 473 133 474
3 472 132 473
3 474 131 472
3 476 475 473
3 473 132 476
3 475 133 473
3 476 38 475
3 478 477 472
3 472 131 478
3 477 132 472
3 478 41 477
3 480 479 474
3 474 133 480
3 479 131 474
3 480 40 479
3 483 481 482
3 482 134 483
3 481 132 482
3 483 126 481
3 477 484 482
3 482 132 477
3 484 134 482
3 477 41 484
3 454 476 481
3 481 126 454
3 476 132 481
3 454 38 476
3 485 457 483
3 483 134 485
3 457 126 483
3 485 9 457
3 488 486 487
3 487 136 488
3 486 131 487
3 488 135 486
3 479 489 487
3 487 131 479
3 489 136 487
3 479 40 489
3 490 478 486
3 486 135 490
3 478 131 486
3 490 41 478
3 492 491 488
3 488 136 492
3 491 135 488
3 492 2 491
3 495 493 494
3 494 127 495
3 493 133 494
3 495 137 493
3 475 462 494
3 494 133 475
3 462 127 494
3 475 38 462
3 496 480 493
3 493 137 496
3 480 133 493
3 496 40 480
3 463 497 495
3 495 127 463
3 497 137 495
3 463 10 497
3 500 498 499
3 499 140 500
3 498 139 499
3 500 138 498
3 502 501 499
3 499 139 502
3 501 140 499
3 502 33 501
3 504 503 498
3 498 138 504
3 503 139 498
3 504 13 503
3 506 505 500
3 500 140 506
3 505 138 500
3 506 23 505
3 509 507 508
3 508 47 509
3 507 139 508
3 509 110 507
3 503 182 508
3 508 139 503
3 182 47 508
3 503 13 182
3 398 502 507
3 507 110 398
3 502 139 507
3 398 33 502
3 183 401 509
3 509 47 183
3 401 110 509
3 183 8 401
3 512 510 511
3 511 79 512
3 510 138 511
3 512 46 510
3 505 294 511
3 511 138 505
3 294 79 511
3 505 23 294
3 174 504 510
3 510 46 174
3 504 138 510
3 174 13 504
3 295 177 512
3 512 79 295
3 177 46 512
3 295 4 177
3 515 513 514
3 514 111 515
3 513 140 514
3 515 78 513
3 501 406 514
3 514 140 501
3 406 111 514
3 501 33 406
3 286 506 513
3 513 78 286
3 506 140 513
3 286 23 506
3 407 289 515
3 515 111 407
3 289 78 515
3 407 0 289
3 518 516 517
3 517 143 518
3 516 142 517
3 518 141 516
3 520 519 517
3 517 142 520
3 519 143 517
3 520 19 519
3 522 521 516
3 516 141 522
3 521 142 516
3 522 32 521
3 524 523 518
3 518 143 524
3 523 141 518
3 524 26 523
3 527 525 526
3 526 113 527
3 525 142 526
3 527 66 525
3 521 413 526
3 526 142 521
3 413 113 526
3 521 32 413
3 244 520 525
3 525 66 244
3 520 142 525
3 244 19 520
3 414 247 527
3 527 113 414
3 247 66 527
3 414 11 247
3 530 528 529
3 529 86 530
3 528 141 529
3 530 112 528
3 523 316 529
3 529 141 523
3 316 86 529
3 523 26 316
3 405 522 528
3 528 112 405
3 522 141 528
3 405 32 522
3 317 408 530
3 530 86 317
3 408 112 530
3 317 0 408
3 533 531 532
3 532 61 533
3 531 143 532
3 533 89 531
3 519 231 532
3 532 143 519
3 231 61 532
3 519 19 231
3 326 524 531
3 531 89 326
3 524 143 531
3 326 26 524
3 232 329 533
3 533 61 232
3 329 89 533
3 232 5 329
3 536 534 535
3 535 146 536
3 534 145 535
3 536 144 534
3 538 537 535
3 535 145 538
3 537 146 535
3 538 22 537
3 540 539 534
3 534 144 540
3 539 145 534
3 540 16 539
3 542 541 536
3 536 146 542
3 541 144 536
3 542 39 541
3 545 543 544
3 544 54 545
3 543 145 544
3 545 80 543
3 539 204 544
3 544 145 539
3 204 54 544
3 539 16 204
3 293 538 543
3 543 80 293
3 538 145 543
3 293 22 538
3 205 296 545
3 545 54 205
3 296 80 545
3 205 4 296
3 548 546 547
3 547 125 548
3 546 144 547
3 548 57 546
3 541 455 547
3 547 144 541
3 455 125 547
3 541 39 455
3 214 540 546
3 546 57 214
3 540 144 546
3 214 16 540
3 456 217 548
3 548 125 456
3 217 57 548
3 456 9 217
3 551 549 550
3 550 81 551
3 549 146 550
3 551 130 549
3 537 301 550
3 550 146 537
3 301 81 550
3 537 22 301
3 468 542 549
3 549 130 468
3 542 146 549
3 468 39 542
3 302 471 551
3 551 81 302
3 471 130 551
3 302 3 471
3 554 552 553
3 553 149 554
3 552 148 553
3 554 147 552
3 556 555 553
3 553 148 556
3 555 149 553
3 556 21 555
3 558 557 552
3 552 147 558
3 557 148 552
3 558 25 557
3 560 559 554
3 554 149 560
3 559 147 554
3 560 37 559
3 563 561 562
3 562 88 563
3 561 148 562
3 563 70 561
3 557 327 562
3 562 148 557
3 327 88 562
3 557 25 327
3 260 556 561
3 561 70 260
3 556 148 561
3 260 21 556
3 328 261 563
3 563 88 328
3 261 70 563
3 328 5 261
3 566 564 565
3 565 129 566
3 564 147 565
3 566 87 564
3 559 469 565
3 565 147 559
3 469 129 565
3 559 37 469
3 321 558 564
3 564 87 321
3 558 147 564
3 321 25 558
3 470 322 566
3 566 129 470
3 322 87 566
3 470 3 322
3 569 567 568
3 568 71 569
3 567 149 568
3 569 128 567
3 555 266 568
3 568 149 555
3 266 71 568
3 555 21 266
3 461 560 567
3 567 128 461
3 560 149 567
3 461 37 560
3 267 464 569
3 569 71 267
3 464 128 569
3 267 10 464
3 572 570 571
3 571 152 572
3 570 151 571
3 572 150 570
3 574 573 571
3 571 151 574
3 573 152 571
3 574 27 573
3 576 575 570
3 570 150 576
3 575 151 570
3 576 12 575
3 578 577 572
3 572 152 578
3 577 150 572
3 578 36 577
3 581 579 580
3 580 49 581
3 579 151 580
3 581 96 579
3 575 189 580
3 580 151 575
3 189 49 580
3 575 12 189
3 349 574 579
3 579 96 349
3 574 151 579
3 349 27 574
3 190 352 581
3 581 49 190
3 352 96 581
3 190 7 352
3 584 582 583
3 583 118 584
3 582 150 583
3 584 48 582
3 577 428 583
3 583 150 577
3 428 118 583
3 577 36 428
3 181 576 582
3 582 48 181
3 576 150 582
3 181 12 576
3 429 184 584
3 584 118 429
3 184 48 584
3 429 8 184
3 587 585 586
3 586 97 587
3 585 152 586
3 587 121 585
3 573 357 586
3 586 152 573
3 357 97 586
3 573 27 357
3 438 578 585
3 585 121 438
3 578 152 585
3 438 36 578
3 358 441 587
3 587 97 358
3 441 121 587
3 358 1 441
3 590 588 589
3 589 155 590
3 588 154 589
3 590 153 588
3 592 591 589
3 589 154 592
3 591 155 589
3 592 17 591
3 594 593 588
3 588 153 594
3 593 154 588
3 594 30 593
3 596 595 590
3 590 155 596
3 595 153 590
3 596 35 595
3 599 597 598
3 598 104 599
3 597 154 598
3 599 64 597
3 593 383 598
3 598 154 593
3 383 104 598
3 593 30 383
3 237 592 597
3 597 64 237
3 592 154 597
3 237 17 592
3 384 240 599
3 599 104 384
3 240 64 599
3 384 6 240
3 602 600 601
3 601 120 602
3 600 153 601
3 602 103 600
3 595 439 601
3 601 153 595
3 439 120 601
3 595 35 439
3 377 594 600
3 600 103 377
3 594 153 600
3 377 30 594
3 440 378 602
3 602 120 440
3 378 103 602
3 440 1 378
3 605 603 604
3 604 65 605
3 603 155 604
3 605 119 603
3 591 245 604
3 604 155 591
3 245 65 604
3 591 17 245
3 433 596 603
3 603 119 433
3 596 155 603
3 433 35 596
3 246 434 605
3 605 65 246
3 434 119 605
3 246 11 434
3 608 606 607
3 607 158 608
3 606 157 607
3 608 156 606
3 610 609 607
3 607 157 610
3 609 158 607
3 610 15 609
3 612 611 606
3 606 156 612
3 611 157 606
3 612 28 611
3 614 613 608
3 608 158 614
3 613 156 608
3 614 41 613
3 617 615 616
3 616 95 617
3 615 157 616
3 617 55 615
3 611 350 616
3 616 157 611
3 350 95 616
3 611 28 350
3 209 610 615
3 615 55 209
3 610 157 615
3 209 15 610
3 351 210 617
3 617 95 351
3 210 55 617
3 351 7 210
3 620 618 619
3 619 135 620
3 618 156 619
3 620 94 618
3 613 490 619
3 619 156 613
3 490 135 619
3 613 41 490
3 342 612 618
3 618 94 342
3 612 156 618
3 342 28 612
3 491 345 620
3 620 135 491
3 345 94 620
3 491 2 345
3 623 621 622
3 622 56 623
3 621 158 622
3 623 134 621
3 609 215 622
3 622 158 609
3 215 56 622
3 609 15 215
3 484 614 621
3 621 134 484
3 614 158 621
3 484 41 614
3 216 485 623
3 623 56 216
3 485 134 623
3 216 9 485
3 626 624 625
3 625 161 626
3 624 160 625
3 626 159 624
3 628 627 625
3 625 160 628
3 627 161 625
3 628 31 627
3 630 629 624
3 624 159 630
3 629 160 624
3 630 20 629
3 632 631 626
3 626 161 632
3 631 159 626
3 632 40 631
3 635 633 634
3 634 73 635
3 633 160 634
3 635 105 633
3 629 272 634
3 634 160 629
3 272 73 634
3 629 20 272
3 382 628 633
3 633 105 382
3 628 160 633
3 382 31 628
3 273 385 635
3 635 73 273
3 385 105 635
3 273 6 385
3 638 636 637
3 637 137 638
3 636 159 637
3 638 72 636
3 631 496 637
3 637 159 631
3 496 137 637
3 631 40 496
3 265 630 636
3 636 72 265
3 630 159 636
3 265 20 630
3 497 268 638
3 638 137 497
3 268 72 638
3 497 10 268
3 641 639 640
3 640 102 641
3 639 161 640
3 641 136 639
3 627 372 640
3 640 161 627
3 372 102 640
3 627 31 372
3 489 632 639
3 639 136 489
3 632 161 639
3 489 40 632
3 373 492 641
3 641 102 373
3 492 136 641
3 373 2 492
