# Supplementary material for: Subcortical shape biomarkers reveal limbic and basal ganglia damage in anti-LGI1 encephalitis
Source: Front Immunol. 2025 Jul 4;16:1623577. doi: 10.3389/fimmu.2025.1623577 (PMC12270846; doi:10.3389/fimmu.2025.1623577)
Supplement: Supplementary file 1 [file DataSheet1.zip › raw data/wmN03-L_Amyg_first.vtk]

# vtk DataFile Version 3.0
this file was written using fslvtkio
ASCII
DATASET POLYDATA
POINTS 642 float
121.457 126.251 52.5972
104.814 123.634 54.518
106.058 117.277 54.7704
121.556 118.215 51.4975
117.917 118.897 59.5849
118.048 122.619 43.6168
108.291 122.013 46.9924
108.834 117.784 61.5642
112.791 125.309 58.2258
114.602 114.518 58.0846
114.056 118.789 50.2882
112.439 127.14 49.1231
110.246 122.02 61.468
115.583 122.464 59.5085
114.104 117.515 62.2944
111.516 113.789 61.1464
118.176 113.888 60.2895
109.457 125.595 46.3288
112.476 122.325 43.5097
115.512 126.431 44.5071
111.291 120.219 48.1238
116.318 119.548 45.6515
120.417 118.185 56.1057
119.611 123.081 55.9554
122.115 122.325 51.1956
121.36 120.034 46.4654
120.682 125.327 46.9398
105.487 120.928 58.8548
105.229 115.803 58.6221
102.448 119.645 53.9771
105.402 123.345 50.292
106.819 120.117 51.5069
117.293 127.209 50.2525
117.467 126.613 56.2269
112.482 127.118 54.0907
107.976 126.388 51.849
108.225 124.892 57.27
118.144 118.172 50.2266
114.076 116.702 54.4246
118.433 116.114 55.4849
110.088 117.929 52.7085
109.546 114.728 56.7765
113.197 122.158 60.9164
114.829 120.152 61.4896
112.165 119.965 62.3103
116.309 118.133 61.2556
116.812 120.628 59.6612
114.275 124.143 59.0661
111.592 123.628 59.7129
109.25 119.907 62.0215
111.447 117.461 62.307
113.12 115.066 62.9052
116.304 115.476 62.2236
115.251 112.96 61.8487
117.97 116.501 60.1097
109.876 115.473 61.8465
113.306 113.704 59.6269
116.477 113.279 59.0363
110.756 124.215 44.159
113.818 124.69 42.9345
112.362 126.091 44.9757
116.947 124.774 43.5167
115.264 122.486 43.1644
110.097 122.112 44.994
108.521 123.647 46.1219
111.043 126.532 47.5688
113.887 126.944 46.7972
113.666 119.981 46.6568
114.37 120.667 44.1929
111.797 120.817 45.4349
117.321 120.695 43.9867
115.178 119.227 48.0131
112.749 119.657 49.2869
109.636 120.824 47.3338
119.865 120.732 55.8131
121.423 122.902 53.9392
121.132 120.516 53.5737
122.459 124.43 51.8878
121.358 124.908 54.9163
118.408 120.88 57.5468
119.283 118.37 58.123
121.33 118.198 53.8262
122.305 119.967 51.2734
122.406 121.149 48.6357
122.215 123.901 48.9632
121.449 122.732 46.3739
121.442 125.995 49.7539
121.92 118.813 48.9316
119.972 121.354 44.5721
119.631 124.261 44.6751
104.686 118.342 58.8462
102.948 117.568 56.4248
103.515 120.201 56.5994
103.842 117.929 54.1032
105.03 116.049 56.1703
106.838 116.636 60.6491
106.858 119.406 60.5601
104.795 122.376 56.7027
103.231 121.895 54.3317
103.388 121.573 51.9454
104.263 119.549 52.3946
105.531 121.319 50.5261
106.122 118.515 53.0649
104.537 123.729 52.3281
106.676 122.808 48.281
107.612 121.041 49.1027
117.518 127.294 53.4058
115.07 127.233 55.1063
115.051 127.395 52.2673
112.633 126.321 56.2884
115.055 126.03 57.3723
119.803 126.685 54.6791
119.56 126.988 51.4656
114.787 127.27 49.462
112.477 127.332 51.5313
110.103 126.91 53.1037
110.141 126.303 55.7078
107.807 126.103 54.7157
110.52 125.08 57.909
110.236 126.93 50.388
105.911 125.44 53.2193
106.214 124.446 56.0114
116.286 117.392 52.4365
116.372 116.539 54.9653
118.289 117.318 52.9083
116.596 115.102 57.0284
114.31 115.729 56.4651
114.09 117.672 52.1862
116.036 118.529 50.2212
120.058 117.981 50.6407
120.146 117.192 53.5372
109.709 116.442 55.1375
111.825 115.788 55.7975
111.988 117.124 53.6271
112.159 114.646 57.6964
107.44 115.829 55.7488
108.035 117.57 53.9382
112.123 118.503 51.5651
117.628 122.779 57.7259
116.699 124.793 58.1276
119.156 125.008 56.658
119.204 126.781 48.3881
116.611 126.98 47.2566
118.439 126.223 45.3865
118.51 114.338 57.5164
119.42 116.037 58.3729
120.093 116.382 55.9195
119.934 118.693 48.0508
118.943 119.431 45.6244
117.479 118.942 47.8569
109.005 123.534 59.499
107.501 121.768 60.7131
106.457 123.206 58.4185
106.24 125.36 50.6134
107.203 124.638 48.1283
108.607 126.296 48.9804
107.056 114.426 57.6329
108.002 114.378 60.3093
110.379 113.806 58.8718
110.696 119.571 50.7235
109.138 120.393 49.9881
108.476 119.157 52.1303
114.041 121.245 61.2949
113.593 120.142 62.0889
112.695 121.168 61.8032
113.135 118.865 62.2806
114.378 118.954 62.0303
115.178 121.316 60.5879
114.492 122.243 60.3256
111.743 122.032 61.2934
111.284 121.023 62.0541
115.532 119.151 61.528
115.87 120.35 60.6186
116.5 119.413 60.5943
116.142 121.56 59.6626
115.272 117.818 61.9486
117.172 118.533 60.3969
117.417 119.737 59.6597
113.751 123.107 59.9538
112.36 122.9 60.3323
112.96 123.77 59.5302
110.956 122.818 60.5457
114.926 123.338 59.2986
113.535 124.839 58.7796
112.238 124.483 58.9373
110.741 119.908 62.3254
111.762 118.728 62.3411
110.4 118.784 62.2152
112.815 117.517 62.4341
109.729 120.993 62.0295
109.059 118.79 61.8056
110.092 117.601 62.0402
114.832 115.216 62.7546
116.025 113.961 62.4421
114.199 113.802 62.7209
116.982 113.137 61.3485
117.34 114.474 61.5827
115.194 116.513 62.3049
113.765 116.312 62.7443
112.405 114.052 62.3047
113.38 113.201 61.7264
117.301 115.906 61.2332
116.27 116.902 61.6892
117.197 117.366 60.7025
118.232 115.154 60.449
117.885 117.744 59.7851
112.289 116.296 62.6289
111.532 115.136 62.4197
110.766 116.381 62.1819
110.625 114.411 61.7107
109.311 116.643 61.7174
114.201 113.005 60.6879
116.058 112.754 60.4483
114.96 113.274 59.5195
117.505 113.063 59.631
112.49 113.537 60.4519
114.048 114.095 58.8921
115.499 113.878 58.5561
112.193 124.496 43.3473
113.009 125.667 43.7293
111.44 125.419 44.213
113.909 126.3 44.5287
114.611 125.827 43.4858
113.004 123.45 43.0343
111.563 123.248 43.6259
110.148 125.058 44.9948
110.882 125.871 45.4501
115.404 124.815 42.9621
114.531 123.552 42.8379
116.006 123.625 43.0507
113.871 122.479 43.1724
116.258 125.859 43.728
117.401 123.65 43.5543
116.646 122.542 43.3966
110.386 123.041 44.4869
109.556 123.976 45.005
109.26 122.887 45.4329
108.848 124.763 46.0269
111.202 122.19 44.0561
109.085 122.042 45.9915
108.352 122.74 46.4326
111.66 126.357 46.2123
113.199 126.56 45.7732
112.451 126.748 47.032
114.675 126.714 45.5996
110.251 126.188 46.8053
111.806 126.855 48.3132
113.107 127.153 47.9679
114.014 120.166 45.4178
113.027 120.71 44.6677
112.74 120.324 46.0182
112.051 121.426 44.234
113.409 121.541 43.7101
115.342 120.079 44.9131
114.966 119.787 46.0386
112.434 120.108 47.2861
111.599 120.392 46.7107
114.72 121.527 43.504
115.76 120.679 43.9821
116.175 121.533 43.4689
116.813 119.944 44.6531
117.682 121.642 43.6294
114.461 119.553 47.2513
113.174 119.797 47.8812
113.958 119.473 48.5997
112.064 120.003 48.672
115.746 119.367 46.7796
114.59 119.141 49.2377
113.482 119.252 49.829
110.726 120.778 46.304
110.906 121.361 44.9905
109.833 121.367 46.065
110.442 120.397 47.6127
108.92 121.412 47.0351
120.619 121.743 54.9537
121.285 121.626 53.7662
120.422 120.592 54.746
121.762 121.41 52.4773
121.848 122.619 52.6613
120.578 122.976 55.0678
119.707 121.905 55.7848
120.227 119.43 55.9742
120.796 119.393 54.8347
122.165 123.712 53.0639
121.586 123.865 54.4551
122.136 124.636 53.4932
120.583 123.983 55.4917
122.347 123.404 51.5805
122.065 125.401 52.2809
121.671 125.62 53.8097
119.18 120.812 56.6743
119.661 119.473 57.0137
118.921 119.689 57.8195
119.882 118.239 57.1805
118.932 121.929 56.6506
118.138 119.847 58.6151
118.613 118.663 58.9144
121.345 119.242 53.7666
121.845 120.311 52.5186
121.944 119.117 52.5794
122.244 121.042 51.2314
120.889 118.248 54.9934
121.57 118.28 52.6058
122.183 118.964 51.3136
122.245 122.534 48.7498
121.828 123.292 47.6455
122.011 121.945 47.493
121.201 124.11 46.59
121.66 124.621 47.8492
122.339 123.068 50.0709
122.339 121.727 49.9161
122.023 120.65 47.4487
121.664 121.428 46.2508
121.948 124.948 49.305
122.508 124.088 50.4599
122.2 125.223 50.7958
121.173 125.697 48.279
121.504 126.126 51.1578
122.405 120.553 49.9542
122.33 119.991 48.6503
122.427 119.359 50.0125
121.766 119.461 47.6391
121.877 118.46 50.2355
120.88 122.038 45.3625
120.679 123.508 45.4802
119.986 122.815 44.5283
120.321 124.834 45.6675
120.769 120.728 45.4566
119.026 122.027 44.0536
118.84 123.409 44.0241
103.684 117.937 57.6782
102.914 118.976 56.5542
103.928 119.295 57.7272
102.753 119.909 55.3856
102.404 118.729 55.1901
104.055 116.776 57.512
104.755 117.057 58.7849
104.976 119.629 58.8075
104.431 120.458 57.7989
103.143 117.657 55.0022
103.844 116.694 56.2537
104.247 117.072 55.224
104.846 115.778 57.293
102.853 118.6 53.9979
104.961 117.534 54.4503
105.416 116.706 55.3321
105.652 117.507 59.8067
105.686 118.832 59.8091
106.699 118.08 60.6134
105.981 120.165 59.7987
105.917 116.168 59.7498
107.892 117.254 61.2039
107.868 118.621 61.1795
104.189 121.236 56.7028
103.244 121.031 55.509
103.904 122.092 55.5746
102.65 120.804 54.2399
105.029 121.644 57.8351
104.668 123.012 55.5889
103.985 122.775 54.4447
103.488 120.343 52.0543
104.86 120.456 51.5354
104.38 121.396 51.1702
106.055 120.607 50.9969
105.557 119.794 51.9038
103.112 119.444 53.0414
102.68 120.564 52.9173
104.37 122.488 51.1199
105.25 122.271 50.2598
105.168 119.068 52.715
103.895 118.793 53.2889
104.962 118.22 53.6109
106.415 119.364 52.3798
106.015 117.821 53.895
103 121.694 53.1098
103.874 122.671 52.0905
103.688 122.793 53.2844
104.804 123.549 51.284
104.552 123.678 53.4443
106.141 122.073 49.5123
106.611 121.192 49.8277
107.038 121.81 48.6393
107.256 120.7 50.4473
105.954 123.142 49.2543
107.465 122.401 47.5481
107.955 121.482 47.9675
116.312 127.283 54.3019
115.066 127.33 53.7
116.29 127.386 52.8321
113.829 127.334 53.2388
113.824 127.226 54.5137
116.253 127.033 55.7158
117.491 127.167 54.9374
117.428 127.356 51.8783
116.25 127.37 51.3212
113.795 126.868 55.7398
115.043 126.715 56.3079
113.851 126.237 56.8018
116.241 126.362 56.8784
112.611 126.822 55.2659
112.625 125.843 57.3635
113.863 125.734 57.9086
118.663 127.112 54.0651
118.61 127.234 52.4197
119.771 126.949 53.1699
118.427 127.126 50.8285
118.641 126.776 55.4961
120.846 126.476 53.7908
120.637 126.716 52.0776
114.997 127.349 50.8416
113.754 127.396 51.877
113.65 127.372 50.5105
112.512 127.292 52.8457
116.081 127.203 49.7907
113.515 127.246 49.2313
112.444 127.209 50.2828
110.137 126.683 54.418
108.954 126.254 55.2507
108.937 126.563 53.8897
107.969 125.54 56.0106
109.091 125.65 56.4582
111.32 126.721 54.8904
111.269 127 53.6231
108.968 126.686 52.5824
107.86 126.325 53.3091
110.237 125.77 56.841
111.411 126.323 55.9951
111.475 125.852 57.1611
109.378 125.008 57.6075
111.675 125.218 58.1487
111.329 127.184 52.3633
110.128 127 51.8083
111.318 127.083 51.0204
109.102 126.723 51.1658
111.414 127.014 49.6945
106.804 125.855 53.9569
106.917 125.418 55.3997
106.019 125.056 54.6539
107.147 124.777 56.6608
106.959 125.995 52.5324
105.337 124.48 53.8971
105.495 124.014 55.2745
116.338 116.951 53.6893
117.411 116.88 53.9751
117.304 117.392 52.595
118.349 116.834 54.2839
117.433 116.324 55.2001
115.311 116.655 54.6678
115.251 116.962 53.4721
117.274 117.984 51.4657
118.208 117.888 51.6648
116.543 116.017 56.0972
115.422 116.207 55.8
115.495 115.578 56.8903
114.24 116.261 55.463
117.526 115.645 56.3677
115.622 114.773 57.7149
114.395 115.167 57.4264
115.234 117.494 52.3513
116.209 118.098 51.4014
115.137 118.222 51.3572
117.111 118.353 50.2223
114.148 117.031 53.16
114.062 118.412 51.2875
114.998 118.63 50.2118
119.159 117.775 51.8738
119.235 117.233 53.2597
120.103 117.704 52.1428
119.272 116.673 54.4514
119.079 118.036 50.4541
120.933 118.067 51.0538
120.896 117.753 52.5281
110.678 116.044 55.5337
111.934 116.532 54.7816
110.89 116.831 54.4164
113.022 116.886 54.0415
113.004 116.353 55.1621
110.676 115.223 56.3491
109.592 115.552 55.8902
109.924 117.247 53.9857
110.975 117.461 53.1889
113.147 115.759 56.0518
111.912 115.218 56.6845
113.249 115.246 57.1069
110.888 114.625 57.2419
113.351 114.664 58.0614
108.639 116.073 55.4239
108.858 117.045 54.5516
107.734 116.773 55.0632
109.099 117.719 53.4003
108.426 115.196 56.1781
106.65 116.598 55.3348
106.999 117.371 54.3877
112.008 117.701 52.481
113.086 117.323 52.8702
113.058 118.017 51.8081
111.133 118.23 52.1592
113.133 118.738 50.906
117.28 123.806 58.0042
117.998 124.958 57.4764
118.442 123.987 57.1301
118.442 125.97 56.5363
117.14 125.769 57.2764
116.086 123.599 58.6983
116.631 122.591 58.7489
118.628 122.962 56.8017
119.458 124.011 56.3247
115.926 125.511 57.8035
115.457 124.441 58.6298
114.67 125.191 58.3126
117.114 121.723 58.7186
118.026 121.844 57.6468
117.615 120.769 58.5834
120.306 124.899 55.9293
119.597 125.919 55.8666
120.764 125.87 54.9777
117.974 126.906 47.8022
117.584 126.679 46.3117
118.935 126.497 46.8984
117.026 126.418 44.8941
116.142 126.734 45.8698
117.012 127.112 48.72
118.22 127.026 49.2483
120.113 126.232 47.5697
119.698 125.831 46.0579
115.237 126.984 46.9564
115.705 127.174 48.3537
114.318 127.26 48.1183
119.364 126.877 49.8876
120.389 126.48 48.9952
120.523 126.65 50.5699
119.138 125.351 44.8515
117.721 125.74 44.2037
118.33 124.571 43.9614
119.331 114.872 58.0699
119.948 116.09 57.1738
119.408 115.256 56.7032
120.405 117.196 56.0903
119.845 117.136 57.2332
118.937 114.894 59.4108
118.546 113.817 58.9044
118.426 115.244 56.4804
119.287 116.039 55.6612
119.343 117.147 58.231
118.692 116.141 59.3379
118.584 117.45 59.086
117.575 113.629 58.3803
117.577 114.696 57.3056
116.555 114.157 58.0173
120.081 116.725 54.7116
120.755 117.359 54.9726
120.898 117.558 53.679
119.527 119.02 46.7472
118.21 119.086 46.6426
118.683 118.731 47.9341
116.99 119.212 46.6575
117.648 119.431 45.5661
120.229 119.664 45.9155
120.77 119.152 47.0711
119.021 118.295 49.0656
117.853 118.488 48.9973
118.21 119.916 44.6672
119.611 120.208 44.9381
118.722 120.948 44.2209
120.987 118.696 48.3048
120.011 118.14 49.282
121.122 118.151 49.66
116.728 118.725 49.0254
116.295 119.051 47.8155
115.589 118.921 49.0808
108.195 122.778 60.223
106.852 122.537 59.5794
107.7 123.476 59.0685
105.833 122.156 58.6984
106.38 121.399 59.8268
108.832 121.97 61.3175
109.593 122.855 60.5101
108.57 124.216 58.3917
107.314 124.062 57.8866
107.075 120.61 60.5962
108.341 120.896 61.4254
108.086 119.727 61.2376
110.319 123.52 59.6305
109.728 124.303 58.6914
111.008 124.448 58.9109
106.406 123.78 57.1744
105.589 122.751 57.6138
105.443 123.445 56.4421
106.658 125.038 49.3488
107.839 125.623 48.4148
107.418 125.941 49.831
109.044 126 47.6009
108.239 125.246 47.18
106.279 124.058 49.1763
105.703 124.375 50.3461
107.077 126.01 51.1739
108.255 126.408 50.43
107.816 124.252 46.9745
106.905 123.669 48.1123
107.619 123.212 47.153
105.256 124.656 51.4222
106.011 125.537 51.8881
105.171 124.682 52.6995
109.354 126.685 49.6958
109.811 126.43 48.2472
110.645 126.784 48.9789
107.301 114.222 59.0167
109.009 113.713 59.6137
108.582 113.946 58.2366
110.781 113.564 60.0184
109.737 113.913 60.8313
106.494 114.991 59.6205
105.976 114.921 58.1681
108.384 114.477 57.1854
109.884 114.178 57.774
108.911 114.78 61.3308
107.295 115.444 60.6295
108.332 116.048 61.3315
105.944 115.197 56.9659
107.241 114.943 56.5312
106.27 115.89 56.0075
111.384 114.144 58.2302
111.868 113.722 59.301
112.674 114.196 58.6385
109.935 120.057 50.3369
108.803 119.897 51.1518
109.635 119.377 51.5029
107.62 119.576 51.8231
108.006 120.29 50.8851
110.215 120.371 49.0219
111.013 120.054 49.4517
110.382 118.882 51.814
109.288 118.586 52.3956
108.342 120.725 49.6037
109.405 120.619 48.6341
108.631 120.99 48.1901
111.717 119.744 49.9944
111.399 119.082 51.1689
112.473 119.208 50.4636
108.235 118.249 52.8693
107.314 118.878 52.6202
107.088 118.076 53.4297
POLYGONS 1280  5120
3 164 162 163
3 163 44 164
3 162 43 163
3 164 42 162
3 166 165 163
3 163 43 166
3 165 44 163
3 166 14 165
3 168 167 162
3 162 42 168
3 167 43 162
3 168 13 167
3 170 169 164
3 164 44 170
3 169 42 164
3 170 12 169
3 173 171 172
3 172 46 173
3 171 43 172
3 173 45 171
3 167 174 172
3 172 43 167
3 174 46 172
3 167 13 174
3 175 166 171
3 171 45 175
3 166 43 171
3 175 14 166
3 177 176 173
3 173 46 177
3 176 45 173
3 177 4 176
3 180 178 179
3 179 48 180
3 178 42 179
3 180 47 178
3 169 181 179
3 179 42 169
3 181 48 179
3 169 12 181
3 182 168 178
3 178 47 182
3 168 42 178
3 182 13 168
3 184 183 180
3 180 48 184
3 183 47 180
3 184 8 183
3 187 185 186
3 186 50 187
3 185 44 186
3 187 49 185
3 165 188 186
3 186 44 165
3 188 50 186
3 165 14 188
3 189 170 185
3 185 49 189
3 170 44 185
3 189 12 170
3 191 190 187
3 187 50 191
3 190 49 187
3 191 7 190
3 194 192 193
3 193 53 194
3 192 52 193
3 194 51 192
3 196 195 193
3 193 52 196
3 195 53 193
3 196 16 195
3 198 197 192
3 192 51 198
3 197 52 192
3 198 14 197
3 200 199 194
3 194 53 200
3 199 51 194
3 200 15 199
3 203 201 202
3 202 45 203
3 201 52 202
3 203 54 201
3 197 175 202
3 202 52 197
3 175 45 202
3 197 14 175
3 204 196 201
3 201 54 204
3 196 52 201
3 204 16 196
3 176 205 203
3 203 45 176
3 205 54 203
3 176 4 205
3 208 206 207
3 207 55 208
3 206 51 207
3 208 50 206
3 199 209 207
3 207 51 199
3 209 55 207
3 199 15 209
3 188 198 206
3 206 50 188
3 198 51 206
3 188 14 198
3 210 191 208
3 208 55 210
3 191 50 208
3 210 7 191
3 213 211 212
3 212 57 213
3 211 53 212
3 213 56 211
3 195 214 212
3 212 53 195
3 214 57 212
3 195 16 214
3 215 200 211
3 211 56 215
3 200 53 211
3 215 15 200
3 217 216 213
3 213 57 217
3 216 56 213
3 217 9 216
3 220 218 219
3 219 60 220
3 218 59 219
3 220 58 218
3 222 221 219
3 219 59 222
3 221 60 219
3 222 19 221
3 224 223 218
3 218 58 224
3 223 59 218
3 224 18 223
3 226 225 220
3 220 60 226
3 225 58 220
3 226 17 225
3 229 227 228
3 228 62 229
3 227 59 228
3 229 61 227
3 223 230 228
3 228 59 223
3 230 62 228
3 223 18 230
3 231 222 227
3 227 61 231
3 222 59 227
3 231 19 222
3 233 232 229
3 229 62 233
3 232 61 229
3 233 5 232
3 236 234 235
3 235 64 236
3 234 58 235
3 236 63 234
3 225 237 235
3 235 58 225
3 237 64 235
3 225 17 237
3 238 224 234
3 234 63 238
3 224 58 234
3 238 18 224
3 240 239 236
3 236 64 240
3 239 63 236
3 240 6 239
3 243 241 242
3 242 66 243
3 241 60 242
3 243 65 241
3 221 244 242
3 242 60 221
3 244 66 242
3 221 19 244
3 245 226 241
3 241 65 245
3 226 60 241
3 245 17 226
3 247 246 243
3 243 66 247
3 246 65 243
3 247 11 246
3 250 248 249
3 249 69 250
3 248 68 249
3 250 67 248
3 252 251 249
3 249 68 252
3 251 69 249
3 252 18 251
3 254 253 248
3 248 67 254
3 253 68 248
3 254 21 253
3 256 255 250
3 250 69 256
3 255 67 250
3 256 20 255
3 259 257 258
3 258 70 259
3 257 68 258
3 259 62 257
3 253 260 258
3 258 68 253
3 260 70 258
3 253 21 260
3 230 252 257
3 257 62 230
3 252 68 257
3 230 18 252
3 261 233 259
3 259 70 261
3 233 62 259
3 261 5 233
3 264 262 263
3 263 72 264
3 262 67 263
3 264 71 262
3 255 265 263
3 263 67 255
3 265 72 263
3 255 20 265
3 266 254 262
3 262 71 266
3 254 67 262
3 266 21 254
3 268 267 264
3 264 72 268
3 267 71 264
3 268 10 267
3 271 269 270
3 270 63 271
3 269 69 270
3 271 73 269
3 251 238 270
3 270 69 251
3 238 63 270
3 251 18 238
3 272 256 269
3 269 73 272
3 256 69 269
3 272 20 256
3 239 273 271
3 271 63 239
3 273 73 271
3 239 6 273
3 276 274 275
3 275 76 276
3 274 75 275
3 276 74 274
3 278 277 275
3 275 75 278
3 277 76 275
3 278 24 277
3 280 279 274
3 274 74 280
3 279 75 274
3 280 23 279
3 282 281 276
3 276 76 282
3 281 74 276
3 282 22 281
3 285 283 284
3 284 78 285
3 283 75 284
3 285 77 283
3 279 286 284
3 284 75 279
3 286 78 284
3 279 23 286
3 287 278 283
3 283 77 287
3 278 75 283
3 287 24 278
3 289 288 285
3 285 78 289
3 288 77 285
3 289 0 288
3 292 290 291
3 291 80 292
3 290 74 291
3 292 79 290
3 281 293 291
3 291 74 281
3 293 80 291
3 281 22 293
3 294 280 290
3 290 79 294
3 280 74 290
3 294 23 280
3 296 295 292
3 292 80 296
3 295 79 292
3 296 4 295
3 299 297 298
3 298 82 299
3 297 76 298
3 299 81 297
3 277 300 298
3 298 76 277
3 300 82 298
3 277 24 300
3 301 282 297
3 297 81 301
3 282 76 297
3 301 22 282
3 303 302 299
3 299 82 303
3 302 81 299
3 303 3 302
3 306 304 305
3 305 85 306
3 304 84 305
3 306 83 304
3 308 307 305
3 305 84 308
3 307 85 305
3 308 26 307
3 310 309 304
3 304 83 310
3 309 84 304
3 310 24 309
3 312 311 306
3 306 85 312
3 311 83 306
3 312 25 311
3 315 313 314
3 314 77 315
3 313 84 314
3 315 86 313
3 309 287 314
3 314 84 309
3 287 77 314
3 309 24 287
3 316 308 313
3 313 86 316
3 308 84 313
3 316 26 308
3 288 317 315
3 315 77 288
3 317 86 315
3 288 0 317
3 320 318 319
3 319 87 320
3 318 83 319
3 320 82 318
3 311 321 319
3 319 83 311
3 321 87 319
3 311 25 321
3 300 310 318
3 318 82 300
3 310 83 318
3 300 24 310
3 322 303 320
3 320 87 322
3 303 82 320
3 322 3 303
3 325 323 324
3 324 89 325
3 323 85 324
3 325 88 323
3 307 326 324
3 324 85 307
3 326 89 324
3 307 26 326
3 327 312 323
3 323 88 327
3 312 85 323
3 327 25 312
3 329 328 325
3 325 89 329
3 328 88 325
3 329 5 328
3 332 330 331
3 331 92 332
3 330 91 331
3 332 90 330
3 334 333 331
3 331 91 334
3 333 92 331
3 334 29 333
3 336 335 330
3 330 90 336
3 335 91 330
3 336 28 335
3 338 337 332
3 332 92 338
3 337 90 332
3 338 27 337
3 341 339 340
3 340 94 341
3 339 91 340
3 341 93 339
3 335 342 340
3 340 91 335
3 342 94 340
3 335 28 342
3 343 334 339
3 339 93 343
3 334 91 339
3 343 29 334
3 345 344 341
3 341 94 345
3 344 93 341
3 345 2 344
3 348 346 347
3 347 96 348
3 346 90 347
3 348 95 346
3 337 349 347
3 347 90 337
3 349 96 347
3 337 27 349
3 350 336 346
3 346 95 350
3 336 90 346
3 350 28 336
3 352 351 348
3 348 96 352
3 351 95 348
3 352 7 351
3 355 353 354
3 354 98 355
3 353 92 354
3 355 97 353
3 333 356 354
3 354 92 333
3 356 98 354
3 333 29 356
3 357 338 353
3 353 97 357
3 338 92 353
3 357 27 338
3 359 358 355
3 355 98 359
3 358 97 355
3 359 1 358
3 362 360 361
3 361 101 362
3 360 100 361
3 362 99 360
3 364 363 361
3 361 100 364
3 363 101 361
3 364 31 363
3 366 365 360
3 360 99 366
3 365 100 360
3 366 29 365
3 368 367 362
3 362 101 368
3 367 99 362
3 368 30 367
3 371 369 370
3 370 93 371
3 369 100 370
3 371 102 369
3 365 343 370
3 370 100 365
3 343 93 370
3 365 29 343
3 372 364 369
3 369 102 372
3 364 100 369
3 372 31 364
3 344 373 371
3 371 93 344
3 373 102 371
3 344 2 373
3 376 374 375
3 375 103 376
3 374 99 375
3 376 98 374
3 367 377 375
3 375 99 367
3 377 103 375
3 367 30 377
3 356 366 374
3 374 98 356
3 366 99 374
3 356 29 366
3 378 359 376
3 376 103 378
3 359 98 376
3 378 1 359
3 381 379 380
3 380 105 381
3 379 101 380
3 381 104 379
3 363 382 380
3 380 101 363
3 382 105 380
3 363 31 382
3 383 368 379
3 379 104 383
3 368 101 379
3 383 30 368
3 385 384 381
3 381 105 385
3 384 104 381
3 385 6 384
3 388 386 387
3 387 108 388
3 386 107 387
3 388 106 386
3 390 389 387
3 387 107 390
3 389 108 387
3 390 34 389
3 392 391 386
3 386 106 392
3 391 107 386
3 392 33 391
3 394 393 388
3 388 108 394
3 393 106 388
3 394 32 393
3 397 395 396
3 396 110 397
3 395 107 396
3 397 109 395
3 391 398 396
3 396 107 391
3 398 110 396
3 391 33 398
3 399 390 395
3 395 109 399
3 390 107 395
3 399 34 390
3 401 400 397
3 397 110 401
3 400 109 397
3 401 8 400
3 404 402 403
3 403 112 404
3 402 106 403
3 404 111 402
3 393 405 403
3 403 106 393
3 405 112 403
3 393 32 405
3 406 392 402
3 402 111 406
3 392 106 402
3 406 33 392
3 408 407 404
3 404 112 408
3 407 111 404
3 408 0 407
3 411 409 410
3 410 114 411
3 409 108 410
3 411 113 409
3 389 412 410
3 410 108 389
3 412 114 410
3 389 34 412
3 413 394 409
3 409 113 413
3 394 108 409
3 413 32 394
3 415 414 411
3 411 114 415
3 414 113 411
3 415 11 414
3 418 416 417
3 417 117 418
3 416 116 417
3 418 115 416
3 420 419 417
3 417 116 420
3 419 117 417
3 420 36 419
3 422 421 416
3 416 115 422
3 421 116 416
3 422 34 421
3 424 423 418
3 418 117 424
3 423 115 418
3 424 35 423
3 427 425 426
3 426 109 427
3 425 116 426
3 427 118 425
3 421 399 426
3 426 116 421
3 399 109 426
3 421 34 399
3 428 420 425
3 425 118 428
3 420 116 425
3 428 36 420
3 400 429 427
3 427 109 400
3 429 118 427
3 400 8 429
3 432 430 431
3 431 119 432
3 430 115 431
3 432 114 430
3 423 433 431
3 431 115 423
3 433 119 431
3 423 35 433
3 412 422 430
3 430 114 412
3 422 115 430
3 412 34 422
3 434 415 432
3 432 119 434
3 415 114 432
3 434 11 415
3 437 435 436
3 436 121 437
3 435 117 436
3 437 120 435
3 419 438 436
3 436 117 419
3 438 121 436
3 419 36 438
3 439 424 435
3 435 120 439
3 424 117 435
3 439 35 424
3 441 440 437
3 437 121 441
3 440 120 437
3 441 1 440
3 444 442 443
3 443 124 444
3 442 123 443
3 444 122 442
3 446 445 443
3 443 123 446
3 445 124 443
3 446 39 445
3 448 447 442
3 442 122 448
3 447 123 442
3 448 38 447
3 450 449 444
3 444 124 450
3 449 122 444
3 450 37 449
3 453 451 452
3 452 126 453
3 451 123 452
3 453 125 451
3 447 454 452
3 452 123 447
3 454 126 452
3 447 38 454
3 455 446 451
3 451 125 455
3 446 123 451
3 455 39 446
3 457 456 453
3 453 126 457
3 456 125 453
3 457 9 456
3 460 458 459
3 459 128 460
3 458 122 459
3 460 127 458
3 449 461 459
3 459 122 449
3 461 128 459
3 449 37 461
3 462 448 458
3 458 127 462
3 448 122 458
3 462 38 448
3 464 463 460
3 460 128 464
3 463 127 460
3 464 10 463
3 467 465 466
3 466 130 467
3 465 124 466
3 467 129 465
3 445 468 466
3 466 124 445
3 468 130 466
3 445 39 468
3 469 450 465
3 465 129 469
3 450 124 465
3 469 37 450
3 471 470 467
3 467 130 471
3 470 129 467
3 471 3 470
3 474 472 473
3 473 133 474
3 472 132 473
3 474 131 472
3 476 475 473
3 473 132 476
3 475 133 473
3 476 38 475
3 478 477 472
3 472 131 478
3 477 132 472
3 478 41 477
3 480 479 474
3 474 133 480
3 479 131 474
3 480 40 479
3 483 481 482
3 482 134 483
3 481 132 482
3 483 126 481
3 477 484 482
3 482 132 477
3 484 134 482
3 477 41 484
3 454 476 481
3 481 126 454
3 476 132 481
3 454 38 476
3 485 457 483
3 483 134 485
3 457 126 483
3 485 9 457
3 488 486 487
3 487 136 488
3 486 131 487
3 488 135 486
3 479 489 487
3 487 131 479
3 489 136 487
3 479 40 489
3 490 478 486
3 486 135 490
3 478 131 486
3 490 41 478
3 492 491 488
3 488 136 492
3 491 135 488
3 492 2 491
3 495 493 494
3 494 127 495
3 493 133 494
3 495 137 493
3 475 462 494
3 494 133 475
3 462 127 494
3 475 38 462
3 496 480 493
3 493 137 496
3 480 133 493
3 496 40 480
3 463 497 495
3 495 127 463
3 497 137 495
3 463 10 497
3 500 498 499
3 499 140 500
3 498 139 499
3 500 138 498
3 502 501 499
3 499 139 502
3 501 140 499
3 502 33 501
3 504 503 498
3 498 138 504
3 503 139 498
3 504 13 503
3 506 505 500
3 500 140 506
3 505 138 500
3 506 23 505
3 509 507 508
3 508 47 509
3 507 139 508
3 509 110 507
3 503 182 508
3 508 139 503
3 182 47 508
3 503 13 182
3 398 502 507
3 507 110 398
3 502 139 507
3 398 33 502
3 183 401 509
3 509 47 183
3 401 110 509
3 183 8 401
3 512 510 511
3 511 79 512
3 510 138 511
3 512 46 510
3 505 294 511
3 511 138 505
3 294 79 511
3 505 23 294
3 174 504 510
3 510 46 174
3 504 138 510
3 174 13 504
3 295 177 512
3 512 79 295
3 177 46 512
3 295 4 177
3 515 513 514
3 514 111 515
3 513 140 514
3 515 78 513
3 501 406 514
3 514 140 501
3 406 111 514
3 501 33 406
3 286 506 513
3 513 78 286
3 506 140 513
3 286 23 506
3 407 289 515
3 515 111 407
3 289 78 515
3 407 0 289
3 518 516 517
3 517 143 518
3 516 142 517
3 518 141 516
3 520 519 517
3 517 142 520
3 519 143 517
3 520 19 519
3 522 521 516
3 516 141 522
3 521 142 516
3 522 32 521
3 524 523 518
3 518 143 524
3 523 141 518
3 524 26 523
3 527 525 526
3 526 113 527
3 525 142 526
3 527 66 525
3 521 413 526
3 526 142 521
3 413 113 526
3 521 32 413
3 244 520 525
3 525 66 244
3 520 142 525
3 244 19 520
3 414 247 527
3 527 113 414
3 247 66 527
3 414 11 247
3 530 528 529
3 529 86 530
3 528 141 529
3 530 112 528
3 523 316 529
3 529 141 523
3 316 86 529
3 523 26 316
3 405 522 528
3 528 112 405
3 522 141 528
3 405 32 522
3 317 408 530
3 530 86 317
3 408 112 530
3 317 0 408
3 533 531 532
3 532 61 533
3 531 143 532
3 533 89 531
3 519 231 532
3 532 143 519
3 231 61 532
3 519 19 231
3 326 524 531
3 531 89 326
3 524 143 531
3 326 26 524
3 232 329 533
3 533 61 232
3 329 89 533
3 232 5 329
3 536 534 535
3 535 146 536
3 534 145 535
3 536 144 534
3 538 537 535
3 535 145 538
3 537 146 535
3 538 22 537
3 540 539 534
3 534 144 540
3 539 145 534
3 540 16 539
3 542 541 536
3 536 146 542
3 541 144 536
3 542 39 541
3 545 543 544
3 544 54 545
3 543 145 544
3 545 80 543
3 539 204 544
3 544 145 539
3 204 54 544
3 539 16 204
3 293 538 543
3 543 80 293
3 538 145 543
3 293 22 538
3 205 296 545
3 545 54 205
3 296 80 545
3 205 4 296
3 548 546 547
3 547 125 548
3 546 144 547
3 548 57 546
3 541 455 547
3 547 144 541
3 455 125 547
3 541 39 455
3 214 540 546
3 546 57 214
3 540 144 546
3 214 16 540
3 456 217 548
3 548 125 456
3 217 57 548
3 456 9 217
3 551 549 550
3 550 81 551
3 549 146 550
3 551 130 549
3 537 301 550
3 550 146 537
3 301 81 550
3 537 22 301
3 468 542 549
3 549 130 468
3 542 146 549
3 468 39 542
3 302 471 551
3 551 81 302
3 471 130 551
3 302 3 471
3 554 552 553
3 553 149 554
3 552 148 553
3 554 147 552
3 556 555 553
3 553 148 556
3 555 149 553
3 556 21 555
3 558 557 552
3 552 147 558
3 557 148 552
3 558 25 557
3 560 559 554
3 554 149 560
3 559 147 554
3 560 37 559
3 563 561 562
3 562 88 563
3 561 148 562
3 563 70 561
3 557 327 562
3 562 148 557
3 327 88 562
3 557 25 327
3 260 556 561
3 561 70 260
3 556 148 561
3 260 21 556
3 328 261 563
3 563 88 328
3 261 70 563
3 328 5 261
3 566 564 565
3 565 129 566
3 564 147 565
3 566 87 564
3 559 469 565
3 565 147 559
3 469 129 565
3 559 37 469
3 321 558 564
3 564 87 321
3 558 147 564
3 321 25 558
3 470 322 566
3 566 129 470
3 322 87 566
3 470 3 322
3 569 567 568
3 568 71 569
3 567 149 568
3 569 128 567
3 555 266 568
3 568 149 555
3 266 71 568
3 555 21 266
3 461 560 567
3 567 128 461
3 560 149 567
3 461 37 560
3 267 464 569
3 569 71 267
3 464 128 569
3 267 10 464
3 572 570 571
3 571 152 572
3 570 151 571
3 572 150 570
3 574 573 571
3 571 151 574
3 573 152 571
3 574 27 573
3 576 575 570
3 570 150 576
3 575 151 570
3 576 12 575
3 578 577 572
3 572 152 578
3 577 150 572
3 578 36 577
3 581 579 580
3 580 49 581
3 579 151 580
3 581 96 579
3 575 189 580
3 580 151 575
3 189 49 580
3 575 12 189
3 349 574 579
3 579 96 349
3 574 151 579
3 349 27 574
3 190 352 581
3 581 49 190
3 352 96 581
3 190 7 352
3 584 582 583
3 583 118 584
3 582 150 583
3 584 48 582
3 577 428 583
3 583 150 577
3 428 118 583
3 577 36 428
3 181 576 582
3 582 48 181
3 576 150 582
3 181 12 576
3 429 184 584
3 584 118 429
3 184 48 584
3 429 8 184
3 587 585 586
3 586 97 587
3 585 152 586
3 587 121 585
3 573 357 586
3 586 152 573
3 357 97 586
3 573 27 357
3 438 578 585
3 585 121 438
3 578 152 585
3 438 36 578
3 358 441 587
3 587 97 358
3 441 121 587
3 358 1 441
3 590 588 589
3 589 155 590
3 588 154 589
3 590 153 588
3 592 591 589
3 589 154 592
3 591 155 589
3 592 17 591
3 594 593 588
3 588 153 594
3 593 154 588
3 594 30 593
3 596 595 590
3 590 155 596
3 595 153 590
3 596 35 595
3 599 597 598
3 598 104 599
3 597 154 598
3 599 64 597
3 593 383 598
3 598 154 593
3 383 104 598
3 593 30 383
3 237 592 597
3 597 64 237
3 592 154 597
3 237 17 592
3 384 240 599
3 599 104 384
3 240 64 599
3 384 6 240
3 602 600 601
3 601 120 602
3 600 153 601
3 602 103 600
3 595 439 601
3 601 153 595
3 439 120 601
3 595 35 439
3 377 594 600
3 600 103 377
3 594 153 600
3 377 30 594
3 440 378 602
3 602 120 440
3 378 103 602
3 440 1 378
3 605 603 604
3 604 65 605
3 603 155 604
3 605 119 603
3 591 245 604
3 604 155 591
3 245 65 604
3 591 17 245
3 433 596 603
3 603 119 433
3 596 155 603
3 433 35 596
3 246 434 605
3 605 65 246
3 434 119 605
3 246 11 434
3 608 606 607
3 607 158 608
3 606 157 607
3 608 156 606
3 610 609 607
3 607 157 610
3 609 158 607
3 610 15 609
3 612 611 606
3 606 156 612
3 611 157 606
3 612 28 611
3 614 613 608
3 608 158 614
3 613 156 608
3 614 41 613
3 617 615 616
3 616 95 617
3 615 157 616
3 617 55 615
3 611 350 616
3 616 157 611
3 350 95 616
3 611 28 350
3 209 610 615
3 615 55 209
3 610 157 615
3 209 15 610
3 351 210 617
3 617 95 351
3 210 55 617
3 351 7 210
3 620 618 619
3 619 135 620
3 618 156 619
3 620 94 618
3 613 490 619
3 619 156 613
3 490 135 619
3 613 41 490
3 342 612 618
3 618 94 342
3 612 156 618
3 342 28 612
3 491 345 620
3 620 135 491
3 345 94 620
3 491 2 345
3 623 621 622
3 622 56 623
3 621 158 622
3 623 134 621
3 609 215 622
3 622 158 609
3 215 56 622
3 609 15 215
3 484 614 621
3 621 134 484
3 614 158 621
3 484 41 614
3 216 485 623
3 623 56 216
3 485 134 623
3 216 9 485
3 626 624 625
3 625 161 626
3 624 160 625
3 626 159 624
3 628 627 625
3 625 160 628
3 627 161 625
3 628 31 627
3 630 629 624
3 624 159 630
3 629 160 624
3 630 20 629
3 632 631 626
3 626 161 632
3 631 159 626
3 632 40 631
3 635 633 634
3 634 73 635
3 633 160 634
3 635 105 633
3 629 272 634
3 634 160 629
3 272 73 634
3 629 20 272
3 382 628 633
3 633 105 382
3 628 160 633
3 382 31 628
3 273 385 635
3 635 73 273
3 385 105 635
3 273 6 385
3 638 636 637
3 637 137 638
3 636 159 637
3 638 72 636
3 631 496 637
3 637 159 631
3 496 137 637
3 631 40 496
3 265 630 636
3 636 72 265
3 630 159 636
3 265 20 630
3 497 268 638
3 638 137 497
3 268 72 638
3 497 10 268
3 641 639 640
3 640 102 641
3 639 161 640
3 641 136 639
3 627 372 640
3 640 161 627
3 372 102 640
3 627 31 372
3 489 632 639
3 639 136 489
3 632 161 639
3 489 40 632
3 373 492 641
3 641 102 373
3 492 136 641
3 373 2 492
