# Supplementary material for: Subcortical shape biomarkers reveal limbic and basal ganglia damage in anti-LGI1 encephalitis
Source: Front Immunol. 2025 Jul 4;16:1623577. doi: 10.3389/fimmu.2025.1623577 (PMC12270846; doi:10.3389/fimmu.2025.1623577)
Supplement: Supplementary file 1 [file DataSheet1.zip › raw data/wmN03-L_Caud_first.vtk]

# vtk DataFile Version 3.0
this file was written using fslvtkio
ASCII
DATASET POLYDATA
POINTS 970 float
104.494 146.71 65.0975
103.093 146.624 66.0308
103.956 145.793 66.1747
104.904 145.452 66.2359
105.866 146.417 64.9094
106.116 145.065 66.1287
107.176 145.98 65.3913
107.619 144.962 66.5242
103.907 148.073 65.1347
103.046 148.488 65.942
105.309 148.276 64.8226
106.798 147.635 64.9202
108.032 146.595 66.1054
104.482 149.533 65.7168
106.27 149.229 65.4683
107.671 148.24 65.8981
99.962 136.28 66.963
98.2914 136.336 67.8092
98.9669 134.719 67.4295
100.648 134.798 67.0601
101.433 136.43 66.6065
101.978 135.281 67.37
102.55 136.738 67.4124
102.423 135.782 68.6928
99.6321 137.716 67.7099
98.044 137.762 68.4012
101.065 137.996 67.1145
102.399 138.18 67.1099
103.145 137.041 68.5004
103.535 138.226 67.8
103.806 137.883 69.2637
99.5671 138.988 68.424
98.06 138.697 68.814
101.089 139.337 67.8152
102.442 139.81 67.2749
103.729 139.64 67.5474
104.478 139.037 68.8122
98.3805 139.679 69.0737
100.526 140.254 68.3897
99.7013 140.701 68.8507
102.094 141.018 67.8136
103.751 141.197 67.7837
104.663 140.589 68.4965
100.818 141.626 68.7913
102.334 142.475 68.2392
103.549 142.841 67.6206
102.846 143.922 68.1207
105.088 141.744 68.3994
105.017 142.82 67.6097
106.178 142.458 68.4495
106.578 143.396 67.6318
107.04 143.298 68.7279
103.569 145.024 67.2469
102.432 145.115 68.1284
104.671 144.211 67.2652
106.347 143.995 66.9602
107.662 144.244 67.8786
102.405 146.041 67.183
101.325 146.969 67.8002
101.258 145.634 68.5185
108.497 145.674 67.5135
102.112 147.764 66.7463
101.512 148.416 67.9119
108.635 147.478 67.1367
102.786 149.337 66.9966
103.96 150.226 67.1394
105.696 150.257 66.5292
107.382 149.469 66.4804
97.1328 133.212 68.677
96.1941 134.027 69.5585
96.5462 132.469 70.1384
98.063 132.093 69.274
98.4734 133.408 67.9883
99.4895 132.681 68.9674
97.1001 135.025 68.2577
96.0012 135.551 69.7566
100.282 133.625 68.102
101.536 134.519 68.6137
102.121 135.4 70.1037
96.8272 136.816 68.932
95.7988 137.147 70.291
103.036 136.763 69.8225
103.909 137.917 70.7041
96.8142 138.433 69.5876
95.7544 138.953 70.9077
104.695 138.969 70.2487
105.052 140.273 69.7251
105.381 140.065 71.0128
97.064 140.053 69.9557
98.8882 140.959 69.3443
97.6699 141.217 70.2079
105.73 141.268 69.5417
106.263 141.224 71.024
99.2375 142.118 69.7039
100.318 143.244 69.5271
99.2372 143.374 70.2443
101.523 143.169 68.8565
106.604 142.291 69.7524
107.561 143.587 69.8303
100.34 145.043 69.638
99.3614 144.351 70.4912
101.33 144.342 68.9461
108.36 144.649 69.2925
99.4398 145.296 70.5258
100.541 146.752 69.1971
108.968 146.076 68.8172
101.205 148.606 69.2055
109.175 147.691 68.3643
102.387 149.789 68.5451
104.013 150.496 68.4812
103.698 150.364 69.8663
105.508 150.75 67.9765
107.172 150.446 67.5505
108.44 149.124 67.6012
105.332 150.816 69.6627
106.759 150.855 69.2202
108.067 150.427 68.763
96.1994 134.113 71.2251
96.745 132.396 71.6386
97.851 131.64 70.8837
99.4999 132.141 70.5123
100.275 133.193 70.0661
100.7 133.314 71.9178
95.9269 135.725 71.5954
101.129 134.098 70.0814
102.201 135.32 71.5355
95.7699 137.363 71.9531
102.965 136.763 71.2441
103.979 137.925 72.3751
95.6067 138.858 72.4589
104.884 138.96 71.6604
105.722 140.237 72.2744
96.1432 140.638 71.0103
95.636 140.503 72.5058
106.565 141.563 72.5042
96.4404 142.039 71.7102
96.3542 142.075 73.3513
97.5841 142.172 70.7325
107.046 142.597 71.2088
108.019 143.797 71.444
96.8642 143.207 72.0852
97.9831 143.654 71.0361
97.5953 144.229 71.8669
108.709 144.792 70.8634
98.6016 145.23 71.6363
99.658 146.425 70.3856
99.4918 146.932 71.2749
109.08 145.918 70.3429
109.532 147.127 69.7047
109.801 146.664 71.2149
100.445 147.801 70.1728
100.512 148.189 71.266
109.382 148.558 69.122
109.95 147.967 70.6899
101.743 149.078 70.3234
102.853 149.815 70.5963
104.093 150.072 71.2779
108.968 149.701 69.0763
109.664 149.215 70.6402
105.238 150.489 71.1762
106.628 150.865 71.0895
107.968 150.797 70.6797
109.063 150.306 70.443
97.5948 131.506 72.4678
97.032 133.026 72.8456
97.4144 131.525 73.9855
98.8103 130.851 73.5585
99.0317 131.542 71.9694
99.7933 131.677 73.3362
100.091 132.29 72.1693
100.596 132.57 73.8193
96.6786 134.471 73.02
101.357 133.594 73.9125
96.2535 135.986 73.3067
101.558 134.28 72.1472
102.549 135.499 73.2579
95.9194 137.522 73.7079
103.166 136.753 72.7368
104.268 137.904 73.9536
95.9759 139.186 74.0252
105.172 138.952 73.1112
106.071 140.193 73.6935
96.1208 140.715 74.3325
106.999 141.425 73.9761
96.6874 141.923 74.8544
107.446 142.825 72.745
108.53 143.768 73.2763
96.9461 143.806 73.0789
97.1471 143.485 74.571
109.066 144.704 72.3847
109.325 145.632 71.5808
109.807 145.735 72.7511
97.7771 144.974 73.2017
98.8334 146.177 72.4483
98.8918 146.109 73.7464
110.209 147.053 72.3406
99.8793 147.477 72.6262
100.147 147.197 73.9139
110.221 148.346 72.1436
101.244 148.519 72.2871
102.33 149.216 72.0594
103.437 149.686 72.0424
103.381 149.228 73.2232
109.901 149.598 72.0854
104.768 149.928 72.7302
105.884 150.377 73.0677
106.778 150.743 72.7315
108.059 150.933 72.4037
109.27 150.613 72.076
97.3549 133.031 74.6217
97.6329 131.204 75.3832
98.7969 130.406 74.8265
100.147 131.354 74.7141
101.172 132.572 75.6657
96.9655 134.645 74.8034
101.934 133.755 75.8122
96.5709 136.148 75.0779
102.029 134.607 74.2662
102.979 135.537 75.0467
96.2435 137.626 75.4293
103.675 136.662 74.3796
104.783 137.782 75.5931
96.3187 139.198 75.7709
105.39 138.943 74.6637
106.396 139.956 75.1573
96.6047 140.667 76.1408
107.484 141.069 75.3658
97.1964 142.094 76.2627
107.979 142.642 74.273
108.983 143.512 75.2564
97.7915 143.528 76.1543
109.434 144.636 73.8101
110.241 145.923 74.1368
98.2219 144.776 74.6951
99.2568 145.976 75.1367
110.493 147.232 73.6912
100.469 146.866 75.5657
110.393 148.41 73.7212
101.205 147.902 74.1413
102.193 148.563 73.7803
103.446 148.914 74.7143
110.067 149.763 73.6097
104.639 149.483 74.1617
105.838 149.989 74.4244
107.035 150.524 74.5364
108.135 150.835 74.1316
109.323 150.702 73.7206
98.5334 130.109 76.4316
97.9925 131.74 76.4829
98.6554 130.4 78.0004
99.751 129.464 77.6114
99.9174 130.284 76.0374
100.706 130.188 77.4921
100.748 131.241 76.192
101.31 131.208 77.5493
97.6807 133.322 76.3311
101.908 132.466 77.449
97.2378 134.89 76.5083
102.416 133.522 77.353
96.8029 136.181 76.9037
102.703 134.633 76.4934
103.549 135.641 76.5955
96.6074 137.647 77.2079
104.174 136.578 75.9537
105.332 137.299 77.2247
96.699 139.195 77.5268
105.905 138.539 76.1956
106.961 139.618 76.5783
97.0139 140.694 77.8084
107.594 140.898 76.7423
97.6342 142.089 77.8402
108.324 142.272 75.7485
109.245 142.753 77.0275
98.2771 143.347 77.8068
109.614 144.62 75.1888
109.732 144.105 76.7847
98.8015 144.661 76.2865
99.8073 145.599 76.7436
110.201 145.461 75.5824
110.617 146.885 75.2759
100.863 146.482 77.1909
110.554 148.452 75.165
101.619 147.524 75.8846
102.576 148.191 75.5162
103.853 148.676 76.2749
110.203 149.85 75.0565
104.773 149.294 75.6574
106.034 149.662 75.887
107.261 150.102 76.1505
108.311 150.548 76.0145
109.341 150.576 75.4
98.3682 131.964 78.1643
98.9782 130.272 79.6402
99.4662 129.146 78.9199
101.104 129.335 78.9382
101.877 130.856 79.0197
97.8313 133.53 77.8819
102.374 131.791 79.0821
102.82 132.908 78.8094
103.426 132.114 80.2221
97.4841 134.79 78.3948
102.942 133.865 77.9598
103.613 133.764 79.0969
97.1467 136.18 78.7118
103.705 134.951 78.1221
104.421 136.138 77.3762
104.999 135.801 78.6072
96.9482 137.709 78.9515
105.954 136.934 78.6511
97.2419 139.214 79.1818
106.383 138.37 77.8509
107.599 139.612 77.8663
97.661 140.61 79.4348
108.189 140.76 77.8831
108.472 141.722 77.1225
109.163 141.444 78.5893
98.2303 141.894 79.4807
109.873 142.974 78.3866
98.951 143.106 79.4288
110.414 144.581 78.1595
99.2963 144.394 77.9557
100.268 145.351 78.4664
110.573 145.693 76.7205
110.806 147.285 76.729
101.484 146.273 78.5864
110.541 148.557 76.5461
102.056 147.348 77.4432
103.284 148.141 77.3047
104.631 148.562 77.7831
110.286 149.846 76.3122
105.121 148.977 77.0666
106.317 149.376 77.3728
107.482 149.761 77.648
108.756 150.008 77.6485
109.608 150.048 77.0517
99.5606 128.79 80.3899
99.3168 128.6 81.8826
99.7386 127.622 81.4619
101.103 127.444 81.3173
100.94 128.344 80.1714
101.961 128.301 81.0529
98.7427 131.526 79.9596
99.2895 129.984 81.4124
102.056 129.622 80.3256
102.711 130.896 80.2299
103.403 130.392 81.4895
98.2339 133.059 79.56
98.797 131.583 81.573
104.268 132.102 81.2157
97.8618 134.65 80.0227
104.66 133.355 80.4394
97.5782 136.198 80.384
104.887 134.613 79.7303
105.865 135.51 79.9863
97.554 137.744 80.5866
106.746 136.518 80.1386
106.679 137.442 78.9502
107.316 137.874 79.5597
97.9501 139.128 80.8629
107.729 138.914 79.0727
108.575 140.11 78.9275
109.111 139.721 80.1511
98.3706 140.477 81.1298
109.732 141.385 79.9277
98.7847 141.794 81.1057
110.42 142.939 79.8142
99.4056 142.883 80.8626
110.777 144.396 79.7873
99.831 144.115 79.6347
100.893 145.271 79.7566
110.753 146.227 77.9484
110.903 145.961 79.3369
102.24 145.853 80.0597
102.503 147.02 78.847
103.143 146.821 79.9556
110.786 147.716 78.3164
110.796 148.064 79.5171
103.629 147.74 78.7286
106.084 148.88 78.6047
105.087 148.332 79.1286
107.473 149.385 78.96
106.842 148.786 80.0494
108.933 149.676 79.0489
108.363 149.347 80.4077
110.244 149.357 78.6617
109.986 149.146 80.1488
110.49 149.212 77.4425
100.062 126.454 82.0167
99.4839 127.221 83.1702
99.9394 125.714 83.2048
101.111 125.421 82.7849
101.143 126.393 81.9907
102.047 126.455 82.4971
99.4573 128.878 83.2473
102.916 127.37 82.8205
102.784 129.018 81.7135
103.534 128.846 83.0442
99.3374 130.352 83.1821
104.161 130.612 82.5763
98.3379 133.149 81.3047
98.9576 131.822 83.1947
105.08 131.291 83.0623
105.135 132.721 81.8035
105.734 132.167 83.1823
98.1073 134.712 81.6766
105.216 133.675 80.8516
105.816 133.775 81.5745
97.9355 136.288 82.0631
106.445 134.765 81.5584
106.636 135.698 80.9412
107.28 135.78 81.7923
98.0924 137.692 82.3679
107.724 137.152 81.0359
108.304 138.457 80.3949
108.826 138.192 81.78
98.5117 139.086 82.5803
109.713 139.724 81.4375
99.1072 140.425 82.7693
109.999 141.226 81.2824
99.5144 141.851 82.4367
110.468 142.214 81.465
110.831 143.391 81.2501
110.819 142.243 82.9124
99.9813 142.692 82.0413
100.035 143.376 81.0882
100.903 143.188 82.3247
111.043 144.904 81.0084
111.118 143.605 82.6706
101.608 145.131 80.5747
100.877 144.238 80.9619
102.228 145.173 81.381
111.038 146.361 80.8487
111.079 145.206 82.3281
104.091 147.317 80.2633
103.501 146.077 81.1396
104.611 146.767 81.5361
110.865 146.827 81.8693
110.814 147.794 80.69
105.168 147.826 80.3672
106.624 148.442 81.0994
108.162 148.909 81.6467
109.732 148.981 81.5273
100.763 124.613 83.9494
99.8178 125.86 84.4768
100.428 124.408 85.3261
101.642 123.772 85.016
102.129 125.043 83.6996
102.606 124.145 84.8865
103.161 125.129 84.3608
103.53 124.447 85.2674
99.79 127.358 84.7441
102.963 126.12 83.6259
103.869 125.969 84.7719
99.6701 129.078 84.7901
104.086 127.4 84.2943
104.385 129.213 83.9708
105.201 128.633 85.0277
99.5005 130.637 85.0153
104.754 130.321 83.6912
105.579 130.132 84.5866
98.6022 133.352 83.0644
99.1486 132.106 84.7556
106.428 131.002 84.8197
106.412 132.815 83.5234
107.089 132.355 84.7031
98.4434 134.881 83.2507
106.512 133.825 82.667
107.237 133.906 83.4983
98.5739 136.175 83.8307
107.811 134.94 83.3405
108.134 136.622 82.2764
108.697 136.473 83.3453
98.8273 137.536 84.0069
109.365 138.071 83.0335
99.2054 138.91 84.2091
109.87 138.967 83.0955
110.309 140.12 82.7863
110.461 139.148 84.3685
99.8093 139.987 84.1843
100.173 141.098 83.8774
101.029 140.244 85.354
110.491 141.228 82.7572
110.838 140.589 84.3178
100.439 142.255 83.2543
101.182 141.788 84.6163
111.17 142.136 84.2706
101.719 142.995 83.522
111.209 143.841 83.9204
101.784 144.127 82.3417
102.898 144.894 82.5801
110.872 145.694 83.202
103.718 145.614 82.2151
105.604 147.186 81.9204
105.151 146.089 82.8035
106.393 146.851 83.0461
110.728 146.849 82.8261
110.388 148.068 82.3074
106.544 147.794 82.0589
107.768 148.341 82.7068
109.255 148.721 82.9387
100.133 125.77 86.0792
100.571 123.897 86.464
101.529 122.872 86.0038
103.051 123.065 85.9095
104.163 124.32 86.0384
100.24 127.514 86.1642
104.975 125.225 86.444
104.545 126.36 85.4302
105.31 126.546 86.1816
100.039 129.001 86.3792
105.608 127.603 85.7677
106.275 128.879 85.9741
106.967 128.119 87.2589
99.8239 130.442 86.6801
106.581 129.939 85.7334
107.503 129.598 87.0221
99.1588 133.301 84.9549
99.6256 132.033 86.5124
107.494 131.091 85.9696
107.954 132.669 85.3533
108.607 132.056 86.6035
99.0481 134.62 84.8259
99.4915 133.609 86.4317
108.085 133.841 84.5361
108.852 133.754 85.4773
99.3135 135.95 85.5194
108.74 135.233 84.5765
109.47 136.702 84.3885
109.853 136.124 85.7224
99.503 137.371 85.5974
109.944 137.968 84.3211
110.322 137.503 85.7462
99.9029 138.364 85.7366
100.233 139.389 85.4314
101.127 138.908 86.8552
110.858 139.044 85.7503
102.081 140.354 86.3888
111.153 140.734 85.7613
102.204 141.631 85.6735
102.178 142.671 84.7602
103.19 142.582 85.7626
111.173 142.426 85.4962
102.301 143.369 83.7844
103.059 143.47 84.618
111.064 144.719 84.5559
104.142 145.164 83.2644
103.176 144.202 83.6269
105.01 145.434 83.6793
104.635 144.793 84.4152
105.884 145.428 84.4017
110.569 146.731 83.7547
110.693 145.386 85.1685
110.199 146.531 85.0193
107.531 147.459 83.6292
106.659 146.234 84.1515
108.756 148.083 84.0737
107.986 146.832 84.7896
110.05 147.968 83.9131
109.282 147.099 85.0103
100.965 122.432 87.2837
100.754 124.421 87.4619
100.998 122.997 88.5276
101.436 121.375 88.3864
102.393 121.878 86.8541
103.166 121.077 87.6304
104.011 122.533 86.9218
104.746 121.482 87.8654
105.318 122.934 87.6515
105.922 122.545 88.6507
100.689 126.089 87.5258
105.112 123.944 87.0113
106.289 124.165 88.267
100.584 127.563 87.8648
106.246 125.536 87.6799
106.403 126.906 87.1569
107.454 126.471 88.4427
100.462 129.101 87.9842
108.038 127.905 88.3772
100.163 130.837 88.0448
108.68 129.058 88.6227
108.304 130.62 87.2898
109.159 130.852 88.154
100.295 132.188 88.3097
109.357 132.629 87.2769
99.7357 134.897 86.8906
100.204 133.533 88.0106
109.68 133.904 86.9064
100.261 136.409 87.1236
100.64 135.368 88.2244
109.533 134.941 85.9972
110.63 135.953 87.1023
100.479 137.741 86.9063
101.518 137.22 88.217
110.971 137.543 87.1238
102.071 138.935 87.8906
111.251 139.296 87.114
102.876 140.038 87.8513
103.144 141.413 86.6671
104.025 141.849 87.1269
103.85 140.519 87.9721
104.643 141.035 88.3412
111.179 141.054 87.0833
104.307 143.166 86.1551
104.861 142.406 87.5567
111.045 142.55 86.6293
110.895 142.253 87.9148
110.642 143.603 87.0562
104.162 144.025 85.0223
105.537 143.458 86.8427
105.344 144.376 85.5333
106.324 144.415 86.4603
110.911 143.922 85.7064
110.356 144.99 86.5258
106.745 145.103 86.0013
109.758 146.257 86.13
106.876 145.631 85.176
107.689 146.056 85.6203
108.762 146.41 86.0871
103.19 118.992 89.4293
102.161 119.933 90.0645
102.593 118.771 90.9312
103.45 117.746 90.6096
104.655 119.072 89.4297
104.899 117.703 90.289
105.945 119.525 89.8351
106.181 118.167 90.7471
102.403 120.316 88.7949
101.91 121.431 90.1032
104.125 120.214 88.691
105.691 121.025 89.1392
106.774 119.676 90.5227
106.887 121.421 90.0117
107.615 120.137 91.0637
101.206 124.634 88.8443
101.537 122.922 89.8523
107.081 123.21 89.5283
108.025 121.467 91.0568
108.075 122.883 90.7387
108.793 121.905 91.9808
101.222 126.139 89.2112
107.488 125.01 89.1093
108.379 124.599 90.3192
109.079 123.842 91.5864
101.067 127.759 89.4685
108.578 126.47 89.8118
109.288 125.836 91.1358
100.687 129.585 89.2175
108.991 127.755 89.3882
109.534 127.835 90.6852
100.765 131.117 89.5698
109.513 129.523 89.5808
109.858 131.616 88.7276
110.31 130.886 89.8498
101.128 132.7 89.7694
110.292 133.269 88.1393
110.847 132.654 89.3078
101.192 134.251 89.3383
110.301 134.682 87.3929
110.995 134.626 88.6276
101.604 135.806 89.1914
111.097 136.221 88.5934
102.707 136.424 89.8048
102.725 137.916 89.0152
103.475 137.166 90.1829
111.235 137.847 88.5156
103.251 139.172 88.7223
103.782 138.446 89.5779
111.227 139.6 88.4432
104.572 139.664 89.4063
105.434 140.802 89.1845
110.928 140.971 88.6877
105.71 141.782 88.6904
105.627 142.652 87.8139
106.27 142.601 88.5466
110.488 142.281 89.1462
110.088 143.43 88.2976
107.462 144.612 87.4687
106.723 143.524 87.9165
108.568 144.783 88.1486
107.802 143.6 88.75
109.663 144.578 87.8413
109.046 143.599 89.0428
107.479 145.38 86.4169
108.222 145.611 86.9719
109.376 145.599 87.1777
104.128 116.436 91.3821
103.359 117.416 92.2151
103.804 116.315 92.9622
104.127 114.92 92.3775
105.559 116.531 91.2396
105.587 115.024 91.6277
106.941 116.871 91.8483
107.081 115.564 92.1718
102.616 120.168 91.4353
103.256 118.816 92.4581
107.185 118.469 91.4891
107.897 116.958 92.6207
108.222 118.462 92.518
108.865 117.66 93.3858
102.612 121.57 91.6526
108.373 120.111 92.0022
109.066 120.01 93.1663
101.776 124.458 90.3866
102.312 123.036 91.4612
109.492 122.282 92.9318
101.802 126.128 90.775
102.189 124.713 91.9475
109.873 124.465 92.4976
101.624 127.675 90.8461
102.344 126.565 92.2478
110.236 126.454 92.1234
101.268 129.334 90.4412
102.146 128.184 91.9117
110.521 128.211 92.03
101.614 130.919 90.8216
110.213 129.536 90.8316
110.834 131.274 90.785
102.337 131.648 91.5006
102.086 133.268 90.7948
103.08 132.667 91.8741
111.209 133.289 90.2693
102.162 134.616 90.3285
103.19 134.015 91.6032
111.39 134.908 90.0946
102.55 135.528 90.2078
103.43 135.223 91.1998
111.309 136.535 90.1164
104.424 137.645 90.6336
104.187 136.129 91.304
105.201 137.213 91.4995
111.221 138.26 89.89
104.604 138.612 90.0535
105.391 138.621 90.763
110.98 139.798 89.8612
106.542 141.184 89.8775
105.844 139.829 90.2459
107.652 141.331 90.6601
107.025 140.049 91.0632
108.84 141.415 90.9448
108.208 140.064 91.8259
109.813 141.068 90.7051
109.448 140.002 91.8057
110.473 141.074 89.9397
110.299 139.874 90.9926
107.186 142.522 89.4939
108.34 142.672 90.0462
109.601 142.498 89.9721
107.781 107.706 93.1758
106.446 108.399 93.7557
107.461 107.074 94.9978
108.506 106.4 94.4101
109.068 108.427 93.7254
109.545 107.135 94.3713
109.862 108.629 94.5875
110.39 107.79 95.3296
106.98 109.709 92.8724
105.87 109.883 94.1407
108.425 109.701 93.1362
109.526 110.077 94.2102
110.278 109.43 95.4429
106.396 111.304 92.9348
105.618 111.312 94.7577
108.004 111.269 93.0951
109.398 111.687 94.0348
110.22 111.227 95.3743
105.318 112.313 92.9831
104.775 113.411 94.3614
105.551 112.566 95.271
107.236 113.039 92.7852
108.539 112.922 93.5148
109.747 113.412 94.8522
110.353 112.806 96.0604
104.81 113.737 92.5776
104.607 114.653 94.4351
106.619 114.059 92.4333
108.532 114.643 93.4588
109.615 114.845 94.6504
104.063 117.786 93.8275
104.41 115.989 94.4093
108.214 115.739 93.0425
109.414 116.582 94.2335
103.258 120.491 92.8803
103.855 119.25 93.9963
109.635 118.618 94.2488
103.066 122.033 93.1015
109.725 120.707 94.1496
102.888 123.565 93.1122
110.131 122.814 93.8781
102.879 125.16 93.3106
110.512 124.946 93.5748
103.276 126.777 93.4459
110.888 126.867 93.4272
102.225 129.605 91.8375
103.117 128.328 93.0534
111.147 128.684 93.553
102.394 130.537 91.8674
103.255 130.054 92.8534
110.796 129.927 92.0369
111.107 131.788 91.7869
104.137 133.023 92.7307
103.514 131.477 92.6423
104.687 132.082 93.5629
111.213 133.334 91.726
104.568 134.174 92.5162
105.503 133.27 93.704
111.373 134.846 91.4979
104.464 135.137 92.0679
105.561 134.872 93.0851
111.258 136.037 91.5415
111.181 134.988 92.3776
110.918 135.835 92.84
106.237 137.822 92.0431
105.622 136.112 92.3669
106.592 136.685 92.9774
111.093 137.287 91.4069
110.563 137.31 92.8023
106.482 139.049 91.5656
107.218 137.782 92.9175
107.654 138.987 92.4958
109.127 139.069 92.7736
108.35 137.986 93.4447
110.389 138.609 92.1018
109.627 137.824 93.3327
110.851 138.792 90.8222
106.66 108.605 95.2986
107.855 107.602 96.5847
108.74 106.389 96.3815
109.846 106.393 95.7347
110.764 107.892 96.3945
106.401 110.41 95.9673
110.816 109.931 96.5613
106.557 112.115 96.9475
110.738 111.559 96.9289
105.766 114.305 96.0782
106.235 113.256 96.658
110.611 113.041 97.9067
110.473 114.605 96.4896
105.499 115.719 96.1635
110.215 116.087 95.5544
104.801 117.724 95.2189
105.401 116.967 96.0564
110.098 117.684 95.475
103.903 120.758 94.4325
104.709 119.263 95.5387
110.228 119.537 95.3864
103.746 122.389 94.5686
104.816 121.03 95.7872
110.203 121.406 95.2228
103.744 124.001 94.5841
104.825 122.807 95.7732
110.499 123.314 95.0084
103.824 125.68 94.5901
104.818 124.528 95.6824
110.794 125.164 94.8599
104.181 127.584 94.3166
104.853 126.158 95.3679
110.979 126.985 94.8609
104.313 129.221 93.9584
105.201 127.493 95.4468
105.259 128.797 95.1756
106.285 128.079 96.077
110.956 128.533 94.9787
104.515 130.8 93.8426
105.571 130.275 94.8988
106.702 129.678 95.9642
111.069 130.393 93.2016
110.931 130.226 94.5598
105.798 131.881 94.5846
106.773 131.276 95.6733
111.117 131.835 93.4133
110.832 132.245 94.5913
106.571 133.985 94.22
106.921 132.861 95.1278
111.137 133.64 93.1288
110.564 133.684 94.5146
106.813 135.47 93.7725
107.444 134.409 95.1186
107.995 135.73 94.78
109.52 135.76 94.8509
108.589 134.788 95.6426
110.56 135.027 93.9018
109.846 134.417 95.2717
107.627 136.738 93.9104
108.836 137.005 94.3656
110.092 136.566 93.807
107.226 109.104 96.7046
108.247 108.259 97.7772
109.112 107.129 97.8226
110.4 106.721 97.3789
110.898 108.551 97.5902
107.328 110.63 97.3798
111.007 110.147 97.9832
107.69 111.841 98.2427
110.791 111.501 98.2831
107.176 114.09 97.8257
107.842 113.162 98.5223
108.726 114.337 99.4517
110.399 114.311 98.6092
109.78 113.278 99.7953
110.573 112.082 99.3325
106.737 115.5 97.6464
108.067 115.474 98.9283
109.571 115.446 99.6341
110.453 115.507 97.9565
110.519 116.658 96.9673
105.782 118.383 96.7169
106.573 117.129 97.4704
110.501 118.522 96.9364
105.917 120.085 96.8212
106.958 119.125 97.7867
110.34 120.287 96.7041
105.939 121.805 96.8534
107.037 120.986 97.927
110.435 122.021 96.5017
106.024 123.528 96.668
107.06 122.743 97.7865
110.502 123.791 96.3165
106.037 125.258 96.426
107.134 124.502 97.4357
110.611 125.524 96.2226
105.997 126.686 96.1396
107.084 126.284 97.0741
110.713 127.16 96.2694
107.297 128.056 96.8556
110.514 128.822 95.9973
107.664 129.238 96.815
107.961 130.748 96.6773
109.457 130.645 96.7903
108.663 129.452 97.1746
110.344 130.108 95.8954
109.812 129.156 96.9844
107.862 132.28 96.0913
109.148 132.005 96.4149
110.365 131.483 95.6725
107.86 133.627 95.7817
109.003 133.492 96.1172
110.13 132.994 95.6412
108.18 109.559 98.2192
109.144 108.516 99.0106
110.297 107.757 98.5623
108.394 110.904 99.0763
109.358 109.964 99.7525
110.574 109.131 99.1128
108.633 112.373 99.4781
109.585 111.619 100.191
110.623 110.672 99.4791
107.87 117.048 98.6559
109.096 116.871 99.6065
110.276 116.554 98.7621
107.928 118.663 98.6819
109.218 118.405 99.4182
110.292 117.799 98.3756
108.033 120.448 98.8703
109.315 120.011 99.3436
110.311 119.417 98.2909
108.117 122.21 98.7888
109.359 121.76 99.2327
110.1 121.07 98.0933
108.122 123.918 98.4269
109.377 123.435 98.8304
110.203 122.771 97.8395
108.009 125.607 98.2586
109.322 125.086 98.5346
110.236 124.444 97.6429
107.997 127.147 97.8202
109.229 126.717 98.2602
110.182 126.122 97.5048
108.143 128.416 97.421
109.072 128.162 97.6894
110.07 127.723 97.1757
POLYGONS 1936  7744
3 0 1 2
3 0 3 4
3 2 3 0
3 4 5 6
3 3 5 4
3 5 7 6
3 8 1 0
3 9 1 8
3 4 10 0
3 10 8 0
3 6 11 4
3 11 10 4
3 12 6 7
3 11 6 12
3 8 13 9
3 10 13 8
3 14 13 10
3 11 14 10
3 15 14 11
3 12 15 11
3 16 17 18
3 16 19 20
3 18 19 16
3 20 21 22
3 19 21 20
3 21 23 22
3 24 17 16
3 25 17 24
3 20 26 16
3 26 24 16
3 22 27 20
3 27 26 20
3 28 22 23
3 28 29 22
3 29 27 22
3 28 30 29
3 31 25 24
3 32 25 31
3 26 33 24
3 33 31 24
3 27 34 26
3 34 33 26
3 29 35 27
3 35 34 27
3 36 29 30
3 35 29 36
3 31 37 32
3 37 38 39
3 37 31 38
3 31 33 38
3 34 40 33
3 40 38 33
3 35 41 34
3 41 40 34
3 42 35 36
3 41 35 42
3 38 43 39
3 40 43 38
3 44 43 40
3 44 45 46
3 44 40 45
3 40 41 45
3 47 41 42
3 47 48 41
3 48 45 41
3 48 49 50
3 47 49 48
3 49 51 50
3 52 46 45
3 53 46 52
3 48 54 45
3 54 52 45
3 50 55 48
3 55 54 48
3 56 50 51
3 55 50 56
3 57 58 59
3 53 57 59
3 52 57 53
3 52 1 57
3 52 2 1
3 3 2 52
3 54 3 52
3 5 3 54
3 55 5 54
3 55 7 5
3 55 56 7
3 56 60 7
3 61 58 57
3 62 58 61
3 1 9 61
3 57 1 61
3 7 60 12
3 60 63 12
3 61 64 62
3 9 64 61
3 9 13 64
3 13 65 64
3 14 66 13
3 13 66 65
3 15 67 14
3 14 67 66
3 63 15 12
3 67 15 63
3 68 69 70
3 68 71 72
3 70 71 68
3 71 73 72
3 74 69 68
3 75 69 74
3 18 17 74
3 18 74 72
3 72 74 68
3 72 73 76
3 72 76 18
3 18 76 19
3 21 19 77
3 19 76 77
3 77 23 21
3 78 23 77
3 79 75 74
3 80 75 79
3 17 25 79
3 74 17 79
3 23 78 81
3 28 23 81
3 81 30 28
3 82 30 81
3 83 80 79
3 84 80 83
3 25 32 83
3 79 25 83
3 85 86 36
3 85 36 82
3 82 36 30
3 85 87 86
3 83 88 84
3 89 90 88
3 37 89 88
3 37 88 83
3 37 83 32
3 37 39 89
3 86 91 42
3 36 86 42
3 92 86 87
3 91 86 92
3 89 93 90
3 94 95 93
3 43 94 93
3 43 93 89
3 43 89 39
3 43 44 96
3 94 43 96
3 44 46 96
3 42 91 47
3 91 92 97
3 91 97 47
3 47 97 49
3 97 51 49
3 98 51 97
3 99 95 94
3 100 95 99
3 96 101 94
3 101 99 94
3 46 53 101
3 96 46 101
3 51 98 56
3 98 102 56
3 99 103 100
3 59 58 104
3 59 104 99
3 59 99 101
3 99 104 103
3 53 59 101
3 56 102 60
3 102 105 60
3 58 62 104
3 104 62 106
3 60 105 63
3 105 107 63
3 62 108 106
3 64 108 62
3 109 110 108
3 109 108 65
3 65 108 64
3 65 66 111
3 109 65 111
3 66 67 112
3 111 66 112
3 67 113 112
3 67 63 113
3 63 107 113
3 109 114 110
3 111 114 109
3 115 114 111
3 112 115 111
3 116 115 112
3 113 116 112
3 70 117 118
3 69 117 70
3 71 70 119
3 70 118 119
3 73 120 121
3 73 71 120
3 71 119 120
3 120 122 121
3 69 75 117
3 117 75 123
3 73 121 76
3 121 122 124
3 121 124 76
3 76 124 77
3 124 78 77
3 125 78 124
3 75 80 123
3 123 80 126
3 78 125 127
3 81 78 127
3 127 82 81
3 128 82 127
3 80 84 126
3 126 84 129
3 82 128 130
3 85 82 130
3 130 87 85
3 131 87 130
3 132 84 88
3 132 133 84
3 133 129 84
3 88 90 132
3 87 131 92
3 131 134 92
3 135 133 132
3 136 133 135
3 90 93 137
3 90 137 132
3 132 137 135
3 93 95 137
3 92 134 138
3 97 92 138
3 138 98 97
3 139 98 138
3 135 140 136
3 140 141 142
3 140 135 141
3 135 137 141
3 95 100 141
3 137 95 141
3 98 139 102
3 139 143 102
3 141 144 142
3 145 146 144
3 103 145 144
3 103 144 141
3 103 141 100
3 103 104 145
3 147 148 105
3 147 105 143
3 143 105 102
3 147 149 148
3 150 146 145
3 151 146 150
3 104 106 150
3 145 104 150
3 148 152 107
3 105 148 107
3 153 148 149
3 152 148 153
3 150 154 151
3 106 154 150
3 106 108 154
3 108 155 154
3 155 108 110
3 156 155 110
3 152 157 113
3 107 152 113
3 158 152 153
3 157 152 158
3 110 159 156
3 114 159 110
3 115 160 114
3 114 160 159
3 116 161 115
3 115 161 160
3 157 116 113
3 157 162 116
3 162 161 116
3 158 162 157
3 163 164 165
3 163 166 167
3 165 166 163
3 167 168 169
3 166 168 167
3 168 170 169
3 118 164 163
3 118 117 164
3 117 171 164
3 119 118 163
3 167 119 163
3 120 119 167
3 169 120 167
3 169 122 120
3 169 170 122
3 170 172 122
3 117 123 171
3 171 123 173
3 122 172 174
3 124 122 174
3 174 125 124
3 175 125 174
3 123 126 173
3 173 126 176
3 125 175 177
3 127 125 177
3 177 128 127
3 178 128 177
3 126 129 176
3 176 129 179
3 128 178 180
3 130 128 180
3 180 131 130
3 181 131 180
3 129 133 179
3 179 133 182
3 131 181 134
3 181 183 134
3 133 136 182
3 182 136 184
3 134 183 185
3 138 134 185
3 185 139 138
3 186 139 185
3 187 136 140
3 187 188 136
3 188 184 136
3 140 142 187
3 189 190 143
3 189 143 186
3 186 143 139
3 189 191 190
3 187 192 188
3 193 194 192
3 144 193 192
3 144 192 187
3 144 187 142
3 144 146 193
3 143 190 147
3 190 149 147
3 190 191 149
3 191 195 149
3 196 194 193
3 197 194 196
3 146 151 196
3 193 146 196
3 149 195 153
3 195 198 153
3 196 199 197
3 151 199 196
3 151 154 199
3 154 200 199
3 201 202 200
3 201 200 155
3 155 200 154
3 155 156 201
3 153 198 158
3 198 203 158
3 201 204 202
3 156 204 201
3 156 159 204
3 159 205 204
3 160 206 159
3 159 206 205
3 161 207 160
3 160 207 206
3 162 208 161
3 161 208 207
3 203 162 158
3 208 162 203
3 165 209 210
3 164 209 165
3 166 165 211
3 165 210 211
3 168 166 212
3 166 211 212
3 212 170 168
3 213 170 212
3 164 171 209
3 209 171 214
3 170 213 172
3 213 215 172
3 171 173 214
3 214 173 216
3 172 215 217
3 174 172 217
3 217 175 174
3 218 175 217
3 173 176 216
3 216 176 219
3 175 218 220
3 177 175 220
3 220 178 177
3 221 178 220
3 176 179 219
3 219 179 222
3 178 221 223
3 180 178 223
3 223 181 180
3 224 181 223
3 179 182 222
3 222 182 225
3 181 224 183
3 224 226 183
3 182 184 225
3 225 184 227
3 183 226 228
3 185 183 228
3 228 186 185
3 229 186 228
3 184 188 227
3 227 188 230
3 186 229 231
3 189 186 231
3 231 191 189
3 232 191 231
3 188 233 230
3 192 233 188
3 233 192 194
3 234 233 194
3 191 232 195
3 232 235 195
3 194 197 234
3 234 197 236
3 195 235 198
3 235 237 198
3 197 238 236
3 199 238 197
3 200 239 199
3 199 239 238
3 239 200 202
3 240 239 202
3 198 237 203
3 237 241 203
3 202 242 240
3 204 242 202
3 205 243 204
3 204 243 242
3 206 244 205
3 205 244 243
3 207 245 206
3 206 245 244
3 208 246 207
3 207 246 245
3 241 208 203
3 246 208 241
3 247 248 249
3 247 250 251
3 249 250 247
3 251 252 253
3 250 252 251
3 252 254 253
3 210 248 247
3 210 209 248
3 209 255 248
3 211 210 247
3 251 211 247
3 212 211 251
3 253 212 251
3 253 213 212
3 253 254 213
3 254 256 213
3 209 214 255
3 255 214 257
3 213 256 215
3 256 258 215
3 214 216 257
3 257 216 259
3 215 258 260
3 217 215 260
3 260 218 217
3 261 218 260
3 216 219 259
3 259 219 262
3 218 261 263
3 220 218 263
3 263 221 220
3 264 221 263
3 219 222 262
3 262 222 265
3 221 264 266
3 223 221 266
3 266 224 223
3 267 224 266
3 222 225 265
3 265 225 268
3 224 267 226
3 267 269 226
3 225 227 268
3 268 227 270
3 226 269 271
3 228 226 271
3 271 229 228
3 272 229 271
3 227 230 270
3 270 230 273
3 274 231 229
3 274 229 275
3 275 229 272
3 231 274 232
3 230 276 273
3 233 276 230
3 276 233 234
3 277 276 234
3 274 275 278
3 278 232 274
3 278 279 232
3 279 235 232
3 234 236 277
3 277 236 280
3 235 279 237
3 279 281 237
3 236 282 280
3 238 282 236
3 239 283 238
3 238 283 282
3 283 239 240
3 284 283 240
3 237 281 241
3 281 285 241
3 240 286 284
3 242 286 240
3 243 287 242
3 242 287 286
3 244 288 243
3 243 288 287
3 245 289 244
3 244 289 288
3 246 290 245
3 245 290 289
3 285 246 241
3 290 246 285
3 249 291 292
3 248 291 249
3 250 249 293
3 249 292 293
3 252 250 294
3 250 293 294
3 294 254 252
3 295 254 294
3 248 255 291
3 291 255 296
3 297 298 256
3 297 256 295
3 295 256 254
3 297 299 298
3 255 257 296
3 296 257 300
3 298 301 258
3 256 298 258
3 302 298 299
3 301 298 302
3 257 259 300
3 300 259 303
3 258 301 260
3 261 304 305
3 260 304 261
3 260 302 304
3 260 301 302
3 304 306 305
3 259 262 303
3 303 262 307
3 261 305 263
3 305 264 263
3 305 306 264
3 306 308 264
3 262 265 307
3 307 265 309
3 264 308 310
3 266 264 310
3 310 267 266
3 311 267 310
3 265 268 309
3 309 268 312
3 313 314 269
3 313 269 311
3 311 269 267
3 313 315 314
3 268 270 312
3 312 270 316
3 269 314 271
3 314 272 271
3 314 315 272
3 315 317 272
3 270 273 316
3 316 273 318
3 272 317 275
3 317 319 275
3 273 320 318
3 276 320 273
3 320 276 277
3 321 320 277
3 275 319 322
3 278 275 322
3 322 279 278
3 323 279 322
3 277 280 321
3 321 280 324
3 279 323 281
3 323 325 281
3 280 326 324
3 282 326 280
3 283 327 282
3 282 327 326
3 327 283 284
3 328 327 284
3 281 325 285
3 325 329 285
3 284 330 328
3 286 330 284
3 287 331 286
3 286 331 330
3 288 332 287
3 287 332 331
3 289 333 288
3 288 333 332
3 290 334 289
3 289 334 333
3 329 290 285
3 334 290 329
3 335 336 337
3 335 338 339
3 337 338 335
3 338 340 339
3 292 291 341
3 335 342 336
3 335 292 342
3 335 293 292
3 341 342 292
3 294 293 335
3 339 294 335
3 295 343 344
3 294 343 295
3 294 340 343
3 294 339 340
3 343 345 344
3 341 346 347
3 341 291 346
3 291 296 346
3 342 341 347
3 295 344 297
3 344 299 297
3 344 345 299
3 345 348 299
3 296 300 346
3 346 300 349
3 299 348 302
3 348 350 302
3 300 303 349
3 349 303 351
3 302 350 352
3 304 302 352
3 352 306 304
3 353 306 352
3 303 307 351
3 351 307 354
3 355 356 308
3 355 308 353
3 353 308 306
3 355 357 356
3 307 309 354
3 354 309 358
3 308 356 310
3 311 359 360
3 310 359 311
3 310 357 359
3 310 356 357
3 359 361 360
3 309 312 358
3 358 312 362
3 311 360 313
3 360 315 313
3 360 361 315
3 361 363 315
3 312 316 362
3 362 316 364
3 315 363 317
3 363 365 317
3 316 318 364
3 364 318 366
3 317 365 319
3 365 367 319
3 318 368 366
3 320 368 318
3 368 320 321
3 369 368 321
3 370 322 319
3 370 319 371
3 371 319 367
3 322 370 323
3 372 324 373
3 372 369 324
3 369 321 324
3 372 373 374
3 375 370 371
3 376 375 371
3 323 375 325
3 370 375 323
3 324 326 373
3 373 377 374
3 373 326 377
3 326 327 377
3 328 378 379
3 328 379 327
3 327 379 377
3 378 380 381
3 379 378 381
3 380 382 383
3 381 380 383
3 382 384 385
3 383 382 385
3 376 385 384
3 376 384 375
3 375 384 386
3 325 386 329
3 375 386 325
3 328 330 378
3 331 378 330
3 380 378 331
3 332 380 331
3 382 380 332
3 333 382 332
3 384 382 333
3 334 384 333
3 386 384 334
3 329 386 334
3 387 388 389
3 387 390 391
3 389 390 387
3 390 392 391
3 337 388 387
3 337 336 388
3 336 393 388
3 338 337 387
3 391 338 387
3 340 394 395
3 338 394 340
3 338 392 394
3 338 391 392
3 394 396 395
3 336 342 393
3 393 342 397
3 340 395 343
3 395 345 343
3 395 396 345
3 396 398 345
3 347 399 400
3 346 399 347
3 397 342 347
3 400 397 347
3 401 402 348
3 401 348 398
3 398 348 345
3 401 403 402
3 346 349 399
3 399 349 404
3 402 405 350
3 348 402 350
3 406 402 403
3 405 402 406
3 349 351 404
3 404 351 407
3 350 405 352
3 353 408 409
3 352 408 353
3 352 406 408
3 352 405 406
3 408 410 409
3 351 354 407
3 407 354 411
3 353 409 355
3 357 412 413
3 355 412 357
3 355 410 412
3 355 409 410
3 412 414 413
3 354 358 411
3 411 358 415
3 357 413 359
3 413 361 359
3 413 414 361
3 414 416 361
3 358 362 415
3 415 362 417
3 361 416 363
3 416 418 363
3 362 364 417
3 417 364 419
3 420 421 365
3 420 365 418
3 418 365 363
3 420 422 421
3 423 366 424
3 423 419 366
3 419 364 366
3 423 424 425
3 421 426 367
3 365 421 367
3 427 421 422
3 426 421 427
3 366 368 424
3 369 428 429
3 368 369 429
3 368 429 425
3 368 425 424
3 429 428 430
3 426 431 371
3 367 426 371
3 432 426 427
3 431 426 432
3 369 372 428
3 374 433 434
3 372 374 434
3 372 434 430
3 372 430 428
3 434 433 435
3 431 436 437
3 431 437 371
3 371 437 376
3 432 436 431
3 374 377 433
3 433 438 435
3 433 377 438
3 377 379 438
3 381 439 379
3 379 439 438
3 383 440 381
3 381 440 439
3 385 441 383
3 383 441 440
3 437 385 376
3 441 385 437
3 442 443 444
3 442 445 446
3 444 445 442
3 446 447 448
3 445 447 446
3 447 449 448
3 389 443 442
3 389 388 443
3 388 450 443
3 390 389 442
3 446 390 442
3 392 390 446
3 392 446 451
3 451 446 448
3 452 448 449
3 451 448 452
3 388 393 450
3 450 393 453
3 392 451 394
3 396 454 455
3 394 454 396
3 394 452 454
3 394 451 452
3 454 456 455
3 393 397 453
3 453 397 457
3 455 458 398
3 396 455 398
3 459 455 456
3 458 455 459
3 400 460 461
3 399 460 400
3 457 397 400
3 461 457 400
3 398 458 401
3 403 462 463
3 401 462 403
3 401 459 462
3 401 458 459
3 462 464 463
3 399 404 460
3 460 404 465
3 463 466 406
3 403 463 406
3 467 463 464
3 466 463 467
3 404 407 465
3 465 407 468
3 406 466 408
3 410 469 470
3 408 469 410
3 408 467 469
3 408 466 467
3 469 471 470
3 407 411 468
3 468 411 472
3 410 470 412
3 470 414 412
3 470 471 414
3 471 473 414
3 411 415 472
3 472 415 474
3 475 476 416
3 475 416 473
3 473 416 414
3 475 477 476
3 478 417 479
3 478 474 417
3 474 415 417
3 478 479 480
3 476 481 418
3 416 476 418
3 482 476 477
3 481 476 482
3 479 419 483
3 417 419 479
3 484 480 479
3 483 484 479
3 418 481 420
3 481 422 420
3 481 482 422
3 482 485 422
3 419 423 483
3 483 423 425
3 483 425 484
3 484 425 486
3 422 485 427
3 485 487 427
3 425 488 486
3 429 488 425
3 488 429 430
3 489 488 430
3 427 487 432
3 487 490 432
3 430 491 489
3 434 491 430
3 435 492 493
3 435 493 434
3 434 493 491
3 493 492 494
3 436 495 496
3 437 436 496
3 490 436 432
3 495 436 490
3 435 438 492
3 492 497 494
3 492 438 497
3 438 439 497
3 440 498 439
3 439 498 497
3 441 499 440
3 440 499 498
3 496 441 437
3 499 441 496
3 444 500 501
3 443 500 444
3 445 444 502
3 444 501 502
3 447 445 503
3 445 502 503
3 503 449 447
3 504 449 503
3 443 450 500
3 500 450 505
3 506 507 452
3 506 452 504
3 504 452 449
3 506 508 507
3 450 453 505
3 505 453 509
3 452 507 454
3 456 510 511
3 454 510 456
3 454 508 510
3 454 507 508
3 510 512 511
3 453 457 509
3 509 457 513
3 511 514 459
3 456 511 459
3 515 511 512
3 514 511 515
3 461 460 516
3 461 516 517
3 461 517 457
3 457 517 513
3 459 514 462
3 464 518 519
3 462 518 464
3 462 515 518
3 462 514 515
3 518 520 519
3 516 521 522
3 516 460 521
3 460 465 521
3 517 516 522
3 519 523 467
3 464 519 467
3 524 519 520
3 523 519 524
3 465 468 521
3 521 468 525
3 467 523 469
3 471 526 527
3 469 526 471
3 469 524 526
3 469 523 524
3 526 528 527
3 468 472 525
3 525 472 529
3 527 530 473
3 471 527 473
3 531 527 528
3 530 527 531
3 532 474 533
3 532 529 474
3 529 472 474
3 532 533 534
3 473 530 475
3 530 477 475
3 530 531 477
3 531 535 477
3 474 478 533
3 533 478 480
3 533 480 534
3 534 480 536
3 477 535 482
3 535 537 482
3 538 484 539
3 538 536 484
3 536 480 484
3 538 539 540
3 482 537 485
3 537 541 485
3 539 486 542
3 484 486 539
3 543 540 539
3 542 543 539
3 485 541 487
3 541 544 487
3 486 488 542
3 489 545 546
3 488 489 546
3 488 546 543
3 488 543 542
3 545 547 548
3 546 545 548
3 548 547 549
3 550 551 552
3 550 544 551
3 550 490 544
3 490 487 544
3 489 491 545
3 493 545 491
3 547 545 493
3 494 553 554
3 493 494 554
3 493 554 549
3 493 549 547
3 553 555 556
3 554 553 556
3 555 557 558
3 556 555 558
3 552 558 557
3 550 552 557
3 550 557 496
3 550 496 495
3 490 550 495
3 494 497 553
3 498 553 497
3 555 553 498
3 499 555 498
3 557 555 499
3 496 557 499
3 559 560 561
3 559 562 563
3 561 562 559
3 563 564 565
3 562 564 563
3 565 566 567
3 564 566 565
3 566 568 567
3 501 560 559
3 501 500 560
3 500 569 560
3 502 501 559
3 563 502 559
3 503 502 563
3 565 503 563
3 504 503 565
3 504 565 570
3 570 565 567
3 571 567 568
3 570 567 571
3 500 505 569
3 569 505 572
3 504 570 506
3 508 573 574
3 506 573 508
3 506 571 573
3 506 570 571
3 573 575 574
3 505 509 572
3 572 509 576
3 508 574 510
3 574 512 510
3 574 575 512
3 575 577 512
3 509 513 576
3 576 513 578
3 579 580 515
3 579 515 577
3 577 515 512
3 579 581 580
3 513 517 578
3 578 517 582
3 515 580 518
3 580 520 518
3 580 581 520
3 581 583 520
3 522 521 584
3 522 584 585
3 522 585 517
3 517 585 582
3 520 583 524
3 583 586 524
3 584 525 587
3 521 525 584
3 588 585 584
3 587 588 584
3 524 586 589
3 526 524 589
3 589 528 526
3 590 528 589
3 587 529 591
3 525 529 587
3 592 588 587
3 591 592 587
3 528 590 531
3 590 593 531
3 529 532 591
3 591 532 534
3 591 534 592
3 592 534 594
3 531 593 535
3 593 595 535
3 596 536 597
3 596 594 536
3 594 534 536
3 597 598 599
3 596 597 599
3 599 598 600
3 535 595 537
3 595 601 537
3 536 538 597
3 540 597 538
3 540 602 597
3 602 598 597
3 603 600 598
3 602 603 598
3 604 605 606
3 604 601 605
3 604 541 601
3 541 537 601
3 602 543 607
3 540 543 602
3 608 603 602
3 608 602 609
3 609 602 607
3 608 609 610
3 611 604 606
3 612 611 606
3 541 611 544
3 604 611 541
3 543 546 607
3 548 607 546
3 609 607 548
3 609 548 549
3 609 549 610
3 610 549 613
3 551 611 612
3 551 612 552
3 552 612 614
3 544 611 551
3 549 615 613
3 554 615 549
3 556 616 554
3 554 616 615
3 558 617 556
3 556 617 616
3 614 558 552
3 617 558 614
3 618 619 620
3 618 621 622
3 620 621 618
3 622 623 624
3 621 623 622
3 623 625 624
3 626 619 618
3 627 619 626
3 622 628 618
3 628 626 618
3 624 629 622
3 629 628 622
3 630 624 625
3 630 631 624
3 631 629 624
3 630 632 631
3 561 633 634
3 560 633 561
3 627 626 562
3 627 562 634
3 634 562 561
3 564 562 626
3 628 564 626
3 566 564 628
3 629 566 628
3 568 566 629
3 568 629 635
3 635 629 631
3 636 631 632
3 636 637 631
3 637 635 631
3 636 638 637
3 560 569 633
3 633 569 639
3 635 640 571
3 568 635 571
3 637 641 635
3 641 640 635
3 642 637 638
3 641 637 642
3 569 572 639
3 639 572 643
3 571 640 573
3 575 573 640
3 575 640 644
3 644 640 641
3 645 641 642
3 644 641 645
3 572 576 643
3 643 576 646
3 644 647 577
3 575 644 577
3 648 644 645
3 647 644 648
3 576 578 646
3 646 578 649
3 577 647 579
3 581 650 651
3 579 650 581
3 579 648 650
3 579 647 648
3 650 652 651
3 578 582 649
3 649 582 653
3 651 654 583
3 581 651 583
3 655 651 652
3 654 651 655
3 582 585 653
3 653 585 656
3 654 657 586
3 583 654 586
3 658 654 655
3 657 654 658
3 585 588 656
3 656 588 659
3 586 657 589
3 657 590 589
3 657 658 590
3 658 660 590
3 661 592 662
3 661 659 592
3 659 588 592
3 661 662 663
3 590 660 593
3 660 664 593
3 662 594 665
3 592 594 662
3 666 663 662
3 665 666 662
3 593 664 595
3 664 667 595
3 594 596 665
3 665 668 666
3 665 596 668
3 596 599 668
3 668 599 600
3 669 668 600
3 595 667 601
3 667 670 601
3 671 603 672
3 671 669 603
3 669 600 603
3 671 672 673
3 605 674 675
3 606 605 675
3 670 605 601
3 674 605 670
3 603 608 672
3 610 676 677
3 608 610 677
3 608 677 673
3 608 673 672
3 676 678 679
3 677 676 679
3 678 680 681
3 679 678 681
3 680 675 681
3 680 612 675
3 612 606 675
3 676 613 682
3 610 613 676
3 678 676 683
3 683 676 682
3 680 678 684
3 684 678 683
3 612 684 614
3 680 684 612
3 613 615 682
3 616 682 615
3 683 682 616
3 617 683 616
3 684 683 617
3 614 684 617
3 685 686 687
3 685 688 689
3 687 688 685
3 689 690 691
3 688 690 689
3 690 692 691
3 620 693 694
3 619 693 620
3 686 685 621
3 686 621 694
3 694 621 620
3 623 621 685
3 689 623 685
3 625 623 689
3 625 689 695
3 695 689 691
3 696 691 692
3 696 697 691
3 697 695 691
3 696 698 697
3 619 627 693
3 693 627 699
3 625 695 630
3 632 630 695
3 632 695 700
3 700 695 697
3 701 697 698
3 700 697 701
3 634 633 702
3 634 702 703
3 634 703 627
3 627 703 699
3 632 700 636
3 700 638 636
3 700 701 638
3 701 704 638
3 702 639 705
3 633 639 702
3 706 703 702
3 705 706 702
3 638 704 642
3 704 707 642
3 705 643 708
3 639 643 705
3 709 706 705
3 708 709 705
3 642 707 645
3 707 710 645
3 708 711 712
3 708 643 711
3 643 646 711
3 709 708 712
3 645 710 648
3 710 713 648
3 646 649 711
3 711 649 714
3 648 713 715
3 650 648 715
3 715 652 650
3 716 652 715
3 717 653 718
3 717 714 653
3 714 649 653
3 717 718 719
3 652 716 655
3 716 720 655
3 718 656 721
3 653 656 718
3 722 719 718
3 721 722 718
3 655 720 658
3 720 723 658
3 721 659 724
3 656 659 721
3 725 722 721
3 724 725 721
3 658 723 660
3 723 726 660
3 659 661 724
3 663 727 728
3 661 663 728
3 661 728 725
3 661 725 724
3 728 727 729
3 660 726 664
3 726 730 664
3 727 666 731
3 663 666 727
3 732 729 727
3 731 732 727
3 664 730 667
3 730 733 667
3 666 668 731
3 669 734 735
3 668 669 735
3 668 735 732
3 668 732 731
3 734 736 737
3 735 734 737
3 736 738 739
3 737 736 739
3 738 740 741
3 739 738 741
3 740 742 743
3 741 740 743
3 742 733 743
3 742 670 733
3 670 667 733
3 669 671 734
3 673 734 671
3 673 744 734
3 744 736 734
3 738 736 745
3 745 736 744
3 740 738 746
3 746 738 745
3 674 746 675
3 674 742 746
3 742 740 746
3 670 742 674
3 673 677 744
3 679 744 677
3 745 744 679
3 681 745 679
3 746 745 681
3 675 746 681
3 747 748 749
3 747 750 751
3 749 750 747
3 751 752 753
3 750 752 751
3 752 754 753
3 755 748 747
3 756 748 755
3 751 757 747
3 757 755 747
3 753 758 751
3 758 757 751
3 759 753 754
3 758 753 759
3 760 756 755
3 761 756 760
3 757 762 755
3 762 760 755
3 758 763 757
3 763 762 757
3 764 758 759
3 763 758 764
3 765 766 767
3 761 765 767
3 761 760 765
3 760 768 765
3 762 769 760
3 769 768 760
3 770 763 771
3 770 769 763
3 769 762 763
3 764 771 763
3 772 766 765
3 773 766 772
3 768 774 765
3 774 772 765
3 769 775 768
3 775 774 768
3 776 769 770
3 775 769 776
3 687 777 778
3 686 777 687
3 773 772 688
3 773 688 778
3 778 688 687
3 690 688 772
3 774 690 772
3 692 690 774
3 692 774 779
3 779 774 775
3 780 775 776
3 779 775 780
3 694 781 782
3 693 781 694
3 777 686 694
3 782 777 694
3 692 779 696
3 779 698 696
3 779 780 698
3 780 783 698
3 693 699 781
3 781 699 784
3 698 783 701
3 783 785 701
3 699 703 784
3 784 703 786
3 701 785 704
3 785 787 704
3 703 706 786
3 786 706 788
3 704 787 707
3 787 789 707
3 706 709 788
3 788 709 790
3 707 789 710
3 789 791 710
3 712 711 792
3 712 792 793
3 712 793 709
3 709 793 790
3 710 791 713
3 791 794 713
3 792 714 795
3 711 714 792
3 796 793 792
3 795 796 792
3 713 794 797
3 715 713 797
3 797 716 715
3 798 716 797
3 714 717 795
3 719 799 800
3 717 719 800
3 717 800 796
3 717 796 795
3 800 799 801
3 716 798 720
3 798 802 720
3 799 722 803
3 719 722 799
3 804 801 799
3 803 804 799
3 720 802 723
3 802 805 723
3 803 725 806
3 722 725 803
3 807 804 803
3 806 807 803
3 808 809 810
3 808 805 809
3 808 726 805
3 726 723 805
3 725 728 806
3 729 811 812
3 728 729 812
3 728 812 807
3 728 807 806
3 812 811 813
3 814 808 810
3 815 814 810
3 726 814 730
3 808 814 726
3 811 732 816
3 729 732 811
3 817 813 811
3 817 811 818
3 818 811 816
3 818 819 820
3 817 818 820
3 819 821 822
3 820 819 822
3 815 822 821
3 815 821 814
3 814 821 823
3 730 823 733
3 814 823 730
3 732 735 816
3 737 816 735
3 818 816 737
3 739 818 737
3 819 818 739
3 741 819 739
3 821 819 741
3 743 821 741
3 823 821 743
3 733 823 743
3 749 824 825
3 748 824 749
3 750 749 826
3 749 825 826
3 752 750 827
3 750 826 827
3 827 754 752
3 828 754 827
3 748 756 824
3 824 756 829
3 754 828 759
3 828 830 759
3 756 761 829
3 829 761 831
3 759 830 764
3 830 832 764
3 767 833 834
3 766 833 767
3 831 761 767
3 834 831 767
3 771 835 836
3 770 771 836
3 832 771 764
3 835 771 832
3 766 773 833
3 833 773 837
3 770 836 776
3 836 838 776
3 778 839 840
3 777 839 778
3 837 773 778
3 840 837 778
3 776 838 780
3 838 841 780
3 782 781 842
3 782 842 843
3 782 843 777
3 777 843 839
3 780 841 783
3 841 844 783
3 842 784 845
3 781 784 842
3 846 843 842
3 845 846 842
3 783 844 785
3 844 847 785
3 845 786 848
3 784 786 845
3 849 846 845
3 848 849 845
3 785 847 787
3 847 850 787
3 848 788 851
3 786 788 848
3 852 849 848
3 851 852 848
3 787 850 789
3 850 853 789
3 851 790 854
3 788 790 851
3 855 852 851
3 854 855 851
3 789 853 791
3 853 856 791
3 854 793 857
3 790 793 854
3 858 855 854
3 858 854 859
3 859 854 857
3 858 859 860
3 791 856 794
3 856 861 794
3 857 796 862
3 793 796 857
3 859 857 863
3 863 857 862
3 864 860 859
3 863 864 859
3 865 797 794
3 865 794 866
3 866 794 861
3 797 865 798
3 796 800 862
3 801 862 800
3 801 867 862
3 867 863 862
3 868 864 863
3 867 868 863
3 869 865 866
3 870 869 866
3 798 869 802
3 865 869 798
3 867 804 871
3 801 804 867
3 872 868 867
3 871 872 867
3 873 869 870
3 874 873 870
3 802 873 805
3 869 873 802
3 871 807 875
3 804 807 871
3 876 872 871
3 876 871 877
3 877 871 875
3 877 878 879
3 876 877 879
3 878 880 881
3 879 878 881
3 874 881 880
3 873 874 880
3 873 880 810
3 873 810 809
3 805 873 809
3 807 812 875
3 813 875 812
3 813 882 875
3 882 877 875
3 878 877 883
3 883 877 882
3 880 878 884
3 884 878 883
3 810 884 815
3 880 884 810
3 813 817 882
3 820 882 817
3 883 882 820
3 822 883 820
3 884 883 822
3 815 884 822
3 825 885 886
3 824 885 825
3 826 825 887
3 825 886 887
3 827 826 888
3 826 887 888
3 888 828 827
3 889 828 888
3 824 829 885
3 885 829 890
3 828 889 830
3 889 891 830
3 829 831 890
3 890 831 892
3 830 891 832
3 891 893 832
3 834 833 894
3 895 892 831
3 895 831 894
3 895 894 896
3 894 831 834
3 896 897 898
3 895 896 898
3 897 836 835
3 897 835 898
3 898 835 899
3 893 835 832
3 899 835 893
3 894 900 901
3 894 833 900
3 833 837 900
3 896 894 901
3 902 896 901
3 897 896 902
3 903 897 902
3 903 836 897
3 903 904 836
3 904 838 836
3 840 839 905
3 840 905 906
3 840 906 837
3 837 906 900
3 838 904 841
3 904 907 841
3 905 843 908
3 839 843 905
3 909 906 905
3 908 909 905
3 841 907 844
3 907 910 844
3 908 846 911
3 843 846 908
3 912 909 908
3 911 912 908
3 844 910 847
3 910 913 847
3 911 849 914
3 846 849 911
3 915 912 911
3 914 915 911
3 847 913 850
3 913 916 850
3 914 852 917
3 849 852 914
3 918 915 914
3 917 918 914
3 850 916 853
3 916 919 853
3 917 855 920
3 852 855 917
3 921 918 917
3 920 921 917
3 853 919 856
3 919 922 856
3 855 858 920
3 920 858 860
3 920 860 921
3 921 860 923
3 856 922 861
3 922 924 861
3 925 864 926
3 925 923 864
3 923 860 864
3 926 927 928
3 925 926 928
3 927 929 930
3 928 927 930
3 929 924 930
3 929 866 924
3 866 861 924
3 926 868 931
3 864 868 926
3 927 926 932
3 932 926 931
3 929 927 933
3 933 927 932
3 866 933 870
3 929 933 866
3 931 872 934
3 868 872 931
3 932 931 935
3 935 931 934
3 933 932 936
3 936 932 935
3 870 936 874
3 933 936 870
3 872 876 934
3 879 934 876
3 935 934 879
3 881 935 879
3 936 935 881
3 874 936 881
3 886 885 937
3 886 938 887
3 937 938 886
3 887 939 888
3 938 939 887
3 888 939 889
3 937 890 940
3 885 890 937
3 938 937 941
3 941 937 940
3 939 938 942
3 942 938 941
3 889 942 891
3 939 942 889
3 940 892 943
3 890 892 940
3 941 940 944
3 944 940 943
3 942 941 945
3 945 941 944
3 891 945 893
3 942 945 891
3 892 895 943
3 898 943 895
3 944 943 898
3 899 944 898
3 945 944 899
3 893 945 899
3 901 900 946
3 901 947 902
3 946 947 901
3 902 948 903
3 947 948 902
3 903 948 904
3 946 906 949
3 900 906 946
3 947 946 950
3 950 946 949
3 948 947 951
3 951 947 950
3 904 951 907
3 948 951 904
3 949 909 952
3 906 909 949
3 950 949 953
3 953 949 952
3 951 950 954
3 954 950 953
3 907 954 910
3 951 954 907
3 952 912 955
3 909 912 952
3 953 952 956
3 956 952 955
3 954 953 957
3 957 953 956
3 910 957 913
3 954 957 910
3 955 915 958
3 912 915 955
3 956 955 959
3 959 955 958
3 957 956 960
3 960 956 959
3 913 960 916
3 957 960 913
3 958 918 961
3 915 918 958
3 959 958 962
3 962 958 961
3 960 959 963
3 963 959 962
3 916 963 919
3 960 963 916
3 961 921 964
3 918 921 961
3 962 961 965
3 965 961 964
3 963 962 966
3 966 962 965
3 919 966 922
3 963 966 919
3 964 923 967
3 921 923 964
3 965 964 968
3 968 964 967
3 966 965 969
3 969 965 968
3 922 969 924
3 966 969 922
3 923 925 967
3 928 967 925
3 968 967 928
3 930 968 928
3 969 968 930
3 924 969 930
