# Supplementary material for: Subcortical shape biomarkers reveal limbic and basal ganglia damage in anti-LGI1 encephalitis
Source: Front Immunol. 2025 Jul 4;16:1623577. doi: 10.3389/fimmu.2025.1623577 (PMC12270846; doi:10.3389/fimmu.2025.1623577)
Supplement: Supplementary file 1 [file DataSheet1.zip › raw data/wmN03-L_Hipp_first.vtk]

# vtk DataFile Version 3.0
this file was written using fslvtkio
ASCII
DATASET POLYDATA
POINTS 732 float
114.207 115.449 44.2
113.029 114.182 45.4267
114.3 113.7 44.9082
115.6 113.71 44.4819
115.702 115.796 43.6253
117.148 114.024 44.1777
117.451 115.908 43.5786
118.762 115.08 44.2574
112.979 116.607 44.5562
111.794 116.107 45.249
114.453 117.673 44.0382
116.188 117.555 43.9507
118.361 116.951 44.2852
111.582 117.869 44.7953
109.773 118.148 46.0892
110.509 116.796 45.8312
113.042 118.402 44.6816
114.227 119.124 45.361
115.644 118.859 45.4816
117.292 118.296 44.9374
110.825 119.229 45.8344
109.375 119.413 47.0195
112.337 119.357 45.9053
113.586 119.507 47.0377
115.004 119.041 47.6782
116.802 118.671 46.5048
110.619 119.77 47.5224
112.104 119.702 47.8295
114.694 112.185 45.6989
112.566 112.219 46.7379
113.498 110.82 46.9879
115.477 110.486 46.1787
116.681 112.338 45.078
117.497 111.109 45.6527
118.623 113.271 44.8206
119.309 112.036 45.5859
120.315 113.987 45.301
121.051 112.933 46.1966
111.976 113.638 46.2596
109.754 113.972 47.4661
110.53 112.596 47.645
120.017 115.678 45.0712
121.614 114.891 46.4277
109.668 115.296 47.1883
107.539 116.171 48.154
107.829 114.635 48.4124
110.94 115.429 46.0721
119.804 117.036 45.9582
120.957 116.313 46.6686
108.962 116.949 47.0369
107.136 117.747 48.1745
120.105 117.286 47.8332
118.48 117.888 46.1951
108.219 118.578 47.2327
106.952 119.053 48.5447
113.622 119.413 48.3967
113.61 119.049 49.9514
112.087 119.73 49.1338
115.588 118.755 49.2417
117.01 118.499 47.8838
108.626 119.857 48.5407
110.155 119.943 49.2516
119.441 109.295 47.121
117.526 108.431 47.5378
118.71 107.63 48.2633
120.428 108.138 48.2498
121.309 109.843 47.3964
122.043 108.849 48.4021
112.03 109.572 48.379
110.586 109.257 49.2606
112.038 108.568 49.2162
113.47 108.271 48.8446
114.49 109.44 47.5236
115.653 108.255 48.1311
117.024 109.565 46.809
118.897 110.397 46.1347
120.823 111.242 46.4763
122.717 110.451 48.1437
122.398 111.821 47.4816
123.758 111.376 49.061
109.29 111.283 48.8235
107.842 111.148 49.7954
109.095 110.159 49.4087
111.355 111.108 48.0249
122.436 113.524 47.1339
123.537 113.031 48.6719
106.778 113.282 49.4398
105.17 113.537 50.4696
106.466 112.281 50.0609
108.362 113.148 48.5984
122.686 115.249 48.2023
123.478 114.574 49.0597
105.729 115.393 49.275
104.163 115.523 50.361
122.578 115.814 50.2592
121.554 116.314 48.2161
104.11 117.474 50.0008
102.681 118.338 51.9172
102.825 116.543 51.3971
105.898 117.139 48.9538
120.086 117.198 49.7193
118.532 117.852 48.0996
104.19 119.205 51.1868
105.262 118.638 49.7507
105.614 119.82 51.1048
111.83 119.458 50.3169
111.303 118.988 51.6392
110.187 119.765 50.6708
113.214 118.425 51.5469
115.109 118.35 50.7521
116.953 118.142 49.7516
106.865 119.917 49.8191
108.458 120.044 50.4395
116.994 106.108 49.7019
115.314 105.649 50.6297
116.753 105.324 50.6417
118.202 105.335 50.3407
119.527 106.562 49.146
120.328 105.653 50.0624
121.604 107.348 49.1042
122.135 106.411 50.3005
123.18 108.178 50.1458
123.871 107.638 51.135
112.043 107.399 49.959
110.429 107.174 50.816
111.801 106.352 50.8468
113.304 106.014 50.6176
114.749 106.927 49.4198
116.884 107.102 48.7768
123.307 109.497 49.3472
124.353 110.033 50.4969
109.158 109.05 50.217
107.781 109.08 51.1561
109.095 108.088 50.992
124.481 112.146 50.3825
106.437 111.259 50.8226
104.966 111.666 52.5988
106.275 110.028 52.0258
124.218 113.707 50.3494
104.611 112.864 51.7001
102.745 114.401 53.0321
103.7 113.269 53.908
123.541 115.015 51.2369
103.175 114.908 51.7047
102.008 116.849 53.4293
122.107 115.683 52.3584
121.35 116.521 50.3607
102.533 118.311 54.0616
114.827 117.658 52.1748
113.602 117.153 53.5508
112.926 117.869 52.622
116.741 117.573 51.3705
115.971 116.984 52.9365
118.488 117.594 50.0687
118.239 116.965 51.8128
119.916 116.75 51.5462
103.698 119.271 52.8878
107.322 119.751 51.894
105.639 119.45 52.9065
109.257 119.561 51.7438
108.592 119.104 52.9254
111.13 118.397 52.78
116.552 104.55 51.578
114.77 103.876 52.6449
116.429 103.645 52.5298
117.943 103.553 52.2258
119.105 104.534 51.2288
120.343 103.726 52.0797
121.26 104.916 51.3325
122.648 104.282 52.5746
123.018 105.83 51.5131
124.301 105.987 52.564
111.732 105.462 51.8688
109.9 105.882 52.5068
110.767 104.684 53.4129
112.488 104.05 53.0871
114.007 105.01 51.7855
124.739 107.743 52.0855
109.115 107.109 51.8603
107.513 107.615 53.7315
108.564 106.445 53.4937
125.167 109.244 52.098
125.06 110.719 51.8302
125.868 109.41 53.8984
107.18 108.675 52.557
105.589 110.216 53.6265
106.372 109.018 54.6785
124.965 112.058 52.1208
125.657 110.835 53.8654
104.574 111.938 54.625
124.94 112.562 53.54
124.454 113.539 52.0305
102.365 115.233 54.6477
103.787 113.431 55.5965
123.516 114.611 52.9636
102.934 116.858 55.6604
116.91 116.286 53.5532
115.389 115.251 55.1674
115.024 116.316 54.2718
118.861 116.227 53.0401
117.633 115.55 54.2494
120.711 116.163 52.2474
120.096 115.544 54.0089
121.967 115.084 53.8985
103.875 117.935 55.6128
108.005 118.573 53.9457
107.444 117.834 55.391
106.124 118.73 54.3617
110.025 118.126 53.9644
109.072 117.436 55.3875
111.891 117.7 53.7552
111.031 117.044 55.0596
113.168 116.534 54.5726
104.327 119.005 54.4365
116.422 102.757 53.4571
114.821 102.152 54.6324
116.263 101.768 54.2628
117.736 101.659 54.0182
118.961 102.766 53.0962
120.198 101.873 53.8152
121.258 102.984 53.0987
122.631 102.312 54.2797
122.526 103.351 53.4427
123.737 103.587 54.0214
113.894 103.217 53.8189
112.088 103.032 54.8585
113.487 102.568 54.7247
124.558 105.048 53.665
125.507 106.535 53.803
126.195 105.644 55.3092
109.158 105.564 53.9577
107.926 106.749 55.3833
109.32 104.929 55.4981
110.839 103.805 54.5346
125.671 108.035 53.5917
126.287 107.549 55.3431
107.151 108.316 56.0986
126.162 109.353 55.5571
105.559 110.705 55.5782
106.547 109.726 56.7173
125.632 111.225 55.2649
105.214 112.359 56.7121
125.041 112.474 54.8379
124.003 113.513 54.3544
103.29 115.125 56.2441
104.677 113.709 57.3385
120.893 114.518 55.1402
119.501 113.716 56.5761
119.17 114.678 55.3171
122.683 114.232 54.4675
121.718 113.709 55.9403
104.539 116.053 56.9275
105.348 116.877 56.639
107.746 116.782 56.4507
106.61 115.948 57.3155
109.844 116.227 56.1531
108.625 115.558 57.1465
111.844 115.735 55.6781
110.511 114.904 56.8174
113.754 115.63 55.3139
112.806 114.665 56.2519
115.182 114.475 56.1039
117.471 114.817 55.3273
105.76 117.809 55.8129
116.072 100.938 55.1925
114.929 100.607 56.176
116.497 99.9893 56.033
117.943 99.8819 55.5792
118.798 100.761 54.6578
120.231 99.9243 55.4551
121.12 101.023 54.6417
122.415 100.116 55.6577
122.689 101.21 55.0044
124.166 101.415 55.6547
113.086 102.024 55.6095
111.933 101.792 56.4459
113.409 101.173 56.236
124.817 102.724 55.3729
125.436 104.196 55.0385
126.519 103.796 56.5677
110.389 103.535 56.2089
110.265 103.34 57.9663
110.766 102.442 56.8213
126.885 105.87 56.7124
108.574 106.331 56.9313
109.661 105.182 57.3892
126.552 107.881 56.8966
108.189 108.075 57.5575
109.287 107.245 58.3709
125.837 110.074 56.8388
106.548 111.403 57.6443
107.879 109.742 58.3275
124.745 112.227 55.9525
124.94 111.076 56.9958
123.675 111.739 57.3734
106.635 113.262 58.2432
107.912 111.715 58.8165
123.255 113.08 56.0043
122.214 112.147 57.6051
121.325 112.972 57.1982
105.499 114.879 57.9319
107.531 114.799 58.1672
108.705 113.086 58.6111
109.354 114.114 57.9265
111.69 113.746 57.202
110.698 113.014 58.28
113.885 113.654 56.9247
112.632 112.798 58.021
116.111 113.777 56.7879
114.813 112.867 57.7438
117.843 114.025 56.5442
117.107 113.019 57.6151
119.413 112.995 57.5953
119.617 97.9104 56.947
118.34 97.2628 57.5711
119.907 96.9626 57.7226
121.343 97.0595 57.8227
122.177 98.2213 57.0471
123.069 97.4419 58.0343
116.819 98.8747 56.6947
114.794 99.0546 57.4736
116.134 97.8964 57.7385
119.172 98.992 56.0432
121.47 98.8987 56.3414
123.834 98.7402 57.4241
124.112 99.993 56.6032
125.385 99.3612 57.9063
126.034 100.865 57.4898
126.774 100.5 58.9501
113.656 100.434 56.9808
111.856 100.448 57.8612
112.801 99.4002 58.2852
125.873 101.988 56.5866
126.978 102.484 58.0828
111.01 101.64 57.6823
110.276 101.423 59.3939
110.693 100.67 58.4891
127.218 104.407 58.0295
111.247 103.044 59.4173
111.335 104.31 59.0544
112.842 104.4 60.0015
127.018 106.387 58.2374
110.646 105.485 58.7382
112.292 105.542 59.6112
126.093 108.465 58.1713
109.492 109.092 59.3034
110.522 107.351 59.2712
124.81 110.224 57.8716
125.001 109.326 58.7003
123.538 110 59.0079
109.554 110.672 59.3711
111.37 108.965 59.7908
111.713 110.378 59.436
114.247 110.699 59.2253
113.337 109.435 59.6949
116.551 110.917 59.213
115.477 109.658 59.8492
118.732 111.169 59.3523
117.593 109.83 59.9933
120.739 111.07 59.0703
119.63 110.058 60.0243
122.58 111.233 58.374
121.692 110.066 59.6151
109.633 112.179 59.2194
111.321 111.839 58.9941
113.345 111.849 58.7171
115.6 112.024 58.6106
117.808 112.162 58.5622
120.057 112.067 58.4997
120.354 96.0543 58.5274
118.147 95.721 58.6497
119.582 94.7385 59.1544
121.598 94.8507 59.3507
122.921 96.3047 58.9064
123.704 95.0158 60.0812
124.709 96.943 59.4367
125.262 95.86 60.1628
114.514 97.0012 59.1534
113.081 96.4906 60.018
114.71 95.8764 59.7286
116.155 95.632 59.1929
117.031 96.8421 58.2922
124.683 97.9163 58.4893
126.036 97.7072 59.8694
126.221 98.9123 59.1665
126.741 99.0447 60.688
111.812 98.048 59.4583
109.96 98.8584 60.8843
110.836 97.1982 60.4613
113.635 98.1647 58.6376
127.302 101.332 59.9867
110.71 99.7497 59.3721
110.709 100.35 61.3121
127.349 103.203 59.7426
111.526 101.57 60.7872
111.426 102.447 60.1266
112.799 102.927 60.6569
127.05 105.112 59.6708
113.844 105.96 60.3395
113.965 104.178 60.7253
115.45 105.161 61.3038
126.303 106.999 59.4358
112.147 106.71 59.7535
114.628 107.282 60.2145
115.763 106.363 61.0829
124.903 108.412 59.3228
125.017 107.278 60.3014
123.615 107.952 60.3779
112.418 108.012 59.7699
114.377 108.392 59.8336
116.395 107.514 60.8771
116.709 108.712 60.4504
118.99 108.937 60.6399
118.277 107.808 61.2486
121.069 108.911 60.4581
120.253 107.778 61.3494
122.987 108.878 59.8961
122.084 107.777 61.1432
117.551 93.5659 60.3587
116.372 92.9907 61.1938
117.826 92.4162 61.1279
119.231 92.3367 60.9667
119.97 93.6502 60.0102
121.275 92.4757 61.0434
122.219 93.76 60.3263
123.289 92.7824 61.4233
123.97 93.845 60.9875
125.318 93.8227 62.5512
114.989 94.78 60.2619
112.552 95.1154 61.2768
114.385 93.8847 61.4302
117.593 94.5014 59.4531
125.401 95.0168 61.3564
126.157 96.9562 60.8238
126.38 97.0477 61.8267
111.83 96.0916 60.7979
109.629 97.442 62.1063
110.194 95.9552 62.2299
126.758 99.7774 61.8337
110.954 98.8038 62.9032
126.941 101.69 61.5443
112.32 99.9941 62.4948
112.933 101.531 61.7612
114.602 101.822 62.4016
114.146 100.581 62.9433
116.053 101.374 63.2425
126.845 103.514 61.2383
114.241 102.872 61.5785
115.891 102.733 62.5366
125.924 104.864 61.1744
125.41 103.5 62.3648
124.632 104.497 62.2816
117.182 105.483 62.1574
115.68 103.972 62.0714
119.289 105.514 62.554
117.689 104.277 62.7152
119.748 104.178 63.0185
123.978 105.843 61.7316
123.187 104.331 62.8826
122.331 105.528 62.4762
125.68 106.171 60.6146
117.603 106.723 61.6669
119.463 106.729 62.0263
120.853 105.202 62.6636
121.57 106.586 62.0427
123.599 106.982 61.2025
118.384 91.4388 62.0384
116.367 91.3582 62.5899
118.011 90.1091 63.1626
119.965 90.0053 63.1355
120.696 91.2491 62.1122
122.131 90.1748 63.4158
122.624 91.5926 62.2176
123.898 91.0786 63.4725
124.438 92.3649 62.5563
125.129 92.5996 64.0643
112.619 93.3041 62.9227
111.036 93.3321 63.7093
112.867 92.132 63.5987
114.418 91.6567 63.1747
115.055 92.5937 61.9728
125.828 94.4774 64.3532
109.831 95.1021 63.1436
109.192 95.6386 65.0629
109.149 93.9799 64.4885
112.175 94.3015 62.1179
126.088 95.6363 62.9196
126.314 97.4113 62.9588
110.275 96.7797 64.6382
110.972 97.3851 64.1003
126.146 98.9213 63.2347
125.855 97.7106 63.9686
125.214 98.62 64.5506
112.632 98.2526 64.0857
113.642 99.401 63.5075
116.042 100.048 63.8176
114.837 98.4904 64.4604
118.084 100.224 63.9389
116.826 98.6705 64.6661
118.496 98.8804 64.6932
125.922 100.471 63.2193
124.5 100.041 64.442
118.032 101.613 63.5252
119.586 100.007 64.2908
120.113 101.389 63.8391
122.381 101.56 64.2096
121.075 100.212 64.6744
124.361 101.51 63.7329
122.946 100.249 64.7381
125.694 102.223 62.6464
117.454 103.083 63.0433
119.4 102.995 63.4201
121.369 102.454 63.6535
123.675 102.965 63.3989
121.655 103.704 63.312
116.25 89.1332 64.4731
114.649 89.1234 65.2472
116.308 88.2034 65.4018
118.014 87.8171 65.2771
119.026 88.8309 64.2366
120.457 87.6278 65.6365
121.261 88.8118 64.2862
122.317 88.044 66.0252
123.153 89.2881 64.7811
123.619 89.3745 66.6595
113.334 90.8774 64.2342
111.397 91.1008 65.1101
113.1 90.0342 65.0436
116.075 90.1404 63.6231
124.218 90.7396 64.9541
125.063 92.7922 65.5934
110.546 92.5784 64.5755
109.07 94.3728 66.4831
109.689 92.4221 65.0213
125.021 94.3927 66.0557
110.605 95.2986 66.3223
125.594 96.4233 64.5598
124.852 95.7927 65.8692
110.913 96.2023 65.5682
113.757 97.3873 65.0307
112.6 96.5346 65.5245
116.138 97.6006 65.6145
114.987 96.4374 66.2616
118.389 97.8667 65.7902
117.042 96.4423 66.6455
120.6 97.8719 66.2916
119.082 96.5746 66.7852
122.675 97.8352 66.3217
121.258 96.4637 67.0051
124.568 97.4728 65.6983
123.205 96.2982 66.786
120.036 98.7435 65.3786
121.848 99.0061 65.453
123.682 98.8961 65.354
116.378 87.3488 66.4149
114.379 87.5959 66.8918
115.855 86.4902 67.3635
117.588 86.0121 67.7687
118.899 86.7981 66.5424
119.729 86.225 68.2335
120.897 87.0216 67.3657
121.341 87.235 69.3739
113.013 89.3106 65.8482
111.082 89.9134 66.373
112.746 88.5304 66.7745
122.366 87.9719 68.0016
123.325 89.5899 68.3799
107.604 92.8424 66.1308
106.76 92.1904 68.2088
107.457 90.8948 66.8282
109.159 90.3238 66.5926
109.32 91.9483 65.5124
124.335 91.3745 66.543
123.625 91.3769 67.951
108.256 93.7316 67.7205
111.932 94.605 67.2439
110.577 93.5185 68.3118
114.2 94.4572 67.8318
112.746 93.6067 68.547
114.91 93.4948 69.1859
124.069 93.3031 67.1395
122.963 93.378 68.175
112.393 95.6592 66.4546
114.233 95.4675 66.8037
116.016 94.107 68.538
116.561 95.1704 67.687
118.552 95.3918 67.8909
117.875 93.8874 68.8563
120.573 95.4154 67.8731
119.567 94.0437 68.7706
122.686 95.0523 67.6929
121.442 94.0715 68.416
124.132 95.0842 66.8074
115.089 85.9858 68.507
113.569 85.9036 69.1805
114.318 84.5236 70.9993
115.885 84.8747 70.2211
117.349 85.2989 69.1333
117.947 85.1459 71.0042
112.761 87.5756 67.7236
111.586 87.0032 68.8378
112.592 86.2657 69.1371
119.443 85.7668 69.7105
120.551 86.8611 70.9248
108.318 89.7741 67.9204
106.845 90.2821 68.9008
108.214 88.7173 68.918
109.794 88.0032 68.8801
110.715 88.8179 67.6081
122.402 89.1855 69.8985
121.5 88.7745 71.158
108.012 91.7323 69.9383
108.745 92.8829 68.8237
110.358 92.3991 69.6703
110.521 91.5527 70.9545
112.157 91.719 70.9051
121.405 91.1772 70.3588
120.732 90.4213 71.3727
119.278 91.5806 71.154
122.886 90.9335 69.2676
112.38 92.6424 69.6621
117.099 93.0018 69.7767
114.551 92.536 70.2305
119.464 92.6535 70.0691
117.05 92.0553 70.806
120.936 92.9967 69.4506
122.319 92.4022 69.0335
112.701 84.9992 70.6244
111.385 84.8924 71.2162
112.604 84.0002 72.8579
114.929 84.1942 72.8917
116.491 84.7547 72.3081
117.819 85.7423 73.2999
108.618 87.4371 69.9481
107.376 87.1312 70.8537
108.605 86.0437 71.3058
109.879 85.5662 71.1582
110.781 86.3383 69.903
119.156 86.21 72.012
120.244 87.8832 72.4339
106.503 89.1225 69.5749
105.235 90.0326 71.2011
105.932 88.1324 70.4904
119.957 89.8064 72.1574
119.436 88.8539 73.0844
118.225 89.6995 73.3159
106.628 90.9386 70.5539
108.353 90.9122 71.5042
110.123 90.9479 72.0401
113.89 91.7542 71.4481
112.223 91.1126 72.6742
116.012 91.4691 71.8106
114.233 91.0696 73.1718
118.083 90.9561 72.1205
116.252 90.4454 73.239
108.759 84.7897 72.8374
107.041 85.3496 72.742
107.876 83.9748 74.5816
110.389 83.8069 74.0465
110.651 84.4649 72.4488
112.341 83.8737 74.907
114.124 84.3126 74.5129
115.869 84.9708 74.3773
117.008 86.1805 74.9036
104.459 88.1672 71.0014
103.17 87.7624 72.131
104.308 86.6668 72.4365
105.479 86.0948 72.663
106.168 87.0943 71.3
118.798 87.5755 73.7591
117.586 87.7878 74.9621
104.19 89.7028 72.5797
107.231 90.4446 72.3967
105.842 90.1455 73.5603
109.195 90.3936 73.2955
107.674 90.1648 74.4506
111.186 90.4829 73.8621
109.634 90.1799 75.1593
113.183 90.4273 74.4998
111.444 90.0348 75.709
115.038 90.0832 74.6091
113.094 89.413 76.2148
117.072 89.1578 74.3596
115.336 88.9188 75.6173
104.129 85.4201 73.941
102.291 85.1201 75.3468
103.719 84.3014 76.4662
105.369 84.0904 75.6852
106.153 84.6685 73.968
107.546 83.8579 76.4326
109.463 83.7355 75.8763
111.229 84.1816 76.5691
113.375 84.8409 76.26
115.345 85.8391 75.8215
114.245 86.2862 76.9823
102.729 86.3677 73.6406
102.007 87.5045 74.0787
101.619 86.4059 75.229
114.923 87.9149 76.6351
113.255 87.2245 77.6631
112.516 88.5498 77.1683
116.497 87.3982 75.8648
102.699 88.6889 73.4406
103.442 89.5077 74.7282
104.859 89.8778 75.166
106.598 89.9511 75.931
108.531 89.9121 76.4555
110.34 89.4545 77.2569
101.975 85.1842 77.3142
103.507 85.1269 78.4069
105.008 84.6015 78.1305
106.725 84.5397 77.8363
108.934 84.7449 77.5526
110.76 85.7194 77.6554
109.375 86.7552 78.4561
112.436 85.8681 77.4935
101.632 87.8845 75.4055
101.228 86.6268 76.9431
111.204 87.6787 78.1218
109.24 88.5718 78.3975
102.339 88.5449 76.0182
103.819 89.4141 76.8121
105.57 89.6072 77.5097
107.55 89.4502 77.9943
102.533 86.8844 78.6396
104.252 86.7151 79.0742
105.929 86.4188 78.7942
107.693 85.966 78.5834
102.431 88.2677 77.7045
104.036 88.4686 78.4901
105.813 88.4739 78.7854
107.494 87.7921 78.8578
POLYGONS 1460  5840
3 0 1 2
3 0 3 4
3 2 3 0
3 4 5 6
3 3 5 4
3 5 7 6
3 8 1 0
3 9 1 8
3 4 10 0
3 10 8 0
3 6 11 4
3 11 10 4
3 12 6 7
3 11 6 12
3 13 14 15
3 9 13 15
3 9 8 13
3 8 16 13
3 10 17 8
3 17 16 8
3 11 18 10
3 18 17 10
3 19 11 12
3 18 11 19
3 20 14 13
3 21 14 20
3 16 22 13
3 22 20 13
3 23 17 24
3 23 22 17
3 22 16 17
3 18 24 17
3 25 24 18
3 19 25 18
3 20 26 21
3 22 26 20
3 27 26 22
3 23 27 22
3 28 29 30
3 28 31 32
3 30 31 28
3 32 33 34
3 31 33 32
3 34 35 36
3 33 35 34
3 35 37 36
3 38 39 40
3 29 38 40
3 28 38 29
3 28 1 38
3 28 2 1
3 3 2 28
3 32 3 28
3 5 3 32
3 34 5 32
3 7 5 34
3 7 34 41
3 41 34 36
3 42 36 37
3 41 36 42
3 43 44 45
3 39 43 45
3 39 38 43
3 38 46 43
3 1 9 46
3 38 1 46
3 41 47 12
3 7 41 12
3 48 41 42
3 47 41 48
3 49 44 43
3 50 44 49
3 15 14 49
3 15 49 46
3 46 49 43
3 9 15 46
3 47 51 52
3 47 52 12
3 12 52 19
3 48 51 47
3 53 50 49
3 54 50 53
3 14 21 53
3 49 14 53
3 55 56 57
3 55 23 24
3 55 24 56
3 56 24 58
3 25 59 24
3 24 59 58
3 52 25 19
3 59 25 52
3 53 60 54
3 21 60 53
3 21 26 60
3 26 61 60
3 57 27 55
3 57 61 27
3 61 26 27
3 23 55 27
3 62 63 64
3 62 65 66
3 64 65 62
3 65 67 66
3 68 69 70
3 68 71 72
3 70 71 68
3 72 73 74
3 71 73 72
3 63 74 73
3 63 62 74
3 62 75 74
3 66 76 62
3 76 75 62
3 77 66 67
3 77 78 66
3 78 76 66
3 77 79 78
3 80 81 82
3 69 80 82
3 69 68 80
3 68 83 80
3 30 29 83
3 30 83 72
3 72 83 68
3 31 30 72
3 74 31 72
3 33 31 74
3 75 33 74
3 35 33 75
3 76 35 75
3 37 35 76
3 37 76 84
3 84 76 78
3 85 78 79
3 84 78 85
3 86 87 88
3 81 86 88
3 81 80 86
3 80 89 86
3 40 39 89
3 40 89 83
3 83 89 80
3 29 40 83
3 84 90 42
3 37 84 42
3 91 84 85
3 90 84 91
3 92 87 86
3 93 87 92
3 45 44 92
3 45 92 89
3 89 92 86
3 39 45 89
3 90 94 95
3 90 95 42
3 42 95 48
3 91 94 90
3 96 97 98
3 93 96 98
3 93 92 96
3 92 99 96
3 44 50 99
3 92 44 99
3 51 100 101
3 52 51 101
3 95 51 48
3 100 51 95
3 96 102 97
3 102 103 104
3 102 96 103
3 96 99 103
3 50 54 103
3 99 50 103
3 105 106 107
3 105 57 56
3 105 56 106
3 106 56 108
3 58 109 56
3 56 109 108
3 59 110 58
3 58 110 109
3 101 59 52
3 110 59 101
3 103 111 104
3 54 111 103
3 54 60 111
3 60 112 111
3 107 61 105
3 107 112 61
3 112 60 61
3 57 105 61
3 113 114 115
3 113 116 117
3 115 116 113
3 117 118 119
3 116 118 117
3 119 120 121
3 118 120 119
3 120 122 121
3 123 124 125
3 123 126 127
3 125 126 123
3 114 127 126
3 114 113 127
3 113 128 127
3 64 63 128
3 64 128 117
3 117 128 113
3 65 64 117
3 119 65 117
3 67 65 119
3 67 119 129
3 129 119 121
3 130 121 122
3 129 121 130
3 131 132 133
3 124 131 133
3 123 131 124
3 123 69 131
3 123 70 69
3 71 70 123
3 127 71 123
3 73 71 127
3 128 73 127
3 63 73 128
3 67 129 77
3 129 79 77
3 129 130 79
3 130 134 79
3 135 136 137
3 132 135 137
3 131 135 132
3 131 81 135
3 131 82 81
3 69 82 131
3 79 134 85
3 134 138 85
3 139 140 141
3 136 139 141
3 135 139 136
3 135 87 139
3 135 88 87
3 81 88 135
3 85 138 91
3 138 142 91
3 143 140 139
3 144 140 143
3 87 93 143
3 139 87 143
3 94 145 146
3 95 94 146
3 142 94 91
3 145 94 142
3 98 144 143
3 98 97 144
3 97 147 144
3 93 98 143
3 148 149 150
3 148 151 152
3 149 148 152
3 151 153 154
3 152 151 154
3 153 101 100
3 153 100 154
3 154 100 155
3 146 100 95
3 155 100 146
3 97 156 147
3 102 156 97
3 104 157 158
3 104 158 102
3 102 158 156
3 157 159 160
3 158 157 160
3 159 107 106
3 159 106 160
3 160 106 161
3 150 108 148
3 150 161 108
3 161 106 108
3 109 148 108
3 151 148 109
3 110 151 109
3 153 151 110
3 101 153 110
3 104 111 157
3 112 157 111
3 159 157 112
3 107 159 112
3 162 163 164
3 162 165 166
3 164 165 162
3 166 167 168
3 165 167 166
3 168 169 170
3 167 169 168
3 169 171 170
3 172 173 174
3 172 175 176
3 174 175 172
3 163 176 175
3 162 176 163
3 162 114 176
3 162 115 114
3 116 115 162
3 166 116 162
3 118 116 166
3 168 118 166
3 120 118 168
3 170 120 168
3 170 122 120
3 170 171 122
3 171 177 122
3 178 179 180
3 173 178 180
3 172 178 173
3 172 124 178
3 172 125 124
3 126 125 172
3 176 126 172
3 114 126 176
3 181 182 130
3 181 130 177
3 177 130 122
3 181 183 182
3 184 185 186
3 179 184 186
3 178 184 179
3 178 132 184
3 178 133 132
3 124 133 178
3 182 187 134
3 130 182 134
3 188 182 183
3 187 182 188
3 137 185 184
3 137 136 185
3 136 189 185
3 132 137 184
3 187 190 191
3 187 191 134
3 134 191 138
3 188 190 187
3 141 192 193
3 140 192 141
3 189 136 141
3 193 189 141
3 138 191 142
3 191 194 142
3 140 144 192
3 192 144 195
3 196 197 198
3 196 199 200
3 197 196 200
3 199 201 202
3 200 199 202
3 201 146 145
3 201 145 202
3 202 145 203
3 194 145 142
3 203 145 194
3 144 147 195
3 195 147 204
3 205 206 207
3 205 208 209
3 206 205 209
3 208 210 211
3 209 208 211
3 210 150 149
3 210 149 211
3 211 149 212
3 198 152 196
3 198 212 152
3 212 149 152
3 154 196 152
3 199 196 154
3 155 199 154
3 201 199 155
3 146 201 155
3 147 213 204
3 156 213 147
3 207 158 205
3 207 213 158
3 213 156 158
3 160 205 158
3 208 205 160
3 161 208 160
3 210 208 161
3 150 210 161
3 214 215 216
3 214 217 218
3 216 217 214
3 218 219 220
3 217 219 218
3 220 221 222
3 219 221 220
3 221 223 222
3 224 225 226
3 215 224 226
3 214 224 215
3 214 163 224
3 214 164 163
3 165 164 214
3 218 165 214
3 167 165 218
3 220 167 218
3 169 167 220
3 222 169 220
3 171 227 228
3 169 227 171
3 169 223 227
3 169 222 223
3 227 229 228
3 230 231 232
3 230 174 173
3 230 232 174
3 232 233 174
3 225 224 175
3 225 175 233
3 233 175 174
3 163 175 224
3 228 234 177
3 171 228 177
3 235 228 229
3 234 228 235
3 180 231 230
3 180 179 231
3 179 236 231
3 173 180 230
3 177 234 181
3 234 183 181
3 234 235 183
3 235 237 183
3 186 238 239
3 185 238 186
3 236 179 186
3 239 236 186
3 183 237 188
3 237 240 188
3 185 189 238
3 238 189 241
3 190 242 243
3 191 190 243
3 240 190 188
3 242 190 240
3 193 244 245
3 192 244 193
3 241 189 193
3 245 241 193
3 246 247 248
3 246 249 250
3 247 246 250
3 249 243 250
3 249 194 243
3 194 191 243
3 251 195 252
3 251 244 195
3 244 192 195
3 252 253 254
3 251 252 254
3 253 255 256
3 254 253 256
3 255 257 258
3 256 255 258
3 257 259 260
3 258 257 260
3 259 198 197
3 259 197 260
3 260 197 261
3 200 262 197
3 197 262 261
3 248 202 246
3 248 262 202
3 262 200 202
3 203 246 202
3 249 246 203
3 194 249 203
3 252 204 263
3 195 204 252
3 206 263 207
3 206 253 263
3 253 252 263
3 209 253 206
3 255 253 209
3 211 255 209
3 257 255 211
3 212 257 211
3 259 257 212
3 198 259 212
3 204 213 263
3 207 263 213
3 264 265 266
3 264 267 268
3 266 267 264
3 268 269 270
3 267 269 268
3 270 271 272
3 269 271 270
3 271 273 272
3 274 275 276
3 265 274 276
3 264 274 265
3 264 215 274
3 264 216 215
3 217 216 264
3 268 217 264
3 219 217 268
3 270 219 268
3 221 219 270
3 272 221 270
3 223 277 278
3 221 277 223
3 221 273 277
3 221 272 273
3 277 279 278
3 280 281 282
3 275 280 282
3 274 280 275
3 274 225 280
3 274 226 225
3 215 226 274
3 223 278 227
3 278 229 227
3 278 279 229
3 279 283 229
3 232 231 284
3 280 285 281
3 280 232 285
3 280 233 232
3 284 285 232
3 225 233 280
3 229 283 235
3 283 286 235
3 284 287 288
3 284 231 287
3 231 236 287
3 285 284 288
3 235 286 237
3 286 289 237
3 239 238 290
3 239 290 291
3 239 291 236
3 236 291 287
3 292 293 294
3 292 289 293
3 292 240 289
3 240 237 289
3 290 241 295
3 238 241 290
3 296 291 290
3 295 296 290
3 297 298 299
3 294 298 297
3 292 294 297
3 292 297 243
3 292 243 242
3 240 292 242
3 245 244 300
3 245 295 241
3 245 300 295
3 300 301 295
3 302 296 295
3 302 295 303
3 303 295 301
3 303 304 305
3 302 303 305
3 304 306 307
3 305 304 307
3 306 308 309
3 307 306 309
3 308 310 311
3 309 308 311
3 310 248 247
3 310 247 311
3 311 247 312
3 299 250 297
3 299 312 250
3 312 247 250
3 243 297 250
3 244 251 300
3 254 300 251
3 301 300 254
3 256 301 254
3 303 301 256
3 258 303 256
3 304 303 258
3 260 304 258
3 306 304 260
3 261 306 260
3 308 306 261
3 262 308 261
3 310 308 262
3 248 310 262
3 313 314 315
3 313 316 317
3 315 316 313
3 316 318 317
3 319 320 321
3 314 319 321
3 314 313 319
3 313 322 319
3 317 323 313
3 323 322 313
3 324 317 318
3 324 325 317
3 325 323 317
3 325 326 327
3 324 326 325
3 326 328 327
3 329 330 331
3 320 329 331
3 319 329 320
3 319 265 329
3 319 266 265
3 267 266 319
3 322 267 319
3 269 267 322
3 323 269 322
3 271 269 323
3 325 271 323
3 273 271 325
3 273 325 332
3 332 325 327
3 333 327 328
3 332 327 333
3 334 335 336
3 330 334 336
3 329 334 330
3 329 275 334
3 329 276 275
3 265 276 329
3 273 332 277
3 332 279 277
3 332 333 279
3 333 337 279
3 338 281 339
3 338 335 281
3 282 281 334
3 334 281 335
3 282 334 275
3 339 340 338
3 279 337 283
3 337 341 283
3 339 342 343
3 339 281 342
3 281 285 342
3 340 339 343
3 283 341 286
3 341 344 286
3 288 287 345
3 288 345 346
3 288 346 285
3 285 346 342
3 347 348 349
3 347 344 348
3 347 289 344
3 289 286 344
3 345 291 350
3 287 291 345
3 351 346 345
3 351 345 352
3 352 345 350
3 352 353 354
3 351 352 354
3 353 355 356
3 354 353 356
3 355 357 358
3 356 355 358
3 357 359 360
3 358 357 360
3 359 361 362
3 360 359 362
3 349 362 361
3 347 349 361
3 347 361 294
3 347 294 293
3 289 347 293
3 350 296 363
3 291 296 350
3 352 350 364
3 364 350 363
3 353 352 365
3 365 352 364
3 355 353 366
3 366 353 365
3 357 355 367
3 367 355 366
3 359 357 368
3 368 357 367
3 298 368 299
3 298 361 368
3 361 359 368
3 294 361 298
3 296 302 363
3 305 363 302
3 364 363 305
3 307 364 305
3 365 364 307
3 309 365 307
3 366 365 309
3 311 366 309
3 367 366 311
3 312 367 311
3 368 367 312
3 299 368 312
3 369 370 371
3 369 372 373
3 371 372 369
3 373 374 375
3 372 374 373
3 374 376 375
3 377 378 379
3 377 380 381
3 379 380 377
3 370 381 380
3 369 381 370
3 369 314 381
3 369 315 314
3 316 315 369
3 373 316 369
3 318 316 373
3 318 373 382
3 382 373 375
3 383 375 376
3 383 384 375
3 384 382 375
3 383 385 384
3 386 387 388
3 378 386 388
3 378 377 386
3 377 389 386
3 321 320 389
3 321 389 381
3 381 389 377
3 314 321 381
3 318 382 324
3 326 324 382
3 384 326 382
3 384 328 326
3 384 385 328
3 385 390 328
3 391 387 386
3 392 387 391
3 331 330 391
3 331 391 389
3 389 391 386
3 320 331 389
3 328 390 333
3 390 393 333
3 394 335 395
3 394 392 335
3 336 335 391
3 391 335 392
3 336 391 330
3 395 396 394
3 333 393 337
3 393 397 337
3 335 338 395
3 340 398 399
3 338 340 399
3 338 399 396
3 338 396 395
3 399 398 400
3 337 397 341
3 397 401 341
3 343 342 402
3 343 398 340
3 343 402 398
3 402 403 398
3 404 400 398
3 403 404 398
3 405 406 407
3 405 401 406
3 405 344 401
3 344 341 401
3 402 346 408
3 342 346 402
3 403 402 409
3 409 402 408
3 410 404 403
3 410 403 411
3 411 403 409
3 411 412 413
3 410 411 413
3 412 414 415
3 413 412 415
3 414 416 417
3 415 414 417
3 407 417 416
3 405 407 416
3 405 416 349
3 405 349 348
3 344 405 348
3 346 351 408
3 354 408 351
3 409 408 354
3 356 409 354
3 411 409 356
3 358 411 356
3 412 411 358
3 360 412 358
3 414 412 360
3 362 414 360
3 416 414 362
3 349 416 362
3 418 419 420
3 418 421 422
3 420 421 418
3 422 423 424
3 421 423 422
3 424 425 426
3 423 425 424
3 425 427 426
3 428 429 430
3 419 428 430
3 419 418 428
3 418 431 428
3 371 370 431
3 371 431 422
3 422 431 418
3 372 371 422
3 424 372 422
3 374 372 424
3 426 374 424
3 376 432 433
3 374 432 376
3 374 427 432
3 374 426 427
3 432 434 433
3 435 436 437
3 429 435 437
3 428 435 429
3 428 378 435
3 428 379 378
3 380 379 428
3 431 380 428
3 370 380 431
3 376 433 383
3 433 385 383
3 433 434 385
3 434 438 385
3 388 436 435
3 388 387 436
3 387 439 436
3 378 388 435
3 385 438 390
3 438 440 390
3 441 392 442
3 441 439 392
3 439 387 392
3 442 443 444
3 441 442 444
3 444 443 445
3 390 440 393
3 440 446 393
3 392 394 442
3 396 442 394
3 396 447 442
3 447 443 442
3 448 445 443
3 447 448 443
3 449 450 451
3 449 446 450
3 449 397 446
3 397 393 446
3 396 399 447
3 400 452 453
3 399 400 453
3 399 453 448
3 399 448 447
3 452 454 455
3 453 452 455
3 455 454 456
3 457 458 459
3 451 458 457
3 451 457 449
3 449 457 460
3 397 460 401
3 449 460 397
3 452 404 461
3 400 404 452
3 454 452 462
3 462 452 461
3 463 456 454
3 463 454 464
3 464 454 462
3 459 463 464
3 459 464 457
3 457 464 465
3 406 465 407
3 406 460 465
3 460 457 465
3 401 460 406
3 404 410 461
3 413 461 410
3 462 461 413
3 415 462 413
3 464 462 415
3 417 464 415
3 465 464 417
3 407 465 417
3 466 467 468
3 466 469 470
3 468 469 466
3 470 471 472
3 469 471 470
3 472 473 474
3 471 473 472
3 473 475 474
3 476 477 478
3 476 479 480
3 478 479 476
3 467 480 479
3 466 480 467
3 466 419 480
3 466 420 419
3 421 420 466
3 470 421 466
3 423 421 470
3 472 423 470
3 425 423 472
3 474 425 472
3 474 427 425
3 474 475 427
3 475 481 427
3 482 483 484
3 477 482 484
3 477 476 482
3 476 485 482
3 430 429 485
3 430 485 480
3 480 485 476
3 419 430 480
3 427 481 486
3 432 427 486
3 486 434 432
3 487 434 486
3 482 488 483
3 437 436 489
3 437 489 482
3 437 482 485
3 482 489 488
3 429 437 485
3 490 491 492
3 490 487 491
3 490 438 487
3 438 434 487
3 493 439 494
3 493 489 439
3 489 436 439
3 494 495 496
3 493 494 496
3 495 497 498
3 496 495 498
3 498 497 499
3 500 490 492
3 501 500 492
3 438 500 440
3 490 500 438
3 439 441 494
3 444 494 441
3 495 494 444
3 445 495 444
3 445 502 495
3 502 497 495
3 503 499 497
3 503 497 504
3 504 497 502
3 504 505 506
3 503 504 506
3 505 507 508
3 506 505 508
3 501 508 507
3 501 507 500
3 500 507 509
3 440 509 446
3 500 509 440
3 502 448 510
3 445 448 502
3 504 502 511
3 511 502 510
3 505 504 512
3 512 504 511
3 507 505 513
3 513 505 512
3 450 513 451
3 450 509 513
3 509 507 513
3 446 509 450
3 448 453 510
3 455 510 453
3 511 510 455
3 456 511 455
3 456 514 511
3 514 512 511
3 458 514 459
3 458 513 514
3 513 512 514
3 451 513 458
3 456 463 514
3 459 514 463
3 515 516 517
3 515 518 519
3 517 518 515
3 519 520 521
3 518 520 519
3 521 522 523
3 520 522 521
3 522 524 523
3 525 526 527
3 516 525 527
3 516 515 525
3 515 528 525
3 468 467 528
3 468 528 519
3 519 528 515
3 469 468 519
3 521 469 519
3 471 469 521
3 523 471 521
3 523 524 529
3 523 529 471
3 471 529 473
3 529 475 473
3 530 475 529
3 531 532 533
3 526 531 533
3 525 531 526
3 525 477 531
3 525 478 477
3 479 478 525
3 528 479 525
3 467 479 528
3 475 530 481
3 530 534 481
3 484 532 531
3 484 483 532
3 483 535 532
3 477 484 531
3 536 486 481
3 536 481 537
3 537 481 534
3 486 536 487
3 483 538 535
3 488 538 483
3 489 539 540
3 489 540 488
3 488 540 538
3 539 541 542
3 540 539 542
3 541 543 544
3 542 541 544
3 543 545 546
3 544 543 546
3 545 547 548
3 546 545 548
3 547 549 550
3 548 547 550
3 537 550 549
3 536 537 549
3 536 549 492
3 536 492 491
3 487 536 491
3 489 493 539
3 496 539 493
3 541 539 496
3 498 541 496
3 543 541 498
3 499 543 498
3 499 551 543
3 551 545 543
3 547 545 552
3 552 545 551
3 549 547 553
3 553 547 552
3 492 553 501
3 549 553 492
3 499 503 551
3 506 551 503
3 552 551 506
3 508 552 506
3 553 552 508
3 501 553 508
3 554 555 556
3 554 557 558
3 556 557 554
3 558 559 560
3 557 559 558
3 559 561 560
3 562 563 564
3 555 562 564
3 554 562 555
3 554 516 562
3 554 517 516
3 518 517 554
3 558 518 554
3 520 518 558
3 560 520 558
3 560 561 565
3 560 565 520
3 520 565 522
3 565 524 522
3 566 524 565
3 567 568 569
3 567 570 571
3 569 570 567
3 563 571 570
3 562 571 563
3 562 526 571
3 562 527 526
3 516 527 562
3 572 529 524
3 572 524 573
3 573 524 566
3 529 572 530
3 567 574 568
3 571 532 567
3 571 533 532
3 567 532 574
3 575 576 532
3 574 532 576
3 575 577 578
3 575 578 576
3 571 526 533
3 578 577 579
3 580 572 573
3 581 580 573
3 530 580 534
3 572 580 530
3 575 535 582
3 532 535 575
3 577 575 583
3 583 575 582
3 584 579 577
3 584 577 585
3 585 577 583
3 585 586 587
3 584 585 587
3 586 588 589
3 587 586 589
3 588 590 591
3 589 588 591
3 581 591 590
3 581 590 580
3 580 590 592
3 534 592 537
3 580 592 534
3 535 538 582
3 540 582 538
3 583 582 540
3 542 583 540
3 585 583 542
3 544 585 542
3 586 585 544
3 546 586 544
3 588 586 546
3 548 588 546
3 590 588 548
3 550 590 548
3 592 590 550
3 537 592 550
3 593 594 595
3 593 596 597
3 595 596 593
3 596 598 597
3 599 600 601
3 594 599 601
3 593 599 594
3 593 555 599
3 593 556 555
3 557 556 593
3 597 557 593
3 597 598 602
3 597 602 557
3 557 602 559
3 602 561 559
3 603 561 602
3 604 605 606
3 604 607 608
3 606 607 604
3 600 608 607
3 599 608 600
3 599 563 608
3 599 564 563
3 555 564 599
3 609 565 561
3 609 561 610
3 610 561 603
3 565 609 566
3 611 568 612
3 611 605 568
3 569 568 604
3 604 568 605
3 613 614 611
3 613 611 612
3 608 570 604
3 604 570 569
3 570 608 563
3 613 615 614
3 616 617 618
3 610 617 616
3 610 616 609
3 609 616 619
3 566 619 573
3 609 619 566
3 568 574 612
3 576 612 574
3 613 612 576
3 613 620 615
3 613 576 620
3 576 578 620
3 579 621 622
3 579 622 578
3 578 622 620
3 621 623 624
3 622 621 624
3 618 624 623
3 618 623 616
3 616 623 625
3 619 616 626
3 626 616 625
3 573 626 581
3 619 626 573
3 579 584 621
3 587 621 584
3 623 621 587
3 589 623 587
3 625 623 589
3 591 625 589
3 626 625 591
3 581 626 591
3 627 628 629
3 627 595 594
3 627 629 595
3 629 630 595
3 596 595 631
3 595 630 631
3 631 598 596
3 632 598 631
3 633 634 635
3 633 636 637
3 635 636 633
3 628 637 636
3 627 637 628
3 627 600 637
3 627 601 600
3 594 601 627
3 598 632 638
3 602 598 638
3 638 603 602
3 639 603 638
3 640 641 642
3 634 640 642
3 633 640 634
3 633 605 640
3 633 606 605
3 607 606 633
3 637 607 633
3 600 607 637
3 643 644 645
3 643 639 644
3 643 610 639
3 610 603 639
3 640 646 641
3 605 646 640
3 605 611 646
3 611 647 646
3 614 648 611
3 611 648 647
3 615 649 650
3 615 650 614
3 614 650 648
3 649 651 652
3 650 649 652
3 651 653 654
3 652 651 654
3 645 654 653
3 643 645 653
3 643 653 618
3 643 618 617
3 610 643 617
3 615 620 649
3 622 649 620
3 651 649 622
3 624 651 622
3 653 651 624
3 618 653 624
3 655 656 657
3 655 658 659
3 657 658 655
3 659 629 628
3 659 658 629
3 658 660 629
3 630 629 661
3 629 660 661
3 631 630 662
3 630 661 662
3 662 632 631
3 663 632 662
3 664 665 666
3 664 667 668
3 666 667 664
3 656 668 667
3 655 668 656
3 655 634 668
3 655 635 634
3 636 635 655
3 659 636 655
3 628 636 659
3 669 638 632
3 669 632 670
3 670 632 663
3 638 669 639
3 664 671 665
3 668 641 664
3 668 642 641
3 664 641 671
3 672 673 641
3 671 641 673
3 672 674 675
3 672 675 673
3 668 634 642
3 674 676 677
3 675 674 677
3 676 678 679
3 677 676 679
3 678 680 681
3 679 678 681
3 680 682 683
3 681 680 683
3 670 683 682
3 669 670 682
3 669 682 645
3 669 645 644
3 639 669 644
3 641 646 672
3 647 672 646
3 674 672 647
3 648 674 647
3 676 674 648
3 650 676 648
3 678 676 650
3 652 678 650
3 680 678 652
3 654 680 652
3 682 680 654
3 645 682 654
3 684 685 686
3 684 687 688
3 686 687 684
3 688 657 656
3 688 687 657
3 687 689 657
3 658 657 690
3 657 689 690
3 660 658 691
3 658 690 691
3 661 660 692
3 660 691 692
3 693 692 694
3 693 662 692
3 662 661 692
3 662 693 663
3 695 696 697
3 685 695 697
3 684 695 685
3 684 665 695
3 684 666 665
3 667 666 684
3 688 667 684
3 656 667 688
3 698 699 700
3 694 699 698
3 694 698 693
3 693 698 701
3 663 701 670
3 693 701 663
3 695 702 696
3 665 702 695
3 665 671 702
3 671 703 702
3 673 704 671
3 671 704 703
3 675 705 673
3 673 705 704
3 677 706 675
3 675 706 705
3 679 707 677
3 677 707 706
3 700 681 698
3 700 707 681
3 707 679 681
3 683 698 681
3 701 698 683
3 670 701 683
3 686 708 709
3 685 708 686
3 687 686 710
3 686 709 710
3 689 687 711
3 687 710 711
3 690 689 712
3 689 711 712
3 713 712 714
3 713 691 712
3 691 690 712
3 691 715 692
3 713 715 691
3 692 715 694
3 697 696 716
3 697 716 717
3 697 717 685
3 685 717 708
3 718 713 714
3 719 718 714
3 699 718 700
3 699 715 718
3 715 713 718
3 694 715 699
3 696 702 716
3 716 720 717
3 716 702 720
3 702 703 720
3 704 721 703
3 703 721 720
3 705 722 704
3 704 722 721
3 706 723 705
3 705 723 722
3 719 707 718
3 719 723 707
3 723 706 707
3 700 718 707
3 709 708 724
3 709 725 710
3 724 725 709
3 710 726 711
3 725 726 710
3 711 727 712
3 726 727 711
3 712 727 714
3 724 717 728
3 708 717 724
3 725 724 729
3 729 724 728
3 726 725 730
3 730 725 729
3 727 726 731
3 731 726 730
3 714 731 719
3 727 731 714
3 717 720 728
3 721 728 720
3 729 728 721
3 722 729 721
3 730 729 722
3 723 730 722
3 731 730 723
3 719 731 723
