# Supplementary material for: Subcortical shape biomarkers reveal limbic and basal ganglia damage in anti-LGI1 encephalitis
Source: Front Immunol. 2025 Jul 4;16:1623577. doi: 10.3389/fimmu.2025.1623577 (PMC12270846; doi:10.3389/fimmu.2025.1623577)
Supplement: Supplementary file 1 [file DataSheet1.zip › raw data/wmN03-L_Pall_first.vtk]

# vtk DataFile Version 3.0
this file was written using fslvtkio
ASCII
DATASET POLYDATA
POINTS 642 float
113.125 126.001 71.5278
102.18 126.149 70.7544
107.094 118.263 71.7318
116.844 114.757 72.2961
112.328 121.535 78.16
113.67 120.269 66.878
106.2 120.861 66.0459
106.726 122.635 77.3903
106.665 131.536 75.6334
112.026 113.242 76.7415
112.113 112.607 68.629
107.018 129.27 67.2505
105.679 127.28 78.0932
109.688 127.231 78.0233
109.575 121.822 80.3107
109.606 117.794 77.8844
113.333 116.15 79.6432
106.074 125.272 66.3198
110.036 120.394 66.3288
110.571 125.18 67.0789
109.142 116.418 66.8323
114.011 115.353 67.158
114.968 117.313 75.8329
112.768 124.286 75.1103
115.76 120.5 71.9203
116.537 116.866 68.5967
114.105 123.737 68.3859
103.744 125.532 74.8976
106.991 120.297 74.6497
103.861 122.073 71.0541
102.554 123.879 66.8269
105.876 119.185 68.4661
110.437 128.869 68.9765
109.798 129.518 73.5198
105.313 132.581 70.2725
102.818 128.994 68.293
102.553 130.229 73.1737
116.701 110.664 69.3836
112.482 110.943 72.5145
115.902 111.293 75.734
108.938 114.532 70.2328
109.396 115.13 74.3614
107.804 127.585 78.812
109.7 124.789 79.8475
107.497 124.716 79.6326
111.316 121.815 79.8363
110.995 124.463 78.2341
108.339 129.679 77.144
105.952 129.656 77.0318
105.665 124.69 78.2061
107.83 122.246 79.1199
109.4 119.779 79.3038
111.515 119.095 80.3884
111.201 116.682 79.5748
112.906 118.93 78.9993
108.193 120.343 77.5711
110.59 115.39 77.4731
112.632 114.234 78.7419
108.107 122.991 66.2111
110.178 122.777 66.7221
108.364 125.134 66.7497
112.035 122.669 67.0499
111.901 120.24 66.5732
108.124 120.699 66.0428
106.15 123.113 65.974
106.666 127.127 67.0143
108.921 127.293 67.0033
111.56 115.979 66.8534
111.906 117.897 66.3771
109.595 118.393 66.2286
113.776 117.902 66.6427
113.204 113.734 67.7602
110.719 114.486 67.7485
107.557 118.783 66.4081
114.221 120.964 75.5755
114.477 122.343 73.7122
115.515 119.156 74.0884
114.459 123.276 71.7067
112.994 125.237 73.3523
112.538 123.027 76.7123
113.745 119.479 77.0768
116.021 115.949 74.1912
116.457 117.701 72.2192
116.393 118.836 70.146
115.219 122.105 70.0388
115.677 120.386 68.385
113.625 124.929 69.906
116.988 115.783 70.3591
115.348 118.725 67.2486
114.083 122.043 67.4018
105.226 122.976 74.7322
105.234 121.442 73.1336
103.868 123.637 73.0448
105.472 120.301 71.4528
106.816 119.209 73.2097
107.018 121.614 75.9058
104.953 124.047 76.4256
103.058 125.872 72.7432
102.869 124.004 70.8459
102.85 122.701 68.9236
104.743 120.642 69.628
103.771 121.291 67.5607
106.557 118.729 70.1233
101.948 124.904 68.7269
104.329 122.431 66.2353
105.721 119.839 66.9859
109.922 129.672 71.1459
107.739 131.664 72.075
107.744 130.979 69.5475
105.892 132.618 73.2225
108.368 130.949 74.7814
111.658 127.95 72.5212
112.07 127.613 70.2501
108.948 129.379 67.6891
105.857 131.315 67.964
103.546 131.822 68.2931
103.394 132.331 71.8388
101.621 130.229 70.3206
104.398 131.184 74.7207
104.909 129.212 67.5855
101.781 127.515 69.4795
101.843 128.172 72.1294
114.618 109.084 70.7128
114.519 109.702 74.3113
117.13 109.75 72.4768
113.906 111.789 76.8126
112.134 111.933 74.808
112.191 111.305 70.1964
114.3 111.382 68.8681
117.324 112.536 70.8989
116.5 112.917 73.7941
109.265 114.534 72.2276
110.663 112.722 73.4945
110.578 112.353 71.268
110.633 114.24 75.6109
108.205 116.669 73.0171
108.019 116.443 70.9547
110.275 113.401 69.1841
111.154 125.895 76.4765
109.818 128.623 75.8609
111.537 127.17 74.4724
112.504 126.541 68.4509
110.906 127.402 67.2942
112.577 124.552 67.3013
114.606 113.48 78.1816
114.114 116.58 77.722
115.517 114.207 75.9507
117.038 113.718 68.8694
115.48 116.074 67.4446
115.463 112.927 67.9812
103.994 129.039 75.8206
104.313 126.38 76.7535
102.746 127.824 74.2635
102.615 126.259 67.595
104.279 124.582 66.1135
104.449 127.088 67.2956
108.073 117.811 74.4887
108.33 119.165 76.1485
109.454 116.663 75.9702
108.763 115.316 68.3096
107.327 117.644 67.5863
107.598 116.884 69.3709
108.749 126.305 79.4853
108.585 124.856 79.844
107.651 126.189 79.3357
108.527 123.447 80.0346
109.512 123.427 80.1715
109.67 126.135 79.1191
108.881 127.467 78.7233
106.728 127.382 78.6488
106.664 126.033 78.9895
110.454 123.392 79.9787
110.425 124.762 79.1881
111.049 123.266 79.1394
110.334 125.878 78.2637
110.454 121.95 80.2656
111.791 121.812 79.0052
111.6 122.991 78.3062
108.081 128.694 78.1703
106.824 128.639 78.1165
107.187 129.719 77.3328
105.766 128.496 77.6616
109.017 128.49 77.7328
107.543 130.783 76.6274
106.331 130.709 76.5042
106.502 124.791 79.0187
107.577 123.457 79.4957
106.705 123.529 78.7288
108.629 122.138 79.8617
105.758 125.913 78.404
106.167 123.551 77.942
107.203 122.467 78.2931
110.345 119.376 80.1093
111.356 117.814 80.2278
110.328 118.219 79.6195
112.259 116.397 80.0358
112.477 117.627 80.2167
110.551 120.486 80.4622
109.371 120.758 79.9751
109.635 118.63 78.7586
110.316 117.278 78.8784
112.3 119.074 79.9212
111.357 120.669 80.2849
112.119 120.505 79.3374
113.19 117.64 79.4921
112.622 120.289 78.5546
108.506 121.036 79.3006
108.784 119.964 78.4389
107.895 121.243 78.2902
108.976 119.076 77.8
107.427 121.579 77.5033
110.767 116.042 78.5728
111.845 115.468 79.3685
111.531 114.9 78.3126
112.995 115.064 79.4153
110.103 116.588 77.813
111.342 114.351 77.308
112.195 113.764 77.816
109.148 122.9 66.4783
109.321 124.053 66.7439
108.222 124.128 66.4543
109.481 125.082 66.8778
110.269 124.027 66.9641
110.018 121.644 66.458
109.081 121.798 66.247
107.185 124.238 66.1515
107.302 125.123 66.4715
111.081 122.779 66.8993
110.966 121.51 66.6283
111.911 121.45 66.8026
110.925 120.373 66.4894
111.254 123.981 67.1649
112.813 121.449 66.9816
112.811 120.242 66.6687
108.147 121.865 66.0887
107.112 123.146 66.0934
107.178 121.893 65.9498
106.128 124.316 65.9712
109.07 120.678 66.1663
107.16 120.796 65.9447
106.269 121.9 65.9433
107.542 126.098 66.7785
108.674 126.145 66.9694
107.787 127.234 67.0055
109.732 126.189 66.9618
106.431 126.086 66.736
106.873 128.218 67.0884
107.99 128.33 67.0454
111.702 116.909 66.5394
110.718 118.188 66.2715
110.502 117.106 66.3931
109.855 119.389 66.2018
110.971 119.129 66.3022
112.896 116.627 66.7087
112.768 115.712 67.0197
110.328 116.212 66.7314
109.432 117.294 66.4078
111.827 119.154 66.3926
112.859 117.852 66.5063
112.851 119.107 66.4441
113.839 116.606 66.8409
113.723 119.13 66.6106
112.436 114.884 67.3114
111.137 115.206 67.1823
111.944 114.149 67.7155
109.984 115.468 67.182
113.651 114.514 67.403
112.647 113.118 68.1178
111.461 113.568 68.1803
108.594 118.519 66.2402
108.883 119.56 66.0789
107.818 119.666 66.0874
108.415 117.625 66.6023
106.868 119.842 66.1555
114.387 121.73 74.6627
115.082 120.803 73.8545
114.897 120.091 74.8244
115.621 119.981 73.0957
115.156 121.337 72.9104
113.641 123.209 74.4649
113.664 122.595 75.298
114.636 119.241 75.6937
115.186 118.383 74.9999
114.486 122.749 72.7177
113.705 123.759 73.5532
113.82 124.231 72.6189
112.936 124.715 74.2298
115.103 121.836 71.8683
113.827 124.611 71.6303
113.14 125.569 72.4131
113.443 122.041 76.1246
113.957 120.226 76.3277
113.202 121.352 76.9395
114.352 118.367 76.4179
112.749 123.556 75.8597
112.377 122.353 77.5097
113.041 120.55 77.6344
115.718 117.61 74.2132
115.983 118.505 73.176
116.234 116.987 73.3013
116.117 119.151 72.1374
115.493 116.649 75.0437
116.498 115.453 73.2682
116.657 116.254 72.3031
115.892 120.518 70.1278
115.511 121.299 69.1888
116.164 119.674 69.2454
115.069 122.025 68.4333
114.755 122.781 69.1014
115.549 121.255 70.9435
116.152 119.77 70.9985
116.501 117.986 69.2964
116.199 118.735 68.4738
114.469 123.45 69.8841
114.903 122.641 70.9008
114.134 124.055 70.7389
113.898 124.253 69.1399
113.449 125.414 70.7681
116.443 118.368 71.2191
116.708 117.37 70.2309
116.746 116.825 71.2971
116.817 116.367 69.4153
116.956 115.297 71.3804
115.603 119.58 67.7316
115.021 121.291 67.7939
114.811 120.416 67.2469
114.281 122.882 67.8672
116.068 117.908 67.8576
114.507 119.517 66.9393
113.826 121.201 67.109
105.299 122.126 73.9293
104.424 122.443 73.1213
104.508 123.287 73.9495
103.794 122.757 72.2025
104.447 121.822 72.1997
106.086 121.037 74.0021
106.079 121.786 74.6099
104.412 124.146 74.7393
103.894 124.516 73.9692
105.258 120.872 72.3193
106.031 120.413 73.2425
106.117 119.881 72.4033
106.8 119.795 73.9597
104.652 121.214 71.3267
106.32 119.351 71.5609
106.876 118.798 72.4102
106.146 122.342 75.3229
105.06 123.55 75.5399
106.005 122.974 76.1573
104.276 124.752 75.6297
106.958 121.063 75.1858
106.898 122.187 76.6234
105.874 123.42 76.9955
103.49 124.785 72.9501
103.366 123.8 71.9957
103.009 124.942 71.7789
103.329 122.995 71.0803
103.416 125.683 73.8863
102.61 126.055 71.6967
102.526 125.12 70.7327
103.755 121.594 69.3862
104.191 120.919 68.6434
103.224 122.022 68.2316
104.741 120.362 67.9606
105.213 119.998 68.868
104.246 121.376 70.3265
103.415 122.334 69.9864
102.402 123.14 67.8393
103.004 122.515 67.1858
105.626 119.751 69.7889
105.077 120.522 70.6004
106.012 119.542 70.7136
106.151 118.931 69.3047
106.852 118.548 70.9587
102.912 123.267 69.9841
102.255 123.692 68.8107
102.355 124.388 69.8521
102.021 124.325 67.7405
102.024 125.501 69.7905
103.869 121.889 66.774
104.691 120.65 67.1752
104.854 121.096 66.4366
105.667 119.552 67.7272
103.372 123.137 66.481
105.396 121.601 66.1156
105.916 120.251 66.4045
108.744 130.614 71.5574
107.68 131.395 70.7724
108.861 130.418 70.3674
106.591 131.914 69.9101
106.671 132.29 71.1734
108.781 130.649 72.7298
109.746 129.802 72.3013
109.972 129.452 69.9718
109.064 130.057 69.2936
106.974 132.354 72.6309
108.069 131.36 73.4429
107.312 132.122 74.1297
109.029 130.315 74.0053
105.646 132.705 71.7378
106.223 132.127 74.5383
107.688 131.479 75.4272
110.803 128.908 71.8482
110.952 128.705 70.6071
111.777 127.929 71.3321
111.198 128.297 69.6244
110.736 128.858 72.9743
112.45 126.988 72.0762
112.678 126.852 70.9233
108.272 130.323 68.5342
106.849 131.316 68.7487
107.375 130.433 67.807
105.545 132.094 68.9945
109.582 129.279 68.3557
108.044 129.357 67.426
106.459 130.184 67.5143
103.204 132.369 70.0008
102.335 131.677 70.8367
102.372 131.507 69.3926
101.934 130.498 71.6504
102.717 131.41 72.3771
104.307 132.682 71.0362
104.3 132.421 69.1226
102.954 130.583 68.4585
102.028 129.984 69.103
103.735 131.863 73.2287
104.645 132.594 72.5602
105.03 132.076 74.047
103.386 130.851 73.8513
105.523 131.414 75.3529
104.786 131.805 67.9622
104.088 130.613 67.9081
105.39 130.346 67.6108
103.768 129.358 67.9606
105.996 129.172 67.3193
101.496 128.965 69.7606
101.511 129.283 71.3476
101.658 127.943 70.7406
102.033 129.337 72.6029
102.099 128.42 68.7698
101.844 126.73 70.1546
102.035 127.117 71.4957
114.691 108.912 72.5864
116.027 108.918 73.6765
116.157 108.657 71.55
116.578 110.145 74.1492
115.551 109.919 75.1069
113.571 109.937 73.2199
113.568 109.635 71.818
115.932 109.372 69.9229
117.162 109.621 70.6603
114.3 110.571 75.649
113.331 110.704 74.5192
113.085 111.699 75.7606
112.501 111.184 73.6736
115.011 111.146 76.4815
112.821 112.584 76.7984
111.887 112.702 75.6904
113.303 110.15 70.5293
114.529 110.017 69.5232
113.147 111.334 69.4936
115.519 110.66 68.9773
112.465 110.783 71.3216
111.969 111.952 69.2847
113.158 112.086 68.721
117.37 110.94 71.5436
116.893 111.27 73.266
117.042 112.714 72.4029
116.322 111.818 74.6269
117.356 111.231 70.1784
117.076 113.715 71.6003
116.675 113.955 73.1004
109.935 113.61 72.8169
110.672 112.347 72.3826
109.903 113.449 71.7572
111.494 111.459 71.8247
111.532 111.659 73.0756
109.972 113.923 73.869
109.36 114.657 73.2878
109.191 114.339 71.2229
109.762 113.452 70.8042
111.378 112.157 74.1124
110.596 113.465 74.4318
111.227 113.029 75.1847
110.025 114.556 74.9457
111.315 113.792 76.2792
108.733 115.554 72.6503
108.657 115.397 71.5962
108.152 116.525 71.9521
108.479 115.377 70.6923
108.824 115.81 73.6538
107.661 117.51 72.3294
107.605 117.437 71.3251
110.353 112.88 70.2344
111.294 111.646 70.7435
111.126 112.295 69.7308
109.59 113.867 69.7896
111.131 112.957 68.8123
110.449 127.265 76.2243
110.667 127.933 75.1453
111.358 126.53 75.4497
110.745 128.449 74.0493
109.868 129.13 74.7154
109.762 127.996 77.006
110.406 126.578 77.2707
111.959 125.164 75.7742
112.159 125.764 74.8567
109.117 129.797 75.2537
109.116 129.176 76.5594
108.419 130.449 76.0768
111.071 125.268 77.3725
111.87 124.426 76.5105
111.708 123.73 77.4206
112.259 126.162 73.9638
111.588 127.682 73.5145
112.36 126.586 72.9726
111.79 127.138 67.7623
111.775 126.04 67.1594
112.65 125.634 67.6752
111.618 124.93 67.1452
110.818 126.268 67.063
110.783 128.317 67.9837
111.577 127.791 68.6702
113.293 125.175 68.4114
113.421 124.328 67.7476
109.975 127.236 67.0616
109.984 128.406 67.4975
109.022 128.382 67.1207
112.286 127.142 69.3244
113.142 125.728 69.1741
112.951 126.344 70.1304
113.391 123.325 67.3945
112.279 123.662 67.1984
113.071 122.388 67.1656
114.484 115.044 78.0062
114.867 115.406 76.8766
115.159 113.723 77.0409
115.238 115.792 75.9382
114.574 116.897 76.7793
113.764 116.38 78.7359
113.976 114.786 78.95
115.248 112.291 77.0807
115.736 112.692 75.8456
113.95 118.011 77.3437
113.528 117.748 78.424
113.266 119.195 77.9785
113.6 113.926 78.74
114.285 112.456 77.6301
113.008 113.138 77.7376
116.023 113.358 74.9258
115.768 115.122 75.1113
116.25 114.475 74.0855
116.358 114.757 68.0013
115.64 114.369 67.5792
116.44 113.103 68.237
114.77 114.178 67.4828
114.796 115.682 67.2505
116.127 116.358 67.9387
116.831 115.294 68.6766
117.102 112.068 69.0786
116.159 111.678 68.5372
114.622 116.962 67.0212
115.507 117.443 67.2874
114.551 118.345 66.9149
117.076 114.906 69.5412
117.253 113.048 69.8165
117.203 114.306 70.6472
115.05 112.02 68.3877
114.25 113.369 67.7727
113.69 112.602 68.3027
104.04 127.729 76.4635
103.472 127.173 75.5844
103.247 128.497 75.117
103.215 126.672 74.6051
103.907 125.955 75.8368
104.935 126.786 77.5446
104.822 128.153 77.0766
103.203 129.763 74.5356
102.515 129.026 73.8325
104.444 125.07 76.5463
104.948 125.589 77.5814
105.249 124.309 77.338
104.941 129.275 76.5513
104.144 130.144 75.2308
105.231 130.435 75.9673
102.294 127.998 73.2195
102.95 126.618 73.6465
102.465 126.906 72.4576
103.359 125.465 66.7817
104.317 125.796 66.7665
103.484 126.717 67.3715
105.232 126.105 66.8047
105.134 124.995 66.2023
103.373 124.275 66.3713
102.491 125.065 67.0804
102.755 127.573 68.0189
103.611 128.063 67.7508
105.273 123.872 65.9856
104.223 123.458 66.1
105.339 122.606 66.0856
102.115 125.529 68.0585
102.178 126.963 68.4594
101.88 126.135 69.1605
104.659 128.115 67.5214
105.61 126.937 67.1147
105.809 128.071 67.2059
108.165 118.503 75.2849
108.922 117.877 76.1163
108.795 117.24 75.1124
109.53 117.181 76.9891
108.938 118.47 77.0282
107.722 119.727 75.3215
107.476 119.04 74.6252
108.767 116.524 74.3672
109.373 115.984 75.0772
108.299 119.769 76.8481
107.666 120.415 75.8693
107.58 121.062 76.7202
107.388 118.541 73.8699
108.156 117.23 73.7142
107.497 118.048 72.978
109.895 115.435 75.6011
109.977 116.072 76.664
110.567 114.843 76.4762
108.018 116.444 67.945
107.395 117.364 68.4848
108.013 116.018 68.8932
106.72 118.035 68.8844
106.512 118.344 68.0135
108.206 116.996 67.1734
108.893 115.819 67.467
108.802 114.896 69.2623
108.235 115.658 69.8391
106.439 118.759 67.3584
107.401 118.14 66.9434
106.601 119.256 66.6265
109.664 114.925 67.8508
109.549 114.422 68.8108
110.493 113.934 68.3911
107.842 116.63 70.155
107.024 117.886 69.666
107.4 117.704 70.5229
POLYGONS 1280  5120
3 164 162 163
3 163 44 164
3 162 43 163
3 164 42 162
3 166 165 163
3 163 43 166
3 165 44 163
3 166 14 165
3 168 167 162
3 162 42 168
3 167 43 162
3 168 13 167
3 170 169 164
3 164 44 170
3 169 42 164
3 170 12 169
3 173 171 172
3 172 46 173
3 171 43 172
3 173 45 171
3 167 174 172
3 172 43 167
3 174 46 172
3 167 13 174
3 175 166 171
3 171 45 175
3 166 43 171
3 175 14 166
3 177 176 173
3 173 46 177
3 176 45 173
3 177 4 176
3 180 178 179
3 179 48 180
3 178 42 179
3 180 47 178
3 169 181 179
3 179 42 169
3 181 48 179
3 169 12 181
3 182 168 178
3 178 47 182
3 168 42 178
3 182 13 168
3 184 183 180
3 180 48 184
3 183 47 180
3 184 8 183
3 187 185 186
3 186 50 187
3 185 44 186
3 187 49 185
3 165 188 186
3 186 44 165
3 188 50 186
3 165 14 188
3 189 170 185
3 185 49 189
3 170 44 185
3 189 12 170
3 191 190 187
3 187 50 191
3 190 49 187
3 191 7 190
3 194 192 193
3 193 53 194
3 192 52 193
3 194 51 192
3 196 195 193
3 193 52 196
3 195 53 193
3 196 16 195
3 198 197 192
3 192 51 198
3 197 52 192
3 198 14 197
3 200 199 194
3 194 53 200
3 199 51 194
3 200 15 199
3 203 201 202
3 202 45 203
3 201 52 202
3 203 54 201
3 197 175 202
3 202 52 197
3 175 45 202
3 197 14 175
3 204 196 201
3 201 54 204
3 196 52 201
3 204 16 196
3 176 205 203
3 203 45 176
3 205 54 203
3 176 4 205
3 208 206 207
3 207 55 208
3 206 51 207
3 208 50 206
3 199 209 207
3 207 51 199
3 209 55 207
3 199 15 209
3 188 198 206
3 206 50 188
3 198 51 206
3 188 14 198
3 210 191 208
3 208 55 210
3 191 50 208
3 210 7 191
3 213 211 212
3 212 57 213
3 211 53 212
3 213 56 211
3 195 214 212
3 212 53 195
3 214 57 212
3 195 16 214
3 215 200 211
3 211 56 215
3 200 53 211
3 215 15 200
3 217 216 213
3 213 57 217
3 216 56 213
3 217 9 216
3 220 218 219
3 219 60 220
3 218 59 219
3 220 58 218
3 222 221 219
3 219 59 222
3 221 60 219
3 222 19 221
3 224 223 218
3 218 58 224
3 223 59 218
3 224 18 223
3 226 225 220
3 220 60 226
3 225 58 220
3 226 17 225
3 229 227 228
3 228 62 229
3 227 59 228
3 229 61 227
3 223 230 228
3 228 59 223
3 230 62 228
3 223 18 230
3 231 222 227
3 227 61 231
3 222 59 227
3 231 19 222
3 233 232 229
3 229 62 233
3 232 61 229
3 233 5 232
3 236 234 235
3 235 64 236
3 234 58 235
3 236 63 234
3 225 237 235
3 235 58 225
3 237 64 235
3 225 17 237
3 238 224 234
3 234 63 238
3 224 58 234
3 238 18 224
3 240 239 236
3 236 64 240
3 239 63 236
3 240 6 239
3 243 241 242
3 242 66 243
3 241 60 242
3 243 65 241
3 221 244 242
3 242 60 221
3 244 66 242
3 221 19 244
3 245 226 241
3 241 65 245
3 226 60 241
3 245 17 226
3 247 246 243
3 243 66 247
3 246 65 243
3 247 11 246
3 250 248 249
3 249 69 250
3 248 68 249
3 250 67 248
3 252 251 249
3 249 68 252
3 251 69 249
3 252 18 251
3 254 253 248
3 248 67 254
3 253 68 248
3 254 21 253
3 256 255 250
3 250 69 256
3 255 67 250
3 256 20 255
3 259 257 258
3 258 70 259
3 257 68 258
3 259 62 257
3 253 260 258
3 258 68 253
3 260 70 258
3 253 21 260
3 230 252 257
3 257 62 230
3 252 68 257
3 230 18 252
3 261 233 259
3 259 70 261
3 233 62 259
3 261 5 233
3 264 262 263
3 263 72 264
3 262 67 263
3 264 71 262
3 255 265 263
3 263 67 255
3 265 72 263
3 255 20 265
3 266 254 262
3 262 71 266
3 254 67 262
3 266 21 254
3 268 267 264
3 264 72 268
3 267 71 264
3 268 10 267
3 271 269 270
3 270 63 271
3 269 69 270
3 271 73 269
3 251 238 270
3 270 69 251
3 238 63 270
3 251 18 238
3 272 256 269
3 269 73 272
3 256 69 269
3 272 20 256
3 239 273 271
3 271 63 239
3 273 73 271
3 239 6 273
3 276 274 275
3 275 76 276
3 274 75 275
3 276 74 274
3 278 277 275
3 275 75 278
3 277 76 275
3 278 24 277
3 280 279 274
3 274 74 280
3 279 75 274
3 280 23 279
3 282 281 276
3 276 76 282
3 281 74 276
3 282 22 281
3 285 283 284
3 284 78 285
3 283 75 284
3 285 77 283
3 279 286 284
3 284 75 279
3 286 78 284
3 279 23 286
3 287 278 283
3 283 77 287
3 278 75 283
3 287 24 278
3 289 288 285
3 285 78 289
3 288 77 285
3 289 0 288
3 292 290 291
3 291 80 292
3 290 74 291
3 292 79 290
3 281 293 291
3 291 74 281
3 293 80 291
3 281 22 293
3 294 280 290
3 290 79 294
3 280 74 290
3 294 23 280
3 296 295 292
3 292 80 296
3 295 79 292
3 296 4 295
3 299 297 298
3 298 82 299
3 297 76 298
3 299 81 297
3 277 300 298
3 298 76 277
3 300 82 298
3 277 24 300
3 301 282 297
3 297 81 301
3 282 76 297
3 301 22 282
3 303 302 299
3 299 82 303
3 302 81 299
3 303 3 302
3 306 304 305
3 305 85 306
3 304 84 305
3 306 83 304
3 308 307 305
3 305 84 308
3 307 85 305
3 308 26 307
3 310 309 304
3 304 83 310
3 309 84 304
3 310 24 309
3 312 311 306
3 306 85 312
3 311 83 306
3 312 25 311
3 315 313 314
3 314 77 315
3 313 84 314
3 315 86 313
3 309 287 314
3 314 84 309
3 287 77 314
3 309 24 287
3 316 308 313
3 313 86 316
3 308 84 313
3 316 26 308
3 288 317 315
3 315 77 288
3 317 86 315
3 288 0 317
3 320 318 319
3 319 87 320
3 318 83 319
3 320 82 318
3 311 321 319
3 319 83 311
3 321 87 319
3 311 25 321
3 300 310 318
3 318 82 300
3 310 83 318
3 300 24 310
3 322 303 320
3 320 87 322
3 303 82 320
3 322 3 303
3 325 323 324
3 324 89 325
3 323 85 324
3 325 88 323
3 307 326 324
3 324 85 307
3 326 89 324
3 307 26 326
3 327 312 323
3 323 88 327
3 312 85 323
3 327 25 312
3 329 328 325
3 325 89 329
3 328 88 325
3 329 5 328
3 332 330 331
3 331 92 332
3 330 91 331
3 332 90 330
3 334 333 331
3 331 91 334
3 333 92 331
3 334 29 333
3 336 335 330
3 330 90 336
3 335 91 330
3 336 28 335
3 338 337 332
3 332 92 338
3 337 90 332
3 338 27 337
3 341 339 340
3 340 94 341
3 339 91 340
3 341 93 339
3 335 342 340
3 340 91 335
3 342 94 340
3 335 28 342
3 343 334 339
3 339 93 343
3 334 91 339
3 343 29 334
3 345 344 341
3 341 94 345
3 344 93 341
3 345 2 344
3 348 346 347
3 347 96 348
3 346 90 347
3 348 95 346
3 337 349 347
3 347 90 337
3 349 96 347
3 337 27 349
3 350 336 346
3 346 95 350
3 336 90 346
3 350 28 336
3 352 351 348
3 348 96 352
3 351 95 348
3 352 7 351
3 355 353 354
3 354 98 355
3 353 92 354
3 355 97 353
3 333 356 354
3 354 92 333
3 356 98 354
3 333 29 356
3 357 338 353
3 353 97 357
3 338 92 353
3 357 27 338
3 359 358 355
3 355 98 359
3 358 97 355
3 359 1 358
3 362 360 361
3 361 101 362
3 360 100 361
3 362 99 360
3 364 363 361
3 361 100 364
3 363 101 361
3 364 31 363
3 366 365 360
3 360 99 366
3 365 100 360
3 366 29 365
3 368 367 362
3 362 101 368
3 367 99 362
3 368 30 367
3 371 369 370
3 370 93 371
3 369 100 370
3 371 102 369
3 365 343 370
3 370 100 365
3 343 93 370
3 365 29 343
3 372 364 369
3 369 102 372
3 364 100 369
3 372 31 364
3 344 373 371
3 371 93 344
3 373 102 371
3 344 2 373
3 376 374 375
3 375 103 376
3 374 99 375
3 376 98 374
3 367 377 375
3 375 99 367
3 377 103 375
3 367 30 377
3 356 366 374
3 374 98 356
3 366 99 374
3 356 29 366
3 378 359 376
3 376 103 378
3 359 98 376
3 378 1 359
3 381 379 380
3 380 105 381
3 379 101 380
3 381 104 379
3 363 382 380
3 380 101 363
3 382 105 380
3 363 31 382
3 383 368 379
3 379 104 383
3 368 101 379
3 383 30 368
3 385 384 381
3 381 105 385
3 384 104 381
3 385 6 384
3 388 386 387
3 387 108 388
3 386 107 387
3 388 106 386
3 390 389 387
3 387 107 390
3 389 108 387
3 390 34 389
3 392 391 386
3 386 106 392
3 391 107 386
3 392 33 391
3 394 393 388
3 388 108 394
3 393 106 388
3 394 32 393
3 397 395 396
3 396 110 397
3 395 107 396
3 397 109 395
3 391 398 396
3 396 107 391
3 398 110 396
3 391 33 398
3 399 390 395
3 395 109 399
3 390 107 395
3 399 34 390
3 401 400 397
3 397 110 401
3 400 109 397
3 401 8 400
3 404 402 403
3 403 112 404
3 402 106 403
3 404 111 402
3 393 405 403
3 403 106 393
3 405 112 403
3 393 32 405
3 406 392 402
3 402 111 406
3 392 106 402
3 406 33 392
3 408 407 404
3 404 112 408
3 407 111 404
3 408 0 407
3 411 409 410
3 410 114 411
3 409 108 410
3 411 113 409
3 389 412 410
3 410 108 389
3 412 114 410
3 389 34 412
3 413 394 409
3 409 113 413
3 394 108 409
3 413 32 394
3 415 414 411
3 411 114 415
3 414 113 411
3 415 11 414
3 418 416 417
3 417 117 418
3 416 116 417
3 418 115 416
3 420 419 417
3 417 116 420
3 419 117 417
3 420 36 419
3 422 421 416
3 416 115 422
3 421 116 416
3 422 34 421
3 424 423 418
3 418 117 424
3 423 115 418
3 424 35 423
3 427 425 426
3 426 109 427
3 425 116 426
3 427 118 425
3 421 399 426
3 426 116 421
3 399 109 426
3 421 34 399
3 428 420 425
3 425 118 428
3 420 116 425
3 428 36 420
3 400 429 427
3 427 109 400
3 429 118 427
3 400 8 429
3 432 430 431
3 431 119 432
3 430 115 431
3 432 114 430
3 423 433 431
3 431 115 423
3 433 119 431
3 423 35 433
3 412 422 430
3 430 114 412
3 422 115 430
3 412 34 422
3 434 415 432
3 432 119 434
3 415 114 432
3 434 11 415
3 437 435 436
3 436 121 437
3 435 117 436
3 437 120 435
3 419 438 436
3 436 117 419
3 438 121 436
3 419 36 438
3 439 424 435
3 435 120 439
3 424 117 435
3 439 35 424
3 441 440 437
3 437 121 441
3 440 120 437
3 441 1 440
3 444 442 443
3 443 124 444
3 442 123 443
3 444 122 442
3 446 445 443
3 443 123 446
3 445 124 443
3 446 39 445
3 448 447 442
3 442 122 448
3 447 123 442
3 448 38 447
3 450 449 444
3 444 124 450
3 449 122 444
3 450 37 449
3 453 451 452
3 452 126 453
3 451 123 452
3 453 125 451
3 447 454 452
3 452 123 447
3 454 126 452
3 447 38 454
3 455 446 451
3 451 125 455
3 446 123 451
3 455 39 446
3 457 456 453
3 453 126 457
3 456 125 453
3 457 9 456
3 460 458 459
3 459 128 460
3 458 122 459
3 460 127 458
3 449 461 459
3 459 122 449
3 461 128 459
3 449 37 461
3 462 448 458
3 458 127 462
3 448 122 458
3 462 38 448
3 464 463 460
3 460 128 464
3 463 127 460
3 464 10 463
3 467 465 466
3 466 130 467
3 465 124 466
3 467 129 465
3 445 468 466
3 466 124 445
3 468 130 466
3 445 39 468
3 469 450 465
3 465 129 469
3 450 124 465
3 469 37 450
3 471 470 467
3 467 130 471
3 470 129 467
3 471 3 470
3 474 472 473
3 473 133 474
3 472 132 473
3 474 131 472
3 476 475 473
3 473 132 476
3 475 133 473
3 476 38 475
3 478 477 472
3 472 131 478
3 477 132 472
3 478 41 477
3 480 479 474
3 474 133 480
3 479 131 474
3 480 40 479
3 483 481 482
3 482 134 483
3 481 132 482
3 483 126 481
3 477 484 482
3 482 132 477
3 484 134 482
3 477 41 484
3 454 476 481
3 481 126 454
3 476 132 481
3 454 38 476
3 485 457 483
3 483 134 485
3 457 126 483
3 485 9 457
3 488 486 487
3 487 136 488
3 486 131 487
3 488 135 486
3 479 489 487
3 487 131 479
3 489 136 487
3 479 40 489
3 490 478 486
3 486 135 490
3 478 131 486
3 490 41 478
3 492 491 488
3 488 136 492
3 491 135 488
3 492 2 491
3 495 493 494
3 494 127 495
3 493 133 494
3 495 137 493
3 475 462 494
3 494 133 475
3 462 127 494
3 475 38 462
3 496 480 493
3 493 137 496
3 480 133 493
3 496 40 480
3 463 497 495
3 495 127 463
3 497 137 495
3 463 10 497
3 500 498 499
3 499 140 500
3 498 139 499
3 500 138 498
3 502 501 499
3 499 139 502
3 501 140 499
3 502 33 501
3 504 503 498
3 498 138 504
3 503 139 498
3 504 13 503
3 506 505 500
3 500 140 506
3 505 138 500
3 506 23 505
3 509 507 508
3 508 47 509
3 507 139 508
3 509 110 507
3 503 182 508
3 508 139 503
3 182 47 508
3 503 13 182
3 398 502 507
3 507 110 398
3 502 139 507
3 398 33 502
3 183 401 509
3 509 47 183
3 401 110 509
3 183 8 401
3 512 510 511
3 511 79 512
3 510 138 511
3 512 46 510
3 505 294 511
3 511 138 505
3 294 79 511
3 505 23 294
3 174 504 510
3 510 46 174
3 504 138 510
3 174 13 504
3 295 177 512
3 512 79 295
3 177 46 512
3 295 4 177
3 515 513 514
3 514 111 515
3 513 140 514
3 515 78 513
3 501 406 514
3 514 140 501
3 406 111 514
3 501 33 406
3 286 506 513
3 513 78 286
3 506 140 513
3 286 23 506
3 407 289 515
3 515 111 407
3 289 78 515
3 407 0 289
3 518 516 517
3 517 143 518
3 516 142 517
3 518 141 516
3 520 519 517
3 517 142 520
3 519 143 517
3 520 19 519
3 522 521 516
3 516 141 522
3 521 142 516
3 522 32 521
3 524 523 518
3 518 143 524
3 523 141 518
3 524 26 523
3 527 525 526
3 526 113 527
3 525 142 526
3 527 66 525
3 521 413 526
3 526 142 521
3 413 113 526
3 521 32 413
3 244 520 525
3 525 66 244
3 520 142 525
3 244 19 520
3 414 247 527
3 527 113 414
3 247 66 527
3 414 11 247
3 530 528 529
3 529 86 530
3 528 141 529
3 530 112 528
3 523 316 529
3 529 141 523
3 316 86 529
3 523 26 316
3 405 522 528
3 528 112 405
3 522 141 528
3 405 32 522
3 317 408 530
3 530 86 317
3 408 112 530
3 317 0 408
3 533 531 532
3 532 61 533
3 531 143 532
3 533 89 531
3 519 231 532
3 532 143 519
3 231 61 532
3 519 19 231
3 326 524 531
3 531 89 326
3 524 143 531
3 326 26 524
3 232 329 533
3 533 61 232
3 329 89 533
3 232 5 329
3 536 534 535
3 535 146 536
3 534 145 535
3 536 144 534
3 538 537 535
3 535 145 538
3 537 146 535
3 538 22 537
3 540 539 534
3 534 144 540
3 539 145 534
3 540 16 539
3 542 541 536
3 536 146 542
3 541 144 536
3 542 39 541
3 545 543 544
3 544 54 545
3 543 145 544
3 545 80 543
3 539 204 544
3 544 145 539
3 204 54 544
3 539 16 204
3 293 538 543
3 543 80 293
3 538 145 543
3 293 22 538
3 205 296 545
3 545 54 205
3 296 80 545
3 205 4 296
3 548 546 547
3 547 125 548
3 546 144 547
3 548 57 546
3 541 455 547
3 547 144 541
3 455 125 547
3 541 39 455
3 214 540 546
3 546 57 214
3 540 144 546
3 214 16 540
3 456 217 548
3 548 125 456
3 217 57 548
3 456 9 217
3 551 549 550
3 550 81 551
3 549 146 550
3 551 130 549
3 537 301 550
3 550 146 537
3 301 81 550
3 537 22 301
3 468 542 549
3 549 130 468
3 542 146 549
3 468 39 542
3 302 471 551
3 551 81 302
3 471 130 551
3 302 3 471
3 554 552 553
3 553 149 554
3 552 148 553
3 554 147 552
3 556 555 553
3 553 148 556
3 555 149 553
3 556 21 555
3 558 557 552
3 552 147 558
3 557 148 552
3 558 25 557
3 560 559 554
3 554 149 560
3 559 147 554
3 560 37 559
3 563 561 562
3 562 88 563
3 561 148 562
3 563 70 561
3 557 327 562
3 562 148 557
3 327 88 562
3 557 25 327
3 260 556 561
3 561 70 260
3 556 148 561
3 260 21 556
3 328 261 563
3 563 88 328
3 261 70 563
3 328 5 261
3 566 564 565
3 565 129 566
3 564 147 565
3 566 87 564
3 559 469 565
3 565 147 559
3 469 129 565
3 559 37 469
3 321 558 564
3 564 87 321
3 558 147 564
3 321 25 558
3 470 322 566
3 566 129 470
3 322 87 566
3 470 3 322
3 569 567 568
3 568 71 569
3 567 149 568
3 569 128 567
3 555 266 568
3 568 149 555
3 266 71 568
3 555 21 266
3 461 560 567
3 567 128 461
3 560 149 567
3 461 37 560
3 267 464 569
3 569 71 267
3 464 128 569
3 267 10 464
3 572 570 571
3 571 152 572
3 570 151 571
3 572 150 570
3 574 573 571
3 571 151 574
3 573 152 571
3 574 27 573
3 576 575 570
3 570 150 576
3 575 151 570
3 576 12 575
3 578 577 572
3 572 152 578
3 577 150 572
3 578 36 577
3 581 579 580
3 580 49 581
3 579 151 580
3 581 96 579
3 575 189 580
3 580 151 575
3 189 49 580
3 575 12 189
3 349 574 579
3 579 96 349
3 574 151 579
3 349 27 574
3 190 352 581
3 581 49 190
3 352 96 581
3 190 7 352
3 584 582 583
3 583 118 584
3 582 150 583
3 584 48 582
3 577 428 583
3 583 150 577
3 428 118 583
3 577 36 428
3 181 576 582
3 582 48 181
3 576 150 582
3 181 12 576
3 429 184 584
3 584 118 429
3 184 48 584
3 429 8 184
3 587 585 586
3 586 97 587
3 585 152 586
3 587 121 585
3 573 357 586
3 586 152 573
3 357 97 586
3 573 27 357
3 438 578 585
3 585 121 438
3 578 152 585
3 438 36 578
3 358 441 587
3 587 97 358
3 441 121 587
3 358 1 441
3 590 588 589
3 589 155 590
3 588 154 589
3 590 153 588
3 592 591 589
3 589 154 592
3 591 155 589
3 592 17 591
3 594 593 588
3 588 153 594
3 593 154 588
3 594 30 593
3 596 595 590
3 590 155 596
3 595 153 590
3 596 35 595
3 599 597 598
3 598 104 599
3 597 154 598
3 599 64 597
3 593 383 598
3 598 154 593
3 383 104 598
3 593 30 383
3 237 592 597
3 597 64 237
3 592 154 597
3 237 17 592
3 384 240 599
3 599 104 384
3 240 64 599
3 384 6 240
3 602 600 601
3 601 120 602
3 600 153 601
3 602 103 600
3 595 439 601
3 601 153 595
3 439 120 601
3 595 35 439
3 377 594 600
3 600 103 377
3 594 153 600
3 377 30 594
3 440 378 602
3 602 120 440
3 378 103 602
3 440 1 378
3 605 603 604
3 604 65 605
3 603 155 604
3 605 119 603
3 591 245 604
3 604 155 591
3 245 65 604
3 591 17 245
3 433 596 603
3 603 119 433
3 596 155 603
3 433 35 596
3 246 434 605
3 605 65 246
3 434 119 605
3 246 11 434
3 608 606 607
3 607 158 608
3 606 157 607
3 608 156 606
3 610 609 607
3 607 157 610
3 609 158 607
3 610 15 609
3 612 611 606
3 606 156 612
3 611 157 606
3 612 28 611
3 614 613 608
3 608 158 614
3 613 156 608
3 614 41 613
3 617 615 616
3 616 95 617
3 615 157 616
3 617 55 615
3 611 350 616
3 616 157 611
3 350 95 616
3 611 28 350
3 209 610 615
3 615 55 209
3 610 157 615
3 209 15 610
3 351 210 617
3 617 95 351
3 210 55 617
3 351 7 210
3 620 618 619
3 619 135 620
3 618 156 619
3 620 94 618
3 613 490 619
3 619 156 613
3 490 135 619
3 613 41 490
3 342 612 618
3 618 94 342
3 612 156 618
3 342 28 612
3 491 345 620
3 620 135 491
3 345 94 620
3 491 2 345
3 623 621 622
3 622 56 623
3 621 158 622
3 623 134 621
3 609 215 622
3 622 158 609
3 215 56 622
3 609 15 215
3 484 614 621
3 621 134 484
3 614 158 621
3 484 41 614
3 216 485 623
3 623 56 216
3 485 134 623
3 216 9 485
3 626 624 625
3 625 161 626
3 624 160 625
3 626 159 624
3 628 627 625
3 625 160 628
3 627 161 625
3 628 31 627
3 630 629 624
3 624 159 630
3 629 160 624
3 630 20 629
3 632 631 626
3 626 161 632
3 631 159 626
3 632 40 631
3 635 633 634
3 634 73 635
3 633 160 634
3 635 105 633
3 629 272 634
3 634 160 629
3 272 73 634
3 629 20 272
3 382 628 633
3 633 105 382
3 628 160 633
3 382 31 628
3 273 385 635
3 635 73 273
3 385 105 635
3 273 6 385
3 638 636 637
3 637 137 638
3 636 159 637
3 638 72 636
3 631 496 637
3 637 159 631
3 496 137 637
3 631 40 496
3 265 630 636
3 636 72 265
3 630 159 636
3 265 20 630
3 497 268 638
3 638 137 497
3 268 72 638
3 497 10 268
3 641 639 640
3 640 102 641
3 639 161 640
3 641 136 639
3 627 372 640
3 640 161 627
3 372 102 640
3 627 31 372
3 489 632 639
3 639 136 489
3 632 161 639
3 489 40 632
3 373 492 641
3 641 102 373
3 492 136 641
3 373 2 492
