# Supplementary material for: Subcortical shape biomarkers reveal limbic and basal ganglia damage in anti-LGI1 encephalitis
Source: Front Immunol. 2025 Jul 4;16:1623577. doi: 10.3389/fimmu.2025.1623577 (PMC12270846; doi:10.3389/fimmu.2025.1623577)
Supplement: Supplementary file 1 [file DataSheet1.zip › raw data/wmN03-L_Puta_first.vtk]

# vtk DataFile Version 3.0
this file was written using fslvtkio
ASCII
DATASET POLYDATA
POINTS 642 float
120.195 134.677 71.4465
107.731 134.588 73.1365
114.997 121.489 75.1251
122.938 115.77 71.6673
121.143 123.282 82.6349
117.632 128.354 64.7759
109.387 129.864 64.8993
112.993 124.478 85.4899
114.465 140.035 80.291
117.571 107.38 80.9122
118.283 112.675 66.1132
109.491 142.957 62.857
113.75 132.608 85.8302
118.454 132.443 82.9119
117.874 123.09 88.0336
115.194 115.21 85.7648
119.963 113.979 83.1481
105.555 135.209 60.2742
112.852 129.404 63.119
113.208 136.829 61.5989
116.362 121.107 66.8278
120.085 117.519 63.5925
122.397 118.185 77.7111
121.243 129.619 77.4942
122.834 125.378 71.8316
122.289 120.771 66.7802
119.253 132.881 66.5294
110.402 130.953 80.595
112.739 121.068 80.6334
111.395 128.662 74.4297
104.933 132.656 67.1659
113.381 125.938 69.8954
115.39 141.468 67.1098
117.28 139.604 75.1513
110.932 145.387 70.9371
106.572 139.751 67.1318
110.654 138.302 76.6878
122.93 110.483 66.0434
118.06 107.396 72.4091
121.494 108.256 76.0655
117.442 116.506 71.6053
115.425 113.686 78.1115
116.612 132.775 85.604
118.446 127.715 86.0314
115.862 127.997 87.7964
119.734 123.107 85.4454
119.901 127.998 82.9472
116.807 136.686 81.9611
114.002 136.831 83.721
113.007 128.615 86.0122
114.958 123.492 87.9487
116.371 118.671 87.8159
119.067 118.488 86.2743
118.059 113.864 86.008
120.597 118.487 83.1917
114.106 120.061 85.8884
116.792 111.212 83.304
119.368 109.366 82.5877
108.9 132.672 60.4943
112.666 132.851 61.526
109.623 136.291 60.1192
115.453 132.734 62.981
115.544 128.621 63.7502
110.885 129.819 63.6203
106.09 131.682 61.7914
107.29 139.242 61.1998
111.401 140.195 61.4599
117.95 118.919 64.8469
116.71 123.908 64.9227
114.728 125.436 65.2964
118.402 123.393 65.4458
119.092 114.625 63.1182
117.174 116.384 66.1048
113.19 126.315 66.328
122.29 123.855 77.9301
122.308 127.051 74.9025
123.001 121.806 74.9982
121.659 130.096 71.8128
120.907 132.283 74.585
121.251 126.712 80.2259
121.753 120.574 80.3424
122.932 116.849 74.7208
123.266 120.651 71.7037
122.725 123.571 69.0296
121.654 129.044 69.0902
121.23 127.149 66.7601
120.027 134.13 68.7073
122.726 118.04 68.993
119.913 124.795 65.9951
118.49 130.76 65.135
110.982 125.981 80.813
111.895 124.866 77.9628
110.262 129.043 77.6825
113.138 125.26 74.7946
113.679 121.252 77.6806
112.608 122.755 83.2142
111.384 127.826 83.4179
109.386 132.855 76.9799
109.104 131.602 73.711
108.941 131.28 70.5607
112.234 128.1 71.683
109.331 130.194 68.4471
114.867 123.878 72.5632
106.037 133.856 70.0276
106.61 131.145 65.4666
111.568 128.103 67.4146
116.304 141.514 71.041
114.461 144.035 73.2188
113.336 145.042 68.2894
112.88 143.119 76.0885
116.029 140.497 77.7808
119.081 137.345 73.2428
118.185 138.378 69.3871
112.74 143.038 64.3579
109.661 145.608 66.2539
108.534 143.289 68.9562
110.543 142.058 73.6556
108.442 139.914 71.4348
112.219 139.564 78.9635
107.187 141.715 64.5137
106.88 137.21 70.2082
108.92 136.646 74.6232
121.012 107.149 68.725
120.321 104.73 74.4176
122.366 108.862 71.297
119.862 106.175 79.496
117.391 106.834 76.9565
118.681 110.086 68.8982
120.695 111.064 64.3795
122.85 112.902 69.3875
122.425 112.106 73.8522
116.598 114.37 74.6196
116.847 110.1 75.4073
117.53 111.579 71.7928
116.632 110.681 79.5461
115.142 117.412 76.5803
116.452 119.08 73.6256
117.63 114.503 68.8698
119.867 131.631 80.0705
118.112 136.426 79.0687
119.607 134.908 76.5812
117.63 137.534 66.3617
114.62 139.435 63.8756
116.525 135.279 63.9522
120.936 110.568 79.8018
121.419 115.46 80.5373
122.298 113.062 77.139
122.6 114.898 66.3137
120.618 119.284 65.6269
122.289 113.655 62.2718
111.894 135.99 81.8518
111.737 131.98 83.3156
110.183 134.974 78.91
105.156 135.991 66.784
103.862 133.169 63.2017
105.113 137.717 63.2834
113.884 117.298 79.4925
113.792 118.082 83.2255
114.98 114.126 82.0239
117.21 118.856 68.8484
114.82 123.786 68.3426
116.24 121.419 70.9382
117.692 130.316 86.0964
117.312 127.888 87.1627
116.354 130.445 87.1101
116.957 125.587 88.1043
118.259 125.449 87.2924
118.522 130.116 84.7505
117.715 132.378 84.4707
115.262 132.64 86.3144
114.901 130.292 86.9752
119.19 125.548 85.9486
119.203 127.995 84.4972
120.079 125.63 84.4655
119.187 130.279 83.1537
118.908 123.065 86.8099
120.492 123.25 84.0369
120.669 125.643 82.9626
116.775 134.608 83.918
115.385 134.773 84.9208
115.645 136.526 83.3845
113.863 134.72 84.9266
117.702 134.577 82.493
115.645 138.421 81.4259
114.36 138.376 82.2215
114.432 128.229 87.1351
115.383 125.816 88.0499
114.103 126.183 87.111
116.422 123.395 88.3931
113.512 130.431 86.1014
112.992 126.442 85.9915
113.902 124.057 86.7779
117.826 118.498 87.5784
118.574 116.171 86.4883
117.135 116.068 87.5243
119.147 114.047 84.7936
119.582 116.209 85.0106
118.497 120.712 87.3134
117.102 120.883 88.1298
115.627 116.781 87.1713
116.488 114.3 86.3733
119.907 118.302 84.7078
119.455 120.677 85.8978
120.279 120.821 84.4321
120.372 116.115 83.474
120.897 120.919 82.9814
115.645 121.228 88.201
115.128 119.313 87.1653
114.308 121.755 87.1184
114.7 117.656 86.0525
113.5 122.356 85.8006
117.354 112.041 85.1207
118.829 111.642 84.1606
118.051 109.79 83.7669
119.687 111.779 82.8914
116.069 113.188 84.6108
117.25 109.195 82.1696
118.482 107.431 82.4564
110.948 132.745 60.9063
111.198 134.571 60.5921
109.243 134.307 59.9679
111.499 136.533 60.6937
112.81 134.833 61.3009
112.447 131.131 62.094
110.748 131.358 61.679
107.126 133.892 59.7559
107.615 135.772 59.8398
114.038 133.017 62.1099
113.865 130.898 62.6047
115.256 130.778 63.0669
114.233 128.99 63.4261
114.404 134.925 62.1897
116.52 130.558 63.8298
116.665 128.418 64.2318
109.29 131.206 61.6905
107.22 132.221 60.7334
108.292 130.942 62.2639
105.378 133.338 60.5903
111.609 129.827 63.248
110.09 129.898 64.1482
107.891 130.814 63.427
108.334 137.748 60.3616
110.407 138.189 60.4459
109.34 139.611 61.0738
112.24 138.542 61.334
106.554 137.135 60.5135
108.405 141.112 61.8562
110.377 141.632 61.8669
117.695 121.403 65.3242
115.531 124.834 64.9994
116.679 122.12 65.8075
113.566 127.719 64.2203
114.853 127.21 64.3769
118.463 120.692 64.8316
118.925 118.301 64.0973
117.057 120.015 65.8867
115.77 122.896 66.1629
115.847 126.663 64.2664
117.573 123.599 65.108
117.02 126.262 64.8234
119.059 120.428 65.0453
117.963 125.944 65.2941
118.41 116.804 63.424
117.559 117.524 65.0116
117.873 115.446 64.4451
117.115 118.483 66.3403
119.782 116.032 62.431
118.58 113.544 64.5543
117.567 114.472 65.872
114.066 125.781 65.7958
112.737 127.963 64.3676
112.117 128.266 65.0522
114.862 123.799 66.7766
111.439 128.453 65.5906
122.453 125.428 76.4831
122.822 124.49 75.0241
122.663 122.772 76.4522
122.916 123.697 73.5564
122.637 126.065 73.4699
121.94 127.977 76.3867
121.87 126.582 77.7383
122.515 121.127 77.8456
122.848 120.128 76.4815
122.186 128.556 73.4424
121.739 129.58 74.9452
121.384 131.002 73.3407
121.13 130.853 76.0996
122.442 127.737 71.9212
120.944 132.364 71.6947
120.584 133.467 72.9917
122.02 125.327 79.1571
122.16 122.246 79.2224
121.865 123.718 80.521
122.149 119.393 79.0314
121.248 128.249 78.8328
121.267 125.082 81.5561
121.472 121.952 81.5726
123.206 119.356 74.9987
123.148 121.344 73.3934
123.226 118.884 73.3066
123.009 123.049 71.9036
122.698 117.468 76.259
122.915 116.499 73.1096
123.05 118.311 71.648
122.429 126.354 69.0968
121.497 128.233 67.8645
122.113 125.346 67.8803
120.386 129.964 66.765
120.619 130.829 67.7503
122.496 127.209 70.3853
122.835 124.624 70.367
122.557 122.419 67.751
121.703 124.102 67.0092
120.739 131.529 68.9074
121.752 129.524 70.4486
120.838 132.015 70.2753
119.677 133.509 67.5704
120.205 134.391 70.1057
123.092 122.166 70.3792
123.13 121.011 68.8586
123.178 119.578 70.1945
122.58 119.43 67.8535
122.934 116.928 70.3283
120.603 125.955 66.3019
120.012 129.044 65.9346
119.466 127.857 65.4066
118.851 131.899 65.8055
121.18 122.797 66.3625
118.817 126.591 65.3931
118.129 129.54 64.8147
111.303 125.35 79.3231
111.046 127.052 77.7349
110.395 127.474 79.2616
110.94 128.54 76.1207
111.701 126.724 76.4181
112.194 123.089 79.4074
111.825 123.691 80.7425
110.46 128.348 80.6457
110.058 129.704 79.2603
112.648 125.062 76.4748
112.726 123.023 77.8907
113.558 123.354 76.4144
112.952 121.035 79.1241
112.273 126.922 74.8731
114.132 123.557 74.9157
114.382 121.518 76.2987
111.686 124.366 82.0733
111.034 126.901 82.0595
111.903 125.403 83.3752
110.782 129.275 81.9358
112.609 121.906 81.8893
112.762 123.596 84.4131
112.193 126.219 84.6998
109.638 130.915 77.5287
109.959 130.215 75.8065
109.246 132.011 75.4529
110.252 130.076 74.1451
109.907 131.855 78.9129
108.703 133.73 74.9793
108.281 133.071 73.4601
110.823 129.905 71.2022
111.243 129.314 69.9659
109.148 130.868 69.4004
111.536 128.45 69.1567
112.691 127.378 70.4849
111.767 128.52 72.9833
110.412 130.117 72.4593
106.879 131.916 68.9252
106.968 131.321 67.7903
113.298 126.12 71.9576
112.763 126.774 73.3133
113.811 124.879 73.4301
114.086 124.902 71.2247
115.113 122.715 73.9361
109.272 131.442 72.1208
107.204 132.412 70.2673
107.784 132.755 71.8689
105.402 133.278 68.5574
106.964 134.191 71.5868
107.824 130.748 66.9422
110.287 129.162 67.8691
109.091 129.928 66.4158
112.521 127.239 68.6389
105.378 131.767 66.1949
108.116 130.554 65.069
110.409 128.961 66.117
115.26 142.958 71.9839
113.841 144.837 70.7708
114.814 143.482 69.796
112.058 145.868 69.5003
112.85 145.333 72.1389
115.84 141.986 74.1132
116.673 140.944 73.0769
115.684 141.861 69.0076
114.346 143.401 67.7046
113.692 143.863 74.6619
115.375 142.384 75.5585
114.587 142.243 77.1078
116.483 140.413 76.1549
112.056 144.374 73.3544
113.636 141.522 78.2276
115.32 140.398 79.2354
117.476 139.525 72.2164
117.117 140.048 70.1678
118.605 138.116 71.319
116.782 140.132 68.3279
117.975 138.643 74.0772
119.736 135.939 72.3532
119.448 136.575 70.4136
113.075 144.269 66.1909
111.758 145.777 67.1109
111.32 144.877 64.8293
110.15 145.895 68.4922
114.081 142.471 65.8386
111.171 143.262 63.182
109.393 144.471 64.2326
109.543 142.943 71.3497
109.568 140.938 72.6525
108.508 141.503 70.2986
109.551 139.386 73.8801
110.506 140.127 74.9161
110.679 143.84 72.3857
109.715 144.539 69.8898
107.608 141.677 68.1404
107.444 140.07 69.1912
111.445 140.89 75.9492
111.745 142.715 74.6738
112.453 141.294 77.2648
111.405 139.108 77.6019
113.27 139.929 80.0003
108.862 144.508 67.6441
107.676 142.802 66.7011
108.152 144.082 65.3878
106.823 140.778 65.8831
108.018 142.524 63.4675
107.683 138.661 70.6672
108.584 138.397 73.1429
107.844 137.086 72.4352
109.664 137.768 75.3844
106.545 138.489 68.549
107.149 135.864 71.8686
108.238 135.548 73.9196
120.812 105.549 71.2257
121.78 106.514 72.5453
122.306 107.414 69.8748
121.924 108.18 73.6796
121.187 106.298 75.135
119.049 105.572 73.0707
119.495 106.837 70.6314
122.461 108.43 67.1287
122.792 109.52 68.7067
120.051 105.192 77.0038
118.451 104.996 75.604
118.296 105.125 78.47
117.779 106.729 74.632
120.784 107.039 77.7177
118.45 105.834 80.8574
117.324 107.027 79.2497
119.658 108.386 68.5555
120.942 108.903 66.4236
119.749 110.126 66.7086
122.128 110.111 64.5642
118.459 108.503 70.4653
118.407 111.409 67.3599
119.374 111.739 65.2
122.588 110.836 70.3977
122.304 110.311 72.7352
122.75 112.649 71.6959
122.1 109.945 74.7762
122.77 111.508 67.9701
123.052 114.337 70.5975
123.011 114.063 72.8693
116.467 112.221 74.9142
117.071 110.517 73.5188
117.087 112.895 73.265
117.718 109.359 71.978
117.322 108.459 73.9517
116.146 111.942 76.6387
115.963 113.792 76.2609
117.05 115.148 73.0547
117.434 113.927 71.8375
117.099 108.445 76.0464
116.538 110.444 77.4288
116.917 108.657 78.2779
116.033 112.12 78.6606
117.024 109.103 80.3101
115.912 115.807 75.755
116.52 116.589 74.1675
115.938 118.051 75.0681
116.97 117.622 72.7461
115.172 115.411 77.418
115.211 119.502 75.9044
115.778 120.385 74.4461
117.707 113.142 70.3963
117.969 110.68 70.3367
117.884 112.291 68.7377
117.633 115.27 70.4285
117.7 113.715 67.325
119.001 133.996 79.6721
118.889 135.794 77.8096
119.558 133.207 78.2787
118.528 137.298 75.9521
117.705 138.119 77.0949
118.38 134.468 81.0031
119.108 132.202 81.4148
120.491 130.945 78.6407
120.404 132.303 77.1423
117.037 138.581 78.2424
117.486 136.591 80.4487
116.341 138.621 79.827
119.864 129.962 81.5793
120.699 129.326 80.075
120.528 127.483 81.4917
120.298 133.538 75.6385
119.3 136.219 74.9396
120.197 134.889 73.992
116.145 138.602 65.1361
115.518 137.399 63.886
117.16 136.487 64.952
114.93 136.253 62.7856
114.02 138.104 62.5527
115.101 140.572 65.4103
116.485 139.526 66.6977
118.501 135.358 66.2138
118.011 134.287 65.1867
113.235 139.817 62.4844
113.85 141.301 64.1056
112.24 141.636 62.7136
117.868 138.121 67.827
119.076 135.94 67.3688
119.33 136.363 68.8952
117.522 133.006 64.4872
115.95 134 63.3737
117.062 131.606 64.0087
121.395 112.993 80.3122
122.119 114.338 78.926
121.676 111.73 78.4468
122.439 115.533 77.5795
122.05 116.7 79.0876
120.808 114.515 81.9391
120.517 112.173 81.4544
121.235 109.195 77.986
121.858 110.592 76.5508
121.59 117.944 80.3553
120.965 116.772 81.9524
121.271 119.356 81.7534
120.1 110.019 81.4141
120.485 108.339 79.6195
119.76 107.508 81.3197
122.329 112.439 75.4781
122.774 114.992 76.0737
122.962 114.495 74.3834
121.873 116.886 65.4217
121.694 116.226 63.8346
122.646 114.114 64.3179
121.45 115.78 62.346
120.036 118.466 65.001
121.312 120.136 66.1487
122.205 117.947 66.6997
122.925 112.482 65.9303
122.977 111.88 63.6882
119.447 121.198 65.7552
120.278 122.163 66.0419
119.033 124.191 65.8653
122.646 116.72 67.7405
122.963 113.803 67.6328
123.099 115.502 69.1482
121.596 112.016 62.5073
120.505 114.429 61.8366
119.593 112.957 63.5946
111.749 134.004 82.8133
110.823 133.575 81.2975
110.952 135.495 80.4158
110.333 133.016 79.9006
110.894 131.574 81.9164
112.631 132.189 84.7867
112.723 134.414 84.0946
111.231 137.264 79.2836
110.336 136.724 77.7713
111.357 129.9 83.1067
112.307 130.319 84.5891
112.01 128.168 84.8223
112.793 136.507 82.8337
112.006 137.89 80.1395
112.977 138.379 81.4829
109.581 135.954 76.7607
109.624 133.978 77.9901
109.054 134.831 75.8801
104.325 134.718 64.9533
104.364 135.386 63.2734
104.933 136.596 64.9395
104.953 136.355 61.6339
104.287 134.164 61.5959
104.071 132.943 65.1749
104.626 134.306 66.9702
105.83 137.757 66.6972
105.734 138.673 65.1288
104.557 132.019 62.1303
104.845 131.626 64.3937
106.505 131.151 63.7725
105.417 134.925 68.5494
105.926 136.777 68.4659
106.378 135.516 70.2259
106.097 139.714 64.0267
105.819 138.43 61.8739
106.826 140.695 62.5106
113.793 117.491 81.4341
114.405 116.027 82.7784
114.262 115.612 80.81
115.069 114.565 84.0037
114.458 116.705 84.5957
113.174 119.419 81.8814
113.181 119.017 80.1538
114.568 115.46 79.0284
115.088 113.954 80.0226
113.794 118.917 84.6251
113.095 120.378 83.0566
113.329 121.348 84.4626
113.689 119.273 78.573
114.494 117.3 77.94
114.367 119.449 77.0889
115.779 112.501 80.618
115.808 112.84 82.7504
116.681 111.006 81.4985
116.233 121.298 68.633
115.658 122.681 69.5408
116.855 120.116 69.9594
115.085 123.795 70.4147
113.929 124.86 69.1018
115.528 122.617 67.5997
116.745 120.001 67.6667
117.52 117.675 70.1969
117.112 118.876 71.3709
113.166 126.025 67.9678
113.866 124.848 67.3205
112.31 127.359 66.725
117.219 117.799 67.5787
117.579 116.57 68.9804
117.402 115.635 67.4173
116.518 120.186 72.2429
115.587 122.828 71.709
115.856 121.643 73.12
POLYGONS 1280  5120
3 164 162 163
3 163 44 164
3 162 43 163
3 164 42 162
3 166 165 163
3 163 43 166
3 165 44 163
3 166 14 165
3 168 167 162
3 162 42 168
3 167 43 162
3 168 13 167
3 170 169 164
3 164 44 170
3 169 42 164
3 170 12 169
3 173 171 172
3 172 46 173
3 171 43 172
3 173 45 171
3 167 174 172
3 172 43 167
3 174 46 172
3 167 13 174
3 175 166 171
3 171 45 175
3 166 43 171
3 175 14 166
3 177 176 173
3 173 46 177
3 176 45 173
3 177 4 176
3 180 178 179
3 179 48 180
3 178 42 179
3 180 47 178
3 169 181 179
3 179 42 169
3 181 48 179
3 169 12 181
3 182 168 178
3 178 47 182
3 168 42 178
3 182 13 168
3 184 183 180
3 180 48 184
3 183 47 180
3 184 8 183
3 187 185 186
3 186 50 187
3 185 44 186
3 187 49 185
3 165 188 186
3 186 44 165
3 188 50 186
3 165 14 188
3 189 170 185
3 185 49 189
3 170 44 185
3 189 12 170
3 191 190 187
3 187 50 191
3 190 49 187
3 191 7 190
3 194 192 193
3 193 53 194
3 192 52 193
3 194 51 192
3 196 195 193
3 193 52 196
3 195 53 193
3 196 16 195
3 198 197 192
3 192 51 198
3 197 52 192
3 198 14 197
3 200 199 194
3 194 53 200
3 199 51 194
3 200 15 199
3 203 201 202
3 202 45 203
3 201 52 202
3 203 54 201
3 197 175 202
3 202 52 197
3 175 45 202
3 197 14 175
3 204 196 201
3 201 54 204
3 196 52 201
3 204 16 196
3 176 205 203
3 203 45 176
3 205 54 203
3 176 4 205
3 208 206 207
3 207 55 208
3 206 51 207
3 208 50 206
3 199 209 207
3 207 51 199
3 209 55 207
3 199 15 209
3 188 198 206
3 206 50 188
3 198 51 206
3 188 14 198
3 210 191 208
3 208 55 210
3 191 50 208
3 210 7 191
3 213 211 212
3 212 57 213
3 211 53 212
3 213 56 211
3 195 214 212
3 212 53 195
3 214 57 212
3 195 16 214
3 215 200 211
3 211 56 215
3 200 53 211
3 215 15 200
3 217 216 213
3 213 57 217
3 216 56 213
3 217 9 216
3 220 218 219
3 219 60 220
3 218 59 219
3 220 58 218
3 222 221 219
3 219 59 222
3 221 60 219
3 222 19 221
3 224 223 218
3 218 58 224
3 223 59 218
3 224 18 223
3 226 225 220
3 220 60 226
3 225 58 220
3 226 17 225
3 229 227 228
3 228 62 229
3 227 59 228
3 229 61 227
3 223 230 228
3 228 59 223
3 230 62 228
3 223 18 230
3 231 222 227
3 227 61 231
3 222 59 227
3 231 19 222
3 233 232 229
3 229 62 233
3 232 61 229
3 233 5 232
3 236 234 235
3 235 64 236
3 234 58 235
3 236 63 234
3 225 237 235
3 235 58 225
3 237 64 235
3 225 17 237
3 238 224 234
3 234 63 238
3 224 58 234
3 238 18 224
3 240 239 236
3 236 64 240
3 239 63 236
3 240 6 239
3 243 241 242
3 242 66 243
3 241 60 242
3 243 65 241
3 221 244 242
3 242 60 221
3 244 66 242
3 221 19 244
3 245 226 241
3 241 65 245
3 226 60 241
3 245 17 226
3 247 246 243
3 243 66 247
3 246 65 243
3 247 11 246
3 250 248 249
3 249 69 250
3 248 68 249
3 250 67 248
3 252 251 249
3 249 68 252
3 251 69 249
3 252 18 251
3 254 253 248
3 248 67 254
3 253 68 248
3 254 21 253
3 256 255 250
3 250 69 256
3 255 67 250
3 256 20 255
3 259 257 258
3 258 70 259
3 257 68 258
3 259 62 257
3 253 260 258
3 258 68 253
3 260 70 258
3 253 21 260
3 230 252 257
3 257 62 230
3 252 68 257
3 230 18 252
3 261 233 259
3 259 70 261
3 233 62 259
3 261 5 233
3 264 262 263
3 263 72 264
3 262 67 263
3 264 71 262
3 255 265 263
3 263 67 255
3 265 72 263
3 255 20 265
3 266 254 262
3 262 71 266
3 254 67 262
3 266 21 254
3 268 267 264
3 264 72 268
3 267 71 264
3 268 10 267
3 271 269 270
3 270 63 271
3 269 69 270
3 271 73 269
3 251 238 270
3 270 69 251
3 238 63 270
3 251 18 238
3 272 256 269
3 269 73 272
3 256 69 269
3 272 20 256
3 239 273 271
3 271 63 239
3 273 73 271
3 239 6 273
3 276 274 275
3 275 76 276
3 274 75 275
3 276 74 274
3 278 277 275
3 275 75 278
3 277 76 275
3 278 24 277
3 280 279 274
3 274 74 280
3 279 75 274
3 280 23 279
3 282 281 276
3 276 76 282
3 281 74 276
3 282 22 281
3 285 283 284
3 284 78 285
3 283 75 284
3 285 77 283
3 279 286 284
3 284 75 279
3 286 78 284
3 279 23 286
3 287 278 283
3 283 77 287
3 278 75 283
3 287 24 278
3 289 288 285
3 285 78 289
3 288 77 285
3 289 0 288
3 292 290 291
3 291 80 292
3 290 74 291
3 292 79 290
3 281 293 291
3 291 74 281
3 293 80 291
3 281 22 293
3 294 280 290
3 290 79 294
3 280 74 290
3 294 23 280
3 296 295 292
3 292 80 296
3 295 79 292
3 296 4 295
3 299 297 298
3 298 82 299
3 297 76 298
3 299 81 297
3 277 300 298
3 298 76 277
3 300 82 298
3 277 24 300
3 301 282 297
3 297 81 301
3 282 76 297
3 301 22 282
3 303 302 299
3 299 82 303
3 302 81 299
3 303 3 302
3 306 304 305
3 305 85 306
3 304 84 305
3 306 83 304
3 308 307 305
3 305 84 308
3 307 85 305
3 308 26 307
3 310 309 304
3 304 83 310
3 309 84 304
3 310 24 309
3 312 311 306
3 306 85 312
3 311 83 306
3 312 25 311
3 315 313 314
3 314 77 315
3 313 84 314
3 315 86 313
3 309 287 314
3 314 84 309
3 287 77 314
3 309 24 287
3 316 308 313
3 313 86 316
3 308 84 313
3 316 26 308
3 288 317 315
3 315 77 288
3 317 86 315
3 288 0 317
3 320 318 319
3 319 87 320
3 318 83 319
3 320 82 318
3 311 321 319
3 319 83 311
3 321 87 319
3 311 25 321
3 300 310 318
3 318 82 300
3 310 83 318
3 300 24 310
3 322 303 320
3 320 87 322
3 303 82 320
3 322 3 303
3 325 323 324
3 324 89 325
3 323 85 324
3 325 88 323
3 307 326 324
3 324 85 307
3 326 89 324
3 307 26 326
3 327 312 323
3 323 88 327
3 312 85 323
3 327 25 312
3 329 328 325
3 325 89 329
3 328 88 325
3 329 5 328
3 332 330 331
3 331 92 332
3 330 91 331
3 332 90 330
3 334 333 331
3 331 91 334
3 333 92 331
3 334 29 333
3 336 335 330
3 330 90 336
3 335 91 330
3 336 28 335
3 338 337 332
3 332 92 338
3 337 90 332
3 338 27 337
3 341 339 340
3 340 94 341
3 339 91 340
3 341 93 339
3 335 342 340
3 340 91 335
3 342 94 340
3 335 28 342
3 343 334 339
3 339 93 343
3 334 91 339
3 343 29 334
3 345 344 341
3 341 94 345
3 344 93 341
3 345 2 344
3 348 346 347
3 347 96 348
3 346 90 347
3 348 95 346
3 337 349 347
3 347 90 337
3 349 96 347
3 337 27 349
3 350 336 346
3 346 95 350
3 336 90 346
3 350 28 336
3 352 351 348
3 348 96 352
3 351 95 348
3 352 7 351
3 355 353 354
3 354 98 355
3 353 92 354
3 355 97 353
3 333 356 354
3 354 92 333
3 356 98 354
3 333 29 356
3 357 338 353
3 353 97 357
3 338 92 353
3 357 27 338
3 359 358 355
3 355 98 359
3 358 97 355
3 359 1 358
3 362 360 361
3 361 101 362
3 360 100 361
3 362 99 360
3 364 363 361
3 361 100 364
3 363 101 361
3 364 31 363
3 366 365 360
3 360 99 366
3 365 100 360
3 366 29 365
3 368 367 362
3 362 101 368
3 367 99 362
3 368 30 367
3 371 369 370
3 370 93 371
3 369 100 370
3 371 102 369
3 365 343 370
3 370 100 365
3 343 93 370
3 365 29 343
3 372 364 369
3 369 102 372
3 364 100 369
3 372 31 364
3 344 373 371
3 371 93 344
3 373 102 371
3 344 2 373
3 376 374 375
3 375 103 376
3 374 99 375
3 376 98 374
3 367 377 375
3 375 99 367
3 377 103 375
3 367 30 377
3 356 366 374
3 374 98 356
3 366 99 374
3 356 29 366
3 378 359 376
3 376 103 378
3 359 98 376
3 378 1 359
3 381 379 380
3 380 105 381
3 379 101 380
3 381 104 379
3 363 382 380
3 380 101 363
3 382 105 380
3 363 31 382
3 383 368 379
3 379 104 383
3 368 101 379
3 383 30 368
3 385 384 381
3 381 105 385
3 384 104 381
3 385 6 384
3 388 386 387
3 387 108 388
3 386 107 387
3 388 106 386
3 390 389 387
3 387 107 390
3 389 108 387
3 390 34 389
3 392 391 386
3 386 106 392
3 391 107 386
3 392 33 391
3 394 393 388
3 388 108 394
3 393 106 388
3 394 32 393
3 397 395 396
3 396 110 397
3 395 107 396
3 397 109 395
3 391 398 396
3 396 107 391
3 398 110 396
3 391 33 398
3 399 390 395
3 395 109 399
3 390 107 395
3 399 34 390
3 401 400 397
3 397 110 401
3 400 109 397
3 401 8 400
3 404 402 403
3 403 112 404
3 402 106 403
3 404 111 402
3 393 405 403
3 403 106 393
3 405 112 403
3 393 32 405
3 406 392 402
3 402 111 406
3 392 106 402
3 406 33 392
3 408 407 404
3 404 112 408
3 407 111 404
3 408 0 407
3 411 409 410
3 410 114 411
3 409 108 410
3 411 113 409
3 389 412 410
3 410 108 389
3 412 114 410
3 389 34 412
3 413 394 409
3 409 113 413
3 394 108 409
3 413 32 394
3 415 414 411
3 411 114 415
3 414 113 411
3 415 11 414
3 418 416 417
3 417 117 418
3 416 116 417
3 418 115 416
3 420 419 417
3 417 116 420
3 419 117 417
3 420 36 419
3 422 421 416
3 416 115 422
3 421 116 416
3 422 34 421
3 424 423 418
3 418 117 424
3 423 115 418
3 424 35 423
3 427 425 426
3 426 109 427
3 425 116 426
3 427 118 425
3 421 399 426
3 426 116 421
3 399 109 426
3 421 34 399
3 428 420 425
3 425 118 428
3 420 116 425
3 428 36 420
3 400 429 427
3 427 109 400
3 429 118 427
3 400 8 429
3 432 430 431
3 431 119 432
3 430 115 431
3 432 114 430
3 423 433 431
3 431 115 423
3 433 119 431
3 423 35 433
3 412 422 430
3 430 114 412
3 422 115 430
3 412 34 422
3 434 415 432
3 432 119 434
3 415 114 432
3 434 11 415
3 437 435 436
3 436 121 437
3 435 117 436
3 437 120 435
3 419 438 436
3 436 117 419
3 438 121 436
3 419 36 438
3 439 424 435
3 435 120 439
3 424 117 435
3 439 35 424
3 441 440 437
3 437 121 441
3 440 120 437
3 441 1 440
3 444 442 443
3 443 124 444
3 442 123 443
3 444 122 442
3 446 445 443
3 443 123 446
3 445 124 443
3 446 39 445
3 448 447 442
3 442 122 448
3 447 123 442
3 448 38 447
3 450 449 444
3 444 124 450
3 449 122 444
3 450 37 449
3 453 451 452
3 452 126 453
3 451 123 452
3 453 125 451
3 447 454 452
3 452 123 447
3 454 126 452
3 447 38 454
3 455 446 451
3 451 125 455
3 446 123 451
3 455 39 446
3 457 456 453
3 453 126 457
3 456 125 453
3 457 9 456
3 460 458 459
3 459 128 460
3 458 122 459
3 460 127 458
3 449 461 459
3 459 122 449
3 461 128 459
3 449 37 461
3 462 448 458
3 458 127 462
3 448 122 458
3 462 38 448
3 464 463 460
3 460 128 464
3 463 127 460
3 464 10 463
3 467 465 466
3 466 130 467
3 465 124 466
3 467 129 465
3 445 468 466
3 466 124 445
3 468 130 466
3 445 39 468
3 469 450 465
3 465 129 469
3 450 124 465
3 469 37 450
3 471 470 467
3 467 130 471
3 470 129 467
3 471 3 470
3 474 472 473
3 473 133 474
3 472 132 473
3 474 131 472
3 476 475 473
3 473 132 476
3 475 133 473
3 476 38 475
3 478 477 472
3 472 131 478
3 477 132 472
3 478 41 477
3 480 479 474
3 474 133 480
3 479 131 474
3 480 40 479
3 483 481 482
3 482 134 483
3 481 132 482
3 483 126 481
3 477 484 482
3 482 132 477
3 484 134 482
3 477 41 484
3 454 476 481
3 481 126 454
3 476 132 481
3 454 38 476
3 485 457 483
3 483 134 485
3 457 126 483
3 485 9 457
3 488 486 487
3 487 136 488
3 486 131 487
3 488 135 486
3 479 489 487
3 487 131 479
3 489 136 487
3 479 40 489
3 490 478 486
3 486 135 490
3 478 131 486
3 490 41 478
3 492 491 488
3 488 136 492
3 491 135 488
3 492 2 491
3 495 493 494
3 494 127 495
3 493 133 494
3 495 137 493
3 475 462 494
3 494 133 475
3 462 127 494
3 475 38 462
3 496 480 493
3 493 137 496
3 480 133 493
3 496 40 480
3 463 497 495
3 495 127 463
3 497 137 495
3 463 10 497
3 500 498 499
3 499 140 500
3 498 139 499
3 500 138 498
3 502 501 499
3 499 139 502
3 501 140 499
3 502 33 501
3 504 503 498
3 498 138 504
3 503 139 498
3 504 13 503
3 506 505 500
3 500 140 506
3 505 138 500
3 506 23 505
3 509 507 508
3 508 47 509
3 507 139 508
3 509 110 507
3 503 182 508
3 508 139 503
3 182 47 508
3 503 13 182
3 398 502 507
3 507 110 398
3 502 139 507
3 398 33 502
3 183 401 509
3 509 47 183
3 401 110 509
3 183 8 401
3 512 510 511
3 511 79 512
3 510 138 511
3 512 46 510
3 505 294 511
3 511 138 505
3 294 79 511
3 505 23 294
3 174 504 510
3 510 46 174
3 504 138 510
3 174 13 504
3 295 177 512
3 512 79 295
3 177 46 512
3 295 4 177
3 515 513 514
3 514 111 515
3 513 140 514
3 515 78 513
3 501 406 514
3 514 140 501
3 406 111 514
3 501 33 406
3 286 506 513
3 513 78 286
3 506 140 513
3 286 23 506
3 407 289 515
3 515 111 407
3 289 78 515
3 407 0 289
3 518 516 517
3 517 143 518
3 516 142 517
3 518 141 516
3 520 519 517
3 517 142 520
3 519 143 517
3 520 19 519
3 522 521 516
3 516 141 522
3 521 142 516
3 522 32 521
3 524 523 518
3 518 143 524
3 523 141 518
3 524 26 523
3 527 525 526
3 526 113 527
3 525 142 526
3 527 66 525
3 521 413 526
3 526 142 521
3 413 113 526
3 521 32 413
3 244 520 525
3 525 66 244
3 520 142 525
3 244 19 520
3 414 247 527
3 527 113 414
3 247 66 527
3 414 11 247
3 530 528 529
3 529 86 530
3 528 141 529
3 530 112 528
3 523 316 529
3 529 141 523
3 316 86 529
3 523 26 316
3 405 522 528
3 528 112 405
3 522 141 528
3 405 32 522
3 317 408 530
3 530 86 317
3 408 112 530
3 317 0 408
3 533 531 532
3 532 61 533
3 531 143 532
3 533 89 531
3 519 231 532
3 532 143 519
3 231 61 532
3 519 19 231
3 326 524 531
3 531 89 326
3 524 143 531
3 326 26 524
3 232 329 533
3 533 61 232
3 329 89 533
3 232 5 329
3 536 534 535
3 535 146 536
3 534 145 535
3 536 144 534
3 538 537 535
3 535 145 538
3 537 146 535
3 538 22 537
3 540 539 534
3 534 144 540
3 539 145 534
3 540 16 539
3 542 541 536
3 536 146 542
3 541 144 536
3 542 39 541
3 545 543 544
3 544 54 545
3 543 145 544
3 545 80 543
3 539 204 544
3 544 145 539
3 204 54 544
3 539 16 204
3 293 538 543
3 543 80 293
3 538 145 543
3 293 22 538
3 205 296 545
3 545 54 205
3 296 80 545
3 205 4 296
3 548 546 547
3 547 125 548
3 546 144 547
3 548 57 546
3 541 455 547
3 547 144 541
3 455 125 547
3 541 39 455
3 214 540 546
3 546 57 214
3 540 144 546
3 214 16 540
3 456 217 548
3 548 125 456
3 217 57 548
3 456 9 217
3 551 549 550
3 550 81 551
3 549 146 550
3 551 130 549
3 537 301 550
3 550 146 537
3 301 81 550
3 537 22 301
3 468 542 549
3 549 130 468
3 542 146 549
3 468 39 542
3 302 471 551
3 551 81 302
3 471 130 551
3 302 3 471
3 554 552 553
3 553 149 554
3 552 148 553
3 554 147 552
3 556 555 553
3 553 148 556
3 555 149 553
3 556 21 555
3 558 557 552
3 552 147 558
3 557 148 552
3 558 25 557
3 560 559 554
3 554 149 560
3 559 147 554
3 560 37 559
3 563 561 562
3 562 88 563
3 561 148 562
3 563 70 561
3 557 327 562
3 562 148 557
3 327 88 562
3 557 25 327
3 260 556 561
3 561 70 260
3 556 148 561
3 260 21 556
3 328 261 563
3 563 88 328
3 261 70 563
3 328 5 261
3 566 564 565
3 565 129 566
3 564 147 565
3 566 87 564
3 559 469 565
3 565 147 559
3 469 129 565
3 559 37 469
3 321 558 564
3 564 87 321
3 558 147 564
3 321 25 558
3 470 322 566
3 566 129 470
3 322 87 566
3 470 3 322
3 569 567 568
3 568 71 569
3 567 149 568
3 569 128 567
3 555 266 568
3 568 149 555
3 266 71 568
3 555 21 266
3 461 560 567
3 567 128 461
3 560 149 567
3 461 37 560
3 267 464 569
3 569 71 267
3 464 128 569
3 267 10 464
3 572 570 571
3 571 152 572
3 570 151 571
3 572 150 570
3 574 573 571
3 571 151 574
3 573 152 571
3 574 27 573
3 576 575 570
3 570 150 576
3 575 151 570
3 576 12 575
3 578 577 572
3 572 152 578
3 577 150 572
3 578 36 577
3 581 579 580
3 580 49 581
3 579 151 580
3 581 96 579
3 575 189 580
3 580 151 575
3 189 49 580
3 575 12 189
3 349 574 579
3 579 96 349
3 574 151 579
3 349 27 574
3 190 352 581
3 581 49 190
3 352 96 581
3 190 7 352
3 584 582 583
3 583 118 584
3 582 150 583
3 584 48 582
3 577 428 583
3 583 150 577
3 428 118 583
3 577 36 428
3 181 576 582
3 582 48 181
3 576 150 582
3 181 12 576
3 429 184 584
3 584 118 429
3 184 48 584
3 429 8 184
3 587 585 586
3 586 97 587
3 585 152 586
3 587 121 585
3 573 357 586
3 586 152 573
3 357 97 586
3 573 27 357
3 438 578 585
3 585 121 438
3 578 152 585
3 438 36 578
3 358 441 587
3 587 97 358
3 441 121 587
3 358 1 441
3 590 588 589
3 589 155 590
3 588 154 589
3 590 153 588
3 592 591 589
3 589 154 592
3 591 155 589
3 592 17 591
3 594 593 588
3 588 153 594
3 593 154 588
3 594 30 593
3 596 595 590
3 590 155 596
3 595 153 590
3 596 35 595
3 599 597 598
3 598 104 599
3 597 154 598
3 599 64 597
3 593 383 598
3 598 154 593
3 383 104 598
3 593 30 383
3 237 592 597
3 597 64 237
3 592 154 597
3 237 17 592
3 384 240 599
3 599 104 384
3 240 64 599
3 384 6 240
3 602 600 601
3 601 120 602
3 600 153 601
3 602 103 600
3 595 439 601
3 601 153 595
3 439 120 601
3 595 35 439
3 377 594 600
3 600 103 377
3 594 153 600
3 377 30 594
3 440 378 602
3 602 120 440
3 378 103 602
3 440 1 378
3 605 603 604
3 604 65 605
3 603 155 604
3 605 119 603
3 591 245 604
3 604 155 591
3 245 65 604
3 591 17 245
3 433 596 603
3 603 119 433
3 596 155 603
3 433 35 596
3 246 434 605
3 605 65 246
3 434 119 605
3 246 11 434
3 608 606 607
3 607 158 608
3 606 157 607
3 608 156 606
3 610 609 607
3 607 157 610
3 609 158 607
3 610 15 609
3 612 611 606
3 606 156 612
3 611 157 606
3 612 28 611
3 614 613 608
3 608 158 614
3 613 156 608
3 614 41 613
3 617 615 616
3 616 95 617
3 615 157 616
3 617 55 615
3 611 350 616
3 616 157 611
3 350 95 616
3 611 28 350
3 209 610 615
3 615 55 209
3 610 157 615
3 209 15 610
3 351 210 617
3 617 95 351
3 210 55 617
3 351 7 210
3 620 618 619
3 619 135 620
3 618 156 619
3 620 94 618
3 613 490 619
3 619 156 613
3 490 135 619
3 613 41 490
3 342 612 618
3 618 94 342
3 612 156 618
3 342 28 612
3 491 345 620
3 620 135 491
3 345 94 620
3 491 2 345
3 623 621 622
3 622 56 623
3 621 158 622
3 623 134 621
3 609 215 622
3 622 158 609
3 215 56 622
3 609 15 215
3 484 614 621
3 621 134 484
3 614 158 621
3 484 41 614
3 216 485 623
3 623 56 216
3 485 134 623
3 216 9 485
3 626 624 625
3 625 161 626
3 624 160 625
3 626 159 624
3 628 627 625
3 625 160 628
3 627 161 625
3 628 31 627
3 630 629 624
3 624 159 630
3 629 160 624
3 630 20 629
3 632 631 626
3 626 161 632
3 631 159 626
3 632 40 631
3 635 633 634
3 634 73 635
3 633 160 634
3 635 105 633
3 629 272 634
3 634 160 629
3 272 73 634
3 629 20 272
3 382 628 633
3 633 105 382
3 628 160 633
3 382 31 628
3 273 385 635
3 635 73 273
3 385 105 635
3 273 6 385
3 638 636 637
3 637 137 638
3 636 159 637
3 638 72 636
3 631 496 637
3 637 159 631
3 496 137 637
3 631 40 496
3 265 630 636
3 636 72 265
3 630 159 636
3 265 20 630
3 497 268 638
3 638 137 497
3 268 72 638
3 497 10 268
3 641 639 640
3 640 102 641
3 639 161 640
3 641 136 639
3 627 372 640
3 640 161 627
3 372 102 640
3 627 31 372
3 489 632 639
3 639 136 489
3 632 161 639
3 489 40 632
3 373 492 641
3 641 102 373
3 492 136 641
3 373 2 492
