# Supplementary material for: Subcortical shape biomarkers reveal limbic and basal ganglia damage in anti-LGI1 encephalitis
Source: Front Immunol. 2025 Jul 4;16:1623577. doi: 10.3389/fimmu.2025.1623577 (PMC12270846; doi:10.3389/fimmu.2025.1623577)
Supplement: Supplementary file 1 [file DataSheet1.zip › raw data/wmN03-L_Thal_first.vtk]

# vtk DataFile Version 3.0
this file was written using fslvtkio
ASCII
DATASET POLYDATA
POINTS 642 float
108.462 114.946 80.5869
91.2798 116.348 79.3092
95.9773 100.119 78.4616
114.231 98.9549 78.0223
109.606 107.391 90.1094
107.506 106.982 71.3074
96.5314 108.078 70.6655
97.3945 107.66 89.0634
100.517 121.956 87.0518
105.709 95.4555 83.7796
106.605 92.9194 70.1507
99.3685 123.042 71.9644
98.2971 115.56 89.6646
105.763 115.985 90.8113
104.07 107.642 92.0402
101.507 100.542 87.4894
109.086 99.7943 89.37
96.1647 116.968 69.4515
102.356 106.709 69.8422
102.536 114.982 72.5812
101.817 99.1812 71.3954
108.665 98.6512 71.1275
113.028 101.963 85.0799
109.822 112.336 85.9794
112.133 106.683 79.566
111.62 101.284 73.7474
108.181 111.293 75.3702
93.1956 112.907 85.6488
95.4733 103.355 84.3558
91.9222 108.165 78.9212
92.2986 113.541 72.8459
94.8933 102.774 73.3389
104.26 120.023 76.9772
105.782 121.505 84.55
98.4674 125.521 79.3261
93.1854 122.539 73.5656
94.1591 121.023 83.701
115.263 94.0748 70.7513
106.742 90.8857 76.4885
112.35 95.0116 81.492
99.7217 93.9495 74.0232
99.552 94.701 81.736
102.215 115.769 91.2848
104.879 111.977 92.6534
101.141 111.606 91.3284
107.27 107.225 92.4284
107.76 111.888 90.7816
103.496 119.524 89.7672
99.4411 118.808 88.5589
97.5999 111.63 89.9495
100.545 107.505 90.8061
102.688 103.914 90.3903
106.452 103.515 91.1336
105.188 100.085 89.0822
109.908 103.391 90.0609
99.3208 104.006 88.5261
103.445 97.5183 86.0478
107.404 97.1465 87.069
99.2067 112.396 70.1363
102.054 111.101 71.216
99.7345 116.169 70.5224
104.932 110.815 72.3447
104.984 106.939 70.2364
99.4717 107.72 70.3393
96.1944 112.552 69.6633
97.8431 120.295 69.9247
101.112 119.126 72.1151
105.182 98.5924 70.6672
105.488 102.677 69.6788
101.979 103.016 69.9655
108.138 103.036 70.3228
108.005 95.8781 68.694
103.593 95.7372 69.7913
99.0447 103.58 70.8593
111.509 107.009 85.4608
111.045 109.115 82.9899
112.528 104.621 82.3471
110.207 110.736 80.2682
109.126 113.649 83.3173
110.019 109.941 88.1875
111.573 104.836 87.7185
113.887 100.424 81.7446
113.258 102.78 78.6878
112.336 104.324 76.1963
110.426 108.981 77.4262
110.621 106.584 74.5562
108.408 113.29 77.808
113.239 99.4849 75.1629
110.002 104.579 72.3418
107.816 109.237 73.3807
93.7029 108.011 85.2438
92.9124 105.615 82.1018
91.5928 110.257 82.6491
93.5229 103.91 78.8014
95.4276 101.529 81.4771
96.131 105.379 86.9998
95.0408 110.428 87.795
91.6678 114.681 82.8278
91.1983 112.274 79.2241
92.2547 110.777 75.7652
93.4235 105.526 75.876
93.3383 107.911 73.1128
95.2906 101.403 75.8828
91.38 115.104 75.8561
93.7179 110.611 70.6553
95.5315 105.207 71.5805
104.986 121.645 80.462
102.409 124.529 82.3822
101.803 124.21 77.7799
99.2255 124.166 83.4655
103.576 122.633 86.6618
107.277 118.356 82.3804
106.617 117.619 78.8709
102.004 121.473 74.6498
98.4662 124.938 74.9924
95.2729 124.908 75.6931
95.8734 123.699 80.9202
92.9045 122.395 78.6353
97.1162 121.609 85.3919
95.5722 123.594 70.8347
91.7869 119.571 76.8959
92.3247 118.904 81.6692
111.526 91.6215 73.5109
109.692 92.8418 78.4095
113.84 93.6272 76.0926
108.841 94.9883 82.8067
106.011 92.8556 80.4908
106.628 90.9637 72.8904
111.13 93.1312 69.3782
115.672 96.2189 75.0888
114.909 96.6223 80.1481
99.0039 92.957 77.9273
102.753 91.7585 79.4416
102.591 90.8163 75.2976
102.613 94.901 82.7644
97.2895 96.951 80.2211
97.5662 96.7614 76.4689
102.729 92.9341 71.7267
108.205 114.692 88.4953
106.235 119.092 87.9122
108.047 117.126 85.3346
106.18 115.796 76.2965
103.644 117.532 74.3781
105.552 113.472 73.8308
110.833 96.7141 86.0052
111.919 100.55 87.7646
113.789 97.6865 84.0293
114.344 97.4195 71.6286
110.104 100.336 72.3458
112.149 96.1658 67.7408
95.8075 118.753 87.5617
95.134 114.659 88.4716
93.2956 117.271 85.2289
91.7798 118.335 73.4333
93.4892 115.287 70.2416
94.0026 120.488 70.1023
97.5479 98.9748 83.1921
98.3177 101.468 86.138
100.295 97.7248 84.6009
100.239 96.5442 71.653
98.4032 101.348 72.5107
97.7683 98.6702 74.1576
103.499 113.89 92.2267
102.933 111.813 92.1495
101.622 113.687 91.4092
102.67 109.716 91.8492
104.319 109.96 92.5167
105.341 114.078 92.2079
104.107 115.917 91.6739
100.419 115.541 90.4263
99.8647 113.768 90.5745
105.99 109.793 92.587
106.452 112.056 92.062
107.29 109.834 91.9222
106.772 114.017 91.0223
105.673 107.577 92.5309
108.465 107.471 91.5323
108.486 109.513 90.7384
102.872 117.637 90.8064
100.897 117.368 90.0834
101.575 118.979 89.6494
98.8956 117.153 89.2645
104.68 117.844 90.6036
101.951 120.686 88.6491
100.13 120.263 87.9927
99.3744 111.795 90.6223
100.878 109.564 91.1609
99.1356 109.681 90.4727
102.297 107.624 91.4679
98.0007 113.651 90.0024
97.5975 109.493 89.8068
98.9539 107.651 90.0962
104.532 103.676 90.8157
105.751 101.733 90.2237
103.848 101.921 89.7876
107.122 100.01 89.5553
107.646 101.646 90.5317
105.246 105.434 91.8555
103.434 105.737 91.2941
102.197 102.125 89.0973
103.266 100.48 88.5226
108.279 103.275 90.9736
106.877 105.286 92.0965
108.637 105.249 91.5169
109.464 101.518 89.9619
109.845 105.455 90.3379
101.571 105.677 90.67
100.92 103.757 89.5401
99.784 105.642 89.8541
100.652 102.275 88.1911
98.2418 105.886 89.0787
104.239 98.8371 87.6949
106.34 98.5758 88.3065
105.365 97.4984 86.8313
108.315 98.3604 88.4637
102.471 98.9882 86.9806
104.665 96.4232 85.1192
106.508 96.3024 85.5645
100.757 111.794 70.6456
100.915 113.772 71.1801
99.3858 114.306 70.4532
101.066 115.485 71.6456
102.246 113.27 71.7557
101.91 108.979 70.8535
100.633 109.762 70.4635
97.7694 114.723 69.8645
98.0619 116.476 69.7342
103.412 111.039 71.7866
103.313 108.833 71.1546
104.668 108.936 71.6049
103.604 106.841 69.9989
103.736 112.884 72.3354
106.063 108.703 71.979
106.203 107.027 70.7747
99.2931 110.078 70.1864
97.6906 112.699 69.847
97.8152 110.38 69.9239
96.181 114.805 69.6075
100.879 107.455 70.072
98.0243 108.1 70.4922
96.4268 110.227 69.992
98.9517 118.131 70.064
100.723 117.603 71.0927
99.6362 119.809 70.8047
101.92 117.046 72.1662
97.1529 118.514 69.6021
98.7569 121.907 70.5518
100.321 121.111 71.9212
105.231 100.766 70.3808
103.709 102.763 69.6765
103.666 100.928 70.5004
102.203 104.79 69.6388
103.989 104.557 69.4219
106.931 100.605 70.5702
106.791 98.7286 70.7407
103.593 98.8529 70.9864
102.163 100.996 70.84
105.182 105.083 69.4506
106.775 102.85 69.9111
106.724 105.194 69.9183
108.218 100.887 70.7753
107.897 105.13 70.5717
106.467 97.2564 69.5232
104.405 97.2511 69.8021
105.745 95.9039 69.0442
102.684 97.4401 70.4773
108.232 97.4318 69.6918
107.081 94.3827 69.0095
105.016 94.3432 69.7242
100.569 103.186 70.4242
100.77 105.414 70.0126
99.2598 105.588 70.4507
100.584 101.464 71.3308
97.8201 105.983 70.7539
111.512 108.238 84.2313
111.996 106.91 82.6504
112.04 105.779 83.9025
112.447 105.746 81.0975
111.753 107.807 81.3605
110.567 110.539 84.5766
110.848 109.561 85.6562
112.352 104.582 85.1794
112.844 103.519 83.8069
110.635 109.832 81.6061
110.233 111.325 83.2254
109.669 112.026 81.8559
109.547 112.89 84.65
111.168 108.684 80.0809
109.216 112.728 80.4071
108.846 114.244 81.8778
110.838 108.579 86.7995
111.616 105.939 86.559
110.774 107.424 88.011
112.362 103.395 86.3186
110.006 111.033 86.9741
109.788 108.843 89.3567
110.714 106.181 89.0259
113.313 102.57 82.1572
113.043 103.827 80.6643
113.497 101.798 80.3246
112.694 104.727 79.1325
113.422 101.206 83.471
113.977 99.7909 79.907
113.503 100.817 78.3784
111.409 106.963 77.0055
110.484 108.079 75.9819
111.458 105.636 75.4868
109.426 108.818 75.1502
109.29 109.976 76.2881
111.477 107.68 78.4636
112.21 105.543 77.733
112.155 102.992 74.7545
111.547 104.124 73.9665
109.287 110.928 77.644
110.469 109.707 78.8709
109.338 111.812 78.9667
108.404 112.369 76.5159
108.53 114.056 79.1947
112.905 103.47 77.2823
112.701 101.851 75.617
113.179 101.228 76.8623
112.265 100.293 74.4244
113.823 99.3183 76.5382
110.385 105.545 73.423
109.304 108.006 73.9641
109.171 107.128 72.6789
107.993 110.165 74.4658
111.137 102.989 72.899
108.873 106.076 71.624
107.595 108.198 72.3544
93.1589 106.766 83.7641
92.0708 107.893 82.4724
92.5918 109.112 84.0525
91.5138 109.017 80.9253
92.0764 106.95 80.7616
94.0135 104.634 83.4836
94.2742 105.685 84.924
93.2037 110.417 85.4149
92.313 111.361 84.2603
93.0155 104.752 80.4655
94.1932 103.654 81.8736
94.4578 102.783 80.2045
95.2893 102.432 82.9903
92.4705 106.013 79.0007
94.8066 102.057 78.6277
95.66 100.761 79.9487
94.8955 106.733 86.1856
94.3423 109.288 86.475
95.4825 107.959 87.435
94.0307 111.727 86.7711
95.6817 104.367 85.6996
96.7245 106.531 88.0495
96.1724 109.141 88.6683
91.5256 112.466 82.9253
91.1921 111.193 81.0247
91.0909 113.393 81.1116
91.4296 110.187 79.1464
92.4001 113.71 84.3151
91.243 115.435 81.114
91.1419 114.322 79.3098
92.6838 108.143 76.1006
93.3814 106.749 74.5897
92.8132 109.361 74.5821
93.9271 105.332 73.1144
93.9475 104.054 74.3651
92.6518 106.988 77.4062
92.0275 109.332 77.3256
92.2796 112.115 74.2405
92.9563 110.595 73.1861
93.936 103.336 75.8455
93.1696 104.745 77.4277
94.352 102.762 77.2379
95.0011 102.135 74.6719
95.6477 100.824 77.2106
91.6624 111.411 77.479
91.87 112.939 75.7697
91.4763 113.517 77.4947
91.5926 114.474 74.2233
91.3153 115.614 77.6332
93.439 109.297 71.9222
94.1392 106.48 71.968
94.4892 107.889 71.0299
95.003 103.972 72.247
92.9887 111.966 71.8415
95.042 109.304 70.2823
96.0409 106.599 70.9361
103.801 123.355 81.336
102.217 124.494 80.1107
103.421 123.083 79.3397
100.384 125.19 78.7213
100.608 125.237 80.955
104.081 123.301 83.4064
105.199 122.031 82.4678
104.221 121.343 78.5339
102.966 122.472 77.3696
100.874 124.764 83.0982
102.963 123.889 84.6378
101.417 123.82 85.2544
104.669 122.435 85.4272
98.8317 125.071 81.49
99.647 123.184 85.3343
101.897 122.626 87.0488
106.149 120.141 81.557
105.637 119.811 79.5323
106.916 118.185 80.5124
105.392 119.137 78.0462
106.517 120.226 83.3857
107.839 116.641 81.4786
107.591 116.236 79.7038
101.783 123.032 75.8693
100.337 124.67 76.3756
100.538 123.901 74.3394
98.6443 125.343 77.145
103.176 120.934 75.9391
100.883 122.138 73.3578
98.7935 124.218 73.0825
95.39 124.531 78.335
94.3268 123.328 79.4425
93.9923 123.854 77.0715
93.4818 121.971 81.0017
94.7183 122.581 81.9627
96.9503 124.871 80.052
96.7928 125.313 77.6408
93.8544 124.028 74.5489
92.9828 122.65 76.1435
96.242 122.787 83.149
97.5447 124.036 82.1502
98.0021 122.903 84.2941
95.4303 121.554 84.5029
98.881 121.614 86.3107
96.9722 125.306 75.5729
95.1845 124.687 73.3857
96.923 124.748 72.8696
94.0368 123.69 71.9583
97.4349 123.567 71.2091
92.178 121.053 77.872
92.4455 120.744 80.4438
91.7943 119.226 79.4059
93.1786 120.227 82.6042
92.5538 121.083 75.3484
91.5509 117.92 78.2636
91.5543 117.571 80.7014
110.567 91.9871 76.299
111.637 93.246 77.3596
112.67 92.5959 74.8716
112.871 94.0553 78.5776
111.184 93.9427 79.731
108.569 91.3483 77.1477
109.53 91.0525 74.8286
113.564 92.6022 72.0805
114.785 93.3135 73.5086
109.288 93.9097 80.6096
107.867 92.5905 79.19
107.42 93.8933 81.4029
106.331 91.5802 78.5718
110.595 94.9143 82.1386
107.236 95.1832 83.3442
105.725 94.2134 82.1674
109.465 91.0805 72.8014
111.712 92.0777 71.2278
109.248 91.6899 71.0173
113.409 93.4519 69.6255
106.986 90.7172 74.6061
106.368 91.6831 71.4603
108.633 92.798 69.7584
115.207 94.6021 75.9704
114.443 94.8355 78.6704
115.345 96.4508 77.6638
113.822 95.1987 80.6337
115.831 94.7414 73.3448
114.946 97.7048 76.5956
114.79 97.9803 79.1728
100.738 91.8415 78.6795
102.566 90.9731 77.4844
100.649 91.4366 76.7377
104.602 90.711 75.9928
104.605 91.1214 78.0386
100.934 92.8926 80.4752
99.2894 93.3036 79.8934
99.3144 92.8444 75.8369
100.806 91.879 74.6422
104.5 92.1596 79.9417
102.575 93.2163 81.0993
104.207 93.7055 81.708
101.116 94.5125 82.1499
104.122 95.1375 83.3722
97.9163 94.6704 79.1719
98.1534 94.6156 77.0582
97.2608 96.5763 78.313
98.5768 94.9676 75.3456
98.2726 95.4111 80.9557
96.5389 98.5069 79.3597
96.7465 98.4705 77.5843
102.527 91.5247 73.417
104.636 90.7484 74.0988
104.389 91.569 72.3317
101.139 93.1778 72.924
104.603 92.9798 70.7933
107.4 116.986 88.3839
107.403 118.232 86.6466
108.258 115.867 86.857
107.01 119.324 84.998
106.163 120.323 86.2229
106.112 117.759 89.5157
107.049 115.453 89.7834
109.147 113.734 87.1721
108.819 114.675 85.6633
105.068 121 87.114
104.966 119.495 88.9878
103.37 121.329 88.2566
108.151 113.418 89.7315
109.2 112.285 88.216
108.997 110.921 89.5425
108.68 115.439 84.2931
107.646 117.92 83.8549
108.323 116.035 82.808
104.933 116.812 75.3534
104.402 115.455 74.3381
105.892 114.648 75.0593
104.008 114.151 73.3251
103.079 116.255 73.3866
104.078 118.842 75.5584
105.27 117.972 76.5937
107.227 113.621 75.7353
107.001 112.626 74.5523
102.54 118.166 73.2653
102.964 119.596 74.5742
101.583 120.225 73.2983
106.333 116.945 77.5237
107.36 114.56 76.9994
107.528 115.484 78.3395
106.782 111.378 73.7321
105.272 112.313 72.9235
106.411 110.058 72.7774
111.683 98.2858 87.2257
112.887 98.9241 86.091
112.557 96.9878 85.2902
113.489 99.7967 84.753
112.736 101.15 86.4753
110.607 100.034 88.6435
110.056 98.0804 87.9356
111.679 95.7102 83.9482
113.362 95.9694 83.1402
111.929 102.759 87.5871
110.904 101.93 88.9599
110.944 104.245 89.0044
109.114 96.8202 86.7665
109.916 95.6956 84.4777
108.112 95.8938 85.0673
114.381 96.7748 82.0889
114.06 99.1091 83.0175
114.461 98.4714 81.0842
112.073 98.0229 71.6848
111.838 97.4321 70.0733
114.315 96.6533 69.2304
110.125 97.4671 70.0461
109.453 99.6898 71.7886
110.807 100.637 73.0354
112.167 98.8823 73.2794
115.769 95.6336 70.9583
114.117 94.8253 68.3036
109.195 101.798 71.1165
110.272 102.525 71.943
109.032 104.098 71.2893
113.72 98.3828 73.5666
115.482 96.545 72.9657
114.619 97.8657 74.9664
111.644 94.4131 68.0689
109.737 96.5411 68.4994
108.907 94.2795 68.5591
95.273 116.806 88.2872
94.1185 116.144 87.0428
94.3279 118.16 86.7086
93.2415 115.158 85.7039
94.0872 114.052 87.08
96.512 115.248 89.3694
96.9032 117.158 88.7562
94.7845 119.991 85.9193
93.6283 119.253 84.8377
94.9023 112.557 88.1392
96.2823 113.282 89.3624
96.1599 111.102 89.1044
97.532 118.672 88.0608
96.2354 120.307 86.552
98.1451 120.238 87.1127
92.7294 118.337 83.5618
92.6385 115.888 84.0332
91.9186 116.787 82.4073
92.6151 117.165 71.6252
93.5123 117.93 70.1688
92.9485 119.316 71.6762
94.9627 118.579 69.4683
94.7209 116.048 69.5616
92.7393 114.65 71.6442
91.8233 116.048 73.1271
92.5488 120.33 73.5853
93.3988 121.551 71.8415
94.7653 113.813 69.7002
93.4995 112.901 70.5958
94.8831 111.403 69.8968
91.2298 116.644 74.757
91.5851 119.04 75.1918
91.4327 117.245 76.5829
94.437 122.19 70.5438
95.9614 120.051 69.5891
96.9542 122.07 70.171
97.8385 100.34 84.6099
99.3212 99.6784 85.3817
98.7838 98.1674 83.9426
100.788 99.1601 86.0921
99.9148 101.011 86.8026
96.8457 102.191 85.2686
96.5371 101.204 83.8662
98.5553 96.7896 82.4942
99.9695 96.276 83.1166
98.9019 102.661 87.3176
97.2005 103.397 86.4596
97.7275 104.615 87.7354
96.4201 100.246 82.4319
97.3986 97.7378 81.7891
96.4032 99.314 80.9011
101.404 96.1886 83.6739
101.801 97.687 85.3789
103.038 96.3258 84.3667
99.5625 98.9936 72.619
97.939 100.192 73.406
98.9439 97.6055 73.055
96.462 101.001 74.066
96.5302 102.159 72.8035
100.142 100.211 72.0379
100.984 97.9566 71.6394
99.8293 95.3251 72.6689
98.6687 96.201 74.0028
96.7707 103.282 71.8199
98.7404 102.425 71.6481
97.3029 104.69 71.2025
101.696 96.2816 70.5839
101.209 94.658 71.7143
102.988 94.3969 70.6266
97.6833 97.5406 75.1923
96.4752 100.073 75.0788
96.6612 99.2715 76.3941
POLYGONS 1280  5120
3 164 162 163
3 163 44 164
3 162 43 163
3 164 42 162
3 166 165 163
3 163 43 166
3 165 44 163
3 166 14 165
3 168 167 162
3 162 42 168
3 167 43 162
3 168 13 167
3 170 169 164
3 164 44 170
3 169 42 164
3 170 12 169
3 173 171 172
3 172 46 173
3 171 43 172
3 173 45 171
3 167 174 172
3 172 43 167
3 174 46 172
3 167 13 174
3 175 166 171
3 171 45 175
3 166 43 171
3 175 14 166
3 177 176 173
3 173 46 177
3 176 45 173
3 177 4 176
3 180 178 179
3 179 48 180
3 178 42 179
3 180 47 178
3 169 181 179
3 179 42 169
3 181 48 179
3 169 12 181
3 182 168 178
3 178 47 182
3 168 42 178
3 182 13 168
3 184 183 180
3 180 48 184
3 183 47 180
3 184 8 183
3 187 185 186
3 186 50 187
3 185 44 186
3 187 49 185
3 165 188 186
3 186 44 165
3 188 50 186
3 165 14 188
3 189 170 185
3 185 49 189
3 170 44 185
3 189 12 170
3 191 190 187
3 187 50 191
3 190 49 187
3 191 7 190
3 194 192 193
3 193 53 194
3 192 52 193
3 194 51 192
3 196 195 193
3 193 52 196
3 195 53 193
3 196 16 195
3 198 197 192
3 192 51 198
3 197 52 192
3 198 14 197
3 200 199 194
3 194 53 200
3 199 51 194
3 200 15 199
3 203 201 202
3 202 45 203
3 201 52 202
3 203 54 201
3 197 175 202
3 202 52 197
3 175 45 202
3 197 14 175
3 204 196 201
3 201 54 204
3 196 52 201
3 204 16 196
3 176 205 203
3 203 45 176
3 205 54 203
3 176 4 205
3 208 206 207
3 207 55 208
3 206 51 207
3 208 50 206
3 199 209 207
3 207 51 199
3 209 55 207
3 199 15 209
3 188 198 206
3 206 50 188
3 198 51 206
3 188 14 198
3 210 191 208
3 208 55 210
3 191 50 208
3 210 7 191
3 213 211 212
3 212 57 213
3 211 53 212
3 213 56 211
3 195 214 212
3 212 53 195
3 214 57 212
3 195 16 214
3 215 200 211
3 211 56 215
3 200 53 211
3 215 15 200
3 217 216 213
3 213 57 217
3 216 56 213
3 217 9 216
3 220 218 219
3 219 60 220
3 218 59 219
3 220 58 218
3 222 221 219
3 219 59 222
3 221 60 219
3 222 19 221
3 224 223 218
3 218 58 224
3 223 59 218
3 224 18 223
3 226 225 220
3 220 60 226
3 225 58 220
3 226 17 225
3 229 227 228
3 228 62 229
3 227 59 228
3 229 61 227
3 223 230 228
3 228 59 223
3 230 62 228
3 223 18 230
3 231 222 227
3 227 61 231
3 222 59 227
3 231 19 222
3 233 232 229
3 229 62 233
3 232 61 229
3 233 5 232
3 236 234 235
3 235 64 236
3 234 58 235
3 236 63 234
3 225 237 235
3 235 58 225
3 237 64 235
3 225 17 237
3 238 224 234
3 234 63 238
3 224 58 234
3 238 18 224
3 240 239 236
3 236 64 240
3 239 63 236
3 240 6 239
3 243 241 242
3 242 66 243
3 241 60 242
3 243 65 241
3 221 244 242
3 242 60 221
3 244 66 242
3 221 19 244
3 245 226 241
3 241 65 245
3 226 60 241
3 245 17 226
3 247 246 243
3 243 66 247
3 246 65 243
3 247 11 246
3 250 248 249
3 249 69 250
3 248 68 249
3 250 67 248
3 252 251 249
3 249 68 252
3 251 69 249
3 252 18 251
3 254 253 248
3 248 67 254
3 253 68 248
3 254 21 253
3 256 255 250
3 250 69 256
3 255 67 250
3 256 20 255
3 259 257 258
3 258 70 259
3 257 68 258
3 259 62 257
3 253 260 258
3 258 68 253
3 260 70 258
3 253 21 260
3 230 252 257
3 257 62 230
3 252 68 257
3 230 18 252
3 261 233 259
3 259 70 261
3 233 62 259
3 261 5 233
3 264 262 263
3 263 72 264
3 262 67 263
3 264 71 262
3 255 265 263
3 263 67 255
3 265 72 263
3 255 20 265
3 266 254 262
3 262 71 266
3 254 67 262
3 266 21 254
3 268 267 264
3 264 72 268
3 267 71 264
3 268 10 267
3 271 269 270
3 270 63 271
3 269 69 270
3 271 73 269
3 251 238 270
3 270 69 251
3 238 63 270
3 251 18 238
3 272 256 269
3 269 73 272
3 256 69 269
3 272 20 256
3 239 273 271
3 271 63 239
3 273 73 271
3 239 6 273
3 276 274 275
3 275 76 276
3 274 75 275
3 276 74 274
3 278 277 275
3 275 75 278
3 277 76 275
3 278 24 277
3 280 279 274
3 274 74 280
3 279 75 274
3 280 23 279
3 282 281 276
3 276 76 282
3 281 74 276
3 282 22 281
3 285 283 284
3 284 78 285
3 283 75 284
3 285 77 283
3 279 286 284
3 284 75 279
3 286 78 284
3 279 23 286
3 287 278 283
3 283 77 287
3 278 75 283
3 287 24 278
3 289 288 285
3 285 78 289
3 288 77 285
3 289 0 288
3 292 290 291
3 291 80 292
3 290 74 291
3 292 79 290
3 281 293 291
3 291 74 281
3 293 80 291
3 281 22 293
3 294 280 290
3 290 79 294
3 280 74 290
3 294 23 280
3 296 295 292
3 292 80 296
3 295 79 292
3 296 4 295
3 299 297 298
3 298 82 299
3 297 76 298
3 299 81 297
3 277 300 298
3 298 76 277
3 300 82 298
3 277 24 300
3 301 282 297
3 297 81 301
3 282 76 297
3 301 22 282
3 303 302 299
3 299 82 303
3 302 81 299
3 303 3 302
3 306 304 305
3 305 85 306
3 304 84 305
3 306 83 304
3 308 307 305
3 305 84 308
3 307 85 305
3 308 26 307
3 310 309 304
3 304 83 310
3 309 84 304
3 310 24 309
3 312 311 306
3 306 85 312
3 311 83 306
3 312 25 311
3 315 313 314
3 314 77 315
3 313 84 314
3 315 86 313
3 309 287 314
3 314 84 309
3 287 77 314
3 309 24 287
3 316 308 313
3 313 86 316
3 308 84 313
3 316 26 308
3 288 317 315
3 315 77 288
3 317 86 315
3 288 0 317
3 320 318 319
3 319 87 320
3 318 83 319
3 320 82 318
3 311 321 319
3 319 83 311
3 321 87 319
3 311 25 321
3 300 310 318
3 318 82 300
3 310 83 318
3 300 24 310
3 322 303 320
3 320 87 322
3 303 82 320
3 322 3 303
3 325 323 324
3 324 89 325
3 323 85 324
3 325 88 323
3 307 326 324
3 324 85 307
3 326 89 324
3 307 26 326
3 327 312 323
3 323 88 327
3 312 85 323
3 327 25 312
3 329 328 325
3 325 89 329
3 328 88 325
3 329 5 328
3 332 330 331
3 331 92 332
3 330 91 331
3 332 90 330
3 334 333 331
3 331 91 334
3 333 92 331
3 334 29 333
3 336 335 330
3 330 90 336
3 335 91 330
3 336 28 335
3 338 337 332
3 332 92 338
3 337 90 332
3 338 27 337
3 341 339 340
3 340 94 341
3 339 91 340
3 341 93 339
3 335 342 340
3 340 91 335
3 342 94 340
3 335 28 342
3 343 334 339
3 339 93 343
3 334 91 339
3 343 29 334
3 345 344 341
3 341 94 345
3 344 93 341
3 345 2 344
3 348 346 347
3 347 96 348
3 346 90 347
3 348 95 346
3 337 349 347
3 347 90 337
3 349 96 347
3 337 27 349
3 350 336 346
3 346 95 350
3 336 90 346
3 350 28 336
3 352 351 348
3 348 96 352
3 351 95 348
3 352 7 351
3 355 353 354
3 354 98 355
3 353 92 354
3 355 97 353
3 333 356 354
3 354 92 333
3 356 98 354
3 333 29 356
3 357 338 353
3 353 97 357
3 338 92 353
3 357 27 338
3 359 358 355
3 355 98 359
3 358 97 355
3 359 1 358
3 362 360 361
3 361 101 362
3 360 100 361
3 362 99 360
3 364 363 361
3 361 100 364
3 363 101 361
3 364 31 363
3 366 365 360
3 360 99 366
3 365 100 360
3 366 29 365
3 368 367 362
3 362 101 368
3 367 99 362
3 368 30 367
3 371 369 370
3 370 93 371
3 369 100 370
3 371 102 369
3 365 343 370
3 370 100 365
3 343 93 370
3 365 29 343
3 372 364 369
3 369 102 372
3 364 100 369
3 372 31 364
3 344 373 371
3 371 93 344
3 373 102 371
3 344 2 373
3 376 374 375
3 375 103 376
3 374 99 375
3 376 98 374
3 367 377 375
3 375 99 367
3 377 103 375
3 367 30 377
3 356 366 374
3 374 98 356
3 366 99 374
3 356 29 366
3 378 359 376
3 376 103 378
3 359 98 376
3 378 1 359
3 381 379 380
3 380 105 381
3 379 101 380
3 381 104 379
3 363 382 380
3 380 101 363
3 382 105 380
3 363 31 382
3 383 368 379
3 379 104 383
3 368 101 379
3 383 30 368
3 385 384 381
3 381 105 385
3 384 104 381
3 385 6 384
3 388 386 387
3 387 108 388
3 386 107 387
3 388 106 386
3 390 389 387
3 387 107 390
3 389 108 387
3 390 34 389
3 392 391 386
3 386 106 392
3 391 107 386
3 392 33 391
3 394 393 388
3 388 108 394
3 393 106 388
3 394 32 393
3 397 395 396
3 396 110 397
3 395 107 396
3 397 109 395
3 391 398 396
3 396 107 391
3 398 110 396
3 391 33 398
3 399 390 395
3 395 109 399
3 390 107 395
3 399 34 390
3 401 400 397
3 397 110 401
3 400 109 397
3 401 8 400
3 404 402 403
3 403 112 404
3 402 106 403
3 404 111 402
3 393 405 403
3 403 106 393
3 405 112 403
3 393 32 405
3 406 392 402
3 402 111 406
3 392 106 402
3 406 33 392
3 408 407 404
3 404 112 408
3 407 111 404
3 408 0 407
3 411 409 410
3 410 114 411
3 409 108 410
3 411 113 409
3 389 412 410
3 410 108 389
3 412 114 410
3 389 34 412
3 413 394 409
3 409 113 413
3 394 108 409
3 413 32 394
3 415 414 411
3 411 114 415
3 414 113 411
3 415 11 414
3 418 416 417
3 417 117 418
3 416 116 417
3 418 115 416
3 420 419 417
3 417 116 420
3 419 117 417
3 420 36 419
3 422 421 416
3 416 115 422
3 421 116 416
3 422 34 421
3 424 423 418
3 418 117 424
3 423 115 418
3 424 35 423
3 427 425 426
3 426 109 427
3 425 116 426
3 427 118 425
3 421 399 426
3 426 116 421
3 399 109 426
3 421 34 399
3 428 420 425
3 425 118 428
3 420 116 425
3 428 36 420
3 400 429 427
3 427 109 400
3 429 118 427
3 400 8 429
3 432 430 431
3 431 119 432
3 430 115 431
3 432 114 430
3 423 433 431
3 431 115 423
3 433 119 431
3 423 35 433
3 412 422 430
3 430 114 412
3 422 115 430
3 412 34 422
3 434 415 432
3 432 119 434
3 415 114 432
3 434 11 415
3 437 435 436
3 436 121 437
3 435 117 436
3 437 120 435
3 419 438 436
3 436 117 419
3 438 121 436
3 419 36 438
3 439 424 435
3 435 120 439
3 424 117 435
3 439 35 424
3 441 440 437
3 437 121 441
3 440 120 437
3 441 1 440
3 444 442 443
3 443 124 444
3 442 123 443
3 444 122 442
3 446 445 443
3 443 123 446
3 445 124 443
3 446 39 445
3 448 447 442
3 442 122 448
3 447 123 442
3 448 38 447
3 450 449 444
3 444 124 450
3 449 122 444
3 450 37 449
3 453 451 452
3 452 126 453
3 451 123 452
3 453 125 451
3 447 454 452
3 452 123 447
3 454 126 452
3 447 38 454
3 455 446 451
3 451 125 455
3 446 123 451
3 455 39 446
3 457 456 453
3 453 126 457
3 456 125 453
3 457 9 456
3 460 458 459
3 459 128 460
3 458 122 459
3 460 127 458
3 449 461 459
3 459 122 449
3 461 128 459
3 449 37 461
3 462 448 458
3 458 127 462
3 448 122 458
3 462 38 448
3 464 463 460
3 460 128 464
3 463 127 460
3 464 10 463
3 467 465 466
3 466 130 467
3 465 124 466
3 467 129 465
3 445 468 466
3 466 124 445
3 468 130 466
3 445 39 468
3 469 450 465
3 465 129 469
3 450 124 465
3 469 37 450
3 471 470 467
3 467 130 471
3 470 129 467
3 471 3 470
3 474 472 473
3 473 133 474
3 472 132 473
3 474 131 472
3 476 475 473
3 473 132 476
3 475 133 473
3 476 38 475
3 478 477 472
3 472 131 478
3 477 132 472
3 478 41 477
3 480 479 474
3 474 133 480
3 479 131 474
3 480 40 479
3 483 481 482
3 482 134 483
3 481 132 482
3 483 126 481
3 477 484 482
3 482 132 477
3 484 134 482
3 477 41 484
3 454 476 481
3 481 126 454
3 476 132 481
3 454 38 476
3 485 457 483
3 483 134 485
3 457 126 483
3 485 9 457
3 488 486 487
3 487 136 488
3 486 131 487
3 488 135 486
3 479 489 487
3 487 131 479
3 489 136 487
3 479 40 489
3 490 478 486
3 486 135 490
3 478 131 486
3 490 41 478
3 492 491 488
3 488 136 492
3 491 135 488
3 492 2 491
3 495 493 494
3 494 127 495
3 493 133 494
3 495 137 493
3 475 462 494
3 494 133 475
3 462 127 494
3 475 38 462
3 496 480 493
3 493 137 496
3 480 133 493
3 496 40 480
3 463 497 495
3 495 127 463
3 497 137 495
3 463 10 497
3 500 498 499
3 499 140 500
3 498 139 499
3 500 138 498
3 502 501 499
3 499 139 502
3 501 140 499
3 502 33 501
3 504 503 498
3 498 138 504
3 503 139 498
3 504 13 503
3 506 505 500
3 500 140 506
3 505 138 500
3 506 23 505
3 509 507 508
3 508 47 509
3 507 139 508
3 509 110 507
3 503 182 508
3 508 139 503
3 182 47 508
3 503 13 182
3 398 502 507
3 507 110 398
3 502 139 507
3 398 33 502
3 183 401 509
3 509 47 183
3 401 110 509
3 183 8 401
3 512 510 511
3 511 79 512
3 510 138 511
3 512 46 510
3 505 294 511
3 511 138 505
3 294 79 511
3 505 23 294
3 174 504 510
3 510 46 174
3 504 138 510
3 174 13 504
3 295 177 512
3 512 79 295
3 177 46 512
3 295 4 177
3 515 513 514
3 514 111 515
3 513 140 514
3 515 78 513
3 501 406 514
3 514 140 501
3 406 111 514
3 501 33 406
3 286 506 513
3 513 78 286
3 506 140 513
3 286 23 506
3 407 289 515
3 515 111 407
3 289 78 515
3 407 0 289
3 518 516 517
3 517 143 518
3 516 142 517
3 518 141 516
3 520 519 517
3 517 142 520
3 519 143 517
3 520 19 519
3 522 521 516
3 516 141 522
3 521 142 516
3 522 32 521
3 524 523 518
3 518 143 524
3 523 141 518
3 524 26 523
3 527 525 526
3 526 113 527
3 525 142 526
3 527 66 525
3 521 413 526
3 526 142 521
3 413 113 526
3 521 32 413
3 244 520 525
3 525 66 244
3 520 142 525
3 244 19 520
3 414 247 527
3 527 113 414
3 247 66 527
3 414 11 247
3 530 528 529
3 529 86 530
3 528 141 529
3 530 112 528
3 523 316 529
3 529 141 523
3 316 86 529
3 523 26 316
3 405 522 528
3 528 112 405
3 522 141 528
3 405 32 522
3 317 408 530
3 530 86 317
3 408 112 530
3 317 0 408
3 533 531 532
3 532 61 533
3 531 143 532
3 533 89 531
3 519 231 532
3 532 143 519
3 231 61 532
3 519 19 231
3 326 524 531
3 531 89 326
3 524 143 531
3 326 26 524
3 232 329 533
3 533 61 232
3 329 89 533
3 232 5 329
3 536 534 535
3 535 146 536
3 534 145 535
3 536 144 534
3 538 537 535
3 535 145 538
3 537 146 535
3 538 22 537
3 540 539 534
3 534 144 540
3 539 145 534
3 540 16 539
3 542 541 536
3 536 146 542
3 541 144 536
3 542 39 541
3 545 543 544
3 544 54 545
3 543 145 544
3 545 80 543
3 539 204 544
3 544 145 539
3 204 54 544
3 539 16 204
3 293 538 543
3 543 80 293
3 538 145 543
3 293 22 538
3 205 296 545
3 545 54 205
3 296 80 545
3 205 4 296
3 548 546 547
3 547 125 548
3 546 144 547
3 548 57 546
3 541 455 547
3 547 144 541
3 455 125 547
3 541 39 455
3 214 540 546
3 546 57 214
3 540 144 546
3 214 16 540
3 456 217 548
3 548 125 456
3 217 57 548
3 456 9 217
3 551 549 550
3 550 81 551
3 549 146 550
3 551 130 549
3 537 301 550
3 550 146 537
3 301 81 550
3 537 22 301
3 468 542 549
3 549 130 468
3 542 146 549
3 468 39 542
3 302 471 551
3 551 81 302
3 471 130 551
3 302 3 471
3 554 552 553
3 553 149 554
3 552 148 553
3 554 147 552
3 556 555 553
3 553 148 556
3 555 149 553
3 556 21 555
3 558 557 552
3 552 147 558
3 557 148 552
3 558 25 557
3 560 559 554
3 554 149 560
3 559 147 554
3 560 37 559
3 563 561 562
3 562 88 563
3 561 148 562
3 563 70 561
3 557 327 562
3 562 148 557
3 327 88 562
3 557 25 327
3 260 556 561
3 561 70 260
3 556 148 561
3 260 21 556
3 328 261 563
3 563 88 328
3 261 70 563
3 328 5 261
3 566 564 565
3 565 129 566
3 564 147 565
3 566 87 564
3 559 469 565
3 565 147 559
3 469 129 565
3 559 37 469
3 321 558 564
3 564 87 321
3 558 147 564
3 321 25 558
3 470 322 566
3 566 129 470
3 322 87 566
3 470 3 322
3 569 567 568
3 568 71 569
3 567 149 568
3 569 128 567
3 555 266 568
3 568 149 555
3 266 71 568
3 555 21 266
3 461 560 567
3 567 128 461
3 560 149 567
3 461 37 560
3 267 464 569
3 569 71 267
3 464 128 569
3 267 10 464
3 572 570 571
3 571 152 572
3 570 151 571
3 572 150 570
3 574 573 571
3 571 151 574
3 573 152 571
3 574 27 573
3 576 575 570
3 570 150 576
3 575 151 570
3 576 12 575
3 578 577 572
3 572 152 578
3 577 150 572
3 578 36 577
3 581 579 580
3 580 49 581
3 579 151 580
3 581 96 579
3 575 189 580
3 580 151 575
3 189 49 580
3 575 12 189
3 349 574 579
3 579 96 349
3 574 151 579
3 349 27 574
3 190 352 581
3 581 49 190
3 352 96 581
3 190 7 352
3 584 582 583
3 583 118 584
3 582 150 583
3 584 48 582
3 577 428 583
3 583 150 577
3 428 118 583
3 577 36 428
3 181 576 582
3 582 48 181
3 576 150 582
3 181 12 576
3 429 184 584
3 584 118 429
3 184 48 584
3 429 8 184
3 587 585 586
3 586 97 587
3 585 152 586
3 587 121 585
3 573 357 586
3 586 152 573
3 357 97 586
3 573 27 357
3 438 578 585
3 585 121 438
3 578 152 585
3 438 36 578
3 358 441 587
3 587 97 358
3 441 121 587
3 358 1 441
3 590 588 589
3 589 155 590
3 588 154 589
3 590 153 588
3 592 591 589
3 589 154 592
3 591 155 589
3 592 17 591
3 594 593 588
3 588 153 594
3 593 154 588
3 594 30 593
3 596 595 590
3 590 155 596
3 595 153 590
3 596 35 595
3 599 597 598
3 598 104 599
3 597 154 598
3 599 64 597
3 593 383 598
3 598 154 593
3 383 104 598
3 593 30 383
3 237 592 597
3 597 64 237
3 592 154 597
3 237 17 592
3 384 240 599
3 599 104 384
3 240 64 599
3 384 6 240
3 602 600 601
3 601 120 602
3 600 153 601
3 602 103 600
3 595 439 601
3 601 153 595
3 439 120 601
3 595 35 439
3 377 594 600
3 600 103 377
3 594 153 600
3 377 30 594
3 440 378 602
3 602 120 440
3 378 103 602
3 440 1 378
3 605 603 604
3 604 65 605
3 603 155 604
3 605 119 603
3 591 245 604
3 604 155 591
3 245 65 604
3 591 17 245
3 433 596 603
3 603 119 433
3 596 155 603
3 433 35 596
3 246 434 605
3 605 65 246
3 434 119 605
3 246 11 434
3 608 606 607
3 607 158 608
3 606 157 607
3 608 156 606
3 610 609 607
3 607 157 610
3 609 158 607
3 610 15 609
3 612 611 606
3 606 156 612
3 611 157 606
3 612 28 611
3 614 613 608
3 608 158 614
3 613 156 608
3 614 41 613
3 617 615 616
3 616 95 617
3 615 157 616
3 617 55 615
3 611 350 616
3 616 157 611
3 350 95 616
3 611 28 350
3 209 610 615
3 615 55 209
3 610 157 615
3 209 15 610
3 351 210 617
3 617 95 351
3 210 55 617
3 351 7 210
3 620 618 619
3 619 135 620
3 618 156 619
3 620 94 618
3 613 490 619
3 619 156 613
3 490 135 619
3 613 41 490
3 342 612 618
3 618 94 342
3 612 156 618
3 342 28 612
3 491 345 620
3 620 135 491
3 345 94 620
3 491 2 345
3 623 621 622
3 622 56 623
3 621 158 622
3 623 134 621
3 609 215 622
3 622 158 609
3 215 56 622
3 609 15 215
3 484 614 621
3 621 134 484
3 614 158 621
3 484 41 614
3 216 485 623
3 623 56 216
3 485 134 623
3 216 9 485
3 626 624 625
3 625 161 626
3 624 160 625
3 626 159 624
3 628 627 625
3 625 160 628
3 627 161 625
3 628 31 627
3 630 629 624
3 624 159 630
3 629 160 624
3 630 20 629
3 632 631 626
3 626 161 632
3 631 159 626
3 632 40 631
3 635 633 634
3 634 73 635
3 633 160 634
3 635 105 633
3 629 272 634
3 634 160 629
3 272 73 634
3 629 20 272
3 382 628 633
3 633 105 382
3 628 160 633
3 382 31 628
3 273 385 635
3 635 73 273
3 385 105 635
3 273 6 385
3 638 636 637
3 637 137 638
3 636 159 637
3 638 72 636
3 631 496 637
3 637 159 631
3 496 137 637
3 631 40 496
3 265 630 636
3 636 72 265
3 630 159 636
3 265 20 630
3 497 268 638
3 638 137 497
3 268 72 638
3 497 10 268
3 641 639 640
3 640 102 641
3 639 161 640
3 641 136 639
3 627 372 640
3 640 161 627
3 372 102 640
3 627 31 372
3 489 632 639
3 639 136 489
3 632 161 639
3 489 40 632
3 373 492 641
3 641 102 373
3 492 136 641
3 373 2 492
