# Supplementary material for: Subcortical shape biomarkers reveal limbic and basal ganglia damage in anti-LGI1 encephalitis
Source: Front Immunol. 2025 Jul 4;16:1623577. doi: 10.3389/fimmu.2025.1623577 (PMC12270846; doi:10.3389/fimmu.2025.1623577)
Supplement: Supplementary file 1 [file DataSheet1.zip › raw data/wmN03-R_Accu_first.vtk]

# vtk DataFile Version 3.0
this file was written using fslvtkio
ASCII
DATASET POLYDATA
POINTS 642 float
83.7267 142.041 66.9054
75.1521 142.919 65.2118
77.45 136.911 65.1579
85.0831 134.879 66.8185
83.6109 139.704 70.2832
82.5037 137.798 62.5631
77.9392 138.384 61.3644
79.4983 140.374 67.9548
80.158 145.817 69.0692
81.415 134.611 68.3159
80.0951 132.427 62.2235
79.525 144.193 63.7846
79.5415 143.152 68.542
82.405 143.124 70.7641
81.6128 140.302 69.2783
80.5137 137.74 68.3167
83.0529 136.721 69.6089
78.5014 141.479 62.5214
80.359 137.732 61.1676
81.2312 141.068 63.0672
78.4936 134.869 60.012
82.05 134.595 61.2217
85.0333 137.018 69.4792
84.4142 141.356 69.335
84.3844 138.47 66.89
83.9228 136.036 64.1665
83.2892 140.041 64.6705
77.3049 142.03 66.8899
78.2784 138.879 66.862
76.5483 139.889 64.988
76.4007 141.097 63.1227
77.0637 137.104 62.4937
81.9229 143.861 65.346
83.0396 145.221 68.5647
79.3511 146.816 66.0666
76.2075 144.888 63.7407
76.4299 145.297 67.1101
83.3005 132.732 64.4209
80.3568 132.545 66.1114
84.0182 132.981 69.1507
78.4101 134.092 63.6355
79.2139 135.522 66.6597
80.9816 143.246 69.6013
81.8544 141.714 70.0743
80.6687 141.81 69.1153
82.6575 140.051 69.9021
83.1468 141.382 70.599
81.4026 144.705 70.0468
79.7396 144.588 68.8234
79.4394 141.691 68.3713
80.532 140.389 68.5374
81.1473 138.924 68.8819
82.2017 138.578 69.6822
81.7984 137.265 68.961
83.3184 138.293 70.1933
80.064 139.206 68.1036
81.1538 136.151 68.168
82.369 135.375 69.0105
79.505 139.583 61.9597
80.7544 139.461 62.1803
79.8957 141.242 62.5824
81.9228 139.357 62.7822
81.5718 137.697 61.7338
79.0179 137.994 61.0109
78.3507 139.79 62.0427
78.9493 142.965 63.1706
80.3969 142.665 63.5124
80.3776 134.545 60.115
81.2293 136.159 60.6499
79.6377 136.291 59.9453
82.3936 136.311 61.8733
81.1829 133.119 61.3368
79.2905 133.156 60.7454
78.0603 136.783 60.2125
84.822 139.18 69.3794
84.5501 139.833 68.1751
84.7783 137.742 68.2234
84.1512 140.407 66.9166
84.2512 141.9 68.0896
84.2096 140.51 70.1823
84.469 138.523 70.2682
85.3576 135.688 68.2752
84.6609 136.523 66.8434
84.2031 137.211 65.5545
83.9649 139.143 65.6877
83.6254 138.01 64.452
83.518 141.14 65.8053
84.6622 135.345 65.3948
83.1991 136.885 63.2281
82.9337 138.86 63.5238
77.8461 140.314 66.7285
77.3138 139.456 65.9638
76.7992 140.932 65.9926
77.0316 138.397 64.998
77.64 137.888 66.2085
78.9633 139.729 67.3903
78.4769 141.166 67.4821
76.1017 142.585 66.1161
75.853 141.484 65.0617
76.2037 140.413 63.9539
76.6793 138.61 63.8204
76.6775 139.119 62.7768
77.2453 136.918 63.8661
75.4874 142.27 64.1109
77.236 139.689 62.2384
77.2515 137.692 61.4727
82.4416 144.865 66.8033
81.5785 146.484 67.5023
81.1022 145.75 65.673
79.6203 146.924 68.1014
81.8474 146.167 69.4566
83.5208 143.614 67.6648
83.0685 143.067 66.1812
80.7188 144.24 64.4176
79.3681 145.772 64.5229
77.3062 146.394 64.6322
77.1506 146.892 66.7967
74.9603 146.116 65.309
78.2648 145.849 68.2574
78.0589 144.787 63.6458
74.8524 144.076 64.3334
75.4107 144.22 66.0155
81.9225 132.244 65.3224
82.1635 132.48 67.5988
83.7295 132.633 66.7099
82.337 133.57 69.0226
80.9129 133.377 67.6137
80.0045 132.239 64.0231
81.7004 132.307 63.1341
84.6456 133.592 65.6825
85.2315 133.626 67.892
78.7506 134.563 65.3574
79.5971 133.743 66.4955
79.0411 133.097 64.8815
80.3518 135.011 67.4165
78.1682 136.182 65.9578
77.8167 135.536 64.4858
78.925 132.95 62.8052
83.9557 142.483 70.5807
83.118 144.532 70.2967
84.0617 143.391 69.2028
82.6808 141.957 64.9781
81.6653 142.499 64.15
82.3264 140.684 63.8249
83.5921 134.642 69.7566
84.1581 136.64 69.9538
85.0993 134.642 69.7016
84.0459 134.199 63.9268
83.3301 135.17 62.6012
82.847 133.42 62.518
78.1265 144.379 67.8341
78.2787 142.784 67.6576
76.8034 143.642 66.9842
76.0066 143.083 63.3683
77.2807 141.522 62.7357
77.4015 143.287 63.1618
78.6185 137.16 67.0195
79.4056 138.28 67.5852
79.8296 136.582 67.5847
78.1503 134.082 61.6177
77.5079 135.798 61.1466
77.6626 135.444 62.8156
81.4611 142.48 69.8692
81.2386 141.699 69.6049
80.7823 142.489 69.3774
81.1674 141.05 69.2163
81.7465 140.97 69.6131
82.0807 142.387 70.4804
81.686 143.226 70.1908
80.2589 143.225 69.0582
80.1048 142.529 68.8746
82.3024 140.902 69.993
82.4653 141.598 70.4601
82.8162 140.752 70.33
82.7912 142.228 70.8685
82.1611 140.19 69.5872
83.1501 139.873 70.1568
83.3744 140.528 70.42
81.2165 143.976 69.8429
80.4586 143.953 69.2086
80.5845 144.633 69.4459
79.673 143.882 68.6648
81.9703 143.957 70.4384
80.7764 145.331 69.5438
79.9347 145.235 68.9816
80.0482 141.794 68.7168
80.6357 141.105 68.7828
80.0241 141.07 68.48
81.0467 140.382 68.9391
79.4659 142.454 68.4747
79.431 140.971 68.1807
79.9622 140.386 68.2528
81.6905 138.777 69.2731
82.0621 137.898 69.2741
81.4885 138.128 68.9101
82.4191 136.975 69.3189
82.5561 137.666 69.7541
81.9066 139.432 69.5231
81.3974 139.606 69.1303
80.8614 138.337 68.594
81.1705 137.508 68.6481
82.7701 138.422 69.9129
82.4319 139.312 69.8033
82.988 139.191 70.0261
83.1858 137.53 69.949
83.4719 139.073 70.2625
80.8851 139.69 68.7201
80.605 139.057 68.5021
80.3196 139.751 68.3597
80.3008 138.517 68.2278
79.8208 139.822 67.9885
81.4892 136.655 68.5961
82.1886 136.316 68.8913
81.7548 135.797 68.6163
82.7638 135.969 69.3083
80.7905 136.915 68.3054
81.2946 135.333 68.2661
81.8523 134.927 68.6959
80.1184 139.472 62.0451
80.3556 140.377 62.3102
79.6793 140.471 62.1909
80.5974 141.162 62.7382
80.9873 140.282 62.6137
80.5628 138.592 61.7264
79.9292 138.615 61.6347
79.0561 140.595 62.182
79.2401 141.355 62.4813
81.3574 139.432 62.4506
81.1614 138.557 61.9237
81.7316 138.569 62.2172
80.9716 137.699 61.4099
81.5116 140.159 63.0296
82.248 138.542 62.584
82.0865 137.746 62.1321
79.2938 138.699 61.592
78.9227 139.705 61.9965
78.6941 138.871 61.6329
78.4479 140.696 62.2311
79.684 137.841 61.0378
78.4118 138.186 61.1407
78.119 139.028 61.7521
79.4663 142.108 62.7754
80.1806 141.992 62.9177
79.7002 142.781 63.2762
80.8594 141.918 63.248
78.7237 142.254 62.772
79.2226 143.621 63.5325
79.9173 143.448 63.71
80.8128 135.37 60.3358
80.463 136.218 60.2051
79.9811 135.415 59.8601
80.0791 137.015 60.4926
80.7858 136.94 60.8004
81.5636 135.385 60.9248
81.1635 134.54 60.7063
79.4172 134.619 59.8644
79.019 135.584 59.7719
81.4678 136.929 61.1973
81.8463 136.185 61.2486
81.9974 136.956 61.7475
82.2425 135.492 61.4863
82.5138 137.076 62.24
80.7652 133.738 60.6094
79.8217 133.703 60.2132
80.2321 133.089 60.897
78.8538 133.855 60.2069
81.6655 133.829 61.2022
80.6432 132.628 61.6876
79.7172 132.704 61.4657
78.8252 136.458 59.936
79.3501 137.175 60.3964
78.5772 137.406 60.4684
78.2473 135.816 59.971
78.0172 137.644 60.8068
84.6779 139.511 68.789
84.6218 138.796 68.1908
84.857 138.478 68.8374
84.5543 138.125 67.5814
84.4751 139.108 67.5528
84.6021 140.602 68.7551
84.6436 140.246 69.3407
84.9283 138.153 69.4435
85 137.377 68.8511
84.4074 140.119 67.5282
84.4432 140.902 68.1367
84.2327 141.105 67.5088
84.4188 141.69 68.7233
84.2672 139.409 66.9193
83.9817 141.286 66.8795
84.0015 141.982 67.4453
84.5613 139.896 69.8548
84.7211 138.829 69.9057
84.3366 139.492 70.2119
84.7816 137.83 69.9806
84.3779 140.959 69.8276
83.937 140.103 70.3165
83.9976 139.19 70.3414
85.0302 136.71 68.2348
84.6976 137.106 67.5602
85.0177 136.162 67.5454
84.5034 137.478 66.8741
85.2446 136.231 68.9525
85.2356 135.2 67.5185
84.9416 135.643 66.8326
84.1124 138.171 65.6138
83.7713 138.561 65.078
83.9238 137.626 64.9915
83.5098 139.013 64.5418
83.6785 139.562 65.1524
84.1768 138.756 66.2899
84.3608 137.82 66.194
84.0818 136.617 64.8835
83.7996 137.023 64.3116
83.8156 140.153 65.7433
84.0547 139.762 66.3353
83.8767 140.728 66.3323
83.405 140.594 65.2605
83.6459 141.633 66.3474
84.4642 136.868 66.1497
84.3889 136.251 65.4625
84.7229 135.927 66.1227
84.3412 135.665 64.7021
84.9002 135.064 66.1104
83.4778 137.412 63.8274
83.2955 138.426 63.9798
83.1253 137.855 63.3864
83.109 139.417 64.0985
83.512 136.465 63.6771
82.8677 137.369 62.8584
82.718 138.303 63.0164
77.6063 139.898 66.3309
77.1399 140.144 65.9132
77.3215 140.616 66.4026
76.6653 140.402 65.4815
76.9161 139.707 65.4602
77.7994 139.191 66.4262
78.0903 139.644 66.7384
77.6001 141.121 66.8026
77.0474 141.488 66.4463
77.1146 138.986 65.5126
77.4663 138.688 66.0993
77.2588 138.183 65.6354
77.9177 138.393 66.5871
76.8031 139.164 64.9518
77.2474 137.637 65.0848
77.4754 137.386 65.6901
78.4324 140.025 67.0239
78.1333 140.736 67.1094
78.7106 140.369 67.3982
77.9182 141.608 67.1934
78.6183 139.348 67.1087
79.2922 140.05 67.6502
79.0418 140.756 67.7337
76.4864 141.772 66.0411
76.3208 141.214 65.5083
75.9573 141.997 65.5921
76.2149 140.657 65.0168
76.7176 142.364 66.5226
75.574 142.767 65.6698
75.4838 142.232 65.1419
76.3734 139.49 63.8891
76.6352 138.833 63.2698
76.4008 139.799 63.3675
76.8464 138.068 62.6032
76.8457 137.895 63.1903
76.5658 139.29 64.4016
76.3157 140.1 64.4489
76.228 140.757 63.4998
76.5258 140.083 62.9847
76.9823 137.824 63.7909
76.8436 138.521 64.4076
77.1472 137.754 64.4438
77.1187 136.973 63.1904
77.3337 136.908 64.5649
75.9654 140.957 64.5132
75.8076 141.327 64.0077
75.586 141.829 64.5922
75.8785 141.743 63.5641
75.2024 142.643 64.6671
76.8761 139.434 62.4262
77.0232 138.369 62.1775
77.3229 138.716 61.9384
77.0724 137.348 61.9176
76.8394 140.388 62.7104
77.6368 138.995 61.8427
77.5889 138.049 61.3193
82.1124 145.712 67.158
81.3339 146.193 66.5214
81.9008 145.381 66.2167
80.3744 146.461 65.8469
80.5339 146.773 66.7781
82.3546 145.904 68.1046
82.6794 145.135 67.7077
82.1783 144.44 66.0267
81.5561 144.821 65.5385
80.7248 146.906 67.8344
81.8037 146.498 68.5801
80.8707 146.711 68.8398
82.6038 145.835 69.0751
79.4569 146.957 67.0793
79.8731 146.459 68.809
80.9404 146.071 69.4082
82.9537 144.261 67.3073
82.7451 143.969 66.4907
83.2647 143.421 66.9131
82.5641 143.523 65.7583
83.336 144.451 68.0936
83.7 142.81 67.2485
83.4615 142.564 66.5443
80.8636 145.042 65.0486
80.2396 145.907 65.074
80.1515 145.083 64.5187
79.3284 146.463 65.171
81.2496 144.033 64.9419
80.0938 144.241 64.0591
79.4358 144.907 64.0867
77.0705 146.821 65.602
75.8965 146.686 66.0599
76.0508 146.485 64.8527
75.4915 145.848 66.447
76.4011 146.299 67.1593
78.2282 146.913 66.3596
78.249 146.695 65.3221
76.5815 145.792 64.0804
75.4632 145.719 64.2521
77.5405 146.555 67.7434
78.4345 146.958 67.4038
78.7698 146.578 68.2882
77.1914 145.661 67.7538
79.2808 145.886 68.6751
78.3982 146.174 64.5459
77.6174 145.636 64.0341
78.6386 145.351 63.9935
77.137 144.923 63.6837
78.8883 144.535 63.6689
74.7409 145.155 64.7492
74.9329 145.143 65.8469
74.8685 144.277 65.2609
75.8342 144.791 66.5139
75.3171 144.634 63.9395
74.8841 143.459 64.8688
75.1891 143.526 65.5741
82.0435 132.342 66.4465
83.0116 132.452 67.2447
82.8336 132.436 66.0086
83.9516 132.695 67.9438
83.1107 132.69 68.3646
81.2489 132.482 66.7718
81.1008 132.242 65.7411
82.6774 132.394 64.8547
83.5112 132.601 65.5219
82.2491 132.925 68.4933
81.4002 132.793 67.6966
81.5713 133.383 68.3345
80.6398 132.901 66.9542
83.0847 133.19 69.2241
81.7772 134.082 68.6388
81.1974 134.01 68.0059
80.9673 132.212 64.6293
81.8051 132.28 64.2018
80.8808 132.176 63.5779
82.534 132.461 63.7553
80.1566 132.357 65.0845
79.9917 132.24 63.0138
80.8209 132.288 62.6125
84.3237 132.941 66.1535
84.6176 132.954 67.3492
84.9367 133.516 66.7598
84.8301 133.121 68.6189
84.027 133.065 65.0914
84.9907 134.239 66.3242
85.2774 134.251 67.2806
79.181 134.185 65.925
79.2387 133.293 65.8303
78.9311 133.817 65.1418
79.5337 132.706 65.5604
79.8484 133.01 66.381
79.408 134.638 66.5505
78.9761 135.024 66.0309
78.5258 134.233 64.5723
78.7995 133.618 64.2068
80.2244 133.497 67.0072
79.9033 134.332 67.077
80.5633 134.131 67.4807
79.7522 135.25 67.0323
80.9344 134.81 67.8445
78.4885 135.39 65.6557
78.2262 135.01 64.9344
77.9793 135.796 65.2677
78.0784 134.784 64.0969
78.7196 135.821 66.2941
77.7174 136.533 65.5581
77.5374 136.246 64.8808
78.8829 133.027 63.8622
79.3217 132.59 64.5146
79.2016 132.468 63.4185
78.6737 133.541 63.2105
79.3288 132.506 62.3949
83.6255 143.492 70.5311
83.6846 144.011 69.7556
84.211 142.963 70.0052
83.5578 144.328 68.9139
83.1347 144.981 69.4991
82.8077 143.814 70.7304
83.2197 142.855 70.8904
84.3204 141.984 69.9578
84.4355 142.399 69.3468
82.6115 145.454 69.9973
82.2623 144.691 70.3905
81.586 145.499 69.9851
83.5609 141.952 70.747
84.1027 141.526 70.3501
83.7497 141.025 70.4754
84.2414 142.682 68.6343
83.8066 143.601 68.4352
83.9668 142.805 67.9354
82.188 142.278 64.5862
81.9761 141.579 64.0193
82.4699 141.314 64.4156
81.7871 140.895 63.4528
81.445 141.771 63.6406
81.7845 143.265 64.738
82.3392 142.955 65.1521
82.9737 140.998 64.8341
82.8141 140.383 64.25
81.0482 142.591 63.8154
81.2062 143.422 64.3253
80.5797 143.446 63.9491
82.8537 142.552 65.557
83.1282 141.564 65.3913
83.2628 142.1 65.9674
82.6502 139.814 63.7011
82.0802 140.042 63.3627
82.4755 139.174 63.1138
83.9545 135.557 69.8641
84.5978 135.572 69.9472
84.3293 134.52 70.0017
85.1275 135.834 69.575
84.687 136.749 69.8688
83.5944 136.632 69.8508
83.326 135.684 69.679
83.795 133.721 69.7446
84.7729 133.656 69.5926
84.3322 137.606 70.287
83.7105 137.494 70.1947
83.8981 138.337 70.3715
82.9082 134.972 69.4417
82.9995 133.998 69.5465
82.3591 134.449 69.1064
85.3064 134.069 68.9358
85.3877 135.143 68.9722
85.3822 134.634 68.1575
83.7449 134.67 63.1889
83.2067 134.267 62.4347
83.5091 133.749 63.2132
82.4631 133.994 61.7781
82.7078 134.87 61.8815
83.6839 135.596 63.3849
84.1269 135.122 63.9384
83.7689 133.361 64.0976
83.132 132.976 63.3918
82.8048 135.715 62.208
83.2197 136.052 62.9585
82.8825 136.554 62.5781
84.4728 134.75 64.6255
84.2905 133.867 64.7709
84.7097 134.453 65.4589
82.3766 132.708 62.7688
82.0458 133.214 61.8894
81.5008 132.619 62.1822
78.1691 143.548 67.7673
77.5498 143.226 67.3307
77.3549 144.055 67.3999
77.0499 142.84 66.961
77.7443 142.484 67.2508
78.8831 142.995 68.1159
78.8741 143.758 68.1897
77.2593 144.87 67.5089
76.5967 144.473 67.0005
78.3611 141.99 67.5839
78.9085 142.259 68.0022
78.9206 141.454 67.9338
78.9144 144.488 68.3323
78.1095 145.119 68.0125
79.0224 145.188 68.5396
76.0448 143.992 66.5913
76.3901 143.152 66.5838
75.7598 143.402 66.1047
76.6279 142.378 62.9811
77.2757 142.474 62.8514
76.6512 143.273 63.1951
77.9837 142.426 62.7917
77.8834 141.551 62.6015
76.7838 141.382 62.9186
76.1428 142.108 63.216
76.004 143.994 63.5127
76.8332 144.083 63.4371
77.8423 140.698 62.3435
77.2944 140.593 62.5395
77.7478 139.814 62.1121
75.6446 142.692 63.6848
75.4261 143.673 63.782
75.1514 143.183 64.1921
77.6673 144.061 63.4096
78.1981 143.146 63.1329
78.5184 143.857 63.4055
79.0219 137.752 67.3277
79.6119 137.442 67.6429
79.2325 136.829 67.331
80.1377 137.147 68.0138
79.9521 137.995 67.9718
78.8326 138.58 67.223
78.47 138.057 66.9528
78.9033 136.304 66.8879
79.4764 136.03 67.1966
79.7475 138.75 67.8379
79.1935 139.051 67.44
79.5354 139.43 67.7013
78.0415 137.531 66.6883
78.3396 136.633 66.5764
77.808 137.005 66.193
80.0828 135.808 67.4897
80.4546 136.386 67.9054
80.7493 135.597 67.8403
77.7995 134.943 61.2533
77.5685 135.61 61.942
77.8344 134.778 62.2228
77.3233 136.214 62.6004
77.3021 136.389 61.8336
77.8701 135.283 60.4689
78.1219 134.291 60.5989
78.262 134.044 62.6211
77.9713 134.729 63.1921
77.3421 136.707 61.2014
77.6967 136.22 60.5202
77.5914 137.178 60.7978
78.5488 133.51 61.0949
78.5435 133.448 62.1768
78.9556 132.947 61.6739
77.7643 135.437 63.6775
77.4035 136.14 63.3704
77.4767 136.155 64.1226
POLYGONS 1280  5120
3 164 162 163
3 163 44 164
3 162 43 163
3 164 42 162
3 166 165 163
3 163 43 166
3 165 44 163
3 166 14 165
3 168 167 162
3 162 42 168
3 167 43 162
3 168 13 167
3 170 169 164
3 164 44 170
3 169 42 164
3 170 12 169
3 173 171 172
3 172 46 173
3 171 43 172
3 173 45 171
3 167 174 172
3 172 43 167
3 174 46 172
3 167 13 174
3 175 166 171
3 171 45 175
3 166 43 171
3 175 14 166
3 177 176 173
3 173 46 177
3 176 45 173
3 177 4 176
3 180 178 179
3 179 48 180
3 178 42 179
3 180 47 178
3 169 181 179
3 179 42 169
3 181 48 179
3 169 12 181
3 182 168 178
3 178 47 182
3 168 42 178
3 182 13 168
3 184 183 180
3 180 48 184
3 183 47 180
3 184 8 183
3 187 185 186
3 186 50 187
3 185 44 186
3 187 49 185
3 165 188 186
3 186 44 165
3 188 50 186
3 165 14 188
3 189 170 185
3 185 49 189
3 170 44 185
3 189 12 170
3 191 190 187
3 187 50 191
3 190 49 187
3 191 7 190
3 194 192 193
3 193 53 194
3 192 52 193
3 194 51 192
3 196 195 193
3 193 52 196
3 195 53 193
3 196 16 195
3 198 197 192
3 192 51 198
3 197 52 192
3 198 14 197
3 200 199 194
3 194 53 200
3 199 51 194
3 200 15 199
3 203 201 202
3 202 45 203
3 201 52 202
3 203 54 201
3 197 175 202
3 202 52 197
3 175 45 202
3 197 14 175
3 204 196 201
3 201 54 204
3 196 52 201
3 204 16 196
3 176 205 203
3 203 45 176
3 205 54 203
3 176 4 205
3 208 206 207
3 207 55 208
3 206 51 207
3 208 50 206
3 199 209 207
3 207 51 199
3 209 55 207
3 199 15 209
3 188 198 206
3 206 50 188
3 198 51 206
3 188 14 198
3 210 191 208
3 208 55 210
3 191 50 208
3 210 7 191
3 213 211 212
3 212 57 213
3 211 53 212
3 213 56 211
3 195 214 212
3 212 53 195
3 214 57 212
3 195 16 214
3 215 200 211
3 211 56 215
3 200 53 211
3 215 15 200
3 217 216 213
3 213 57 217
3 216 56 213
3 217 9 216
3 220 218 219
3 219 60 220
3 218 59 219
3 220 58 218
3 222 221 219
3 219 59 222
3 221 60 219
3 222 19 221
3 224 223 218
3 218 58 224
3 223 59 218
3 224 18 223
3 226 225 220
3 220 60 226
3 225 58 220
3 226 17 225
3 229 227 228
3 228 62 229
3 227 59 228
3 229 61 227
3 223 230 228
3 228 59 223
3 230 62 228
3 223 18 230
3 231 222 227
3 227 61 231
3 222 59 227
3 231 19 222
3 233 232 229
3 229 62 233
3 232 61 229
3 233 5 232
3 236 234 235
3 235 64 236
3 234 58 235
3 236 63 234
3 225 237 235
3 235 58 225
3 237 64 235
3 225 17 237
3 238 224 234
3 234 63 238
3 224 58 234
3 238 18 224
3 240 239 236
3 236 64 240
3 239 63 236
3 240 6 239
3 243 241 242
3 242 66 243
3 241 60 242
3 243 65 241
3 221 244 242
3 242 60 221
3 244 66 242
3 221 19 244
3 245 226 241
3 241 65 245
3 226 60 241
3 245 17 226
3 247 246 243
3 243 66 247
3 246 65 243
3 247 11 246
3 250 248 249
3 249 69 250
3 248 68 249
3 250 67 248
3 252 251 249
3 249 68 252
3 251 69 249
3 252 18 251
3 254 253 248
3 248 67 254
3 253 68 248
3 254 21 253
3 256 255 250
3 250 69 256
3 255 67 250
3 256 20 255
3 259 257 258
3 258 70 259
3 257 68 258
3 259 62 257
3 253 260 258
3 258 68 253
3 260 70 258
3 253 21 260
3 230 252 257
3 257 62 230
3 252 68 257
3 230 18 252
3 261 233 259
3 259 70 261
3 233 62 259
3 261 5 233
3 264 262 263
3 263 72 264
3 262 67 263
3 264 71 262
3 255 265 263
3 263 67 255
3 265 72 263
3 255 20 265
3 266 254 262
3 262 71 266
3 254 67 262
3 266 21 254
3 268 267 264
3 264 72 268
3 267 71 264
3 268 10 267
3 271 269 270
3 270 63 271
3 269 69 270
3 271 73 269
3 251 238 270
3 270 69 251
3 238 63 270
3 251 18 238
3 272 256 269
3 269 73 272
3 256 69 269
3 272 20 256
3 239 273 271
3 271 63 239
3 273 73 271
3 239 6 273
3 276 274 275
3 275 76 276
3 274 75 275
3 276 74 274
3 278 277 275
3 275 75 278
3 277 76 275
3 278 24 277
3 280 279 274
3 274 74 280
3 279 75 274
3 280 23 279
3 282 281 276
3 276 76 282
3 281 74 276
3 282 22 281
3 285 283 284
3 284 78 285
3 283 75 284
3 285 77 283
3 279 286 284
3 284 75 279
3 286 78 284
3 279 23 286
3 287 278 283
3 283 77 287
3 278 75 283
3 287 24 278
3 289 288 285
3 285 78 289
3 288 77 285
3 289 0 288
3 292 290 291
3 291 80 292
3 290 74 291
3 292 79 290
3 281 293 291
3 291 74 281
3 293 80 291
3 281 22 293
3 294 280 290
3 290 79 294
3 280 74 290
3 294 23 280
3 296 295 292
3 292 80 296
3 295 79 292
3 296 4 295
3 299 297 298
3 298 82 299
3 297 76 298
3 299 81 297
3 277 300 298
3 298 76 277
3 300 82 298
3 277 24 300
3 301 282 297
3 297 81 301
3 282 76 297
3 301 22 282
3 303 302 299
3 299 82 303
3 302 81 299
3 303 3 302
3 306 304 305
3 305 85 306
3 304 84 305
3 306 83 304
3 308 307 305
3 305 84 308
3 307 85 305
3 308 26 307
3 310 309 304
3 304 83 310
3 309 84 304
3 310 24 309
3 312 311 306
3 306 85 312
3 311 83 306
3 312 25 311
3 315 313 314
3 314 77 315
3 313 84 314
3 315 86 313
3 309 287 314
3 314 84 309
3 287 77 314
3 309 24 287
3 316 308 313
3 313 86 316
3 308 84 313
3 316 26 308
3 288 317 315
3 315 77 288
3 317 86 315
3 288 0 317
3 320 318 319
3 319 87 320
3 318 83 319
3 320 82 318
3 311 321 319
3 319 83 311
3 321 87 319
3 311 25 321
3 300 310 318
3 318 82 300
3 310 83 318
3 300 24 310
3 322 303 320
3 320 87 322
3 303 82 320
3 322 3 303
3 325 323 324
3 324 89 325
3 323 85 324
3 325 88 323
3 307 326 324
3 324 85 307
3 326 89 324
3 307 26 326
3 327 312 323
3 323 88 327
3 312 85 323
3 327 25 312
3 329 328 325
3 325 89 329
3 328 88 325
3 329 5 328
3 332 330 331
3 331 92 332
3 330 91 331
3 332 90 330
3 334 333 331
3 331 91 334
3 333 92 331
3 334 29 333
3 336 335 330
3 330 90 336
3 335 91 330
3 336 28 335
3 338 337 332
3 332 92 338
3 337 90 332
3 338 27 337
3 341 339 340
3 340 94 341
3 339 91 340
3 341 93 339
3 335 342 340
3 340 91 335
3 342 94 340
3 335 28 342
3 343 334 339
3 339 93 343
3 334 91 339
3 343 29 334
3 345 344 341
3 341 94 345
3 344 93 341
3 345 2 344
3 348 346 347
3 347 96 348
3 346 90 347
3 348 95 346
3 337 349 347
3 347 90 337
3 349 96 347
3 337 27 349
3 350 336 346
3 346 95 350
3 336 90 346
3 350 28 336
3 352 351 348
3 348 96 352
3 351 95 348
3 352 7 351
3 355 353 354
3 354 98 355
3 353 92 354
3 355 97 353
3 333 356 354
3 354 92 333
3 356 98 354
3 333 29 356
3 357 338 353
3 353 97 357
3 338 92 353
3 357 27 338
3 359 358 355
3 355 98 359
3 358 97 355
3 359 1 358
3 362 360 361
3 361 101 362
3 360 100 361
3 362 99 360
3 364 363 361
3 361 100 364
3 363 101 361
3 364 31 363
3 366 365 360
3 360 99 366
3 365 100 360
3 366 29 365
3 368 367 362
3 362 101 368
3 367 99 362
3 368 30 367
3 371 369 370
3 370 93 371
3 369 100 370
3 371 102 369
3 365 343 370
3 370 100 365
3 343 93 370
3 365 29 343
3 372 364 369
3 369 102 372
3 364 100 369
3 372 31 364
3 344 373 371
3 371 93 344
3 373 102 371
3 344 2 373
3 376 374 375
3 375 103 376
3 374 99 375
3 376 98 374
3 367 377 375
3 375 99 367
3 377 103 375
3 367 30 377
3 356 366 374
3 374 98 356
3 366 99 374
3 356 29 366
3 378 359 376
3 376 103 378
3 359 98 376
3 378 1 359
3 381 379 380
3 380 105 381
3 379 101 380
3 381 104 379
3 363 382 380
3 380 101 363
3 382 105 380
3 363 31 382
3 383 368 379
3 379 104 383
3 368 101 379
3 383 30 368
3 385 384 381
3 381 105 385
3 384 104 381
3 385 6 384
3 388 386 387
3 387 108 388
3 386 107 387
3 388 106 386
3 390 389 387
3 387 107 390
3 389 108 387
3 390 34 389
3 392 391 386
3 386 106 392
3 391 107 386
3 392 33 391
3 394 393 388
3 388 108 394
3 393 106 388
3 394 32 393
3 397 395 396
3 396 110 397
3 395 107 396
3 397 109 395
3 391 398 396
3 396 107 391
3 398 110 396
3 391 33 398
3 399 390 395
3 395 109 399
3 390 107 395
3 399 34 390
3 401 400 397
3 397 110 401
3 400 109 397
3 401 8 400
3 404 402 403
3 403 112 404
3 402 106 403
3 404 111 402
3 393 405 403
3 403 106 393
3 405 112 403
3 393 32 405
3 406 392 402
3 402 111 406
3 392 106 402
3 406 33 392
3 408 407 404
3 404 112 408
3 407 111 404
3 408 0 407
3 411 409 410
3 410 114 411
3 409 108 410
3 411 113 409
3 389 412 410
3 410 108 389
3 412 114 410
3 389 34 412
3 413 394 409
3 409 113 413
3 394 108 409
3 413 32 394
3 415 414 411
3 411 114 415
3 414 113 411
3 415 11 414
3 418 416 417
3 417 117 418
3 416 116 417
3 418 115 416
3 420 419 417
3 417 116 420
3 419 117 417
3 420 36 419
3 422 421 416
3 416 115 422
3 421 116 416
3 422 34 421
3 424 423 418
3 418 117 424
3 423 115 418
3 424 35 423
3 427 425 426
3 426 109 427
3 425 116 426
3 427 118 425
3 421 399 426
3 426 116 421
3 399 109 426
3 421 34 399
3 428 420 425
3 425 118 428
3 420 116 425
3 428 36 420
3 400 429 427
3 427 109 400
3 429 118 427
3 400 8 429
3 432 430 431
3 431 119 432
3 430 115 431
3 432 114 430
3 423 433 431
3 431 115 423
3 433 119 431
3 423 35 433
3 412 422 430
3 430 114 412
3 422 115 430
3 412 34 422
3 434 415 432
3 432 119 434
3 415 114 432
3 434 11 415
3 437 435 436
3 436 121 437
3 435 117 436
3 437 120 435
3 419 438 436
3 436 117 419
3 438 121 436
3 419 36 438
3 439 424 435
3 435 120 439
3 424 117 435
3 439 35 424
3 441 440 437
3 437 121 441
3 440 120 437
3 441 1 440
3 444 442 443
3 443 124 444
3 442 123 443
3 444 122 442
3 446 445 443
3 443 123 446
3 445 124 443
3 446 39 445
3 448 447 442
3 442 122 448
3 447 123 442
3 448 38 447
3 450 449 444
3 444 124 450
3 449 122 444
3 450 37 449
3 453 451 452
3 452 126 453
3 451 123 452
3 453 125 451
3 447 454 452
3 452 123 447
3 454 126 452
3 447 38 454
3 455 446 451
3 451 125 455
3 446 123 451
3 455 39 446
3 457 456 453
3 453 126 457
3 456 125 453
3 457 9 456
3 460 458 459
3 459 128 460
3 458 122 459
3 460 127 458
3 449 461 459
3 459 122 449
3 461 128 459
3 449 37 461
3 462 448 458
3 458 127 462
3 448 122 458
3 462 38 448
3 464 463 460
3 460 128 464
3 463 127 460
3 464 10 463
3 467 465 466
3 466 130 467
3 465 124 466
3 467 129 465
3 445 468 466
3 466 124 445
3 468 130 466
3 445 39 468
3 469 450 465
3 465 129 469
3 450 124 465
3 469 37 450
3 471 470 467
3 467 130 471
3 470 129 467
3 471 3 470
3 474 472 473
3 473 133 474
3 472 132 473
3 474 131 472
3 476 475 473
3 473 132 476
3 475 133 473
3 476 38 475
3 478 477 472
3 472 131 478
3 477 132 472
3 478 41 477
3 480 479 474
3 474 133 480
3 479 131 474
3 480 40 479
3 483 481 482
3 482 134 483
3 481 132 482
3 483 126 481
3 477 484 482
3 482 132 477
3 484 134 482
3 477 41 484
3 454 476 481
3 481 126 454
3 476 132 481
3 454 38 476
3 485 457 483
3 483 134 485
3 457 126 483
3 485 9 457
3 488 486 487
3 487 136 488
3 486 131 487
3 488 135 486
3 479 489 487
3 487 131 479
3 489 136 487
3 479 40 489
3 490 478 486
3 486 135 490
3 478 131 486
3 490 41 478
3 492 491 488
3 488 136 492
3 491 135 488
3 492 2 491
3 495 493 494
3 494 127 495
3 493 133 494
3 495 137 493
3 475 462 494
3 494 133 475
3 462 127 494
3 475 38 462
3 496 480 493
3 493 137 496
3 480 133 493
3 496 40 480
3 463 497 495
3 495 127 463
3 497 137 495
3 463 10 497
3 500 498 499
3 499 140 500
3 498 139 499
3 500 138 498
3 502 501 499
3 499 139 502
3 501 140 499
3 502 33 501
3 504 503 498
3 498 138 504
3 503 139 498
3 504 13 503
3 506 505 500
3 500 140 506
3 505 138 500
3 506 23 505
3 509 507 508
3 508 47 509
3 507 139 508
3 509 110 507
3 503 182 508
3 508 139 503
3 182 47 508
3 503 13 182
3 398 502 507
3 507 110 398
3 502 139 507
3 398 33 502
3 183 401 509
3 509 47 183
3 401 110 509
3 183 8 401
3 512 510 511
3 511 79 512
3 510 138 511
3 512 46 510
3 505 294 511
3 511 138 505
3 294 79 511
3 505 23 294
3 174 504 510
3 510 46 174
3 504 138 510
3 174 13 504
3 295 177 512
3 512 79 295
3 177 46 512
3 295 4 177
3 515 513 514
3 514 111 515
3 513 140 514
3 515 78 513
3 501 406 514
3 514 140 501
3 406 111 514
3 501 33 406
3 286 506 513
3 513 78 286
3 506 140 513
3 286 23 506
3 407 289 515
3 515 111 407
3 289 78 515
3 407 0 289
3 518 516 517
3 517 143 518
3 516 142 517
3 518 141 516
3 520 519 517
3 517 142 520
3 519 143 517
3 520 19 519
3 522 521 516
3 516 141 522
3 521 142 516
3 522 32 521
3 524 523 518
3 518 143 524
3 523 141 518
3 524 26 523
3 527 525 526
3 526 113 527
3 525 142 526
3 527 66 525
3 521 413 526
3 526 142 521
3 413 113 526
3 521 32 413
3 244 520 525
3 525 66 244
3 520 142 525
3 244 19 520
3 414 247 527
3 527 113 414
3 247 66 527
3 414 11 247
3 530 528 529
3 529 86 530
3 528 141 529
3 530 112 528
3 523 316 529
3 529 141 523
3 316 86 529
3 523 26 316
3 405 522 528
3 528 112 405
3 522 141 528
3 405 32 522
3 317 408 530
3 530 86 317
3 408 112 530
3 317 0 408
3 533 531 532
3 532 61 533
3 531 143 532
3 533 89 531
3 519 231 532
3 532 143 519
3 231 61 532
3 519 19 231
3 326 524 531
3 531 89 326
3 524 143 531
3 326 26 524
3 232 329 533
3 533 61 232
3 329 89 533
3 232 5 329
3 536 534 535
3 535 146 536
3 534 145 535
3 536 144 534
3 538 537 535
3 535 145 538
3 537 146 535
3 538 22 537
3 540 539 534
3 534 144 540
3 539 145 534
3 540 16 539
3 542 541 536
3 536 146 542
3 541 144 536
3 542 39 541
3 545 543 544
3 544 54 545
3 543 145 544
3 545 80 543
3 539 204 544
3 544 145 539
3 204 54 544
3 539 16 204
3 293 538 543
3 543 80 293
3 538 145 543
3 293 22 538
3 205 296 545
3 545 54 205
3 296 80 545
3 205 4 296
3 548 546 547
3 547 125 548
3 546 144 547
3 548 57 546
3 541 455 547
3 547 144 541
3 455 125 547
3 541 39 455
3 214 540 546
3 546 57 214
3 540 144 546
3 214 16 540
3 456 217 548
3 548 125 456
3 217 57 548
3 456 9 217
3 551 549 550
3 550 81 551
3 549 146 550
3 551 130 549
3 537 301 550
3 550 146 537
3 301 81 550
3 537 22 301
3 468 542 549
3 549 130 468
3 542 146 549
3 468 39 542
3 302 471 551
3 551 81 302
3 471 130 551
3 302 3 471
3 554 552 553
3 553 149 554
3 552 148 553
3 554 147 552
3 556 555 553
3 553 148 556
3 555 149 553
3 556 21 555
3 558 557 552
3 552 147 558
3 557 148 552
3 558 25 557
3 560 559 554
3 554 149 560
3 559 147 554
3 560 37 559
3 563 561 562
3 562 88 563
3 561 148 562
3 563 70 561
3 557 327 562
3 562 148 557
3 327 88 562
3 557 25 327
3 260 556 561
3 561 70 260
3 556 148 561
3 260 21 556
3 328 261 563
3 563 88 328
3 261 70 563
3 328 5 261
3 566 564 565
3 565 129 566
3 564 147 565
3 566 87 564
3 559 469 565
3 565 147 559
3 469 129 565
3 559 37 469
3 321 558 564
3 564 87 321
3 558 147 564
3 321 25 558
3 470 322 566
3 566 129 470
3 322 87 566
3 470 3 322
3 569 567 568
3 568 71 569
3 567 149 568
3 569 128 567
3 555 266 568
3 568 149 555
3 266 71 568
3 555 21 266
3 461 560 567
3 567 128 461
3 560 149 567
3 461 37 560
3 267 464 569
3 569 71 267
3 464 128 569
3 267 10 464
3 572 570 571
3 571 152 572
3 570 151 571
3 572 150 570
3 574 573 571
3 571 151 574
3 573 152 571
3 574 27 573
3 576 575 570
3 570 150 576
3 575 151 570
3 576 12 575
3 578 577 572
3 572 152 578
3 577 150 572
3 578 36 577
3 581 579 580
3 580 49 581
3 579 151 580
3 581 96 579
3 575 189 580
3 580 151 575
3 189 49 580
3 575 12 189
3 349 574 579
3 579 96 349
3 574 151 579
3 349 27 574
3 190 352 581
3 581 49 190
3 352 96 581
3 190 7 352
3 584 582 583
3 583 118 584
3 582 150 583
3 584 48 582
3 577 428 583
3 583 150 577
3 428 118 583
3 577 36 428
3 181 576 582
3 582 48 181
3 576 150 582
3 181 12 576
3 429 184 584
3 584 118 429
3 184 48 584
3 429 8 184
3 587 585 586
3 586 97 587
3 585 152 586
3 587 121 585
3 573 357 586
3 586 152 573
3 357 97 586
3 573 27 357
3 438 578 585
3 585 121 438
3 578 152 585
3 438 36 578
3 358 441 587
3 587 97 358
3 441 121 587
3 358 1 441
3 590 588 589
3 589 155 590
3 588 154 589
3 590 153 588
3 592 591 589
3 589 154 592
3 591 155 589
3 592 17 591
3 594 593 588
3 588 153 594
3 593 154 588
3 594 30 593
3 596 595 590
3 590 155 596
3 595 153 590
3 596 35 595
3 599 597 598
3 598 104 599
3 597 154 598
3 599 64 597
3 593 383 598
3 598 154 593
3 383 104 598
3 593 30 383
3 237 592 597
3 597 64 237
3 592 154 597
3 237 17 592
3 384 240 599
3 599 104 384
3 240 64 599
3 384 6 240
3 602 600 601
3 601 120 602
3 600 153 601
3 602 103 600
3 595 439 601
3 601 153 595
3 439 120 601
3 595 35 439
3 377 594 600
3 600 103 377
3 594 153 600
3 377 30 594
3 440 378 602
3 602 120 440
3 378 103 602
3 440 1 378
3 605 603 604
3 604 65 605
3 603 155 604
3 605 119 603
3 591 245 604
3 604 155 591
3 245 65 604
3 591 17 245
3 433 596 603
3 603 119 433
3 596 155 603
3 433 35 596
3 246 434 605
3 605 65 246
3 434 119 605
3 246 11 434
3 608 606 607
3 607 158 608
3 606 157 607
3 608 156 606
3 610 609 607
3 607 157 610
3 609 158 607
3 610 15 609
3 612 611 606
3 606 156 612
3 611 157 606
3 612 28 611
3 614 613 608
3 608 158 614
3 613 156 608
3 614 41 613
3 617 615 616
3 616 95 617
3 615 157 616
3 617 55 615
3 611 350 616
3 616 157 611
3 350 95 616
3 611 28 350
3 209 610 615
3 615 55 209
3 610 157 615
3 209 15 610
3 351 210 617
3 617 95 351
3 210 55 617
3 351 7 210
3 620 618 619
3 619 135 620
3 618 156 619
3 620 94 618
3 613 490 619
3 619 156 613
3 490 135 619
3 613 41 490
3 342 612 618
3 618 94 342
3 612 156 618
3 342 28 612
3 491 345 620
3 620 135 491
3 345 94 620
3 491 2 345
3 623 621 622
3 622 56 623
3 621 158 622
3 623 134 621
3 609 215 622
3 622 158 609
3 215 56 622
3 609 15 215
3 484 614 621
3 621 134 484
3 614 158 621
3 484 41 614
3 216 485 623
3 623 56 216
3 485 134 623
3 216 9 485
3 626 624 625
3 625 161 626
3 624 160 625
3 626 159 624
3 628 627 625
3 625 160 628
3 627 161 625
3 628 31 627
3 630 629 624
3 624 159 630
3 629 160 624
3 630 20 629
3 632 631 626
3 626 161 632
3 631 159 626
3 632 40 631
3 635 633 634
3 634 73 635
3 633 160 634
3 635 105 633
3 629 272 634
3 634 160 629
3 272 73 634
3 629 20 272
3 382 628 633
3 633 105 382
3 628 160 633
3 382 31 628
3 273 385 635
3 635 73 273
3 385 105 635
3 273 6 385
3 638 636 637
3 637 137 638
3 636 159 637
3 638 72 636
3 631 496 637
3 637 159 631
3 496 137 637
3 631 40 496
3 265 630 636
3 636 72 265
3 630 159 636
3 265 20 630
3 497 268 638
3 638 137 497
3 268 72 638
3 497 10 268
3 641 639 640
3 640 102 641
3 639 161 640
3 641 136 639
3 627 372 640
3 640 161 627
3 372 102 640
3 627 31 372
3 489 632 639
3 639 136 489
3 632 161 639
3 489 40 632
3 373 492 641
3 641 102 373
3 492 136 641
3 373 2 492
