# Supplementary material for: Subcortical shape biomarkers reveal limbic and basal ganglia damage in anti-LGI1 encephalitis
Source: Front Immunol. 2025 Jul 4;16:1623577. doi: 10.3389/fimmu.2025.1623577 (PMC12270846; doi:10.3389/fimmu.2025.1623577)
Supplement: Supplementary file 1 [file DataSheet1.zip › raw data/wmN03-R_Amyg_first.vtk]

# vtk DataFile Version 3.0
this file was written using fslvtkio
ASCII
DATASET POLYDATA
POINTS 642 float
77.1677 125.458 52.5078
60.8144 127.55 54.314
61.7614 121.074 54.6086
73.1282 119.635 55.1025
74.2613 119.319 60.7069
70.6424 123.898 45.8531
61.5717 124.528 45.2454
66.2489 121.609 60.827
69.929 126.798 57.3859
67.022 114.987 59.9564
65.7777 121.155 52.2653
68.0525 127.434 48.4099
68.1608 124.142 59.5248
73.0107 123.611 59.7164
70.2844 119.879 62.0996
66.2422 116.7 62.3863
71.2991 114.938 61.8148
64.2644 127.278 45.017
66.1222 124.2 43.0974
70.1772 127.007 44.6988
63.2161 121.876 46.4886
67.7314 122.971 48.324
75.3673 117.474 58.1623
76.9506 122.347 57.3105
77.0876 121.366 53.422
72.4995 122.457 50.5321
74.8712 124.961 48.2331
63.1292 125.198 57.9262
63.4416 121.017 58.3913
59.4317 124.725 54.0932
60.1285 126.607 49.1021
60.656 123.119 49.4248
73.1966 127.345 49.9953
74.4088 126.315 55.6541
68.8006 127.418 53.1392
63.6087 127.567 50.5289
65.0444 127.652 56.6736
69.3783 120.435 54.2526
66.0969 117.812 56.7629
70.8958 116.468 58.281
62.5865 120.201 52.7509
62.7829 116.291 58.9765
70.5293 123.713 60.052
71.7666 122.118 61.317
69.4825 122.5 61.5207
72.3824 119.441 61.7782
73.8945 121.721 60.5018
71.7026 125.481 58.9028
68.7857 125.742 58.6308
67.1597 123.122 60.4112
68.2063 120.897 61.9504
68.3489 118.329 62.179
70.8928 117.179 62.4606
68.5997 115.695 62.6381
73.0828 116.987 61.5737
66.2469 119.295 61.6109
66.2385 114.957 61.794
68.8645 114.534 61.1321
65.0784 126.127 43.1477
68.0882 125.853 43.0857
67.3314 127.397 44.2258
70.6814 125.381 44.4682
68.4461 124.134 44.2542
63.6133 124.436 43.7036
62.4599 126.113 44.6108
66.308 127.528 46.4713
69.4777 127.642 46.3071
65.4399 122.6 47.1523
66.8997 123.145 45.1965
64.3813 122.872 44.6641
69.1332 123.301 46.9052
66.6407 122.316 50.5699
64.4902 121.858 49.6764
61.9986 122.534 45.2738
77.0574 119.513 57.9935
78.1281 121.565 55.3856
76.7158 119.063 55.977
77.9582 123.374 52.6082
77.6448 124.136 55.043
75.6285 120.826 59.2259
75.3931 118.028 59.9962
74.49 118.274 56.4295
75.054 120.456 54.4224
75.0331 121.832 51.6236
76.6258 123.243 50.3603
74.1382 123.233 49.1056
76.47 125.218 50.1551
72.926 121.332 53.2475
71.511 123.315 48.3268
72.7283 124.553 46.6978
62.7965 123.29 58.0712
61.2925 123.329 56.3925
60.8171 125.137 56.4351
60.3761 122.918 54.139
62.5698 121.209 56.5616
64.8231 121.425 59.628
64.8116 123.446 59.1839
61.4271 126.685 56.7563
59.852 126.278 54.2159
59.2159 125.79 51.674
59.4703 123.985 51.6578
59.6998 125.045 49.1208
60.76 122.251 52.1049
59.9184 127.135 51.7525
60.5652 125.888 46.7704
60.4658 123.611 47.057
73.9419 127.003 52.9512
71.862 127.286 54.3802
71.1534 127.379 51.8771
69.4619 127.357 55.3895
72.2358 126.784 56.7573
76.1013 126.047 54.2299
75.5267 126.75 51.1349
70.7702 127.701 49.1375
68.3374 127.48 50.7386
65.9838 127.521 51.9736
66.6658 127.621 54.6677
64.1294 127.853 53.8485
67.4703 127.268 56.9343
65.6426 127.379 49.2057
61.9205 127.769 52.3624
62.719 127.787 55.9531
67.8461 119.025 55.6417
68.427 117.223 57.6215
70.1964 118.561 56.6017
68.9959 115.641 59.2347
66.3273 116.143 58.3463
65.8085 119.473 54.5515
67.5034 120.845 53.3825
71.2406 120.101 54.8199
72.1244 118.06 56.7956
62.5541 117.665 55.8872
64.201 116.557 57.4002
64.076 118.56 54.7943
64.5624 114.807 59.5402
61.9658 118.94 57.0904
61.3989 120.216 53.5059
64.0751 120.826 52.366
75.2911 123.209 58.7132
73.9136 125.329 57.9077
75.9429 124.644 56.508
74.3284 126.46 48.6877
71.8488 127.252 47.3042
72.6692 126.26 45.9423
71.073 115.092 59.8194
74.0771 115.774 60.3302
73.194 116.709 58.2974
70.7205 121.802 52.6132
69.9264 122.712 49.6924
68.4941 122.143 51.6952
66.3995 126.182 58.3247
65.549 124.848 59.2473
63.799 126.621 57.821
61.475 127.614 49.4842
61.7181 127.026 46.6014
63.7874 127.446 47.6337
62.816 118.925 59.1948
64.4421 119.118 61.0359
64.5539 116.253 61.4236
62.771 121.627 49.9745
61.4564 122.07 47.647
61.4495 121.362 50.8124
71.2129 123.088 60.7601
70.6133 122.317 61.452
69.9802 123.322 60.8918
70.041 121.297 62.0327
71.0835 121.107 61.9689
72.3538 122.946 60.6161
71.6934 123.485 59.9137
69.3346 123.851 59.8761
68.9008 123.394 60.5991
72.131 120.877 61.6705
72.9056 121.989 61.0525
73.1514 120.664 61.1338
73.5953 122.844 60.2951
71.3525 119.669 62.1406
73.3504 119.367 61.2588
74.0414 120.474 60.462
71.0888 124.511 59.4514
69.7148 124.805 59.4449
70.3016 125.581 59.0348
68.467 125.125 59.2157
72.3416 124.413 59.3031
70.7755 126.204 58.1412
69.3894 126.387 58.0861
68.3308 122.823 61.0168
68.924 121.688 61.8319
67.787 122.089 61.2414
69.3122 120.356 61.9376
67.8024 123.517 59.957
66.6545 122.489 60.6879
67.1025 121.281 61.5293
69.5854 117.924 62.1234
69.8334 116.436 62.596
68.4962 116.989 62.496
69.9638 115.192 62.4817
71.0301 115.935 62.3942
70.5674 118.513 62.411
69.3238 119.079 62.0369
67.355 117.558 62.1244
67.3677 116.204 62.6486
71.9954 116.946 62.1888
71.6928 118.227 62.4447
72.7755 118.147 61.969
72.2462 115.811 61.8081
73.6844 118.168 61.2775
68.4341 119.667 61.9963
67.2907 118.876 62.009
67.3091 120.184 61.6958
66.2989 118.073 62.0476
66.3657 120.539 61.2368
67.44 115.247 62.3615
68.8186 114.792 62.1127
67.6934 114.413 61.5619
69.9457 114.558 61.7119
66.1574 115.584 62.4832
66.6923 114.531 60.9143
68.008 114.806 60.5098
66.6111 126.053 43.0492
67.5609 126.736 43.5035
66.1707 126.895 43.374
68.6462 127.184 44.3075
68.9707 126.555 43.6837
67.0404 125.162 42.8471
65.6409 125.27 42.8552
64.7283 126.953 43.7167
65.8357 127.39 44.287
69.4989 125.749 43.5585
68.3394 124.99 43.3667
69.4922 124.851 44.1762
67.4041 124.25 43.4804
70.4843 126.315 44.1762
70.4977 124.643 45.175
69.4699 124.052 45.0199
64.351 125.31 43.2972
63.8119 126.14 43.754
63.1192 125.411 43.9511
63.2874 126.737 44.5252
64.911 124.393 43.2232
62.5074 124.506 44.377
62.0021 125.395 44.9225
66.7955 127.628 45.1968
68.4579 127.754 44.9882
67.8894 127.605 46.2445
69.8166 127.587 45.2706
65.2591 127.568 45.4926
67.2684 127.459 47.4738
68.7884 127.591 47.3604
66.0875 122.89 46.1202
65.6817 123.025 44.8601
64.8335 122.625 45.7262
65.2625 123.443 43.7424
66.5608 123.476 44.0352
67.1576 123.148 46.6921
66.5968 122.905 47.6422
64.375 122.254 46.6386
63.788 122.345 45.4991
67.6749 123.534 44.5855
68.0161 123.227 46.0026
68.7703 123.519 45.4769
68.3539 123.172 47.5562
69.8915 123.526 46.3213
66.0117 122.558 48.7371
64.8933 122.09 48.2346
65.624 122.021 49.8949
63.8378 121.891 47.9411
67.0576 122.676 49.4153
66.268 121.737 51.436
65.237 121.743 51.0767
63.1652 122.802 44.9144
63.9468 123.506 43.9134
62.7112 123.593 44.51
62.6967 121.976 45.6297
61.6601 123.613 45.0768
77.6998 120.363 56.7487
77.4431 120.111 55.8576
77.1221 119.164 56.9023
76.8343 120.419 54.9941
77.9924 121.277 54.3747
77.6545 121.735 56.4542
77.117 120.868 57.5941
76.4598 118.276 58.0657
76.2729 118.221 56.9875
78.4368 122.49 53.9654
78.1189 122.908 55.2867
77.8767 123.651 53.8942
77.3978 123.229 56.2234
77.9296 122.152 52.8252
77.6233 124.42 52.5583
77.4428 124.852 53.6712
76.4254 120.271 58.6102
76.4307 118.787 59.0083
75.6807 119.531 59.5168
75.5818 117.533 59.1022
76.3027 121.443 58.1721
74.8905 120.188 59.9425
74.8627 118.731 60.4465
75.8513 118.434 56.0251
76.0256 119.68 55.1188
75.0759 119.225 55.1694
76.0727 120.834 54.1908
75.0329 117.986 57.2906
73.8969 118.839 55.4367
74.1906 120.024 54.7049
76.0356 122.196 50.8722
75.4213 123.143 49.7125
74.692 122.438 50.3015
74.6485 124.06 48.6073
75.9267 124.057 49.2259
77.1085 122.17 51.739
76.0988 121.474 52.5934
73.7774 122.194 51.0051
73.4273 122.694 49.7821
76.7606 124.3 50.0862
77.5013 123.225 51.3509
77.3649 124.297 51.4259
75.8396 125.006 49.1454
77.0689 125.25 51.4139
75.0868 121.176 53.0906
73.9734 121.473 52.3677
74.0479 120.896 53.7687
72.7913 121.915 51.8002
73.0959 120.67 54.3755
72.8635 123.305 48.6945
73.4886 124.017 47.9046
72.3189 123.765 47.3926
73.8003 124.806 47.4813
72.091 122.866 49.4146
71.1055 123.584 47.0424
71.761 124.152 46.0792
61.9491 123.358 57.3015
60.8505 124.198 56.4861
61.7962 124.364 57.3409
60.0793 124.873 55.3909
60.2466 124.084 55.4273
62.7532 122.31 57.0714
63.1956 122.229 57.9857
62.9073 124.35 57.8168
61.94 125.215 57.2865
60.5782 123.222 55.3765
62.06 122.363 56.2574
61.422 122.262 55.3939
62.9835 121.176 57.5603
59.7141 123.866 54.162
61.3928 122.057 54.225
61.9906 121.287 55.5725
63.8884 122.469 58.6879
63.8396 123.478 58.5178
64.6827 122.616 59.3778
64.0096 124.307 58.4003
64.0363 121.218 59.0199
65.5874 121.578 60.199
65.6443 122.592 59.947
61.111 125.964 56.7227
60.2632 125.75 55.4524
60.5263 126.497 55.6551
59.6139 125.513 54.1585
62.2335 126.049 57.4094
61.0116 127.147 55.5712
60.3215 126.858 54.3055
59.0094 124.888 51.763
59.4917 124.524 50.4477
59.2249 125.456 50.4563
60.2713 124.063 49.2408
60.0454 123.562 50.44
59.1907 124.453 52.8673
59.1355 125.235 52.92
59.5697 126.219 50.3437
59.9043 125.911 49.1926
60.0332 123.021 51.7022
59.6098 123.447 52.9266
60.5816 122.518 52.9902
60.5917 122.784 50.6679
61.2533 121.743 53.3427
59.4399 126.007 52.9662
59.5023 126.479 51.6745
59.7441 126.738 53.0259
59.8382 126.899 50.413
60.2662 127.374 53.1488
59.9731 125.47 47.8503
60.1665 124.445 48.0374
60.1133 124.815 46.8528
60.591 123.509 48.2967
60.5549 126.273 48.0777
60.9326 125.184 45.8518
60.8472 124.023 45.957
73.0019 127.206 53.7242
71.5699 127.444 53.0821
72.6614 127.341 52.3592
70.0168 127.433 52.5482
70.4531 127.55 53.77
73.2457 127.055 55.0466
74.1513 126.847 54.3442
73.5279 127.279 51.5056
72.3349 127.368 51.0723
70.6978 127.358 54.9994
72.1396 127.093 55.6546
70.8906 127.164 56.071
73.2857 126.514 56.1637
69.2472 127.552 54.3361
69.6859 127.212 56.4903
71.0209 126.729 57.0988
75.0239 126.664 53.594
74.6853 126.9 52.0314
75.7791 126.412 52.7029
74.318 127.112 50.6243
75.3183 126.297 55.0017
76.6833 125.735 53.4087
76.4995 126.087 51.7804
71.0777 127.547 50.5303
69.8516 127.479 51.2916
69.6192 127.548 50.0375
68.565 127.42 51.9792
72.0244 127.532 49.6087
69.3746 127.613 48.6455
68.1077 127.432 49.5126
66.3886 127.544 53.2577
65.4253 127.757 54.3097
65.0715 127.643 52.8535
64.5669 127.932 55.262
65.7383 127.694 55.5776
67.7444 127.523 53.7927
67.3225 127.381 52.5494
64.7466 127.541 51.34
63.9445 127.595 52.2021
66.9699 127.535 55.7615
68.0814 127.477 54.8945
68.4396 127.384 56.1119
66.1746 127.49 56.7275
68.7349 127.021 57.1885
67.1269 127.443 51.3369
65.7857 127.49 50.6081
66.8728 127.366 50.0373
64.6198 127.513 49.8441
66.771 127.37 48.7143
63.0153 127.799 53.112
63.3816 127.981 54.8765
62.2801 127.925 54.1997
63.8612 127.808 56.2987
62.8522 127.594 51.4448
61.1891 127.932 53.4546
61.7377 127.742 55.239
68.1479 118.283 56.7905
69.4062 117.93 57.2319
69.063 118.735 56.1867
70.4678 117.532 57.5679
69.5725 116.832 57.9712
67.3169 117.536 57.1923
67.083 118.546 56.3266
68.7266 119.683 55.096
69.7157 119.452 55.4604
68.7035 116.331 58.3269
67.4821 116.776 57.9831
67.6076 115.92 58.8325
66.1272 117.022 57.6354
69.8755 115.89 58.5843
68.0993 115.383 59.7447
66.5946 115.373 59.119
66.8326 119.29 55.1769
67.7115 120.117 54.6784
66.7309 120.256 54.1584
68.4438 120.61 53.9565
66.0349 118.653 55.6469
65.7801 120.404 53.5416
66.6393 120.914 52.7541
70.6822 119.413 55.7962
71.1208 118.257 56.8454
71.7194 119.059 56.0134
71.4734 117.244 57.5461
70.2921 120.169 54.4667
72.1778 119.871 55.0519
72.7245 118.783 55.8416
63.4237 117.188 56.7762
64.2304 117.775 56.1363
63.3054 118.054 55.0716
65.1525 118.167 55.8817
65.0272 117.227 57.0184
63.3813 116.152 57.9399
62.5742 116.902 57.4775
62.6961 119.036 54.4118
63.3051 119.462 53.949
65.1604 116.256 57.8512
64.2569 115.503 58.3853
65.3011 115.273 58.6947
63.7269 115.373 59.2737
65.8043 114.664 59.8316
61.9021 117.991 56.5564
61.8487 118.811 54.7417
61.5991 119.527 55.3708
61.9508 119.871 53.1127
62.2626 117.487 58.1839
61.9367 120.107 55.7983
61.4368 120.729 54.0473
64.0216 119.819 53.7575
64.9441 119.03 54.7722
64.9291 120.201 53.6578
63.3134 120.574 52.547
64.9517 120.986 52.1705
74.5683 124.24 58.261
75.0768 125.162 57.3414
75.5185 123.845 57.5326
75.4415 125.672 56.1896
74.4043 126.095 56.914
73.5063 124.434 58.8371
74.2444 123.442 59.2995
76.1344 122.784 58.0157
76.4929 123.527 56.8957
73.1237 126.095 57.3749
72.9025 125.476 58.6205
71.9236 126.126 57.771
74.6531 122.587 59.6811
75.6057 122.121 58.934
74.7605 121.363 59.7207
76.7913 124.343 55.8537
76.2081 125.564 55.537
77.0028 125.266 54.7036
73.1046 126.92 47.9546
72.3706 126.974 46.392
73.5551 126.489 47.2186
71.4873 126.726 45.1061
71.0838 127.362 45.8731
72.6415 127.309 48.6695
73.8263 126.957 49.255
74.8424 125.838 48.2178
73.8597 125.638 47.0681
70.7638 127.588 46.7024
71.4901 127.571 48.2607
70.1999 127.736 47.7031
75.0121 126.673 49.909
75.6094 125.962 49.312
76.1762 126.093 50.5842
72.8158 125.342 46.2987
71.699 125.894 44.9573
71.6501 124.933 45.6641
72.7992 115.209 60.1027
73.785 116.083 59.1759
72.3925 115.786 59.0932
74.3162 117.007 58.1814
74.8743 116.559 59.1895
72.8701 115.292 61.1188
71.2614 114.863 60.7619
71.0872 115.66 58.9618
72.0064 116.485 58.24
74.6728 116.911 60.0961
73.6239 116.313 61.1637
74.2166 117.722 60.7993
70.0307 114.839 60.603
69.9093 115.402 59.3931
68.9937 115.122 60.1512
72.5089 117.381 57.5293
73.7042 117.654 57.4962
73.1673 118.3 56.5632
70.3694 122.342 51.0729
69.1722 122.569 50.6949
69.5434 121.973 52.2126
68.0066 122.68 50.1035
68.7739 122.864 49.063
71.1965 122.603 50.1158
71.5954 122.133 51.4698
69.9983 121.301 53.443
69.034 121.283 52.9837
69.4131 123.031 48.4212
70.7535 122.958 48.9845
70.2628 123.27 47.7765
71.8346 121.575 52.8644
71.0061 121.09 53.8224
72.0885 120.892 54.0587
68.137 121.295 52.4498
67.4754 122.295 51.2098
67.1426 121.535 51.9996
65.9582 125.525 58.8876
64.6403 125.742 58.5283
65.1167 126.366 58.2633
63.4798 125.973 57.8993
64.2725 124.91 58.6328
66.9865 124.537 59.3369
67.3084 125.414 59.0395
65.6588 127.064 57.6707
64.3407 127.295 57.4605
65.1404 124.14 59.0333
66.59 123.803 59.5099
66.0191 123.191 59.8465
67.6144 126.028 58.4166
66.8849 126.83 57.6629
68.0061 126.526 57.8275
63.1527 127.475 57.0845
62.6394 126.658 57.4492
62.0402 127.303 56.5494
61.5716 127.246 47.9758
62.7224 127.32 46.9894
62.6231 127.49 48.4411
64.0176 127.439 46.2862
62.8687 127.178 45.6386
60.8608 126.787 47.8438
60.6651 127.199 49.1839
62.5642 127.595 49.9411
63.6954 127.512 49.0405
62.0617 126.731 45.4293
61.0788 126.471 46.7186
61.4338 125.966 45.6682
60.4703 127.39 50.5808
61.6948 127.593 50.9579
60.7951 127.521 52.1392
64.7535 127.408 48.3557
64.9623 127.48 46.8376
66.0081 127.343 47.7673
63.5276 119.005 60.322
64.4906 117.696 61.3146
63.6027 117.58 60.3804
65.2848 116.421 62.1371
65.4035 117.87 61.6971
63.7836 120.203 59.7985
62.9732 120.042 58.9628
62.726 117.561 59.1684
63.6453 116.146 60.3694
65.4027 119.182 61.3104
64.6334 120.34 60.3455
65.4833 120.514 60.7973
62.6995 120.21 57.8967
62.3262 119.019 58.1021
62.2821 120.3 56.6743
64.4047 115.461 60.5203
65.4339 115.595 61.7012
65.5029 114.853 60.6592
62.107 121.897 48.7127
61.4523 121.944 49.2502
62.0691 121.412 50.3412
60.8882 122.312 49.9162
60.9668 122.571 48.5389
62.2067 121.828 46.9596
62.8309 121.777 48.1886
62.6955 120.977 51.3299
61.9816 120.773 51.6656
60.7406 122.617 47.1971
61.5179 122 46.1121
60.9651 122.945 45.918
63.5526 121.825 49.6097
63.5495 121.248 51.0219
64.4036 121.54 51.1131
61.4983 120.783 52.0523
61.055 121.891 51.2928
61.0326 121.339 52.6155
POLYGONS 1280  5120
3 164 162 163
3 163 44 164
3 162 43 163
3 164 42 162
3 166 165 163
3 163 43 166
3 165 44 163
3 166 14 165
3 168 167 162
3 162 42 168
3 167 43 162
3 168 13 167
3 170 169 164
3 164 44 170
3 169 42 164
3 170 12 169
3 173 171 172
3 172 46 173
3 171 43 172
3 173 45 171
3 167 174 172
3 172 43 167
3 174 46 172
3 167 13 174
3 175 166 171
3 171 45 175
3 166 43 171
3 175 14 166
3 177 176 173
3 173 46 177
3 176 45 173
3 177 4 176
3 180 178 179
3 179 48 180
3 178 42 179
3 180 47 178
3 169 181 179
3 179 42 169
3 181 48 179
3 169 12 181
3 182 168 178
3 178 47 182
3 168 42 178
3 182 13 168
3 184 183 180
3 180 48 184
3 183 47 180
3 184 8 183
3 187 185 186
3 186 50 187
3 185 44 186
3 187 49 185
3 165 188 186
3 186 44 165
3 188 50 186
3 165 14 188
3 189 170 185
3 185 49 189
3 170 44 185
3 189 12 170
3 191 190 187
3 187 50 191
3 190 49 187
3 191 7 190
3 194 192 193
3 193 53 194
3 192 52 193
3 194 51 192
3 196 195 193
3 193 52 196
3 195 53 193
3 196 16 195
3 198 197 192
3 192 51 198
3 197 52 192
3 198 14 197
3 200 199 194
3 194 53 200
3 199 51 194
3 200 15 199
3 203 201 202
3 202 45 203
3 201 52 202
3 203 54 201
3 197 175 202
3 202 52 197
3 175 45 202
3 197 14 175
3 204 196 201
3 201 54 204
3 196 52 201
3 204 16 196
3 176 205 203
3 203 45 176
3 205 54 203
3 176 4 205
3 208 206 207
3 207 55 208
3 206 51 207
3 208 50 206
3 199 209 207
3 207 51 199
3 209 55 207
3 199 15 209
3 188 198 206
3 206 50 188
3 198 51 206
3 188 14 198
3 210 191 208
3 208 55 210
3 191 50 208
3 210 7 191
3 213 211 212
3 212 57 213
3 211 53 212
3 213 56 211
3 195 214 212
3 212 53 195
3 214 57 212
3 195 16 214
3 215 200 211
3 211 56 215
3 200 53 211
3 215 15 200
3 217 216 213
3 213 57 217
3 216 56 213
3 217 9 216
3 220 218 219
3 219 60 220
3 218 59 219
3 220 58 218
3 222 221 219
3 219 59 222
3 221 60 219
3 222 19 221
3 224 223 218
3 218 58 224
3 223 59 218
3 224 18 223
3 226 225 220
3 220 60 226
3 225 58 220
3 226 17 225
3 229 227 228
3 228 62 229
3 227 59 228
3 229 61 227
3 223 230 228
3 228 59 223
3 230 62 228
3 223 18 230
3 231 222 227
3 227 61 231
3 222 59 227
3 231 19 222
3 233 232 229
3 229 62 233
3 232 61 229
3 233 5 232
3 236 234 235
3 235 64 236
3 234 58 235
3 236 63 234
3 225 237 235
3 235 58 225
3 237 64 235
3 225 17 237
3 238 224 234
3 234 63 238
3 224 58 234
3 238 18 224
3 240 239 236
3 236 64 240
3 239 63 236
3 240 6 239
3 243 241 242
3 242 66 243
3 241 60 242
3 243 65 241
3 221 244 242
3 242 60 221
3 244 66 242
3 221 19 244
3 245 226 241
3 241 65 245
3 226 60 241
3 245 17 226
3 247 246 243
3 243 66 247
3 246 65 243
3 247 11 246
3 250 248 249
3 249 69 250
3 248 68 249
3 250 67 248
3 252 251 249
3 249 68 252
3 251 69 249
3 252 18 251
3 254 253 248
3 248 67 254
3 253 68 248
3 254 21 253
3 256 255 250
3 250 69 256
3 255 67 250
3 256 20 255
3 259 257 258
3 258 70 259
3 257 68 258
3 259 62 257
3 253 260 258
3 258 68 253
3 260 70 258
3 253 21 260
3 230 252 257
3 257 62 230
3 252 68 257
3 230 18 252
3 261 233 259
3 259 70 261
3 233 62 259
3 261 5 233
3 264 262 263
3 263 72 264
3 262 67 263
3 264 71 262
3 255 265 263
3 263 67 255
3 265 72 263
3 255 20 265
3 266 254 262
3 262 71 266
3 254 67 262
3 266 21 254
3 268 267 264
3 264 72 268
3 267 71 264
3 268 10 267
3 271 269 270
3 270 63 271
3 269 69 270
3 271 73 269
3 251 238 270
3 270 69 251
3 238 63 270
3 251 18 238
3 272 256 269
3 269 73 272
3 256 69 269
3 272 20 256
3 239 273 271
3 271 63 239
3 273 73 271
3 239 6 273
3 276 274 275
3 275 76 276
3 274 75 275
3 276 74 274
3 278 277 275
3 275 75 278
3 277 76 275
3 278 24 277
3 280 279 274
3 274 74 280
3 279 75 274
3 280 23 279
3 282 281 276
3 276 76 282
3 281 74 276
3 282 22 281
3 285 283 284
3 284 78 285
3 283 75 284
3 285 77 283
3 279 286 284
3 284 75 279
3 286 78 284
3 279 23 286
3 287 278 283
3 283 77 287
3 278 75 283
3 287 24 278
3 289 288 285
3 285 78 289
3 288 77 285
3 289 0 288
3 292 290 291
3 291 80 292
3 290 74 291
3 292 79 290
3 281 293 291
3 291 74 281
3 293 80 291
3 281 22 293
3 294 280 290
3 290 79 294
3 280 74 290
3 294 23 280
3 296 295 292
3 292 80 296
3 295 79 292
3 296 4 295
3 299 297 298
3 298 82 299
3 297 76 298
3 299 81 297
3 277 300 298
3 298 76 277
3 300 82 298
3 277 24 300
3 301 282 297
3 297 81 301
3 282 76 297
3 301 22 282
3 303 302 299
3 299 82 303
3 302 81 299
3 303 3 302
3 306 304 305
3 305 85 306
3 304 84 305
3 306 83 304
3 308 307 305
3 305 84 308
3 307 85 305
3 308 26 307
3 310 309 304
3 304 83 310
3 309 84 304
3 310 24 309
3 312 311 306
3 306 85 312
3 311 83 306
3 312 25 311
3 315 313 314
3 314 77 315
3 313 84 314
3 315 86 313
3 309 287 314
3 314 84 309
3 287 77 314
3 309 24 287
3 316 308 313
3 313 86 316
3 308 84 313
3 316 26 308
3 288 317 315
3 315 77 288
3 317 86 315
3 288 0 317
3 320 318 319
3 319 87 320
3 318 83 319
3 320 82 318
3 311 321 319
3 319 83 311
3 321 87 319
3 311 25 321
3 300 310 318
3 318 82 300
3 310 83 318
3 300 24 310
3 322 303 320
3 320 87 322
3 303 82 320
3 322 3 303
3 325 323 324
3 324 89 325
3 323 85 324
3 325 88 323
3 307 326 324
3 324 85 307
3 326 89 324
3 307 26 326
3 327 312 323
3 323 88 327
3 312 85 323
3 327 25 312
3 329 328 325
3 325 89 329
3 328 88 325
3 329 5 328
3 332 330 331
3 331 92 332
3 330 91 331
3 332 90 330
3 334 333 331
3 331 91 334
3 333 92 331
3 334 29 333
3 336 335 330
3 330 90 336
3 335 91 330
3 336 28 335
3 338 337 332
3 332 92 338
3 337 90 332
3 338 27 337
3 341 339 340
3 340 94 341
3 339 91 340
3 341 93 339
3 335 342 340
3 340 91 335
3 342 94 340
3 335 28 342
3 343 334 339
3 339 93 343
3 334 91 339
3 343 29 334
3 345 344 341
3 341 94 345
3 344 93 341
3 345 2 344
3 348 346 347
3 347 96 348
3 346 90 347
3 348 95 346
3 337 349 347
3 347 90 337
3 349 96 347
3 337 27 349
3 350 336 346
3 346 95 350
3 336 90 346
3 350 28 336
3 352 351 348
3 348 96 352
3 351 95 348
3 352 7 351
3 355 353 354
3 354 98 355
3 353 92 354
3 355 97 353
3 333 356 354
3 354 92 333
3 356 98 354
3 333 29 356
3 357 338 353
3 353 97 357
3 338 92 353
3 357 27 338
3 359 358 355
3 355 98 359
3 358 97 355
3 359 1 358
3 362 360 361
3 361 101 362
3 360 100 361
3 362 99 360
3 364 363 361
3 361 100 364
3 363 101 361
3 364 31 363
3 366 365 360
3 360 99 366
3 365 100 360
3 366 29 365
3 368 367 362
3 362 101 368
3 367 99 362
3 368 30 367
3 371 369 370
3 370 93 371
3 369 100 370
3 371 102 369
3 365 343 370
3 370 100 365
3 343 93 370
3 365 29 343
3 372 364 369
3 369 102 372
3 364 100 369
3 372 31 364
3 344 373 371
3 371 93 344
3 373 102 371
3 344 2 373
3 376 374 375
3 375 103 376
3 374 99 375
3 376 98 374
3 367 377 375
3 375 99 367
3 377 103 375
3 367 30 377
3 356 366 374
3 374 98 356
3 366 99 374
3 356 29 366
3 378 359 376
3 376 103 378
3 359 98 376
3 378 1 359
3 381 379 380
3 380 105 381
3 379 101 380
3 381 104 379
3 363 382 380
3 380 101 363
3 382 105 380
3 363 31 382
3 383 368 379
3 379 104 383
3 368 101 379
3 383 30 368
3 385 384 381
3 381 105 385
3 384 104 381
3 385 6 384
3 388 386 387
3 387 108 388
3 386 107 387
3 388 106 386
3 390 389 387
3 387 107 390
3 389 108 387
3 390 34 389
3 392 391 386
3 386 106 392
3 391 107 386
3 392 33 391
3 394 393 388
3 388 108 394
3 393 106 388
3 394 32 393
3 397 395 396
3 396 110 397
3 395 107 396
3 397 109 395
3 391 398 396
3 396 107 391
3 398 110 396
3 391 33 398
3 399 390 395
3 395 109 399
3 390 107 395
3 399 34 390
3 401 400 397
3 397 110 401
3 400 109 397
3 401 8 400
3 404 402 403
3 403 112 404
3 402 106 403
3 404 111 402
3 393 405 403
3 403 106 393
3 405 112 403
3 393 32 405
3 406 392 402
3 402 111 406
3 392 106 402
3 406 33 392
3 408 407 404
3 404 112 408
3 407 111 404
3 408 0 407
3 411 409 410
3 410 114 411
3 409 108 410
3 411 113 409
3 389 412 410
3 410 108 389
3 412 114 410
3 389 34 412
3 413 394 409
3 409 113 413
3 394 108 409
3 413 32 394
3 415 414 411
3 411 114 415
3 414 113 411
3 415 11 414
3 418 416 417
3 417 117 418
3 416 116 417
3 418 115 416
3 420 419 417
3 417 116 420
3 419 117 417
3 420 36 419
3 422 421 416
3 416 115 422
3 421 116 416
3 422 34 421
3 424 423 418
3 418 117 424
3 423 115 418
3 424 35 423
3 427 425 426
3 426 109 427
3 425 116 426
3 427 118 425
3 421 399 426
3 426 116 421
3 399 109 426
3 421 34 399
3 428 420 425
3 425 118 428
3 420 116 425
3 428 36 420
3 400 429 427
3 427 109 400
3 429 118 427
3 400 8 429
3 432 430 431
3 431 119 432
3 430 115 431
3 432 114 430
3 423 433 431
3 431 115 423
3 433 119 431
3 423 35 433
3 412 422 430
3 430 114 412
3 422 115 430
3 412 34 422
3 434 415 432
3 432 119 434
3 415 114 432
3 434 11 415
3 437 435 436
3 436 121 437
3 435 117 436
3 437 120 435
3 419 438 436
3 436 117 419
3 438 121 436
3 419 36 438
3 439 424 435
3 435 120 439
3 424 117 435
3 439 35 424
3 441 440 437
3 437 121 441
3 440 120 437
3 441 1 440
3 444 442 443
3 443 124 444
3 442 123 443
3 444 122 442
3 446 445 443
3 443 123 446
3 445 124 443
3 446 39 445
3 448 447 442
3 442 122 448
3 447 123 442
3 448 38 447
3 450 449 444
3 444 124 450
3 449 122 444
3 450 37 449
3 453 451 452
3 452 126 453
3 451 123 452
3 453 125 451
3 447 454 452
3 452 123 447
3 454 126 452
3 447 38 454
3 455 446 451
3 451 125 455
3 446 123 451
3 455 39 446
3 457 456 453
3 453 126 457
3 456 125 453
3 457 9 456
3 460 458 459
3 459 128 460
3 458 122 459
3 460 127 458
3 449 461 459
3 459 122 449
3 461 128 459
3 449 37 461
3 462 448 458
3 458 127 462
3 448 122 458
3 462 38 448
3 464 463 460
3 460 128 464
3 463 127 460
3 464 10 463
3 467 465 466
3 466 130 467
3 465 124 466
3 467 129 465
3 445 468 466
3 466 124 445
3 468 130 466
3 445 39 468
3 469 450 465
3 465 129 469
3 450 124 465
3 469 37 450
3 471 470 467
3 467 130 471
3 470 129 467
3 471 3 470
3 474 472 473
3 473 133 474
3 472 132 473
3 474 131 472
3 476 475 473
3 473 132 476
3 475 133 473
3 476 38 475
3 478 477 472
3 472 131 478
3 477 132 472
3 478 41 477
3 480 479 474
3 474 133 480
3 479 131 474
3 480 40 479
3 483 481 482
3 482 134 483
3 481 132 482
3 483 126 481
3 477 484 482
3 482 132 477
3 484 134 482
3 477 41 484
3 454 476 481
3 481 126 454
3 476 132 481
3 454 38 476
3 485 457 483
3 483 134 485
3 457 126 483
3 485 9 457
3 488 486 487
3 487 136 488
3 486 131 487
3 488 135 486
3 479 489 487
3 487 131 479
3 489 136 487
3 479 40 489
3 490 478 486
3 486 135 490
3 478 131 486
3 490 41 478
3 492 491 488
3 488 136 492
3 491 135 488
3 492 2 491
3 495 493 494
3 494 127 495
3 493 133 494
3 495 137 493
3 475 462 494
3 494 133 475
3 462 127 494
3 475 38 462
3 496 480 493
3 493 137 496
3 480 133 493
3 496 40 480
3 463 497 495
3 495 127 463
3 497 137 495
3 463 10 497
3 500 498 499
3 499 140 500
3 498 139 499
3 500 138 498
3 502 501 499
3 499 139 502
3 501 140 499
3 502 33 501
3 504 503 498
3 498 138 504
3 503 139 498
3 504 13 503
3 506 505 500
3 500 140 506
3 505 138 500
3 506 23 505
3 509 507 508
3 508 47 509
3 507 139 508
3 509 110 507
3 503 182 508
3 508 139 503
3 182 47 508
3 503 13 182
3 398 502 507
3 507 110 398
3 502 139 507
3 398 33 502
3 183 401 509
3 509 47 183
3 401 110 509
3 183 8 401
3 512 510 511
3 511 79 512
3 510 138 511
3 512 46 510
3 505 294 511
3 511 138 505
3 294 79 511
3 505 23 294
3 174 504 510
3 510 46 174
3 504 138 510
3 174 13 504
3 295 177 512
3 512 79 295
3 177 46 512
3 295 4 177
3 515 513 514
3 514 111 515
3 513 140 514
3 515 78 513
3 501 406 514
3 514 140 501
3 406 111 514
3 501 33 406
3 286 506 513
3 513 78 286
3 506 140 513
3 286 23 506
3 407 289 515
3 515 111 407
3 289 78 515
3 407 0 289
3 518 516 517
3 517 143 518
3 516 142 517
3 518 141 516
3 520 519 517
3 517 142 520
3 519 143 517
3 520 19 519
3 522 521 516
3 516 141 522
3 521 142 516
3 522 32 521
3 524 523 518
3 518 143 524
3 523 141 518
3 524 26 523
3 527 525 526
3 526 113 527
3 525 142 526
3 527 66 525
3 521 413 526
3 526 142 521
3 413 113 526
3 521 32 413
3 244 520 525
3 525 66 244
3 520 142 525
3 244 19 520
3 414 247 527
3 527 113 414
3 247 66 527
3 414 11 247
3 530 528 529
3 529 86 530
3 528 141 529
3 530 112 528
3 523 316 529
3 529 141 523
3 316 86 529
3 523 26 316
3 405 522 528
3 528 112 405
3 522 141 528
3 405 32 522
3 317 408 530
3 530 86 317
3 408 112 530
3 317 0 408
3 533 531 532
3 532 61 533
3 531 143 532
3 533 89 531
3 519 231 532
3 532 143 519
3 231 61 532
3 519 19 231
3 326 524 531
3 531 89 326
3 524 143 531
3 326 26 524
3 232 329 533
3 533 61 232
3 329 89 533
3 232 5 329
3 536 534 535
3 535 146 536
3 534 145 535
3 536 144 534
3 538 537 535
3 535 145 538
3 537 146 535
3 538 22 537
3 540 539 534
3 534 144 540
3 539 145 534
3 540 16 539
3 542 541 536
3 536 146 542
3 541 144 536
3 542 39 541
3 545 543 544
3 544 54 545
3 543 145 544
3 545 80 543
3 539 204 544
3 544 145 539
3 204 54 544
3 539 16 204
3 293 538 543
3 543 80 293
3 538 145 543
3 293 22 538
3 205 296 545
3 545 54 205
3 296 80 545
3 205 4 296
3 548 546 547
3 547 125 548
3 546 144 547
3 548 57 546
3 541 455 547
3 547 144 541
3 455 125 547
3 541 39 455
3 214 540 546
3 546 57 214
3 540 144 546
3 214 16 540
3 456 217 548
3 548 125 456
3 217 57 548
3 456 9 217
3 551 549 550
3 550 81 551
3 549 146 550
3 551 130 549
3 537 301 550
3 550 146 537
3 301 81 550
3 537 22 301
3 468 542 549
3 549 130 468
3 542 146 549
3 468 39 542
3 302 471 551
3 551 81 302
3 471 130 551
3 302 3 471
3 554 552 553
3 553 149 554
3 552 148 553
3 554 147 552
3 556 555 553
3 553 148 556
3 555 149 553
3 556 21 555
3 558 557 552
3 552 147 558
3 557 148 552
3 558 25 557
3 560 559 554
3 554 149 560
3 559 147 554
3 560 37 559
3 563 561 562
3 562 88 563
3 561 148 562
3 563 70 561
3 557 327 562
3 562 148 557
3 327 88 562
3 557 25 327
3 260 556 561
3 561 70 260
3 556 148 561
3 260 21 556
3 328 261 563
3 563 88 328
3 261 70 563
3 328 5 261
3 566 564 565
3 565 129 566
3 564 147 565
3 566 87 564
3 559 469 565
3 565 147 559
3 469 129 565
3 559 37 469
3 321 558 564
3 564 87 321
3 558 147 564
3 321 25 558
3 470 322 566
3 566 129 470
3 322 87 566
3 470 3 322
3 569 567 568
3 568 71 569
3 567 149 568
3 569 128 567
3 555 266 568
3 568 149 555
3 266 71 568
3 555 21 266
3 461 560 567
3 567 128 461
3 560 149 567
3 461 37 560
3 267 464 569
3 569 71 267
3 464 128 569
3 267 10 464
3 572 570 571
3 571 152 572
3 570 151 571
3 572 150 570
3 574 573 571
3 571 151 574
3 573 152 571
3 574 27 573
3 576 575 570
3 570 150 576
3 575 151 570
3 576 12 575
3 578 577 572
3 572 152 578
3 577 150 572
3 578 36 577
3 581 579 580
3 580 49 581
3 579 151 580
3 581 96 579
3 575 189 580
3 580 151 575
3 189 49 580
3 575 12 189
3 349 574 579
3 579 96 349
3 574 151 579
3 349 27 574
3 190 352 581
3 581 49 190
3 352 96 581
3 190 7 352
3 584 582 583
3 583 118 584
3 582 150 583
3 584 48 582
3 577 428 583
3 583 150 577
3 428 118 583
3 577 36 428
3 181 576 582
3 582 48 181
3 576 150 582
3 181 12 576
3 429 184 584
3 584 118 429
3 184 48 584
3 429 8 184
3 587 585 586
3 586 97 587
3 585 152 586
3 587 121 585
3 573 357 586
3 586 152 573
3 357 97 586
3 573 27 357
3 438 578 585
3 585 121 438
3 578 152 585
3 438 36 578
3 358 441 587
3 587 97 358
3 441 121 587
3 358 1 441
3 590 588 589
3 589 155 590
3 588 154 589
3 590 153 588
3 592 591 589
3 589 154 592
3 591 155 589
3 592 17 591
3 594 593 588
3 588 153 594
3 593 154 588
3 594 30 593
3 596 595 590
3 590 155 596
3 595 153 590
3 596 35 595
3 599 597 598
3 598 104 599
3 597 154 598
3 599 64 597
3 593 383 598
3 598 154 593
3 383 104 598
3 593 30 383
3 237 592 597
3 597 64 237
3 592 154 597
3 237 17 592
3 384 240 599
3 599 104 384
3 240 64 599
3 384 6 240
3 602 600 601
3 601 120 602
3 600 153 601
3 602 103 600
3 595 439 601
3 601 153 595
3 439 120 601
3 595 35 439
3 377 594 600
3 600 103 377
3 594 153 600
3 377 30 594
3 440 378 602
3 602 120 440
3 378 103 602
3 440 1 378
3 605 603 604
3 604 65 605
3 603 155 604
3 605 119 603
3 591 245 604
3 604 155 591
3 245 65 604
3 591 17 245
3 433 596 603
3 603 119 433
3 596 155 603
3 433 35 596
3 246 434 605
3 605 65 246
3 434 119 605
3 246 11 434
3 608 606 607
3 607 158 608
3 606 157 607
3 608 156 606
3 610 609 607
3 607 157 610
3 609 158 607
3 610 15 609
3 612 611 606
3 606 156 612
3 611 157 606
3 612 28 611
3 614 613 608
3 608 158 614
3 613 156 608
3 614 41 613
3 617 615 616
3 616 95 617
3 615 157 616
3 617 55 615
3 611 350 616
3 616 157 611
3 350 95 616
3 611 28 350
3 209 610 615
3 615 55 209
3 610 157 615
3 209 15 610
3 351 210 617
3 617 95 351
3 210 55 617
3 351 7 210
3 620 618 619
3 619 135 620
3 618 156 619
3 620 94 618
3 613 490 619
3 619 156 613
3 490 135 619
3 613 41 490
3 342 612 618
3 618 94 342
3 612 156 618
3 342 28 612
3 491 345 620
3 620 135 491
3 345 94 620
3 491 2 345
3 623 621 622
3 622 56 623
3 621 158 622
3 623 134 621
3 609 215 622
3 622 158 609
3 215 56 622
3 609 15 215
3 484 614 621
3 621 134 484
3 614 158 621
3 484 41 614
3 216 485 623
3 623 56 216
3 485 134 623
3 216 9 485
3 626 624 625
3 625 161 626
3 624 160 625
3 626 159 624
3 628 627 625
3 625 160 628
3 627 161 625
3 628 31 627
3 630 629 624
3 624 159 630
3 629 160 624
3 630 20 629
3 632 631 626
3 626 161 632
3 631 159 626
3 632 40 631
3 635 633 634
3 634 73 635
3 633 160 634
3 635 105 633
3 629 272 634
3 634 160 629
3 272 73 634
3 629 20 272
3 382 628 633
3 633 105 382
3 628 160 633
3 382 31 628
3 273 385 635
3 635 73 273
3 385 105 635
3 273 6 385
3 638 636 637
3 637 137 638
3 636 159 637
3 638 72 636
3 631 496 637
3 637 159 631
3 496 137 637
3 631 40 496
3 265 630 636
3 636 72 265
3 630 159 636
3 265 20 630
3 497 268 638
3 638 137 497
3 268 72 638
3 497 10 268
3 641 639 640
3 640 102 641
3 639 161 640
3 641 136 639
3 627 372 640
3 640 161 627
3 372 102 640
3 627 31 372
3 489 632 639
3 639 136 489
3 632 161 639
3 489 40 632
3 373 492 641
3 641 102 373
3 492 136 641
3 373 2 492
