# Supplementary material for: Subcortical shape biomarkers reveal limbic and basal ganglia damage in anti-LGI1 encephalitis
Source: Front Immunol. 2025 Jul 4;16:1623577. doi: 10.3389/fimmu.2025.1623577 (PMC12270846; doi:10.3389/fimmu.2025.1623577)
Supplement: Supplementary file 1 [file DataSheet1.zip › raw data/wmN03-R_Caud_first.vtk]

# vtk DataFile Version 3.0
this file was written using fslvtkio
ASCII
DATASET POLYDATA
POINTS 1068 float
73.7398 146.991 66.3392
72.5951 146.933 67.7693
73.1674 145.784 67.271
74.2009 145.3 66.4818
75.0429 146.911 65.7803
75.3928 145.451 66.1541
76.3268 146.873 65.9001
76.7394 145.484 66.4439
77.4839 146.76 66.2338
77.9944 145.81 66.9785
73.0613 148.245 66.8412
71.9457 147.844 68.6264
74.4392 148.598 65.7533
75.866 148.547 65.3892
77.4024 148.229 65.6575
78.5317 147.472 66.4791
72.5905 149.169 67.7717
71.6443 149.087 69.168
73.8193 149.841 66.4713
75.3136 150.245 65.7333
76.8017 149.969 65.6585
78.3041 149.312 66.2496
72.8461 150.465 67.7912
74.4309 151.247 66.714
76.254 151.612 66.4216
77.5641 151.066 66.5982
78.1842 139.868 65.7941
77.3764 139.218 67.3208
78.166 138.197 66.4114
79.3964 138.38 65.974
79.7083 139.919 66.25
80.6817 138.87 66.6869
76.8155 140.724 66.3686
75.7363 141.524 67.287
76.4919 140.319 68.2151
78.1025 141.611 65.9418
79.2913 141.44 66.6373
80.6536 140.476 67.3286
75.7994 142.622 66.1644
74.8569 142.545 67.7566
77.1816 142.515 65.9408
78.7513 143.143 66.7351
80.3377 142.318 67.5515
73.7351 144.629 67.7699
72.7078 145.575 68.7074
73.3761 144.549 69.5475
74.1197 143.642 68.7987
74.7095 143.817 67.0107
75.9838 144.176 66.3142
77.4413 144.013 66.6784
78.6248 144.777 67.5007
79.8063 143.709 67.8146
72.1159 146.463 69.5974
79.1775 146.355 67.5107
71.4499 147.411 70.3236
79.3281 148.331 67.0183
70.9857 148.473 70.8627
78.5997 150.437 67.2345
71.9347 150.566 69.1957
71.1502 149.908 70.6134
72.9377 151.78 68.2507
74.5081 152.299 67.7604
76.0018 152.406 67.8848
77.3803 152.012 68.2359
71.7646 151.816 69.8892
73.1518 152.657 69.3847
74.6214 152.71 69.1144
82.0604 134.32 67.1418
80.5271 134.226 67.8521
81.2406 133.042 68.8119
82.7144 132.785 68.46
83.6097 134.605 68.1085
83.8982 133.298 69.0354
84.366 134.747 69.1832
84.3501 133.656 70.4908
80.4695 135.306 66.5364
78.8274 136.162 67.3958
79.5056 135.204 68.358
81.7693 136.192 66.8999
83.025 136.212 67.5592
84.1698 136.276 68.7069
84.3478 135.338 70.3093
79.1987 136.854 66.3974
77.9324 137.63 67.7762
80.6696 137.24 66.6248
82.2219 137.757 67.5751
83.5618 137.851 68.4446
84.4989 137.266 69.783
77.37 139.086 68.9588
81.701 139.159 67.6105
82.8823 139.528 68.6611
84.1329 139.125 69.5251
75.4221 141.289 69.0654
76.3032 140.007 69.8385
81.413 141.218 68.1049
82.4284 141.097 68.7965
83.7519 140.811 69.8815
74.6419 142.377 69.2575
74.1945 143.228 70.5526
74.7882 141.97 70.7615
81.159 143.28 68.5169
82.2797 142.913 69.19
83.2687 142.11 69.7406
72.7443 145.345 70.6964
73.4485 144.185 71.2344
79.8104 145.142 68.3658
80.7063 145.341 68.9961
81.7738 144.466 69.4237
71.8662 146.061 71.4111
79.9914 147.126 68.1574
80.4805 147.02 69.1188
81.2522 146.08 69.6776
71.0641 146.929 72.1372
79.6785 149.197 67.8865
80.2326 148.56 68.9107
70.5249 149.02 71.9122
78.6002 150.952 68.4249
79.3925 150.093 69.0214
70.3743 150.751 72.08
77.0691 152.049 69.9328
75.8448 152.552 69.3382
78.2481 151.353 69.6906
71.0926 151.845 71.2174
72.4212 152.772 71.0291
73.9506 152.752 70.6894
80.3901 134.316 69.8035
81.118 132.702 70.5679
82.3208 131.863 70.1757
83.6283 132.294 70.2521
84.0591 133.498 71.8342
78.6816 136.726 69.0503
79.4773 135.675 69.9114
84.0427 135.096 71.8198
78.0258 137.859 69.5923
84.4139 136.796 71.2785
84.7418 138.291 70.8704
84.4177 137.839 72.6302
77.159 138.778 70.7223
84.6302 139.794 70.8381
84.6845 139.246 72.4308
75.5372 140.855 70.8987
76.0759 139.922 71.4124
84.6677 140.789 71.3072
84.508 140.586 72.8403
74.0241 142.762 72.2517
74.7758 141.629 72.4907
83.2619 143.508 70.3445
84.0017 142.397 70.9143
84.5333 141.713 71.8441
72.6459 144.805 72.4746
73.2162 143.588 72.9548
83.0352 144.52 70.5603
83.5796 144.229 71.795
71.6259 145.35 73.0996
81.0909 147.408 70.1118
81.8395 146.033 70.5272
82.6238 145.28 71.1071
70.3273 147.676 73.0246
80.2029 148.87 70.0306
81.1606 147.88 71.2634
69.8441 149.55 73.1556
79.922 149.084 70.9865
79.1174 150.282 70.1372
69.8866 151.073 73.5551
75.4057 152.49 70.4779
76.4798 151.972 71.0116
77.7919 151.321 71.2427
70.5926 152.303 73.0381
71.8119 152.874 72.5249
73.3758 152.77 72.156
74.7738 152.425 71.6898
80.6846 133.692 71.195
80.9605 132.526 72.1034
82.0427 131.581 71.8655
83.5395 132.007 72.0965
83.2483 133.833 73.4189
78.9708 136.685 71.0653
79.7258 135.438 71.4593
80.1314 134.376 72.2154
83.4643 135.314 73.2078
84.0495 136.415 72.5608
83.7605 136.885 73.9249
78.0615 137.587 71.3478
78.3343 136.96 72.7648
84.1591 138.25 74.2297
76.9106 138.889 72.3479
84.2741 139.587 74.314
75.3586 140.689 73.1268
76.0776 139.749 72.6194
84.1443 140.839 74.5233
73.9242 142.131 73.9661
74.5635 141.307 73.712
84.0022 142.942 72.3817
84.1428 141.972 73.732
72.2842 143.805 74.4119
73.1091 142.923 74.2405
83.5757 143.879 73.0721
83.5031 143.244 74.058
71.229 145.44 74.1846
70.1374 146.049 75.1969
71.1923 144.824 75.1643
81.9827 146.571 71.6748
82.6776 145.309 72.6061
82.9342 144.646 73.8187
70.3165 146.878 73.8723
69.5154 147.318 75.3104
81.5027 147.604 72.2466
81.804 146.919 72.9878
69.5734 148.567 74.2323
69.2073 148.567 75.7279
79.0599 150.224 71.2936
80.0448 148.902 72.0356
80.5618 148.233 73.0457
69.4365 150.199 74.6549
69.2517 150.062 76.0348
77.4249 151.196 72.8009
76.1674 151.75 72.0956
78.5514 150.463 72.2304
69.9147 151.911 74.7352
70.8054 152.928 74.7945
71.9097 153.015 74.105
73.1872 152.727 73.5629
74.5667 152.27 73.0031
82.4573 131.29 73.2466
80.9989 131.96 73.5459
81.5385 130.967 74.8397
82.9704 131.37 74.6688
83.4466 132.285 73.5882
82.9501 132.966 75.1935
80.4814 133.256 73.2817
82.8836 134.338 75.4153
79.1608 135.98 73.2612
79.7593 134.529 73.7892
83.2773 135.555 74.6571
83.5092 137.014 75.4465
77.1489 138.075 73.3094
77.7583 137.126 74.5876
83.8685 138.473 75.8615
75.9026 139.827 73.7945
75.5762 139.67 75.1934
76.4766 138.922 74.2824
83.8828 139.935 76.0233
74.4224 141.058 74.9156
73.4905 140.982 76.3811
74.4378 140.106 76.2688
83.6877 141.491 75.6804
73.1614 142.248 75.4877
71.7714 142.768 76.6908
72.4327 141.598 77.2565
83.4241 142.648 75.4645
71.6454 143.532 75.5973
70.564 144.917 76.3259
70.7318 143.652 77.1764
82.9667 143.89 75.3501
69.5473 145.966 76.7733
82.2496 145.12 75.2456
82.0656 145.958 73.9692
69.1164 147.227 77.1472
81.1913 147.332 74.0783
68.887 148.579 77.4175
80.0542 148.442 74.3293
79.4864 149.395 73.0904
69.0869 149.951 77.5966
77.0178 150.939 74.0154
75.8052 151.579 73.3788
78.2528 150.266 73.5401
69.4794 151.498 76.3603
70.3017 152.684 76.2835
71.7594 152.954 75.8501
73.0131 152.659 75.0561
74.2984 151.994 74.4575
80.4747 131.978 74.9546
79.6644 133.089 76.1861
80.3833 131.362 76.336
81.7418 130.625 76.2697
82.7232 131.794 76.2627
82.3993 133.191 77.2508
79.986 133.413 74.8171
79.2558 134.965 75.2222
82.4878 134.531 77.447
78.5277 136.176 75.1864
82.9599 135.794 76.3694
83.2912 137.194 77.0509
76.6268 138.214 75.1476
75.6705 138.234 77.1966
76.5914 137.454 76.4341
77.481 136.586 76.4735
83.5712 138.705 77.4225
75.3441 139.221 76.606
73.6979 139.513 77.8544
74.2825 138.5 78.3979
83.5005 140.402 77.402
72.8029 140.177 78.2938
83.2972 141.875 77.201
71.3021 142.543 78.0769
71.9138 141.212 78.7309
82.8109 143.152 76.9651
69.858 144.743 77.9104
70.2058 143.408 78.6813
82.2523 144.279 76.6059
69.143 145.765 78.4847
81.538 145.49 76.3406
81.4701 146.424 75.1494
68.7763 147.079 78.8806
80.5637 147.452 75.3103
68.8167 148.515 79.0677
79.5661 148.517 75.643
78.9627 149.411 74.3763
69.1135 149.843 79.1654
75.6075 151.368 74.4206
76.4551 150.877 75.0421
77.6488 150.252 75
69.6196 151.153 77.8065
70.2922 152.333 77.6363
71.6446 152.641 77.249
72.892 152.239 76.5277
74.0744 151.76 75.9143
75.1577 151.397 75.4916
80.9898 130.143 77.2228
79.6674 131.62 77.5273
80.2275 129.922 78.1924
81.8742 129.493 78.7016
82.346 130.575 77.5839
82.0681 130.875 79.0799
82.2494 131.909 77.8727
82.0235 132.264 79.3855
79.0629 133.627 77.1633
82.177 133.457 79.3482
78.5732 135.067 76.8447
82.3752 134.73 79.3572
78.0904 135.926 76.7549
77.0684 135.68 78.1469
77.8864 135.293 77.6547
82.783 135.998 78.0992
83.1539 137.494 78.6621
75.1582 137.257 78.6072
76.4333 136.652 77.8626
83.198 139.116 78.78
72.9484 138.781 79.9011
73.7498 137.721 79.7556
82.9923 140.804 78.6889
72.0593 139.887 79.908
82.5992 142.311 78.5086
70.8871 141.989 79.5409
71.5164 140.936 79.6586
82.0006 143.616 78.274
69.3215 144.357 79.6159
69.9554 143.072 79.922
81.6923 144.781 77.522
68.868 145.61 80.1472
81.0992 145.63 77.5614
80.76 146.628 76.5024
68.6311 147.084 80.4502
80.1076 147.576 76.6644
68.8923 148.464 80.5916
79.0389 148.354 76.8105
78.461 149.364 75.6313
69.4744 149.598 80.4186
77.3898 149.827 76.4993
76.395 150.68 76.0456
69.8217 150.889 79.1325
70.5636 151.897 78.9282
71.7503 152.181 78.4877
72.8735 151.834 77.8818
73.9971 151.352 77.282
75.0818 151.047 76.6015
80.7114 128.779 79.1591
79.412 130.356 79.1268
79.9103 128.384 80.3336
81.5304 128.048 80.52
82.0222 129.269 80.2155
81.5883 129.431 81.9021
78.9857 131.92 78.5986
81.7366 130.837 80.5899
81.6682 132.355 81.0806
78.3325 133.216 78.5651
77.4161 133.223 80.0043
78.2031 132.402 79.4199
81.9605 133.701 81.3956
77.8345 134.526 78.4552
76.738 134.683 79.7731
82.1929 135.028 81.0283
75.8251 135.888 79.2009
75.0023 135.445 80.6222
75.8407 134.979 80.205
82.7812 136.253 79.714
82.8204 137.954 80.1238
74.3741 136.718 80.0101
72.7583 137.668 81.467
73.6913 136.388 81.446
82.7063 139.59 80.0032
71.8601 138.883 81.4481
82.3769 141.251 79.8856
71.248 140.555 80.6394
70.3187 141.003 81.8366
70.9965 139.891 81.8551
81.8359 142.628 79.8091
70.2483 141.961 80.8219
69.3553 143.312 81.135
69.5823 141.925 82.2432
81.4856 143.729 79.3204
81.2053 143.566 80.5502
80.9592 144.818 79.5023
68.74 144.452 81.4887
81.3282 144.789 78.5237
80.5392 146.001 78.4749
68.5601 145.904 81.8102
79.9215 146.804 78.1159
68.7631 147.287 82.0569
79.3421 147.647 77.959
69.3873 148.498 81.9271
78.6659 148.236 77.6418
78.0869 148.981 77.0317
69.7913 149.647 81.2724
70.0774 150.548 80.3848
70.6126 150.427 81.5259
77.2511 149.493 77.3384
76.2124 150.34 77.157
70.7639 151.443 80.0834
71.9514 151.648 79.7534
72.8865 151.485 79.0806
74.0309 150.979 78.6671
75.0304 150.695 77.7879
78.8393 129.738 80.3031
77.9565 129.938 81.3845
78.6977 128.684 81.5364
79.9201 127.491 81.3816
81.5669 127.815 81.8905
81.1002 129.312 83.4787
78.15 131.419 80.0967
77.2861 131.074 81.7471
81.4078 130.964 82.2421
81.6043 132.599 82.8106
77.0228 132.477 81.2079
75.8626 132.88 82.3429
76.6321 131.917 82.1201
81.7588 134.187 83.1804
76.0496 134.066 81.1266
74.7496 134.051 82.4106
82.1219 135.542 82.2142
82.6128 136.555 80.9555
82.4071 137.218 82.0065
74.3479 135.267 81.9189
72.6509 136.417 82.8983
73.4723 134.892 83.0552
82.4059 138.648 81.4337
71.6992 137.74 83.0383
82.2578 140.216 81.1624
71.0988 138.774 82.8592
81.7898 141.466 81.1576
69.8725 140.225 83.1852
70.5763 139.392 83.1593
81.3688 142.537 81.4619
68.8495 143.172 82.8006
69.0779 141.401 83.4412
80.5109 143.764 81.5143
80.3745 145.021 80.2349
68.4354 144.632 83.1449
79.687 145.936 79.9168
68.7249 146.133 83.433
79.1283 146.887 79.4965
69.4103 147.424 83.4525
78.4588 148.021 78.3785
78.5594 147.367 79.5217
77.9317 147.798 79.404
69.9501 148.409 83.0836
70.0795 149.45 82.2224
70.6568 149.382 82.9561
77.3897 148.9 78.0515
77.1463 148.181 79.5811
76.5487 148.896 78.9291
71.4455 150.025 82.4233
75.2595 150.184 78.8766
75.0646 149.618 79.7594
74.3991 150.369 79.7264
76.2208 149.716 78.1289
75.7382 149.21 79.5067
71.4528 150.953 81.2388
72.3402 151.054 80.785
73.3276 150.909 80.0496
80.6582 126.711 82.4113
79.0289 127.007 82.6992
79.2879 126.204 83.5013
80.7211 126.386 83.7957
81.1931 127.79 83.393
80.7715 128.039 84.8906
77.3899 129.257 82.9219
78.2007 127.922 82.7132
80.7933 129.688 85.0355
76.4454 131.131 82.7917
75.8869 130.58 84.0874
76.6974 129.876 83.5516
81.1346 131.123 83.7371
81.3279 132.879 84.3786
75.102 132.226 83.5343
73.528 132.916 84.5378
74.579 131.479 84.7862
81.4881 134.619 84.7492
74.0074 133.54 83.6012
72.5104 134.938 84.1609
81.8771 135.926 83.3682
81.9161 137.603 83.2472
71.6001 136.299 84.2081
81.9089 139.067 82.5771
70.81 137.333 84.4408
70.0507 137.11 85.9792
70.7497 136.304 85.5341
81.6464 140.234 82.6231
70.2114 138.498 84.2004
69.7048 138.482 85.6471
81.2918 141.333 82.8143
69.3851 139.849 84.4082
68.7623 141.951 84.4199
69.183 139.961 85.4548
80.7292 142.58 82.572
68.5973 143.415 84.4254
80.0487 143.555 82.6234
79.7292 144.691 81.6189
68.7999 144.796 84.6273
79.1118 145.652 81.2941
69.2187 146.215 84.8459
78.539 146.657 80.5147
78.24 145.667 82.0017
77.7203 146.515 81.6432
70.0627 147.245 84.5813
75.8041 148.092 81.5789
75.5327 147.442 83.4088
75.0303 148.205 82.221
76.8089 147.538 81.4741
76.2594 147.268 82.7343
77.5601 147.416 80.596
76.9391 146.593 82.5997
70.5572 148.22 84.1139
71.3482 149.053 83.7788
75.0864 149.015 80.6299
74.3643 148.791 81.6717
76.261 148.345 80.4239
72.037 149.436 83.0552
72.3569 150.219 81.9
73.2108 150.195 81.2467
72.7628 149.26 82.6252
74.0535 149.755 80.6987
73.5213 149.086 82.0863
77.8009 125.46 85.1691
76.6758 126.04 85.7877
77.2068 124.488 86.6499
78.7426 124.318 85.9733
78.9917 125.404 84.3436
80.0506 124.955 85.4956
80.6574 126.146 84.8706
80.519 126.513 86.1196
77.836 127.075 84.0997
76.5634 127.34 85.3726
80.2987 128.23 86.3326
76.8019 128.56 84.1857
75.4084 129.088 85.8041
75.5194 128.026 86.297
80.4895 129.899 86.6101
75.4328 130.064 85.101
73.5963 131.066 85.8562
74.404 129.694 86.2515
81.017 131.384 85.3037
81.0906 133.157 85.8549
72.6992 132.993 85.3812
81.1869 134.561 86.0684
71.9708 134.181 85.5277
70.8889 134.4 86.9131
71.7424 133.13 86.5214
81.5578 136.071 84.6061
81.0621 136.004 86.0794
71.3504 135.328 85.549
70.2214 135.737 86.9951
81.3754 137.326 84.614
81.451 138.747 84.0971
69.3866 136.966 87.3927
81.0016 139.901 84.1797
69.2868 138.795 86.4853
68.8173 140.572 86.1084
68.9278 138.536 87.574
80.4928 141.397 83.7285
68.7728 142.089 85.9065
80.1825 142.493 83.4244
79.9345 141.807 84.4676
79.4685 143.224 83.6297
69.0087 143.401 85.9299
79.1518 144.336 82.94
69.3739 144.701 86.04
78.7252 144.976 82.7737
69.8098 145.798 86.134
70.2449 146.918 85.5674
70.887 146.472 86.4103
77.5766 145.807 82.7249
77.7505 145.079 83.8473
77.0113 145.747 83.7378
78.3448 144.782 83.5997
70.6301 147.53 85.018
71.2682 147.392 85.7084
75.2843 146.793 84.6939
74.6495 147.819 83.6187
76.1579 146.414 84.0256
72.3615 148.728 84.0781
71.5696 148.135 84.8249
73.22 148.539 83.7068
72.8475 148.001 85.0114
74.0201 148.368 83.0992
73.7901 147.777 84.6196
74.7021 125.522 88.3406
73.4346 125.476 89.5738
74.2155 124.223 89.4483
75.6396 124.117 88.1652
75.9259 125.394 87.112
77.2345 123.337 87.3951
79.0796 123.364 87.0926
80.1752 124.724 86.8911
80.0788 126.432 87.4993
74.1171 126.91 88.1474
73.094 127.27 89.0206
75.3013 126.921 87.0432
80.0644 128.06 87.8763
73.9896 128.466 87.4056
72.7677 128.724 88.4311
80.0204 129.45 88.3376
73.1839 129.98 87.172
71.993 131.296 87.8308
72.208 129.882 88.481
80.7387 131.489 86.6704
80.3387 130.954 88.0918
72.5223 131.81 86.5694
71.0306 132.824 87.6797
80.7061 132.701 87.2738
80.6521 134.245 87.2486
69.9851 134.331 88.0203
80.5097 135.684 87.4638
69.4322 135.75 88.4743
80.9798 137.561 85.7048
80.3223 137.2 86.9729
69.0343 137.166 88.86
80.5321 138.669 85.6513
79.7805 138.501 86.9684
68.8285 140.47 87.2992
69.0299 138.987 88.612
79.8301 139.784 85.9801
79.2544 139.527 87.0051
79.0567 140.581 86.3835
80.2318 140.224 84.9744
69.0427 141.912 87.4236
79.3628 141.638 85.3386
78.5779 141.521 86.4032
69.4406 143.193 87.3788
78.8096 142.878 84.7505
78.0723 142.708 85.9555
69.9841 144.091 87.5059
78.0935 143.83 84.8583
77.7491 143.387 85.7653
77.2647 143.963 85.6404
78.6714 144.121 83.8175
70.2362 145.038 87.2527
72.1222 146.577 86.5838
71.1252 145.767 87.2527
72.4436 145.824 87.4769
77.1187 144.882 84.6506
76.4661 144.586 85.7454
76.2223 145.534 84.9862
72.4053 147.38 85.7688
73.3053 146.246 86.6758
73.5285 146.94 85.7184
74.4802 147.15 85.0634
74.3464 146.021 86.1205
75.3354 145.859 85.5702
76.1767 121.496 89.2639
74.5449 121.713 90.3328
74.7662 120.623 90.5834
76.4133 120.191 89.9892
77.9067 121.462 88.9313
77.8884 120.731 89.892
78.9825 122.19 89.4321
78.7252 121.847 90.5088
74.7688 122.927 89.6164
73.014 123.865 90.8155
73.4365 122.472 91.1137
76.2592 122.858 88.4988
77.755 122.441 88.0469
79.351 123.082 88.4893
79.1735 123.551 89.9568
72.4353 125.732 90.4107
79.885 124.7 88.3324
79.5807 126.42 88.9538
72.2034 127.737 89.7769
79.6213 128.079 89.4108
71.9847 129.046 89.2731
71.2306 130.394 89.4848
71.315 128.821 90.167
79.7608 129.976 89.6266
70.9614 131.818 88.986
79.8774 131.564 89.4625
70.1943 133.053 89.0594
80.4071 132.841 88.4233
80.0726 134.378 88.557
69.5561 134.342 89.5724
79.8769 135.8 88.5031
69.1934 135.681 89.9809
79.5414 137.201 88.1983
69.1796 137.081 90.276
79.2407 138.364 87.8176
69.3202 140.413 88.7733
69.3347 138.676 89.8067
78.9054 138.909 88.0114
78.568 139.91 87.7908
69.8515 141.823 88.6893
69.985 140.47 89.8197
77.8637 141.535 87.1525
70.3041 143.106 88.495
70.8592 142.006 89.6254
77.3663 142.893 86.5691
77.2016 141.672 87.6733
76.6747 142.612 87.4766
70.7547 144.136 88.1842
71.3146 143.287 89.1364
75.5813 144.031 87.2839
75.1878 143.178 88.2924
74.672 144.187 87.928
76.5145 143.789 86.7928
76.0099 142.768 87.9487
71.3999 144.839 88.1301
73.6653 145.323 87.5177
72.5593 145.034 88.2183
74.6651 145.031 86.9268
73.7314 144.355 88.3268
75.7128 144.908 86.3127
73.183 105.694 91.7378
71.9082 106.216 91.7699
71.9113 104.258 91.6747
73.1248 104.473 92.3516
73.801 105.908 92.9238
73.3525 105.142 93.7645
73.153 107.297 91.9931
72.4901 108.11 92.2647
74.0912 107.354 92.71
73.7556 107.072 94.1268
73.706 108.888 92.2948
74.5299 108.573 93.3786
73.0047 119.985 92.1008
71.5368 121.117 93.4976
71.8688 119.678 93.5512
73.7076 118.69 91.8489
74.7459 119.528 90.9398
75.8457 118.125 91.0749
76.9547 119.099 90.5942
77.675 118.771 91.9002
72.9337 121.342 92.0755
72.0019 122.621 92.4655
78.1385 120.359 91.0463
78.465 122.275 91.4454
71.8028 124.388 91.5784
78.568 123.913 91.5579
71.5147 125.878 91.265
70.8193 127.076 91.8419
70.8503 125.231 92.2549
79.3119 125.096 89.9265
79.1902 126.751 90.5292
71.5006 127.375 90.7797
70.6512 129.057 90.9963
79.3847 128.503 90.6654
70.2687 130.727 90.5849
79.2731 130.133 91.0224
69.9063 132.068 90.5152
78.8637 131.125 91.4667
69.4928 133.266 90.854
79.8451 132.925 89.5846
79.0606 132.25 90.7228
69.536 134.651 91.3655
79.4293 134.071 89.8622
78.5851 133.938 90.7652
69.6621 136.052 91.6333
79.0669 135.547 89.6318
78.392 136.121 90.1417
69.8735 137.686 91.2563
78.9349 137.535 88.8319
78.1917 137.47 89.758
70.1498 139.26 90.8522
78.2548 138.994 88.815
77.5039 137.994 90.1967
77.214 139.038 89.9589
70.8595 140.621 90.5417
76.0942 140.486 89.5933
75.264 139.98 90.774
74.9348 140.899 90.1398
77.1758 140.063 89.1853
76.2251 139.353 90.6041
77.6228 140.564 88.1156
71.7036 141.699 90.3338
72.2789 142.815 89.6918
73.6137 142.57 89.636
72.8178 141.77 90.3799
74.8548 141.827 89.5
73.9065 141.395 90.3122
75.531 141.976 88.788
76.5411 141.379 88.5579
72.0797 144.074 88.9257
73.1107 143.707 88.9915
74.3665 143.165 88.8657
69.9826 103.729 92.7379
69.6217 105.204 93.3582
69.2327 103.942 94.5434
70.2465 102.782 94.0359
71.3729 103.12 92.4442
71.5169 103.085 94.339
70.784 105.348 92.2161
70.3152 106.724 93.3319
72.5078 103.721 93.4187
72.7889 104.997 94.8168
71.4629 107.762 92.6906
70.7254 108.157 93.9405
73.1879 106.689 95.1558
71.5531 109.896 93.1305
70.7236 110.247 94.3247
72.7092 109.865 92.3904
74.3641 110.265 92.6755
74.3073 109.102 94.4755
71.7702 111.78 93.515
70.5946 111.772 94.7479
72.9304 111.771 92.6029
74.3017 111.785 92.3444
75.1575 110.561 93.859
75.5429 111.886 93.0132
75.4526 111.908 94.3545
71.7285 113.207 93.9167
70.5089 113.272 95.1982
72.9678 113.58 92.7477
74.2594 113.555 92.2976
75.6137 113.351 92.5851
75.8363 113.356 94.0813
71.651 114.555 94.0292
72.7475 115.125 92.8904
71.635 116.003 94.0076
74.3446 115.242 92.1813
75.8159 115.053 92.442
76.1642 114.763 93.8177
72.4116 116.896 93.2179
71.1817 117.428 94.6621
73.7067 116.632 92.2969
75.8578 116.258 91.9795
76.5029 116.263 93.8315
71.3609 118.432 94.4809
72.475 118.283 93.0419
70.9016 119.849 95.2321
74.5974 117.387 91.8008
76.8924 117.176 93.5639
76.8521 117.452 91.8707
77.0018 118.3 93.5476
70.7386 120.989 95.3038
77.2443 119.646 93.449
71.0712 122.258 94.1004
70.6267 123.475 94.1483
70.6315 122.111 95.9503
77.8882 120.753 92.4132
77.9007 122.253 92.991
71.2062 123.654 93.004
70.2735 125.41 93.3595
77.8265 123.389 93.5341
70.3249 127.592 92.6732
78.8429 125.323 91.5219
78.1748 124.747 93.1914
70.087 129.359 92.178
78.7714 126.527 92.0752
78.8229 128.127 91.9133
69.6884 130.847 92.0837
78.4177 129.518 92.3415
69.5711 132.146 92.3458
78.1108 130.787 92.4331
77.6876 129.575 93.2442
77.271 130.944 93.3503
69.7049 133.517 92.6485
77.9564 132.065 92.2549
77.0398 132.623 93.1135
70.1807 134.988 93.0163
78.0217 133.273 91.8286
76.8812 133.97 92.6574
70.4203 136.569 92.7309
77.2297 134.956 91.958
76.0992 134.856 92.9636
75.999 135.953 92.567
78.0167 135.057 91.1665
70.7177 138.064 92.06
76.6194 136.566 91.7017
75.837 137.194 92.1046
77.4656 136.482 90.9816
71.0689 139.381 91.59
76.7703 137.982 90.9435
75.8459 138.403 91.5473
71.6812 140.158 91.3431
72.1456 140.969 90.9255
73.3231 140.781 91.0234
72.912 140.067 91.7703
74.3351 140.439 90.9201
74.0716 139.642 91.7705
75.001 139.009 91.6649
69.3398 105.868 94.7446
69.1979 104.366 95.9822
70.112 102.987 95.7779
71.1746 103.548 96.4342
69.6276 107.341 95.2231
72.052 104.044 95.4526
72.1714 105.539 96.2169
69.9697 108.903 95.174
73.3245 107.818 95.8028
69.923 110.295 95.9482
73.831 109.523 95.9575
69.9201 111.861 96.344
74.637 110.779 95.1243
75.0009 112.722 95.3437
69.9633 113.098 96.8101
75.3666 114.401 95.4449
70.6941 114.722 95.0256
70.0783 114.442 96.4388
75.6754 115.853 95.3524
70.6306 115.924 95.3609
70.5306 117.204 95.8686
75.6213 117.189 95.9793
70.5968 118.708 96.3558
70.6934 119.599 97.6482
75.8038 118.214 95.7442
76.2803 119.293 95.3592
70.5215 120.808 97.5714
76.4325 120.269 95.4497
70.4822 123.799 95.1868
70.7085 122.329 97.3869
77.2123 121.089 94.1886
76.9826 122.136 94.9866
70.1309 125.84 94.3488
77.0901 123.747 94.8424
70.0332 127.641 93.8622
77.1886 125.189 94.7415
69.9862 129.269 93.5847
78.1987 126.764 93.1197
77.5082 126.447 94.1175
69.9542 130.76 93.6001
77.8821 128.089 93.4149
77.0834 128.922 94.1727
70.0374 132.144 93.9749
76.49 130.706 94.2002
70.3442 133.388 93.9884
76.1637 132.362 93.9819
75.5872 131.233 94.9479
75.1841 132.659 94.9224
70.8836 134.507 94.212
71.2434 135.883 94.0141
72.6959 135.641 94.7081
71.758 134.65 95.1364
74.0346 134.938 94.8422
73.0123 134.145 95.4495
75.1617 133.97 94.4695
74.1874 133.369 95.4176
75.9775 133.845 93.5029
71.4998 137.304 93.1049
72.5814 136.78 93.7334
73.875 136.247 94.0498
75.0288 135.364 93.7449
71.7442 138.446 92.386
72.7027 138.001 93.0503
73.8476 137.483 93.3612
74.904 136.678 93.0756
72.0461 139.457 92.0466
72.9256 139.068 92.3331
73.9416 138.576 92.5542
74.9128 137.938 92.4737
69.2725 105.866 96.5451
69.8066 104.301 97.3916
69.4859 107.247 97.0191
70.0601 106.023 97.88
71.2337 104.93 97.3843
69.7115 108.735 96.8494
70.1407 107.986 98.1981
71.1751 106.758 98.4502
72.0851 106.617 97.3732
72.8001 107.963 96.7836
69.876 110.554 97.5235
73.3877 109.947 97.1338
70.067 112.229 98.0099
74.2881 111.479 96.3789
74.5103 113.418 96.5678
70.2916 113.659 98.2929
74.7617 115.355 96.6829
70.3632 114.971 97.9512
74.6707 116.805 97.1928
70.2278 115.94 96.748
70.4722 116.811 97.7084
74.421 118.346 97.7503
70.5169 117.855 97.4968
71.92 119.7 99.4626
71.1286 118.456 98.7763
73.8391 119.442 98.7483
72.895 118.542 99.4666
75.2218 119.253 97.0153
71.4257 121.119 98.8921
73.2323 120.814 99.2429
74.8504 120.263 97.6841
70.4306 124.286 96.1428
71.023 123.515 97.832
71.8597 122.294 99.1725
73.5676 122.176 99.0397
74.3357 123.216 98.2568
74.6778 121.512 97.8954
75.8221 121.266 96.4668
70.2364 126.059 95.6396
75.2271 123.218 97.0912
74.7521 124.66 97.7775
76.0349 122.701 96.2178
70.2387 127.589 95.2345
75.4709 125.232 96.5813
74.7853 126.381 97.4148
76.204 124.276 95.9983
70.3026 128.982 95.0472
75.5718 127.016 96.1278
74.6189 127.985 96.9704
76.4596 126.101 95.4037
70.4569 130.376 94.8835
75.5591 128.537 95.7292
74.1935 129.366 96.6174
76.6096 127.668 94.7966
70.8559 131.091 95.3814
71.0843 132.288 95.4738
72.5777 131.729 96.415
71.7429 130.782 96.1726
74.0926 130.714 96.4864
72.9942 130.136 96.7246
75.1085 130.199 95.8229
75.9491 129.647 94.9682
71.0971 133.649 95.1028
72.1459 133.197 95.7538
73.4129 132.579 96.0862
74.6033 131.636 95.7631
70.2324 109.674 98.599
71.379 108.929 98.8253
72.1269 108.3 97.9327
70.6994 111.45 99.027
71.8633 110.721 99.228
72.7174 109.995 98.2384
71.0117 113.109 99.4775
72.1957 112.631 99.5204
73.0716 112.161 98.6296
73.6375 111.819 97.537
71.0771 114.688 99.5647
72.404 114.406 99.7427
73.3592 114.075 98.8838
73.9248 113.829 97.6427
70.743 115.926 98.898
72.0666 115.992 99.8095
73.2538 115.946 99.1433
74.0325 115.614 97.9579
71.1553 117.217 99.2913
72.5516 117.429 99.6467
73.7659 117.356 98.6085
71.002 125.056 97.1592
71.7736 124.236 98.6613
72.92 123.418 99.1157
70.9693 126.451 96.9211
72.0186 125.649 98.3629
73.4066 124.643 98.7518
71.0114 127.734 96.6715
72.2451 126.918 98.0259
73.7362 126.01 98.3475
71.1888 129.016 96.1665
72.1872 128.163 97.3533
73.6666 127.449 97.7999
71.3332 130.015 95.8677
72.1387 129.452 96.8323
73.324 128.726 97.1986
POLYGONS 2132  8528
3 0 1 2
3 0 3 4
3 2 3 0
3 4 5 6
3 3 5 4
3 6 7 8
3 5 7 6
3 7 9 8
3 10 1 0
3 11 1 10
3 4 12 0
3 12 10 0
3 6 13 4
3 13 12 4
3 8 14 6
3 14 13 6
3 15 8 9
3 14 8 15
3 16 11 10
3 17 11 16
3 12 18 10
3 18 16 10
3 13 19 12
3 19 18 12
3 14 20 13
3 20 19 13
3 21 14 15
3 20 14 21
3 16 22 17
3 18 22 16
3 23 22 18
3 19 23 18
3 24 23 19
3 20 24 19
3 25 24 20
3 21 25 20
3 26 27 28
3 26 29 30
3 28 29 26
3 29 31 30
3 32 33 34
3 27 32 34
3 27 26 32
3 26 35 32
3 30 36 26
3 36 35 26
3 37 30 31
3 36 30 37
3 38 33 32
3 39 33 38
3 35 40 32
3 40 38 32
3 36 41 35
3 41 40 35
3 42 36 37
3 41 36 42
3 43 44 45
3 43 46 47
3 45 46 43
3 39 47 46
3 39 38 47
3 38 48 47
3 40 49 38
3 49 48 38
3 50 41 51
3 50 49 41
3 49 40 41
3 42 51 41
3 2 44 43
3 2 1 44
3 1 52 44
3 3 2 43
3 47 3 43
3 5 3 47
3 48 5 47
3 7 5 48
3 49 7 48
3 49 9 7
3 49 50 9
3 50 53 9
3 1 11 52
3 52 11 54
3 9 53 15
3 53 55 15
3 11 17 54
3 54 17 56
3 15 55 21
3 55 57 21
3 58 17 22
3 58 59 17
3 59 56 17
3 22 23 60
3 58 22 60
3 23 24 61
3 60 23 61
3 62 61 24
3 62 24 63
3 63 24 25
3 57 25 21
3 63 25 57
3 58 64 59
3 60 64 58
3 65 64 60
3 61 65 60
3 66 65 61
3 62 66 61
3 67 68 69
3 67 70 71
3 69 70 67
3 71 72 73
3 70 72 71
3 72 74 73
3 75 76 77
3 68 75 77
3 68 67 75
3 67 78 75
3 71 79 67
3 79 78 67
3 73 80 71
3 80 79 71
3 81 73 74
3 80 73 81
3 82 76 75
3 83 76 82
3 78 84 75
3 84 82 75
3 79 85 78
3 85 84 78
3 80 86 79
3 86 85 79
3 87 80 81
3 86 80 87
3 28 83 82
3 28 27 83
3 27 88 83
3 29 28 82
3 84 29 82
3 31 29 84
3 31 84 89
3 89 84 85
3 86 90 85
3 90 89 85
3 91 86 87
3 90 86 91
3 34 92 93
3 33 92 34
3 88 27 34
3 93 88 34
3 89 94 37
3 31 89 37
3 90 95 89
3 95 94 89
3 96 90 91
3 95 90 96
3 97 98 99
3 97 99 92
3 97 92 39
3 39 92 33
3 94 100 42
3 37 94 42
3 101 95 102
3 101 100 95
3 100 94 95
3 96 102 95
3 45 103 104
3 44 103 45
3 98 97 46
3 98 46 104
3 104 46 45
3 39 46 97
3 51 105 50
3 51 42 100
3 51 100 105
3 105 100 106
3 107 100 101
3 106 100 107
3 44 52 103
3 103 52 108
3 105 109 53
3 50 105 53
3 110 106 111
3 110 109 106
3 109 105 106
3 107 111 106
3 52 54 108
3 108 54 112
3 109 113 55
3 53 109 55
3 114 109 110
3 113 109 114
3 54 56 112
3 112 56 115
3 113 116 57
3 55 113 57
3 117 113 114
3 116 113 117
3 56 59 115
3 115 59 118
3 63 119 120
3 62 63 120
3 116 63 57
3 116 121 63
3 121 119 63
3 117 121 116
3 59 122 118
3 64 122 59
3 65 123 64
3 64 123 122
3 66 124 65
3 65 124 123
3 120 66 62
3 124 66 120
3 69 125 126
3 68 125 69
3 70 69 127
3 69 126 127
3 72 70 128
3 70 127 128
3 128 74 72
3 129 74 128
3 77 130 131
3 76 130 77
3 125 68 77
3 131 125 77
3 74 129 81
3 129 132 81
3 76 83 130
3 130 83 133
3 134 135 87
3 134 87 132
3 132 87 81
3 134 136 135
3 83 88 133
3 133 88 137
3 135 138 91
3 87 135 91
3 139 135 136
3 138 135 139
3 93 140 141
3 92 140 93
3 137 88 93
3 141 137 93
3 138 142 96
3 91 138 96
3 143 138 139
3 142 138 143
3 99 144 145
3 98 144 99
3 140 92 99
3 145 140 99
3 102 146 101
3 102 147 146
3 96 147 102
3 96 148 147
3 96 142 148
3 143 148 142
3 104 149 150
3 103 149 104
3 144 98 104
3 150 144 104
3 146 151 107
3 101 146 107
3 152 146 147
3 151 146 152
3 103 108 149
3 149 108 153
3 111 154 110
3 111 155 154
3 107 155 111
3 107 156 155
3 107 151 156
3 152 156 151
3 108 112 153
3 153 112 157
3 154 158 114
3 110 154 114
3 159 154 155
3 158 154 159
3 112 115 157
3 157 115 160
3 158 161 162
3 158 162 114
3 114 162 117
3 159 161 158
3 115 118 160
3 160 118 163
3 119 164 120
3 165 164 119
3 165 119 166
3 166 119 121
3 162 121 117
3 166 121 162
3 118 167 163
3 122 167 118
3 123 168 122
3 122 168 167
3 124 169 123
3 123 169 168
3 164 124 120
3 164 170 124
3 170 169 124
3 165 170 164
3 126 125 171
3 172 126 171
3 172 173 126
3 173 127 126
3 128 127 174
3 127 173 174
3 174 129 128
3 175 129 174
3 131 130 176
3 131 176 177
3 125 131 177
3 125 177 178
3 125 178 171
3 172 171 178
3 179 180 132
3 179 132 175
3 175 132 129
3 179 181 180
3 176 182 183
3 176 130 182
3 130 133 182
3 177 176 183
3 132 180 134
3 180 136 134
3 180 181 136
3 181 184 136
3 133 137 182
3 182 137 185
3 136 184 139
3 184 186 139
3 141 187 188
3 140 187 141
3 185 137 141
3 188 185 141
3 139 186 143
3 186 189 143
3 145 190 191
3 144 190 145
3 187 140 145
3 191 187 145
3 148 192 147
3 148 193 192
3 148 143 193
3 143 189 193
3 150 194 195
3 149 194 150
3 190 144 150
3 195 190 150
3 192 196 152
3 147 192 152
3 197 192 193
3 196 192 197
3 198 199 200
3 198 200 194
3 198 194 153
3 153 194 149
3 156 201 155
3 156 202 201
3 152 202 156
3 152 203 202
3 152 196 203
3 197 203 196
3 204 199 198
3 205 199 204
3 153 157 204
3 198 153 204
3 201 206 159
3 155 201 159
3 207 201 202
3 206 201 207
3 208 205 204
3 209 205 208
3 157 160 208
3 204 157 208
3 161 210 162
3 161 211 210
3 159 211 161
3 159 212 211
3 159 206 212
3 207 212 206
3 213 209 208
3 214 209 213
3 160 163 213
3 208 160 213
3 166 215 216
3 165 166 216
3 210 166 162
3 210 217 166
3 217 215 166
3 211 217 210
3 213 218 214
3 163 218 213
3 163 167 218
3 167 219 218
3 168 220 167
3 167 220 219
3 169 221 168
3 168 221 220
3 170 222 169
3 169 222 221
3 216 170 165
3 222 170 216
3 223 224 225
3 223 226 227
3 225 226 223
3 226 228 227
3 173 224 223
3 173 172 224
3 172 229 224
3 174 173 223
3 227 174 223
3 227 175 174
3 227 228 175
3 228 230 175
3 178 231 232
3 177 231 178
3 229 172 178
3 232 229 178
3 175 230 233
3 179 175 233
3 233 181 179
3 234 181 233
3 183 235 236
3 182 235 183
3 231 177 183
3 236 231 183
3 181 234 184
3 234 237 184
3 238 239 240
3 238 240 235
3 238 235 185
3 185 235 182
3 184 237 186
3 237 241 186
3 242 243 244
3 239 242 244
3 238 242 239
3 238 187 242
3 238 188 187
3 185 188 238
3 186 241 189
3 241 245 189
3 246 247 248
3 243 246 248
3 242 246 243
3 242 190 246
3 242 191 190
3 187 191 242
3 189 245 193
3 245 249 193
3 250 251 252
3 247 250 252
3 246 250 247
3 246 194 250
3 246 195 194
3 190 195 246
3 193 249 197
3 249 253 197
3 200 251 250
3 200 199 251
3 199 254 251
3 194 200 250
3 203 255 256
3 202 203 256
3 253 203 197
3 255 203 253
3 199 205 254
3 254 205 257
3 202 256 207
3 256 258 207
3 205 209 257
3 257 209 259
3 212 260 261
3 211 212 261
3 258 212 207
3 260 212 258
3 209 214 259
3 259 214 262
3 215 263 264
3 216 215 264
3 217 265 215
3 215 265 263
3 261 217 211
3 265 217 261
3 214 266 262
3 218 266 214
3 219 267 218
3 218 267 266
3 220 268 219
3 219 268 267
3 221 269 220
3 220 269 268
3 222 270 221
3 221 270 269
3 264 222 216
3 270 222 264
3 271 272 273
3 271 225 224
3 271 273 225
3 273 274 225
3 226 225 275
3 225 274 275
3 275 228 226
3 276 228 275
3 277 272 271
3 278 272 277
3 224 229 277
3 271 224 277
3 228 276 230
3 276 279 230
3 232 278 277
3 232 231 278
3 231 280 278
3 229 232 277
3 230 279 281
3 233 230 281
3 281 234 233
3 282 234 281
3 283 284 285
3 283 236 235
3 283 285 236
3 285 286 236
3 280 231 236
3 286 280 236
3 234 282 237
3 282 287 237
3 288 289 290
3 284 288 290
3 283 288 284
3 283 239 288
3 283 240 239
3 235 240 283
3 237 287 241
3 287 291 241
3 244 289 288
3 244 243 289
3 243 292 289
3 239 244 288
3 241 291 245
3 291 293 245
3 248 294 295
3 247 294 248
3 292 243 248
3 295 292 248
3 245 293 249
3 293 296 249
3 252 297 298
3 251 297 252
3 294 247 252
3 298 294 252
3 249 296 253
3 296 299 253
3 251 254 297
3 297 254 300
3 255 301 302
3 256 255 302
3 299 255 253
3 301 255 299
3 254 257 300
3 300 257 303
3 256 302 258
3 302 304 258
3 257 259 303
3 303 259 305
3 260 306 307
3 261 260 307
3 304 260 258
3 306 260 304
3 259 262 305
3 305 262 308
3 263 309 264
3 310 309 263
3 310 263 311
3 311 263 265
3 307 265 261
3 311 265 307
3 262 312 308
3 266 312 262
3 267 313 266
3 266 313 312
3 268 314 267
3 267 314 313
3 269 315 268
3 268 315 314
3 270 316 269
3 269 316 315
3 309 270 264
3 309 317 270
3 317 316 270
3 310 317 309
3 318 319 320
3 318 321 322
3 320 321 318
3 322 323 324
3 321 323 322
3 323 325 324
3 273 319 318
3 273 272 319
3 272 326 319
3 274 273 318
3 322 274 318
3 275 274 322
3 324 275 322
3 324 276 275
3 324 325 276
3 325 327 276
3 272 278 326
3 326 278 328
3 276 327 279
3 327 329 279
3 330 331 332
3 330 332 328
3 330 328 280
3 280 328 278
3 279 329 333
3 281 279 333
3 333 282 281
3 334 282 333
3 285 335 336
3 284 335 285
3 331 330 286
3 331 286 336
3 336 286 285
3 280 286 330
3 282 334 287
3 334 337 287
3 290 338 339
3 289 338 290
3 335 284 290
3 339 335 290
3 287 337 291
3 337 340 291
3 289 292 338
3 338 292 341
3 291 340 293
3 340 342 293
3 295 343 344
3 294 343 295
3 341 292 295
3 344 341 295
3 293 342 296
3 342 345 296
3 298 346 347
3 297 346 298
3 343 294 298
3 347 343 298
3 296 345 299
3 345 348 299
3 297 300 346
3 346 300 349
3 301 350 351
3 302 301 351
3 348 301 299
3 350 301 348
3 300 303 349
3 349 303 352
3 302 351 304
3 351 353 304
3 303 305 352
3 352 305 354
3 306 355 356
3 307 306 356
3 353 306 304
3 355 306 353
3 305 308 354
3 354 308 357
3 311 358 359
3 310 311 359
3 356 311 307
3 358 311 356
3 308 360 357
3 312 360 308
3 313 361 312
3 312 361 360
3 314 362 313
3 313 362 361
3 315 363 314
3 314 363 362
3 316 364 315
3 315 364 363
3 317 365 316
3 316 365 364
3 359 317 310
3 365 317 359
3 366 367 368
3 366 369 370
3 368 369 366
3 369 371 370
3 320 367 366
3 320 319 367
3 319 372 367
3 321 320 366
3 370 321 366
3 370 371 373
3 370 373 321
3 321 373 323
3 373 325 323
3 374 325 373
3 375 376 377
3 375 377 372
3 375 372 326
3 326 372 319
3 325 374 327
3 374 378 327
3 379 376 375
3 380 376 379
3 326 328 379
3 375 326 379
3 327 378 329
3 378 381 329
3 382 383 384
3 380 382 384
3 379 382 380
3 379 331 382
3 379 332 331
3 328 332 379
3 329 381 385
3 333 329 385
3 385 334 333
3 386 334 385
3 387 388 389
3 383 387 389
3 382 387 383
3 382 335 387
3 382 336 335
3 331 336 382
3 334 386 337
3 386 390 337
3 339 388 387
3 339 338 388
3 338 391 388
3 335 339 387
3 337 390 340
3 390 392 340
3 393 394 395
3 393 395 391
3 393 391 341
3 341 391 338
3 340 392 342
3 392 396 342
3 397 398 399
3 394 397 399
3 393 397 394
3 393 343 397
3 393 344 343
3 341 344 393
3 400 401 402
3 400 396 401
3 400 345 396
3 345 342 396
3 347 398 397
3 347 346 398
3 346 403 398
3 343 347 397
3 404 400 402
3 405 404 402
3 345 404 348
3 400 404 345
3 346 349 403
3 403 349 406
3 350 404 405
3 350 405 351
3 351 405 407
3 348 404 350
3 349 352 406
3 406 352 408
3 351 407 353
3 407 409 353
3 352 354 408
3 408 354 410
3 355 411 412
3 356 355 412
3 409 355 353
3 411 355 409
3 413 357 414
3 413 410 357
3 410 354 357
3 413 414 415
3 358 416 417
3 359 358 417
3 412 358 356
3 416 358 412
3 357 360 414
3 414 418 415
3 414 360 418
3 360 361 418
3 362 419 361
3 361 419 418
3 363 420 362
3 362 420 419
3 364 421 363
3 363 421 420
3 365 422 364
3 364 422 421
3 417 365 359
3 422 365 417
3 423 424 425
3 423 368 367
3 423 425 368
3 425 426 368
3 369 368 427
3 368 426 427
3 427 371 369
3 428 371 427
3 429 424 423
3 430 424 429
3 367 372 429
3 423 367 429
3 371 428 431
3 373 371 431
3 431 374 373
3 432 374 431
3 433 434 435
3 430 433 435
3 429 433 430
3 429 376 433
3 429 377 376
3 372 377 429
3 374 432 378
3 432 436 378
3 437 434 433
3 438 434 437
3 376 380 437
3 433 376 437
3 439 440 381
3 439 381 436
3 436 381 378
3 439 441 440
3 442 443 444
3 438 442 444
3 437 442 438
3 437 383 442
3 437 384 383
3 380 384 437
3 381 440 385
3 440 386 385
3 440 441 386
3 441 445 386
3 389 443 442
3 389 388 443
3 388 446 443
3 383 389 442
3 386 445 390
3 445 447 390
3 388 391 446
3 446 391 448
3 390 447 392
3 447 449 392
3 395 450 451
3 394 450 395
3 448 391 395
3 451 448 395
3 392 449 396
3 449 452 396
3 399 453 454
3 398 453 399
3 450 394 399
3 454 450 399
3 401 455 456
3 402 401 456
3 452 401 396
3 455 401 452
3 398 403 453
3 453 403 457
3 402 456 405
3 456 458 405
3 403 406 457
3 457 406 459
3 405 458 407
3 458 460 407
3 406 408 459
3 459 408 461
3 462 463 464
3 462 460 463
3 462 409 460
3 409 407 460
3 465 410 466
3 465 461 410
3 461 408 410
3 465 466 467
3 468 469 470
3 464 469 468
3 462 464 468
3 462 468 412
3 462 412 411
3 409 462 411
3 410 413 466
3 466 413 415
3 466 415 467
3 467 415 471
3 472 473 474
3 472 475 476
3 473 472 476
3 470 476 475
3 468 470 475
3 468 475 417
3 468 417 416
3 412 468 416
3 415 477 471
3 418 477 415
3 419 478 418
3 418 478 477
3 420 479 419
3 419 479 478
3 474 421 472
3 474 479 421
3 479 420 421
3 422 472 421
3 475 472 422
3 417 475 422
3 480 481 482
3 480 483 484
3 482 483 480
3 483 485 484
3 425 486 487
3 424 486 425
3 481 480 426
3 481 426 487
3 487 426 425
3 427 426 480
3 484 427 480
3 484 428 427
3 484 485 428
3 485 488 428
3 489 490 491
3 489 491 486
3 489 486 430
3 430 486 424
3 428 488 492
3 431 428 492
3 492 432 431
3 493 432 492
3 494 495 496
3 490 494 496
3 489 494 490
3 489 434 494
3 489 435 434
3 430 435 489
3 432 493 436
3 493 497 436
3 498 495 494
3 499 495 498
3 434 438 498
3 494 434 498
3 436 497 500
3 439 436 500
3 500 441 439
3 501 441 500
3 444 499 498
3 444 443 499
3 443 502 499
3 438 444 498
3 441 501 445
3 501 503 445
3 504 505 506
3 504 506 502
3 504 502 446
3 446 502 443
3 445 503 447
3 503 507 447
3 508 505 504
3 509 505 508
3 446 448 508
3 504 446 508
3 447 507 449
3 507 510 449
3 511 512 513
3 509 511 513
3 508 511 509
3 508 450 511
3 508 451 450
3 448 451 508
3 449 510 452
3 510 514 452
3 454 512 511
3 454 453 512
3 453 515 512
3 450 454 511
3 455 516 517
3 456 455 517
3 514 455 452
3 516 455 514
3 453 457 515
3 515 457 518
3 456 517 458
3 517 519 458
3 457 459 518
3 518 459 520
3 521 522 523
3 521 519 522
3 521 460 519
3 460 458 519
3 459 461 520
3 520 461 524
3 525 526 527
3 525 528 529
3 526 525 529
3 528 530 531
3 529 528 531
3 523 531 530
3 521 523 530
3 521 530 464
3 521 464 463
3 460 521 463
3 461 532 524
3 465 532 461
3 532 465 467
3 533 532 467
3 534 525 527
3 535 534 527
3 528 525 536
3 536 525 534
3 469 536 470
3 469 530 536
3 530 528 536
3 464 530 469
3 537 471 538
3 537 533 471
3 533 467 471
3 538 539 540
3 537 538 540
3 539 541 542
3 540 539 542
3 535 542 541
3 534 535 541
3 534 541 474
3 534 474 473
3 476 534 473
3 536 534 476
3 470 536 476
3 471 477 538
3 478 538 477
3 539 538 478
3 479 539 478
3 541 539 479
3 474 541 479
3 543 544 545
3 543 546 547
3 545 546 543
3 547 548 549
3 546 548 547
3 548 550 549
3 551 544 543
3 552 544 551
3 482 481 551
3 482 551 547
3 547 551 543
3 483 482 547
3 549 483 547
3 549 485 483
3 549 550 485
3 550 553 485
3 554 555 556
3 552 554 556
3 551 554 552
3 551 486 554
3 551 487 486
3 481 487 551
3 485 553 488
3 553 557 488
3 558 559 560
3 555 558 560
3 554 558 555
3 554 490 558
3 554 491 490
3 486 491 554
3 488 557 561
3 492 488 561
3 561 493 492
3 562 493 561
3 496 559 558
3 496 495 559
3 495 563 559
3 490 496 558
3 493 562 497
3 562 564 497
3 565 566 567
3 565 567 563
3 565 563 499
3 499 563 495
3 568 500 497
3 568 497 569
3 569 497 564
3 500 568 501
3 570 566 565
3 571 566 570
3 499 502 570
3 565 499 570
3 568 569 572
3 572 501 568
3 572 573 501
3 573 503 501
3 506 571 570
3 506 505 571
3 505 574 571
3 502 506 570
3 503 573 507
3 573 575 507
3 576 577 578
3 576 578 574
3 576 574 509
3 509 574 505
3 507 575 510
3 575 579 510
3 513 577 576
3 513 512 577
3 512 580 577
3 509 513 576
3 581 582 583
3 581 579 582
3 581 514 579
3 514 510 579
3 512 515 580
3 580 515 584
3 516 581 583
3 516 583 517
3 517 583 585
3 514 581 516
3 515 518 584
3 584 518 586
3 517 585 519
3 585 587 519
3 588 520 589
3 588 586 520
3 586 518 520
3 588 589 590
3 591 592 593
3 591 523 522
3 591 522 592
3 592 522 594
3 587 522 519
3 594 522 587
3 589 524 595
3 520 524 589
3 596 590 589
3 595 596 589
3 526 597 598
3 527 526 598
3 529 599 526
3 526 599 597
3 593 531 591
3 593 599 531
3 599 529 531
3 523 591 531
3 524 532 595
3 533 600 601
3 532 533 601
3 532 601 596
3 532 596 595
3 600 602 603
3 601 600 603
3 602 604 605
3 603 602 605
3 604 598 605
3 604 535 598
3 535 527 598
3 533 537 600
3 540 600 537
3 602 600 540
3 542 602 540
3 604 602 542
3 535 604 542
3 606 607 608
3 606 609 610
3 608 609 606
3 610 545 544
3 610 609 545
3 609 611 545
3 546 545 612
3 545 611 612
3 548 546 613
3 546 612 613
3 613 550 548
3 614 550 613
3 615 607 606
3 616 607 615
3 610 617 606
3 617 615 606
3 544 552 617
3 610 544 617
3 550 614 553
3 614 618 553
3 619 616 615
3 620 616 619
3 556 555 619
3 556 619 617
3 617 619 615
3 552 556 617
3 553 618 557
3 618 621 557
3 622 623 624
3 620 622 624
3 619 622 620
3 619 559 622
3 619 560 559
3 555 560 619
3 625 561 557
3 625 557 626
3 626 557 621
3 561 625 562
3 627 623 622
3 628 623 627
3 559 563 627
3 622 559 627
3 625 626 629
3 629 562 625
3 629 630 562
3 630 564 562
3 567 628 627
3 567 566 628
3 566 631 628
3 563 567 627
3 564 630 569
3 630 632 569
3 566 571 631
3 631 571 633
3 634 572 569
3 634 569 635
3 635 569 632
3 572 634 573
3 571 574 633
3 633 574 636
3 637 634 635
3 638 637 635
3 573 637 575
3 634 637 573
3 578 639 640
3 577 639 578
3 636 574 578
3 640 636 578
3 641 642 643
3 638 642 641
3 638 641 637
3 637 641 644
3 575 644 579
3 637 644 575
3 577 580 639
3 639 580 645
3 646 641 643
3 647 646 643
3 582 646 583
3 582 644 646
3 644 641 646
3 579 644 582
3 580 584 645
3 645 584 648
3 649 646 647
3 650 649 647
3 583 649 585
3 646 649 583
3 584 586 648
3 648 586 651
3 652 653 654
3 650 653 652
3 650 652 649
3 649 652 655
3 585 655 587
3 649 655 585
3 586 656 651
3 588 656 586
3 590 657 658
3 590 658 588
3 588 658 656
3 658 657 659
3 660 661 662
3 654 661 660
3 652 654 660
3 652 660 593
3 652 593 592
3 594 652 592
3 655 652 594
3 587 655 594
3 657 596 663
3 590 596 657
3 664 659 657
3 664 657 665
3 665 657 663
3 665 666 667
3 664 665 667
3 666 598 597
3 666 597 667
3 667 597 668
3 662 599 660
3 662 668 599
3 668 597 599
3 593 660 599
3 596 601 663
3 603 663 601
3 665 663 603
3 605 665 603
3 666 665 605
3 598 666 605
3 669 670 671
3 669 672 673
3 671 672 669
3 673 674 675
3 672 674 673
3 674 676 675
3 677 678 679
3 670 677 679
3 670 669 677
3 669 680 677
3 673 681 669
3 681 680 669
3 675 682 673
3 682 681 673
3 683 675 676
3 682 675 683
3 608 678 677
3 608 607 678
3 607 684 678
3 609 608 677
3 680 609 677
3 611 609 680
3 681 611 680
3 612 611 681
3 682 612 681
3 682 683 685
3 682 685 612
3 612 685 613
3 685 614 613
3 686 614 685
3 607 616 684
3 684 616 687
3 614 686 618
3 686 688 618
3 689 690 691
3 689 691 687
3 689 687 620
3 620 687 616
3 618 688 621
3 688 692 621
3 624 690 689
3 624 623 690
3 623 693 690
3 620 624 689
3 621 692 626
3 692 694 626
3 623 628 693
3 693 628 695
3 626 694 696
3 629 626 696
3 696 630 629
3 697 630 696
3 628 631 695
3 695 631 698
3 630 697 632
3 697 699 632
3 631 633 698
3 698 633 700
3 632 699 635
3 699 701 635
3 633 636 700
3 700 636 702
3 635 701 638
3 701 703 638
3 640 639 704
3 640 704 705
3 640 705 636
3 636 705 702
3 642 706 707
3 643 642 707
3 703 642 638
3 706 642 703
3 704 645 708
3 639 645 704
3 709 705 704
3 708 709 704
3 643 707 647
3 707 710 647
3 708 648 711
3 645 648 708
3 712 709 708
3 711 712 708
3 713 714 715
3 713 710 714
3 713 650 710
3 650 647 710
3 711 651 716
3 648 651 711
3 717 712 711
3 716 717 711
3 718 719 720
3 718 721 722
3 719 718 722
3 715 722 721
3 713 715 721
3 713 721 654
3 713 654 653
3 650 713 653
3 651 656 716
3 716 723 717
3 716 656 723
3 656 658 723
3 659 724 725
3 659 725 658
3 658 725 723
3 724 726 727
3 725 724 727
3 720 727 726
3 720 726 718
3 718 726 728
3 661 728 662
3 661 721 728
3 721 718 728
3 654 721 661
3 659 664 724
3 667 724 664
3 726 724 667
3 668 726 667
3 728 726 668
3 662 728 668
3 729 730 731
3 729 732 733
3 731 732 729
3 732 734 733
3 735 730 729
3 736 730 735
3 733 737 729
3 737 735 729
3 738 733 734
3 737 733 738
3 735 739 736
3 737 739 735
3 740 739 737
3 738 740 737
3 741 742 743
3 741 744 745
3 743 744 741
3 745 746 747
3 744 746 745
3 746 748 747
3 749 742 741
3 750 742 749
3 671 670 749
3 671 749 745
3 745 749 741
3 672 671 745
3 747 672 745
3 747 748 751
3 747 751 672
3 672 751 674
3 751 676 674
3 752 676 751
3 679 750 749
3 679 678 750
3 678 753 750
3 670 679 749
3 676 752 683
3 752 754 683
3 755 756 757
3 755 757 753
3 755 753 684
3 684 753 678
3 683 754 758
3 685 683 758
3 758 686 685
3 759 686 758
3 760 756 755
3 761 756 760
3 684 687 760
3 755 684 760
3 686 759 688
3 759 762 688
3 691 761 760
3 691 690 761
3 690 763 761
3 687 691 760
3 688 762 692
3 762 764 692
3 690 693 763
3 763 693 765
3 692 764 694
3 764 766 694
3 693 695 765
3 765 695 767
3 768 696 694
3 768 694 769
3 769 694 766
3 696 768 697
3 695 698 767
3 767 698 770
3 771 768 769
3 772 771 769
3 697 771 699
3 768 771 697
3 698 700 770
3 770 700 773
3 774 771 772
3 775 774 772
3 699 774 701
3 771 774 699
3 700 702 773
3 773 702 776
3 777 774 775
3 778 777 775
3 701 777 703
3 774 777 701
3 702 705 776
3 776 705 779
3 780 781 782
3 778 781 780
3 777 778 780
3 777 780 707
3 777 707 706
3 703 777 706
3 705 709 779
3 779 709 783
3 784 785 786
3 784 787 788
3 785 784 788
3 782 788 787
3 782 787 780
3 780 787 789
3 707 789 710
3 780 789 707
3 790 712 791
3 790 783 712
3 783 709 712
3 791 792 793
3 790 791 793
3 792 794 795
3 793 792 795
3 786 795 794
3 786 794 784
3 784 794 796
3 787 784 797
3 797 784 796
3 714 797 715
3 714 789 797
3 789 787 797
3 710 789 714
3 791 717 798
3 712 717 791
3 792 791 799
3 799 791 798
3 794 792 800
3 800 792 799
3 719 800 720
3 719 796 800
3 796 794 800
3 722 796 719
3 797 796 722
3 715 797 722
3 717 723 798
3 725 798 723
3 799 798 725
3 727 799 725
3 800 799 727
3 720 800 727
3 801 802 803
3 801 804 805
3 803 804 801
3 804 806 805
3 807 802 801
3 808 802 807
3 731 730 807
3 731 807 805
3 805 807 801
3 805 806 809
3 805 809 731
3 731 809 732
3 809 734 732
3 810 734 809
3 811 808 807
3 812 808 811
3 730 736 811
3 807 730 811
3 734 810 738
3 810 813 738
3 814 812 811
3 815 812 814
3 736 739 816
3 736 816 811
3 811 816 814
3 739 740 817
3 816 739 817
3 740 818 817
3 740 738 818
3 738 813 818
3 819 815 814
3 820 815 819
3 816 821 814
3 821 819 814
3 817 822 816
3 822 821 816
3 823 817 818
3 823 824 817
3 824 822 817
3 823 825 824
3 826 820 819
3 827 820 826
3 821 828 819
3 828 826 819
3 822 829 821
3 829 828 821
3 824 830 822
3 830 829 822
3 831 824 825
3 830 824 831
3 826 832 827
3 832 833 834
3 832 826 833
3 826 828 833
3 829 835 828
3 835 833 828
3 830 836 829
3 836 835 829
3 837 830 831
3 836 830 837
3 838 834 833
3 839 834 838
3 835 840 833
3 840 838 833
3 836 841 835
3 841 840 835
3 842 836 837
3 841 836 842
3 838 843 839
3 843 844 845
3 843 838 844
3 838 840 844
3 841 846 840
3 846 844 840
3 847 841 842
3 847 848 841
3 848 846 841
3 847 849 848
3 743 845 844
3 743 742 845
3 742 850 845
3 744 743 844
3 846 744 844
3 746 744 846
3 848 746 846
3 848 748 746
3 848 849 748
3 849 851 748
3 852 853 854
3 852 854 850
3 852 850 750
3 750 850 742
3 748 851 855
3 751 748 855
3 855 752 751
3 856 752 855
3 857 853 852
3 858 853 857
3 750 753 857
3 852 750 857
3 752 856 754
3 856 859 754
3 757 858 857
3 757 756 858
3 756 860 858
3 753 757 857
3 861 758 754
3 861 754 862
3 862 754 859
3 758 861 759
3 756 761 860
3 860 761 863
3 861 862 864
3 864 759 861
3 864 865 759
3 865 762 759
3 761 763 863
3 863 763 866
3 762 865 764
3 865 867 764
3 763 765 866
3 866 765 868
3 869 870 871
3 869 867 870
3 869 766 867
3 766 764 867
3 765 767 868
3 868 767 872
3 873 869 871
3 874 873 871
3 766 873 769
3 869 873 766
3 767 770 872
3 872 770 875
3 876 873 874
3 877 876 874
3 769 876 772
3 873 876 769
3 770 773 875
3 875 773 878
3 879 880 881
3 877 880 879
3 877 879 876
3 876 879 882
3 772 882 775
3 876 882 772
3 773 776 878
3 878 776 883
3 884 879 881
3 885 884 881
3 882 879 886
3 886 879 884
3 775 886 778
3 882 886 775
3 776 779 883
3 883 779 887
3 888 884 885
3 889 888 885
3 781 888 782
3 781 886 888
3 886 884 888
3 778 886 781
3 890 783 891
3 890 887 783
3 887 779 783
3 891 892 893
3 890 891 893
3 892 894 895
3 893 892 895
3 894 786 785
3 894 785 895
3 895 785 896
3 889 788 888
3 889 896 788
3 896 785 788
3 782 888 788
3 783 790 891
3 793 891 790
3 892 891 793
3 795 892 793
3 894 892 795
3 786 894 795
3 803 897 898
3 802 897 803
3 804 803 899
3 803 898 899
3 899 806 804
3 900 806 899
3 802 808 897
3 897 808 901
3 806 900 902
3 809 806 902
3 902 810 809
3 903 810 902
3 808 812 901
3 901 812 904
3 810 903 813
3 903 905 813
3 812 815 904
3 904 815 906
3 813 905 818
3 905 907 818
3 815 820 906
3 906 820 908
3 818 907 909
3 823 818 909
3 909 825 823
3 910 825 909
3 820 827 908
3 908 827 911
3 825 910 831
3 910 912 831
3 913 827 832
3 913 914 827
3 914 911 827
3 832 834 913
3 831 912 837
3 912 915 837
3 913 916 914
3 916 913 834
3 916 834 917
3 917 834 839
3 837 915 842
3 915 918 842
3 839 919 917
3 843 919 839
3 919 843 845
3 920 919 845
3 842 918 921
3 847 842 921
3 921 849 847
3 922 849 921
3 845 850 920
3 920 850 923
3 849 922 851
3 922 924 851
3 854 925 926
3 853 925 854
3 923 850 854
3 926 923 854
3 851 924 927
3 855 851 927
3 927 856 855
3 928 856 927
3 853 858 925
3 925 858 929
3 856 928 859
3 928 930 859
3 858 860 929
3 929 860 931
3 859 930 862
3 930 932 862
3 860 863 931
3 931 863 933
3 934 864 862
3 934 862 935
3 935 862 932
3 864 934 865
3 863 866 933
3 933 866 936
3 937 934 935
3 938 937 935
3 865 937 867
3 934 937 865
3 866 868 936
3 936 868 939
3 870 937 938
3 870 938 871
3 871 938 940
3 867 937 870
3 868 872 939
3 939 872 941
3 942 943 944
3 942 940 943
3 942 874 940
3 874 871 940
3 945 875 946
3 945 941 875
3 941 872 875
3 946 947 948
3 945 946 948
3 947 949 950
3 948 947 950
3 949 951 952
3 950 949 952
3 944 952 951
3 944 951 942
3 942 951 953
3 874 953 877
3 942 953 874
3 946 878 954
3 875 878 946
3 947 946 955
3 955 946 954
3 949 947 956
3 956 947 955
3 951 949 957
3 957 949 956
3 880 957 881
3 880 953 957
3 953 951 957
3 877 953 880
3 954 883 958
3 878 883 954
3 955 954 959
3 959 954 958
3 956 955 960
3 960 955 959
3 957 956 961
3 961 956 960
3 881 961 885
3 957 961 881
3 958 887 962
3 883 887 958
3 959 958 963
3 963 958 962
3 960 959 964
3 964 959 963
3 961 960 965
3 965 960 964
3 885 965 889
3 961 965 885
3 887 890 962
3 893 962 890
3 963 962 893
3 895 963 893
3 964 963 895
3 896 964 895
3 965 964 896
3 889 965 896
3 898 897 966
3 898 967 899
3 966 967 898
3 899 967 900
3 966 901 968
3 897 901 966
3 967 966 969
3 969 966 968
3 900 970 902
3 900 967 970
3 967 969 970
3 902 970 903
3 968 971 972
3 968 901 971
3 901 904 971
3 969 968 972
3 973 969 972
3 970 969 973
3 974 970 973
3 974 903 970
3 974 975 903
3 975 905 903
3 904 906 971
3 971 906 976
3 905 975 907
3 975 977 907
3 906 908 976
3 976 908 978
3 907 977 979
3 909 907 979
3 979 910 909
3 980 910 979
3 908 911 978
3 978 911 981
3 910 980 912
3 980 982 912
3 911 914 981
3 981 914 983
3 912 982 915
3 982 984 915
3 914 985 983
3 916 985 914
3 985 916 917
3 986 985 917
3 915 984 918
3 984 987 918
3 917 988 986
3 919 988 917
3 920 989 990
3 920 990 919
3 919 990 988
3 989 991 992
3 990 989 992
3 921 991 993
3 921 987 991
3 921 918 987
3 992 991 987
3 921 993 922
3 989 923 994
3 920 923 989
3 991 989 995
3 995 989 994
3 993 991 996
3 996 991 995
3 922 996 924
3 993 996 922
3 926 997 998
3 925 997 926
3 994 923 926
3 994 926 999
3 999 926 998
3 995 994 999
3 1000 995 999
3 1000 1001 1002
3 1000 1002 995
3 995 1002 996
3 924 1003 927
3 924 996 1003
3 996 1002 1003
3 927 1003 928
3 925 929 997
3 997 929 1004
3 1005 1002 1001
3 1006 1005 1001
3 1003 1002 1007
3 1007 1002 1005
3 928 1007 930
3 1003 1007 928
3 929 931 1004
3 1004 931 1008
3 1009 1005 1006
3 1010 1009 1006
3 1007 1005 1011
3 1011 1005 1009
3 930 1011 932
3 1007 1011 930
3 931 933 1008
3 1008 933 1012
3 1013 1009 1010
3 1014 1013 1010
3 1011 1009 1015
3 1015 1009 1013
3 932 1015 935
3 1011 1015 932
3 933 936 1012
3 1012 936 1016
3 1017 1013 1014
3 1018 1017 1014
3 1015 1013 1019
3 1019 1013 1017
3 935 1019 938
3 1015 1019 935
3 1020 939 1021
3 1020 1016 939
3 1016 936 939
3 1021 1022 1023
3 1020 1021 1023
3 1022 1024 1025
3 1023 1022 1025
3 1018 1025 1024
3 1018 1024 1017
3 1017 1024 1026
3 1019 1017 1027
3 1027 1017 1026
3 938 1027 940
3 1019 1027 938
3 1021 941 1028
3 939 941 1021
3 1022 1021 1029
3 1029 1021 1028
3 1024 1022 1030
3 1030 1022 1029
3 1026 1024 1031
3 1031 1024 1030
3 943 1031 944
3 943 1027 1031
3 1027 1026 1031
3 940 1027 943
3 941 945 1028
3 948 1028 945
3 1029 1028 948
3 950 1029 948
3 1030 1029 950
3 952 1030 950
3 1031 1030 952
3 944 1031 952
3 972 971 1032
3 972 1033 973
3 1032 1033 972
3 973 1034 974
3 1033 1034 973
3 974 1034 975
3 1032 976 1035
3 971 976 1032
3 1033 1032 1036
3 1036 1032 1035
3 1034 1033 1037
3 1037 1033 1036
3 975 1037 977
3 1034 1037 975
3 1035 978 1038
3 976 978 1035
3 1036 1035 1039
3 1039 1035 1038
3 1037 1036 1040
3 1040 1036 1039
3 977 1041 979
3 977 1037 1041
3 1037 1040 1041
3 979 1041 980
3 1038 981 1042
3 978 981 1038
3 1039 1038 1043
3 1043 1038 1042
3 1040 1039 1044
3 1044 1039 1043
3 1041 1040 1045
3 1045 1040 1044
3 980 1045 982
3 1041 1045 980
3 1042 983 1046
3 981 983 1042
3 1043 1042 1047
3 1047 1042 1046
3 1044 1043 1048
3 1048 1043 1047
3 1045 1044 1049
3 1049 1044 1048
3 982 1049 984
3 1045 1049 982
3 983 985 1046
3 986 1046 985
3 986 1050 1046
3 1050 1047 1046
3 1048 1047 1051
3 1051 1047 1050
3 1049 1048 1052
3 1052 1048 1051
3 984 1052 987
3 1049 1052 984
3 986 988 1050
3 990 1050 988
3 1051 1050 990
3 992 1051 990
3 1052 1051 992
3 987 1052 992
3 998 997 1053
3 998 1054 999
3 1053 1054 998
3 999 1055 1000
3 1054 1055 999
3 1000 1055 1001
3 1053 1004 1056
3 997 1004 1053
3 1054 1053 1057
3 1057 1053 1056
3 1055 1054 1058
3 1058 1054 1057
3 1001 1058 1006
3 1055 1058 1001
3 1056 1008 1059
3 1004 1008 1056
3 1057 1056 1060
3 1060 1056 1059
3 1058 1057 1061
3 1061 1057 1060
3 1006 1061 1010
3 1058 1061 1006
3 1059 1012 1062
3 1008 1012 1059
3 1060 1059 1063
3 1063 1059 1062
3 1061 1060 1064
3 1064 1060 1063
3 1010 1064 1014
3 1061 1064 1010
3 1062 1016 1065
3 1012 1016 1062
3 1063 1062 1066
3 1066 1062 1065
3 1064 1063 1067
3 1067 1063 1066
3 1014 1067 1018
3 1064 1067 1014
3 1016 1020 1065
3 1023 1065 1020
3 1066 1065 1023
3 1025 1066 1023
3 1067 1066 1025
3 1018 1067 1025
