# Supplementary material for: Subcortical shape biomarkers reveal limbic and basal ganglia damage in anti-LGI1 encephalitis
Source: Front Immunol. 2025 Jul 4;16:1623577. doi: 10.3389/fimmu.2025.1623577 (PMC12270846; doi:10.3389/fimmu.2025.1623577)
Supplement: Supplementary file 1 [file DataSheet1.zip › raw data/wmN03-R_Hipp_first.vtk]

# vtk DataFile Version 3.0
this file was written using fslvtkio
ASCII
DATASET POLYDATA
POINTS 664 float
64.2339 115.458 43.9464
62.4638 114.98 44.4361
63.7147 113.485 45.1824
65.8593 113.596 45.3491
66.3814 115.476 44.1779
67.3268 114.091 45.6736
61.9534 116.836 43.8966
59.7495 116.313 45.1259
60.7105 115.095 44.9661
63.945 117.629 42.9957
65.7757 117.301 42.8821
68.0512 115.399 44.9339
67.6785 117.18 43.6912
69.1889 115.858 45.1788
69.3494 117.072 44.7855
70.6326 115.885 46.1412
60.9991 118.521 44.0714
59.334 118.287 45.6505
62.9204 119.143 42.8131
65.0579 119.422 41.8864
67.1718 118.942 42.192
69.1456 118.408 43.7586
70.9102 117.125 45.833
61.0801 119.895 44.8596
60.4465 119.776 46.4152
62.6142 120.762 43.6583
64.7068 121.174 42.691
66.9601 121.025 42.3981
68.9871 120.214 43.089
70.8559 118.929 45.0845
62.7889 120.992 45.6535
64.8062 121.565 44.7674
66.8484 121.847 44.2624
69.0086 121.571 44.3653
70.5898 120.614 44.8603
61.4462 113.848 45.2447
59.0677 113.731 46.0521
60.8562 112.632 45.997
62.7396 111.925 46.1479
65.4058 112.057 46.4018
67.9513 112.557 46.9994
68.8177 114.1 46.3342
69.6955 112.898 47.5629
58.0385 116.271 46.2179
70.3588 114.634 46.8002
72.0626 115.299 47.4516
58.3855 118.51 47.4152
72.445 117.434 46.8861
60.3258 119.712 48.0925
72.0848 119.672 46.2009
62.7448 120.465 47.325
64.7838 121.375 46.9493
66.797 121.836 46.441
68.9398 122.051 46.3129
71.0961 121.621 46.5342
61.2237 109.621 48.0932
59.5245 108.856 49.012
61.1675 108.364 49.3315
62.7315 108.092 49.4883
63.6813 109.278 48.257
64.6197 108.214 49.6662
59.7322 111.199 47.1813
57.9475 110.783 48.039
62.7285 110.609 47.0803
65.4016 109.227 48.7572
65.3573 110.618 47.5787
66.909 109.682 48.6875
57.599 112.668 47.138
55.4617 113.688 48.5239
56.1541 111.695 48.4524
67.9749 111.092 48.0265
70.5817 111.686 48.9291
71.273 113.438 48.098
72.7091 113.265 48.9424
56.9539 114.781 47.021
55.838 115.479 48.9155
73.6237 115.32 48.5813
56.9766 116.956 47.9166
56.4674 116.897 50.358
73.9779 117.02 48.2296
73.6076 118.723 47.4392
75.2471 118.179 48.9511
57.7783 118.175 49.2847
59.5972 119.195 49.7375
72.935 120.563 47.5248
74.7464 119.849 48.8385
62.2476 119.954 49.0709
64.7131 120.444 48.7307
66.6531 121.231 48.521
68.6483 121.715 48.2367
70.8487 121.883 48.3681
73.0549 121.455 48.853
61.4102 107 50.4077
59.1274 106.732 50.8155
59.953 105.691 51.801
62.3944 105.786 51.9311
64.2273 107.015 50.71
65.0482 105.796 52.2128
66.9083 106.769 51.6452
67.8036 105.481 53.3608
58.3163 108.05 50.0302
56.2219 107.567 50.9251
57.6395 106.874 50.9675
66.4473 108.013 50.1431
69.1633 106.805 52.1468
68.8674 108.239 50.5585
70.6428 107.725 51.6828
71.0118 109.064 50.704
72.0454 108.92 51.7747
55.2581 109.378 50.2592
53.2957 110.216 51.6558
53.9398 108.53 51.7646
56.8348 109.916 49.0479
68.6473 109.692 49.1214
70.5567 110.071 49.7957
72.5858 110.803 50.4793
54.4557 111.527 49.9145
53.2715 112.287 52.0697
73.4347 112.303 50.0755
74.9829 114.589 49.6404
75.4447 113.649 50.6905
76.8283 115.251 50.6493
77.1917 114.556 51.8543
54.2554 113.663 50.5198
55.218 115.394 51.1371
75.5398 116.563 49.4733
77.1355 116.795 50.6261
78.3817 116.139 52.0882
56.8325 116.832 52.4747
76.7285 118.692 50.36
78.3881 118.227 52.0348
58.148 118.036 51.2608
60.1056 118.625 51.7252
75.3708 120.449 50.208
77.0369 119.979 51.8289
61.8392 119.314 50.6252
64.0561 119.661 50.1827
66.1827 119.858 50.2659
68.1571 120.746 49.9937
70.2138 121.252 50.1577
72.3576 121.491 50.5205
74.7249 121.144 51.1402
57.7227 104.205 53.1799
55.0476 104.129 53.7841
56.4058 102.887 54.1998
58.9506 102.859 54.0198
60.4094 104.425 52.9478
61.4789 103.023 54.11
63.0897 104.637 53.2958
64.1602 103.587 54.653
65.5835 104.873 53.8244
67.1106 104.164 55.0975
57.2782 105.696 52.1967
54.542 105.558 53.1142
69.2711 105.223 55.2823
54.7448 106.977 52.2426
52.3853 108.746 53.6595
53.0004 106.578 53.5013
70.1674 106.124 53.9453
71.8385 107.159 53.2107
73.3371 109.396 52.5309
52.4049 110.835 53.9108
74.5518 110.641 52.2876
53.3699 112.963 54.2401
74.8511 112.017 51.9119
76.2626 113.235 52.1801
77.9972 114.71 53.3321
54.1228 114.529 52.6808
55.8853 115.893 53.7254
79.0379 116.96 53.8651
58.4132 116.618 54.4236
78.4005 119.312 53.8493
59.102 117.544 53.0542
60.9209 117.809 53.0371
66.7786 118.873 51.6918
66.4249 117.689 53.0615
65.4879 118.576 51.7676
67.6593 118.17 52.9961
76.3162 120.421 53.1796
62.0818 118.526 52.1071
63.963 118.696 51.7465
67.9689 119.518 51.4698
69.6778 120.056 51.6981
71.6566 120.572 52.0187
73.8161 120.792 52.4407
58.0379 100.159 56.235
56.3863 99.1748 57.0066
57.9802 98.7571 57.1369
59.5738 98.7837 57.2225
60.8392 100.375 56.3383
61.8131 99.0654 57.5838
63.1963 101.024 56.7183
63.6661 99.5708 58.1017
65.025 101.57 57.3519
65.8428 100.613 58.2746
55.0756 100.903 56.059
52.7516 101.412 56.8248
53.8914 99.7065 57.3273
56.8765 101.688 55.141
59.5924 101.533 55.213
62.335 101.988 55.447
65.0506 102.689 55.9495
67.1267 102.794 56.8436
53.986 102.721 55.1624
52.0785 103.737 56.221
68.9223 104.173 56.5349
52.8364 105.005 54.6661
52.0436 107.327 55.2432
69.9825 105.446 56.8551
52.3004 109.805 56.1641
71.1524 106.13 56.2106
72.2996 106.877 55.434
73.2858 108.391 54.2918
74.7951 110.236 54.084
74.3255 109.887 55.477
53.1302 111.501 56.1301
75.6806 111.818 53.7537
75.6493 112.321 55.8513
54.5316 112.898 56.2324
76.909 113.294 54.348
78.2508 115.356 55.1387
55.1298 114.531 54.7787
57.5427 115.588 55.7348
78.5877 117.917 55.6423
60.2226 115.984 55.8027
61.0072 116.982 54.4166
63.5458 116.772 54.7165
62.5866 115.884 55.8897
65.7325 116.552 54.9435
64.6567 115.632 55.9351
67.5484 117.058 54.7966
66.7782 115.323 56.2969
69.7619 117.668 54.8833
68.8425 116.222 56.0305
71.6952 118.254 54.8807
71.0924 116.66 56.3064
72.917 117.169 56.336
77.0082 119.563 55.1932
62.8257 117.587 53.343
64.8923 117.453 53.2967
68.9696 118.508 53.3089
70.8823 119.238 53.3222
73.5455 118.46 55.4886
73.0243 119.665 53.8268
75.0345 120.106 54.2002
75.1919 118.882 55.58
58.0005 97.3846 58.1584
55.7706 96.8163 58.7672
57.0731 95.8139 59.4934
59.2379 95.7874 59.3655
60.5425 97.3405 58.4626
61.6292 95.9794 59.6926
62.701 97.6136 59.1555
64.3146 96.8203 60.5866
64.6005 98.6336 59.182
65.9898 98.5567 60.0269
55.131 98.1328 57.9838
52.6584 99.2186 59.1377
53.7784 97.2887 59.3228
67.1942 100.861 58.8225
51.9108 101.243 58.671
68.2281 102.156 58.4098
69.011 103.592 57.9387
69.0032 102.847 59.3927
51.7578 103.485 57.9823
51.8713 104.437 59.3801
51.69 102.737 59.7096
69.6045 105.547 58.346
69.195 105.031 59.3233
51.8224 105.629 56.9374
52.1583 106.296 58.8004
70.8055 106.521 58.005
70.6568 107.508 59.5811
51.9984 108.038 57.243
53.026 107.889 59.1199
72.0039 107.604 58.1818
73.1156 108.352 56.4762
74.0996 110.515 56.8782
53.506 109.72 58.2057
54.8896 111.25 58.0637
74.4678 112.159 57.5766
56.1781 112.734 57.7749
76.8052 114.222 56.3823
75.3592 113.673 57.7361
56.3685 114.216 56.5254
58.5043 114.602 57.4659
68.7987 115.043 57.1851
68.4655 114.071 58.424
67.0029 114.025 57.855
70.9938 115.635 57.5576
69.8753 114.542 58.719
73.4353 116.039 57.8687
71.911 114.859 58.9359
75.8611 115.735 57.7005
73.9764 114.587 58.6675
77.5572 116.274 56.6338
59.8626 115.237 56.9783
62.2743 114.815 57.1066
64.7571 114.426 57.1342
74.8408 117.323 57.0284
76.7771 118.027 56.7538
58.6734 92.4888 61.9687
56.6679 92.3987 62.3299
57.6673 90.9957 63.5739
60.3382 91.4607 63.0115
61.1425 93.1623 61.7165
62.4601 92.2523 62.7427
63.3577 94.0347 62.043
64.4172 93.1696 63.3234
56.2083 93.8721 61.1605
53.9131 95.0858 61.7532
55.0111 93.3071 62.3577
57.7952 94.351 60.3647
59.9089 94.1991 60.5218
62.4381 94.962 60.8387
65.4721 94.8429 62.8012
64.8233 95.6912 61.6658
67.3049 96.2727 62.541
54.749 95.5998 60.1787
53.0081 97.4244 61.2703
66.6476 97.5161 61.3755
67.7219 99.386 60.1193
68.6698 98.6291 61.2693
52.2501 99.3975 61.4173
68.5554 101.112 59.6418
69.281 100.785 60.7736
51.931 101.152 60.7315
52.1469 102.694 61.5669
52.7876 100.695 62.8151
68.8145 103.151 60.4336
52.8458 104.602 61.2415
68.8566 105.977 60.0211
53.5126 106.105 60.7737
69.2291 107.912 60.8158
54.3173 107.411 60.6714
71.8762 109.683 60.0532
70.3058 109.486 61.0738
72.8748 109.264 58.1764
54.5796 108.983 59.7839
57.4725 111.757 59.1282
56.0561 110.104 59.7293
57.8219 110.459 60.2835
70.6197 111.74 60.7394
69.4642 110.51 61.3426
68.6443 111.414 60.7975
72.4564 111.789 59.8636
73.2411 111.046 58.658
58.2107 113.354 58.4483
59.2906 111.419 60.0485
60.2598 112.836 59.1381
61.1782 111.427 59.8305
68.6223 112.931 59.6121
67.5285 111.751 60.1936
66.5178 112.124 59.4773
70.5906 113.667 59.8695
72.245 113.463 59.8678
73.7709 112.984 58.9083
60.7852 113.961 58.1992
62.2968 112.229 58.9731
63.2534 113.254 58.0194
65.8215 112.993 58.2309
64.3279 112.017 59.0648
55.7009 92.0932 63.4531
54.3648 93.672 63.9634
55.5673 91.6606 65.1305
57.3771 89.7324 65.1855
59.9886 90.1996 64.2295
62.9806 91.1616 64.0538
65.6679 92.9719 64.2205
53.5119 95.8263 63.5259
67.2133 94.946 63.5609
69.6561 95.7981 64.0093
53.0464 97.928 63.6285
68.7654 97.4609 62.569
69.6881 99.4865 62.3827
53.7278 99.4208 64.5226
68.674 101.268 61.9074
53.5846 102.851 63.0958
54.2269 101.445 64.3592
68.0442 103.557 60.8024
54.6283 104.385 62.8961
67.6871 105.15 60.6946
67.0354 103.715 61.2634
66.3839 105.152 61.2414
55.1726 105.905 62.0478
67.6964 107.105 60.9154
66.3923 107.031 61.3383
55.5143 106.986 61.6206
55.3306 108.172 60.8588
56.5362 107.565 61.6421
68.1202 109.361 61.3308
66.3707 108.529 61.0614
56.4971 108.777 60.8446
58.9411 110.199 60.8241
58.2531 109.104 61.2353
59.86 109.409 61.3026
66.7282 110.323 60.5612
64.9776 108.422 61.0301
64.5813 109.421 60.6064
63.0221 110.808 59.8041
61.0423 110.148 60.6792
64.9588 110.748 59.9129
62.9132 109.553 60.7433
59.8142 89.0247 65.6879
57.4217 89.3533 67.0964
59.9819 87.9502 67.0891
62.5534 88.4774 66.488
62.3333 89.7962 65.1722
64.8587 89.7459 66.4219
63.9814 90.5176 65.2903
65.7352 91.1857 65.8135
54.6781 93.7627 65.9703
55.8963 91.0491 66.9877
66.3218 92.4026 65.1229
68.0268 94.0537 64.5738
69.6879 93.8031 65.4012
54.1128 95.8822 65.6455
71.0809 95.9306 65.512
54.4486 97.4583 66.2361
69.9068 98 63.8734
69.6895 97.7128 65.4375
55.6145 98.9073 66.4027
68.669 99.7663 63.7895
67.5804 99.2565 64.9016
55.7601 102.94 64.5196
55.5964 100.572 65.5307
66.7599 101.223 63.3607
66.1873 100.267 64.482
65.1228 101.435 63.7721
67.5106 102.029 62.1078
56.6466 104.704 63.4769
57.3354 102.434 65.1592
58.4902 104.201 64.2349
60.7928 104.044 64.209
59.4155 102.538 64.9965
62.9407 103.697 63.8077
61.4874 102.226 64.7294
64.8838 103.02 63.0045
63.4071 101.808 64.1266
66.0166 103.232 61.9657
56.6999 106.328 62.513
58.2943 105.989 63.056
60.115 105.685 63.3158
62.0247 105.366 63.2832
63.8794 105.121 62.8382
65.2336 105.013 62.0808
57.8413 107.512 62.0483
59.618 107.588 62.3234
61.3553 106.991 62.5922
63.0656 106.566 62.4148
64.8852 106.931 61.8672
61.4259 108.607 61.7177
63.2231 108.081 61.6484
58.0308 88.8519 68.6353
60.282 87.3504 68.428
62.9311 87.487 67.7612
65.4739 88.7215 67.6403
67.5686 90.5526 67.5076
67.946 92.209 66.218
69.9558 92.2414 66.8542
55.6677 93.0469 67.8238
56.8004 91.3335 69.0903
71.6233 94.4989 66.2491
55.4654 95.3209 67.8161
56.7057 93.8839 69.2069
69.9326 96.5846 67.3359
56.3376 97.0885 67.9146
67.7211 97.7722 66.2174
57.2236 98.3782 67.5025
57.4456 99.9485 66.5004
58.7024 98.6305 67.4685
64.1544 99.072 65.5135
63.9868 97.9589 66.6529
62.7401 98.8717 66.0561
66.0777 99.0892 65.4747
65.792 97.8496 66.5815
58.0328 101.236 65.6297
59.4217 99.5257 66.5275
60.1584 100.66 65.4043
62.2427 100.351 65.0671
61.166 99.0561 66.2267
64.2176 100.313 64.5558
62.0649 86.6319 69.2298
59.3873 87.5224 70.0165
61.1421 86.6368 71.1576
63.6681 86.183 70.3551
65.0281 87.3134 68.9089
66.1796 86.9349 70.2607
67.462 88.996 68.9666
68.7909 88.5358 70.1385
69.7664 90.6576 68.3729
70.8262 89.7547 69.6894
71.9437 91.3173 68.3089
72.9132 90.4274 69.543
58.0067 89.6498 70.5005
72.2161 92.8142 67.0807
73.9582 92.4453 68.4169
57.9799 91.7721 70.8786
71.2876 95.2238 68.0023
73.0187 94.2661 68.3736
57.7345 95.7329 69.4158
58.237 93.6798 70.3855
66.3721 95.5593 68.6778
66.4482 94.6258 70.1732
64.5091 95.3888 69.4124
68.2282 96.0695 68.2817
68.9159 95.0577 69.1605
71.2971 94.5764 69.46
58.5884 97.243 68.417
59.8897 95.385 70.0728
60.6856 96.6561 68.8221
63.341 96.4021 68.4996
62.1885 95.5809 69.7735
64.8278 96.8848 67.5184
67.2229 96.8507 67.5699
60.4155 98.0448 67.6422
62.4015 97.7236 67.3894
67.6268 86.8195 71.2468
65.4301 85.9935 71.8711
66.8851 85.9707 73.134
68.7544 86.4657 72.7054
69.3532 87.6174 71.3218
70.363 87.2532 72.3803
59.342 88.4132 71.9528
60.8398 87.3376 73.0735
63.0978 86.0047 72.0849
71.0086 88.7351 70.9574
73.299 89.2158 71.1382
74.4691 90.9203 69.8294
75.0354 89.7602 71.0951
59.092 90.6653 72.3398
74.2312 92.6955 70.2341
75.1716 91.5882 70.9384
59.6201 92.4971 71.9698
73.2446 92.1899 71.8872
72.8171 93.5472 70.0095
60.7073 93.5892 71.5269
61.1438 94.6207 70.8571
63.7457 94.7866 70.5174
63.8313 94.0483 71.4322
65.9559 93.5103 71.5253
67.9812 93.6678 70.8786
70.0317 93.8206 70.4075
64.4829 86.0005 73.783
66.6528 85.8341 74.8832
68.7776 85.8495 74.3212
70.7492 86.3662 73.7393
71.8515 88.0134 72.0345
72.3695 87.1312 73.0824
73.0822 88.0635 72.2493
74.2092 87.6343 72.9797
59.9475 89.6888 73.7153
61.0475 88.5179 74.6122
62.4549 86.7204 74.1915
75.4566 88.3879 72.4542
76.1863 90.2035 71.6461
76.8864 88.6583 72.5696
77.335 89.8828 72.7259
78.0412 88.7429 73.4246
61.2064 91.7902 73.3018
61.4872 90.7552 74.7808
75.0543 91.5392 72.2635
76.359 90.9829 73.0883
77.9745 90.1022 73.8802
62.0271 93.0196 72.3992
63.4516 92.0092 73.9995
64.1465 92.7765 72.6454
67.1 92.5818 72.1776
65.8358 92.2859 73.5384
69.4092 92.4865 71.8241
68.364 91.9851 73.5532
71.4719 92.7693 71.3135
70.8902 91.8373 72.8928
72.743 91.5656 73.6098
74.6079 91.3948 73.7761
76.7843 91.0555 74.4751
64.9096 86.4021 75.7246
67.2668 86.1165 76.2624
69.0593 85.9873 75.9664
71.0363 85.8966 75.4162
72.7672 86.4329 74.3144
74.4474 86.3743 74.7144
62.1205 88.5094 75.8035
63.4776 87.2125 76.2551
75.9646 86.7004 74.3988
77.273 87.5037 73.8654
78.9165 88.4681 74.3652
62.6944 90.0067 76.2424
78.432 90.25 75.083
63.5342 91.2967 75.4766
65.6071 91.9374 74.9257
67.6113 91.887 75.0228
66.5777 91.786 76.3953
69.629 91.8283 74.8515
71.3791 91.662 74.695
73.377 91.5366 75.0983
75.1198 91.4582 75.5258
76.9845 91.408 75.9948
68.7353 91.949 76.4424
70.6869 91.853 76.4172
72.4534 91.7685 76.3958
73.9733 91.6382 76.4797
66.9711 86.4031 76.9875
68.7911 86.2613 77.3968
70.9083 86.0964 77.1552
72.9602 86.0052 76.0976
63.6511 88.5211 77.2106
65.3271 87.29 77.443
67.3267 86.8865 78.0478
69.771 86.7296 78.5606
72.7233 86.3448 77.6885
74.8669 86.0867 76.5277
76.5431 86.1764 76.4221
77.8712 86.5281 75.7157
79.1977 87.2941 75.3056
79.7014 89.0442 75.7013
80.2636 88.0696 76.839
63.8483 90.2393 77.1628
64.8117 89.1464 78.2299
78.8461 90.6354 76.302
79.8118 89.7233 77.2414
64.9173 91.2439 76.7216
66.3657 91.265 77.8725
76.9702 91.6902 78.2137
75.3529 91.7167 77.1892
78.407 91.1692 77.7094
67.9927 91.7479 77.8228
69.9512 91.9193 78.0095
71.8915 91.9141 78.0817
73.68 91.8758 77.9361
66.3293 88.2712 78.978
68.4061 87.8276 79.3671
70.3271 87.7428 79.3272
71.9749 87.2535 78.6695
74.1562 86.9586 78.3389
75.8515 86.622 78.0984
77.6994 86.5968 77.7354
79.3279 86.9962 77.2527
79.7093 88.4091 78.263
65.8367 90.06 78.5716
67.4823 89.3629 79.6799
69.5149 88.9201 80.0627
79.1148 90.055 78.572
67.5262 90.7451 79.102
69.0829 90.3123 80.0721
76.3583 91.0894 79.784
75.1621 91.8663 79.0982
77.8256 90.6443 79.2962
69.2176 91.5777 79.2111
71.3612 91.9077 79.467
73.4678 91.9153 79.6618
71.6139 88.5752 79.6997
73.4794 88.3257 79.1785
75.3358 88.0578 78.9913
77.0602 87.7745 79.0198
78.6238 87.5464 78.6092
71.0391 89.8414 80.4829
73.0076 89.6469 80.2616
74.7464 89.3237 79.8366
76.4977 89.4576 79.7033
78.1946 88.9333 79.2398
70.6267 91.1364 80.297
72.6431 91.0646 80.6429
74.7665 90.7929 80.4161
POLYGONS 1324  5296
3 0 1 2
3 0 3 4
3 2 3 0
3 3 5 4
3 6 7 8
3 1 6 8
3 1 0 6
3 0 9 6
3 4 10 0
3 10 9 0
3 11 4 5
3 11 12 4
3 12 10 4
3 12 13 14
3 11 13 12
3 13 15 14
3 16 7 6
3 17 7 16
3 9 18 6
3 18 16 6
3 10 19 9
3 19 18 9
3 12 20 10
3 20 19 10
3 14 21 12
3 21 20 12
3 22 14 15
3 21 14 22
3 23 17 16
3 24 17 23
3 18 25 16
3 25 23 16
3 19 26 18
3 26 25 18
3 20 27 19
3 27 26 19
3 21 28 20
3 28 27 20
3 29 21 22
3 28 21 29
3 23 30 24
3 25 30 23
3 31 30 25
3 26 31 25
3 32 31 26
3 27 32 26
3 33 32 27
3 28 33 27
3 34 33 28
3 29 34 28
3 35 36 37
3 35 2 1
3 35 37 2
3 37 38 2
3 3 2 39
3 2 38 39
3 5 40 41
3 5 3 40
3 3 39 40
3 40 42 41
3 8 36 35
3 8 7 36
3 7 43 36
3 1 8 35
3 5 41 11
3 41 42 44
3 41 44 11
3 11 44 13
3 44 15 13
3 45 15 44
3 7 17 43
3 43 17 46
3 15 45 22
3 45 47 22
3 17 24 46
3 46 24 48
3 22 47 29
3 47 49 29
3 24 50 48
3 30 50 24
3 31 51 30
3 30 51 50
3 32 52 31
3 31 52 51
3 33 53 32
3 32 53 52
3 34 54 33
3 33 54 53
3 49 34 29
3 54 34 49
3 55 56 57
3 55 58 59
3 57 58 55
3 58 60 59
3 61 56 55
3 62 56 61
3 59 63 55
3 63 61 55
3 64 59 60
3 64 65 59
3 65 63 59
3 64 66 65
3 67 68 69
3 62 67 69
3 61 67 62
3 61 36 67
3 61 37 36
3 38 37 61
3 63 38 61
3 39 38 63
3 65 39 63
3 65 66 70
3 65 70 39
3 39 70 40
3 42 71 72
3 42 40 71
3 40 70 71
3 71 73 72
3 74 68 67
3 75 68 74
3 36 43 74
3 67 36 74
3 42 72 44
3 72 45 44
3 72 73 45
3 73 76 45
3 77 75 74
3 78 75 77
3 43 46 77
3 74 43 77
3 79 80 47
3 79 47 76
3 76 47 45
3 79 81 80
3 77 82 78
3 82 77 46
3 82 46 83
3 83 46 48
3 80 84 49
3 47 80 49
3 85 80 81
3 84 80 85
3 48 86 83
3 50 86 48
3 51 87 50
3 50 87 86
3 52 88 51
3 51 88 87
3 53 89 52
3 52 89 88
3 54 90 53
3 53 90 89
3 84 54 49
3 84 91 54
3 91 90 54
3 85 91 84
3 92 93 94
3 92 95 96
3 94 95 92
3 96 97 98
3 95 97 96
3 97 99 98
3 100 101 102
3 93 100 102
3 92 100 93
3 92 56 100
3 92 57 56
3 58 57 92
3 96 58 92
3 60 58 96
3 60 96 103
3 103 96 98
3 104 98 99
3 104 105 98
3 105 103 98
3 105 106 107
3 104 106 105
3 106 108 107
3 109 110 111
3 101 109 111
3 101 100 109
3 100 112 109
3 56 62 112
3 100 56 112
3 60 103 64
3 66 64 103
3 66 103 113
3 113 103 105
3 107 114 105
3 114 113 105
3 115 107 108
3 114 107 115
3 116 110 109
3 117 110 116
3 69 68 116
3 69 116 112
3 112 116 109
3 62 69 112
3 66 113 70
3 71 70 113
3 114 71 113
3 73 118 119
3 71 118 73
3 71 115 118
3 71 114 115
3 119 120 121
3 118 120 119
3 120 122 121
3 116 123 117
3 123 116 68
3 123 68 124
3 124 68 75
3 119 125 76
3 73 119 76
3 121 126 119
3 126 125 119
3 127 121 122
3 126 121 127
3 75 78 124
3 124 78 128
3 76 125 79
3 81 79 125
3 81 125 129
3 129 125 126
3 130 126 127
3 129 126 130
3 78 131 128
3 82 131 78
3 131 82 83
3 132 131 83
3 129 133 85
3 81 129 85
3 134 129 130
3 133 129 134
3 83 135 132
3 86 135 83
3 87 136 86
3 86 136 135
3 88 137 87
3 87 137 136
3 89 138 88
3 88 138 137
3 90 139 89
3 89 139 138
3 91 140 90
3 90 140 139
3 133 91 85
3 133 141 91
3 141 140 91
3 134 141 133
3 142 143 144
3 142 145 146
3 144 145 142
3 146 147 148
3 145 147 146
3 148 149 150
3 147 149 148
3 149 151 150
3 152 143 142
3 153 143 152
3 94 93 152
3 94 152 146
3 146 152 142
3 95 94 146
3 148 95 146
3 97 95 148
3 150 97 148
3 150 99 97
3 150 151 99
3 151 154 99
3 155 156 157
3 153 155 157
3 152 155 153
3 152 101 155
3 152 102 101
3 93 102 152
3 99 154 158
3 104 99 158
3 106 104 159
3 104 158 159
3 159 108 106
3 160 108 159
3 111 156 155
3 111 110 156
3 110 161 156
3 101 111 155
3 108 160 115
3 160 162 115
3 110 117 161
3 161 117 163
3 115 162 164
3 118 115 164
3 120 118 165
3 118 164 165
3 165 122 120
3 166 122 165
3 117 167 163
3 123 167 117
3 167 123 124
3 168 167 124
3 122 166 127
3 166 169 127
3 124 128 168
3 168 128 170
3 127 169 130
3 169 171 130
3 128 172 170
3 131 172 128
3 172 131 132
3 173 172 132
3 174 175 176
3 175 174 177
3 130 171 134
3 171 178 134
3 132 179 173
3 135 179 132
3 136 180 135
3 135 180 179
3 176 137 174
3 176 180 137
3 180 136 137
3 174 181 177
3 174 137 181
3 137 138 181
3 139 182 138
3 138 182 181
3 140 183 139
3 139 183 182
3 141 184 140
3 140 184 183
3 178 141 134
3 184 141 178
3 185 186 187
3 185 188 189
3 187 188 185
3 189 190 191
3 188 190 189
3 191 192 193
3 190 192 191
3 192 194 193
3 195 196 197
3 186 195 197
3 186 185 195
3 185 198 195
3 189 199 185
3 199 198 185
3 191 200 189
3 200 199 189
3 193 201 191
3 201 200 191
3 202 193 194
3 201 193 202
3 203 196 195
3 204 196 203
3 144 143 203
3 144 203 198
3 198 203 195
3 145 144 198
3 199 145 198
3 147 145 199
3 200 147 199
3 149 147 200
3 201 149 200
3 201 151 149
3 201 202 151
3 202 205 151
3 206 204 203
3 207 204 206
3 143 153 206
3 203 143 206
3 151 205 154
3 205 208 154
3 157 207 206
3 157 156 207
3 156 209 207
3 153 157 206
3 154 208 210
3 158 154 210
3 159 158 211
3 158 210 211
3 160 212 213
3 160 159 212
3 159 211 212
3 212 214 213
3 156 161 209
3 209 161 215
3 213 216 162
3 160 213 162
3 217 213 214
3 216 213 217
3 161 163 215
3 215 163 218
3 162 216 164
3 216 217 219
3 216 219 164
3 164 219 165
3 219 166 165
3 220 166 219
3 163 221 218
3 167 221 163
3 221 167 168
3 222 221 168
3 166 220 169
3 220 223 169
3 224 170 225
3 224 222 170
3 222 168 170
3 225 226 227
3 224 225 227
3 226 228 229
3 227 226 229
3 228 230 231
3 229 228 231
3 230 232 233
3 231 230 233
3 232 234 235
3 233 232 235
3 235 234 236
3 169 223 171
3 223 237 171
3 170 172 225
3 173 225 172
3 173 238 225
3 238 226 225
3 228 226 239
3 239 226 238
3 175 239 176
3 175 230 239
3 230 228 239
3 177 230 175
3 177 240 230
3 240 232 230
3 234 232 241
3 241 232 240
3 242 236 234
3 242 234 243
3 243 234 241
3 243 244 245
3 242 243 245
3 244 237 245
3 244 178 237
3 178 171 237
3 173 179 238
3 180 238 179
3 239 238 180
3 176 239 180
3 177 181 240
3 182 240 181
3 241 240 182
3 183 241 182
3 243 241 183
3 184 243 183
3 244 243 184
3 178 244 184
3 246 247 248
3 246 249 250
3 248 249 246
3 250 251 252
3 249 251 250
3 252 253 254
3 251 253 252
3 253 255 254
3 256 257 258
3 247 256 258
3 246 256 247
3 246 186 256
3 246 187 186
3 188 187 246
3 250 188 246
3 190 188 250
3 252 190 250
3 192 190 252
3 254 192 252
3 254 194 192
3 254 255 194
3 255 259 194
3 197 257 256
3 197 196 257
3 196 260 257
3 186 197 256
3 261 262 202
3 261 202 259
3 259 202 194
3 261 263 262
3 264 265 266
3 264 266 260
3 264 260 204
3 204 260 196
3 262 267 205
3 202 262 205
3 268 262 263
3 267 262 268
3 269 265 264
3 270 265 269
3 204 207 269
3 264 204 269
3 267 271 208
3 205 267 208
3 272 267 268
3 271 267 272
3 273 270 269
3 274 270 273
3 207 209 273
3 269 207 273
3 208 271 210
3 271 272 275
3 271 275 210
3 210 275 211
3 212 211 276
3 211 275 276
3 276 214 212
3 277 214 276
3 273 278 274
3 278 273 209
3 278 209 279
3 279 209 215
3 214 277 217
3 277 280 217
3 215 218 279
3 279 218 281
3 282 219 217
3 282 217 283
3 283 217 280
3 219 282 220
3 218 284 281
3 221 284 218
3 284 221 222
3 285 284 222
3 286 287 288
3 286 289 290
3 287 286 290
3 289 291 292
3 290 289 292
3 291 293 294
3 292 291 294
3 283 294 293
3 283 293 282
3 282 293 295
3 220 295 223
3 282 295 220
3 222 296 285
3 224 296 222
3 227 297 224
3 224 297 296
3 229 298 227
3 227 298 297
3 288 231 286
3 288 298 231
3 298 229 231
3 233 286 231
3 289 286 233
3 235 289 233
3 291 289 235
3 236 291 235
3 236 299 291
3 299 293 291
3 295 293 300
3 300 293 299
3 223 300 237
3 295 300 223
3 236 242 299
3 245 299 242
3 300 299 245
3 237 300 245
3 301 302 303
3 301 304 305
3 303 304 301
3 305 306 307
3 304 306 305
3 306 308 307
3 309 310 311
3 302 309 311
3 302 301 309
3 301 312 309
3 305 313 301
3 313 312 301
3 307 314 305
3 314 313 305
3 315 307 308
3 315 316 307
3 316 314 307
3 315 317 316
3 318 310 309
3 319 310 318
3 248 247 318
3 248 318 312
3 312 318 309
3 249 248 312
3 313 249 312
3 251 249 313
3 314 251 313
3 253 251 314
3 316 253 314
3 255 320 321
3 253 320 255
3 253 317 320
3 253 316 317
3 320 322 321
3 258 319 318
3 258 257 319
3 257 323 319
3 247 258 318
3 321 324 259
3 255 321 259
3 325 321 322
3 324 321 325
3 326 327 328
3 326 328 323
3 326 323 260
3 260 323 257
3 259 324 261
3 324 263 261
3 324 325 263
3 325 329 263
3 266 327 326
3 266 265 327
3 265 330 327
3 260 266 326
3 263 329 268
3 329 331 268
3 265 270 330
3 330 270 332
3 268 331 272
3 331 333 272
3 270 274 332
3 332 274 334
3 335 275 272
3 335 272 336
3 336 272 333
3 275 337 276
3 335 337 275
3 276 337 277
3 274 338 334
3 278 338 274
3 279 339 340
3 279 340 278
3 278 340 338
3 340 339 341
3 342 343 344
3 336 343 342
3 336 342 335
3 335 342 345
3 337 335 346
3 346 335 345
3 277 346 280
3 337 346 277
3 339 281 347
3 279 281 339
3 348 341 339
3 348 339 349
3 349 339 347
3 348 349 350
3 351 352 353
3 344 352 351
3 344 351 342
3 342 351 354
3 345 342 355
3 355 342 354
3 346 345 356
3 356 345 355
3 280 356 283
3 346 356 280
3 281 284 347
3 285 347 284
3 285 357 347
3 357 349 347
3 358 350 349
3 358 349 359
3 359 349 357
3 359 360 361
3 358 359 361
3 353 361 360
3 351 353 360
3 351 360 288
3 351 288 287
3 290 351 287
3 354 351 290
3 292 354 290
3 355 354 292
3 294 355 292
3 356 355 294
3 283 356 294
3 285 296 357
3 297 357 296
3 359 357 297
3 298 359 297
3 360 359 298
3 288 360 298
3 362 363 364
3 362 303 302
3 362 364 303
3 364 365 303
3 304 303 366
3 303 365 366
3 306 304 367
3 304 366 367
3 367 308 306
3 368 308 367
3 311 363 362
3 311 310 363
3 310 369 363
3 302 311 362
3 308 368 370
3 315 308 370
3 370 317 315
3 371 317 370
3 310 319 369
3 369 319 372
3 317 371 373
3 320 317 373
3 373 322 320
3 374 322 373
3 319 323 372
3 372 323 375
3 322 374 325
3 374 376 325
3 328 377 378
3 327 377 328
3 375 323 328
3 378 375 328
3 325 376 329
3 376 379 329
3 327 330 377
3 377 330 380
3 381 382 383
3 381 379 382
3 381 331 379
3 331 329 379
3 330 332 380
3 380 332 384
3 385 381 383
3 386 385 383
3 331 385 333
3 381 385 331
3 387 334 388
3 387 384 334
3 384 332 334
3 387 388 389
3 390 385 386
3 391 390 386
3 333 390 336
3 385 390 333
3 334 338 388
3 388 392 389
3 388 338 392
3 338 340 392
3 341 393 394
3 341 394 340
3 340 394 392
3 394 393 395
3 396 397 398
3 391 397 396
3 390 391 396
3 390 396 344
3 390 344 343
3 336 390 343
3 341 348 393
3 350 399 400
3 348 350 400
3 348 400 395
3 348 395 393
3 399 401 402
3 400 399 402
3 398 402 401
3 396 398 401
3 396 401 353
3 396 353 352
3 344 396 352
3 350 358 399
3 361 399 358
3 401 399 361
3 353 401 361
3 403 404 405
3 403 406 407
3 405 406 403
3 407 408 409
3 406 408 407
3 408 410 409
3 364 411 412
3 363 411 364
3 404 403 365
3 404 365 412
3 412 365 364
3 366 365 403
3 407 366 403
3 367 366 407
3 409 367 407
3 368 413 414
3 367 413 368
3 367 410 413
3 367 409 410
3 413 415 414
3 363 369 411
3 411 369 416
3 368 414 370
3 414 371 370
3 414 415 371
3 415 417 371
3 369 372 416
3 416 372 418
3 419 373 371
3 419 371 420
3 420 371 417
3 373 419 374
3 372 375 418
3 418 375 421
3 422 419 420
3 423 422 420
3 374 422 376
3 419 422 374
3 378 377 424
3 378 424 425
3 378 425 375
3 375 425 421
3 426 427 428
3 423 427 426
3 423 426 422
3 422 426 429
3 376 429 379
3 422 429 376
3 424 380 430
3 377 380 424
3 431 425 424
3 431 424 432
3 432 424 430
3 432 433 434
3 431 432 434
3 433 435 436
3 434 433 436
3 435 437 438
3 436 435 438
3 428 438 437
3 428 437 426
3 426 437 439
3 382 439 383
3 382 429 439
3 429 426 439
3 379 429 382
3 430 384 440
3 380 384 430
3 432 430 441
3 441 430 440
3 433 432 442
3 442 432 441
3 435 433 443
3 443 433 442
3 437 435 444
3 444 435 443
3 439 437 445
3 445 437 444
3 383 445 386
3 439 445 383
3 384 387 440
3 389 440 387
3 389 446 440
3 446 441 440
3 442 441 447
3 447 441 446
3 443 442 448
3 448 442 447
3 444 443 449
3 449 443 448
3 445 444 450
3 450 444 449
3 386 450 391
3 445 450 386
3 389 392 446
3 394 446 392
3 447 446 394
3 395 447 394
3 395 451 447
3 451 448 447
3 449 448 452
3 452 448 451
3 397 452 398
3 397 450 452
3 450 449 452
3 391 450 397
3 395 400 451
3 402 451 400
3 452 451 402
3 398 452 402
3 405 453 454
3 404 453 405
3 406 405 455
3 405 454 455
3 408 406 456
3 406 455 456
3 410 457 458
3 410 408 457
3 408 456 457
3 457 459 458
3 412 411 460
3 412 460 461
3 412 461 404
3 404 461 453
3 410 458 413
3 458 415 413
3 458 459 415
3 459 462 415
3 460 463 464
3 460 411 463
3 411 416 463
3 461 460 464
3 415 462 417
3 462 465 417
3 416 418 463
3 463 418 466
3 417 465 420
3 465 467 420
3 468 421 469
3 468 466 421
3 466 418 421
3 468 469 470
3 471 472 473
3 471 474 475
3 472 471 475
3 474 467 475
3 474 423 467
3 423 420 467
3 469 425 476
3 421 425 469
3 477 470 469
3 477 469 478
3 478 469 476
3 478 479 480
3 477 478 480
3 473 480 479
3 473 479 471
3 471 479 481
3 427 481 428
3 427 474 481
3 474 471 481
3 423 474 427
3 425 431 476
3 434 476 431
3 478 476 434
3 436 478 434
3 479 478 436
3 438 479 436
3 481 479 438
3 428 481 438
3 482 483 484
3 482 485 486
3 484 485 482
3 486 487 488
3 485 487 486
3 488 489 490
3 487 489 488
3 490 491 492
3 489 491 490
3 491 493 492
3 454 483 482
3 454 453 483
3 453 494 483
3 455 454 482
3 486 455 482
3 456 455 486
3 488 456 486
3 457 456 488
3 490 457 488
3 459 457 490
3 459 490 495
3 495 490 492
3 496 492 493
3 495 492 496
3 453 461 494
3 494 461 497
3 495 498 462
3 459 495 462
3 499 495 496
3 498 495 499
3 464 463 500
3 464 500 501
3 464 501 461
3 461 501 497
3 502 503 504
3 502 505 506
3 503 502 506
3 498 507 506
3 498 506 465
3 498 465 462
3 465 506 505
3 499 507 498
3 500 466 508
3 463 466 500
3 509 501 500
3 509 500 510
3 510 500 508
3 510 511 512
3 509 510 512
3 504 512 511
3 504 511 502
3 502 511 513
3 505 502 514
3 514 502 513
3 465 514 467
3 505 514 465
3 466 468 508
3 470 508 468
3 470 515 508
3 515 510 508
3 511 510 516
3 516 510 515
3 472 516 473
3 472 513 516
3 513 511 516
3 475 513 472
3 514 513 475
3 467 514 475
3 470 477 515
3 480 515 477
3 516 515 480
3 473 516 480
3 517 518 519
3 517 520 521
3 519 520 517
3 520 522 521
3 484 523 524
3 483 523 484
3 485 484 525
3 484 524 525
3 518 517 487
3 518 487 525
3 525 487 485
3 489 487 517
3 521 489 517
3 521 522 526
3 521 526 489
3 489 526 491
3 493 527 528
3 493 491 527
3 491 526 527
3 527 529 528
3 483 494 523
3 523 494 530
3 528 531 496
3 493 528 496
3 532 528 529
3 531 528 532
3 494 497 530
3 530 497 533
3 531 534 535
3 531 535 496
3 496 535 499
3 532 534 531
3 536 501 537
3 536 533 501
3 533 497 501
3 537 538 539
3 536 537 539
3 538 504 503
3 538 503 539
3 539 503 540
3 506 541 503
3 503 541 540
3 507 542 506
3 506 542 541
3 535 507 499
3 542 507 535
3 501 509 537
3 512 537 509
3 538 537 512
3 504 538 512
3 519 543 544
3 518 543 519
3 520 519 545
3 519 544 545
3 522 546 547
3 522 520 546
3 520 545 546
3 547 548 549
3 546 548 547
3 548 550 549
3 524 523 551
3 552 524 551
3 552 553 524
3 553 525 524
3 543 518 525
3 553 543 525
3 522 547 526
3 527 526 547
3 549 527 547
3 529 554 555
3 527 554 529
3 527 550 554
3 527 549 550
3 555 556 557
3 554 556 555
3 556 558 557
3 551 530 559
3 523 530 551
3 560 552 551
3 559 560 551
3 555 561 532
3 529 555 532
3 557 562 555
3 562 561 555
3 563 557 558
3 562 557 563
3 559 533 564
3 530 533 559
3 565 560 559
3 565 559 566
3 566 559 564
3 566 567 568
3 565 566 568
3 567 569 570
3 568 567 570
3 569 571 572
3 570 569 572
3 571 535 534
3 571 534 572
3 572 534 573
3 561 534 532
3 561 574 534
3 574 573 534
3 562 574 561
3 575 574 562
3 563 575 562
3 533 536 564
3 539 564 536
3 566 564 539
3 540 566 539
3 567 566 540
3 541 567 540
3 569 567 541
3 542 569 541
3 571 569 542
3 535 571 542
3 544 576 577
3 543 576 544
3 545 544 578
3 544 577 578
3 546 545 579
3 545 578 579
3 548 546 580
3 546 579 580
3 580 550 548
3 581 550 580
3 553 582 583
3 552 582 553
3 576 543 553
3 583 576 553
3 550 581 584
3 554 550 584
3 556 554 585
3 554 584 585
3 585 558 556
3 586 558 585
3 552 560 582
3 582 560 587
3 558 586 563
3 586 588 563
3 560 589 587
3 565 589 560
3 568 590 565
3 565 590 589
3 591 592 590
3 591 590 570
3 570 590 568
3 570 572 593
3 591 570 593
3 572 573 594
3 593 572 594
3 573 574 595
3 594 573 595
3 596 595 574
3 596 574 597
3 597 574 575
3 588 575 563
3 597 575 588
3 591 598 592
3 593 598 591
3 599 598 593
3 594 599 593
3 600 599 594
3 595 600 594
3 601 600 595
3 596 601 595
3 577 576 602
3 577 603 578
3 602 603 577
3 578 604 579
3 603 604 578
3 579 605 580
3 604 605 579
3 580 605 581
3 583 582 606
3 583 606 607
3 576 583 607
3 576 607 608
3 576 608 602
3 603 602 608
3 609 603 608
3 604 603 609
3 610 604 609
3 605 604 610
3 611 605 610
3 581 605 611
3 581 611 584
3 584 611 612
3 585 584 613
3 584 612 613
3 586 614 615
3 586 585 614
3 585 613 614
3 614 616 615
3 606 587 617
3 582 587 606
3 618 607 606
3 617 618 606
3 615 619 588
3 586 615 588
3 620 615 616
3 619 615 620
3 587 589 617
3 617 621 618
3 617 589 621
3 589 590 621
3 621 590 592
3 622 621 592
3 597 623 624
3 596 597 624
3 619 597 588
3 619 625 597
3 625 623 597
3 620 625 619
3 592 626 622
3 598 626 592
3 599 627 598
3 598 627 626
3 600 628 599
3 599 628 627
3 601 629 600
3 600 629 628
3 624 601 596
3 629 601 624
3 608 607 630
3 608 631 609
3 630 631 608
3 632 609 631
3 632 633 609
3 633 610 609
3 611 610 634
3 610 633 634
3 612 611 635
3 611 634 635
3 613 612 636
3 612 635 636
3 614 613 637
3 613 636 637
3 637 616 614
3 638 616 637
3 630 618 639
3 607 618 630
3 631 630 640
3 640 630 639
3 641 632 631
3 640 641 631
3 616 638 620
3 638 642 620
3 618 621 639
3 622 639 621
3 622 643 639
3 643 640 639
3 644 641 640
3 643 644 640
3 623 645 646
3 624 623 646
3 625 647 623
3 623 647 645
3 642 625 620
3 647 625 642
3 622 626 643
3 643 648 644
3 643 626 648
3 626 627 648
3 628 649 627
3 627 649 648
3 629 650 628
3 628 650 649
3 646 629 624
3 650 629 646
3 633 632 651
3 633 652 634
3 651 652 633
3 634 653 635
3 652 653 634
3 635 654 636
3 653 654 635
3 636 655 637
3 654 655 636
3 637 655 638
3 651 641 656
3 632 641 651
3 652 651 657
3 657 651 656
3 653 652 658
3 658 652 657
3 654 653 659
3 659 653 658
3 655 654 660
3 660 654 659
3 638 660 642
3 655 660 638
3 656 644 661
3 641 644 656
3 657 656 662
3 662 656 661
3 658 657 663
3 663 657 662
3 645 663 646
3 645 659 663
3 659 658 663
3 647 659 645
3 660 659 647
3 642 660 647
3 644 648 661
3 649 661 648
3 662 661 649
3 650 662 649
3 663 662 650
3 646 663 650
