# Supplementary material for: Subcortical shape biomarkers reveal limbic and basal ganglia damage in anti-LGI1 encephalitis
Source: Front Immunol. 2025 Jul 4;16:1623577. doi: 10.3389/fimmu.2025.1623577 (PMC12270846; doi:10.3389/fimmu.2025.1623577)
Supplement: Supplementary file 1 [file DataSheet1.zip › raw data/wmN03-R_Pall_first.vtk]

# vtk DataFile Version 3.0
this file was written using fslvtkio
ASCII
DATASET POLYDATA
POINTS 642 float
78.3206 128.855 71.5019
66.4695 126.14 71.5867
62.796 116.022 71.9695
72.9561 119.652 71.8325
73.1169 123.758 77.8689
74.8152 122.653 65.7037
66.9087 121.331 67.1494
66.9478 122.014 77.9786
71.7577 131.916 76.3414
67.3274 113.833 77.0076
67.7559 113.432 68.9476
72.3921 130.71 67.6969
69.4804 127.244 78.0596
73.6182 128.459 78.6001
69.8826 122.772 80.1483
66.287 117.181 79.1041
70.0432 118.804 77.5945
69.6021 126.339 67.0137
70.7538 121.971 66.3198
74.5391 127.219 66.9215
66.5315 116.667 67.4058
71.5056 117.873 67.0567
73.1046 121.628 74.8571
76.2405 127.159 75.5272
76.625 123.903 71.3478
74.9424 120.795 68.459
78.0605 126.046 67.4234
66.315 124.505 75.097
64.3329 118.281 75.5678
63.885 121.197 71.4934
65.755 124.457 68.2912
63.4094 118.008 68.1379
76.9077 132.066 68.7404
76.1651 132.352 74.0754
72.6418 133.177 71.5039
68.7395 129.419 69.233
69.0118 129.461 73.8919
71.0825 115.371 70.453
66.4549 110.984 72.8415
70.2461 115.894 74.3607
63.1041 112.165 69.4483
63.6751 112.857 75.4425
71.2902 128.215 79.2135
71.8393 125.741 79.98
69.5885 125.301 79.8084
71.6565 123.304 79.2655
73.7141 125.957 78.7955
72.7814 130.54 77.806
70.6359 129.746 77.3839
68.1228 124.688 78.1861
68.113 122.513 79.6021
68.0965 120.107 79.9746
70.1617 120.619 79.2692
68.3549 117.839 78.9762
71.6139 121.353 77.8329
66.6162 119.654 78.596
66.7236 115.078 78.6994
68.7298 116.153 77.4765
70.3672 124.255 66.618
72.65 124.856 66.1372
72.0773 126.829 66.9451
74.7584 125.09 65.8756
72.7582 122.46 65.8847
68.7435 121.597 66.7051
68.2833 123.925 66.9698
70.9752 128.59 67.2896
73.5409 129.064 67.4995
69.0405 117.294 66.9296
71.0381 119.852 66.275
68.6717 119.281 66.6404
73.1543 120.374 66.3644
69.7088 115.667 67.8433
67.0954 114.939 68.0301
66.6275 118.941 67.0466
74.7159 124.437 75.0526
76.1933 125.629 73.3689
75.0296 122.918 73.3312
77.5385 126.36 71.4385
77.3954 128.138 73.6063
74.7881 125.465 76.893
73.0219 122.753 76.3362
73.1678 120.455 73.4055
74.9417 121.701 71.6413
76.1514 122.224 69.7542
77.8314 124.796 69.4361
77.2956 123.095 67.5067
78.3401 127.497 69.4845
73.8089 120.146 70.2162
75.2266 121.356 66.787
76.6111 124.405 66.1164
65.1129 121.426 75.3056
63.917 119.865 73.6881
64.8418 122.713 73.4708
63.138 118.644 71.6958
63.4325 117.033 73.8811
65.5754 120.105 76.8489
66.644 123.316 76.592
66.2513 125.323 73.3455
65.0552 123.724 71.5555
64.5337 122.817 69.7495
63.35 119.83 69.6765
64.3748 121.301 68.1591
62.6785 116.929 69.9052
66.0506 125.335 69.9158
66.1911 122.95 67.5133
65.0363 119.668 67.4308
77.3775 133.196 71.1737
74.5986 134.146 72.8844
74.9394 133.763 69.4589
72.018 132.966 74.0712
73.9785 132.574 75.5967
77.7664 130.803 72.8878
78.3997 130.677 70.1042
74.5776 131.664 67.8909
72.5728 132.171 69.1463
70.7645 131.452 70.3502
70.7057 131.567 72.7565
68.9625 129.762 71.5402
70.3897 130.711 75.177
70.3762 130.301 68.1875
67.4234 127.884 70.4744
67.5571 127.838 72.7819
68.8871 112.748 71.4959
68.5731 113.073 73.8241
70.5262 115.184 72.4329
68.8826 114.65 75.7319
66.704 112.141 75.2124
67.136 111.5 70.2721
69.6094 114.135 69.5535
71.9989 117.526 71.2126
71.5778 117.847 73.0777
62.7236 111.46 72.4866
64.5919 110.834 74.7704
64.6027 110.448 70.8093
65.2523 112.931 77.1691
63.0587 114.26 73.5632
62.4929 113.942 70.8287
65.4919 112.449 68.9242
75.2752 127.822 77.4318
74.9241 130.607 76.6009
76.7192 129.797 75.176
77.6245 129.049 68.3934
75.6734 129.722 67.8748
76.4628 126.838 66.8789
70.09 117.268 75.9805
71.5404 120.17 76.2145
71.5154 118.841 74.5913
72.7964 118.25 69.519
73.3814 119.103 67.6905
71.526 116.338 68.5926
69.1104 128.463 76.0253
67.8763 125.966 76.5739
67.6233 127.045 74.6122
67.0492 127.105 68.6579
67.4107 125.606 67.3018
68.783 128.177 67.5174
63.8785 115.464 75.65
65.1659 117.577 77.4408
64.7209 114.835 77.8414
64.6868 114.24 68.1888
64.7295 117.042 67.5117
62.8403 114.919 68.6725
71.5681 127.022 79.7744
70.6621 125.594 80.0569
70.4211 126.812 79.6664
69.8077 124.127 80.1897
70.8531 124.369 80.1186
72.6879 127.124 79.4738
72.4568 128.331 79.0867
70.2752 127.742 78.8501
69.5837 126.418 79.0806
71.8164 124.472 79.7983
72.8459 125.923 79.5593
72.7509 124.642 79.2118
73.7063 127.198 78.8662
70.8291 123.139 79.831
72.4081 123.561 78.611
73.4421 124.75 78.4525
72.035 129.392 78.6572
70.808 129.062 78.4459
71.5376 130.315 77.9494
70.0501 128.484 77.8017
73.1981 129.501 78.2756
72.224 131.427 77.2923
71.1652 130.922 77.0062
68.8412 125.126 79.0428
68.8507 123.952 79.7958
68.1685 123.68 78.9469
68.9227 122.692 80.156
68.8356 126.021 78.2241
67.5526 123.335 78.1259
67.5322 122.309 78.793
69.1787 120.386 79.7992
69.2468 119.283 79.1046
68.2623 118.924 79.5669
69.2561 118.328 78.3865
70.0585 119.637 78.4784
70.0485 121.638 79.927
68.9817 121.424 80.1682
67.2574 118.691 79.579
67.3769 117.515 79.3099
70.9067 120.879 78.6088
70.8844 121.968 79.3715
71.6571 122.247 78.6305
70.8432 120.087 77.7931
72.3231 122.649 77.8657
68.0753 121.339 79.9455
67.2801 119.888 79.4087
67.3355 121.112 79.0986
66.4607 118.488 78.9655
66.7724 120.878 78.3009
67.5639 116.481 78.9118
68.5736 116.988 78.2911
67.8379 115.631 78.2651
69.3555 117.51 77.5796
66.4749 116.081 79.1325
67.1357 114.413 77.9685
68.0901 114.918 77.3828
71.5033 124.583 66.412
72.399 125.82 66.5631
71.185 125.593 66.724
73.3071 126.966 66.8436
73.5741 126.034 66.4351
71.6937 123.545 66.1542
70.6624 123.213 66.409
70.0982 125.377 66.814
70.8366 126.522 66.9842
73.6961 125.049 65.9737
72.6586 123.682 65.9204
73.7449 123.817 65.6953
71.7502 122.36 66.0852
74.6494 126.168 66.3634
74.7611 123.825 65.6385
73.782 122.597 65.6845
69.6419 122.97 66.6401
69.3533 124.141 66.8109
68.5977 122.806 66.8286
68.9803 125.162 66.9628
69.7709 121.802 66.5322
67.823 121.478 66.9308
67.6271 122.629 67.0145
71.4754 127.669 67.1737
72.8097 127.897 67.1696
72.2445 128.816 67.3706
74.0331 128.116 67.2438
70.3237 127.42 67.1266
71.6933 129.682 67.4263
72.9741 129.931 67.5553
70.0649 118.517 66.58
69.8583 119.607 66.4866
68.8307 118.259 66.7001
69.7214 120.641 66.4284
70.8148 120.898 66.2267
71.2006 118.787 66.5288
70.3107 117.588 66.8672
67.822 117.06 67.1092
67.6512 117.96 66.8484
71.8203 121.232 66.0737
72.045 120.083 66.2843
72.9441 121.396 65.9163
72.2992 119.116 66.7112
74.0187 121.513 65.9057
69.4284 116.454 67.237
68.0851 116.153 67.3818
68.4116 115.342 67.8826
66.8394 115.797 67.6465
70.6601 116.741 67.3776
68.6622 114.586 68.432
67.4433 114.186 68.4155
67.6255 119.061 66.8302
68.7299 120.491 66.5986
67.6608 120.282 66.8439
66.5802 117.794 67.1118
66.7607 120.156 67.0773
75.4468 125.065 74.2113
75.6431 124.212 73.3065
74.8006 123.621 74.1878
75.8506 123.518 72.407
76.3697 124.72 72.4393
76.17 126.341 74.4473
75.5166 125.774 75.2092
73.9795 123.067 74.8952
74.0975 122.407 74.1806
76.8415 125.999 72.4205
76.8031 126.866 73.5361
77.4658 127.228 72.5123
76.8211 127.64 74.595
77.0295 125.118 71.4758
77.9754 127.598 71.4711
77.9174 128.476 72.5341
74.7884 125.023 75.9406
73.8904 123.598 75.7263
73.9475 124.103 76.5897
73.1101 122.277 75.5512
75.5432 126.385 76.2174
73.9539 124.569 77.4734
73.0818 123.251 77.1091
74.1632 121.699 73.4636
75.0674 122.308 72.5118
74.1051 121.167 72.6064
75.8695 122.795 71.5621
73.2094 121.049 74.1525
73.1034 120.07 72.5647
73.9192 120.718 71.7018
77.1195 123.478 69.5864
77.7654 123.955 68.4433
76.8998 122.66 68.7145
77.8581 124.481 67.3327
78.1287 125.354 68.3467
77.2199 124.337 70.4407
76.442 123.024 70.5549
75.7289 121.553 68.9463
76.3332 121.933 67.9303
78.1517 126.05 69.4467
77.5703 125.498 70.5361
78.0348 126.889 70.492
78.2461 126.76 68.463
78.3821 128.206 70.4831
75.5036 122.022 70.7503
75.0283 121.246 69.8974
74.3496 120.955 70.8456
74.4296 120.485 69.3305
73.3189 119.922 71.0635
76.372 122.206 67.0043
77.1365 123.666 66.6692
76.1454 122.807 66.2078
77.4579 125.187 66.6754
75.2628 121.117 67.5879
75.0867 121.952 66.1058
75.6996 123.53 65.8217
64.4462 120.656 74.545
64.3534 121.317 73.5592
64.9773 122.155 74.421
64.3057 121.855 72.5698
63.8983 120.617 72.679
64.1453 119.184 74.6507
64.6748 119.912 75.3889
65.6245 122.935 75.1113
65.5097 123.489 74.36
63.5256 119.272 72.7324
63.6481 118.483 73.8297
63.2598 117.933 72.8536
63.8673 117.671 74.7576
63.5135 119.943 71.689
62.929 117.353 71.8733
63.0832 116.584 72.8981
65.3199 120.733 76.0733
65.8445 122.382 75.9201
66.0145 121.753 76.7146
66.4055 123.827 75.8138
64.9158 119.168 76.1958
66.2483 121.1 77.4346
66.8152 122.699 77.3288
65.4932 124.012 73.4945
64.8456 123.176 72.532
65.5854 124.446 72.535
64.3939 122.456 71.5889
66.2163 124.851 74.2227
66.3022 125.659 72.4238
65.7923 124.868 71.5748
63.865 121.397 69.7337
63.8121 120.603 68.8601
64.387 122.186 68.922
63.844 119.736 68.1199
63.2575 119.032 68.7979
63.6065 120.56 70.5621
64.1214 122.006 70.5998
65.0936 123.552 68.9429
64.9584 122.866 68.2423
62.9694 118.45 69.7203
63.2495 119.299 70.7106
62.8607 117.879 70.7862
62.9475 117.47 68.9239
62.6937 116.501 70.9766
64.7206 123.228 70.7073
65.2839 124.02 69.789
65.5238 124.486 70.6893
65.8249 124.929 69.058
66.212 125.709 70.7984
65.2129 122.143 67.8039
64.6075 120.446 67.7002
65.5988 121.331 67.5108
64.0983 118.833 67.6182
65.8097 123.637 67.8321
66.5795 122.134 67.3118
65.9885 120.537 67.2999
76.1314 134.011 71.8508
75.0148 134.214 71.0792
76.3468 133.898 70.2117
73.8183 133.75 70.5401
73.6154 134.016 72.023
75.602 133.517 73.3754
76.7697 133.023 72.6335
77.3108 132.93 69.7665
76.1163 133.254 68.9435
73.1926 133.808 73.4841
74.3691 133.5 74.2907
72.9481 133.132 74.9691
75.1299 132.628 74.7622
72.3783 133.246 72.7533
71.7648 132.458 75.2885
72.7739 132.312 76.1239
77.6622 132.116 72.1173
78.0801 132.112 70.6379
78.2691 130.924 71.511
77.8329 131.565 69.4404
77.0746 131.784 73.3866
78.1624 129.787 72.263
78.5543 129.734 70.8709
74.8632 132.896 68.494
73.7198 133.1 69.3621
73.5356 132.125 68.3135
72.8324 132.908 70.2529
75.7695 132.148 68.2328
73.4404 131.184 67.6671
72.3728 131.459 68.262
70.771 131.627 71.5292
69.8104 130.699 72.1237
69.7456 130.676 70.9368
69.0432 129.743 72.6931
69.8219 130.502 73.2414
71.5965 132.49 72.1318
71.8053 132.377 70.8963
69.6944 130.504 69.8609
68.9478 129.706 70.3819
70.4915 131.152 73.9198
71.3648 132.37 73.3328
71.1003 131.906 74.6261
69.7228 130.135 74.4509
71.0257 131.358 75.8507
71.6884 131.972 69.7917
70.455 130.964 69.2451
71.4027 131.255 68.6829
69.5526 129.997 68.7477
71.3087 130.533 67.7977
68.1565 128.887 70.9713
68.2027 128.907 72.1885
67.5284 127.938 71.6325
68.2988 128.74 73.2779
68.0762 128.7 69.8626
66.8888 127.027 71.0818
66.9436 126.999 72.2119
68.677 112.795 72.677
69.6728 113.953 73.1368
69.8062 113.851 72.0359
70.2755 115.301 73.4725
69.5427 114.325 74.1439
67.5575 111.971 73.3678
67.686 111.749 72.1821
70.0015 113.945 71.021
70.6887 115.029 71.4315
68.7555 113.798 74.8519
67.6631 112.534 74.4708
67.8566 113.299 75.5879
66.6138 111.436 74.1215
69.5839 115.141 74.9957
68.1742 114.237 76.411
66.9424 112.996 76.232
68.0082 111.956 70.973
69.2582 113.297 70.4506
68.3801 112.722 69.9245
70.3828 114.56 70.0635
66.8027 111.019 71.5038
67.4863 112.468 69.4661
68.714 113.785 69.2216
71.2301 116.282 71.8084
70.9677 116.448 72.8185
71.7379 117.549 72.1605
70.8553 116.748 73.6888
71.5843 116.36 70.8957
72.4276 118.648 71.5344
72.2949 118.787 72.4826
63.4921 110.658 73.6442
64.501 110.321 72.7832
63.4041 110.474 71.7704
65.5561 110.509 71.833
65.5344 110.728 73.8293
63.8125 111.555 75.2211
63.1168 111.876 74.041
62.733 111.419 70.9022
63.6346 110.988 70.1205
65.8044 111.38 75.099
64.7931 111.682 76.0654
65.9039 112.454 76.2074
64.3126 112.642 76.4576
66.3166 113.359 77.3216
62.8108 112.8 73.113
62.5339 112.572 71.5552
62.6759 114.019 72.2274
62.508 112.774 70.1475
63.2735 113.319 74.3919
62.9034 115.224 72.8168
62.5946 115.041 71.4398
64.9475 111.252 69.6676
66.0345 110.88 70.5148
66.3963 111.966 69.4582
64.2046 112.044 69.1412
66.6711 112.982 68.8816
75.2336 129.262 77.1505
75.9011 130.29 75.9294
76.0846 128.879 76.4134
76.5186 131.119 74.6423
75.5571 131.551 75.3636
74.3089 129.572 77.714
74.5149 128.231 78.0505
75.8817 127.584 76.5249
76.6145 128.414 75.5351
74.5466 131.693 76.0927
73.8376 130.578 77.3179
73.3289 131.652 76.7994
74.4708 126.94 78.1551
75.1457 126.573 77.2487
74.2537 125.62 77.9098
77.1775 128.934 74.5557
77.2247 130.455 74.0519
77.6757 129.441 73.3588
76.7254 129.586 68.1311
76.0749 128.362 67.567
77.0551 128.021 67.684
75.5577 127.182 66.9782
75.0956 128.452 67.4673
76.3415 130.998 68.1351
77.4011 130.663 68.6247
77.8608 127.512 67.9735
77.3563 126.56 67.0819
74.5777 129.357 67.7569
75.2433 130.838 67.8995
74.0415 130.396 67.684
78.0874 129.971 69.1576
78.1598 128.176 68.8578
78.4965 129.028 69.8538
76.6489 125.667 66.3356
75.588 126.036 66.2901
75.667 124.753 65.8988
70.7148 118.791 76.0968
71.4867 119.541 75.3601
70.7935 118.044 75.2742
72.2778 120.249 74.7596
72.2749 120.924 75.4786
70.7953 119.451 76.9186
70.0298 118.095 76.7733
70.1935 116.585 75.1658
70.8548 117.389 74.4836
72.277 121.492 76.2319
71.5738 120.657 77.0486
72.3113 122.034 77.1036
69.4297 116.798 76.7361
69.5203 115.951 75.8104
68.8625 115.414 76.6207
71.4792 118.229 73.8625
72.3404 119.732 74.0515
72.3107 119.241 73.2251
73.2104 118.651 68.5875
72.4144 117.786 68.1315
72.2339 117.211 69.0647
71.554 117.101 67.7734
72.4235 118.434 67.387
74.2171 119.93 68.0893
73.8755 119.537 69.0109
71.9753 116.756 69.9776
71.3825 115.799 69.5021
73.1861 119.611 67.0115
74.2537 120.32 67.3638
74.2292 120.829 66.4859
73.3093 119.238 69.8698
72.3117 117.767 70.3718
72.7658 118.957 70.7468
70.6734 115.221 69.0766
70.7109 115.974 68.1307
69.6739 114.874 68.664
68.5451 127.213 76.3174
67.693 126.531 75.6029
68.3674 127.792 75.2771
66.9331 125.808 74.9087
67.0698 125.289 75.8064
68.6869 126.624 77.3028
69.2702 127.863 77.0754
69.0149 128.969 74.9429
68.2771 128.267 74.2742
67.1582 124.682 76.5639
68.0468 125.381 77.3865
67.3958 124.003 77.3648
69.8453 129.042 76.755
69.7057 129.585 75.558
70.4683 130.239 76.2937
67.5996 127.488 73.7083
66.8919 126.159 74.0243
66.8988 126.582 73.0839
67.0703 126.456 67.7622
68.025 126.951 67.3012
67.8189 127.741 67.9946
69.1494 127.244 67.1651
68.4761 126.019 67.1198
66.4924 125.145 67.7299
66.3545 125.852 68.4111
67.8715 128.298 68.9148
68.6386 128.902 68.2661
67.8846 124.801 67.0693
66.7455 124.313 67.4301
67.2206 123.427 67.2124
66.4499 126.237 69.2673
67.2719 127.541 69.5661
66.6793 126.614 70.237
69.5204 129.278 67.8616
69.8432 128.316 67.2691
70.5902 129.526 67.5081
64.4483 116.464 76.6758
64.8754 116.193 77.6978
64.2803 115.055 76.7288
65.4412 116.019 78.6143
65.6457 117.39 78.3643
64.6926 117.802 76.5064
64.1004 116.866 75.6963
63.7066 114.113 75.6018
64.1605 113.747 76.7125
65.8509 118.591 78.0737
65.3339 118.806 77.0858
66.0763 119.871 77.7239
63.6622 116.292 74.8226
63.4226 114.721 74.6857
63.2385 115.665 73.8183
64.8604 113.722 77.6625
65.6056 114.992 78.6602
66.0589 113.998 78.1063
64.5774 115.544 67.8149
63.6899 115.85 67.8973
63.6157 114.327 68.2608
63.0893 116.436 68.3619
63.9337 117.34 67.7119
65.5628 116.776 67.4775
65.6042 115.458 67.8205
63.7997 113.043 68.6092
62.8013 113.445 69.0216
64.7269 118.332 67.326
65.6919 117.982 67.2136
65.8062 119.294 67.2419
65.9137 114.667 68.1303
64.975 113.254 68.5012
66.2746 113.746 68.4983
62.5081 114.359 69.6838
62.6772 116.054 69.2215
62.5372 115.521 70.4075
POLYGONS 1280  5120
3 164 162 163
3 163 44 164
3 162 43 163
3 164 42 162
3 166 165 163
3 163 43 166
3 165 44 163
3 166 14 165
3 168 167 162
3 162 42 168
3 167 43 162
3 168 13 167
3 170 169 164
3 164 44 170
3 169 42 164
3 170 12 169
3 173 171 172
3 172 46 173
3 171 43 172
3 173 45 171
3 167 174 172
3 172 43 167
3 174 46 172
3 167 13 174
3 175 166 171
3 171 45 175
3 166 43 171
3 175 14 166
3 177 176 173
3 173 46 177
3 176 45 173
3 177 4 176
3 180 178 179
3 179 48 180
3 178 42 179
3 180 47 178
3 169 181 179
3 179 42 169
3 181 48 179
3 169 12 181
3 182 168 178
3 178 47 182
3 168 42 178
3 182 13 168
3 184 183 180
3 180 48 184
3 183 47 180
3 184 8 183
3 187 185 186
3 186 50 187
3 185 44 186
3 187 49 185
3 165 188 186
3 186 44 165
3 188 50 186
3 165 14 188
3 189 170 185
3 185 49 189
3 170 44 185
3 189 12 170
3 191 190 187
3 187 50 191
3 190 49 187
3 191 7 190
3 194 192 193
3 193 53 194
3 192 52 193
3 194 51 192
3 196 195 193
3 193 52 196
3 195 53 193
3 196 16 195
3 198 197 192
3 192 51 198
3 197 52 192
3 198 14 197
3 200 199 194
3 194 53 200
3 199 51 194
3 200 15 199
3 203 201 202
3 202 45 203
3 201 52 202
3 203 54 201
3 197 175 202
3 202 52 197
3 175 45 202
3 197 14 175
3 204 196 201
3 201 54 204
3 196 52 201
3 204 16 196
3 176 205 203
3 203 45 176
3 205 54 203
3 176 4 205
3 208 206 207
3 207 55 208
3 206 51 207
3 208 50 206
3 199 209 207
3 207 51 199
3 209 55 207
3 199 15 209
3 188 198 206
3 206 50 188
3 198 51 206
3 188 14 198
3 210 191 208
3 208 55 210
3 191 50 208
3 210 7 191
3 213 211 212
3 212 57 213
3 211 53 212
3 213 56 211
3 195 214 212
3 212 53 195
3 214 57 212
3 195 16 214
3 215 200 211
3 211 56 215
3 200 53 211
3 215 15 200
3 217 216 213
3 213 57 217
3 216 56 213
3 217 9 216
3 220 218 219
3 219 60 220
3 218 59 219
3 220 58 218
3 222 221 219
3 219 59 222
3 221 60 219
3 222 19 221
3 224 223 218
3 218 58 224
3 223 59 218
3 224 18 223
3 226 225 220
3 220 60 226
3 225 58 220
3 226 17 225
3 229 227 228
3 228 62 229
3 227 59 228
3 229 61 227
3 223 230 228
3 228 59 223
3 230 62 228
3 223 18 230
3 231 222 227
3 227 61 231
3 222 59 227
3 231 19 222
3 233 232 229
3 229 62 233
3 232 61 229
3 233 5 232
3 236 234 235
3 235 64 236
3 234 58 235
3 236 63 234
3 225 237 235
3 235 58 225
3 237 64 235
3 225 17 237
3 238 224 234
3 234 63 238
3 224 58 234
3 238 18 224
3 240 239 236
3 236 64 240
3 239 63 236
3 240 6 239
3 243 241 242
3 242 66 243
3 241 60 242
3 243 65 241
3 221 244 242
3 242 60 221
3 244 66 242
3 221 19 244
3 245 226 241
3 241 65 245
3 226 60 241
3 245 17 226
3 247 246 243
3 243 66 247
3 246 65 243
3 247 11 246
3 250 248 249
3 249 69 250
3 248 68 249
3 250 67 248
3 252 251 249
3 249 68 252
3 251 69 249
3 252 18 251
3 254 253 248
3 248 67 254
3 253 68 248
3 254 21 253
3 256 255 250
3 250 69 256
3 255 67 250
3 256 20 255
3 259 257 258
3 258 70 259
3 257 68 258
3 259 62 257
3 253 260 258
3 258 68 253
3 260 70 258
3 253 21 260
3 230 252 257
3 257 62 230
3 252 68 257
3 230 18 252
3 261 233 259
3 259 70 261
3 233 62 259
3 261 5 233
3 264 262 263
3 263 72 264
3 262 67 263
3 264 71 262
3 255 265 263
3 263 67 255
3 265 72 263
3 255 20 265
3 266 254 262
3 262 71 266
3 254 67 262
3 266 21 254
3 268 267 264
3 264 72 268
3 267 71 264
3 268 10 267
3 271 269 270
3 270 63 271
3 269 69 270
3 271 73 269
3 251 238 270
3 270 69 251
3 238 63 270
3 251 18 238
3 272 256 269
3 269 73 272
3 256 69 269
3 272 20 256
3 239 273 271
3 271 63 239
3 273 73 271
3 239 6 273
3 276 274 275
3 275 76 276
3 274 75 275
3 276 74 274
3 278 277 275
3 275 75 278
3 277 76 275
3 278 24 277
3 280 279 274
3 274 74 280
3 279 75 274
3 280 23 279
3 282 281 276
3 276 76 282
3 281 74 276
3 282 22 281
3 285 283 284
3 284 78 285
3 283 75 284
3 285 77 283
3 279 286 284
3 284 75 279
3 286 78 284
3 279 23 286
3 287 278 283
3 283 77 287
3 278 75 283
3 287 24 278
3 289 288 285
3 285 78 289
3 288 77 285
3 289 0 288
3 292 290 291
3 291 80 292
3 290 74 291
3 292 79 290
3 281 293 291
3 291 74 281
3 293 80 291
3 281 22 293
3 294 280 290
3 290 79 294
3 280 74 290
3 294 23 280
3 296 295 292
3 292 80 296
3 295 79 292
3 296 4 295
3 299 297 298
3 298 82 299
3 297 76 298
3 299 81 297
3 277 300 298
3 298 76 277
3 300 82 298
3 277 24 300
3 301 282 297
3 297 81 301
3 282 76 297
3 301 22 282
3 303 302 299
3 299 82 303
3 302 81 299
3 303 3 302
3 306 304 305
3 305 85 306
3 304 84 305
3 306 83 304
3 308 307 305
3 305 84 308
3 307 85 305
3 308 26 307
3 310 309 304
3 304 83 310
3 309 84 304
3 310 24 309
3 312 311 306
3 306 85 312
3 311 83 306
3 312 25 311
3 315 313 314
3 314 77 315
3 313 84 314
3 315 86 313
3 309 287 314
3 314 84 309
3 287 77 314
3 309 24 287
3 316 308 313
3 313 86 316
3 308 84 313
3 316 26 308
3 288 317 315
3 315 77 288
3 317 86 315
3 288 0 317
3 320 318 319
3 319 87 320
3 318 83 319
3 320 82 318
3 311 321 319
3 319 83 311
3 321 87 319
3 311 25 321
3 300 310 318
3 318 82 300
3 310 83 318
3 300 24 310
3 322 303 320
3 320 87 322
3 303 82 320
3 322 3 303
3 325 323 324
3 324 89 325
3 323 85 324
3 325 88 323
3 307 326 324
3 324 85 307
3 326 89 324
3 307 26 326
3 327 312 323
3 323 88 327
3 312 85 323
3 327 25 312
3 329 328 325
3 325 89 329
3 328 88 325
3 329 5 328
3 332 330 331
3 331 92 332
3 330 91 331
3 332 90 330
3 334 333 331
3 331 91 334
3 333 92 331
3 334 29 333
3 336 335 330
3 330 90 336
3 335 91 330
3 336 28 335
3 338 337 332
3 332 92 338
3 337 90 332
3 338 27 337
3 341 339 340
3 340 94 341
3 339 91 340
3 341 93 339
3 335 342 340
3 340 91 335
3 342 94 340
3 335 28 342
3 343 334 339
3 339 93 343
3 334 91 339
3 343 29 334
3 345 344 341
3 341 94 345
3 344 93 341
3 345 2 344
3 348 346 347
3 347 96 348
3 346 90 347
3 348 95 346
3 337 349 347
3 347 90 337
3 349 96 347
3 337 27 349
3 350 336 346
3 346 95 350
3 336 90 346
3 350 28 336
3 352 351 348
3 348 96 352
3 351 95 348
3 352 7 351
3 355 353 354
3 354 98 355
3 353 92 354
3 355 97 353
3 333 356 354
3 354 92 333
3 356 98 354
3 333 29 356
3 357 338 353
3 353 97 357
3 338 92 353
3 357 27 338
3 359 358 355
3 355 98 359
3 358 97 355
3 359 1 358
3 362 360 361
3 361 101 362
3 360 100 361
3 362 99 360
3 364 363 361
3 361 100 364
3 363 101 361
3 364 31 363
3 366 365 360
3 360 99 366
3 365 100 360
3 366 29 365
3 368 367 362
3 362 101 368
3 367 99 362
3 368 30 367
3 371 369 370
3 370 93 371
3 369 100 370
3 371 102 369
3 365 343 370
3 370 100 365
3 343 93 370
3 365 29 343
3 372 364 369
3 369 102 372
3 364 100 369
3 372 31 364
3 344 373 371
3 371 93 344
3 373 102 371
3 344 2 373
3 376 374 375
3 375 103 376
3 374 99 375
3 376 98 374
3 367 377 375
3 375 99 367
3 377 103 375
3 367 30 377
3 356 366 374
3 374 98 356
3 366 99 374
3 356 29 366
3 378 359 376
3 376 103 378
3 359 98 376
3 378 1 359
3 381 379 380
3 380 105 381
3 379 101 380
3 381 104 379
3 363 382 380
3 380 101 363
3 382 105 380
3 363 31 382
3 383 368 379
3 379 104 383
3 368 101 379
3 383 30 368
3 385 384 381
3 381 105 385
3 384 104 381
3 385 6 384
3 388 386 387
3 387 108 388
3 386 107 387
3 388 106 386
3 390 389 387
3 387 107 390
3 389 108 387
3 390 34 389
3 392 391 386
3 386 106 392
3 391 107 386
3 392 33 391
3 394 393 388
3 388 108 394
3 393 106 388
3 394 32 393
3 397 395 396
3 396 110 397
3 395 107 396
3 397 109 395
3 391 398 396
3 396 107 391
3 398 110 396
3 391 33 398
3 399 390 395
3 395 109 399
3 390 107 395
3 399 34 390
3 401 400 397
3 397 110 401
3 400 109 397
3 401 8 400
3 404 402 403
3 403 112 404
3 402 106 403
3 404 111 402
3 393 405 403
3 403 106 393
3 405 112 403
3 393 32 405
3 406 392 402
3 402 111 406
3 392 106 402
3 406 33 392
3 408 407 404
3 404 112 408
3 407 111 404
3 408 0 407
3 411 409 410
3 410 114 411
3 409 108 410
3 411 113 409
3 389 412 410
3 410 108 389
3 412 114 410
3 389 34 412
3 413 394 409
3 409 113 413
3 394 108 409
3 413 32 394
3 415 414 411
3 411 114 415
3 414 113 411
3 415 11 414
3 418 416 417
3 417 117 418
3 416 116 417
3 418 115 416
3 420 419 417
3 417 116 420
3 419 117 417
3 420 36 419
3 422 421 416
3 416 115 422
3 421 116 416
3 422 34 421
3 424 423 418
3 418 117 424
3 423 115 418
3 424 35 423
3 427 425 426
3 426 109 427
3 425 116 426
3 427 118 425
3 421 399 426
3 426 116 421
3 399 109 426
3 421 34 399
3 428 420 425
3 425 118 428
3 420 116 425
3 428 36 420
3 400 429 427
3 427 109 400
3 429 118 427
3 400 8 429
3 432 430 431
3 431 119 432
3 430 115 431
3 432 114 430
3 423 433 431
3 431 115 423
3 433 119 431
3 423 35 433
3 412 422 430
3 430 114 412
3 422 115 430
3 412 34 422
3 434 415 432
3 432 119 434
3 415 114 432
3 434 11 415
3 437 435 436
3 436 121 437
3 435 117 436
3 437 120 435
3 419 438 436
3 436 117 419
3 438 121 436
3 419 36 438
3 439 424 435
3 435 120 439
3 424 117 435
3 439 35 424
3 441 440 437
3 437 121 441
3 440 120 437
3 441 1 440
3 444 442 443
3 443 124 444
3 442 123 443
3 444 122 442
3 446 445 443
3 443 123 446
3 445 124 443
3 446 39 445
3 448 447 442
3 442 122 448
3 447 123 442
3 448 38 447
3 450 449 444
3 444 124 450
3 449 122 444
3 450 37 449
3 453 451 452
3 452 126 453
3 451 123 452
3 453 125 451
3 447 454 452
3 452 123 447
3 454 126 452
3 447 38 454
3 455 446 451
3 451 125 455
3 446 123 451
3 455 39 446
3 457 456 453
3 453 126 457
3 456 125 453
3 457 9 456
3 460 458 459
3 459 128 460
3 458 122 459
3 460 127 458
3 449 461 459
3 459 122 449
3 461 128 459
3 449 37 461
3 462 448 458
3 458 127 462
3 448 122 458
3 462 38 448
3 464 463 460
3 460 128 464
3 463 127 460
3 464 10 463
3 467 465 466
3 466 130 467
3 465 124 466
3 467 129 465
3 445 468 466
3 466 124 445
3 468 130 466
3 445 39 468
3 469 450 465
3 465 129 469
3 450 124 465
3 469 37 450
3 471 470 467
3 467 130 471
3 470 129 467
3 471 3 470
3 474 472 473
3 473 133 474
3 472 132 473
3 474 131 472
3 476 475 473
3 473 132 476
3 475 133 473
3 476 38 475
3 478 477 472
3 472 131 478
3 477 132 472
3 478 41 477
3 480 479 474
3 474 133 480
3 479 131 474
3 480 40 479
3 483 481 482
3 482 134 483
3 481 132 482
3 483 126 481
3 477 484 482
3 482 132 477
3 484 134 482
3 477 41 484
3 454 476 481
3 481 126 454
3 476 132 481
3 454 38 476
3 485 457 483
3 483 134 485
3 457 126 483
3 485 9 457
3 488 486 487
3 487 136 488
3 486 131 487
3 488 135 486
3 479 489 487
3 487 131 479
3 489 136 487
3 479 40 489
3 490 478 486
3 486 135 490
3 478 131 486
3 490 41 478
3 492 491 488
3 488 136 492
3 491 135 488
3 492 2 491
3 495 493 494
3 494 127 495
3 493 133 494
3 495 137 493
3 475 462 494
3 494 133 475
3 462 127 494
3 475 38 462
3 496 480 493
3 493 137 496
3 480 133 493
3 496 40 480
3 463 497 495
3 495 127 463
3 497 137 495
3 463 10 497
3 500 498 499
3 499 140 500
3 498 139 499
3 500 138 498
3 502 501 499
3 499 139 502
3 501 140 499
3 502 33 501
3 504 503 498
3 498 138 504
3 503 139 498
3 504 13 503
3 506 505 500
3 500 140 506
3 505 138 500
3 506 23 505
3 509 507 508
3 508 47 509
3 507 139 508
3 509 110 507
3 503 182 508
3 508 139 503
3 182 47 508
3 503 13 182
3 398 502 507
3 507 110 398
3 502 139 507
3 398 33 502
3 183 401 509
3 509 47 183
3 401 110 509
3 183 8 401
3 512 510 511
3 511 79 512
3 510 138 511
3 512 46 510
3 505 294 511
3 511 138 505
3 294 79 511
3 505 23 294
3 174 504 510
3 510 46 174
3 504 138 510
3 174 13 504
3 295 177 512
3 512 79 295
3 177 46 512
3 295 4 177
3 515 513 514
3 514 111 515
3 513 140 514
3 515 78 513
3 501 406 514
3 514 140 501
3 406 111 514
3 501 33 406
3 286 506 513
3 513 78 286
3 506 140 513
3 286 23 506
3 407 289 515
3 515 111 407
3 289 78 515
3 407 0 289
3 518 516 517
3 517 143 518
3 516 142 517
3 518 141 516
3 520 519 517
3 517 142 520
3 519 143 517
3 520 19 519
3 522 521 516
3 516 141 522
3 521 142 516
3 522 32 521
3 524 523 518
3 518 143 524
3 523 141 518
3 524 26 523
3 527 525 526
3 526 113 527
3 525 142 526
3 527 66 525
3 521 413 526
3 526 142 521
3 413 113 526
3 521 32 413
3 244 520 525
3 525 66 244
3 520 142 525
3 244 19 520
3 414 247 527
3 527 113 414
3 247 66 527
3 414 11 247
3 530 528 529
3 529 86 530
3 528 141 529
3 530 112 528
3 523 316 529
3 529 141 523
3 316 86 529
3 523 26 316
3 405 522 528
3 528 112 405
3 522 141 528
3 405 32 522
3 317 408 530
3 530 86 317
3 408 112 530
3 317 0 408
3 533 531 532
3 532 61 533
3 531 143 532
3 533 89 531
3 519 231 532
3 532 143 519
3 231 61 532
3 519 19 231
3 326 524 531
3 531 89 326
3 524 143 531
3 326 26 524
3 232 329 533
3 533 61 232
3 329 89 533
3 232 5 329
3 536 534 535
3 535 146 536
3 534 145 535
3 536 144 534
3 538 537 535
3 535 145 538
3 537 146 535
3 538 22 537
3 540 539 534
3 534 144 540
3 539 145 534
3 540 16 539
3 542 541 536
3 536 146 542
3 541 144 536
3 542 39 541
3 545 543 544
3 544 54 545
3 543 145 544
3 545 80 543
3 539 204 544
3 544 145 539
3 204 54 544
3 539 16 204
3 293 538 543
3 543 80 293
3 538 145 543
3 293 22 538
3 205 296 545
3 545 54 205
3 296 80 545
3 205 4 296
3 548 546 547
3 547 125 548
3 546 144 547
3 548 57 546
3 541 455 547
3 547 144 541
3 455 125 547
3 541 39 455
3 214 540 546
3 546 57 214
3 540 144 546
3 214 16 540
3 456 217 548
3 548 125 456
3 217 57 548
3 456 9 217
3 551 549 550
3 550 81 551
3 549 146 550
3 551 130 549
3 537 301 550
3 550 146 537
3 301 81 550
3 537 22 301
3 468 542 549
3 549 130 468
3 542 146 549
3 468 39 542
3 302 471 551
3 551 81 302
3 471 130 551
3 302 3 471
3 554 552 553
3 553 149 554
3 552 148 553
3 554 147 552
3 556 555 553
3 553 148 556
3 555 149 553
3 556 21 555
3 558 557 552
3 552 147 558
3 557 148 552
3 558 25 557
3 560 559 554
3 554 149 560
3 559 147 554
3 560 37 559
3 563 561 562
3 562 88 563
3 561 148 562
3 563 70 561
3 557 327 562
3 562 148 557
3 327 88 562
3 557 25 327
3 260 556 561
3 561 70 260
3 556 148 561
3 260 21 556
3 328 261 563
3 563 88 328
3 261 70 563
3 328 5 261
3 566 564 565
3 565 129 566
3 564 147 565
3 566 87 564
3 559 469 565
3 565 147 559
3 469 129 565
3 559 37 469
3 321 558 564
3 564 87 321
3 558 147 564
3 321 25 558
3 470 322 566
3 566 129 470
3 322 87 566
3 470 3 322
3 569 567 568
3 568 71 569
3 567 149 568
3 569 128 567
3 555 266 568
3 568 149 555
3 266 71 568
3 555 21 266
3 461 560 567
3 567 128 461
3 560 149 567
3 461 37 560
3 267 464 569
3 569 71 267
3 464 128 569
3 267 10 464
3 572 570 571
3 571 152 572
3 570 151 571
3 572 150 570
3 574 573 571
3 571 151 574
3 573 152 571
3 574 27 573
3 576 575 570
3 570 150 576
3 575 151 570
3 576 12 575
3 578 577 572
3 572 152 578
3 577 150 572
3 578 36 577
3 581 579 580
3 580 49 581
3 579 151 580
3 581 96 579
3 575 189 580
3 580 151 575
3 189 49 580
3 575 12 189
3 349 574 579
3 579 96 349
3 574 151 579
3 349 27 574
3 190 352 581
3 581 49 190
3 352 96 581
3 190 7 352
3 584 582 583
3 583 118 584
3 582 150 583
3 584 48 582
3 577 428 583
3 583 150 577
3 428 118 583
3 577 36 428
3 181 576 582
3 582 48 181
3 576 150 582
3 181 12 576
3 429 184 584
3 584 118 429
3 184 48 584
3 429 8 184
3 587 585 586
3 586 97 587
3 585 152 586
3 587 121 585
3 573 357 586
3 586 152 573
3 357 97 586
3 573 27 357
3 438 578 585
3 585 121 438
3 578 152 585
3 438 36 578
3 358 441 587
3 587 97 358
3 441 121 587
3 358 1 441
3 590 588 589
3 589 155 590
3 588 154 589
3 590 153 588
3 592 591 589
3 589 154 592
3 591 155 589
3 592 17 591
3 594 593 588
3 588 153 594
3 593 154 588
3 594 30 593
3 596 595 590
3 590 155 596
3 595 153 590
3 596 35 595
3 599 597 598
3 598 104 599
3 597 154 598
3 599 64 597
3 593 383 598
3 598 154 593
3 383 104 598
3 593 30 383
3 237 592 597
3 597 64 237
3 592 154 597
3 237 17 592
3 384 240 599
3 599 104 384
3 240 64 599
3 384 6 240
3 602 600 601
3 601 120 602
3 600 153 601
3 602 103 600
3 595 439 601
3 601 153 595
3 439 120 601
3 595 35 439
3 377 594 600
3 600 103 377
3 594 153 600
3 377 30 594
3 440 378 602
3 602 120 440
3 378 103 602
3 440 1 378
3 605 603 604
3 604 65 605
3 603 155 604
3 605 119 603
3 591 245 604
3 604 155 591
3 245 65 604
3 591 17 245
3 433 596 603
3 603 119 433
3 596 155 603
3 433 35 596
3 246 434 605
3 605 65 246
3 434 119 605
3 246 11 434
3 608 606 607
3 607 158 608
3 606 157 607
3 608 156 606
3 610 609 607
3 607 157 610
3 609 158 607
3 610 15 609
3 612 611 606
3 606 156 612
3 611 157 606
3 612 28 611
3 614 613 608
3 608 158 614
3 613 156 608
3 614 41 613
3 617 615 616
3 616 95 617
3 615 157 616
3 617 55 615
3 611 350 616
3 616 157 611
3 350 95 616
3 611 28 350
3 209 610 615
3 615 55 209
3 610 157 615
3 209 15 610
3 351 210 617
3 617 95 351
3 210 55 617
3 351 7 210
3 620 618 619
3 619 135 620
3 618 156 619
3 620 94 618
3 613 490 619
3 619 156 613
3 490 135 619
3 613 41 490
3 342 612 618
3 618 94 342
3 612 156 618
3 342 28 612
3 491 345 620
3 620 135 491
3 345 94 620
3 491 2 345
3 623 621 622
3 622 56 623
3 621 158 622
3 623 134 621
3 609 215 622
3 622 158 609
3 215 56 622
3 609 15 215
3 484 614 621
3 621 134 484
3 614 158 621
3 484 41 614
3 216 485 623
3 623 56 216
3 485 134 623
3 216 9 485
3 626 624 625
3 625 161 626
3 624 160 625
3 626 159 624
3 628 627 625
3 625 160 628
3 627 161 625
3 628 31 627
3 630 629 624
3 624 159 630
3 629 160 624
3 630 20 629
3 632 631 626
3 626 161 632
3 631 159 626
3 632 40 631
3 635 633 634
3 634 73 635
3 633 160 634
3 635 105 633
3 629 272 634
3 634 160 629
3 272 73 634
3 629 20 272
3 382 628 633
3 633 105 382
3 628 160 633
3 382 31 628
3 273 385 635
3 635 73 273
3 385 105 635
3 273 6 385
3 638 636 637
3 637 137 638
3 636 159 637
3 638 72 636
3 631 496 637
3 637 159 631
3 496 137 637
3 631 40 496
3 265 630 636
3 636 72 265
3 630 159 636
3 265 20 630
3 497 268 638
3 638 137 497
3 268 72 638
3 497 10 268
3 641 639 640
3 640 102 641
3 639 161 640
3 641 136 639
3 627 372 640
3 640 161 627
3 372 102 640
3 627 31 372
3 489 632 639
3 639 136 489
3 632 161 639
3 489 40 632
3 373 492 641
3 641 102 373
3 492 136 641
3 373 2 492
