# Supplementary material for: Subcortical shape biomarkers reveal limbic and basal ganglia damage in anti-LGI1 encephalitis
Source: Front Immunol. 2025 Jul 4;16:1623577. doi: 10.3389/fimmu.2025.1623577 (PMC12270846; doi:10.3389/fimmu.2025.1623577)
Supplement: Supplementary file 1 [file DataSheet1.zip › raw data/wmN03-R_Puta_first.vtk]

# vtk DataFile Version 3.0
this file was written using fslvtkio
ASCII
DATASET POLYDATA
POINTS 642 float
70.4792 132.702 74.1379
62.6376 139.646 68.7808
57.3415 122.573 70.9169
64.7711 117.017 77.0005
66.6023 124.567 86.5246
67.4892 127.983 67.2337
63.9556 129.966 63.5103
59.881 129.542 80.6091
67.2673 141.876 78.0552
59.7844 112.202 81.0328
59.6435 110.925 65.9072
74.7674 141.51 62.732
62.9047 137.053 81.5107
66.9935 133.841 84.3769
62.0974 126.713 86.9423
59.2627 120.728 82.1529
63.2219 116.773 87.5445
70.6432 136.939 60.6145
66.5986 128.328 64.2571
76.9264 133.117 61.9212
60.0109 118.092 63.2333
63.1183 117.369 66.7874
66.3186 118.485 82.7987
69.5891 129.116 81.1679
66.945 125.581 76.0078
63.7951 121.352 71.745
70.6506 131.762 68.9802
60.6433 136.101 75.1914
57.8999 125.634 76.0712
59.5272 131.691 69.3697
64.4185 136.884 64.0724
59.3367 124.876 66.1273
75.1983 137.724 67.8273
70.3564 138.044 75.89
70.9881 145.258 69.3364
68.3194 144.084 64.216
64.6604 144.026 73.2961
62.8304 111.538 72.8036
58.8394 107.247 73.5998
63.1445 109.31 81.1571
57.9656 114.735 68.4869
57.7956 116.031 75.6943
64.6398 136.044 84.3207
64.4633 130.658 87.079
62.3938 131.911 84.6711
64.4233 125.566 88.227
67.0643 129.431 85.822
67.1689 138.045 81.4283
64.7948 140.584 80.7502
61.5006 133.405 81.0612
60.8151 128.434 83.8136
60.4724 123.855 84.8574
62.3691 121.749 87.9388
60.9292 118.806 85.2954
65.1603 120.413 87.8993
59.2193 125.198 81.5738
59.5288 116.599 81.755
61.189 114.442 84.5737
69.5806 132.953 61.1988
72.1919 131.736 62.1312
73.8848 134.844 59.9387
72.3647 131.381 64.5473
67.1374 128.098 65.5974
65.4137 128.967 63.4363
67.2383 134.044 61.9408
73.0728 139.462 60.9563
77.1088 136.907 61.7856
62.1138 117.353 63.695
63.6628 122.181 66.15
62.7153 122.96 64.9561
63.9914 123.123 67.6025
61.8386 113.77 65.5666
58.9557 114.141 62.3229
62.0393 124.594 64.5408
68.2559 123.833 82.1504
68.8871 126.52 78.7636
67.3734 121.927 79.6144
68.6024 129.208 75.2206
70.1472 130.794 77.8068
68.3527 127.111 84.085
66.9086 121.562 84.9428
66.0328 117.83 79.6545
65.6711 121.621 76.7014
65.321 124.217 73.6638
67.7289 129.003 72.633
66.767 127.233 70.6543
70.6395 132.747 71.1812
64.0134 119.638 74.4603
65.0647 124.916 69.4568
69.577 130.098 67.7962
59.0389 130.882 75.6339
58.327 129.027 72.818
59.721 133.758 72.4401
58.2469 127.254 70.026
57.6337 124.285 73.4323
58.7488 127.717 78.4214
60.3876 133.061 77.9184
61.1759 138.223 72.0581
60.9433 135.867 69.1063
61.7297 134.299 66.7706
59.4339 128.723 67.3655
61.7132 131.37 65.3311
58.0729 123.594 68.3159
63.5304 138.634 66.116
64.2772 133.428 63.6513
61.5228 127.632 64.8736
72.6092 138.617 71.5165
70.7838 141.868 72.2292
73.5054 141.812 68.2199
68.7486 144.104 73.6383
68.9088 140.119 76.8841
71.1211 135.11 75.1206
72.9855 135.436 71.3871
76.1243 139.549 65.0706
73.2537 144.472 65.4856
69.9459 146.657 66.2333
67.6223 146.554 71.7339
66.2106 145.227 68.4534
65.7167 144.079 76.4877
71.6422 143.745 62.4356
65.2075 142.338 66.7384
63.6493 141.944 70.8907
61.3048 107.484 72.8439
61.1246 105.782 78.5294
63.1696 109.559 76.9421
61.2019 109.736 82.9295
59.5287 109.278 77.8747
58.8295 108.066 68.9145
61.6718 111.267 69.2769
63.5241 114.533 75.1677
64.4037 113.209 79.0015
57.6295 114.945 72.1289
58.3257 111.161 74.9186
57.9643 110.451 70.4823
58.5972 114.072 78.4431
57.2564 119.488 73.3357
57.3138 118.911 69.7241
57.8188 112.805 65.6023
68.7102 131.792 82.914
68.7109 136.16 80.2021
70.0794 133.949 78.6372
74.336 134.332 68.6926
77.3088 135.107 65.2749
74.639 132.431 65.761
63.2385 112.279 84.7866
65.4337 117.079 85.685
64.5966 114.051 81.9213
62.8994 116.393 72.6474
63.2328 120.098 69.4147
62.6833 114.683 69.6546
63.471 141.045 77.5078
61.7978 137.003 78.2616
62.387 140.358 74.384
66.4393 140.647 64.0055
67.1935 137.2 61.9874
69.6564 140.826 61.7095
57.609 120.95 76.0041
58.2754 123.122 79.2549
58.3357 118.356 78.8202
58.398 116.798 64.998
59.9434 122.068 65.061
57.8242 119.666 66.9869
64.4543 133.337 85.9448
63.2031 131.502 86.175
63.3845 134.059 84.7837
62.2053 129.448 85.9919
63.1079 128.986 87.2529
65.682 132.35 85.987
65.7517 134.718 84.815
63.5559 136.38 83.171
62.6662 134.414 83.3379
64.4317 128.411 87.9202
65.8776 130.058 86.6675
65.6108 127.549 87.2186
66.8989 131.694 85.2597
63.2049 126.51 87.9344
65.5917 125.07 87.4554
66.662 127.087 86.3185
66.0067 137.091 83.3193
64.5938 138.193 82.6627
65.9872 139.266 81.7533
63.7761 138.858 81.2109
67.0102 135.961 83.0409
67.1964 140.024 80.0094
66.208 141.252 79.9764
61.9814 132.866 82.8078
61.6179 130.318 84.3182
61.1548 130.954 82.5029
61.3795 127.751 85.4489
62.2599 135.166 81.5465
60.7125 131.39 80.941
60.3894 129.052 82.1963
61.2928 122.877 86.5119
61.6621 120.268 86.7171
60.6269 121.351 85.3145
61.9804 117.828 86.6478
62.6861 119.306 88.1712
62.1311 124.228 87.5369
61.2463 125.293 85.9526
59.9409 122.128 83.7183
60.0426 120.006 83.9162
63.6302 121.116 88.4934
63.2517 123.951 88.3055
64.806 123.078 88.1907
64.16 118.683 88.2281
65.8557 122.524 87.3224
60.554 126.263 84.4435
59.8916 124.479 83.2631
59.8577 126.913 82.6982
59.3054 122.942 82.1219
59.4338 127.464 81.1436
60.0946 117.887 83.52
61.1561 116.744 84.9944
60.3755 115.599 83.2197
62.1315 115.482 86.2206
59.396 118.768 82.1009
59.7354 114.416 81.5412
60.4236 113.375 82.8112
70.3738 131.952 61.924
73.0889 132.855 60.8518
71.5477 133.594 60.3582
75.4169 133.906 60.3165
74.8659 132.346 61.5432
69.3616 130.574 63.129
68.5265 130.846 62.6188
70.2287 134.915 60.5963
72.2733 135.711 60.1399
72.852 131.48 63.1221
69.9273 130.292 63.8311
70.0857 130.296 64.7912
67.0334 128.27 64.8412
75.0981 132.073 63.1907
69.5376 130.006 65.8658
67.3096 128.145 66.3331
67.5592 131.187 62.3179
68.4636 133.595 61.3771
66.6032 131.665 62.1972
68.8628 135.742 61.1186
66.157 128.738 63.691
64.7339 129.433 63.4146
65.4504 131.953 62.3827
73.8565 136.975 60.1949
75.7714 135.896 60.3061
75.1387 137.88 60.8376
77.3412 134.863 61.3934
72.0639 138.053 60.4589
74.3086 140.2 61.5972
76.0036 138.995 62.0615
62.8997 119.815 65.3221
63.4567 123.272 65.7609
62.0654 119.966 64.5988
64.6048 125.675 64.7349
65.0362 125.456 65.3419
63.3564 119.278 66.2519
62.8581 117.321 64.942
61.0712 117.491 62.9679
61.2073 119.994 64.1635
65.2601 125.38 66.0063
63.6357 121.908 66.8234
65.3484 125.177 66.7572
63.2139 119.808 67.5762
65.7635 125.915 67.4167
62.0234 115.381 64.1394
60.9019 115.487 62.501
60.6469 113.778 63.6672
59.2574 115.909 61.8674
62.7258 115.486 65.9679
60.7261 112.351 65.5068
59.2524 112.477 63.8572
62.2986 123.448 64.7236
64.3245 126.358 64.2785
63.6341 126.766 64.0608
60.9931 121.307 64.5758
63.0505 127.387 64.2122
68.851 125.25 80.4727
68.1032 124.344 79.132
67.9476 122.799 80.8718
67.3199 123.769 78.0056
67.8946 125.68 77.5421
69.4441 127.5 80.1911
69.0715 126.363 81.6832
67.4045 121.302 82.4137
67.0789 120.338 81.2975
68.7178 127.615 77.0871
69.6241 128.552 78.4987
69.4666 129.556 76.6892
69.9626 129.912 79.5611
67.8184 127.301 75.7379
69.5883 130.833 74.7867
70.1558 131.516 75.9976
68.4437 125.501 83.0825
67.5551 122.715 83.5173
67.5937 124.446 84.5471
66.7542 120.057 83.8166
69.0567 127.992 82.6187
67.4459 126.092 85.4269
66.8045 123.137 85.8253
66.7941 119.85 79.8082
66.6092 121.798 78.1457
66.1404 119.678 78.1552
66.4454 123.576 76.5894
66.265 118.131 81.3014
65.5049 117.582 78.145
65.2012 119.522 76.8304
66.3429 126.591 73.4621
67.0458 128.166 71.7185
65.7868 125.776 72.2351
68.3249 129.451 70.0998
68.8011 130.278 70.8295
67.1555 127.292 74.3
66.1743 125.102 74.8176
64.7065 123.36 72.4433
65.2748 124.786 71.2864
69.0841 130.95 71.8298
68.1225 129.096 73.9433
69.3602 131.067 73.2619
70.5321 132.226 70.0649
70.4298 132.643 72.7956
65.5017 123.142 75.2882
64.5415 122.213 73.9502
64.8568 120.897 75.4198
63.9325 120.805 73.0227
64.4201 118.416 75.7899
65.95 126.153 70.0454
68.0152 128.847 69.276
67.3172 127.785 68.6702
70.1937 131.003 68.3821
64.2716 123.087 70.6492
66.1558 126.49 68.3158
68.5913 129.061 67.3847
58.5391 130.024 74.2336
58.9513 131.416 72.5788
59.3492 132.411 74.0293
59.4185 132.558 71.0401
58.7986 130.57 71.199
58.081 127.639 74.5701
58.3576 128.428 75.7546
59.825 133.392 75.2644
59.9872 134.679 73.9501
58.2684 128.322 71.4227
57.8521 126.746 73.2204
57.7147 125.979 71.7449
57.7309 125.164 74.7355
58.6629 129.632 69.8627
57.7039 125.063 70.4044
57.4634 123.741 71.9716
58.7601 129.294 77.0266
59.6751 132.075 76.7237
59.3864 130.554 78.1631
60.4169 134.558 76.4779
58.2385 126.779 77.1553
59.2387 128.812 79.476
60.1675 131.379 79.3464
60.3396 135.968 72.4083
60.0638 134.741 70.8158
60.7593 136.93 70.6595
60.1772 133.718 69.4748
60.7979 137.131 73.6908
61.7099 138.837 70.324
61.5957 137.769 68.9071
60.3413 131.622 67.195
60.3462 130.039 66.3457
61.6118 132.775 66.0878
60.5688 128.52 65.7985
59.5651 127.057 66.5749
59.4128 130.433 68.247
60.4324 132.982 67.9885
62.9272 135.397 65.4401
62.9431 133.966 64.9656
58.7254 126.317 67.6514
58.7258 128.284 68.6931
58.1204 125.603 69.0067
58.6914 124.274 67.1349
57.636 123.11 69.6044
61.1771 134.984 67.9533
62.641 136.41 66.4355
62.0801 137.208 67.5273
63.9278 137.653 65.0799
63.0014 139.089 67.4853
62.9459 132.557 64.4608
61.5464 129.514 64.9139
62.8422 130.765 64.1108
60.3719 126.418 65.4958
64.2729 135.249 63.7717
64.1119 131.61 63.3263
62.7503 128.881 64.1535
71.8021 140.266 71.9355
72.1502 141.949 70.1962
73.181 140.268 69.9826
72.302 143.571 68.7915
71.0011 143.529 70.6378
70.7121 140.078 73.8462
71.367 138.762 73.5429
73.9028 138.642 69.5433
74.4003 139.915 68.1793
69.7889 143.09 72.8
69.7487 141.146 74.4842
68.8127 142.192 75.2287
69.7295 139.238 76.1582
69.9266 144.845 71.4418
67.8558 143.105 75.9093
68.0488 140.883 77.6239
71.7783 137.133 73.4024
72.9271 137.041 71.5292
71.9162 135.222 73.3167
74.0811 136.977 69.7354
70.9821 136.904 75.1771
70.9426 133.664 74.863
71.6724 134.03 72.7126
74.8881 140.833 66.5984
73.5212 143.105 66.8488
74.8948 142.098 65.0945
72.3001 144.994 67.4375
75.6917 138.615 66.526
75.9331 140.536 63.6279
74.1581 143.338 63.8771
68.8189 147.024 68.9523
66.9502 146.437 69.8159
67.9206 146.414 67.3974
65.5023 145.065 70.7753
65.9064 145.792 72.4104
69.3597 146.228 70.6
70.6712 146.488 68.1224
68.8398 145.751 65.1395
67.2589 145.068 66.2983
66.6135 145.687 74.0604
68.4292 145.493 72.881
67.2857 144.38 75.4069
65.1926 144.379 74.7914
66.5386 143.134 77.7342
71.812 146.125 66.0293
70.6879 145.751 64.1501
72.6602 144.742 63.761
69.9358 144.358 63.3039
73.2964 142.7 62.2312
65.8108 143.753 67.6268
64.868 143.77 69.803
64.2129 142.211 68.809
64.2935 143.429 71.7954
66.7427 143.54 65.5787
63.964 140.941 67.8473
63.0262 140.69 69.8893
61.5272 106.236 75.5729
62.5393 107.211 77.5586
62.3895 108.01 75.2807
63.0552 109.018 79.0259
62.5622 106.852 79.9874
59.8685 106.11 76.1649
60.0813 106.317 73.2169
62.237 109.186 72.9517
62.9588 110.091 74.7737
61.0358 107.3 80.8306
60.028 107.43 78.3846
60.2627 109.121 80.5021
59.1754 107.851 75.9904
62.272 108.578 82.285
60.4506 110.959 81.8762
59.4861 110.655 79.5217
60.2926 107.535 70.8746
61.5631 109.429 70.8818
60.4647 109.37 68.692
62.2598 111.236 71.2033
58.6524 107.005 70.9541
59.1525 109.42 66.8436
60.9522 111.314 67.4525
63.5063 111.763 75.9151
63.7722 111.265 78.0433
64.1925 113.571 76.9382
63.6874 111.105 79.9799
63.3266 112.399 74.3305
64.1345 115.958 76.0645
64.9153 115.114 77.8869
57.8571 112.668 73.2845
58.226 110.547 72.6671
57.7783 112.498 71.4124
58.2922 108.578 71.8769
58.629 109.106 74.3668
57.9417 113.404 75.1293
57.6835 115.037 73.8986
57.7498 114.606 70.3657
57.8339 112.521 69.4451
58.8913 110.165 76.4288
58.343 112.597 76.6697
58.8627 111.71 78.3138
58.1098 114.764 76.8388
59.1861 113.166 79.8583
57.4479 117.157 72.7975
57.441 116.911 70.9379
57.2013 119.227 71.559
57.697 116.659 69.2957
57.5409 117.423 74.4193
57.0678 121.263 72.2085
57.0971 120.821 70.3158
57.7323 111.444 68.0013
58.0322 109.042 69.7306
57.6898 109.903 66.9549
57.9557 113.442 67.2478
58.0778 111.42 64.8949
68.7575 133.989 81.6533
69.4779 135.047 79.389
69.4154 132.779 80.7997
70.2809 136.062 77.2553
69.5617 137.132 78.0551
67.8937 135.021 82.3252
67.954 132.933 83.645
69.3557 130.73 81.9038
69.8063 131.591 80.1246
68.9293 138.197 78.4146
67.9117 137.023 80.8488
68.091 139.155 79.2425
68.0249 130.837 84.4427
68.8002 129.52 83.3707
67.8574 128.38 84.9582
70.2806 132.254 78.4433
70.6206 134.726 76.8184
70.531 132.941 76.5733
75.7884 134.426 67.3279
76.4607 133.346 65.6787
74.0493 133.091 67.4985
76.3367 132.419 64.0435
77.6607 134.046 63.483
76.3806 136.165 66.7527
75.1142 136.063 68.4347
72.6033 132.896 68.6514
72.6137 132.247 67.356
77.5835 135.918 63.4529
76.8711 137.255 65.5258
76.8139 138.271 63.657
73.8849 135.19 69.8848
72.5721 133.488 69.7812
72.1069 133.958 71.1602
71.7181 131.602 66.8062
73.5752 131.931 64.9798
70.4271 130.779 66.2962
64.3913 114.619 85.1615
65.059 115.435 83.699
63.962 112.896 83.2637
65.5129 116.26 82.3124
65.8631 117.639 84.2039
64.4936 116.556 86.8779
63.3711 114.321 86.3621
63.1991 110.459 83.1631
63.7818 111.578 81.6119
66.184 119.288 85.2671
65.3666 118.571 87.1029
66.2167 120.975 86.4609
61.9609 113.291 85.4448
62.162 110.628 84.3946
60.9249 112.06 83.6619
64.4275 113.639 80.4632
65.6184 116.195 80.8102
65.4048 115.74 79.1825
62.8467 118.09 70.917
62.7826 117.015 69.8163
62.739 115.369 71.3715
62.8217 116.263 68.1818
62.9985 118.589 68.5065
63.4295 120.789 70.5018
63.1168 118.953 72.0849
63.0346 113.777 72.9751
62.7061 113.129 71.2409
63.5431 121.713 68.3563
63.9625 122.896 69.451
64.8277 124.644 68.2406
63.3562 118.605 73.3671
63.1645 115.538 73.8662
63.7244 117.359 74.8027
62.4092 113.021 69.3135
62.5413 114.811 67.524
61.9926 112.808 67.2135
62.543 139.08 77.9652
61.8872 138.731 76.3704
62.9198 140.802 75.8919
61.4024 138.327 74.9089
61.2179 136.805 76.5932
62.3686 137.106 79.8598
63.1092 139.125 79.5711
63.9525 142.689 75.4466
63.5399 142.254 73.8434
60.9977 135.186 77.9464
61.6046 135.367 79.7772
60.9483 133.261 79.4423
63.9736 140.87 79.218
64.472 142.872 76.9489
65.2031 142.384 78.7575
63.1139 141.42 72.6427
61.7159 139.344 73.2708
62.2852 140.133 71.4735
66.7611 138.985 62.6992
68.4426 139.209 61.7898
67.8997 140.891 62.8303
70.1392 138.812 60.9894
68.8088 137.371 61.2957
65.7303 137.014 62.9315
65.3664 138.832 63.8056
67.3565 142.462 64.0194
68.9355 142.54 62.7654
67.096 135.483 61.9109
65.4623 135.225 62.8714
65.4671 133.279 62.8254
64.9149 139.696 64.9767
65.9751 141.76 65.2558
64.4554 140.527 66.421
70.4353 142.615 61.9861
71.1422 140.117 61.1326
72.3997 141.598 61.4859
57.9759 122.124 77.5755
58.3392 120.842 79.0956
57.8833 119.644 77.4294
58.7807 119.629 80.4347
58.7427 121.884 80.6812
57.98 124.225 77.631
57.6251 123.272 76.2588
57.6476 118.527 75.832
57.9434 117.197 77.2309
58.7478 124.098 80.4416
58.2823 125.424 78.6482
58.8227 126.541 79.9354
57.4301 122.836 74.904
57.3997 120.09 74.7224
57.1634 122.092 73.4442
58.4762 116.185 78.4981
58.9248 117.616 80.347
59.0261 115.366 80.1621
58.9385 119.305 64.8864
58.8152 120.932 65.7932
57.9889 118.116 66.152
58.3959 122.202 66.4072
59.6046 123.475 65.5813
60.0334 120.132 64.3959
59.1219 117.644 63.8082
58.1662 115.666 66.6945
57.8538 117.09 67.7837
60.6396 125.008 65.1025
60.9929 123.261 64.9903
61.9721 126.471 64.848
58.4116 116.021 63.1566
58.1197 114.903 65.3018
57.8628 113.491 63.4959
57.5307 119.075 68.2751
57.8341 121.852 67.5048
57.3246 121.267 68.9216
POLYGONS 1280  5120
3 164 162 163
3 163 44 164
3 162 43 163
3 164 42 162
3 166 165 163
3 163 43 166
3 165 44 163
3 166 14 165
3 168 167 162
3 162 42 168
3 167 43 162
3 168 13 167
3 170 169 164
3 164 44 170
3 169 42 164
3 170 12 169
3 173 171 172
3 172 46 173
3 171 43 172
3 173 45 171
3 167 174 172
3 172 43 167
3 174 46 172
3 167 13 174
3 175 166 171
3 171 45 175
3 166 43 171
3 175 14 166
3 177 176 173
3 173 46 177
3 176 45 173
3 177 4 176
3 180 178 179
3 179 48 180
3 178 42 179
3 180 47 178
3 169 181 179
3 179 42 169
3 181 48 179
3 169 12 181
3 182 168 178
3 178 47 182
3 168 42 178
3 182 13 168
3 184 183 180
3 180 48 184
3 183 47 180
3 184 8 183
3 187 185 186
3 186 50 187
3 185 44 186
3 187 49 185
3 165 188 186
3 186 44 165
3 188 50 186
3 165 14 188
3 189 170 185
3 185 49 189
3 170 44 185
3 189 12 170
3 191 190 187
3 187 50 191
3 190 49 187
3 191 7 190
3 194 192 193
3 193 53 194
3 192 52 193
3 194 51 192
3 196 195 193
3 193 52 196
3 195 53 193
3 196 16 195
3 198 197 192
3 192 51 198
3 197 52 192
3 198 14 197
3 200 199 194
3 194 53 200
3 199 51 194
3 200 15 199
3 203 201 202
3 202 45 203
3 201 52 202
3 203 54 201
3 197 175 202
3 202 52 197
3 175 45 202
3 197 14 175
3 204 196 201
3 201 54 204
3 196 52 201
3 204 16 196
3 176 205 203
3 203 45 176
3 205 54 203
3 176 4 205
3 208 206 207
3 207 55 208
3 206 51 207
3 208 50 206
3 199 209 207
3 207 51 199
3 209 55 207
3 199 15 209
3 188 198 206
3 206 50 188
3 198 51 206
3 188 14 198
3 210 191 208
3 208 55 210
3 191 50 208
3 210 7 191
3 213 211 212
3 212 57 213
3 211 53 212
3 213 56 211
3 195 214 212
3 212 53 195
3 214 57 212
3 195 16 214
3 215 200 211
3 211 56 215
3 200 53 211
3 215 15 200
3 217 216 213
3 213 57 217
3 216 56 213
3 217 9 216
3 220 218 219
3 219 60 220
3 218 59 219
3 220 58 218
3 222 221 219
3 219 59 222
3 221 60 219
3 222 19 221
3 224 223 218
3 218 58 224
3 223 59 218
3 224 18 223
3 226 225 220
3 220 60 226
3 225 58 220
3 226 17 225
3 229 227 228
3 228 62 229
3 227 59 228
3 229 61 227
3 223 230 228
3 228 59 223
3 230 62 228
3 223 18 230
3 231 222 227
3 227 61 231
3 222 59 227
3 231 19 222
3 233 232 229
3 229 62 233
3 232 61 229
3 233 5 232
3 236 234 235
3 235 64 236
3 234 58 235
3 236 63 234
3 225 237 235
3 235 58 225
3 237 64 235
3 225 17 237
3 238 224 234
3 234 63 238
3 224 58 234
3 238 18 224
3 240 239 236
3 236 64 240
3 239 63 236
3 240 6 239
3 243 241 242
3 242 66 243
3 241 60 242
3 243 65 241
3 221 244 242
3 242 60 221
3 244 66 242
3 221 19 244
3 245 226 241
3 241 65 245
3 226 60 241
3 245 17 226
3 247 246 243
3 243 66 247
3 246 65 243
3 247 11 246
3 250 248 249
3 249 69 250
3 248 68 249
3 250 67 248
3 252 251 249
3 249 68 252
3 251 69 249
3 252 18 251
3 254 253 248
3 248 67 254
3 253 68 248
3 254 21 253
3 256 255 250
3 250 69 256
3 255 67 250
3 256 20 255
3 259 257 258
3 258 70 259
3 257 68 258
3 259 62 257
3 253 260 258
3 258 68 253
3 260 70 258
3 253 21 260
3 230 252 257
3 257 62 230
3 252 68 257
3 230 18 252
3 261 233 259
3 259 70 261
3 233 62 259
3 261 5 233
3 264 262 263
3 263 72 264
3 262 67 263
3 264 71 262
3 255 265 263
3 263 67 255
3 265 72 263
3 255 20 265
3 266 254 262
3 262 71 266
3 254 67 262
3 266 21 254
3 268 267 264
3 264 72 268
3 267 71 264
3 268 10 267
3 271 269 270
3 270 63 271
3 269 69 270
3 271 73 269
3 251 238 270
3 270 69 251
3 238 63 270
3 251 18 238
3 272 256 269
3 269 73 272
3 256 69 269
3 272 20 256
3 239 273 271
3 271 63 239
3 273 73 271
3 239 6 273
3 276 274 275
3 275 76 276
3 274 75 275
3 276 74 274
3 278 277 275
3 275 75 278
3 277 76 275
3 278 24 277
3 280 279 274
3 274 74 280
3 279 75 274
3 280 23 279
3 282 281 276
3 276 76 282
3 281 74 276
3 282 22 281
3 285 283 284
3 284 78 285
3 283 75 284
3 285 77 283
3 279 286 284
3 284 75 279
3 286 78 284
3 279 23 286
3 287 278 283
3 283 77 287
3 278 75 283
3 287 24 278
3 289 288 285
3 285 78 289
3 288 77 285
3 289 0 288
3 292 290 291
3 291 80 292
3 290 74 291
3 292 79 290
3 281 293 291
3 291 74 281
3 293 80 291
3 281 22 293
3 294 280 290
3 290 79 294
3 280 74 290
3 294 23 280
3 296 295 292
3 292 80 296
3 295 79 292
3 296 4 295
3 299 297 298
3 298 82 299
3 297 76 298
3 299 81 297
3 277 300 298
3 298 76 277
3 300 82 298
3 277 24 300
3 301 282 297
3 297 81 301
3 282 76 297
3 301 22 282
3 303 302 299
3 299 82 303
3 302 81 299
3 303 3 302
3 306 304 305
3 305 85 306
3 304 84 305
3 306 83 304
3 308 307 305
3 305 84 308
3 307 85 305
3 308 26 307
3 310 309 304
3 304 83 310
3 309 84 304
3 310 24 309
3 312 311 306
3 306 85 312
3 311 83 306
3 312 25 311
3 315 313 314
3 314 77 315
3 313 84 314
3 315 86 313
3 309 287 314
3 314 84 309
3 287 77 314
3 309 24 287
3 316 308 313
3 313 86 316
3 308 84 313
3 316 26 308
3 288 317 315
3 315 77 288
3 317 86 315
3 288 0 317
3 320 318 319
3 319 87 320
3 318 83 319
3 320 82 318
3 311 321 319
3 319 83 311
3 321 87 319
3 311 25 321
3 300 310 318
3 318 82 300
3 310 83 318
3 300 24 310
3 322 303 320
3 320 87 322
3 303 82 320
3 322 3 303
3 325 323 324
3 324 89 325
3 323 85 324
3 325 88 323
3 307 326 324
3 324 85 307
3 326 89 324
3 307 26 326
3 327 312 323
3 323 88 327
3 312 85 323
3 327 25 312
3 329 328 325
3 325 89 329
3 328 88 325
3 329 5 328
3 332 330 331
3 331 92 332
3 330 91 331
3 332 90 330
3 334 333 331
3 331 91 334
3 333 92 331
3 334 29 333
3 336 335 330
3 330 90 336
3 335 91 330
3 336 28 335
3 338 337 332
3 332 92 338
3 337 90 332
3 338 27 337
3 341 339 340
3 340 94 341
3 339 91 340
3 341 93 339
3 335 342 340
3 340 91 335
3 342 94 340
3 335 28 342
3 343 334 339
3 339 93 343
3 334 91 339
3 343 29 334
3 345 344 341
3 341 94 345
3 344 93 341
3 345 2 344
3 348 346 347
3 347 96 348
3 346 90 347
3 348 95 346
3 337 349 347
3 347 90 337
3 349 96 347
3 337 27 349
3 350 336 346
3 346 95 350
3 336 90 346
3 350 28 336
3 352 351 348
3 348 96 352
3 351 95 348
3 352 7 351
3 355 353 354
3 354 98 355
3 353 92 354
3 355 97 353
3 333 356 354
3 354 92 333
3 356 98 354
3 333 29 356
3 357 338 353
3 353 97 357
3 338 92 353
3 357 27 338
3 359 358 355
3 355 98 359
3 358 97 355
3 359 1 358
3 362 360 361
3 361 101 362
3 360 100 361
3 362 99 360
3 364 363 361
3 361 100 364
3 363 101 361
3 364 31 363
3 366 365 360
3 360 99 366
3 365 100 360
3 366 29 365
3 368 367 362
3 362 101 368
3 367 99 362
3 368 30 367
3 371 369 370
3 370 93 371
3 369 100 370
3 371 102 369
3 365 343 370
3 370 100 365
3 343 93 370
3 365 29 343
3 372 364 369
3 369 102 372
3 364 100 369
3 372 31 364
3 344 373 371
3 371 93 344
3 373 102 371
3 344 2 373
3 376 374 375
3 375 103 376
3 374 99 375
3 376 98 374
3 367 377 375
3 375 99 367
3 377 103 375
3 367 30 377
3 356 366 374
3 374 98 356
3 366 99 374
3 356 29 366
3 378 359 376
3 376 103 378
3 359 98 376
3 378 1 359
3 381 379 380
3 380 105 381
3 379 101 380
3 381 104 379
3 363 382 380
3 380 101 363
3 382 105 380
3 363 31 382
3 383 368 379
3 379 104 383
3 368 101 379
3 383 30 368
3 385 384 381
3 381 105 385
3 384 104 381
3 385 6 384
3 388 386 387
3 387 108 388
3 386 107 387
3 388 106 386
3 390 389 387
3 387 107 390
3 389 108 387
3 390 34 389
3 392 391 386
3 386 106 392
3 391 107 386
3 392 33 391
3 394 393 388
3 388 108 394
3 393 106 388
3 394 32 393
3 397 395 396
3 396 110 397
3 395 107 396
3 397 109 395
3 391 398 396
3 396 107 391
3 398 110 396
3 391 33 398
3 399 390 395
3 395 109 399
3 390 107 395
3 399 34 390
3 401 400 397
3 397 110 401
3 400 109 397
3 401 8 400
3 404 402 403
3 403 112 404
3 402 106 403
3 404 111 402
3 393 405 403
3 403 106 393
3 405 112 403
3 393 32 405
3 406 392 402
3 402 111 406
3 392 106 402
3 406 33 392
3 408 407 404
3 404 112 408
3 407 111 404
3 408 0 407
3 411 409 410
3 410 114 411
3 409 108 410
3 411 113 409
3 389 412 410
3 410 108 389
3 412 114 410
3 389 34 412
3 413 394 409
3 409 113 413
3 394 108 409
3 413 32 394
3 415 414 411
3 411 114 415
3 414 113 411
3 415 11 414
3 418 416 417
3 417 117 418
3 416 116 417
3 418 115 416
3 420 419 417
3 417 116 420
3 419 117 417
3 420 36 419
3 422 421 416
3 416 115 422
3 421 116 416
3 422 34 421
3 424 423 418
3 418 117 424
3 423 115 418
3 424 35 423
3 427 425 426
3 426 109 427
3 425 116 426
3 427 118 425
3 421 399 426
3 426 116 421
3 399 109 426
3 421 34 399
3 428 420 425
3 425 118 428
3 420 116 425
3 428 36 420
3 400 429 427
3 427 109 400
3 429 118 427
3 400 8 429
3 432 430 431
3 431 119 432
3 430 115 431
3 432 114 430
3 423 433 431
3 431 115 423
3 433 119 431
3 423 35 433
3 412 422 430
3 430 114 412
3 422 115 430
3 412 34 422
3 434 415 432
3 432 119 434
3 415 114 432
3 434 11 415
3 437 435 436
3 436 121 437
3 435 117 436
3 437 120 435
3 419 438 436
3 436 117 419
3 438 121 436
3 419 36 438
3 439 424 435
3 435 120 439
3 424 117 435
3 439 35 424
3 441 440 437
3 437 121 441
3 440 120 437
3 441 1 440
3 444 442 443
3 443 124 444
3 442 123 443
3 444 122 442
3 446 445 443
3 443 123 446
3 445 124 443
3 446 39 445
3 448 447 442
3 442 122 448
3 447 123 442
3 448 38 447
3 450 449 444
3 444 124 450
3 449 122 444
3 450 37 449
3 453 451 452
3 452 126 453
3 451 123 452
3 453 125 451
3 447 454 452
3 452 123 447
3 454 126 452
3 447 38 454
3 455 446 451
3 451 125 455
3 446 123 451
3 455 39 446
3 457 456 453
3 453 126 457
3 456 125 453
3 457 9 456
3 460 458 459
3 459 128 460
3 458 122 459
3 460 127 458
3 449 461 459
3 459 122 449
3 461 128 459
3 449 37 461
3 462 448 458
3 458 127 462
3 448 122 458
3 462 38 448
3 464 463 460
3 460 128 464
3 463 127 460
3 464 10 463
3 467 465 466
3 466 130 467
3 465 124 466
3 467 129 465
3 445 468 466
3 466 124 445
3 468 130 466
3 445 39 468
3 469 450 465
3 465 129 469
3 450 124 465
3 469 37 450
3 471 470 467
3 467 130 471
3 470 129 467
3 471 3 470
3 474 472 473
3 473 133 474
3 472 132 473
3 474 131 472
3 476 475 473
3 473 132 476
3 475 133 473
3 476 38 475
3 478 477 472
3 472 131 478
3 477 132 472
3 478 41 477
3 480 479 474
3 474 133 480
3 479 131 474
3 480 40 479
3 483 481 482
3 482 134 483
3 481 132 482
3 483 126 481
3 477 484 482
3 482 132 477
3 484 134 482
3 477 41 484
3 454 476 481
3 481 126 454
3 476 132 481
3 454 38 476
3 485 457 483
3 483 134 485
3 457 126 483
3 485 9 457
3 488 486 487
3 487 136 488
3 486 131 487
3 488 135 486
3 479 489 487
3 487 131 479
3 489 136 487
3 479 40 489
3 490 478 486
3 486 135 490
3 478 131 486
3 490 41 478
3 492 491 488
3 488 136 492
3 491 135 488
3 492 2 491
3 495 493 494
3 494 127 495
3 493 133 494
3 495 137 493
3 475 462 494
3 494 133 475
3 462 127 494
3 475 38 462
3 496 480 493
3 493 137 496
3 480 133 493
3 496 40 480
3 463 497 495
3 495 127 463
3 497 137 495
3 463 10 497
3 500 498 499
3 499 140 500
3 498 139 499
3 500 138 498
3 502 501 499
3 499 139 502
3 501 140 499
3 502 33 501
3 504 503 498
3 498 138 504
3 503 139 498
3 504 13 503
3 506 505 500
3 500 140 506
3 505 138 500
3 506 23 505
3 509 507 508
3 508 47 509
3 507 139 508
3 509 110 507
3 503 182 508
3 508 139 503
3 182 47 508
3 503 13 182
3 398 502 507
3 507 110 398
3 502 139 507
3 398 33 502
3 183 401 509
3 509 47 183
3 401 110 509
3 183 8 401
3 512 510 511
3 511 79 512
3 510 138 511
3 512 46 510
3 505 294 511
3 511 138 505
3 294 79 511
3 505 23 294
3 174 504 510
3 510 46 174
3 504 138 510
3 174 13 504
3 295 177 512
3 512 79 295
3 177 46 512
3 295 4 177
3 515 513 514
3 514 111 515
3 513 140 514
3 515 78 513
3 501 406 514
3 514 140 501
3 406 111 514
3 501 33 406
3 286 506 513
3 513 78 286
3 506 140 513
3 286 23 506
3 407 289 515
3 515 111 407
3 289 78 515
3 407 0 289
3 518 516 517
3 517 143 518
3 516 142 517
3 518 141 516
3 520 519 517
3 517 142 520
3 519 143 517
3 520 19 519
3 522 521 516
3 516 141 522
3 521 142 516
3 522 32 521
3 524 523 518
3 518 143 524
3 523 141 518
3 524 26 523
3 527 525 526
3 526 113 527
3 525 142 526
3 527 66 525
3 521 413 526
3 526 142 521
3 413 113 526
3 521 32 413
3 244 520 525
3 525 66 244
3 520 142 525
3 244 19 520
3 414 247 527
3 527 113 414
3 247 66 527
3 414 11 247
3 530 528 529
3 529 86 530
3 528 141 529
3 530 112 528
3 523 316 529
3 529 141 523
3 316 86 529
3 523 26 316
3 405 522 528
3 528 112 405
3 522 141 528
3 405 32 522
3 317 408 530
3 530 86 317
3 408 112 530
3 317 0 408
3 533 531 532
3 532 61 533
3 531 143 532
3 533 89 531
3 519 231 532
3 532 143 519
3 231 61 532
3 519 19 231
3 326 524 531
3 531 89 326
3 524 143 531
3 326 26 524
3 232 329 533
3 533 61 232
3 329 89 533
3 232 5 329
3 536 534 535
3 535 146 536
3 534 145 535
3 536 144 534
3 538 537 535
3 535 145 538
3 537 146 535
3 538 22 537
3 540 539 534
3 534 144 540
3 539 145 534
3 540 16 539
3 542 541 536
3 536 146 542
3 541 144 536
3 542 39 541
3 545 543 544
3 544 54 545
3 543 145 544
3 545 80 543
3 539 204 544
3 544 145 539
3 204 54 544
3 539 16 204
3 293 538 543
3 543 80 293
3 538 145 543
3 293 22 538
3 205 296 545
3 545 54 205
3 296 80 545
3 205 4 296
3 548 546 547
3 547 125 548
3 546 144 547
3 548 57 546
3 541 455 547
3 547 144 541
3 455 125 547
3 541 39 455
3 214 540 546
3 546 57 214
3 540 144 546
3 214 16 540
3 456 217 548
3 548 125 456
3 217 57 548
3 456 9 217
3 551 549 550
3 550 81 551
3 549 146 550
3 551 130 549
3 537 301 550
3 550 146 537
3 301 81 550
3 537 22 301
3 468 542 549
3 549 130 468
3 542 146 549
3 468 39 542
3 302 471 551
3 551 81 302
3 471 130 551
3 302 3 471
3 554 552 553
3 553 149 554
3 552 148 553
3 554 147 552
3 556 555 553
3 553 148 556
3 555 149 553
3 556 21 555
3 558 557 552
3 552 147 558
3 557 148 552
3 558 25 557
3 560 559 554
3 554 149 560
3 559 147 554
3 560 37 559
3 563 561 562
3 562 88 563
3 561 148 562
3 563 70 561
3 557 327 562
3 562 148 557
3 327 88 562
3 557 25 327
3 260 556 561
3 561 70 260
3 556 148 561
3 260 21 556
3 328 261 563
3 563 88 328
3 261 70 563
3 328 5 261
3 566 564 565
3 565 129 566
3 564 147 565
3 566 87 564
3 559 469 565
3 565 147 559
3 469 129 565
3 559 37 469
3 321 558 564
3 564 87 321
3 558 147 564
3 321 25 558
3 470 322 566
3 566 129 470
3 322 87 566
3 470 3 322
3 569 567 568
3 568 71 569
3 567 149 568
3 569 128 567
3 555 266 568
3 568 149 555
3 266 71 568
3 555 21 266
3 461 560 567
3 567 128 461
3 560 149 567
3 461 37 560
3 267 464 569
3 569 71 267
3 464 128 569
3 267 10 464
3 572 570 571
3 571 152 572
3 570 151 571
3 572 150 570
3 574 573 571
3 571 151 574
3 573 152 571
3 574 27 573
3 576 575 570
3 570 150 576
3 575 151 570
3 576 12 575
3 578 577 572
3 572 152 578
3 577 150 572
3 578 36 577
3 581 579 580
3 580 49 581
3 579 151 580
3 581 96 579
3 575 189 580
3 580 151 575
3 189 49 580
3 575 12 189
3 349 574 579
3 579 96 349
3 574 151 579
3 349 27 574
3 190 352 581
3 581 49 190
3 352 96 581
3 190 7 352
3 584 582 583
3 583 118 584
3 582 150 583
3 584 48 582
3 577 428 583
3 583 150 577
3 428 118 583
3 577 36 428
3 181 576 582
3 582 48 181
3 576 150 582
3 181 12 576
3 429 184 584
3 584 118 429
3 184 48 584
3 429 8 184
3 587 585 586
3 586 97 587
3 585 152 586
3 587 121 585
3 573 357 586
3 586 152 573
3 357 97 586
3 573 27 357
3 438 578 585
3 585 121 438
3 578 152 585
3 438 36 578
3 358 441 587
3 587 97 358
3 441 121 587
3 358 1 441
3 590 588 589
3 589 155 590
3 588 154 589
3 590 153 588
3 592 591 589
3 589 154 592
3 591 155 589
3 592 17 591
3 594 593 588
3 588 153 594
3 593 154 588
3 594 30 593
3 596 595 590
3 590 155 596
3 595 153 590
3 596 35 595
3 599 597 598
3 598 104 599
3 597 154 598
3 599 64 597
3 593 383 598
3 598 154 593
3 383 104 598
3 593 30 383
3 237 592 597
3 597 64 237
3 592 154 597
3 237 17 592
3 384 240 599
3 599 104 384
3 240 64 599
3 384 6 240
3 602 600 601
3 601 120 602
3 600 153 601
3 602 103 600
3 595 439 601
3 601 153 595
3 439 120 601
3 595 35 439
3 377 594 600
3 600 103 377
3 594 153 600
3 377 30 594
3 440 378 602
3 602 120 440
3 378 103 602
3 440 1 378
3 605 603 604
3 604 65 605
3 603 155 604
3 605 119 603
3 591 245 604
3 604 155 591
3 245 65 604
3 591 17 245
3 433 596 603
3 603 119 433
3 596 155 603
3 433 35 596
3 246 434 605
3 605 65 246
3 434 119 605
3 246 11 434
3 608 606 607
3 607 158 608
3 606 157 607
3 608 156 606
3 610 609 607
3 607 157 610
3 609 158 607
3 610 15 609
3 612 611 606
3 606 156 612
3 611 157 606
3 612 28 611
3 614 613 608
3 608 158 614
3 613 156 608
3 614 41 613
3 617 615 616
3 616 95 617
3 615 157 616
3 617 55 615
3 611 350 616
3 616 157 611
3 350 95 616
3 611 28 350
3 209 610 615
3 615 55 209
3 610 157 615
3 209 15 610
3 351 210 617
3 617 95 351
3 210 55 617
3 351 7 210
3 620 618 619
3 619 135 620
3 618 156 619
3 620 94 618
3 613 490 619
3 619 156 613
3 490 135 619
3 613 41 490
3 342 612 618
3 618 94 342
3 612 156 618
3 342 28 612
3 491 345 620
3 620 135 491
3 345 94 620
3 491 2 345
3 623 621 622
3 622 56 623
3 621 158 622
3 623 134 621
3 609 215 622
3 622 158 609
3 215 56 622
3 609 15 215
3 484 614 621
3 621 134 484
3 614 158 621
3 484 41 614
3 216 485 623
3 623 56 216
3 485 134 623
3 216 9 485
3 626 624 625
3 625 161 626
3 624 160 625
3 626 159 624
3 628 627 625
3 625 160 628
3 627 161 625
3 628 31 627
3 630 629 624
3 624 159 630
3 629 160 624
3 630 20 629
3 632 631 626
3 626 161 632
3 631 159 626
3 632 40 631
3 635 633 634
3 634 73 635
3 633 160 634
3 635 105 633
3 629 272 634
3 634 160 629
3 272 73 634
3 629 20 272
3 382 628 633
3 633 105 382
3 628 160 633
3 382 31 628
3 273 385 635
3 635 73 273
3 385 105 635
3 273 6 385
3 638 636 637
3 637 137 638
3 636 159 637
3 638 72 636
3 631 496 637
3 637 159 631
3 496 137 637
3 631 40 496
3 265 630 636
3 636 72 265
3 630 159 636
3 265 20 630
3 497 268 638
3 638 137 497
3 268 72 638
3 497 10 268
3 641 639 640
3 640 102 641
3 639 161 640
3 641 136 639
3 627 372 640
3 640 161 627
3 372 102 640
3 627 31 372
3 489 632 639
3 639 136 489
3 632 161 639
3 489 40 632
3 373 492 641
3 641 102 373
3 492 136 641
3 373 2 492
