# Supplementary material for: Subcortical shape biomarkers reveal limbic and basal ganglia damage in anti-LGI1 encephalitis
Source: Front Immunol. 2025 Jul 4;16:1623577. doi: 10.3389/fimmu.2025.1623577 (PMC12270846; doi:10.3389/fimmu.2025.1623577)
Supplement: Supplementary file 1 [file DataSheet1.zip › raw data/wmN03-R_Thal_first.vtk]

# vtk DataFile Version 3.0
this file was written using fslvtkio
ASCII
DATASET POLYDATA
POINTS 642 float
88.5168 118.881 79.96
71.0916 114.534 79.6136
64.9673 98.3929 77.1005
84.4136 102.489 79.6137
82.404 110 89.6062
85.1005 109.126 70.3678
73.0541 106.964 70.4814
70.5969 108.002 89.8856
78.0266 123.722 87.0302
74.6684 96.3427 83.9384
74.8094 94.3769 71.2948
80.7663 123.541 72.1461
74.0249 116.954 90.4955
80.7547 117.55 90.0705
76.0744 108.98 92.0837
71.4019 100.747 89.1582
78.7003 102.318 87.7942
78.0782 115.356 72.1483
79.1566 107.995 70.0369
84.8708 118.473 69.4804
72.5778 99.3926 70.5198
79.6925 101.159 72.2103
84.6366 105.706 85.253
86.139 115.875 86.2725
88.4141 110.713 79.6618
85.8808 104.827 74.4982
88.5578 116.429 73.4282
70.1179 112.293 85.3822
66.9624 101.794 84.7357
67.5764 105.963 78.4913
72.1173 111.436 74.6278
68.7936 101.205 73.43
86.5244 124.584 74.108
84.8307 123.39 83.7699
79.6576 126.403 79.3846
75.6115 120.442 76.4955
73.2729 120.811 83.8617
80.8739 95.8617 75.5408
72.5784 92.2075 77.0033
80.4735 96.4354 82.3321
66.662 94.793 70.0605
68.1677 95.9362 80.8574
77.3403 117.902 91.3749
78.5132 113.371 91.6621
74.9241 113.068 92.4563
79.3622 109.332 91.0309
81.9942 114.022 90.2738
79.7786 121.024 88.8256
75.6231 120.682 89.1773
72.3454 112.592 90.5497
72.9726 108.107 92.0201
73.8854 104.731 91.2573
77.6459 105.713 90.3888
75.2116 101.506 89.0804
80.7937 106.009 88.7817
70.4775 104.02 89.9206
73.1574 98.3649 86.9713
77.0527 99.0127 86.2545
78.9424 111.859 71.17
82.4139 113.583 70.0042
81.3377 117.226 70.3364
85.2998 113.914 69.589
82.1879 108.879 70.1971
76.1291 107.504 70.054
75.7043 110.999 72.2569
79.3878 119.564 71.9147
82.9682 121.499 70.062
76.1406 100.002 70.7554
79.694 104.713 70.4756
76.0764 103.901 69.9608
82.785 104.908 71.2432
77.8637 97.3739 71.1952
73.3791 96.6207 69.6017
73.1294 103.339 70.5747
86.0457 110.74 86.0626
88.1028 112.942 83.3846
87.1127 108.11 83.038
88.8277 114.724 79.8626
87.6946 117.23 83.3385
84.6162 112.902 88.299
83.6273 107.66 87.4613
84.775 103.881 82.5281
87.2828 106.447 79.832
87.2947 107.963 76.9017
88.4544 113.563 76.5015
87.3262 110.739 74.0255
88.7954 117.977 76.4635
85.3744 103.543 77.1432
85.9136 106.877 72.1085
87.1133 112.639 71.4887
68.441 107.067 85.2304
67.0624 104.184 81.8526
68.8602 108.816 82.216
66.535 101.952 78.0408
65.7007 100.067 81.1843
68.6138 105.219 87.3915
70.2419 110.616 87.8605
70.3413 113.392 82.4504
69.5157 109.937 79.1629
69.4624 108.568 76.2615
67.5398 103.519 75.5457
69.5641 106.495 73.4407
66.2002 99.5115 74.3522
71.3824 113.01 76.9066
72.7403 109.265 72.8366
70.5942 104.299 71.539
86.13 124.539 79.0746
82.3379 125.787 81.4809
83.5081 126.524 75.9167
78.4828 125.581 83.4513
81.506 123.692 85.5391
87.306 121.389 82.1357
88.1755 122.101 77.422
84.2494 124.888 71.475
80.1858 125.39 75.1868
77.4619 124.279 77.6154
76.1168 124.413 81.8247
74.3306 121.128 80.0252
75.0299 122.868 85.9137
78.1347 121.937 74.3407
72.9637 117.694 78.0013
72.0587 117.749 81.774
77.5726 92.4461 76.2764
77.1139 93.2007 79.8348
81.4203 94.9981 78.9345
77.7831 96.2217 83.4044
73.9023 94.0093 80.5269
74.0694 92.3352 73.9402
78.2743 94.6622 73.192
82.8755 99.1375 77.7657
82.8452 98.9851 81.1893
66.6641 94.3478 75.2538
70.3104 94.0603 78.7891
69.4423 92.6422 73.7587
71.399 96.0127 82.8144
65.7307 96.7294 79.3999
64.9894 96.4233 73.1368
70.6322 93.7836 70.7454
84.0135 117.013 88.8133
83.1557 120.915 87.5039
86.0979 120.095 85.5054
88.1174 120.784 73.8647
86.219 122.479 70.5921
87.1545 117.047 70.6258
80.0034 99.3389 85.1052
81.7808 103.606 86.5218
82.6692 100.924 83.8307
83.3477 100.693 75.4837
83.3869 102.888 73.0245
80.6089 98.3009 73.406
72.9915 119.395 87.4264
71.6159 114.968 88.2143
71.346 116.664 84.7098
73.7005 116.221 75.5821
74.8311 113.702 73.2808
76.7075 118.063 74.0157
66.8143 98.1183 83.3273
68.6805 101.377 87.7099
69.853 97.6723 85.7764
69.7154 96.4454 68.6665
70.2638 99.707 71.9588
66.0745 98.1172 70.5254
77.8719 115.59 91.798
76.7153 113.484 92.3249
76.1715 115.534 92.1943
75.6209 111.198 92.5227
77.1868 111.416 92.1311
79.4549 115.561 91.1164
78.9409 117.431 90.9031
75.6139 117.271 91.4014
74.6379 115.236 91.7534
78.8799 111.38 91.5183
80.176 113.737 91.0287
80.5086 111.792 90.9153
81.1748 115.679 90.3887
77.6868 109.432 91.6734
80.8681 109.888 90.4068
82.0088 111.937 90.2004
78.6526 119.31 90.2552
76.4077 119.389 90.8047
77.6927 120.828 89.6573
74.838 118.921 90.1032
80.3373 119.277 89.5272
78.7511 122.366 88.2765
76.8547 122.149 88.4737
73.5989 112.995 91.6307
74.0172 110.744 92.652
72.6847 110.491 91.5778
74.5167 108.862 92.3815
73.2397 114.875 90.7905
71.582 110.263 90.4313
71.7794 108.203 91.1
75.8048 105.253 90.9765
76.4144 103.629 89.7829
74.6247 103.082 90.3073
77.008 102.229 88.6793
78.0086 103.934 89.2744
76.852 107.306 91.3428
75.0416 106.82 91.7733
72.7646 102.756 90.4569
73.3308 101.31 89.4246
79.2499 105.704 89.5732
78.5535 107.564 90.8702
80.3939 107.751 90.0447
79.5547 104.103 88.3819
81.6386 108.144 89.3422
73.5323 106.435 91.97
72.1375 104.259 90.9372
71.7026 106.204 91.2713
71.0227 102.391 89.8397
70.5534 106.012 90.0618
74.1323 99.9262 88.341
76.2319 100.418 87.838
75.1852 98.8902 86.9193
77.7808 100.747 87.2216
72.2729 99.4914 88.2942
74.1609 97.4949 85.6901
75.856 97.6507 85.4255
80.6258 112.82 70.5419
81.8987 115.358 70.1144
80.211 114.645 70.8466
83.0112 117.651 69.7308
83.5885 116.068 69.5678
80.8524 111.113 70.2084
79.3815 110.246 70.5527
78.7114 113.803 71.4659
79.6827 116.107 71.1386
83.865 114.036 69.7147
82.279 111.301 70.032
83.7734 111.481 69.7251
80.8016 109.051 70.1029
85.1032 116.302 69.4525
85.0903 111.355 69.7787
83.6202 109.136 70.2302
77.8176 109.676 71.0005
77.4369 111.647 71.7614
76.0804 109.337 71.179
77.0498 113.231 72.1698
77.7619 107.867 70.0463
74.6069 107.382 70.1453
74.5107 108.983 71.3842
80.2893 118.284 71.0032
82.1478 119.287 69.9818
81.0034 120.431 70.6432
83.8196 119.863 69.5816
78.8456 117.432 71.9774
80.0674 121.521 71.6828
81.5905 122.353 70.8005
77.8419 102.44 70.9115
77.8857 104.265 70.1167
76.1501 102.024 70.6485
77.5959 105.849 69.6512
79.4753 106.418 69.9632
79.3915 102.729 71.2549
77.9116 100.777 71.3725
74.5191 99.9186 70.4528
74.533 101.591 70.5872
80.9324 106.993 70.2116
81.0801 104.704 70.8552
82.5246 106.891 70.6583
81.0551 103.124 71.76
83.9729 107.019 70.854
76.9813 98.7822 70.8451
74.8543 98.387 69.9027
75.8201 97.0969 70.0029
73.0055 98.1328 69.6346
78.5582 99.2853 71.717
76.4752 95.8503 70.9529
74.3565 95.5153 70.1922
74.6894 103.678 70.2805
76.3374 105.954 69.645
74.5035 105.717 69.6751
73.1199 101.341 71.0556
72.9964 105.114 70.1361
87.065 111.858 84.7449
87.7684 110.549 83.2362
86.7094 109.436 84.6042
88.0499 109.57 81.7122
88.4134 111.45 81.7708
87.053 114.029 84.9111
86.294 113.142 85.9758
85.6375 108.362 85.6495
85.977 107.241 84.4021
88.7393 113.562 81.7859
87.8774 115.059 83.5783
88.6842 115.682 81.8951
86.9076 116.371 84.8984
88.6882 112.652 80.0275
88.8044 116.67 80.0703
88.4601 117.727 81.7233
85.3785 111.948 87.0637
84.9675 109.148 86.8543
84.3539 110.304 88.1451
84.29 106.719 86.3502
85.4555 114.419 87.1709
83.4949 111.441 89.1697
83.0612 108.81 88.5361
86.0443 106.058 82.9721
87.4181 107.343 81.4701
86.0328 105.241 81.3137
88.0013 108.679 80.0316
84.8744 104.92 83.9865
84.7208 103.317 80.9912
85.9601 104.575 79.7406
88.105 110.742 76.8588
87.8661 112.062 75.3338
87.3154 109.332 75.5662
88.037 113.418 73.9204
88.4912 114.659 74.8855
88.4282 111.98 78.0328
88.0328 109.606 78.1692
86.5843 106.65 75.5127
86.74 108.075 74.3281
88.6716 115.641 76.3473
88.6954 113.895 78.2889
88.7605 116.257 78.1811
88.8518 117.123 74.8949
88.6942 118.224 78.3625
87.5487 107.481 78.5187
86.5977 105.781 76.9151
86.465 105.147 78.3417
85.8061 104.166 75.8314
85.0711 103.252 78.4193
86.7253 108.749 72.9722
87.3178 111.862 72.8369
86.6626 109.861 71.6156
87.9004 114.546 72.6005
86.0871 106.203 73.384
85.6601 108.061 71.1414
86.2233 110.838 70.5607
67.6284 105.635 83.5558
67.8443 106.518 81.9733
68.6072 107.942 83.7
68.0302 107.211 80.5712
67.2271 105.36 80.374
66.9661 103.406 83.4465
67.5817 104.574 84.8208
69.2572 109.431 85.1226
69.3444 110.243 83.9014
66.5854 103.287 80.0716
66.3429 102.2 81.7688
66.0161 101.219 79.7566
66.3652 101.133 83.0512
66.8924 104.092 78.5472
65.7496 100.28 77.7995
65.2413 99.4086 79.1484
68.3754 105.913 86.2268
69.4125 108.82 86.4354
69.4041 107.94 87.7148
70.0047 111.24 86.4954
67.5962 103.436 86.0262
69.618 106.8 88.7398
70.5076 109.437 88.9521
69.649 111.006 82.4741
69.0646 109.192 80.6775
69.8746 111.444 80.918
68.4554 107.904 79.0091
70.1665 112.579 83.892
70.5129 113.542 80.8496
70.225 111.998 79.4079
68.2018 106.1 75.8996
68.2874 105.064 74.395
69.3054 107.495 74.8773
68.8496 104.163 73.1412
68.1821 102.532 74.2552
67.3781 104.931 76.9162
68.3842 107.186 77.2551
70.6487 109.807 75.2451
70.5868 108.707 74.0938
67.5468 101.322 75.2215
66.9988 102.944 76.9562
66.612 100.632 76.3536
67.4775 100.293 73.7446
65.4987 99.0887 75.8301
69.3121 109.049 77.8187
70.6392 110.432 76.6144
70.4402 111.415 77.9576
71.6692 112.122 75.702
71.1231 113.611 78.3324
71.0565 107.944 72.9924
69.9683 105.531 72.3209
71.3475 107.042 71.5789
69.5607 102.988 72.6078
72.1458 110.079 73.7813
73.0019 108.237 71.6574
71.6612 105.61 70.6917
84.2962 125.46 79.9243
83.1919 126.395 78.7681
84.8279 125.862 77.6134
81.792 126.651 77.7872
81.2842 126.527 80.1614
83.7167 124.739 82.2697
85.3098 124.209 81.296
86.3583 124.841 76.6821
85.2823 126.018 75.0566
80.5153 125.992 82.4678
82.0111 124.86 83.6387
79.9962 125.069 84.7426
83.3256 123.739 84.5269
79.2166 126.232 81.444
78.047 124.85 85.4574
79.7953 123.757 86.5523
86.7835 123.163 80.8378
87.5145 123.603 78.4453
87.9338 121.626 79.918
87.361 123.565 76.0636
86.1188 122.811 82.7797
88.0604 119.951 81.2214
88.4641 120.48 78.7392
83.8445 126.234 73.6022
81.8239 126.244 75.4736
82.1821 125.471 73.1762
80.2306 126.194 77.2066
85.5434 125.495 72.6845
82.2291 124.413 71.6672
80.2218 124.539 73.6727
76.8126 124.514 79.7196
75.2062 123.108 80.7156
75.7986 123.025 78.9984
73.8649 121.387 81.7461
74.606 122.781 82.618
77.7604 125.646 80.6682
78.4573 125.572 78.4509
76.2965 122.46 77.3486
75.0591 121.183 78.2991
75.3468 123.752 83.7557
77.3002 125.231 82.554
76.5815 124.502 84.9066
74.1256 122.152 84.6189
76.4046 123.357 86.776
78.7888 125.096 76.484
77.6087 123.181 76.0405
78.9882 123.852 74.7375
76.7838 121.427 75.5557
79.4906 122.642 73.1583
73.6757 119.487 78.9555
73.1599 119.545 80.9546
72.4303 117.646 79.8317
72.69 119.604 82.7394
74.3074 119.376 77.3866
71.9431 116.064 78.783
71.4703 116.109 80.7266
77.5746 92.5559 78.1789
79.5077 93.7087 79.4678
79.8349 93.2688 77.5944
80.6843 95.2727 80.6749
78.9256 94.4433 80.9165
75.197 92.4175 78.4888
75.3146 92.1341 76.8592
79.4733 93.565 75.8132
81.0669 95.0013 77.0425
77.5165 94.5571 81.7503
75.5566 93.4948 80.272
75.8648 94.8479 82.2389
73.3461 92.7787 78.8268
79.0979 95.8632 82.6686
76.2786 96.3381 83.8718
74.1883 95.1475 82.2668
75.9237 92.2255 75.0796
78.0673 93.1774 74.4273
76.2361 93.0786 73.1489
79.616 94.9739 74.4937
73.4807 92.0164 75.5182
74.3954 93.1442 72.3025
76.7758 94.6265 72.0601
82.3416 96.7814 78.2163
82.2678 96.6368 80.1957
82.9979 98.9969 79.4943
81.839 97.2593 81.7356
82.0244 97.2447 76.7238
83.5902 100.895 78.769
83.6172 100.927 80.5594
68.5633 93.9001 77.045
69.7241 92.7102 76.4229
67.8258 93.1742 74.5158
71.0327 92.2839 75.3778
71.3292 92.8872 78.0398
68.9307 94.9402 79.3681
67.4302 94.8555 77.7291
66.365 94.107 72.7113
67.8727 93.446 71.9726
72.3961 93.7278 79.6466
70.6856 94.9459 80.4382
72.5699 95.07 81.6419
69.7624 95.8952 81.8438
73.1051 96.2213 83.59
66.0832 95.4505 77.0094
65.5156 95.1234 73.9644
64.9154 96.2409 76.2044
65.4134 95.4185 71.2797
66.869 95.9754 79.4971
64.9843 97.4897 78.4562
64.7545 97.3285 75.1744
70.0236 92.9124 72.3865
72.1697 92.2728 74.1936
72.4683 92.9232 72.2944
68.6075 94.086 70.4231
72.7573 93.9566 70.9478
83.6745 119.085 88.4
84.7898 120.668 86.7499
85.1116 118.757 87.3234
85.6092 121.873 84.8475
84.1654 122.314 85.8208
82.0613 119.189 88.886
82.4919 117.347 89.6164
85.1654 116.657 87.6078
86.0849 118.005 86.1073
82.6018 122.491 86.3417
81.5343 120.834 88.1186
80.6368 122.443 87.3136
83.0624 115.614 89.6658
84.5272 114.945 88.4714
83.3722 113.296 89.4589
86.783 118.543 84.5773
86.7336 120.973 83.8752
87.5365 119.241 82.7837
87.2141 121.639 72.2579
86.9324 119.964 70.6862
87.6848 119.211 72.0462
86.2804 117.87 69.7156
85.7702 120.477 69.6719
86.5873 123.705 72.2918
87.3183 122.734 74.297
88.5541 118.682 73.4754
87.8904 116.74 71.9917
84.6274 121.764 69.8781
85.6598 124.13 71.0918
83.0672 123.34 70.7297
88.1559 121.54 75.6976
88.7657 119.301 75.0844
88.5772 119.88 77.1462
87.159 114.725 71.2364
86.3758 115.386 69.6889
86.2992 112.637 70.1091
80.9058 101.426 85.9416
82.4528 102.233 85.3431
81.4649 99.9209 84.4964
83.5757 103.317 84.6533
83.2519 104.355 85.8451
80.2537 102.812 87.0822
79.4431 100.909 86.4369
80.437 97.8437 83.7996
81.6971 98.4848 83.1071
82.8538 105.548 86.9105
81.1273 104.612 87.647
82.2422 106.754 88.1999
78.6444 99.3318 85.7806
79.2196 97.4694 84.2351
77.554 97.5663 84.9098
82.7024 99.7957 82.5611
83.7595 102.592 83.3985
83.7244 101.683 81.8694
83.6051 101.904 74.2335
81.8002 100.735 73.5631
82.2127 99.5049 74.3864
80.1943 99.8323 72.8441
81.5381 101.997 72.6852
85.0238 103.76 73.5766
84.8762 102.676 75.0873
82.0412 98.3318 75.5808
80.8668 97.1935 74.4127
83.0134 103.743 72.1175
85.1444 104.69 72.5722
84.5124 105.991 71.6972
84.4461 102.257 76.3605
82.9059 99.8588 76.5761
83.833 101.651 77.6851
79.7327 96.3633 73.269
79.3495 98.1005 72.2695
78.2661 96.0336 71.9753
72.1703 117.252 87.9495
71.3006 115.907 86.5184
72.0654 118.143 86.0993
70.7552 114.497 85.1274
70.7389 113.808 86.7585
72.6402 116.09 89.5018
73.4496 118.19 89.0385
72.96 120.055 85.5668
72.1969 118.728 84.3629
70.9034 112.77 87.8476
71.994 114 89.5645
71.1265 111.586 89.3571
74.1351 120.054 88.4613
73.8941 121.167 86.3782
75.3164 121.923 87.5814
71.657 117.334 83.2102
70.7827 114.9 83.6344
71.04 115.468 81.9446
74.2686 115.016 74.2938
75.8421 115.904 73.6465
75.149 117.191 74.7529
77.3334 116.665 72.9349
76.4589 114.554 72.8048
73.3862 112.848 73.9828
72.9756 113.96 75.0183
74.5983 118.32 76.0801
76.0396 119.244 75.2226
75.3108 112.502 72.664
73.534 111.435 73.4522
74.1766 110.082 72.6138
72.4199 114.43 76.1398
73.3575 117.017 76.7976
72.0515 115.29 77.5195
77.1838 120.098 74.2887
78.0121 118.557 73.077
78.748 120.763 73.0141
67.6508 99.5153 85.8483
69.0093 99.2243 86.9464
68.2086 97.8774 84.7935
70.5734 99.0419 87.6525
69.8685 100.914 88.6502
67.6282 101.504 86.3912
66.6494 99.826 84.4285
67.4245 96.7845 82.3359
68.9851 96.6268 83.6395
69.4479 102.697 88.9661
68.3233 103.319 87.4363
69.4848 104.995 88.7613
66.003 99.2831 82.6163
66.3499 97.1495 81.5197
65.4254 98.3026 80.4591
70.6461 96.6888 84.3434
71.4927 97.9927 86.5849
72.544 96.9412 85.1091
69.5921 98.3676 69.7027
68.1797 98.9198 70.8334
67.5413 97.3344 68.8826
67.6529 99.5013 72.2432
69.7651 100.532 73.084
71.6452 99.53 71.6517
71.0583 98.2431 69.3222
68.1439 95.3938 69.0162
65.7344 96.4457 69.5454
70.5327 101.969 72.0017
71.8249 101.539 71.5904
71.7493 103.672 70.9619
71.6088 96.8682 69.1889
70.2 94.9385 69.6613
72.4993 95.0788 69.925
65.1914 97.062 71.7806
66.29 99.0203 72.4947
65.2673 98.1804 74.1676
POLYGONS 1280  5120
3 164 162 163
3 163 44 164
3 162 43 163
3 164 42 162
3 166 165 163
3 163 43 166
3 165 44 163
3 166 14 165
3 168 167 162
3 162 42 168
3 167 43 162
3 168 13 167
3 170 169 164
3 164 44 170
3 169 42 164
3 170 12 169
3 173 171 172
3 172 46 173
3 171 43 172
3 173 45 171
3 167 174 172
3 172 43 167
3 174 46 172
3 167 13 174
3 175 166 171
3 171 45 175
3 166 43 171
3 175 14 166
3 177 176 173
3 173 46 177
3 176 45 173
3 177 4 176
3 180 178 179
3 179 48 180
3 178 42 179
3 180 47 178
3 169 181 179
3 179 42 169
3 181 48 179
3 169 12 181
3 182 168 178
3 178 47 182
3 168 42 178
3 182 13 168
3 184 183 180
3 180 48 184
3 183 47 180
3 184 8 183
3 187 185 186
3 186 50 187
3 185 44 186
3 187 49 185
3 165 188 186
3 186 44 165
3 188 50 186
3 165 14 188
3 189 170 185
3 185 49 189
3 170 44 185
3 189 12 170
3 191 190 187
3 187 50 191
3 190 49 187
3 191 7 190
3 194 192 193
3 193 53 194
3 192 52 193
3 194 51 192
3 196 195 193
3 193 52 196
3 195 53 193
3 196 16 195
3 198 197 192
3 192 51 198
3 197 52 192
3 198 14 197
3 200 199 194
3 194 53 200
3 199 51 194
3 200 15 199
3 203 201 202
3 202 45 203
3 201 52 202
3 203 54 201
3 197 175 202
3 202 52 197
3 175 45 202
3 197 14 175
3 204 196 201
3 201 54 204
3 196 52 201
3 204 16 196
3 176 205 203
3 203 45 176
3 205 54 203
3 176 4 205
3 208 206 207
3 207 55 208
3 206 51 207
3 208 50 206
3 199 209 207
3 207 51 199
3 209 55 207
3 199 15 209
3 188 198 206
3 206 50 188
3 198 51 206
3 188 14 198
3 210 191 208
3 208 55 210
3 191 50 208
3 210 7 191
3 213 211 212
3 212 57 213
3 211 53 212
3 213 56 211
3 195 214 212
3 212 53 195
3 214 57 212
3 195 16 214
3 215 200 211
3 211 56 215
3 200 53 211
3 215 15 200
3 217 216 213
3 213 57 217
3 216 56 213
3 217 9 216
3 220 218 219
3 219 60 220
3 218 59 219
3 220 58 218
3 222 221 219
3 219 59 222
3 221 60 219
3 222 19 221
3 224 223 218
3 218 58 224
3 223 59 218
3 224 18 223
3 226 225 220
3 220 60 226
3 225 58 220
3 226 17 225
3 229 227 228
3 228 62 229
3 227 59 228
3 229 61 227
3 223 230 228
3 228 59 223
3 230 62 228
3 223 18 230
3 231 222 227
3 227 61 231
3 222 59 227
3 231 19 222
3 233 232 229
3 229 62 233
3 232 61 229
3 233 5 232
3 236 234 235
3 235 64 236
3 234 58 235
3 236 63 234
3 225 237 235
3 235 58 225
3 237 64 235
3 225 17 237
3 238 224 234
3 234 63 238
3 224 58 234
3 238 18 224
3 240 239 236
3 236 64 240
3 239 63 236
3 240 6 239
3 243 241 242
3 242 66 243
3 241 60 242
3 243 65 241
3 221 244 242
3 242 60 221
3 244 66 242
3 221 19 244
3 245 226 241
3 241 65 245
3 226 60 241
3 245 17 226
3 247 246 243
3 243 66 247
3 246 65 243
3 247 11 246
3 250 248 249
3 249 69 250
3 248 68 249
3 250 67 248
3 252 251 249
3 249 68 252
3 251 69 249
3 252 18 251
3 254 253 248
3 248 67 254
3 253 68 248
3 254 21 253
3 256 255 250
3 250 69 256
3 255 67 250
3 256 20 255
3 259 257 258
3 258 70 259
3 257 68 258
3 259 62 257
3 253 260 258
3 258 68 253
3 260 70 258
3 253 21 260
3 230 252 257
3 257 62 230
3 252 68 257
3 230 18 252
3 261 233 259
3 259 70 261
3 233 62 259
3 261 5 233
3 264 262 263
3 263 72 264
3 262 67 263
3 264 71 262
3 255 265 263
3 263 67 255
3 265 72 263
3 255 20 265
3 266 254 262
3 262 71 266
3 254 67 262
3 266 21 254
3 268 267 264
3 264 72 268
3 267 71 264
3 268 10 267
3 271 269 270
3 270 63 271
3 269 69 270
3 271 73 269
3 251 238 270
3 270 69 251
3 238 63 270
3 251 18 238
3 272 256 269
3 269 73 272
3 256 69 269
3 272 20 256
3 239 273 271
3 271 63 239
3 273 73 271
3 239 6 273
3 276 274 275
3 275 76 276
3 274 75 275
3 276 74 274
3 278 277 275
3 275 75 278
3 277 76 275
3 278 24 277
3 280 279 274
3 274 74 280
3 279 75 274
3 280 23 279
3 282 281 276
3 276 76 282
3 281 74 276
3 282 22 281
3 285 283 284
3 284 78 285
3 283 75 284
3 285 77 283
3 279 286 284
3 284 75 279
3 286 78 284
3 279 23 286
3 287 278 283
3 283 77 287
3 278 75 283
3 287 24 278
3 289 288 285
3 285 78 289
3 288 77 285
3 289 0 288
3 292 290 291
3 291 80 292
3 290 74 291
3 292 79 290
3 281 293 291
3 291 74 281
3 293 80 291
3 281 22 293
3 294 280 290
3 290 79 294
3 280 74 290
3 294 23 280
3 296 295 292
3 292 80 296
3 295 79 292
3 296 4 295
3 299 297 298
3 298 82 299
3 297 76 298
3 299 81 297
3 277 300 298
3 298 76 277
3 300 82 298
3 277 24 300
3 301 282 297
3 297 81 301
3 282 76 297
3 301 22 282
3 303 302 299
3 299 82 303
3 302 81 299
3 303 3 302
3 306 304 305
3 305 85 306
3 304 84 305
3 306 83 304
3 308 307 305
3 305 84 308
3 307 85 305
3 308 26 307
3 310 309 304
3 304 83 310
3 309 84 304
3 310 24 309
3 312 311 306
3 306 85 312
3 311 83 306
3 312 25 311
3 315 313 314
3 314 77 315
3 313 84 314
3 315 86 313
3 309 287 314
3 314 84 309
3 287 77 314
3 309 24 287
3 316 308 313
3 313 86 316
3 308 84 313
3 316 26 308
3 288 317 315
3 315 77 288
3 317 86 315
3 288 0 317
3 320 318 319
3 319 87 320
3 318 83 319
3 320 82 318
3 311 321 319
3 319 83 311
3 321 87 319
3 311 25 321
3 300 310 318
3 318 82 300
3 310 83 318
3 300 24 310
3 322 303 320
3 320 87 322
3 303 82 320
3 322 3 303
3 325 323 324
3 324 89 325
3 323 85 324
3 325 88 323
3 307 326 324
3 324 85 307
3 326 89 324
3 307 26 326
3 327 312 323
3 323 88 327
3 312 85 323
3 327 25 312
3 329 328 325
3 325 89 329
3 328 88 325
3 329 5 328
3 332 330 331
3 331 92 332
3 330 91 331
3 332 90 330
3 334 333 331
3 331 91 334
3 333 92 331
3 334 29 333
3 336 335 330
3 330 90 336
3 335 91 330
3 336 28 335
3 338 337 332
3 332 92 338
3 337 90 332
3 338 27 337
3 341 339 340
3 340 94 341
3 339 91 340
3 341 93 339
3 335 342 340
3 340 91 335
3 342 94 340
3 335 28 342
3 343 334 339
3 339 93 343
3 334 91 339
3 343 29 334
3 345 344 341
3 341 94 345
3 344 93 341
3 345 2 344
3 348 346 347
3 347 96 348
3 346 90 347
3 348 95 346
3 337 349 347
3 347 90 337
3 349 96 347
3 337 27 349
3 350 336 346
3 346 95 350
3 336 90 346
3 350 28 336
3 352 351 348
3 348 96 352
3 351 95 348
3 352 7 351
3 355 353 354
3 354 98 355
3 353 92 354
3 355 97 353
3 333 356 354
3 354 92 333
3 356 98 354
3 333 29 356
3 357 338 353
3 353 97 357
3 338 92 353
3 357 27 338
3 359 358 355
3 355 98 359
3 358 97 355
3 359 1 358
3 362 360 361
3 361 101 362
3 360 100 361
3 362 99 360
3 364 363 361
3 361 100 364
3 363 101 361
3 364 31 363
3 366 365 360
3 360 99 366
3 365 100 360
3 366 29 365
3 368 367 362
3 362 101 368
3 367 99 362
3 368 30 367
3 371 369 370
3 370 93 371
3 369 100 370
3 371 102 369
3 365 343 370
3 370 100 365
3 343 93 370
3 365 29 343
3 372 364 369
3 369 102 372
3 364 100 369
3 372 31 364
3 344 373 371
3 371 93 344
3 373 102 371
3 344 2 373
3 376 374 375
3 375 103 376
3 374 99 375
3 376 98 374
3 367 377 375
3 375 99 367
3 377 103 375
3 367 30 377
3 356 366 374
3 374 98 356
3 366 99 374
3 356 29 366
3 378 359 376
3 376 103 378
3 359 98 376
3 378 1 359
3 381 379 380
3 380 105 381
3 379 101 380
3 381 104 379
3 363 382 380
3 380 101 363
3 382 105 380
3 363 31 382
3 383 368 379
3 379 104 383
3 368 101 379
3 383 30 368
3 385 384 381
3 381 105 385
3 384 104 381
3 385 6 384
3 388 386 387
3 387 108 388
3 386 107 387
3 388 106 386
3 390 389 387
3 387 107 390
3 389 108 387
3 390 34 389
3 392 391 386
3 386 106 392
3 391 107 386
3 392 33 391
3 394 393 388
3 388 108 394
3 393 106 388
3 394 32 393
3 397 395 396
3 396 110 397
3 395 107 396
3 397 109 395
3 391 398 396
3 396 107 391
3 398 110 396
3 391 33 398
3 399 390 395
3 395 109 399
3 390 107 395
3 399 34 390
3 401 400 397
3 397 110 401
3 400 109 397
3 401 8 400
3 404 402 403
3 403 112 404
3 402 106 403
3 404 111 402
3 393 405 403
3 403 106 393
3 405 112 403
3 393 32 405
3 406 392 402
3 402 111 406
3 392 106 402
3 406 33 392
3 408 407 404
3 404 112 408
3 407 111 404
3 408 0 407
3 411 409 410
3 410 114 411
3 409 108 410
3 411 113 409
3 389 412 410
3 410 108 389
3 412 114 410
3 389 34 412
3 413 394 409
3 409 113 413
3 394 108 409
3 413 32 394
3 415 414 411
3 411 114 415
3 414 113 411
3 415 11 414
3 418 416 417
3 417 117 418
3 416 116 417
3 418 115 416
3 420 419 417
3 417 116 420
3 419 117 417
3 420 36 419
3 422 421 416
3 416 115 422
3 421 116 416
3 422 34 421
3 424 423 418
3 418 117 424
3 423 115 418
3 424 35 423
3 427 425 426
3 426 109 427
3 425 116 426
3 427 118 425
3 421 399 426
3 426 116 421
3 399 109 426
3 421 34 399
3 428 420 425
3 425 118 428
3 420 116 425
3 428 36 420
3 400 429 427
3 427 109 400
3 429 118 427
3 400 8 429
3 432 430 431
3 431 119 432
3 430 115 431
3 432 114 430
3 423 433 431
3 431 115 423
3 433 119 431
3 423 35 433
3 412 422 430
3 430 114 412
3 422 115 430
3 412 34 422
3 434 415 432
3 432 119 434
3 415 114 432
3 434 11 415
3 437 435 436
3 436 121 437
3 435 117 436
3 437 120 435
3 419 438 436
3 436 117 419
3 438 121 436
3 419 36 438
3 439 424 435
3 435 120 439
3 424 117 435
3 439 35 424
3 441 440 437
3 437 121 441
3 440 120 437
3 441 1 440
3 444 442 443
3 443 124 444
3 442 123 443
3 444 122 442
3 446 445 443
3 443 123 446
3 445 124 443
3 446 39 445
3 448 447 442
3 442 122 448
3 447 123 442
3 448 38 447
3 450 449 444
3 444 124 450
3 449 122 444
3 450 37 449
3 453 451 452
3 452 126 453
3 451 123 452
3 453 125 451
3 447 454 452
3 452 123 447
3 454 126 452
3 447 38 454
3 455 446 451
3 451 125 455
3 446 123 451
3 455 39 446
3 457 456 453
3 453 126 457
3 456 125 453
3 457 9 456
3 460 458 459
3 459 128 460
3 458 122 459
3 460 127 458
3 449 461 459
3 459 122 449
3 461 128 459
3 449 37 461
3 462 448 458
3 458 127 462
3 448 122 458
3 462 38 448
3 464 463 460
3 460 128 464
3 463 127 460
3 464 10 463
3 467 465 466
3 466 130 467
3 465 124 466
3 467 129 465
3 445 468 466
3 466 124 445
3 468 130 466
3 445 39 468
3 469 450 465
3 465 129 469
3 450 124 465
3 469 37 450
3 471 470 467
3 467 130 471
3 470 129 467
3 471 3 470
3 474 472 473
3 473 133 474
3 472 132 473
3 474 131 472
3 476 475 473
3 473 132 476
3 475 133 473
3 476 38 475
3 478 477 472
3 472 131 478
3 477 132 472
3 478 41 477
3 480 479 474
3 474 133 480
3 479 131 474
3 480 40 479
3 483 481 482
3 482 134 483
3 481 132 482
3 483 126 481
3 477 484 482
3 482 132 477
3 484 134 482
3 477 41 484
3 454 476 481
3 481 126 454
3 476 132 481
3 454 38 476
3 485 457 483
3 483 134 485
3 457 126 483
3 485 9 457
3 488 486 487
3 487 136 488
3 486 131 487
3 488 135 486
3 479 489 487
3 487 131 479
3 489 136 487
3 479 40 489
3 490 478 486
3 486 135 490
3 478 131 486
3 490 41 478
3 492 491 488
3 488 136 492
3 491 135 488
3 492 2 491
3 495 493 494
3 494 127 495
3 493 133 494
3 495 137 493
3 475 462 494
3 494 133 475
3 462 127 494
3 475 38 462
3 496 480 493
3 493 137 496
3 480 133 493
3 496 40 480
3 463 497 495
3 495 127 463
3 497 137 495
3 463 10 497
3 500 498 499
3 499 140 500
3 498 139 499
3 500 138 498
3 502 501 499
3 499 139 502
3 501 140 499
3 502 33 501
3 504 503 498
3 498 138 504
3 503 139 498
3 504 13 503
3 506 505 500
3 500 140 506
3 505 138 500
3 506 23 505
3 509 507 508
3 508 47 509
3 507 139 508
3 509 110 507
3 503 182 508
3 508 139 503
3 182 47 508
3 503 13 182
3 398 502 507
3 507 110 398
3 502 139 507
3 398 33 502
3 183 401 509
3 509 47 183
3 401 110 509
3 183 8 401
3 512 510 511
3 511 79 512
3 510 138 511
3 512 46 510
3 505 294 511
3 511 138 505
3 294 79 511
3 505 23 294
3 174 504 510
3 510 46 174
3 504 138 510
3 174 13 504
3 295 177 512
3 512 79 295
3 177 46 512
3 295 4 177
3 515 513 514
3 514 111 515
3 513 140 514
3 515 78 513
3 501 406 514
3 514 140 501
3 406 111 514
3 501 33 406
3 286 506 513
3 513 78 286
3 506 140 513
3 286 23 506
3 407 289 515
3 515 111 407
3 289 78 515
3 407 0 289
3 518 516 517
3 517 143 518
3 516 142 517
3 518 141 516
3 520 519 517
3 517 142 520
3 519 143 517
3 520 19 519
3 522 521 516
3 516 141 522
3 521 142 516
3 522 32 521
3 524 523 518
3 518 143 524
3 523 141 518
3 524 26 523
3 527 525 526
3 526 113 527
3 525 142 526
3 527 66 525
3 521 413 526
3 526 142 521
3 413 113 526
3 521 32 413
3 244 520 525
3 525 66 244
3 520 142 525
3 244 19 520
3 414 247 527
3 527 113 414
3 247 66 527
3 414 11 247
3 530 528 529
3 529 86 530
3 528 141 529
3 530 112 528
3 523 316 529
3 529 141 523
3 316 86 529
3 523 26 316
3 405 522 528
3 528 112 405
3 522 141 528
3 405 32 522
3 317 408 530
3 530 86 317
3 408 112 530
3 317 0 408
3 533 531 532
3 532 61 533
3 531 143 532
3 533 89 531
3 519 231 532
3 532 143 519
3 231 61 532
3 519 19 231
3 326 524 531
3 531 89 326
3 524 143 531
3 326 26 524
3 232 329 533
3 533 61 232
3 329 89 533
3 232 5 329
3 536 534 535
3 535 146 536
3 534 145 535
3 536 144 534
3 538 537 535
3 535 145 538
3 537 146 535
3 538 22 537
3 540 539 534
3 534 144 540
3 539 145 534
3 540 16 539
3 542 541 536
3 536 146 542
3 541 144 536
3 542 39 541
3 545 543 544
3 544 54 545
3 543 145 544
3 545 80 543
3 539 204 544
3 544 145 539
3 204 54 544
3 539 16 204
3 293 538 543
3 543 80 293
3 538 145 543
3 293 22 538
3 205 296 545
3 545 54 205
3 296 80 545
3 205 4 296
3 548 546 547
3 547 125 548
3 546 144 547
3 548 57 546
3 541 455 547
3 547 144 541
3 455 125 547
3 541 39 455
3 214 540 546
3 546 57 214
3 540 144 546
3 214 16 540
3 456 217 548
3 548 125 456
3 217 57 548
3 456 9 217
3 551 549 550
3 550 81 551
3 549 146 550
3 551 130 549
3 537 301 550
3 550 146 537
3 301 81 550
3 537 22 301
3 468 542 549
3 549 130 468
3 542 146 549
3 468 39 542
3 302 471 551
3 551 81 302
3 471 130 551
3 302 3 471
3 554 552 553
3 553 149 554
3 552 148 553
3 554 147 552
3 556 555 553
3 553 148 556
3 555 149 553
3 556 21 555
3 558 557 552
3 552 147 558
3 557 148 552
3 558 25 557
3 560 559 554
3 554 149 560
3 559 147 554
3 560 37 559
3 563 561 562
3 562 88 563
3 561 148 562
3 563 70 561
3 557 327 562
3 562 148 557
3 327 88 562
3 557 25 327
3 260 556 561
3 561 70 260
3 556 148 561
3 260 21 556
3 328 261 563
3 563 88 328
3 261 70 563
3 328 5 261
3 566 564 565
3 565 129 566
3 564 147 565
3 566 87 564
3 559 469 565
3 565 147 559
3 469 129 565
3 559 37 469
3 321 558 564
3 564 87 321
3 558 147 564
3 321 25 558
3 470 322 566
3 566 129 470
3 322 87 566
3 470 3 322
3 569 567 568
3 568 71 569
3 567 149 568
3 569 128 567
3 555 266 568
3 568 149 555
3 266 71 568
3 555 21 266
3 461 560 567
3 567 128 461
3 560 149 567
3 461 37 560
3 267 464 569
3 569 71 267
3 464 128 569
3 267 10 464
3 572 570 571
3 571 152 572
3 570 151 571
3 572 150 570
3 574 573 571
3 571 151 574
3 573 152 571
3 574 27 573
3 576 575 570
3 570 150 576
3 575 151 570
3 576 12 575
3 578 577 572
3 572 152 578
3 577 150 572
3 578 36 577
3 581 579 580
3 580 49 581
3 579 151 580
3 581 96 579
3 575 189 580
3 580 151 575
3 189 49 580
3 575 12 189
3 349 574 579
3 579 96 349
3 574 151 579
3 349 27 574
3 190 352 581
3 581 49 190
3 352 96 581
3 190 7 352
3 584 582 583
3 583 118 584
3 582 150 583
3 584 48 582
3 577 428 583
3 583 150 577
3 428 118 583
3 577 36 428
3 181 576 582
3 582 48 181
3 576 150 582
3 181 12 576
3 429 184 584
3 584 118 429
3 184 48 584
3 429 8 184
3 587 585 586
3 586 97 587
3 585 152 586
3 587 121 585
3 573 357 586
3 586 152 573
3 357 97 586
3 573 27 357
3 438 578 585
3 585 121 438
3 578 152 585
3 438 36 578
3 358 441 587
3 587 97 358
3 441 121 587
3 358 1 441
3 590 588 589
3 589 155 590
3 588 154 589
3 590 153 588
3 592 591 589
3 589 154 592
3 591 155 589
3 592 17 591
3 594 593 588
3 588 153 594
3 593 154 588
3 594 30 593
3 596 595 590
3 590 155 596
3 595 153 590
3 596 35 595
3 599 597 598
3 598 104 599
3 597 154 598
3 599 64 597
3 593 383 598
3 598 154 593
3 383 104 598
3 593 30 383
3 237 592 597
3 597 64 237
3 592 154 597
3 237 17 592
3 384 240 599
3 599 104 384
3 240 64 599
3 384 6 240
3 602 600 601
3 601 120 602
3 600 153 601
3 602 103 600
3 595 439 601
3 601 153 595
3 439 120 601
3 595 35 439
3 377 594 600
3 600 103 377
3 594 153 600
3 377 30 594
3 440 378 602
3 602 120 440
3 378 103 602
3 440 1 378
3 605 603 604
3 604 65 605
3 603 155 604
3 605 119 603
3 591 245 604
3 604 155 591
3 245 65 604
3 591 17 245
3 433 596 603
3 603 119 433
3 596 155 603
3 433 35 596
3 246 434 605
3 605 65 246
3 434 119 605
3 246 11 434
3 608 606 607
3 607 158 608
3 606 157 607
3 608 156 606
3 610 609 607
3 607 157 610
3 609 158 607
3 610 15 609
3 612 611 606
3 606 156 612
3 611 157 606
3 612 28 611
3 614 613 608
3 608 158 614
3 613 156 608
3 614 41 613
3 617 615 616
3 616 95 617
3 615 157 616
3 617 55 615
3 611 350 616
3 616 157 611
3 350 95 616
3 611 28 350
3 209 610 615
3 615 55 209
3 610 157 615
3 209 15 610
3 351 210 617
3 617 95 351
3 210 55 617
3 351 7 210
3 620 618 619
3 619 135 620
3 618 156 619
3 620 94 618
3 613 490 619
3 619 156 613
3 490 135 619
3 613 41 490
3 342 612 618
3 618 94 342
3 612 156 618
3 342 28 612
3 491 345 620
3 620 135 491
3 345 94 620
3 491 2 345
3 623 621 622
3 622 56 623
3 621 158 622
3 623 134 621
3 609 215 622
3 622 158 609
3 215 56 622
3 609 15 215
3 484 614 621
3 621 134 484
3 614 158 621
3 484 41 614
3 216 485 623
3 623 56 216
3 485 134 623
3 216 9 485
3 626 624 625
3 625 161 626
3 624 160 625
3 626 159 624
3 628 627 625
3 625 160 628
3 627 161 625
3 628 31 627
3 630 629 624
3 624 159 630
3 629 160 624
3 630 20 629
3 632 631 626
3 626 161 632
3 631 159 626
3 632 40 631
3 635 633 634
3 634 73 635
3 633 160 634
3 635 105 633
3 629 272 634
3 634 160 629
3 272 73 634
3 629 20 272
3 382 628 633
3 633 105 382
3 628 160 633
3 382 31 628
3 273 385 635
3 635 73 273
3 385 105 635
3 273 6 385
3 638 636 637
3 637 137 638
3 636 159 637
3 638 72 636
3 631 496 637
3 637 159 631
3 496 137 637
3 631 40 496
3 265 630 636
3 636 72 265
3 630 159 636
3 265 20 630
3 497 268 638
3 638 137 497
3 268 72 638
3 497 10 268
3 641 639 640
3 640 102 641
3 639 161 640
3 641 136 639
3 627 372 640
3 640 161 627
3 372 102 640
3 627 31 372
3 489 632 639
3 639 136 489
3 632 161 639
3 489 40 632
3 373 492 641
3 641 102 373
3 492 136 641
3 373 2 492
