# Supplementary material for: Subcortical shape biomarkers reveal limbic and basal ganglia damage in anti-LGI1 encephalitis
Source: Front Immunol. 2025 Jul 4;16:1623577. doi: 10.3389/fimmu.2025.1623577 (PMC12270846; doi:10.3389/fimmu.2025.1623577)
Supplement: Supplementary file 1 [file DataSheet1.zip › raw data/wmN04-BrStem_first.vtk]

# vtk DataFile Version 3.0
this file was written using fslvtkio
ASCII
DATASET POLYDATA
POINTS 642 float
106.286 104.676 42.3724
73.7167 103.702 41.269
77.9863 85.6762 36.1793
101.635 86.1884 37.8186
101.684 95.2458 66.4089
98.7596 89.4462 17.742
82.4255 88.7693 14.4805
78.8754 95.2008 65.1546
89.6278 108.953 54.1084
90.0581 81.791 48.5452
90.2876 76.0761 23.7821
89.7575 107.646 32.1324
83.0769 102.281 64.8494
96.1184 102.086 64.4901
89.3558 95.7373 72.3033
84.9761 88.0201 59.7154
95.6198 87.7118 60.4007
86.3617 97.7958 23.565
90.922 87.638 7.25599
94.7319 98.6924 24.4944
84.7772 79.7772 12.2724
96.9648 78.9833 13.4511
101.521 91.9395 52.284
106.234 102.114 57.9391
104.796 96.9551 40.5446
100.799 86.6676 26.5901
103.208 99.0622 30.307
73.4292 102.189 57.2445
78.906 91.9879 51.1972
76.0424 96.2802 39.1836
78.4443 97.7042 29.0033
78.9647 85.507 23.5154
99.409 109.699 36.6576
101.159 111.353 52.1805
88.9919 113.39 44.3842
79.9766 108.687 36.0668
78.3507 110.702 52.3546
97.4963 79.2652 29.9581
89.4864 78.1143 39.8722
96.7342 81.122 43.1638
82.478 79.1039 28.2378
83.2987 82.0014 43.6167
89.6334 102.399 63.9227
93.9359 101.512 72.3523
84.7086 101.53 73.1814
97.5407 94.4603 72.6827
102.08 101.277 69.3412
92.9808 103.384 56.3231
86.6628 103.355 56.6317
77.0069 101.309 68.8352
82.3023 94.3617 71.6988
86.5607 89.6012 67.9046
93.4147 89.9924 68.0816
90.1778 87.7501 60.7331
98.9495 90.3067 64.6453
81.5356 90.4718 63.5868
87.6717 84.9278 54.0795
92.8034 85.1197 54.2679
88.5915 92.1898 14.6201
92.9836 92.5664 15.7844
90.5668 97.2871 23.6371
96.329 93.3708 19.8198
95.1859 88.0332 11.3635
86.0023 87.678 8.68694
84.7487 93.0565 17.4526
87.4986 104.212 27.1171
92.7856 104.378 27.8421
90.8348 80.5364 12.1463
94.6951 83.5611 7.88424
87.8404 83.4304 6.07685
98.1402 84.1829 13.9603
93.6633 76.277 18.0501
87.7672 76.1141 16.9844
82.7473 83.6192 10.5934
104.255 97.5764 55.4728
106.387 98.7622 48.3589
102.268 94.7053 46.723
108.896 99.5626 40.5949
106.717 103.267 49.3246
105.458 99.4667 64.0002
101.611 94.0831 59.5597
101.118 89.3869 44.5937
101.086 92.2855 39.1242
101.18 93.2114 34.1683
106.147 97.3231 35.1477
99.7371 93.528 29.3873
105.29 102.265 36.1688
101.481 86.5686 32.1056
99.9489 87.6143 21.8236
98.301 94.0346 25.3019
76.1809 97.6186 54.7834
77.689 94.379 45.5456
74.1655 98.5234 47.8049
78.7735 91.4137 37.7372
78.827 88.9253 43.5232
79.2842 94.1509 58.3609
75.2169 99.2199 62.8011
73.1411 102.567 48.275
71.4322 98.607 39.6554
75.5202 96.6345 33.9194
79.7454 91.2064 31.8364
80.9964 91.6798 26.4726
77.7327 85.5805 29.881
74.8437 101.184 34.7444
81.6184 92.7198 21.5254
80.4787 86.5733 18.2672
100.99 112.861 44.6041
95.6737 114.184 48.1772
94.8769 112.859 40.7532
89.1302 113.325 50.3435
95.4675 110.973 54.3637
105.023 109.126 47.2899
103.671 107.827 39.4481
94.4765 109.326 33.9425
89.137 110.965 37.9169
83.6082 112.53 40.3262
82.7847 114.171 48.1316
78.2973 111.731 44.2148
83.8341 110.767 54.3038
84.8262 109.033 33.2869
76.2083 106.634 38.6389
74.7997 108.319 46.9302
94.5757 76.8396 35.7937
95.5788 73.0459 42.0093
99.3413 76.5746 38.0959
94.0601 80.4135 46.4995
89.6861 75.6651 44.4708
89.9256 78.2183 32.388
94.1784 77.4086 26.47
100.557 81.4196 33.5293
100.054 83.0749 41.1696
82.4117 79.5165 37.6484
84.1379 74.1585 41.7267
85.9125 78.6521 35.7037
86.0735 81.0735 46.5759
79.6302 83.3845 40.6791
78.8736 81.0471 32.404
86.2671 77.7729 25.0103
101.277 102.211 61.5097
97.7833 104.02 54.6332
103.847 106.015 53.3847
101.601 104.674 33.0568
97.3649 105.356 30.0611
98.9214 99.7524 26.8607
96.8261 84.5331 51.3739
99.4324 89.2979 56.7287
100.061 86.1898 48.2507
100.942 81.4197 27.1398
99.3673 82.0399 19.5747
98.2627 77.6552 21.4581
81.8007 103.791 54.8105
77.9286 102.578 61.72
75.7381 105.947 53.6274
78.4974 103.638 31.8457
82.5231 98.0773 25.706
82.7659 104.72 28.8153
80.2573 86.5323 47.8835
80.9429 89.2991 55.8908
83.419 84.7937 51.7243
82.7879 77.1823 19.3044
80.4243 81.3954 16.7689
78.9677 80.9832 25.1773
91.2759 102.036 68.3061
89.335 101.654 71.6265
87.4721 102.04 68.702
87.1172 98.8931 73.6513
91.4951 98.8206 73.0994
95.1138 101.997 68.3263
92.8854 102.428 63.8862
86.3467 102.476 64.2207
83.7878 102.152 69.1442
95.9573 98.4853 73.7399
97.9872 101.286 71.5538
99.2491 98.6748 72.7129
98.957 101.959 67.646
93.6898 95.7804 72.9378
99.8931 95.1975 70.4115
101.843 97.8493 69.916
91.3385 102.551 60.0912
88.0749 102.539 60.2743
89.7905 103.304 56.2773
85.0168 102.477 60.6785
94.2992 102.468 60.3428
91.4333 106.133 54.8672
88.0748 106.151 55.0312
80.9224 100.899 72.1674
83.2929 97.8884 73.8915
80.0602 98.2488 72.1888
85.7606 94.8446 73.2755
80.147 102.297 68.2504
78.0396 97.8721 68.9867
79.9969 95.5407 69.4261
89.988 90.4146 68.093
91.8093 87.4875 64.7646
88.3755 87.4214 64.7321
93.0893 87.4563 60.9322
94.8673 87.3124 65.0667
91.8442 93.0936 71.1522
87.8674 92.1638 71.3829
85.2242 87.2865 64.3981
87.2702 87.6492 60.5047
96.5869 89.4959 67.0828
95.3072 92.0553 71.2044
98.3837 92.1983 68.9155
97.506 88.1407 62.8022
100.397 92.8429 65.8287
84.5248 91.7243 70.5244
83.4768 89.6115 66.5529
81.7373 92.5772 67.8721
83.0333 88.4588 62.0706
80.0906 92.9785 64.6914
88.7559 86.7455 57.6179
91.6688 87.2511 57.6249
90.1938 85.4249 54.5345
94.0624 86.8904 57.1523
86.3546 86.4332 56.9469
89.0301 83.8145 51.2445
91.393 83.9329 51.325
90.7741 92.2603 15.0655
91.8348 94.7058 19.8137
89.4187 94.5715 19.4806
92.4435 97.9222 23.8394
93.5305 95.506 21.1237
91.9159 89.9153 11.5906
89.7235 89.7894 10.6137
87.7751 94.9059 19.6412
88.5394 97.447 23.0556
94.7215 93.3245 17.3936
94.0168 90.0949 12.9051
95.9191 90.8502 15.3812
93.1852 87.9878 8.7821
95.2506 95.5873 22.2144
97.5286 91.2766 18.082
96.9604 88.8401 14.4869
87.6556 89.645 10.9991
86.7628 92.7236 15.6286
85.6648 90.3454 12.9486
85.9053 95.0895 20.2007
88.4025 87.6992 7.1899
84.3617 88.4594 11.8524
83.7651 90.9331 15.2674
89.074 100.652 25.2474
91.4914 100.958 25.632
90.1196 103.579 27.3021
94.0227 101.827 26.1805
86.6266 101.264 25.2782
88.6133 106.141 29.8142
91.349 106.123 30.0492
92.9729 81.8365 9.19572
91.5393 83.8774 6.09181
90.1777 82.0872 8.60153
89.2598 85.7526 5.19697
93.0114 86.0419 6.59862
95.8152 81.2642 10.4807
93.7864 80.0421 12.4365
88.015 80.826 11.3708
86.8055 82.0687 9.11543
95.1392 85.5507 9.20227
96.6534 83.3508 10.6024
97.134 86.3629 12.5253
97.8311 81.6007 12.9009
98.5939 86.9805 15.7422
92.3624 77.6908 14.6124
89.42 78.0174 13.9054
90.7245 75.9199 16.5175
86.563 78.0065 13.9487
95.1821 77.4277 15.3491
91.9711 75.6219 20.2791
89.2302 75.7894 19.9352
84.8001 83.2849 7.66701
86.3878 85.5468 6.47308
83.9185 86.0576 9.57127
83.3983 81.3968 10.6503
82.3378 86.3092 12.487
105.013 98.1291 51.8208
104.198 97.0433 47.6768
103.291 96.1418 50.7822
103.488 96.173 43.8543
105.752 97.5161 44.5591
105.944 100.466 53.0363
106.045 99.6223 56.8484
102.527 95.311 53.9994
101.872 93.6635 50.1705
107.927 98.9754 44.4938
106.843 100.916 48.7251
107.824 101.308 44.6854
106.149 102.619 53.5926
107.501 97.6312 41.282
107.513 102.161 41.7012
106.977 103.744 45.6848
104.837 98.3452 59.3349
102.428 96.0982 57.701
103.068 97.3421 62.0919
101.518 93.1249 55.7371
106.86 100.528 61.0483
103.278 97.7075 66.2474
101.876 94.9018 63.1051
101.505 92.296 45.9651
101.784 93.7301 42.6717
101.037 90.9306 41.9591
102.629 95.0296 40.2148
101.47 90.6633 48.4346
101.077 88.0087 40.9756
100.695 89.3032 38.307
103.396 96.1314 34.8015
102.726 96.2248 32.2828
100.396 93.1901 31.5437
101.823 96.4603 30.1133
104.915 97.8376 32.2754
105.911 97.1164 37.9947
103.027 95.5448 37.2829
100.018 89.9386 30.6892
99.2814 89.9483 28.2331
106.72 99.6434 34.8432
108.473 97.9669 37.6077
107.836 101.147 38.0713
104.562 100.804 33.1933
106.246 103.45 39.089
101.023 92.9001 36.678
100.358 89.5978 32.823
100.709 89.2327 35.488
101.128 86.8768 29.4229
101.722 86.3368 35.0601
99.2376 90.3525 25.9289
99.1271 94.0892 27.5896
99.6077 91.1593 23.5084
100.685 96.7577 27.9536
99.932 87.0455 24.3802
99.7151 88.7113 19.8215
98.836 91.8147 21.3425
77.0008 95.8332 49.8544
76.1149 96.7573 46.748
75.6362 98.0858 51.2101
74.8314 97.3336 43.6724
76.7758 95.5682 42.6587
78.4321 93.5055 49.0708
77.8719 95.3857 53.3423
74.4016 99.7464 56.2949
74.4068 100.277 52.4614
78.166 93.1185 41.4048
78.6607 92.0586 44.698
78.918 90.2493 40.718
78.868 90.4985 47.2704
77.5901 94.2403 38.839
78.7982 88.65 37.0932
78.3439 87.4612 39.6621
78.1026 96.1335 57.1446
75.6541 98.2078 58.6359
77.567 97.2529 61.4081
73.2523 100.311 60.4103
78.9277 93.1466 54.6282
78.9223 94.9668 61.8249
77.221 97.529 65.3581
73.0904 100.233 47.783
72.4107 98.3316 43.5279
71.7349 100.581 43.8265
73.5757 97.1103 40.0057
73.9979 102.194 52.3592
72.8909 103.022 44.3789
72.213 101.331 40.3153
78.5237 94.4024 33.1245
80.5505 91.3106 29.2567
79.2056 94.2876 30.487
80.1342 88.5872 24.8692
79.6744 88.1717 27.5864
78.1442 94.2764 35.807
75.5556 96.3979 36.4479
76.8153 96.6838 31.2258
79.8444 94.9978 28.463
79.0266 88.114 30.5768
79.154 91.5201 34.9634
78.8722 88.2165 33.7874
78.0254 85.5461 26.5824
77.7066 85.6864 33.3218
72.8763 97.5207 36.5619
74.1484 98.5435 33.4833
72.4217 100.125 36.751
76.2608 99.5572 31.6088
73.9443 102.412 38.0338
80.9063 92.3512 24.2595
80.1586 89.095 22.1377
80.481 89.9748 19.628
79.909 86.09 21.033
81.3864 94.9894 26.1865
81.5717 91.1003 17.5832
81.1597 87.786 16.1753
98.5354 114.064 46.3021
95.4188 113.846 44.2983
98.0864 113.137 42.2919
92.2077 113.12 43.241
92.5907 113.847 46.4834
98.5504 113.756 50.2624
101.18 113.225 48.7486
100.021 111.366 40.7522
97.465 111.624 38.9817
92.5928 113.71 49.7439
95.5529 113.491 51.8836
92.5923 112.47 52.6583
98.3609 111.565 53.2108
89.1364 113.67 47.4057
89.2343 111.763 52.8084
92.3959 109.855 54.4011
103.163 111.401 46.3032
102.575 110.525 42.3292
104.459 108.857 43.4867
101.668 109.295 38.5666
103.477 110.951 50.0837
106.006 106.768 44.506
105.279 106.244 40.5925
94.6837 111.208 37.3735
91.9652 111.916 39.6726
91.8843 110.452 36.1237
89.2163 112.489 41.1543
96.9658 109.666 35.3709
92.1096 108.549 32.7798
89.4161 109.479 34.6971
83.2083 113.729 44.1708
80.3032 113.494 45.9963
80.8272 112.58 41.9645
78.025 112.186 48.3051
80.2135 113.104 50.0107
85.7417 114.04 46.2989
86.0691 113.291 42.819
81.2914 110.826 38.4868
78.9634 110.592 40.4924
83.0154 113.257 51.5423
85.8881 113.952 49.4728
86.1463 112.725 52.5329
80.9813 111.198 53.2838
86.894 109.926 54.616
86.5608 112.245 39.3714
84.0349 110.809 37.0554
86.7589 110.376 35.946
82.2511 109.31 34.5065
87.3275 108.419 32.5917
76.8704 109.395 41.8023
76.2875 110.336 45.9026
75.2114 107.759 42.8587
76.3017 110.114 49.9459
77.8805 108.216 37.7893
74.864 105.083 39.666
74.1092 105.818 43.8447
95.1768 73.3634 38.3898
99.1588 72.5364 39.7195
97.1856 75.8245 36.9467
98.7573 76.754 40.8849
97.6427 75.2451 42.2465
93.0835 75.3723 40.5322
93.015 77.1677 38.1104
96.0626 77.9674 33.1582
98.1253 78.2351 34.8083
95.3692 76.4245 44.1773
92.887 75.095 43.4866
92.643 77.3995 45.9791
89.8041 76.1406 41.8333
95.7046 80.0504 44.4483
91.8937 81.0957 47.8091
89.8017 78.2432 46.7241
92.3219 78.184 34.2311
93.9895 77.8708 31.7665
92.0638 77.6596 29.5118
95.8255 78.3537 28.4776
90.0843 78.7568 36.8009
90.0384 77.3919 27.5991
92.6116 76.2963 24.7421
98.8016 79.885 36.344
98.321 80.0736 39.3718
99.6299 82.0616 37.7606
97.8673 81.8751 42.0097
98.9481 79.7976 32.3306
101.382 83.419 35.731
101.21 84.4838 39.4124
82.0295 76.2744 39.3134
84.6582 75.0493 38.2573
84.3644 78.9286 36.458
86.8453 78.045 38.1912
86.864 75.2148 40.2994
83.0851 77.3191 42.2247
82.5711 79.6754 40.7747
82.7324 80.1053 33.4941
84.434 79.4826 31.3773
86.9113 75.1923 43.2502
84.8954 77.2435 44.0284
87.2461 77.6838 45.8067
84.5527 81.3345 44.8557
88.1009 81.2665 47.9159
81.8284 81.8623 38.9451
81.3452 81.1459 35.0837
79.7863 82.416 36.9253
80.7672 79.9837 30.5956
81.7256 82.8329 42.2489
78.19 84.5095 38.5946
78.1161 82.9232 34.5247
86.2983 79.0897 30.3351
87.7935 78.8285 34.4458
88.2386 78.5195 29.0299
84.4691 78.5224 26.564
88.088 76.7762 24.2171
99.2201 102.97 58.1562
100.513 105.115 54.1086
101.68 103.259 56.5526
103.089 108.856 52.8495
99.7426 108.342 53.9701
96.6017 102.427 59.3026
98.595 102.265 63.1205
103.7 102.432 59.4342
104.546 103.65 55.0899
97.0781 108.133 54.5157
95.3126 103.526 55.152
94.1277 107.352 55.0943
101.248 102.192 64.7325
105.311 102.398 62.7526
104.58 100.524 66.7161
106.063 105.023 51.4714
105.277 108.13 50.4466
106.381 106.135 47.5964
99.6113 105.311 31.3591
98.273 102.634 28.0383
100.563 102.521 29.7254
96.6082 99.0924 25.3829
96.1429 102.432 27.0309
98.4457 107.625 33.3624
100.692 107.348 34.9171
102.365 101.827 31.6058
101.126 99.5593 28.487
95.2068 104.892 28.7706
96.1456 107.401 32.1377
93.771 106.823 30.8664
102.586 106.547 36.2271
103.548 103.608 34.4783
104.605 105.051 37.4444
98.8229 96.8593 26.2621
96.8837 96.3396 24.2203
97.3977 93.5855 22.5801
98.1201 86.9102 54.3571
99.7647 87.7051 52.4362
98.6379 85.1598 50.0734
100.812 89.035 50.4431
100.729 90.3358 54.4214
97.5678 88.3761 58.4549
96.1934 86.7949 55.9468
96.8367 83.113 46.9873
98.859 83.4738 46.0567
100.393 91.4933 58.2464
98.9646 89.8487 60.9222
100.615 92.2166 62.2547
94.9137 84.7167 53.3257
95.1076 83.0165 48.4162
93.3223 83.2902 50.1795
100.28 84.2252 44.5444
100.834 87.685 46.5657
101.158 86.0272 42.8077
100.216 81.5233 23.2234
99.1323 79.417 19.5903
99.799 79.3994 24.0876
97.7927 77.7521 16.9656
98.5835 80.2454 15.9296
100.362 84.109 23.2202
101.218 83.8574 26.3688
99.9181 79.6649 28.3566
98.1572 78.1613 25.8578
98.8566 82.8158 16.3735
99.5834 84.644 20.405
99.3192 85.8113 17.856
101.979 83.9651 29.4545
101.211 80.8902 30.2852
102.217 83.5835 32.7141
96.561 77.3327 24.0185
96.1864 76.7835 19.0746
94.294 76.4828 22.173
80.1297 103.013 58.4796
77.5483 103.542 56.8264
79.1293 105.01 54.4229
74.973 103.539 54.7388
75.4025 102.877 59.7229
80.4187 102.345 63.7192
82.5918 102.658 59.9445
79.9985 107.829 53.9281
76.5996 108.408 52.7671
73.821 102.331 62.6895
77.7203 102.524 64.8755
75.33 99.8745 65.9191
84.3244 103.368 55.555
82.5489 107.744 54.5167
85.4407 107.174 54.9614
74.7096 107.405 49.9844
74.2742 104.598 51.0114
73.689 105.245 46.8609
80.0809 101.182 28.3604
82.341 101.41 26.7688
80.628 104.189 30.063
84.5078 101.741 26.0142
84.5159 97.9426 24.3314
80.3547 97.9818 27.0483
78.1072 100.64 30.1494
79.1466 106.398 33.7132
81.4292 107.016 32.206
84.1863 95.2914 22.0062
82.6902 95.1403 24.2104
83.0405 92.9827 19.3821
76.5667 102.532 33.1365
77.2989 105.441 35.1719
75.4901 103.981 36.4346
83.7299 106.973 31.1287
85.147 104.426 27.7437
86.197 106.7 30.0659
80.6569 87.975 51.8967
82.3158 87.1062 54.0717
81.4599 85.3469 49.9494
84.3247 86.5877 55.798
82.9278 88.4225 57.8148
79.5306 90.4132 53.6051
79.5131 89.2181 49.7279
81.2421 83.9528 46.1165
83.0489 83.6363 47.5904
81.6756 90.099 59.8807
80.1228 91.5423 57.2581
80.2261 92.4111 61.1702
79.2163 87.6786 45.8582
79.6427 84.5667 44.1703
78.6405 86.0232 42.1073
84.9438 83.4511 48.6703
85.5321 84.7699 53.1204
86.9059 83.4632 50.0101
81.3687 78.9355 17.4281
79.918 80.8823 20.7711
80.6913 78.8497 21.7562
78.65 82.9442 23.7756
79.6385 83.2362 20.1987
82.0415 79.8255 13.79
83.5755 77.7022 15.1949
82.252 78.0089 23.7958
80.3298 79.3016 26.1512
80.4007 83.8905 17.2795
81.7269 82.1265 13.3232
81.319 84.818 14.2159
85.2327 76.5816 17.0057
84.2607 77.067 22.0241
86.8689 76.5175 20.8693
78.5758 80.6268 28.8288
77.7908 83.1987 27.5094
77.425 83.1069 31.2171
POLYGONS 1280  5120
3 164 162 163
3 163 44 164
3 162 43 163
3 164 42 162
3 166 165 163
3 163 43 166
3 165 44 163
3 166 14 165
3 168 167 162
3 162 42 168
3 167 43 162
3 168 13 167
3 170 169 164
3 164 44 170
3 169 42 164
3 170 12 169
3 173 171 172
3 172 46 173
3 171 43 172
3 173 45 171
3 167 174 172
3 172 43 167
3 174 46 172
3 167 13 174
3 175 166 171
3 171 45 175
3 166 43 171
3 175 14 166
3 177 176 173
3 173 46 177
3 176 45 173
3 177 4 176
3 180 178 179
3 179 48 180
3 178 42 179
3 180 47 178
3 169 181 179
3 179 42 169
3 181 48 179
3 169 12 181
3 182 168 178
3 178 47 182
3 168 42 178
3 182 13 168
3 184 183 180
3 180 48 184
3 183 47 180
3 184 8 183
3 187 185 186
3 186 50 187
3 185 44 186
3 187 49 185
3 165 188 186
3 186 44 165
3 188 50 186
3 165 14 188
3 189 170 185
3 185 49 189
3 170 44 185
3 189 12 170
3 191 190 187
3 187 50 191
3 190 49 187
3 191 7 190
3 194 192 193
3 193 53 194
3 192 52 193
3 194 51 192
3 196 195 193
3 193 52 196
3 195 53 193
3 196 16 195
3 198 197 192
3 192 51 198
3 197 52 192
3 198 14 197
3 200 199 194
3 194 53 200
3 199 51 194
3 200 15 199
3 203 201 202
3 202 45 203
3 201 52 202
3 203 54 201
3 197 175 202
3 202 52 197
3 175 45 202
3 197 14 175
3 204 196 201
3 201 54 204
3 196 52 201
3 204 16 196
3 176 205 203
3 203 45 176
3 205 54 203
3 176 4 205
3 208 206 207
3 207 55 208
3 206 51 207
3 208 50 206
3 199 209 207
3 207 51 199
3 209 55 207
3 199 15 209
3 188 198 206
3 206 50 188
3 198 51 206
3 188 14 198
3 210 191 208
3 208 55 210
3 191 50 208
3 210 7 191
3 213 211 212
3 212 57 213
3 211 53 212
3 213 56 211
3 195 214 212
3 212 53 195
3 214 57 212
3 195 16 214
3 215 200 211
3 211 56 215
3 200 53 211
3 215 15 200
3 217 216 213
3 213 57 217
3 216 56 213
3 217 9 216
3 220 218 219
3 219 60 220
3 218 59 219
3 220 58 218
3 222 221 219
3 219 59 222
3 221 60 219
3 222 19 221
3 224 223 218
3 218 58 224
3 223 59 218
3 224 18 223
3 226 225 220
3 220 60 226
3 225 58 220
3 226 17 225
3 229 227 228
3 228 62 229
3 227 59 228
3 229 61 227
3 223 230 228
3 228 59 223
3 230 62 228
3 223 18 230
3 231 222 227
3 227 61 231
3 222 59 227
3 231 19 222
3 233 232 229
3 229 62 233
3 232 61 229
3 233 5 232
3 236 234 235
3 235 64 236
3 234 58 235
3 236 63 234
3 225 237 235
3 235 58 225
3 237 64 235
3 225 17 237
3 238 224 234
3 234 63 238
3 224 58 234
3 238 18 224
3 240 239 236
3 236 64 240
3 239 63 236
3 240 6 239
3 243 241 242
3 242 66 243
3 241 60 242
3 243 65 241
3 221 244 242
3 242 60 221
3 244 66 242
3 221 19 244
3 245 226 241
3 241 65 245
3 226 60 241
3 245 17 226
3 247 246 243
3 243 66 247
3 246 65 243
3 247 11 246
3 250 248 249
3 249 69 250
3 248 68 249
3 250 67 248
3 252 251 249
3 249 68 252
3 251 69 249
3 252 18 251
3 254 253 248
3 248 67 254
3 253 68 248
3 254 21 253
3 256 255 250
3 250 69 256
3 255 67 250
3 256 20 255
3 259 257 258
3 258 70 259
3 257 68 258
3 259 62 257
3 253 260 258
3 258 68 253
3 260 70 258
3 253 21 260
3 230 252 257
3 257 62 230
3 252 68 257
3 230 18 252
3 261 233 259
3 259 70 261
3 233 62 259
3 261 5 233
3 264 262 263
3 263 72 264
3 262 67 263
3 264 71 262
3 255 265 263
3 263 67 255
3 265 72 263
3 255 20 265
3 266 254 262
3 262 71 266
3 254 67 262
3 266 21 254
3 268 267 264
3 264 72 268
3 267 71 264
3 268 10 267
3 271 269 270
3 270 63 271
3 269 69 270
3 271 73 269
3 251 238 270
3 270 69 251
3 238 63 270
3 251 18 238
3 272 256 269
3 269 73 272
3 256 69 269
3 272 20 256
3 239 273 271
3 271 63 239
3 273 73 271
3 239 6 273
3 276 274 275
3 275 76 276
3 274 75 275
3 276 74 274
3 278 277 275
3 275 75 278
3 277 76 275
3 278 24 277
3 280 279 274
3 274 74 280
3 279 75 274
3 280 23 279
3 282 281 276
3 276 76 282
3 281 74 276
3 282 22 281
3 285 283 284
3 284 78 285
3 283 75 284
3 285 77 283
3 279 286 284
3 284 75 279
3 286 78 284
3 279 23 286
3 287 278 283
3 283 77 287
3 278 75 283
3 287 24 278
3 289 288 285
3 285 78 289
3 288 77 285
3 289 0 288
3 292 290 291
3 291 80 292
3 290 74 291
3 292 79 290
3 281 293 291
3 291 74 281
3 293 80 291
3 281 22 293
3 294 280 290
3 290 79 294
3 280 74 290
3 294 23 280
3 296 295 292
3 292 80 296
3 295 79 292
3 296 4 295
3 299 297 298
3 298 82 299
3 297 76 298
3 299 81 297
3 277 300 298
3 298 76 277
3 300 82 298
3 277 24 300
3 301 282 297
3 297 81 301
3 282 76 297
3 301 22 282
3 303 302 299
3 299 82 303
3 302 81 299
3 303 3 302
3 306 304 305
3 305 85 306
3 304 84 305
3 306 83 304
3 308 307 305
3 305 84 308
3 307 85 305
3 308 26 307
3 310 309 304
3 304 83 310
3 309 84 304
3 310 24 309
3 312 311 306
3 306 85 312
3 311 83 306
3 312 25 311
3 315 313 314
3 314 77 315
3 313 84 314
3 315 86 313
3 309 287 314
3 314 84 309
3 287 77 314
3 309 24 287
3 316 308 313
3 313 86 316
3 308 84 313
3 316 26 308
3 288 317 315
3 315 77 288
3 317 86 315
3 288 0 317
3 320 318 319
3 319 87 320
3 318 83 319
3 320 82 318
3 311 321 319
3 319 83 311
3 321 87 319
3 311 25 321
3 300 310 318
3 318 82 300
3 310 83 318
3 300 24 310
3 322 303 320
3 320 87 322
3 303 82 320
3 322 3 303
3 325 323 324
3 324 89 325
3 323 85 324
3 325 88 323
3 307 326 324
3 324 85 307
3 326 89 324
3 307 26 326
3 327 312 323
3 323 88 327
3 312 85 323
3 327 25 312
3 329 328 325
3 325 89 329
3 328 88 325
3 329 5 328
3 332 330 331
3 331 92 332
3 330 91 331
3 332 90 330
3 334 333 331
3 331 91 334
3 333 92 331
3 334 29 333
3 336 335 330
3 330 90 336
3 335 91 330
3 336 28 335
3 338 337 332
3 332 92 338
3 337 90 332
3 338 27 337
3 341 339 340
3 340 94 341
3 339 91 340
3 341 93 339
3 335 342 340
3 340 91 335
3 342 94 340
3 335 28 342
3 343 334 339
3 339 93 343
3 334 91 339
3 343 29 334
3 345 344 341
3 341 94 345
3 344 93 341
3 345 2 344
3 348 346 347
3 347 96 348
3 346 90 347
3 348 95 346
3 337 349 347
3 347 90 337
3 349 96 347
3 337 27 349
3 350 336 346
3 346 95 350
3 336 90 346
3 350 28 336
3 352 351 348
3 348 96 352
3 351 95 348
3 352 7 351
3 355 353 354
3 354 98 355
3 353 92 354
3 355 97 353
3 333 356 354
3 354 92 333
3 356 98 354
3 333 29 356
3 357 338 353
3 353 97 357
3 338 92 353
3 357 27 338
3 359 358 355
3 355 98 359
3 358 97 355
3 359 1 358
3 362 360 361
3 361 101 362
3 360 100 361
3 362 99 360
3 364 363 361
3 361 100 364
3 363 101 361
3 364 31 363
3 366 365 360
3 360 99 366
3 365 100 360
3 366 29 365
3 368 367 362
3 362 101 368
3 367 99 362
3 368 30 367
3 371 369 370
3 370 93 371
3 369 100 370
3 371 102 369
3 365 343 370
3 370 100 365
3 343 93 370
3 365 29 343
3 372 364 369
3 369 102 372
3 364 100 369
3 372 31 364
3 344 373 371
3 371 93 344
3 373 102 371
3 344 2 373
3 376 374 375
3 375 103 376
3 374 99 375
3 376 98 374
3 367 377 375
3 375 99 367
3 377 103 375
3 367 30 377
3 356 366 374
3 374 98 356
3 366 99 374
3 356 29 366
3 378 359 376
3 376 103 378
3 359 98 376
3 378 1 359
3 381 379 380
3 380 105 381
3 379 101 380
3 381 104 379
3 363 382 380
3 380 101 363
3 382 105 380
3 363 31 382
3 383 368 379
3 379 104 383
3 368 101 379
3 383 30 368
3 385 384 381
3 381 105 385
3 384 104 381
3 385 6 384
3 388 386 387
3 387 108 388
3 386 107 387
3 388 106 386
3 390 389 387
3 387 107 390
3 389 108 387
3 390 34 389
3 392 391 386
3 386 106 392
3 391 107 386
3 392 33 391
3 394 393 388
3 388 108 394
3 393 106 388
3 394 32 393
3 397 395 396
3 396 110 397
3 395 107 396
3 397 109 395
3 391 398 396
3 396 107 391
3 398 110 396
3 391 33 398
3 399 390 395
3 395 109 399
3 390 107 395
3 399 34 390
3 401 400 397
3 397 110 401
3 400 109 397
3 401 8 400
3 404 402 403
3 403 112 404
3 402 106 403
3 404 111 402
3 393 405 403
3 403 106 393
3 405 112 403
3 393 32 405
3 406 392 402
3 402 111 406
3 392 106 402
3 406 33 392
3 408 407 404
3 404 112 408
3 407 111 404
3 408 0 407
3 411 409 410
3 410 114 411
3 409 108 410
3 411 113 409
3 389 412 410
3 410 108 389
3 412 114 410
3 389 34 412
3 413 394 409
3 409 113 413
3 394 108 409
3 413 32 394
3 415 414 411
3 411 114 415
3 414 113 411
3 415 11 414
3 418 416 417
3 417 117 418
3 416 116 417
3 418 115 416
3 420 419 417
3 417 116 420
3 419 117 417
3 420 36 419
3 422 421 416
3 416 115 422
3 421 116 416
3 422 34 421
3 424 423 418
3 418 117 424
3 423 115 418
3 424 35 423
3 427 425 426
3 426 109 427
3 425 116 426
3 427 118 425
3 421 399 426
3 426 116 421
3 399 109 426
3 421 34 399
3 428 420 425
3 425 118 428
3 420 116 425
3 428 36 420
3 400 429 427
3 427 109 400
3 429 118 427
3 400 8 429
3 432 430 431
3 431 119 432
3 430 115 431
3 432 114 430
3 423 433 431
3 431 115 423
3 433 119 431
3 423 35 433
3 412 422 430
3 430 114 412
3 422 115 430
3 412 34 422
3 434 415 432
3 432 119 434
3 415 114 432
3 434 11 415
3 437 435 436
3 436 121 437
3 435 117 436
3 437 120 435
3 419 438 436
3 436 117 419
3 438 121 436
3 419 36 438
3 439 424 435
3 435 120 439
3 424 117 435
3 439 35 424
3 441 440 437
3 437 121 441
3 440 120 437
3 441 1 440
3 444 442 443
3 443 124 444
3 442 123 443
3 444 122 442
3 446 445 443
3 443 123 446
3 445 124 443
3 446 39 445
3 448 447 442
3 442 122 448
3 447 123 442
3 448 38 447
3 450 449 444
3 444 124 450
3 449 122 444
3 450 37 449
3 453 451 452
3 452 126 453
3 451 123 452
3 453 125 451
3 447 454 452
3 452 123 447
3 454 126 452
3 447 38 454
3 455 446 451
3 451 125 455
3 446 123 451
3 455 39 446
3 457 456 453
3 453 126 457
3 456 125 453
3 457 9 456
3 460 458 459
3 459 128 460
3 458 122 459
3 460 127 458
3 449 461 459
3 459 122 449
3 461 128 459
3 449 37 461
3 462 448 458
3 458 127 462
3 448 122 458
3 462 38 448
3 464 463 460
3 460 128 464
3 463 127 460
3 464 10 463
3 467 465 466
3 466 130 467
3 465 124 466
3 467 129 465
3 445 468 466
3 466 124 445
3 468 130 466
3 445 39 468
3 469 450 465
3 465 129 469
3 450 124 465
3 469 37 450
3 471 470 467
3 467 130 471
3 470 129 467
3 471 3 470
3 474 472 473
3 473 133 474
3 472 132 473
3 474 131 472
3 476 475 473
3 473 132 476
3 475 133 473
3 476 38 475
3 478 477 472
3 472 131 478
3 477 132 472
3 478 41 477
3 480 479 474
3 474 133 480
3 479 131 474
3 480 40 479
3 483 481 482
3 482 134 483
3 481 132 482
3 483 126 481
3 477 484 482
3 482 132 477
3 484 134 482
3 477 41 484
3 454 476 481
3 481 126 454
3 476 132 481
3 454 38 476
3 485 457 483
3 483 134 485
3 457 126 483
3 485 9 457
3 488 486 487
3 487 136 488
3 486 131 487
3 488 135 486
3 479 489 487
3 487 131 479
3 489 136 487
3 479 40 489
3 490 478 486
3 486 135 490
3 478 131 486
3 490 41 478
3 492 491 488
3 488 136 492
3 491 135 488
3 492 2 491
3 495 493 494
3 494 127 495
3 493 133 494
3 495 137 493
3 475 462 494
3 494 133 475
3 462 127 494
3 475 38 462
3 496 480 493
3 493 137 496
3 480 133 493
3 496 40 480
3 463 497 495
3 495 127 463
3 497 137 495
3 463 10 497
3 500 498 499
3 499 140 500
3 498 139 499
3 500 138 498
3 502 501 499
3 499 139 502
3 501 140 499
3 502 33 501
3 504 503 498
3 498 138 504
3 503 139 498
3 504 13 503
3 506 505 500
3 500 140 506
3 505 138 500
3 506 23 505
3 509 507 508
3 508 47 509
3 507 139 508
3 509 110 507
3 503 182 508
3 508 139 503
3 182 47 508
3 503 13 182
3 398 502 507
3 507 110 398
3 502 139 507
3 398 33 502
3 183 401 509
3 509 47 183
3 401 110 509
3 183 8 401
3 512 510 511
3 511 79 512
3 510 138 511
3 512 46 510
3 505 294 511
3 511 138 505
3 294 79 511
3 505 23 294
3 174 504 510
3 510 46 174
3 504 138 510
3 174 13 504
3 295 177 512
3 512 79 295
3 177 46 512
3 295 4 177
3 515 513 514
3 514 111 515
3 513 140 514
3 515 78 513
3 501 406 514
3 514 140 501
3 406 111 514
3 501 33 406
3 286 506 513
3 513 78 286
3 506 140 513
3 286 23 506
3 407 289 515
3 515 111 407
3 289 78 515
3 407 0 289
3 518 516 517
3 517 143 518
3 516 142 517
3 518 141 516
3 520 519 517
3 517 142 520
3 519 143 517
3 520 19 519
3 522 521 516
3 516 141 522
3 521 142 516
3 522 32 521
3 524 523 518
3 518 143 524
3 523 141 518
3 524 26 523
3 527 525 526
3 526 113 527
3 525 142 526
3 527 66 525
3 521 413 526
3 526 142 521
3 413 113 526
3 521 32 413
3 244 520 525
3 525 66 244
3 520 142 525
3 244 19 520
3 414 247 527
3 527 113 414
3 247 66 527
3 414 11 247
3 530 528 529
3 529 86 530
3 528 141 529
3 530 112 528
3 523 316 529
3 529 141 523
3 316 86 529
3 523 26 316
3 405 522 528
3 528 112 405
3 522 141 528
3 405 32 522
3 317 408 530
3 530 86 317
3 408 112 530
3 317 0 408
3 533 531 532
3 532 61 533
3 531 143 532
3 533 89 531
3 519 231 532
3 532 143 519
3 231 61 532
3 519 19 231
3 326 524 531
3 531 89 326
3 524 143 531
3 326 26 524
3 232 329 533
3 533 61 232
3 329 89 533
3 232 5 329
3 536 534 535
3 535 146 536
3 534 145 535
3 536 144 534
3 538 537 535
3 535 145 538
3 537 146 535
3 538 22 537
3 540 539 534
3 534 144 540
3 539 145 534
3 540 16 539
3 542 541 536
3 536 146 542
3 541 144 536
3 542 39 541
3 545 543 544
3 544 54 545
3 543 145 544
3 545 80 543
3 539 204 544
3 544 145 539
3 204 54 544
3 539 16 204
3 293 538 543
3 543 80 293
3 538 145 543
3 293 22 538
3 205 296 545
3 545 54 205
3 296 80 545
3 205 4 296
3 548 546 547
3 547 125 548
3 546 144 547
3 548 57 546
3 541 455 547
3 547 144 541
3 455 125 547
3 541 39 455
3 214 540 546
3 546 57 214
3 540 144 546
3 214 16 540
3 456 217 548
3 548 125 456
3 217 57 548
3 456 9 217
3 551 549 550
3 550 81 551
3 549 146 550
3 551 130 549
3 537 301 550
3 550 146 537
3 301 81 550
3 537 22 301
3 468 542 549
3 549 130 468
3 542 146 549
3 468 39 542
3 302 471 551
3 551 81 302
3 471 130 551
3 302 3 471
3 554 552 553
3 553 149 554
3 552 148 553
3 554 147 552
3 556 555 553
3 553 148 556
3 555 149 553
3 556 21 555
3 558 557 552
3 552 147 558
3 557 148 552
3 558 25 557
3 560 559 554
3 554 149 560
3 559 147 554
3 560 37 559
3 563 561 562
3 562 88 563
3 561 148 562
3 563 70 561
3 557 327 562
3 562 148 557
3 327 88 562
3 557 25 327
3 260 556 561
3 561 70 260
3 556 148 561
3 260 21 556
3 328 261 563
3 563 88 328
3 261 70 563
3 328 5 261
3 566 564 565
3 565 129 566
3 564 147 565
3 566 87 564
3 559 469 565
3 565 147 559
3 469 129 565
3 559 37 469
3 321 558 564
3 564 87 321
3 558 147 564
3 321 25 558
3 470 322 566
3 566 129 470
3 322 87 566
3 470 3 322
3 569 567 568
3 568 71 569
3 567 149 568
3 569 128 567
3 555 266 568
3 568 149 555
3 266 71 568
3 555 21 266
3 461 560 567
3 567 128 461
3 560 149 567
3 461 37 560
3 267 464 569
3 569 71 267
3 464 128 569
3 267 10 464
3 572 570 571
3 571 152 572
3 570 151 571
3 572 150 570
3 574 573 571
3 571 151 574
3 573 152 571
3 574 27 573
3 576 575 570
3 570 150 576
3 575 151 570
3 576 12 575
3 578 577 572
3 572 152 578
3 577 150 572
3 578 36 577
3 581 579 580
3 580 49 581
3 579 151 580
3 581 96 579
3 575 189 580
3 580 151 575
3 189 49 580
3 575 12 189
3 349 574 579
3 579 96 349
3 574 151 579
3 349 27 574
3 190 352 581
3 581 49 190
3 352 96 581
3 190 7 352
3 584 582 583
3 583 118 584
3 582 150 583
3 584 48 582
3 577 428 583
3 583 150 577
3 428 118 583
3 577 36 428
3 181 576 582
3 582 48 181
3 576 150 582
3 181 12 576
3 429 184 584
3 584 118 429
3 184 48 584
3 429 8 184
3 587 585 586
3 586 97 587
3 585 152 586
3 587 121 585
3 573 357 586
3 586 152 573
3 357 97 586
3 573 27 357
3 438 578 585
3 585 121 438
3 578 152 585
3 438 36 578
3 358 441 587
3 587 97 358
3 441 121 587
3 358 1 441
3 590 588 589
3 589 155 590
3 588 154 589
3 590 153 588
3 592 591 589
3 589 154 592
3 591 155 589
3 592 17 591
3 594 593 588
3 588 153 594
3 593 154 588
3 594 30 593
3 596 595 590
3 590 155 596
3 595 153 590
3 596 35 595
3 599 597 598
3 598 104 599
3 597 154 598
3 599 64 597
3 593 383 598
3 598 154 593
3 383 104 598
3 593 30 383
3 237 592 597
3 597 64 237
3 592 154 597
3 237 17 592
3 384 240 599
3 599 104 384
3 240 64 599
3 384 6 240
3 602 600 601
3 601 120 602
3 600 153 601
3 602 103 600
3 595 439 601
3 601 153 595
3 439 120 601
3 595 35 439
3 377 594 600
3 600 103 377
3 594 153 600
3 377 30 594
3 440 378 602
3 602 120 440
3 378 103 602
3 440 1 378
3 605 603 604
3 604 65 605
3 603 155 604
3 605 119 603
3 591 245 604
3 604 155 591
3 245 65 604
3 591 17 245
3 433 596 603
3 603 119 433
3 596 155 603
3 433 35 596
3 246 434 605
3 605 65 246
3 434 119 605
3 246 11 434
3 608 606 607
3 607 158 608
3 606 157 607
3 608 156 606
3 610 609 607
3 607 157 610
3 609 158 607
3 610 15 609
3 612 611 606
3 606 156 612
3 611 157 606
3 612 28 611
3 614 613 608
3 608 158 614
3 613 156 608
3 614 41 613
3 617 615 616
3 616 95 617
3 615 157 616
3 617 55 615
3 611 350 616
3 616 157 611
3 350 95 616
3 611 28 350
3 209 610 615
3 615 55 209
3 610 157 615
3 209 15 610
3 351 210 617
3 617 95 351
3 210 55 617
3 351 7 210
3 620 618 619
3 619 135 620
3 618 156 619
3 620 94 618
3 613 490 619
3 619 156 613
3 490 135 619
3 613 41 490
3 342 612 618
3 618 94 342
3 612 156 618
3 342 28 612
3 491 345 620
3 620 135 491
3 345 94 620
3 491 2 345
3 623 621 622
3 622 56 623
3 621 158 622
3 623 134 621
3 609 215 622
3 622 158 609
3 215 56 622
3 609 15 215
3 484 614 621
3 621 134 484
3 614 158 621
3 484 41 614
3 216 485 623
3 623 56 216
3 485 134 623
3 216 9 485
3 626 624 625
3 625 161 626
3 624 160 625
3 626 159 624
3 628 627 625
3 625 160 628
3 627 161 625
3 628 31 627
3 630 629 624
3 624 159 630
3 629 160 624
3 630 20 629
3 632 631 626
3 626 161 632
3 631 159 626
3 632 40 631
3 635 633 634
3 634 73 635
3 633 160 634
3 635 105 633
3 629 272 634
3 634 160 629
3 272 73 634
3 629 20 272
3 382 628 633
3 633 105 382
3 628 160 633
3 382 31 628
3 273 385 635
3 635 73 273
3 385 105 635
3 273 6 385
3 638 636 637
3 637 137 638
3 636 159 637
3 638 72 636
3 631 496 637
3 637 159 631
3 496 137 637
3 631 40 496
3 265 630 636
3 636 72 265
3 630 159 636
3 265 20 630
3 497 268 638
3 638 137 497
3 268 72 638
3 497 10 268
3 641 639 640
3 640 102 641
3 639 161 640
3 641 136 639
3 627 372 640
3 640 161 627
3 372 102 640
3 627 31 372
3 489 632 639
3 639 136 489
3 632 161 639
3 489 40 632
3 373 492 641
3 641 102 373
3 492 136 641
3 373 2 492
