# Supplementary material for: Subcortical shape biomarkers reveal limbic and basal ganglia damage in anti-LGI1 encephalitis
Source: Front Immunol. 2025 Jul 4;16:1623577. doi: 10.3389/fimmu.2025.1623577 (PMC12270846; doi:10.3389/fimmu.2025.1623577)
Supplement: Supplementary file 1 [file DataSheet1.zip › raw data/wmN04-L_Accu_first.vtk]

# vtk DataFile Version 3.0
this file was written using fslvtkio
ASCII
DATASET POLYDATA
POINTS 642 float
105.976 140.985 64.5995
97.4402 143.675 68.0895
95.2761 136.631 67.1707
103.607 134.103 64.6289
102.009 139.039 67.6616
103.236 136.76 59.8247
97.6776 138.695 62.0348
97.5746 140.098 71.3397
103.322 145.127 69.5948
98.1947 133.401 69.2092
98.1987 131.746 62.3545
102.514 144.356 63.4701
99.9236 143.183 71.2378
102.973 142.08 69.092
99.8423 139.684 69.4413
97.3102 136.755 70.2302
100.088 136.241 68.1718
99.9753 141.506 62.8471
100.179 137.234 60.1344
102.871 140.597 61.6962
97.6058 134.882 61.2807
101.322 133.386 59.2255
103.105 136.434 66.6595
104.375 140.299 66.6637
104.891 137.455 64.3358
104.05 134.741 61.2728
105.092 139.197 62.032
96.193 142.816 71.4236
94.9862 138.35 70.6637
95.856 140.313 67.5103
97.6158 141.404 64.9496
95.8166 137.323 64.0173
106.063 143.633 63.0805
106.301 143.653 67.0874
103.991 146.46 66.4941
99.8484 144.907 65.7362
99.5289 146.393 70.2862
101.635 131.872 62.8996
97.4319 131.234 66.651
101.039 133.269 66.8436
95.9054 133.54 65.0231
95.397 134.038 69.409
101.599 142.635 70.1304
101.34 140.998 69.3091
100.009 141.517 70.3314
100.969 139.415 68.4617
102.327 140.463 68.249
103.3 143.732 69.3362
101.548 144.371 70.5283
98.6141 141.737 71.294
98.7311 139.867 70.4413
98.7197 138.157 69.8452
99.9837 137.998 68.8526
98.7798 136.485 69.2225
101.158 137.709 67.9702
97.4624 138.473 70.7643
97.5587 135.132 69.5887
99.0884 134.873 68.6157
100.162 139.346 61.5028
101.503 138.837 60.8494
101.379 140.958 62.0987
103.022 138.541 60.6891
101.751 136.858 59.7089
98.8318 138.012 61.0055
98.9599 139.873 62.5342
101.195 143.007 63.1871
102.758 142.615 62.5618
99.1984 134.057 59.872
100.643 135.307 59.1602
98.8206 136.074 60.2766
102.582 135.145 59.0249
99.6939 132.422 60.7174
97.8271 133.189 61.6231
97.3397 136.826 61.3495
103.857 138.434 66.6525
104.809 138.894 65.6498
104.327 136.913 65.7057
105.265 139.357 64.4619
105.41 140.736 65.7557
103.153 139.727 67.1907
102.55 137.899 67.241
103.314 135.303 65.7235
104.175 135.753 64.3924
104.591 136.066 62.8918
105.195 138.167 63.0422
104.89 136.915 61.536
105.672 140.224 63.3987
103.934 134.347 63.0749
104.008 135.774 60.0631
104.368 137.958 60.733
95.508 140.598 71.0053
95.4355 139.5 69.0687
95.8183 141.672 69.4833
95.2662 138.433 67.1735
94.8435 137.585 68.7684
96.2082 139.289 71.4476
96.8096 141.429 71.9419
96.7724 143.521 69.6893
96.4653 142.16 67.7229
96.6822 140.729 66.1976
95.7257 138.906 65.7061
96.7126 139.33 64.5449
95.5099 136.944 65.5762
97.5013 142.647 66.4666
97.784 139.86 63.6608
96.5825 138.059 62.805
107.337 143.976 65.0428
106.537 145.897 66.9059
105.919 145.964 64.164
103.987 146.385 68.6255
105.09 144.586 68.3749
106.345 142.287 65.7227
106.656 142.078 63.8088
104.24 144.244 63.1501
103.367 145.902 64.394
101.684 146.151 66.0861
101.714 146.675 68.4486
99.7597 145.955 67.8468
101.691 146.027 70.4465
101.231 144.929 64.3757
98.489 144.32 66.9449
98.1492 145.166 69.1018
99.9156 131.107 64.6369
99.6163 131.688 66.9513
101.579 132.177 65.1946
99.5995 133.189 68.2222
97.777 131.846 68.7863
97.8422 131.227 64.1891
99.9813 131.311 62.3396
103.018 132.748 63.9134
102.639 133.576 65.781
95.3951 133.502 67.269
95.7141 131.887 68.7967
95.8363 131.699 65.6822
96.6779 133.431 69.8394
95.3231 135.364 68.1954
95.7345 135.054 66.2645
96.6619 132.471 63.5428
103.68 141.2 67.8425
104.824 142.847 68.4885
105.457 141.878 67.1166
105.736 141.499 62.5171
104.44 142.337 62.313
104.159 139.982 61.7366
100.535 134.752 67.5931
101.559 136.299 67.3578
101.903 134.953 66.4874
103.246 132.951 61.9275
103.343 133.787 59.8142
101.607 132.348 60.9292
99.8094 144.958 71.5617
97.9974 143.088 72.168
97.4143 145.07 71.0865
98.6511 143.217 65.309
98.7119 141.606 63.8099
99.9073 143.391 64.2077
95.0453 136.307 69.8277
96.0648 137.382 71.2382
96.1807 135.392 70.4967
96.583 134.143 62.9655
96.3941 136.089 62.5427
95.938 135.412 64.3868
101.456 141.872 69.6973
100.646 141.193 69.7826
100.731 142.098 70.218
99.9313 140.557 69.8809
100.504 140.343 69.3852
102.106 141.627 69.2762
102.307 142.355 69.6906
100.781 142.879 70.6491
99.9951 142.336 70.7387
101.115 140.183 68.9089
101.855 140.756 68.758
101.601 139.984 68.2962
102.635 141.302 68.7146
100.458 139.622 68.9907
101.494 139.236 68.0351
102.098 139.782 67.8481
102.47 143.197 69.825
101.631 143.467 70.3398
102.411 144.018 70.0211
100.79 143.796 70.8711
103.19 142.877 69.3051
103.302 144.455 69.4687
102.457 144.79 70.1621
99.3602 141.615 70.8387
99.3685 140.659 70.4296
98.738 140.766 70.9615
99.315 139.775 69.9555
99.2583 142.515 71.2687
98.0852 140.842 71.3576
98.1524 139.923 70.9373
99.3622 138.158 69.3171
99.4279 137.281 69.0196
98.8321 137.325 69.584
99.4032 136.355 68.6924
100.05 137.11 68.5944
99.8647 138.94 69.1002
99.2258 138.958 69.5863
98.0296 137.441 69.9764
98.0603 136.613 69.6841
100.545 137.847 68.4053
100.416 138.757 68.6293
100.969 138.577 68.1678
100.669 136.975 68.1256
101.563 138.4 67.794
98.6651 139.054 70.0336
98.0507 138.296 70.2291
98.0365 139.141 70.4962
97.4106 137.566 70.5579
97.4614 139.321 70.9569
98.1244 135.813 69.4073
98.853 135.709 68.9337
98.3601 135.006 69.1747
99.5404 135.57 68.3484
97.3974 135.977 69.9035
97.8344 134.26 69.3155
98.6191 134.107 68.9319
100.809 139.092 61.1285
101.466 139.84 61.506
100.769 140.1 61.8108
102.079 140.735 61.8132
102.129 139.652 61.342
100.829 138.07 60.4223
100.152 138.362 60.7703
100.113 140.342 62.1991
100.638 141.238 62.4458
102.254 138.703 60.7963
101.607 137.856 60.2585
102.396 137.716 60.2175
100.929 137.056 59.8519
102.856 139.514 61.3017
103.107 137.619 60.1944
102.551 136.771 59.7521
99.5111 138.777 61.1365
99.5376 139.625 62.0208
98.8727 139.04 61.685
99.5358 140.592 62.6814
99.5173 137.621 60.6125
98.2277 138.376 61.5099
98.3359 139.258 62.261
101.233 142.062 62.5215
102.028 141.839 62.2009
101.944 142.823 62.8048
102.853 141.642 62.1038
100.556 142.277 62.981
101.848 143.744 63.321
102.648 143.546 63.0052
99.8968 134.641 59.3633
99.6996 135.716 59.6666
99.0217 135.074 59.9665
99.4788 136.644 60.1003
100.35 136.26 59.5815
100.972 134.33 58.9559
100.179 133.677 59.4076
98.3964 134.506 60.4917
98.2452 135.402 60.6581
101.232 136.177 59.3169
101.598 135.218 58.9744
102.182 136.04 59.3007
102.05 134.211 58.8573
102.975 135.98 59.395
99.4044 133.219 60.0829
98.4074 133.671 60.623
98.6224 132.724 60.9844
97.7051 134.049 61.3406
100.503 132.88 59.9096
98.8964 132.026 61.4732
98.0226 132.371 61.9883
98.0279 136.417 60.7415
98.8189 137.019 60.6521
98.0486 137.416 61.1549
97.4196 135.795 61.2233
97.5543 137.8 61.7217
104.411 138.701 66.2708
104.572 137.93 65.6986
104.108 137.696 66.2468
104.681 137.236 65.1032
104.868 138.153 65.06
104.687 139.593 66.2327
104.206 139.393 66.6828
103.512 137.39 66.625
103.8 136.686 66.1892
105.103 139.088 65.0937
105.104 139.838 65.7337
105.443 139.993 65.1322
104.921 140.579 66.2865
105.064 138.395 64.3683
105.581 140.225 64.4936
105.686 140.862 65.1773
103.531 139.12 66.9412
103.226 138.122 66.92
102.904 138.791 67.1764
102.863 137.117 67.0297
103.769 139.976 66.9501
102.543 139.413 67.4437
102.275 138.515 67.4505
103.813 136.056 65.6804
104.363 136.272 65.0928
103.794 135.503 65.087
104.697 136.533 64.4255
103.22 135.927 66.1631
103.465 134.701 65.1926
103.82 134.936 64.4951
104.984 137.064 62.991
105.04 137.52 62.3066
104.799 136.401 62.1803
105.032 138.026 61.7429
105.176 138.655 62.4344
105.054 137.753 63.6876
104.842 136.717 63.6508
104.35 135.426 62.0863
104.545 135.761 61.3391
105.396 139.207 63.1501
105.229 138.803 63.771
105.447 139.775 63.8988
105.432 139.749 62.6249
105.817 140.605 64.0196
104.397 135.933 63.7
104.203 135.248 62.9241
104.061 135.074 63.8009
103.993 134.523 62.1458
103.833 134.181 63.9372
104.549 136.283 60.7759
104.774 137.42 61.0451
104.305 136.852 60.3733
104.751 138.542 61.4373
104.177 135.191 60.5515
103.66 136.333 59.8722
103.807 137.405 60.2523
95.4383 140.049 69.9558
95.6604 140.535 69.1512
95.6304 141.231 70.2433
95.892 140.934 68.5061
95.6455 139.974 68.2755
95.1217 139.023 69.88
95.3251 139.558 70.6971
95.6737 141.799 71.2546
95.9325 142.343 70.4614
95.2421 139.059 68.1012
95.0019 138.592 68.9233
95.0297 138.084 67.9724
94.8664 138.04 69.7218
95.4772 139.428 67.3296
95.1221 137.528 67.1791
95.03 137.143 67.934
95.7399 139.968 71.3782
95.9438 141.078 71.8179
96.5303 140.393 71.6989
96.2954 142.096 71.9525
95.4836 138.917 71.2855
96.9091 139.689 71.3907
97.2594 140.726 71.6749
96.19 142.665 69.5945
96.1254 141.929 68.5847
96.5899 142.785 68.7119
96.1099 141.259 67.7245
96.4134 143.3 70.5863
97.0899 143.536 68.8362
96.9566 142.931 67.9143
96.2738 139.82 66.013
96.1207 139.14 65.0651
96.7739 139.992 65.4086
96.0486 138.451 64.1943
95.6891 138.209 64.8319
95.8437 139.607 66.6347
96.203 140.553 66.8337
97.1321 140.995 65.5224
97.285 140.264 64.8852
95.4375 137.961 65.567
95.4758 138.707 66.4325
95.2259 137.714 66.3449
95.6919 137.182 64.8428
95.3648 136.776 66.3843
96.3941 141.494 66.8886
96.9976 141.733 66.2436
96.9494 142.374 67.0433
97.4851 142.05 65.6279
97.4556 143.194 67.2843
97.2977 139.612 64.1266
96.4974 138.72 63.6396
97.1001 139.044 63.1894
96.0983 137.69 63.3488
97.7601 140.571 64.3724
97.7113 139.276 62.8025
97.1449 138.42 62.3984
107.427 145.173 65.8885
106.531 146.17 65.5
107.087 145.232 64.4744
105.204 146.351 65.35
105.444 146.371 66.5473
106.779 144.752 67.0436
106.985 143.907 66.1537
106.917 144.105 63.9405
106.263 144.893 63.5682
105.371 146.199 67.7353
106.08 145.255 67.932
104.875 145.589 68.6341
105.863 144.211 67.7597
104.123 146.56 67.5892
103.715 145.766 69.3146
104.122 144.849 68.9415
106.9 143.102 65.4762
107.064 143.124 64.3533
106.645 142.196 64.7823
106.595 142.964 63.3807
106.412 142.979 66.415
106.165 141.575 65.1467
106.394 141.446 64.2771
105.158 145.185 63.4764
104.627 146.076 64.3055
103.941 145.238 63.5732
103.835 146.333 65.3565
105.217 144.074 63.0919
103.311 144.282 63.2855
102.849 145.166 63.7952
101.791 146.404 67.2068
100.689 146.438 68.1459
100.698 146.048 66.936
99.5939 146.32 68.9779
100.559 146.694 69.3938
102.849 146.585 67.4782
102.824 146.354 66.2984
100.627 145.654 65.981
99.8041 145.542 66.7637
101.69 146.704 69.4974
102.897 146.699 68.5186
102.846 146.349 69.6008
100.702 146.423 70.4546
102.549 145.54 70.1567
102.636 146.089 65.271
101.44 145.745 65.1973
102.177 145.595 64.3946
100.483 145.069 64.9746
101.891 144.714 63.8262
99.0689 145.161 67.3942
98.8707 145.645 68.4567
98.3001 144.823 67.9512
98.737 145.927 69.7174
99.1573 144.692 66.4037
97.8816 144.011 67.5247
97.7208 144.424 68.5324
99.7415 131.302 65.8721
100.636 131.883 66.0114
100.853 131.516 64.9669
101.294 132.562 66.1488
100.474 132.32 66.891
98.542 131.319 66.8743
98.6915 131.094 65.6285
100.919 131.389 63.7887
101.655 131.958 64.0785
99.6619 132.335 67.7168
98.6816 131.653 67.8857
98.904 132.341 68.5282
97.5102 131.368 67.9144
100.383 133.145 67.5982
98.8283 133.297 68.7101
98.0995 132.633 69.1342
98.8231 131.096 64.4583
99.9997 131.126 63.4841
98.876 131.141 63.2219
100.87 131.472 62.6432
97.6922 131.156 65.3203
97.9721 131.387 63.1219
99.0211 131.471 62.2441
102.339 132.43 64.5814
102.148 132.821 65.6435
102.894 133.119 64.9866
101.796 133.338 66.236
102.354 132.282 63.3838
103.525 133.427 64.4088
103.235 133.86 65.2379
95.3207 132.591 67.898
95.6352 131.72 67.235
95.3793 132.538 66.5682
96.5485 131.258 66.1953
96.4575 131.36 67.8596
95.4215 132.899 69.0559
95.3691 133.622 68.3796
95.6103 133.392 66.1148
95.7249 132.59 65.3625
96.7399 131.658 69.0097
96.0952 132.572 69.6601
97.1903 132.56 69.5554
95.8694 133.569 69.871
97.4409 133.386 69.5173
95.4149 134.393 67.7957
95.5771 134.259 66.7361
95.518 135.199 67.2215
95.8075 134.253 65.6984
95.2415 134.638 68.775
95.3142 136.084 67.6432
95.493 135.884 66.6952
96.1012 131.933 64.5454
96.8159 131.339 64.9295
97.0078 131.586 63.781
96.1562 132.94 64.3117
97.3259 132.053 62.8207
104.289 142.023 68.2846
105.258 142.373 67.827
104.564 141.591 67.5737
105.972 142.693 67.2045
105.64 143.282 67.7981
103.835 142.405 68.8474
103.391 141.65 68.5435
104.022 140.797 67.2084
104.766 141.183 66.8536
104.992 143.773 68.396
104.043 143.229 68.8607
104.055 144.109 68.7851
102.995 140.844 68.138
103.323 140.458 67.3822
102.665 140.095 67.6315
105.432 141.367 66.4241
106.041 142.151 66.4928
105.937 141.537 65.7995
105.186 142.04 62.3273
104.31 141.196 62.0484
104.905 140.87 62.1424
103.556 140.279 61.6916
103.621 141.461 62.0508
105.248 143.141 62.6259
105.986 142.608 62.7493
105.289 140.343 62.2744
104.654 139.623 61.8128
103.565 142.427 62.4213
104.381 143.35 62.6723
103.458 143.419 62.8284
106.281 141.831 63.0422
105.715 140.72 62.9191
106.048 141.131 63.6495
104.244 138.97 61.2757
103.549 139.292 61.2981
103.725 138.342 60.6455
100.975 135.565 67.3534
101.702 135.667 66.872
101.214 134.842 66.9959
102.49 135.767 66.503
102.356 136.355 67.0316
100.83 136.256 67.7263
100.273 135.532 67.8351
100.793 133.965 67.2841
101.451 134.044 66.6197
102.169 137.051 67.3482
101.425 137.002 67.6868
101.877 137.872 67.5463
99.8292 134.859 68.0614
100.106 133.926 67.8976
99.3245 134.04 68.3595
102.242 134.198 66.2351
102.721 135.16 66.1541
102.959 134.443 65.7559
103.396 133.24 60.8093
102.58 133 60.2143
102.461 132.577 61.3607
101.64 132.811 59.976
102.438 133.524 59.4371
103.874 134.184 60.5359
103.835 133.798 61.5353
102.389 132.325 62.3408
101.608 132.016 61.8404
103.033 134.352 59.1506
103.843 134.746 59.8106
103.487 135.45 59.3849
103.772 133.69 62.502
103.061 132.795 62.9053
103.7 133.504 63.5316
100.863 131.772 61.6018
100.729 132.287 60.6504
99.879 131.828 61.4455
98.9045 144.125 71.8343
97.5295 144.206 72.1322
98.5797 145.293 71.7879
96.651 143.945 71.3053
96.8796 143.009 72.0493
99.0057 143.13 71.7046
99.8439 144.013 71.4247
99.7162 145.981 71.2543
98.468 145.842 70.7294
97.3205 142.317 71.9454
98.3912 142.41 71.6795
97.7796 141.521 71.6436
100.659 144.521 71.0839
100.706 145.613 71.145
101.581 145.096 70.6101
97.8534 145.189 70.0666
96.9968 144.308 70.3181
97.4515 144.337 69.2827
98.7002 142.464 64.553
99.2823 142.544 64.0134
99.2848 143.354 64.8053
99.8967 142.444 63.5274
99.3001 141.555 63.3043
98.1925 141.494 64.3985
98.0611 142.313 65.0723
99.2028 144.09 65.5804
99.9017 144.247 64.944
98.9146 140.664 63.2453
98.3237 140.647 63.8214
98.3656 139.913 63.097
98.0124 142.941 65.8341
98.6382 143.775 66.1475
98.083 143.387 66.7357
100.492 144.216 64.3012
100.53 143.167 63.6747
101.179 143.963 63.7467
95.3761 136.845 70.6957
96.1765 136.414 70.7313
95.4732 135.741 70.3669
96.837 136.121 70.4785
96.7422 137.088 70.7702
95.3554 137.814 71.2539
94.9982 137.414 70.2128
95.1687 135.216 69.5679
95.6666 134.705 70.0601
96.8507 137.934 70.9799
96.0856 138.341 71.4277
96.8357 138.867 71.0827
94.9144 136.95 69.2545
95.0374 135.763 68.9719
95.0918 136.476 68.3546
96.3523 134.329 70.1784
96.9457 135.204 70.1644
97.1445 134.211 69.7669
96.439 135.1 62.6794
96.0348 135.774 63.4321
96.2031 134.765 63.6862
95.8316 136.407 64.1623
95.9688 136.681 63.2353
96.9037 135.424 61.8712
97.0084 134.52 62.0705
96.2616 133.819 63.9697
96.0348 134.452 64.6843
96.3603 137.081 62.6016
96.7839 136.432 61.8758
96.9859 137.463 62.12
97.09 133.665 62.2343
96.5951 133.29 63.2758
97.2086 132.79 62.5516
95.9107 135.145 65.3439
95.7741 136.149 65.0208
95.6758 135.938 65.8585
POLYGONS 1280  5120
3 164 162 163
3 163 44 164
3 162 43 163
3 164 42 162
3 166 165 163
3 163 43 166
3 165 44 163
3 166 14 165
3 168 167 162
3 162 42 168
3 167 43 162
3 168 13 167
3 170 169 164
3 164 44 170
3 169 42 164
3 170 12 169
3 173 171 172
3 172 46 173
3 171 43 172
3 173 45 171
3 167 174 172
3 172 43 167
3 174 46 172
3 167 13 174
3 175 166 171
3 171 45 175
3 166 43 171
3 175 14 166
3 177 176 173
3 173 46 177
3 176 45 173
3 177 4 176
3 180 178 179
3 179 48 180
3 178 42 179
3 180 47 178
3 169 181 179
3 179 42 169
3 181 48 179
3 169 12 181
3 182 168 178
3 178 47 182
3 168 42 178
3 182 13 168
3 184 183 180
3 180 48 184
3 183 47 180
3 184 8 183
3 187 185 186
3 186 50 187
3 185 44 186
3 187 49 185
3 165 188 186
3 186 44 165
3 188 50 186
3 165 14 188
3 189 170 185
3 185 49 189
3 170 44 185
3 189 12 170
3 191 190 187
3 187 50 191
3 190 49 187
3 191 7 190
3 194 192 193
3 193 53 194
3 192 52 193
3 194 51 192
3 196 195 193
3 193 52 196
3 195 53 193
3 196 16 195
3 198 197 192
3 192 51 198
3 197 52 192
3 198 14 197
3 200 199 194
3 194 53 200
3 199 51 194
3 200 15 199
3 203 201 202
3 202 45 203
3 201 52 202
3 203 54 201
3 197 175 202
3 202 52 197
3 175 45 202
3 197 14 175
3 204 196 201
3 201 54 204
3 196 52 201
3 204 16 196
3 176 205 203
3 203 45 176
3 205 54 203
3 176 4 205
3 208 206 207
3 207 55 208
3 206 51 207
3 208 50 206
3 199 209 207
3 207 51 199
3 209 55 207
3 199 15 209
3 188 198 206
3 206 50 188
3 198 51 206
3 188 14 198
3 210 191 208
3 208 55 210
3 191 50 208
3 210 7 191
3 213 211 212
3 212 57 213
3 211 53 212
3 213 56 211
3 195 214 212
3 212 53 195
3 214 57 212
3 195 16 214
3 215 200 211
3 211 56 215
3 200 53 211
3 215 15 200
3 217 216 213
3 213 57 217
3 216 56 213
3 217 9 216
3 220 218 219
3 219 60 220
3 218 59 219
3 220 58 218
3 222 221 219
3 219 59 222
3 221 60 219
3 222 19 221
3 224 223 218
3 218 58 224
3 223 59 218
3 224 18 223
3 226 225 220
3 220 60 226
3 225 58 220
3 226 17 225
3 229 227 228
3 228 62 229
3 227 59 228
3 229 61 227
3 223 230 228
3 228 59 223
3 230 62 228
3 223 18 230
3 231 222 227
3 227 61 231
3 222 59 227
3 231 19 222
3 233 232 229
3 229 62 233
3 232 61 229
3 233 5 232
3 236 234 235
3 235 64 236
3 234 58 235
3 236 63 234
3 225 237 235
3 235 58 225
3 237 64 235
3 225 17 237
3 238 224 234
3 234 63 238
3 224 58 234
3 238 18 224
3 240 239 236
3 236 64 240
3 239 63 236
3 240 6 239
3 243 241 242
3 242 66 243
3 241 60 242
3 243 65 241
3 221 244 242
3 242 60 221
3 244 66 242
3 221 19 244
3 245 226 241
3 241 65 245
3 226 60 241
3 245 17 226
3 247 246 243
3 243 66 247
3 246 65 243
3 247 11 246
3 250 248 249
3 249 69 250
3 248 68 249
3 250 67 248
3 252 251 249
3 249 68 252
3 251 69 249
3 252 18 251
3 254 253 248
3 248 67 254
3 253 68 248
3 254 21 253
3 256 255 250
3 250 69 256
3 255 67 250
3 256 20 255
3 259 257 258
3 258 70 259
3 257 68 258
3 259 62 257
3 253 260 258
3 258 68 253
3 260 70 258
3 253 21 260
3 230 252 257
3 257 62 230
3 252 68 257
3 230 18 252
3 261 233 259
3 259 70 261
3 233 62 259
3 261 5 233
3 264 262 263
3 263 72 264
3 262 67 263
3 264 71 262
3 255 265 263
3 263 67 255
3 265 72 263
3 255 20 265
3 266 254 262
3 262 71 266
3 254 67 262
3 266 21 254
3 268 267 264
3 264 72 268
3 267 71 264
3 268 10 267
3 271 269 270
3 270 63 271
3 269 69 270
3 271 73 269
3 251 238 270
3 270 69 251
3 238 63 270
3 251 18 238
3 272 256 269
3 269 73 272
3 256 69 269
3 272 20 256
3 239 273 271
3 271 63 239
3 273 73 271
3 239 6 273
3 276 274 275
3 275 76 276
3 274 75 275
3 276 74 274
3 278 277 275
3 275 75 278
3 277 76 275
3 278 24 277
3 280 279 274
3 274 74 280
3 279 75 274
3 280 23 279
3 282 281 276
3 276 76 282
3 281 74 276
3 282 22 281
3 285 283 284
3 284 78 285
3 283 75 284
3 285 77 283
3 279 286 284
3 284 75 279
3 286 78 284
3 279 23 286
3 287 278 283
3 283 77 287
3 278 75 283
3 287 24 278
3 289 288 285
3 285 78 289
3 288 77 285
3 289 0 288
3 292 290 291
3 291 80 292
3 290 74 291
3 292 79 290
3 281 293 291
3 291 74 281
3 293 80 291
3 281 22 293
3 294 280 290
3 290 79 294
3 280 74 290
3 294 23 280
3 296 295 292
3 292 80 296
3 295 79 292
3 296 4 295
3 299 297 298
3 298 82 299
3 297 76 298
3 299 81 297
3 277 300 298
3 298 76 277
3 300 82 298
3 277 24 300
3 301 282 297
3 297 81 301
3 282 76 297
3 301 22 282
3 303 302 299
3 299 82 303
3 302 81 299
3 303 3 302
3 306 304 305
3 305 85 306
3 304 84 305
3 306 83 304
3 308 307 305
3 305 84 308
3 307 85 305
3 308 26 307
3 310 309 304
3 304 83 310
3 309 84 304
3 310 24 309
3 312 311 306
3 306 85 312
3 311 83 306
3 312 25 311
3 315 313 314
3 314 77 315
3 313 84 314
3 315 86 313
3 309 287 314
3 314 84 309
3 287 77 314
3 309 24 287
3 316 308 313
3 313 86 316
3 308 84 313
3 316 26 308
3 288 317 315
3 315 77 288
3 317 86 315
3 288 0 317
3 320 318 319
3 319 87 320
3 318 83 319
3 320 82 318
3 311 321 319
3 319 83 311
3 321 87 319
3 311 25 321
3 300 310 318
3 318 82 300
3 310 83 318
3 300 24 310
3 322 303 320
3 320 87 322
3 303 82 320
3 322 3 303
3 325 323 324
3 324 89 325
3 323 85 324
3 325 88 323
3 307 326 324
3 324 85 307
3 326 89 324
3 307 26 326
3 327 312 323
3 323 88 327
3 312 85 323
3 327 25 312
3 329 328 325
3 325 89 329
3 328 88 325
3 329 5 328
3 332 330 331
3 331 92 332
3 330 91 331
3 332 90 330
3 334 333 331
3 331 91 334
3 333 92 331
3 334 29 333
3 336 335 330
3 330 90 336
3 335 91 330
3 336 28 335
3 338 337 332
3 332 92 338
3 337 90 332
3 338 27 337
3 341 339 340
3 340 94 341
3 339 91 340
3 341 93 339
3 335 342 340
3 340 91 335
3 342 94 340
3 335 28 342
3 343 334 339
3 339 93 343
3 334 91 339
3 343 29 334
3 345 344 341
3 341 94 345
3 344 93 341
3 345 2 344
3 348 346 347
3 347 96 348
3 346 90 347
3 348 95 346
3 337 349 347
3 347 90 337
3 349 96 347
3 337 27 349
3 350 336 346
3 346 95 350
3 336 90 346
3 350 28 336
3 352 351 348
3 348 96 352
3 351 95 348
3 352 7 351
3 355 353 354
3 354 98 355
3 353 92 354
3 355 97 353
3 333 356 354
3 354 92 333
3 356 98 354
3 333 29 356
3 357 338 353
3 353 97 357
3 338 92 353
3 357 27 338
3 359 358 355
3 355 98 359
3 358 97 355
3 359 1 358
3 362 360 361
3 361 101 362
3 360 100 361
3 362 99 360
3 364 363 361
3 361 100 364
3 363 101 361
3 364 31 363
3 366 365 360
3 360 99 366
3 365 100 360
3 366 29 365
3 368 367 362
3 362 101 368
3 367 99 362
3 368 30 367
3 371 369 370
3 370 93 371
3 369 100 370
3 371 102 369
3 365 343 370
3 370 100 365
3 343 93 370
3 365 29 343
3 372 364 369
3 369 102 372
3 364 100 369
3 372 31 364
3 344 373 371
3 371 93 344
3 373 102 371
3 344 2 373
3 376 374 375
3 375 103 376
3 374 99 375
3 376 98 374
3 367 377 375
3 375 99 367
3 377 103 375
3 367 30 377
3 356 366 374
3 374 98 356
3 366 99 374
3 356 29 366
3 378 359 376
3 376 103 378
3 359 98 376
3 378 1 359
3 381 379 380
3 380 105 381
3 379 101 380
3 381 104 379
3 363 382 380
3 380 101 363
3 382 105 380
3 363 31 382
3 383 368 379
3 379 104 383
3 368 101 379
3 383 30 368
3 385 384 381
3 381 105 385
3 384 104 381
3 385 6 384
3 388 386 387
3 387 108 388
3 386 107 387
3 388 106 386
3 390 389 387
3 387 107 390
3 389 108 387
3 390 34 389
3 392 391 386
3 386 106 392
3 391 107 386
3 392 33 391
3 394 393 388
3 388 108 394
3 393 106 388
3 394 32 393
3 397 395 396
3 396 110 397
3 395 107 396
3 397 109 395
3 391 398 396
3 396 107 391
3 398 110 396
3 391 33 398
3 399 390 395
3 395 109 399
3 390 107 395
3 399 34 390
3 401 400 397
3 397 110 401
3 400 109 397
3 401 8 400
3 404 402 403
3 403 112 404
3 402 106 403
3 404 111 402
3 393 405 403
3 403 106 393
3 405 112 403
3 393 32 405
3 406 392 402
3 402 111 406
3 392 106 402
3 406 33 392
3 408 407 404
3 404 112 408
3 407 111 404
3 408 0 407
3 411 409 410
3 410 114 411
3 409 108 410
3 411 113 409
3 389 412 410
3 410 108 389
3 412 114 410
3 389 34 412
3 413 394 409
3 409 113 413
3 394 108 409
3 413 32 394
3 415 414 411
3 411 114 415
3 414 113 411
3 415 11 414
3 418 416 417
3 417 117 418
3 416 116 417
3 418 115 416
3 420 419 417
3 417 116 420
3 419 117 417
3 420 36 419
3 422 421 416
3 416 115 422
3 421 116 416
3 422 34 421
3 424 423 418
3 418 117 424
3 423 115 418
3 424 35 423
3 427 425 426
3 426 109 427
3 425 116 426
3 427 118 425
3 421 399 426
3 426 116 421
3 399 109 426
3 421 34 399
3 428 420 425
3 425 118 428
3 420 116 425
3 428 36 420
3 400 429 427
3 427 109 400
3 429 118 427
3 400 8 429
3 432 430 431
3 431 119 432
3 430 115 431
3 432 114 430
3 423 433 431
3 431 115 423
3 433 119 431
3 423 35 433
3 412 422 430
3 430 114 412
3 422 115 430
3 412 34 422
3 434 415 432
3 432 119 434
3 415 114 432
3 434 11 415
3 437 435 436
3 436 121 437
3 435 117 436
3 437 120 435
3 419 438 436
3 436 117 419
3 438 121 436
3 419 36 438
3 439 424 435
3 435 120 439
3 424 117 435
3 439 35 424
3 441 440 437
3 437 121 441
3 440 120 437
3 441 1 440
3 444 442 443
3 443 124 444
3 442 123 443
3 444 122 442
3 446 445 443
3 443 123 446
3 445 124 443
3 446 39 445
3 448 447 442
3 442 122 448
3 447 123 442
3 448 38 447
3 450 449 444
3 444 124 450
3 449 122 444
3 450 37 449
3 453 451 452
3 452 126 453
3 451 123 452
3 453 125 451
3 447 454 452
3 452 123 447
3 454 126 452
3 447 38 454
3 455 446 451
3 451 125 455
3 446 123 451
3 455 39 446
3 457 456 453
3 453 126 457
3 456 125 453
3 457 9 456
3 460 458 459
3 459 128 460
3 458 122 459
3 460 127 458
3 449 461 459
3 459 122 449
3 461 128 459
3 449 37 461
3 462 448 458
3 458 127 462
3 448 122 458
3 462 38 448
3 464 463 460
3 460 128 464
3 463 127 460
3 464 10 463
3 467 465 466
3 466 130 467
3 465 124 466
3 467 129 465
3 445 468 466
3 466 124 445
3 468 130 466
3 445 39 468
3 469 450 465
3 465 129 469
3 450 124 465
3 469 37 450
3 471 470 467
3 467 130 471
3 470 129 467
3 471 3 470
3 474 472 473
3 473 133 474
3 472 132 473
3 474 131 472
3 476 475 473
3 473 132 476
3 475 133 473
3 476 38 475
3 478 477 472
3 472 131 478
3 477 132 472
3 478 41 477
3 480 479 474
3 474 133 480
3 479 131 474
3 480 40 479
3 483 481 482
3 482 134 483
3 481 132 482
3 483 126 481
3 477 484 482
3 482 132 477
3 484 134 482
3 477 41 484
3 454 476 481
3 481 126 454
3 476 132 481
3 454 38 476
3 485 457 483
3 483 134 485
3 457 126 483
3 485 9 457
3 488 486 487
3 487 136 488
3 486 131 487
3 488 135 486
3 479 489 487
3 487 131 479
3 489 136 487
3 479 40 489
3 490 478 486
3 486 135 490
3 478 131 486
3 490 41 478
3 492 491 488
3 488 136 492
3 491 135 488
3 492 2 491
3 495 493 494
3 494 127 495
3 493 133 494
3 495 137 493
3 475 462 494
3 494 133 475
3 462 127 494
3 475 38 462
3 496 480 493
3 493 137 496
3 480 133 493
3 496 40 480
3 463 497 495
3 495 127 463
3 497 137 495
3 463 10 497
3 500 498 499
3 499 140 500
3 498 139 499
3 500 138 498
3 502 501 499
3 499 139 502
3 501 140 499
3 502 33 501
3 504 503 498
3 498 138 504
3 503 139 498
3 504 13 503
3 506 505 500
3 500 140 506
3 505 138 500
3 506 23 505
3 509 507 508
3 508 47 509
3 507 139 508
3 509 110 507
3 503 182 508
3 508 139 503
3 182 47 508
3 503 13 182
3 398 502 507
3 507 110 398
3 502 139 507
3 398 33 502
3 183 401 509
3 509 47 183
3 401 110 509
3 183 8 401
3 512 510 511
3 511 79 512
3 510 138 511
3 512 46 510
3 505 294 511
3 511 138 505
3 294 79 511
3 505 23 294
3 174 504 510
3 510 46 174
3 504 138 510
3 174 13 504
3 295 177 512
3 512 79 295
3 177 46 512
3 295 4 177
3 515 513 514
3 514 111 515
3 513 140 514
3 515 78 513
3 501 406 514
3 514 140 501
3 406 111 514
3 501 33 406
3 286 506 513
3 513 78 286
3 506 140 513
3 286 23 506
3 407 289 515
3 515 111 407
3 289 78 515
3 407 0 289
3 518 516 517
3 517 143 518
3 516 142 517
3 518 141 516
3 520 519 517
3 517 142 520
3 519 143 517
3 520 19 519
3 522 521 516
3 516 141 522
3 521 142 516
3 522 32 521
3 524 523 518
3 518 143 524
3 523 141 518
3 524 26 523
3 527 525 526
3 526 113 527
3 525 142 526
3 527 66 525
3 521 413 526
3 526 142 521
3 413 113 526
3 521 32 413
3 244 520 525
3 525 66 244
3 520 142 525
3 244 19 520
3 414 247 527
3 527 113 414
3 247 66 527
3 414 11 247
3 530 528 529
3 529 86 530
3 528 141 529
3 530 112 528
3 523 316 529
3 529 141 523
3 316 86 529
3 523 26 316
3 405 522 528
3 528 112 405
3 522 141 528
3 405 32 522
3 317 408 530
3 530 86 317
3 408 112 530
3 317 0 408
3 533 531 532
3 532 61 533
3 531 143 532
3 533 89 531
3 519 231 532
3 532 143 519
3 231 61 532
3 519 19 231
3 326 524 531
3 531 89 326
3 524 143 531
3 326 26 524
3 232 329 533
3 533 61 232
3 329 89 533
3 232 5 329
3 536 534 535
3 535 146 536
3 534 145 535
3 536 144 534
3 538 537 535
3 535 145 538
3 537 146 535
3 538 22 537
3 540 539 534
3 534 144 540
3 539 145 534
3 540 16 539
3 542 541 536
3 536 146 542
3 541 144 536
3 542 39 541
3 545 543 544
3 544 54 545
3 543 145 544
3 545 80 543
3 539 204 544
3 544 145 539
3 204 54 544
3 539 16 204
3 293 538 543
3 543 80 293
3 538 145 543
3 293 22 538
3 205 296 545
3 545 54 205
3 296 80 545
3 205 4 296
3 548 546 547
3 547 125 548
3 546 144 547
3 548 57 546
3 541 455 547
3 547 144 541
3 455 125 547
3 541 39 455
3 214 540 546
3 546 57 214
3 540 144 546
3 214 16 540
3 456 217 548
3 548 125 456
3 217 57 548
3 456 9 217
3 551 549 550
3 550 81 551
3 549 146 550
3 551 130 549
3 537 301 550
3 550 146 537
3 301 81 550
3 537 22 301
3 468 542 549
3 549 130 468
3 542 146 549
3 468 39 542
3 302 471 551
3 551 81 302
3 471 130 551
3 302 3 471
3 554 552 553
3 553 149 554
3 552 148 553
3 554 147 552
3 556 555 553
3 553 148 556
3 555 149 553
3 556 21 555
3 558 557 552
3 552 147 558
3 557 148 552
3 558 25 557
3 560 559 554
3 554 149 560
3 559 147 554
3 560 37 559
3 563 561 562
3 562 88 563
3 561 148 562
3 563 70 561
3 557 327 562
3 562 148 557
3 327 88 562
3 557 25 327
3 260 556 561
3 561 70 260
3 556 148 561
3 260 21 556
3 328 261 563
3 563 88 328
3 261 70 563
3 328 5 261
3 566 564 565
3 565 129 566
3 564 147 565
3 566 87 564
3 559 469 565
3 565 147 559
3 469 129 565
3 559 37 469
3 321 558 564
3 564 87 321
3 558 147 564
3 321 25 558
3 470 322 566
3 566 129 470
3 322 87 566
3 470 3 322
3 569 567 568
3 568 71 569
3 567 149 568
3 569 128 567
3 555 266 568
3 568 149 555
3 266 71 568
3 555 21 266
3 461 560 567
3 567 128 461
3 560 149 567
3 461 37 560
3 267 464 569
3 569 71 267
3 464 128 569
3 267 10 464
3 572 570 571
3 571 152 572
3 570 151 571
3 572 150 570
3 574 573 571
3 571 151 574
3 573 152 571
3 574 27 573
3 576 575 570
3 570 150 576
3 575 151 570
3 576 12 575
3 578 577 572
3 572 152 578
3 577 150 572
3 578 36 577
3 581 579 580
3 580 49 581
3 579 151 580
3 581 96 579
3 575 189 580
3 580 151 575
3 189 49 580
3 575 12 189
3 349 574 579
3 579 96 349
3 574 151 579
3 349 27 574
3 190 352 581
3 581 49 190
3 352 96 581
3 190 7 352
3 584 582 583
3 583 118 584
3 582 150 583
3 584 48 582
3 577 428 583
3 583 150 577
3 428 118 583
3 577 36 428
3 181 576 582
3 582 48 181
3 576 150 582
3 181 12 576
3 429 184 584
3 584 118 429
3 184 48 584
3 429 8 184
3 587 585 586
3 586 97 587
3 585 152 586
3 587 121 585
3 573 357 586
3 586 152 573
3 357 97 586
3 573 27 357
3 438 578 585
3 585 121 438
3 578 152 585
3 438 36 578
3 358 441 587
3 587 97 358
3 441 121 587
3 358 1 441
3 590 588 589
3 589 155 590
3 588 154 589
3 590 153 588
3 592 591 589
3 589 154 592
3 591 155 589
3 592 17 591
3 594 593 588
3 588 153 594
3 593 154 588
3 594 30 593
3 596 595 590
3 590 155 596
3 595 153 590
3 596 35 595
3 599 597 598
3 598 104 599
3 597 154 598
3 599 64 597
3 593 383 598
3 598 154 593
3 383 104 598
3 593 30 383
3 237 592 597
3 597 64 237
3 592 154 597
3 237 17 592
3 384 240 599
3 599 104 384
3 240 64 599
3 384 6 240
3 602 600 601
3 601 120 602
3 600 153 601
3 602 103 600
3 595 439 601
3 601 153 595
3 439 120 601
3 595 35 439
3 377 594 600
3 600 103 377
3 594 153 600
3 377 30 594
3 440 378 602
3 602 120 440
3 378 103 602
3 440 1 378
3 605 603 604
3 604 65 605
3 603 155 604
3 605 119 603
3 591 245 604
3 604 155 591
3 245 65 604
3 591 17 245
3 433 596 603
3 603 119 433
3 596 155 603
3 433 35 596
3 246 434 605
3 605 65 246
3 434 119 605
3 246 11 434
3 608 606 607
3 607 158 608
3 606 157 607
3 608 156 606
3 610 609 607
3 607 157 610
3 609 158 607
3 610 15 609
3 612 611 606
3 606 156 612
3 611 157 606
3 612 28 611
3 614 613 608
3 608 158 614
3 613 156 608
3 614 41 613
3 617 615 616
3 616 95 617
3 615 157 616
3 617 55 615
3 611 350 616
3 616 157 611
3 350 95 616
3 611 28 350
3 209 610 615
3 615 55 209
3 610 157 615
3 209 15 610
3 351 210 617
3 617 95 351
3 210 55 617
3 351 7 210
3 620 618 619
3 619 135 620
3 618 156 619
3 620 94 618
3 613 490 619
3 619 156 613
3 490 135 619
3 613 41 490
3 342 612 618
3 618 94 342
3 612 156 618
3 342 28 612
3 491 345 620
3 620 135 491
3 345 94 620
3 491 2 345
3 623 621 622
3 622 56 623
3 621 158 622
3 623 134 621
3 609 215 622
3 622 158 609
3 215 56 622
3 609 15 215
3 484 614 621
3 621 134 484
3 614 158 621
3 484 41 614
3 216 485 623
3 623 56 216
3 485 134 623
3 216 9 485
3 626 624 625
3 625 161 626
3 624 160 625
3 626 159 624
3 628 627 625
3 625 160 628
3 627 161 625
3 628 31 627
3 630 629 624
3 624 159 630
3 629 160 624
3 630 20 629
3 632 631 626
3 626 161 632
3 631 159 626
3 632 40 631
3 635 633 634
3 634 73 635
3 633 160 634
3 635 105 633
3 629 272 634
3 634 160 629
3 272 73 634
3 629 20 272
3 382 628 633
3 633 105 382
3 628 160 633
3 382 31 628
3 273 385 635
3 635 73 273
3 385 105 635
3 273 6 385
3 638 636 637
3 637 137 638
3 636 159 637
3 638 72 636
3 631 496 637
3 637 159 631
3 496 137 637
3 631 40 496
3 265 630 636
3 636 72 265
3 630 159 636
3 265 20 630
3 497 268 638
3 638 137 497
3 268 72 638
3 497 10 268
3 641 639 640
3 640 102 641
3 639 161 640
3 641 136 639
3 627 372 640
3 640 161 627
3 372 102 640
3 627 31 372
3 489 632 639
3 639 136 489
3 632 161 639
3 489 40 632
3 373 492 641
3 641 102 373
3 492 136 641
3 373 2 492
