# Supplementary material for: Subcortical shape biomarkers reveal limbic and basal ganglia damage in anti-LGI1 encephalitis
Source: Front Immunol. 2025 Jul 4;16:1623577. doi: 10.3389/fimmu.2025.1623577 (PMC12270846; doi:10.3389/fimmu.2025.1623577)
Supplement: Supplementary file 1 [file DataSheet1.zip › raw data/wmN04-L_Amyg_first.vtk]

# vtk DataFile Version 3.0
this file was written using fslvtkio
ASCII
DATASET POLYDATA
POINTS 642 float
121.639 125.151 52.6517
104.495 123.076 54.2708
106.048 116.581 54.4831
121.867 117.341 51.3814
118.018 117.907 59.2538
118.768 121.712 42.9949
108.532 121.088 46.4982
108.911 117.259 61.4839
112.821 124.65 58.433
114.94 113.904 57.4982
114.255 118.278 50.0458
112.897 125.563 49.1553
110.198 121.621 61.5762
115.704 121.867 59.5744
114.299 116.762 62.2051
111.771 113.264 60.5531
118.804 112.666 59.8055
110.1 124.264 46.2939
112.99 121.285 42.666
116.051 125.15 44.6256
111.515 119.742 47.8986
116.677 118.953 45.3789
120.806 116.958 55.8975
119.941 122.214 56.0662
122.509 121.388 51.2493
121.677 119.251 46.3824
121.369 124.449 46.9398
105.365 120.522 58.6941
105.269 115.216 58.5726
102.126 119.319 53.5524
105.522 122.454 49.9312
106.652 119.08 50.8857
117.575 125.718 50.2492
117.677 125.513 56.3815
112.691 125.562 54.0273
108.348 124.928 51.7028
107.956 124.349 57.4742
118.353 117.75 50.2182
114.363 116.108 54.0651
119.043 115.002 54.9092
110.198 117.35 52.382
109.634 114.128 56.5278
113.265 121.637 61.0505
115.069 119.518 61.6269
112.35 119.345 62.4063
116.483 117.277 61.0705
116.995 119.917 59.6488
114.396 123.57 59.3298
111.52 123.248 60.0512
109.39 119.445 61.9707
111.597 116.828 62.2721
113.349 114.494 62.3151
116.579 114.627 61.6086
115.396 112.21 60.9758
118.243 115.38 59.6674
110.056 114.9 61.5374
113.473 113.018 59.037
116.927 112.342 58.3082
111.334 123.152 43.8319
114.359 123.586 42.742
112.945 124.787 45.0802
117.552 123.795 43.3226
115.81 121.495 42.3542
110.536 121.07 44.3155
108.901 122.656 45.6239
111.565 125.13 47.613
114.382 125.441 46.8839
114.019 119.533 46.4677
114.807 119.692 43.6139
112.142 119.982 44.8931
117.891 119.643 43.4763
115.487 119.002 47.9821
113.009 119.318 49.0904
109.873 120.073 46.9344
120.064 119.628 55.7321
121.628 121.909 53.9649
121.298 119.417 53.5237
122.824 123.448 52.0082
121.682 123.967 55.0672
118.629 119.939 57.4624
119.358 117.311 57.651
121.914 117.098 53.7852
122.615 119.082 51.2656
122.762 120.332 48.7208
122.778 123.044 49.0132
122.165 121.898 46.1555
121.794 125.001 49.8742
121.895 118.255 49.033
120.536 120.434 44.1803
120.338 123.417 44.3612
104.65 117.967 58.8144
103.027 117.246 56.3979
103.269 119.863 56.4487
103.667 117.488 53.9725
104.961 115.472 56.0671
106.807 116.108 60.5743
106.861 118.949 60.4226
104.479 122.015 56.5998
102.642 121.578 53.925
102.712 121.02 51.1672
103.837 118.828 51.7914
105.163 120.285 49.6258
106.025 117.911 52.6849
104.41 122.955 51.9452
106.917 121.91 47.9021
107.605 120.028 48.5717
117.683 125.858 53.3845
115.301 125.685 54.9872
115.296 125.867 52.2115
112.647 125.342 56.3866
115.242 125.256 57.547
119.932 125.452 54.7388
119.725 125.636 51.464
115.107 125.699 49.5506
112.856 125.715 51.5454
110.412 125.335 52.9574
110.235 125.028 55.6561
107.987 124.772 54.5298
110.4 124.454 58.096
110.714 125.373 50.3778
106.058 124.339 53.0156
105.926 123.91 56.0347
116.557 116.907 52.2616
116.843 115.751 54.4704
118.711 116.622 52.8238
117.101 114.349 56.4313
114.603 115.091 55.985
114.32 117.084 51.8781
116.261 118.072 50.0741
120.189 117.407 50.7425
120.664 116.144 53.2715
109.827 115.864 54.8223
112.023 115.166 55.4007
112.199 116.574 53.3024
112.41 114.143 57.361
107.472 115.29 55.6302
108.066 116.936 53.559
112.265 117.941 51.1833
117.701 121.976 57.5978
116.901 124.01 58.3001
119.468 124.135 56.876
119.591 125.504 48.4313
116.877 125.594 47.376
118.926 125.088 45.4789
119.14 113.118 56.9164
119.892 114.864 58.0194
120.894 115.206 55.4317
120.062 118.261 48.1424
119.315 118.686 45.5557
117.623 118.656 47.882
108.823 123.263 59.8146
107.4 121.292 60.6731
106.164 122.857 58.5019
106.689 124.105 50.4015
107.819 123.494 47.9821
109.325 124.768 48.9682
107.003 113.837 57.3731
108.224 113.852 60.0629
110.568 113.214 58.5025
110.858 118.997 50.3463
109.208 119.64 49.6028
108.489 118.379 51.5992
114.227 120.705 61.4342
113.784 119.484 62.1558
112.837 120.632 61.9842
113.34 118.211 62.3953
114.543 118.253 62.0784
115.388 120.77 60.7385
114.567 121.673 60.4648
111.791 121.582 61.488
111.407 120.537 62.1731
115.684 118.391 61.4912
116.124 119.717 60.7314
116.626 118.619 60.5132
116.313 120.91 59.7087
115.439 117.036 61.7603
117.326 117.644 60.1569
117.516 118.866 59.4689
113.79 122.541 60.172
112.312 122.412 60.6063
112.978 123.257 59.8219
110.834 122.443 60.862
114.995 122.752 59.497
113.627 124.225 59.0878
112.265 123.941 59.2244
110.905 119.408 62.2777
111.947 118.117 62.3631
110.55 118.255 62.2314
112.986 116.844 62.3258
109.836 120.566 61.9936
109.197 118.352 61.7137
110.241 117.048 62.0078
115.063 114.493 62.2133
116.311 113.058 61.7142
114.371 113.125 61.932
117.384 112.064 60.7122
117.691 113.461 60.9391
115.466 115.768 61.9455
113.961 115.676 62.3894
112.667 113.588 61.6044
113.568 112.629 60.9261
117.611 114.926 60.7473
116.495 116.071 61.3522
117.386 116.437 60.3358
118.682 113.974 59.9632
118.001 116.693 59.4066
112.497 115.701 62.3612
111.772 114.614 61.9184
110.906 115.86 61.9992
110.898 113.881 61.1822
109.468 116.053 61.5556
114.348 112.34 59.9468
116.396 111.929 59.6859
115.213 112.57 58.8394
118.067 111.965 59.0527
112.608 112.86 59.833
114.333 113.354 58.2707
115.916 113.129 57.8561
112.778 123.417 43.0972
113.586 124.424 43.7788
112.067 124.161 44.2464
114.475 124.996 44.6306
115.115 124.533 43.5353
113.552 122.5 42.3984
112.103 122.26 43.0057
110.818 123.864 44.9316
111.552 124.481 45.5226
115.947 123.745 42.8797
115.076 122.656 42.2764
116.598 122.72 42.4967
114.409 121.464 42.2853
116.77 124.675 43.7065
118.045 122.766 43.0203
117.223 121.597 42.6732
110.829 122.04 43.833
110.091 122.966 44.6566
109.732 121.832 44.8479
109.441 123.633 45.7856
111.667 121.176 43.3266
109.502 121.096 45.3863
108.709 121.755 45.8059
112.233 125 46.3167
113.749 125.204 45.879
112.97 125.301 47.1161
115.228 125.339 45.7579
110.93 124.737 46.8271
112.298 125.39 48.2911
113.583 125.567 48.003
114.396 119.489 45.0817
113.394 119.777 44.0428
113.098 119.696 45.6879
112.436 120.387 43.4838
113.871 120.425 42.8513
115.681 119.31 44.4687
115.353 119.268 45.8006
112.731 119.651 47.0024
111.915 119.759 46.3531
115.231 120.399 42.725
116.232 119.628 43.4518
116.811 120.445 42.764
117.224 119.085 44.2642
118.345 120.582 42.9737
114.817 119.28 47.1272
113.462 119.493 47.7162
114.254 119.239 48.445
112.302 119.647 48.4534
116.057 119.033 46.7009
114.822 118.761 49.0381
113.682 118.823 49.5453
110.995 119.965 45.8696
111.251 120.41 44.337
110.12 120.457 45.5111
110.715 119.819 47.3397
109.125 120.523 46.5578
120.693 120.777 54.8649
121.351 120.574 53.6822
120.607 119.429 54.6887
122.023 120.422 52.4779
122.127 121.63 52.7468
120.859 122.032 55.0755
119.945 120.996 55.7812
120.394 118.309 55.7247
121.005 118.261 54.703
122.474 122.66 53.1553
121.829 122.913 54.5315
122.487 123.642 53.6294
120.953 123.06 55.681
122.714 122.395 51.6922
122.447 124.439 52.3964
121.887 124.588 53.8877
119.365 119.823 56.5522
119.743 118.419 56.6977
118.981 118.647 57.5306
120.04 117.089 56.749
119.013 121.095 56.5017
118.24 118.896 58.3755
118.661 117.621 58.4816
121.611 118.213 53.6654
122.093 119.321 52.4709
122.285 118.185 52.5048
122.552 120.098 51.2656
121.385 117.092 54.8503
122.111 117.252 52.4916
122.525 118.081 51.2761
122.653 121.631 48.8472
122.508 122.421 47.5965
122.563 121.086 47.4776
121.928 123.27 46.4991
122.338 123.811 47.8795
122.723 122.13 50.1258
122.652 120.842 49.9931
122.403 119.835 47.4454
122.14 120.596 46.2051
122.525 124.111 49.3792
122.89 123.118 50.5913
122.56 124.271 50.9303
121.756 124.775 48.3738
121.779 125.079 51.2537
122.712 119.698 50.0655
122.491 119.227 48.7327
122.557 118.555 50.1014
121.889 118.827 47.6978
121.983 117.843 50.2274
121.531 121.223 45.0741
121.454 122.691 45.1878
120.733 121.953 44.0865
121.018 123.968 45.568
121.205 119.855 45.2793
119.767 121.116 43.4287
119.626 122.56 43.4775
103.713 117.508 57.5982
102.946 118.615 56.3881
103.828 118.916 57.6861
102.508 119.593 55.1119
102.371 118.416 55.0313
104.025 116.288 57.5349
104.699 116.596 58.7686
104.87 119.282 58.6935
104.146 120.152 57.7112
103.096 117.364 55.0336
103.723 116.236 56.2668
104.065 116.504 55.1056
104.775 115.232 57.2016
102.639 118.241 53.7737
104.789 116.938 54.2726
105.308 116.104 55.1545
105.599 117.029 59.7795
105.641 118.418 59.7339
106.668 117.608 60.5923
105.912 119.725 59.6126
105.885 115.612 59.706
107.913 116.745 61.0694
107.9 118.199 61.0885
103.818 120.965 56.5985
102.789 120.747 55.2085
103.445 121.79 55.4014
102.161 120.504 53.7689
104.767 121.27 57.7478
104.285 122.594 55.3952
103.505 122.352 54.1087
102.931 119.69 51.3124
104.348 119.551 50.6447
103.783 120.532 50.2395
105.732 119.566 50.2378
105.183 118.907 51.2003
102.755 118.892 52.5988
102.133 120.155 52.3356
104.015 121.742 50.5036
105.067 121.42 49.6507
104.895 118.335 52.2293
103.573 118.176 52.9281
104.803 117.661 53.3643
106.221 118.551 51.8284
105.961 117.222 53.6136
102.306 121.341 52.5445
103.407 122.05 51.552
103.267 122.309 52.8479
104.781 122.661 50.9122
104.31 123.031 53.118
106.059 121.157 48.8602
106.399 120.101 49.0989
107.111 120.905 48.0887
107.046 119.598 49.8031
106.117 122.204 48.8737
107.708 121.5 47.0875
108.101 120.545 47.5078
116.466 125.764 54.1918
115.246 125.744 53.5799
116.441 125.896 52.77
114.071 125.744 53.1878
114.055 125.674 54.4386
116.485 125.698 55.6671
117.664 125.72 54.8934
117.614 125.851 51.91
116.535 125.89 51.2934
113.984 125.547 55.724
115.236 125.588 56.3588
113.939 125.381 56.9574
116.453 125.403 56.9987
112.738 125.453 55.1823
112.651 125.092 57.4847
113.961 125.039 58.106
118.814 125.745 54.0525
118.769 125.789 52.4195
119.931 125.632 53.1928
118.618 125.705 50.8564
118.791 125.52 55.524
121.017 125.321 53.8587
120.784 125.483 52.1208
115.267 125.841 50.8694
114.05 125.817 51.8793
113.975 125.795 50.5392
112.826 125.672 52.8064
116.377 125.706 49.8197
113.917 125.636 49.3089
112.842 125.596 50.3341
110.388 125.191 54.2432
109.101 124.912 55.0919
109.238 125.042 53.6765
107.93 124.633 56.0007
109.053 124.738 56.5271
111.47 125.3 54.7817
111.528 125.441 53.5156
109.291 125.143 52.4359
108.162 124.903 53.1609
110.197 124.889 56.947
111.457 125.187 55.9954
111.45 125.017 57.3042
109.139 124.479 57.8647
111.644 124.568 58.3449
111.702 125.572 52.2985
110.523 125.446 51.7513
111.753 125.504 51.0047
109.524 125.228 51.0896
111.864 125.442 49.7195
107.014 124.65 53.7364
106.884 124.525 55.2967
105.896 124.273 54.5251
106.91 124.222 56.7352
107.239 124.696 52.3469
105.204 123.726 53.6715
105.144 123.482 55.1937
116.705 116.291 53.3969
117.833 116.134 53.6768
117.632 116.846 52.5249
118.868 115.844 53.9056
117.958 115.417 54.663
115.674 115.97 54.2123
115.552 116.414 53.1464
117.563 117.411 51.3778
118.466 117.327 51.6927
117.024 115.158 55.5044
115.785 115.443 55.2234
115.838 114.839 56.3103
114.58 115.56 54.9214
118.103 114.65 55.6872
116.045 114.058 57.1083
114.694 114.595 56.9937
115.5 116.976 52.0919
116.48 117.468 51.118
115.375 117.509 50.9663
117.345 117.903 50.1665
114.428 116.508 52.8717
114.242 117.668 50.8988
115.225 118.168 50.002
119.449 117.088 51.9007
119.652 116.369 53.0872
120.422 116.881 52.1174
119.845 115.576 54.0366
119.259 117.544 50.541
121.085 117.347 51.0567
121.327 116.757 52.3582
110.863 115.46 55.1448
112.145 115.978 54.4538
111.069 116.235 54.0456
113.268 116.308 53.6939
113.239 115.742 54.7341
110.831 114.648 56.0605
109.677 115.006 55.6644
110.021 116.577 53.6652
111.096 116.869 52.9292
113.396 115.135 55.5475
112.12 114.707 56.4065
113.493 114.719 56.7847
111.104 114.062 56.9593
113.6 114.128 57.6424
108.721 115.58 55.2403
108.922 116.451 54.2544
107.739 116.148 54.7931
109.155 117.083 53.0418
108.501 114.7 55.9839
106.61 115.963 55.1153
107.01 116.752 54.0817
112.156 117.181 52.2238
113.3 116.806 52.5985
113.218 117.396 51.4595
111.257 117.659 51.7898
113.294 118.133 50.5378
117.435 122.967 58.0203
118.251 124.139 57.7356
118.653 123.083 57.2476
118.711 125.007 56.7124
117.382 124.936 57.5226
116.23 122.963 58.7345
116.646 121.868 58.5952
118.749 122.107 56.7482
119.727 123.097 56.5111
116.157 124.798 57.9629
115.637 123.787 58.8264
114.818 124.555 58.5712
117.17 120.933 58.5905
118.078 120.951 57.4693
117.774 119.813 58.4816
120.669 123.948 56.2089
119.81 124.928 55.9748
120.957 124.803 55.0574
118.262 125.567 47.8402
117.977 125.472 46.3477
119.401 125.363 46.9095
117.503 125.198 44.9793
116.524 125.434 45.9929
117.278 125.665 48.7674
118.522 125.619 49.2487
120.68 125.181 47.6102
120.271 124.816 46.0606
115.557 125.53 47.0888
115.979 125.665 48.4877
114.664 125.642 48.2662
119.592 125.541 49.9522
120.781 125.331 49.0842
120.797 125.478 50.6747
119.707 124.381 44.8041
118.179 124.623 44.2673
118.932 123.588 43.6813
120.094 113.552 57.6744
120.698 114.835 56.8115
120.125 114.036 56.2296
121.049 115.966 55.8034
120.215 115.948 56.9185
119.559 113.669 59.017
119.182 112.509 58.4013
119.016 114.17 55.9182
119.979 114.897 55.1565
119.467 116.146 57.7018
119.093 115.007 58.9248
118.645 116.452 58.586
118.098 112.535 57.7183
118.082 113.784 56.5988
116.96 113.35 57.3587
120.748 115.549 54.265
121.53 116.219 54.7612
121.512 116.557 53.4352
119.732 118.481 46.7973
118.391 118.625 46.683
118.803 118.332 48.0122
117.234 118.841 46.6324
118.005 118.754 45.4362
120.579 118.864 45.8444
120.933 118.532 47.1345
119.189 117.969 49.1838
118.001 118.176 49.0482
118.615 118.981 44.4106
120.062 119.222 44.7301
119.286 119.926 43.683
121.061 118.24 48.4693
120.129 117.778 49.4782
121.167 117.677 49.8043
116.911 118.39 49.0472
116.558 118.831 47.8678
115.806 118.576 49.0245
107.996 122.405 60.4319
106.655 122.086 59.6095
107.407 123.169 59.2751
105.637 121.719 58.6517
106.234 120.917 59.7136
108.717 121.533 61.3498
109.432 122.523 60.7971
108.325 123.881 58.6917
106.991 123.728 58.0626
107.098 120.135 60.4374
108.4 120.431 61.365
108.142 119.246 61.1817
110.196 123.195 59.9892
109.592 123.896 58.9191
111.013 123.927 59.1033
106.06 123.435 57.2396
105.275 122.378 57.6035
105.1 123.043 56.3682
107.222 123.81 49.211
108.525 124.244 48.3533
108.008 124.53 49.7259
109.753 124.564 47.5614
108.909 123.948 47.0783
106.732 122.983 48.9702
106.032 123.28 50.0944
107.504 124.639 50.9976
108.786 124.935 50.3465
108.341 123.23 46.7048
107.327 122.675 47.8594
108.02 122.187 46.725
105.546 123.529 51.155
106.368 124.286 51.6782
105.221 123.719 52.4502
109.949 125.114 49.7051
110.454 124.931 48.2561
111.217 125.261 49.02
107.335 113.701 58.7616
109.215 113.219 59.2634
108.618 113.343 57.9199
111.039 113.054 59.5675
110.036 113.477 60.3521
106.524 114.444 59.4611
105.917 114.362 57.9759
108.365 113.922 56.8627
110.087 113.58 57.4086
109.089 114.309 61.0402
107.372 114.96 60.4134
108.4 115.608 61.1514
105.914 114.602 56.8039
107.234 114.44 56.3413
106.217 115.344 55.8335
111.621 113.633 57.8476
112.079 113.102 58.8437
112.929 113.66 58.1886
110.066 119.443 50.0009
108.839 119.144 50.7157
109.704 118.721 51.0364
107.591 118.755 51.3017
107.924 119.345 50.3304
110.374 119.735 48.7291
111.177 119.571 49.2177
110.492 118.318 51.4274
109.346 117.941 51.9804
108.338 119.803 49.1363
109.57 119.849 48.2484
108.768 120.085 47.7733
111.932 119.278 49.6832
111.565 118.513 50.7907
112.688 118.694 50.1399
108.261 117.645 52.4468
107.248 118.164 52.157
107.095 117.488 53.0914
POLYGONS 1280  5120
3 164 162 163
3 163 44 164
3 162 43 163
3 164 42 162
3 166 165 163
3 163 43 166
3 165 44 163
3 166 14 165
3 168 167 162
3 162 42 168
3 167 43 162
3 168 13 167
3 170 169 164
3 164 44 170
3 169 42 164
3 170 12 169
3 173 171 172
3 172 46 173
3 171 43 172
3 173 45 171
3 167 174 172
3 172 43 167
3 174 46 172
3 167 13 174
3 175 166 171
3 171 45 175
3 166 43 171
3 175 14 166
3 177 176 173
3 173 46 177
3 176 45 173
3 177 4 176
3 180 178 179
3 179 48 180
3 178 42 179
3 180 47 178
3 169 181 179
3 179 42 169
3 181 48 179
3 169 12 181
3 182 168 178
3 178 47 182
3 168 42 178
3 182 13 168
3 184 183 180
3 180 48 184
3 183 47 180
3 184 8 183
3 187 185 186
3 186 50 187
3 185 44 186
3 187 49 185
3 165 188 186
3 186 44 165
3 188 50 186
3 165 14 188
3 189 170 185
3 185 49 189
3 170 44 185
3 189 12 170
3 191 190 187
3 187 50 191
3 190 49 187
3 191 7 190
3 194 192 193
3 193 53 194
3 192 52 193
3 194 51 192
3 196 195 193
3 193 52 196
3 195 53 193
3 196 16 195
3 198 197 192
3 192 51 198
3 197 52 192
3 198 14 197
3 200 199 194
3 194 53 200
3 199 51 194
3 200 15 199
3 203 201 202
3 202 45 203
3 201 52 202
3 203 54 201
3 197 175 202
3 202 52 197
3 175 45 202
3 197 14 175
3 204 196 201
3 201 54 204
3 196 52 201
3 204 16 196
3 176 205 203
3 203 45 176
3 205 54 203
3 176 4 205
3 208 206 207
3 207 55 208
3 206 51 207
3 208 50 206
3 199 209 207
3 207 51 199
3 209 55 207
3 199 15 209
3 188 198 206
3 206 50 188
3 198 51 206
3 188 14 198
3 210 191 208
3 208 55 210
3 191 50 208
3 210 7 191
3 213 211 212
3 212 57 213
3 211 53 212
3 213 56 211
3 195 214 212
3 212 53 195
3 214 57 212
3 195 16 214
3 215 200 211
3 211 56 215
3 200 53 211
3 215 15 200
3 217 216 213
3 213 57 217
3 216 56 213
3 217 9 216
3 220 218 219
3 219 60 220
3 218 59 219
3 220 58 218
3 222 221 219
3 219 59 222
3 221 60 219
3 222 19 221
3 224 223 218
3 218 58 224
3 223 59 218
3 224 18 223
3 226 225 220
3 220 60 226
3 225 58 220
3 226 17 225
3 229 227 228
3 228 62 229
3 227 59 228
3 229 61 227
3 223 230 228
3 228 59 223
3 230 62 228
3 223 18 230
3 231 222 227
3 227 61 231
3 222 59 227
3 231 19 222
3 233 232 229
3 229 62 233
3 232 61 229
3 233 5 232
3 236 234 235
3 235 64 236
3 234 58 235
3 236 63 234
3 225 237 235
3 235 58 225
3 237 64 235
3 225 17 237
3 238 224 234
3 234 63 238
3 224 58 234
3 238 18 224
3 240 239 236
3 236 64 240
3 239 63 236
3 240 6 239
3 243 241 242
3 242 66 243
3 241 60 242
3 243 65 241
3 221 244 242
3 242 60 221
3 244 66 242
3 221 19 244
3 245 226 241
3 241 65 245
3 226 60 241
3 245 17 226
3 247 246 243
3 243 66 247
3 246 65 243
3 247 11 246
3 250 248 249
3 249 69 250
3 248 68 249
3 250 67 248
3 252 251 249
3 249 68 252
3 251 69 249
3 252 18 251
3 254 253 248
3 248 67 254
3 253 68 248
3 254 21 253
3 256 255 250
3 250 69 256
3 255 67 250
3 256 20 255
3 259 257 258
3 258 70 259
3 257 68 258
3 259 62 257
3 253 260 258
3 258 68 253
3 260 70 258
3 253 21 260
3 230 252 257
3 257 62 230
3 252 68 257
3 230 18 252
3 261 233 259
3 259 70 261
3 233 62 259
3 261 5 233
3 264 262 263
3 263 72 264
3 262 67 263
3 264 71 262
3 255 265 263
3 263 67 255
3 265 72 263
3 255 20 265
3 266 254 262
3 262 71 266
3 254 67 262
3 266 21 254
3 268 267 264
3 264 72 268
3 267 71 264
3 268 10 267
3 271 269 270
3 270 63 271
3 269 69 270
3 271 73 269
3 251 238 270
3 270 69 251
3 238 63 270
3 251 18 238
3 272 256 269
3 269 73 272
3 256 69 269
3 272 20 256
3 239 273 271
3 271 63 239
3 273 73 271
3 239 6 273
3 276 274 275
3 275 76 276
3 274 75 275
3 276 74 274
3 278 277 275
3 275 75 278
3 277 76 275
3 278 24 277
3 280 279 274
3 274 74 280
3 279 75 274
3 280 23 279
3 282 281 276
3 276 76 282
3 281 74 276
3 282 22 281
3 285 283 284
3 284 78 285
3 283 75 284
3 285 77 283
3 279 286 284
3 284 75 279
3 286 78 284
3 279 23 286
3 287 278 283
3 283 77 287
3 278 75 283
3 287 24 278
3 289 288 285
3 285 78 289
3 288 77 285
3 289 0 288
3 292 290 291
3 291 80 292
3 290 74 291
3 292 79 290
3 281 293 291
3 291 74 281
3 293 80 291
3 281 22 293
3 294 280 290
3 290 79 294
3 280 74 290
3 294 23 280
3 296 295 292
3 292 80 296
3 295 79 292
3 296 4 295
3 299 297 298
3 298 82 299
3 297 76 298
3 299 81 297
3 277 300 298
3 298 76 277
3 300 82 298
3 277 24 300
3 301 282 297
3 297 81 301
3 282 76 297
3 301 22 282
3 303 302 299
3 299 82 303
3 302 81 299
3 303 3 302
3 306 304 305
3 305 85 306
3 304 84 305
3 306 83 304
3 308 307 305
3 305 84 308
3 307 85 305
3 308 26 307
3 310 309 304
3 304 83 310
3 309 84 304
3 310 24 309
3 312 311 306
3 306 85 312
3 311 83 306
3 312 25 311
3 315 313 314
3 314 77 315
3 313 84 314
3 315 86 313
3 309 287 314
3 314 84 309
3 287 77 314
3 309 24 287
3 316 308 313
3 313 86 316
3 308 84 313
3 316 26 308
3 288 317 315
3 315 77 288
3 317 86 315
3 288 0 317
3 320 318 319
3 319 87 320
3 318 83 319
3 320 82 318
3 311 321 319
3 319 83 311
3 321 87 319
3 311 25 321
3 300 310 318
3 318 82 300
3 310 83 318
3 300 24 310
3 322 303 320
3 320 87 322
3 303 82 320
3 322 3 303
3 325 323 324
3 324 89 325
3 323 85 324
3 325 88 323
3 307 326 324
3 324 85 307
3 326 89 324
3 307 26 326
3 327 312 323
3 323 88 327
3 312 85 323
3 327 25 312
3 329 328 325
3 325 89 329
3 328 88 325
3 329 5 328
3 332 330 331
3 331 92 332
3 330 91 331
3 332 90 330
3 334 333 331
3 331 91 334
3 333 92 331
3 334 29 333
3 336 335 330
3 330 90 336
3 335 91 330
3 336 28 335
3 338 337 332
3 332 92 338
3 337 90 332
3 338 27 337
3 341 339 340
3 340 94 341
3 339 91 340
3 341 93 339
3 335 342 340
3 340 91 335
3 342 94 340
3 335 28 342
3 343 334 339
3 339 93 343
3 334 91 339
3 343 29 334
3 345 344 341
3 341 94 345
3 344 93 341
3 345 2 344
3 348 346 347
3 347 96 348
3 346 90 347
3 348 95 346
3 337 349 347
3 347 90 337
3 349 96 347
3 337 27 349
3 350 336 346
3 346 95 350
3 336 90 346
3 350 28 336
3 352 351 348
3 348 96 352
3 351 95 348
3 352 7 351
3 355 353 354
3 354 98 355
3 353 92 354
3 355 97 353
3 333 356 354
3 354 92 333
3 356 98 354
3 333 29 356
3 357 338 353
3 353 97 357
3 338 92 353
3 357 27 338
3 359 358 355
3 355 98 359
3 358 97 355
3 359 1 358
3 362 360 361
3 361 101 362
3 360 100 361
3 362 99 360
3 364 363 361
3 361 100 364
3 363 101 361
3 364 31 363
3 366 365 360
3 360 99 366
3 365 100 360
3 366 29 365
3 368 367 362
3 362 101 368
3 367 99 362
3 368 30 367
3 371 369 370
3 370 93 371
3 369 100 370
3 371 102 369
3 365 343 370
3 370 100 365
3 343 93 370
3 365 29 343
3 372 364 369
3 369 102 372
3 364 100 369
3 372 31 364
3 344 373 371
3 371 93 344
3 373 102 371
3 344 2 373
3 376 374 375
3 375 103 376
3 374 99 375
3 376 98 374
3 367 377 375
3 375 99 367
3 377 103 375
3 367 30 377
3 356 366 374
3 374 98 356
3 366 99 374
3 356 29 366
3 378 359 376
3 376 103 378
3 359 98 376
3 378 1 359
3 381 379 380
3 380 105 381
3 379 101 380
3 381 104 379
3 363 382 380
3 380 101 363
3 382 105 380
3 363 31 382
3 383 368 379
3 379 104 383
3 368 101 379
3 383 30 368
3 385 384 381
3 381 105 385
3 384 104 381
3 385 6 384
3 388 386 387
3 387 108 388
3 386 107 387
3 388 106 386
3 390 389 387
3 387 107 390
3 389 108 387
3 390 34 389
3 392 391 386
3 386 106 392
3 391 107 386
3 392 33 391
3 394 393 388
3 388 108 394
3 393 106 388
3 394 32 393
3 397 395 396
3 396 110 397
3 395 107 396
3 397 109 395
3 391 398 396
3 396 107 391
3 398 110 396
3 391 33 398
3 399 390 395
3 395 109 399
3 390 107 395
3 399 34 390
3 401 400 397
3 397 110 401
3 400 109 397
3 401 8 400
3 404 402 403
3 403 112 404
3 402 106 403
3 404 111 402
3 393 405 403
3 403 106 393
3 405 112 403
3 393 32 405
3 406 392 402
3 402 111 406
3 392 106 402
3 406 33 392
3 408 407 404
3 404 112 408
3 407 111 404
3 408 0 407
3 411 409 410
3 410 114 411
3 409 108 410
3 411 113 409
3 389 412 410
3 410 108 389
3 412 114 410
3 389 34 412
3 413 394 409
3 409 113 413
3 394 108 409
3 413 32 394
3 415 414 411
3 411 114 415
3 414 113 411
3 415 11 414
3 418 416 417
3 417 117 418
3 416 116 417
3 418 115 416
3 420 419 417
3 417 116 420
3 419 117 417
3 420 36 419
3 422 421 416
3 416 115 422
3 421 116 416
3 422 34 421
3 424 423 418
3 418 117 424
3 423 115 418
3 424 35 423
3 427 425 426
3 426 109 427
3 425 116 426
3 427 118 425
3 421 399 426
3 426 116 421
3 399 109 426
3 421 34 399
3 428 420 425
3 425 118 428
3 420 116 425
3 428 36 420
3 400 429 427
3 427 109 400
3 429 118 427
3 400 8 429
3 432 430 431
3 431 119 432
3 430 115 431
3 432 114 430
3 423 433 431
3 431 115 423
3 433 119 431
3 423 35 433
3 412 422 430
3 430 114 412
3 422 115 430
3 412 34 422
3 434 415 432
3 432 119 434
3 415 114 432
3 434 11 415
3 437 435 436
3 436 121 437
3 435 117 436
3 437 120 435
3 419 438 436
3 436 117 419
3 438 121 436
3 419 36 438
3 439 424 435
3 435 120 439
3 424 117 435
3 439 35 424
3 441 440 437
3 437 121 441
3 440 120 437
3 441 1 440
3 444 442 443
3 443 124 444
3 442 123 443
3 444 122 442
3 446 445 443
3 443 123 446
3 445 124 443
3 446 39 445
3 448 447 442
3 442 122 448
3 447 123 442
3 448 38 447
3 450 449 444
3 444 124 450
3 449 122 444
3 450 37 449
3 453 451 452
3 452 126 453
3 451 123 452
3 453 125 451
3 447 454 452
3 452 123 447
3 454 126 452
3 447 38 454
3 455 446 451
3 451 125 455
3 446 123 451
3 455 39 446
3 457 456 453
3 453 126 457
3 456 125 453
3 457 9 456
3 460 458 459
3 459 128 460
3 458 122 459
3 460 127 458
3 449 461 459
3 459 122 449
3 461 128 459
3 449 37 461
3 462 448 458
3 458 127 462
3 448 122 458
3 462 38 448
3 464 463 460
3 460 128 464
3 463 127 460
3 464 10 463
3 467 465 466
3 466 130 467
3 465 124 466
3 467 129 465
3 445 468 466
3 466 124 445
3 468 130 466
3 445 39 468
3 469 450 465
3 465 129 469
3 450 124 465
3 469 37 450
3 471 470 467
3 467 130 471
3 470 129 467
3 471 3 470
3 474 472 473
3 473 133 474
3 472 132 473
3 474 131 472
3 476 475 473
3 473 132 476
3 475 133 473
3 476 38 475
3 478 477 472
3 472 131 478
3 477 132 472
3 478 41 477
3 480 479 474
3 474 133 480
3 479 131 474
3 480 40 479
3 483 481 482
3 482 134 483
3 481 132 482
3 483 126 481
3 477 484 482
3 482 132 477
3 484 134 482
3 477 41 484
3 454 476 481
3 481 126 454
3 476 132 481
3 454 38 476
3 485 457 483
3 483 134 485
3 457 126 483
3 485 9 457
3 488 486 487
3 487 136 488
3 486 131 487
3 488 135 486
3 479 489 487
3 487 131 479
3 489 136 487
3 479 40 489
3 490 478 486
3 486 135 490
3 478 131 486
3 490 41 478
3 492 491 488
3 488 136 492
3 491 135 488
3 492 2 491
3 495 493 494
3 494 127 495
3 493 133 494
3 495 137 493
3 475 462 494
3 494 133 475
3 462 127 494
3 475 38 462
3 496 480 493
3 493 137 496
3 480 133 493
3 496 40 480
3 463 497 495
3 495 127 463
3 497 137 495
3 463 10 497
3 500 498 499
3 499 140 500
3 498 139 499
3 500 138 498
3 502 501 499
3 499 139 502
3 501 140 499
3 502 33 501
3 504 503 498
3 498 138 504
3 503 139 498
3 504 13 503
3 506 505 500
3 500 140 506
3 505 138 500
3 506 23 505
3 509 507 508
3 508 47 509
3 507 139 508
3 509 110 507
3 503 182 508
3 508 139 503
3 182 47 508
3 503 13 182
3 398 502 507
3 507 110 398
3 502 139 507
3 398 33 502
3 183 401 509
3 509 47 183
3 401 110 509
3 183 8 401
3 512 510 511
3 511 79 512
3 510 138 511
3 512 46 510
3 505 294 511
3 511 138 505
3 294 79 511
3 505 23 294
3 174 504 510
3 510 46 174
3 504 138 510
3 174 13 504
3 295 177 512
3 512 79 295
3 177 46 512
3 295 4 177
3 515 513 514
3 514 111 515
3 513 140 514
3 515 78 513
3 501 406 514
3 514 140 501
3 406 111 514
3 501 33 406
3 286 506 513
3 513 78 286
3 506 140 513
3 286 23 506
3 407 289 515
3 515 111 407
3 289 78 515
3 407 0 289
3 518 516 517
3 517 143 518
3 516 142 517
3 518 141 516
3 520 519 517
3 517 142 520
3 519 143 517
3 520 19 519
3 522 521 516
3 516 141 522
3 521 142 516
3 522 32 521
3 524 523 518
3 518 143 524
3 523 141 518
3 524 26 523
3 527 525 526
3 526 113 527
3 525 142 526
3 527 66 525
3 521 413 526
3 526 142 521
3 413 113 526
3 521 32 413
3 244 520 525
3 525 66 244
3 520 142 525
3 244 19 520
3 414 247 527
3 527 113 414
3 247 66 527
3 414 11 247
3 530 528 529
3 529 86 530
3 528 141 529
3 530 112 528
3 523 316 529
3 529 141 523
3 316 86 529
3 523 26 316
3 405 522 528
3 528 112 405
3 522 141 528
3 405 32 522
3 317 408 530
3 530 86 317
3 408 112 530
3 317 0 408
3 533 531 532
3 532 61 533
3 531 143 532
3 533 89 531
3 519 231 532
3 532 143 519
3 231 61 532
3 519 19 231
3 326 524 531
3 531 89 326
3 524 143 531
3 326 26 524
3 232 329 533
3 533 61 232
3 329 89 533
3 232 5 329
3 536 534 535
3 535 146 536
3 534 145 535
3 536 144 534
3 538 537 535
3 535 145 538
3 537 146 535
3 538 22 537
3 540 539 534
3 534 144 540
3 539 145 534
3 540 16 539
3 542 541 536
3 536 146 542
3 541 144 536
3 542 39 541
3 545 543 544
3 544 54 545
3 543 145 544
3 545 80 543
3 539 204 544
3 544 145 539
3 204 54 544
3 539 16 204
3 293 538 543
3 543 80 293
3 538 145 543
3 293 22 538
3 205 296 545
3 545 54 205
3 296 80 545
3 205 4 296
3 548 546 547
3 547 125 548
3 546 144 547
3 548 57 546
3 541 455 547
3 547 144 541
3 455 125 547
3 541 39 455
3 214 540 546
3 546 57 214
3 540 144 546
3 214 16 540
3 456 217 548
3 548 125 456
3 217 57 548
3 456 9 217
3 551 549 550
3 550 81 551
3 549 146 550
3 551 130 549
3 537 301 550
3 550 146 537
3 301 81 550
3 537 22 301
3 468 542 549
3 549 130 468
3 542 146 549
3 468 39 542
3 302 471 551
3 551 81 302
3 471 130 551
3 302 3 471
3 554 552 553
3 553 149 554
3 552 148 553
3 554 147 552
3 556 555 553
3 553 148 556
3 555 149 553
3 556 21 555
3 558 557 552
3 552 147 558
3 557 148 552
3 558 25 557
3 560 559 554
3 554 149 560
3 559 147 554
3 560 37 559
3 563 561 562
3 562 88 563
3 561 148 562
3 563 70 561
3 557 327 562
3 562 148 557
3 327 88 562
3 557 25 327
3 260 556 561
3 561 70 260
3 556 148 561
3 260 21 556
3 328 261 563
3 563 88 328
3 261 70 563
3 328 5 261
3 566 564 565
3 565 129 566
3 564 147 565
3 566 87 564
3 559 469 565
3 565 147 559
3 469 129 565
3 559 37 469
3 321 558 564
3 564 87 321
3 558 147 564
3 321 25 558
3 470 322 566
3 566 129 470
3 322 87 566
3 470 3 322
3 569 567 568
3 568 71 569
3 567 149 568
3 569 128 567
3 555 266 568
3 568 149 555
3 266 71 568
3 555 21 266
3 461 560 567
3 567 128 461
3 560 149 567
3 461 37 560
3 267 464 569
3 569 71 267
3 464 128 569
3 267 10 464
3 572 570 571
3 571 152 572
3 570 151 571
3 572 150 570
3 574 573 571
3 571 151 574
3 573 152 571
3 574 27 573
3 576 575 570
3 570 150 576
3 575 151 570
3 576 12 575
3 578 577 572
3 572 152 578
3 577 150 572
3 578 36 577
3 581 579 580
3 580 49 581
3 579 151 580
3 581 96 579
3 575 189 580
3 580 151 575
3 189 49 580
3 575 12 189
3 349 574 579
3 579 96 349
3 574 151 579
3 349 27 574
3 190 352 581
3 581 49 190
3 352 96 581
3 190 7 352
3 584 582 583
3 583 118 584
3 582 150 583
3 584 48 582
3 577 428 583
3 583 150 577
3 428 118 583
3 577 36 428
3 181 576 582
3 582 48 181
3 576 150 582
3 181 12 576
3 429 184 584
3 584 118 429
3 184 48 584
3 429 8 184
3 587 585 586
3 586 97 587
3 585 152 586
3 587 121 585
3 573 357 586
3 586 152 573
3 357 97 586
3 573 27 357
3 438 578 585
3 585 121 438
3 578 152 585
3 438 36 578
3 358 441 587
3 587 97 358
3 441 121 587
3 358 1 441
3 590 588 589
3 589 155 590
3 588 154 589
3 590 153 588
3 592 591 589
3 589 154 592
3 591 155 589
3 592 17 591
3 594 593 588
3 588 153 594
3 593 154 588
3 594 30 593
3 596 595 590
3 590 155 596
3 595 153 590
3 596 35 595
3 599 597 598
3 598 104 599
3 597 154 598
3 599 64 597
3 593 383 598
3 598 154 593
3 383 104 598
3 593 30 383
3 237 592 597
3 597 64 237
3 592 154 597
3 237 17 592
3 384 240 599
3 599 104 384
3 240 64 599
3 384 6 240
3 602 600 601
3 601 120 602
3 600 153 601
3 602 103 600
3 595 439 601
3 601 153 595
3 439 120 601
3 595 35 439
3 377 594 600
3 600 103 377
3 594 153 600
3 377 30 594
3 440 378 602
3 602 120 440
3 378 103 602
3 440 1 378
3 605 603 604
3 604 65 605
3 603 155 604
3 605 119 603
3 591 245 604
3 604 155 591
3 245 65 604
3 591 17 245
3 433 596 603
3 603 119 433
3 596 155 603
3 433 35 596
3 246 434 605
3 605 65 246
3 434 119 605
3 246 11 434
3 608 606 607
3 607 158 608
3 606 157 607
3 608 156 606
3 610 609 607
3 607 157 610
3 609 158 607
3 610 15 609
3 612 611 606
3 606 156 612
3 611 157 606
3 612 28 611
3 614 613 608
3 608 158 614
3 613 156 608
3 614 41 613
3 617 615 616
3 616 95 617
3 615 157 616
3 617 55 615
3 611 350 616
3 616 157 611
3 350 95 616
3 611 28 350
3 209 610 615
3 615 55 209
3 610 157 615
3 209 15 610
3 351 210 617
3 617 95 351
3 210 55 617
3 351 7 210
3 620 618 619
3 619 135 620
3 618 156 619
3 620 94 618
3 613 490 619
3 619 156 613
3 490 135 619
3 613 41 490
3 342 612 618
3 618 94 342
3 612 156 618
3 342 28 612
3 491 345 620
3 620 135 491
3 345 94 620
3 491 2 345
3 623 621 622
3 622 56 623
3 621 158 622
3 623 134 621
3 609 215 622
3 622 158 609
3 215 56 622
3 609 15 215
3 484 614 621
3 621 134 484
3 614 158 621
3 484 41 614
3 216 485 623
3 623 56 216
3 485 134 623
3 216 9 485
3 626 624 625
3 625 161 626
3 624 160 625
3 626 159 624
3 628 627 625
3 625 160 628
3 627 161 625
3 628 31 627
3 630 629 624
3 624 159 630
3 629 160 624
3 630 20 629
3 632 631 626
3 626 161 632
3 631 159 626
3 632 40 631
3 635 633 634
3 634 73 635
3 633 160 634
3 635 105 633
3 629 272 634
3 634 160 629
3 272 73 634
3 629 20 272
3 382 628 633
3 633 105 382
3 628 160 633
3 382 31 628
3 273 385 635
3 635 73 273
3 385 105 635
3 273 6 385
3 638 636 637
3 637 137 638
3 636 159 637
3 638 72 636
3 631 496 637
3 637 159 631
3 496 137 637
3 631 40 496
3 265 630 636
3 636 72 265
3 630 159 636
3 265 20 630
3 497 268 638
3 638 137 497
3 268 72 638
3 497 10 268
3 641 639 640
3 640 102 641
3 639 161 640
3 641 136 639
3 627 372 640
3 640 161 627
3 372 102 640
3 627 31 372
3 489 632 639
3 639 136 489
3 632 161 639
3 489 40 632
3 373 492 641
3 641 102 373
3 492 136 641
3 373 2 492
