# Supplementary material for: Subcortical shape biomarkers reveal limbic and basal ganglia damage in anti-LGI1 encephalitis
Source: Front Immunol. 2025 Jul 4;16:1623577. doi: 10.3389/fimmu.2025.1623577 (PMC12270846; doi:10.3389/fimmu.2025.1623577)
Supplement: Supplementary file 1 [file DataSheet1.zip › raw data/wmN04-L_Caud_first.vtk]

# vtk DataFile Version 3.0
this file was written using fslvtkio
ASCII
DATASET POLYDATA
POINTS 970 float
104.854 146.781 65.1027
103.309 146.666 65.8971
104.255 145.824 65.9568
105.319 145.419 65.938
106.411 146.493 65.1354
106.749 145.085 65.9859
107.727 146.135 65.7284
108.22 145.115 66.7717
104.269 148.093 65.4743
103.366 148.473 66.3256
105.724 148.219 65.3934
107.361 147.712 65.5361
108.641 146.768 66.6872
104.711 149.505 66.5199
106.62 149.24 66.2989
108.159 148.329 66.6622
100.715 136.661 65.993
98.9802 136.66 66.8678
99.6978 135.015 66.4333
101.411 135.096 66.2237
102.252 136.84 65.787
102.621 135.761 66.6878
103.272 137.109 66.6892
102.952 136.181 68.0165
100.22 138.061 66.7581
98.6512 138.077 67.6455
101.745 138.364 66.102
103.171 138.404 66.0991
103.662 137.396 67.927
104.087 138.405 67.1821
104.178 138.175 68.6651
99.8939 139.151 67.5137
98.6098 139.007 68.0655
101.441 139.554 66.8333
102.995 139.894 66.3809
104.39 139.67 66.7296
104.945 139.259 68.3064
98.9496 139.983 68.3886
100.841 140.431 67.6327
100.084 140.892 68.2104
102.665 141.162 67.1945
104.441 141.322 66.8867
105.325 140.667 67.8799
101.189 141.822 68.2247
102.739 142.612 67.7736
104.037 142.954 67.0826
103.206 144.003 67.7965
105.8 141.95 67.8972
105.639 142.992 67.0702
106.754 142.724 68.1027
107.143 143.599 67.6353
107.533 143.437 68.7125
104.001 145.002 66.8815
102.674 145.136 67.8037
105.278 144.277 66.7868
106.972 144.203 66.8668
108.184 144.429 68.2328
102.503 146.082 66.9822
101.35 147.108 67.8293
101.372 145.733 68.451
109.14 145.838 68.0829
102.305 147.823 66.9179
101.552 148.593 68.3417
109.088 147.77 67.9159
102.953 149.375 67.6137
104.155 150.57 67.9303
106.002 150.601 67.3063
107.764 149.625 67.407
97.5985 133.366 67.8129
96.5821 134.139 68.5462
96.7674 132.548 69.1228
98.3964 132.166 68.5075
99.0269 133.636 67.1634
99.6781 132.96 68.2991
97.7823 135.231 67.41
96.3488 135.678 68.808
100.734 133.91 67.3845
101.978 134.902 67.8212
102.445 135.803 69.423
97.4289 137.034 68.0755
96.1998 137.502 69.3819
103.408 137.159 69.2525
104.257 138.289 70.1195
97.4281 138.782 68.7996
96.0651 139.427 70.057
105.033 139.39 69.7807
105.547 140.46 69.3017
105.617 140.38 70.6613
97.673 140.392 69.3144
99.2916 141.278 68.7506
98.0475 141.558 69.629
106.166 141.431 69.0851
106.482 141.518 70.7326
99.5806 142.411 69.2982
100.697 143.418 69.0693
99.4112 143.676 69.8627
101.94 143.3 68.416
107.053 142.491 69.5032
107.945 143.77 69.9446
100.492 145.097 69.4751
99.3209 144.514 70.2214
101.692 144.496 68.618
108.796 144.894 69.7987
99.3792 145.49 70.3329
100.387 146.991 69.306
109.441 146.322 69.519
101.057 148.958 69.7014
109.546 147.923 69.2452
102.54 150.141 69.3826
104.145 151.232 69.2914
103.866 151.178 70.7137
105.753 151.41 68.7498
107.445 150.857 68.4581
108.812 149.358 68.6962
105.517 151.746 70.4548
107.145 151.619 69.9737
108.394 150.783 69.7652
95.9323 134.057 70.0978
96.4761 132.107 70.4943
97.9654 131.466 69.9903
99.5712 132.3 69.8268
100.429 133.45 69.2659
100.6 133.722 71.1128
95.835 135.955 70.5289
101.389 134.431 69.4337
102.306 135.782 71.0404
95.5827 137.76 70.9829
103.244 137.127 70.7169
104.252 138.315 71.8746
95.3786 139.2 71.604
105.132 139.372 71.254
105.9 140.679 71.9918
96.6375 141.044 70.4413
95.5482 140.837 71.7802
106.82 141.912 72.4315
96.489 142.403 71.3015
95.9914 142.564 72.8331
97.8724 142.579 70.3145
107.399 142.818 71.1967
108.357 144.077 71.6541
96.8563 143.529 71.7764
98.008 144.009 70.8025
97.4778 144.496 71.63
109.154 145.163 71.4244
98.3031 145.556 71.6012
99.5047 146.754 70.5717
99.1987 147.399 71.6395
109.697 146.251 70.8934
109.977 147.419 70.4332
110.252 146.988 71.8814
100.173 148.176 70.5404
100.224 148.716 71.8543
109.735 148.754 70.0867
110.258 148.219 71.5859
101.468 149.63 71.0874
102.822 150.585 71.3713
104.08 151.1 72.0584
109.228 149.863 70.1382
109.811 149.421 71.5544
105.323 151.584 72.0408
106.84 151.908 71.806
108.283 151.474 71.4476
109.195 150.553 71.3721
97.4999 131.334 71.558
96.5614 132.84 71.7217
97.3354 131.577 73.1327
98.8443 131.241 72.8773
99.1103 131.559 71.2411
99.7816 132.02 72.693
99.9643 132.61 71.4771
100.479 133.1 73.0701
96.3685 134.546 71.8512
101.111 134.15 73.3326
95.9807 136.264 72.25
101.528 134.737 71.6547
102.463 136.026 72.9651
95.6 137.856 72.8375
103.275 137.217 72.3766
104.361 138.4 73.6246
95.5176 139.536 73.2895
105.272 139.494 72.8576
106.214 140.713 73.5735
95.7138 141.104 73.7192
107.284 141.862 74.0345
96.19 142.364 74.4202
107.825 143.132 72.9434
108.843 144.329 73.5994
96.8607 144.18 72.7691
96.805 143.863 74.3368
109.475 145.333 72.8932
109.864 146.054 72.0593
110.183 146.258 73.2864
97.5352 145.313 73.2909
98.5124 146.569 72.641
98.7199 146.563 74.016
110.507 147.449 73.0896
99.5427 147.927 73.0499
99.8939 147.904 74.4021
110.418 148.718 72.9811
100.879 149.198 73.0909
102.216 150.102 72.7765
103.362 150.714 72.7711
103.229 150.425 74.0501
109.97 149.895 72.9502
104.669 151.035 73.5502
105.913 151.437 73.9157
106.875 151.806 73.5666
108.242 151.803 73.167
109.292 151.06 72.9255
97.0234 133.178 73.4938
97.588 131.596 74.5481
98.8623 131.102 74.3099
100.115 132.049 74.1817
100.971 133.156 75.2107
96.6357 134.926 73.6716
101.68 134.248 75.5292
96.263 136.489 74.1448
101.906 135.145 73.9885
102.856 136.115 74.8965
95.9095 137.977 74.6723
103.617 137.244 74.1328
104.74 138.404 75.3922
95.9498 139.599 75.1361
105.447 139.548 74.5576
106.567 140.499 75.1628
96.1717 141.094 75.6516
107.585 141.672 75.5956
96.6684 142.591 75.9419
108.286 143.12 74.6007
109.178 144.226 75.6385
97.3535 144.031 76.0612
109.716 145.3 74.2749
110.44 146.501 74.7367
97.8657 145.257 74.8767
99.0483 146.521 75.4453
110.616 147.777 74.356
100.188 147.566 76.0631
110.592 148.934 74.5137
100.888 148.755 75.0116
101.986 149.638 74.5375
103.231 150.08 75.6278
110.078 150.219 74.4565
104.499 150.713 75.1331
105.772 151.149 75.2411
106.971 151.667 75.3195
108.179 151.85 74.9667
109.317 151.346 74.5423
98.6045 130.795 75.8979
97.6222 132.128 75.6103
98.3391 130.8 77.2809
99.7163 130.217 77.2224
99.8711 131.017 75.6266
100.581 130.95 77.129
100.539 131.942 75.8196
101.136 131.921 77.2479
97.3686 133.742 75.2725
101.753 133.064 77.3242
96.8596 135.206 75.5675
102.222 134.122 77.2098
96.4826 136.542 76.0895
102.538 135.187 76.4553
103.426 136.216 76.4892
96.2482 138.049 76.5372
103.995 137.27 75.8846
105.138 138.024 77.2209
96.2391 139.592 77.0363
105.761 139.314 76.2899
106.89 140.369 76.7529
96.6197 141.104 77.4
107.777 141.568 77.0024
97.1139 142.607 77.6168
108.486 142.868 76.221
109.389 143.402 77.3995
97.8709 143.907 77.8033
109.886 145.319 75.698
110.08 144.842 77.2929
98.3647 145.266 76.5026
99.3109 146.359 77.1286
110.501 146.142 76.1819
110.749 147.543 75.9277
100.505 147.19 77.7441
110.572 149.068 75.9474
101.305 148.379 76.816
102.241 149.303 76.326
103.453 149.797 77.2262
110.087 150.414 75.8656
104.531 150.433 76.6695
105.794 150.883 76.8287
107.023 151.379 76.9849
108.214 151.618 76.7266
109.235 151.305 76.1399
97.9757 132.359 77.3545
98.5701 130.505 78.9697
99.4333 129.572 78.3942
101.067 130.128 78.828
101.759 131.58 78.8893
97.4676 133.924 76.9993
102.262 132.489 78.9885
102.61 133.562 78.661
103.118 132.762 80.1189
97.1652 135.077 77.6123
102.758 134.421 77.883
103.487 134.309 79.0365
96.7955 136.552 78.0102
103.707 135.569 78.043
104.275 136.833 77.3452
104.835 136.459 78.7213
96.6654 138.086 78.4122
105.731 137.678 78.829
96.8008 139.605 78.7907
106.324 139.148 78.0302
107.553 140.476 78.0075
97.165 141.045 79.1406
108.321 141.406 78.1002
108.698 142.334 77.5035
109.247 142.037 78.8556
97.7059 142.401 79.3467
110.055 143.639 78.8295
98.4405 143.658 79.56
110.647 145.347 78.9068
98.801 145.005 78.268
99.7795 145.926 78.8251
110.834 146.485 77.3797
110.759 148.02 77.4167
100.974 146.812 79.2265
110.419 149.312 77.2658
101.726 148.002 78.411
102.799 149.003 78.1842
104.086 149.548 78.5862
109.939 150.541 77.0093
104.708 150.045 77.9485
105.818 150.52 78.231
107.085 150.964 78.493
108.409 151.169 78.4307
109.285 150.908 77.7772
99.5382 128.928 79.8651
99.0572 128.695 81.3875
99.7579 127.812 81.1851
101.133 127.845 81.3444
100.895 128.837 80.0181
101.87 128.906 81.0354
98.3316 131.815 79.2763
98.838 130.218 80.8186
102.06 130.374 80.37
102.555 131.601 80.1424
103.215 131.142 81.6324
97.8507 133.409 78.8703
98.4526 131.929 80.9
103.961 132.731 81.3767
97.4707 135.031 79.4202
104.394 133.928 80.6785
97.1215 136.572 79.8589
104.736 135.157 79.9711
105.699 136.247 80.1946
97.0865 138.115 80.2273
106.536 137.322 80.2785
106.401 138.228 79.1783
107.093 138.654 79.6938
97.3484 139.563 80.6159
107.66 139.718 79.1541
108.43 140.877 79.0794
108.836 140.482 80.4219
97.8052 140.94 80.9528
109.658 142.088 80.3773
98.2362 142.257 81.0541
110.52 143.666 80.4086
98.8374 143.419 81.0803
110.846 145.178 80.5086
99.4243 144.561 80.1044
100.416 145.737 80.2483
110.805 147.017 78.6666
110.729 146.846 80.1995
101.521 146.445 80.7034
101.976 147.501 79.6593
102.404 147.346 80.6522
110.519 148.52 78.9159
110.161 148.731 80.1948
103.088 148.301 79.6736
105.352 149.957 79.3596
104.366 149.158 79.9128
106.768 150.499 79.7798
105.99 149.757 80.7346
108.354 150.67 79.8369
107.643 150.253 81.118
109.701 150.129 79.2768
109.257 149.808 80.8534
110.123 149.973 78.08
100.109 126.767 81.9262
99.2197 127.382 82.7543
99.7534 126.017 82.9407
100.963 125.928 82.7599
101.067 126.812 82.0115
101.903 126.868 82.553
99.0492 129.102 82.7363
102.871 127.932 83.0204
102.631 129.652 81.8737
103.423 129.471 83.2545
98.9022 130.69 82.6443
104.023 131.162 82.9142
97.9616 133.507 80.7659
98.5308 132.248 82.6913
104.926 131.887 83.3214
104.851 133.356 82.0402
105.588 132.791 83.3832
97.6587 135.087 81.2267
104.941 134.238 81.1203
105.586 134.299 81.9211
97.45 136.666 81.6748
106.317 135.373 81.8256
106.374 136.404 81.0998
107.066 136.531 81.9405
97.5236 138.14 82.1121
107.613 137.864 81.1319
108.115 139.157 80.5074
108.651 138.899 81.9245
97.9328 139.58 82.4306
109.525 140.474 81.8547
98.4598 140.979 82.7469
110.16 141.981 81.6879
98.8988 142.364 82.4396
110.616 142.939 81.9759
110.889 144.114 81.8428
110.897 142.898 83.3998
99.3303 143.206 82.1815
99.3953 143.836 81.4243
100.059 143.705 82.6125
110.903 145.581 81.7481
111.014 144.335 83.3277
100.911 145.691 81.1559
100.359 144.787 81.4955
101.417 145.642 82.0964
110.643 146.946 81.6864
110.789 145.845 83.0777
103.248 147.757 81.0398
102.507 146.671 81.8187
103.573 147.346 82.1916
110.272 147.343 82.7372
110.032 148.291 81.5017
104.276 148.421 81.2378
105.535 149.12 81.7247
107.077 149.596 82.226
108.773 149.426 82.1875
100.466 125.014 83.6986
99.3561 126.044 84.125
100.036 124.723 85.0417
101.377 124.333 84.8143
101.889 125.49 83.6701
102.388 124.737 84.85
102.876 125.643 84.4217
103.274 125.058 85.2755
99.3737 127.649 84.2971
102.755 126.546 83.6735
103.701 126.484 84.89
99.2788 129.462 84.2729
104.059 128.068 84.7349
104.341 129.92 84.2286
105.029 129.302 85.3078
99.0762 131.125 84.6216
104.698 130.922 83.8612
105.477 130.683 84.7568
98.1239 133.8 82.7201
98.6526 132.599 84.3355
106.438 131.619 85.0342
106.326 133.392 83.6951
107.023 132.947 84.8655
97.8875 135.334 82.8934
106.345 134.425 82.8172
107.106 134.46 83.7009
97.9825 136.644 83.4971
107.777 135.666 83.5289
108.04 137.263 82.3871
108.673 137.208 83.4847
98.2098 138.062 83.8376
109.308 138.819 83.2164
98.6181 139.49 84.1569
109.929 139.733 83.3498
110.255 140.891 83.1682
110.538 139.793 84.6641
99.064 140.591 84.2482
99.3762 141.646 83.9546
99.9731 140.82 85.5769
110.574 141.97 83.108
110.764 141.349 84.6899
99.654 142.715 83.3351
100.263 142.252 84.8591
110.936 142.916 84.8172
100.681 143.508 84.0068
110.801 144.585 84.5992
101.011 144.535 83.143
102.024 145.364 83.2545
110.305 146.302 83.9652
102.62 146.117 82.9199
104.422 147.772 82.6311
103.931 146.585 83.5548
104.959 147.463 83.6845
109.906 147.337 83.5792
109.371 148.302 83.068
105.333 148.393 82.7717
106.466 148.935 83.2886
108.033 149.071 83.4755
99.5736 126.086 85.7195
100.087 124.359 86.2246
101.144 123.552 85.9586
102.771 123.77 85.8887
103.926 124.887 86.1807
99.7346 127.9 85.7863
104.764 125.76 86.7701
104.342 126.894 85.7182
105.084 127.149 86.4993
99.6002 129.467 85.9969
105.423 128.28 86.1793
106.138 129.532 86.2203
106.735 128.63 87.533
99.3973 130.889 86.3876
106.434 130.538 85.8955
107.323 130.125 87.2237
98.5239 133.744 84.6679
99.0149 132.49 86.2473
107.482 131.736 86.1223
107.851 133.377 85.4542
108.52 132.711 86.724
98.3438 135.112 84.6015
98.8075 134.061 86.1896
107.912 134.592 84.608
108.646 134.558 85.6626
98.5504 136.531 85.2891
108.763 136.063 84.7752
109.495 137.564 84.5123
109.751 136.918 85.838
98.8146 138 85.4935
110.079 138.726 84.4023
110.331 138.239 85.8893
99.1617 139.016 85.6612
99.4145 139.939 85.4325
100.11 139.46 86.95
110.809 139.847 86.1424
100.912 141.028 86.8049
110.882 141.572 86.2956
101.089 142.263 86.0209
101.109 143.198 85.1061
101.93 143.118 86.1319
110.703 143.289 86.1847
101.229 143.895 84.3234
101.912 144.008 85.1293
110.324 145.328 85.2977
102.985 145.709 83.9341
102.175 144.797 84.3012
103.738 145.97 84.4586
103.402 145.308 85.0638
104.463 145.934 85.3877
109.586 147.053 84.4648
109.734 145.868 85.9128
108.931 146.813 85.5951
106.008 148.024 84.2578
105.161 146.784 84.8003
107.336 148.438 84.5827
106.562 147.299 85.281
108.722 148.138 84.4656
107.889 147.339 85.4671
100.662 123.137 87.2066
100.075 124.917 87.2606
100.528 123.628 88.4462
101.12 122.048 88.5812
102.046 122.604 86.9652
102.839 121.716 87.9994
103.739 123.119 87.1272
104.411 122 88.2561
104.944 123.421 87.9859
105.573 122.909 88.9543
100.109 126.51 87.2321
104.684 124.446 87.3673
105.822 124.565 88.6025
100.144 127.995 87.5446
105.979 126.088 88.001
106.142 127.466 87.4505
107.131 127.046 88.7324
99.952 129.515 87.7018
107.753 128.509 88.7451
99.6294 131.255 87.7623
108.541 129.661 88.9904
108.219 131.156 87.476
109.075 131.509 88.2526
99.5935 132.585 88.1173
109.255 133.336 87.4196
98.9906 135.41 86.687
99.4302 134.028 87.931
109.528 134.647 87.0124
99.3375 137.004 87.011
99.6573 135.922 88.2193
109.468 135.666 86.1718
110.414 136.741 87.353
99.5611 138.329 86.8447
100.355 137.857 88.3524
110.791 138.394 87.4747
101.062 139.601 88.1671
110.947 140.139 87.6275
101.862 140.801 88.2858
102.017 142.157 87.1408
102.779 142.506 87.8257
102.527 141.463 88.5142
103.246 141.782 88.9022
110.711 141.922 87.7452
103.013 143.672 86.7903
103.581 142.987 88.2642
110.405 143.325 87.2855
110.035 142.911 88.4537
109.719 144.2 87.6782
102.834 144.584 85.5956
104.127 144.02 87.7244
103.84 144.817 86.2766
104.793 145.052 87.1772
110.175 144.62 86.4767
109.192 145.483 87.2073
105.275 145.791 86.7693
108.352 146.635 86.6155
105.325 146.326 85.9508
106.176 146.656 86.2257
107.272 146.811 86.5199
102.794 119.447 89.7193
101.705 120.316 90.2972
102.18 119.114 91.1438
102.951 117.998 90.8798
104.238 119.418 89.7575
104.463 117.845 90.609
105.582 119.687 90.1883
105.739 118.248 90.9864
102.024 120.811 89.0757
101.455 121.939 90.4116
103.819 120.599 88.9112
105.455 121.383 89.4776
106.399 119.663 90.8671
106.597 121.458 90.4887
107.14 120.089 91.4402
100.624 125.14 88.7013
101.07 123.511 89.8623
106.675 123.472 89.8854
107.502 121.386 91.5412
107.65 122.901 91.117
108.307 121.71 92.4557
100.727 126.626 89.0393
107.123 125.46 89.4521
107.967 124.829 90.736
108.673 123.787 92.0264
100.472 128.255 89.3447
108.33 126.892 90.1587
109.005 126.008 91.5186
100.034 130.016 89.0021
108.587 128.326 89.7703
109.319 128.294 90.967
100.001 131.483 89.3918
109.389 130.297 89.8036
109.745 132.332 88.8895
110.119 131.592 90.0334
100.178 133.121 89.7396
110.035 134.122 88.2668
110.431 133.398 89.5563
100.251 134.799 89.4238
110.045 135.416 87.498
110.56 135.373 88.8891
100.578 136.342 89.3286
110.852 137.068 88.9698
101.52 137.16 90.0906
101.552 138.633 89.3602
102.258 137.971 90.4753
110.801 138.723 89.01
102.102 139.844 89.1175
102.525 139.166 89.9942
110.59 140.432 89.0056
103.161 140.491 89.842
103.933 141.643 89.75
110.065 141.714 89.2664
104.302 142.535 89.2863
104.223 143.227 88.5685
104.797 143.233 89.2184
109.352 142.746 89.457
109.034 144.011 88.7788
105.977 145.295 88.0355
105.262 144.235 88.5829
107.231 145.262 88.5369
106.494 144.26 89.2424
108.395 145.006 88.3309
107.813 144.143 89.3797
105.954 146.08 87.013
106.763 146.14 87.4473
107.986 146.029 87.6205
103.652 116.491 91.7125
102.831 117.517 92.5138
103.371 116.407 93.3533
103.746 114.902 92.9088
105.222 116.513 91.5324
105.34 114.924 92.0867
106.658 116.739 92.1214
106.761 115.357 92.5522
102.088 120.433 91.7229
102.696 118.991 92.7416
106.756 118.451 91.7698
107.573 116.7 92.9457
107.819 118.281 92.8563
108.519 117.384 93.7469
101.992 121.883 91.9602
107.884 119.985 92.3567
108.681 119.744 93.6347
101.136 125.044 90.4166
101.701 123.485 91.6589
109.016 122.151 93.4737
101.074 126.702 90.8194
101.518 125.286 92.0843
109.385 124.56 92.992
100.881 128.22 90.8542
101.481 127.239 92.3605
109.772 126.824 92.5391
100.509 129.81 90.3987
101.195 128.765 91.9303
110.014 128.792 92.439
100.722 131.391 90.7853
109.933 130.225 91.0598
110.411 132.098 91.0074
101.24 132.294 91.5511
100.982 133.949 90.9079
101.757 133.381 92.012
110.663 134.077 90.5976
101.126 135.331 90.4881
101.848 134.722 91.8016
110.659 135.76 90.4136
101.392 136.221 90.2932
102.079 136.039 91.3266
110.523 137.42 90.5569
103.041 138.538 90.9609
102.922 137 91.5918
103.744 138.142 91.764
110.394 139.156 90.4012
103.196 139.46 90.4492
103.915 139.479 91.057
109.839 140.497 90.3272
105.066 142.045 90.4045
104.394 140.751 90.7438
106.267 142.117 91.0194
105.505 140.984 91.6157
107.508 142.031 91.2138
106.774 140.866 92.1306
108.459 141.627 91.0017
108.043 140.64 92.0507
109.218 141.641 90.2885
108.993 140.48 91.3547
105.813 143.216 89.9002
107.057 143.244 90.3123
108.386 143.004 90.2041
108.253 105.608 92.8668
106.611 106.477 93.4898
107.731 104.762 94.6797
109.232 103.533 93.9374
109.771 106.183 93.5772
110.58 104.746 94.3551
110.554 106.557 94.6508
111.086 105.635 95.5209
107.24 108.123 92.93
105.885 108.474 94.135
108.798 108.047 93.3628
109.984 108.267 94.4833
110.792 107.599 95.7528
106.535 110.305 93.1145
105.59 110.36 94.9622
108.187 109.896 93.418
109.547 110.401 94.5789
110.395 109.632 95.8999
105.198 111.673 93.2443
104.584 112.916 94.6983
105.282 111.832 95.5434
107.123 112.309 93.0172
108.535 111.927 93.8933
109.694 112.405 95.3713
110.275 111.638 96.6423
104.585 113.454 93.0794
104.306 114.398 94.984
106.418 113.694 92.7119
108.236 113.926 93.8454
109.396 114.007 95.1637
103.543 117.876 94.1572
104.054 115.983 94.8992
107.794 115.353 93.4128
109.052 116.061 94.726
102.617 120.728 93.1564
103.262 119.433 94.2608
109.321 118.278 94.8446
102.358 122.343 93.3586
109.278 120.56 94.8167
102.186 123.999 93.3667
109.55 122.887 94.5032
102.069 125.755 93.4991
109.886 125.236 94.1015
102.263 127.357 93.6659
110.08 127.379 93.9276
101.255 130.15 91.8852
101.975 128.936 93.2627
110.114 129.44 93.9542
101.285 131.177 91.8645
101.987 130.759 92.9189
110.185 130.724 92.3433
110.408 132.6 92.1509
102.624 133.746 92.8842
102.165 132.274 92.7997
103.191 132.829 93.7268
110.399 134.229 92.0866
102.958 134.981 92.6396
103.69 134.068 93.8648
110.374 135.787 91.8068
102.989 135.982 92.2296
103.848 135.702 93.2548
110.132 136.784 91.9298
109.978 135.784 92.6938
109.512 136.494 93.0664
104.705 138.67 92.363
104.059 137.061 92.6499
104.995 137.514 93.2325
109.912 138.058 91.7636
109.056 137.879 93.0159
104.912 139.883 91.8534
105.607 138.462 93.1905
106.063 139.661 92.661
107.527 139.563 92.8519
106.72 138.503 93.5654
108.879 139.171 92.3594
108.006 138.295 93.4497
109.662 139.477 91.2956
106.734 106.876 95.1886
107.871 105.699 96.4973
108.992 103.947 96.3812
110.627 103.988 95.9469
111.133 105.964 96.7885
106.334 109.099 96.027
110.938 108.29 97.0867
106.313 111.2 97.2089
110.631 110.247 97.5777
105.358 113.742 96.6233
105.859 112.518 97.0357
110.304 111.939 98.5777
110.131 113.833 97.2017
105.076 115.524 96.7278
109.741 115.529 96.2163
104.169 117.696 95.6555
104.763 116.89 96.6114
109.727 117.291 96.2109
103.202 120.952 94.7259
103.997 119.37 95.8835
109.706 119.313 96.155
102.981 122.698 94.8621
103.937 121.255 96.1192
109.643 121.399 95.97
102.849 124.481 94.8402
103.796 123.202 96.0901
109.777 123.584 95.6531
102.873 126.295 94.8062
103.727 125.047 95.9825
109.937 125.708 95.4277
103.022 128.239 94.6109
103.751 126.815 95.6949
109.908 127.683 95.2817
102.89 129.985 94.2761
104.031 128.093 95.7147
103.881 129.421 95.5123
104.817 128.626 96.52
109.742 129.277 95.3269
103.085 131.562 93.9902
104.028 130.99 95.2424
105.121 130.253 96.4297
110.112 131.216 93.5126
109.65 131.105 94.9045
104.15 132.675 94.7968
105.12 131.946 96.0205
110.082 132.758 93.6579
109.548 133.112 94.8584
104.731 134.733 94.592
105.217 133.56 95.5116
109.986 134.593 93.4401
109.214 134.418 94.8862
104.952 136.293 93.9676
105.703 134.891 95.3379
106.107 136.148 94.8589
107.75 136.151 95.0023
106.88 135.095 95.6118
109.098 135.641 94.2668
108.241 134.897 95.5044
105.912 137.357 94.0441
107.179 137.376 94.3366
108.504 136.996 93.9514
107.152 107.563 96.6789
107.992 106.723 97.8436
108.955 105.406 98.0061
110.48 104.859 97.8106
110.883 106.905 98.0957
107.018 109.473 97.5477
110.759 108.756 98.4862
107.237 110.729 98.5459
110.379 110.335 98.8308
106.49 113.388 98.4271
107.253 112.086 98.9869
108.044 113.487 100.037
109.908 113.488 99.3157
109.063 112.057 100.149
109.923 110.905 99.7342
106.033 115.158 98.3842
107.214 114.89 99.8578
108.986 114.834 100.301
109.922 114.934 98.7221
109.949 116.191 97.7454
104.914 118.425 97.2513
105.643 117.04 98.2864
109.817 118.275 97.7633
104.908 120.275 97.3236
105.869 119.215 98.4977
109.709 120.267 97.5372
104.805 122.155 97.2781
105.753 121.312 98.5155
109.668 122.258 97.2128
104.782 123.999 97.096
105.74 123.232 98.2819
109.639 124.272 96.931
104.691 125.817 96.874
105.685 125.09 97.9299
109.548 126.174 96.6942
104.601 127.254 96.5594
105.534 126.981 97.5755
109.399 127.906 96.5432
105.739 128.721 97.3941
109.25 129.535 96.3094
106.105 129.852 97.2519
106.365 131.257 96.9243
107.977 131.171 96.9768
107.153 129.992 97.4492
108.999 130.757 96.2361
108.37 129.758 97.2375
106.242 132.839 96.3744
107.61 132.444 96.55
108.914 132.034 95.889
106.213 134.124 96.0449
107.41 133.907 96.2649
108.624 133.51 95.865
107.835 108.249 98.2011
108.823 107.141 99.019
109.974 106.166 98.8493
107.908 109.687 99.0899
108.827 108.684 99.6402
110.155 107.773 99.3838
107.992 111.111 99.6892
108.902 110.321 100.168
109.999 109.436 99.7284
106.812 116.807 99.7184
108.332 116.461 100.373
109.576 116.103 99.4866
106.839 118.705 99.5968
108.221 118.277 100.309
109.501 117.554 99.2732
106.873 120.662 99.4708
108.205 120.152 99.9604
109.404 119.401 99.1091
106.87 122.617 99.2472
108.196 122.031 99.5814
109.238 121.266 98.7539
106.77 124.495 98.9094
108.121 123.853 99.038
109.167 123.113 98.3217
106.603 126.244 98.6035
108.024 125.678 98.8603
109.135 125.008 98.0895
106.528 127.856 98.1762
107.82 127.285 98.3657
108.893 126.735 97.777
106.617 129.031 97.8209
107.608 128.709 97.9521
108.692 128.322 97.4399
POLYGONS 1936  7744
3 0 1 2
3 0 3 4
3 2 3 0
3 4 5 6
3 3 5 4
3 5 7 6
3 8 1 0
3 9 1 8
3 4 10 0
3 10 8 0
3 6 11 4
3 11 10 4
3 12 6 7
3 11 6 12
3 8 13 9
3 10 13 8
3 14 13 10
3 11 14 10
3 15 14 11
3 12 15 11
3 16 17 18
3 16 19 20
3 18 19 16
3 20 21 22
3 19 21 20
3 21 23 22
3 24 17 16
3 25 17 24
3 20 26 16
3 26 24 16
3 22 27 20
3 27 26 20
3 28 22 23
3 28 29 22
3 29 27 22
3 28 30 29
3 31 25 24
3 32 25 31
3 26 33 24
3 33 31 24
3 27 34 26
3 34 33 26
3 29 35 27
3 35 34 27
3 36 29 30
3 35 29 36
3 31 37 32
3 37 38 39
3 37 31 38
3 31 33 38
3 34 40 33
3 40 38 33
3 35 41 34
3 41 40 34
3 42 35 36
3 41 35 42
3 38 43 39
3 40 43 38
3 44 43 40
3 44 45 46
3 44 40 45
3 40 41 45
3 47 41 42
3 47 48 41
3 48 45 41
3 48 49 50
3 47 49 48
3 49 51 50
3 52 46 45
3 53 46 52
3 48 54 45
3 54 52 45
3 50 55 48
3 55 54 48
3 56 50 51
3 55 50 56
3 57 58 59
3 53 57 59
3 52 57 53
3 52 1 57
3 52 2 1
3 3 2 52
3 54 3 52
3 5 3 54
3 55 5 54
3 55 7 5
3 55 56 7
3 56 60 7
3 61 58 57
3 62 58 61
3 1 9 61
3 57 1 61
3 7 60 12
3 60 63 12
3 61 64 62
3 9 64 61
3 9 13 64
3 13 65 64
3 14 66 13
3 13 66 65
3 15 67 14
3 14 67 66
3 63 15 12
3 67 15 63
3 68 69 70
3 68 71 72
3 70 71 68
3 71 73 72
3 74 69 68
3 75 69 74
3 18 17 74
3 18 74 72
3 72 74 68
3 72 73 76
3 72 76 18
3 18 76 19
3 21 19 77
3 19 76 77
3 77 23 21
3 78 23 77
3 79 75 74
3 80 75 79
3 17 25 79
3 74 17 79
3 23 78 81
3 28 23 81
3 81 30 28
3 82 30 81
3 83 80 79
3 84 80 83
3 25 32 83
3 79 25 83
3 85 86 36
3 85 36 82
3 82 36 30
3 85 87 86
3 83 88 84
3 89 90 88
3 37 89 88
3 37 88 83
3 37 83 32
3 37 39 89
3 86 91 42
3 36 86 42
3 92 86 87
3 91 86 92
3 89 93 90
3 94 95 93
3 43 94 93
3 43 93 89
3 43 89 39
3 43 44 96
3 94 43 96
3 44 46 96
3 42 91 47
3 91 92 97
3 91 97 47
3 47 97 49
3 97 51 49
3 98 51 97
3 99 95 94
3 100 95 99
3 96 101 94
3 101 99 94
3 46 53 101
3 96 46 101
3 51 98 56
3 98 102 56
3 99 103 100
3 59 58 104
3 59 104 99
3 59 99 101
3 99 104 103
3 53 59 101
3 56 102 60
3 102 105 60
3 58 62 104
3 104 62 106
3 60 105 63
3 105 107 63
3 62 108 106
3 64 108 62
3 109 110 108
3 109 108 65
3 65 108 64
3 65 66 111
3 109 65 111
3 66 67 112
3 111 66 112
3 67 113 112
3 67 63 113
3 63 107 113
3 109 114 110
3 111 114 109
3 115 114 111
3 112 115 111
3 116 115 112
3 113 116 112
3 70 117 118
3 69 117 70
3 71 70 119
3 70 118 119
3 73 120 121
3 73 71 120
3 71 119 120
3 120 122 121
3 69 75 117
3 117 75 123
3 73 121 76
3 121 122 124
3 121 124 76
3 76 124 77
3 124 78 77
3 125 78 124
3 75 80 123
3 123 80 126
3 78 125 127
3 81 78 127
3 127 82 81
3 128 82 127
3 80 84 126
3 126 84 129
3 82 128 130
3 85 82 130
3 130 87 85
3 131 87 130
3 132 84 88
3 132 133 84
3 133 129 84
3 88 90 132
3 87 131 92
3 131 134 92
3 135 133 132
3 136 133 135
3 90 93 137
3 90 137 132
3 132 137 135
3 93 95 137
3 92 134 138
3 97 92 138
3 138 98 97
3 139 98 138
3 135 140 136
3 140 141 142
3 140 135 141
3 135 137 141
3 95 100 141
3 137 95 141
3 98 139 102
3 139 143 102
3 141 144 142
3 145 146 144
3 103 145 144
3 103 144 141
3 103 141 100
3 103 104 145
3 147 148 105
3 147 105 143
3 143 105 102
3 147 149 148
3 150 146 145
3 151 146 150
3 104 106 150
3 145 104 150
3 148 152 107
3 105 148 107
3 153 148 149
3 152 148 153
3 150 154 151
3 106 154 150
3 106 108 154
3 108 155 154
3 155 108 110
3 156 155 110
3 152 157 113
3 107 152 113
3 158 152 153
3 157 152 158
3 110 159 156
3 114 159 110
3 115 160 114
3 114 160 159
3 116 161 115
3 115 161 160
3 157 116 113
3 157 162 116
3 162 161 116
3 158 162 157
3 163 164 165
3 163 166 167
3 165 166 163
3 167 168 169
3 166 168 167
3 168 170 169
3 118 164 163
3 118 117 164
3 117 171 164
3 119 118 163
3 167 119 163
3 120 119 167
3 169 120 167
3 169 122 120
3 169 170 122
3 170 172 122
3 117 123 171
3 171 123 173
3 122 172 174
3 124 122 174
3 174 125 124
3 175 125 174
3 123 126 173
3 173 126 176
3 125 175 177
3 127 125 177
3 177 128 127
3 178 128 177
3 126 129 176
3 176 129 179
3 128 178 180
3 130 128 180
3 180 131 130
3 181 131 180
3 129 133 179
3 179 133 182
3 131 181 134
3 181 183 134
3 133 136 182
3 182 136 184
3 134 183 185
3 138 134 185
3 185 139 138
3 186 139 185
3 187 136 140
3 187 188 136
3 188 184 136
3 140 142 187
3 189 190 143
3 189 143 186
3 186 143 139
3 189 191 190
3 187 192 188
3 193 194 192
3 144 193 192
3 144 192 187
3 144 187 142
3 144 146 193
3 143 190 147
3 190 149 147
3 190 191 149
3 191 195 149
3 196 194 193
3 197 194 196
3 146 151 196
3 193 146 196
3 149 195 153
3 195 198 153
3 196 199 197
3 151 199 196
3 151 154 199
3 154 200 199
3 201 202 200
3 201 200 155
3 155 200 154
3 155 156 201
3 153 198 158
3 198 203 158
3 201 204 202
3 156 204 201
3 156 159 204
3 159 205 204
3 160 206 159
3 159 206 205
3 161 207 160
3 160 207 206
3 162 208 161
3 161 208 207
3 203 162 158
3 208 162 203
3 165 209 210
3 164 209 165
3 166 165 211
3 165 210 211
3 168 166 212
3 166 211 212
3 212 170 168
3 213 170 212
3 164 171 209
3 209 171 214
3 170 213 172
3 213 215 172
3 171 173 214
3 214 173 216
3 172 215 217
3 174 172 217
3 217 175 174
3 218 175 217
3 173 176 216
3 216 176 219
3 175 218 220
3 177 175 220
3 220 178 177
3 221 178 220
3 176 179 219
3 219 179 222
3 178 221 223
3 180 178 223
3 223 181 180
3 224 181 223
3 179 182 222
3 222 182 225
3 181 224 183
3 224 226 183
3 182 184 225
3 225 184 227
3 183 226 228
3 185 183 228
3 228 186 185
3 229 186 228
3 184 188 227
3 227 188 230
3 186 229 231
3 189 186 231
3 231 191 189
3 232 191 231
3 188 233 230
3 192 233 188
3 233 192 194
3 234 233 194
3 191 232 195
3 232 235 195
3 194 197 234
3 234 197 236
3 195 235 198
3 235 237 198
3 197 238 236
3 199 238 197
3 200 239 199
3 199 239 238
3 239 200 202
3 240 239 202
3 198 237 203
3 237 241 203
3 202 242 240
3 204 242 202
3 205 243 204
3 204 243 242
3 206 244 205
3 205 244 243
3 207 245 206
3 206 245 244
3 208 246 207
3 207 246 245
3 241 208 203
3 246 208 241
3 247 248 249
3 247 250 251
3 249 250 247
3 251 252 253
3 250 252 251
3 252 254 253
3 210 248 247
3 210 209 248
3 209 255 248
3 211 210 247
3 251 211 247
3 212 211 251
3 253 212 251
3 253 213 212
3 253 254 213
3 254 256 213
3 209 214 255
3 255 214 257
3 213 256 215
3 256 258 215
3 214 216 257
3 257 216 259
3 215 258 260
3 217 215 260
3 260 218 217
3 261 218 260
3 216 219 259
3 259 219 262
3 218 261 263
3 220 218 263
3 263 221 220
3 264 221 263
3 219 222 262
3 262 222 265
3 221 264 266
3 223 221 266
3 266 224 223
3 267 224 266
3 222 225 265
3 265 225 268
3 224 267 226
3 267 269 226
3 225 227 268
3 268 227 270
3 226 269 271
3 228 226 271
3 271 229 228
3 272 229 271
3 227 230 270
3 270 230 273
3 274 231 229
3 274 229 275
3 275 229 272
3 231 274 232
3 230 276 273
3 233 276 230
3 276 233 234
3 277 276 234
3 274 275 278
3 278 232 274
3 278 279 232
3 279 235 232
3 234 236 277
3 277 236 280
3 235 279 237
3 279 281 237
3 236 282 280
3 238 282 236
3 239 283 238
3 238 283 282
3 283 239 240
3 284 283 240
3 237 281 241
3 281 285 241
3 240 286 284
3 242 286 240
3 243 287 242
3 242 287 286
3 244 288 243
3 243 288 287
3 245 289 244
3 244 289 288
3 246 290 245
3 245 290 289
3 285 246 241
3 290 246 285
3 249 291 292
3 248 291 249
3 250 249 293
3 249 292 293
3 252 250 294
3 250 293 294
3 294 254 252
3 295 254 294
3 248 255 291
3 291 255 296
3 297 298 256
3 297 256 295
3 295 256 254
3 297 299 298
3 255 257 296
3 296 257 300
3 298 301 258
3 256 298 258
3 302 298 299
3 301 298 302
3 257 259 300
3 300 259 303
3 258 301 260
3 261 304 305
3 260 304 261
3 260 302 304
3 260 301 302
3 304 306 305
3 259 262 303
3 303 262 307
3 261 305 263
3 305 264 263
3 305 306 264
3 306 308 264
3 262 265 307
3 307 265 309
3 264 308 310
3 266 264 310
3 310 267 266
3 311 267 310
3 265 268 309
3 309 268 312
3 313 314 269
3 313 269 311
3 311 269 267
3 313 315 314
3 268 270 312
3 312 270 316
3 269 314 271
3 314 272 271
3 314 315 272
3 315 317 272
3 270 273 316
3 316 273 318
3 272 317 275
3 317 319 275
3 273 320 318
3 276 320 273
3 320 276 277
3 321 320 277
3 275 319 322
3 278 275 322
3 322 279 278
3 323 279 322
3 277 280 321
3 321 280 324
3 279 323 281
3 323 325 281
3 280 326 324
3 282 326 280
3 283 327 282
3 282 327 326
3 327 283 284
3 328 327 284
3 281 325 285
3 325 329 285
3 284 330 328
3 286 330 284
3 287 331 286
3 286 331 330
3 288 332 287
3 287 332 331
3 289 333 288
3 288 333 332
3 290 334 289
3 289 334 333
3 329 290 285
3 334 290 329
3 335 336 337
3 335 338 339
3 337 338 335
3 338 340 339
3 292 291 341
3 335 342 336
3 335 292 342
3 335 293 292
3 341 342 292
3 294 293 335
3 339 294 335
3 295 343 344
3 294 343 295
3 294 340 343
3 294 339 340
3 343 345 344
3 341 346 347
3 341 291 346
3 291 296 346
3 342 341 347
3 295 344 297
3 344 299 297
3 344 345 299
3 345 348 299
3 296 300 346
3 346 300 349
3 299 348 302
3 348 350 302
3 300 303 349
3 349 303 351
3 302 350 352
3 304 302 352
3 352 306 304
3 353 306 352
3 303 307 351
3 351 307 354
3 355 356 308
3 355 308 353
3 353 308 306
3 355 357 356
3 307 309 354
3 354 309 358
3 308 356 310
3 311 359 360
3 310 359 311
3 310 357 359
3 310 356 357
3 359 361 360
3 309 312 358
3 358 312 362
3 311 360 313
3 360 315 313
3 360 361 315
3 361 363 315
3 312 316 362
3 362 316 364
3 315 363 317
3 363 365 317
3 316 318 364
3 364 318 366
3 317 365 319
3 365 367 319
3 318 368 366
3 320 368 318
3 368 320 321
3 369 368 321
3 370 322 319
3 370 319 371
3 371 319 367
3 322 370 323
3 372 324 373
3 372 369 324
3 369 321 324
3 372 373 374
3 375 370 371
3 376 375 371
3 323 375 325
3 370 375 323
3 324 326 373
3 373 377 374
3 373 326 377
3 326 327 377
3 328 378 379
3 328 379 327
3 327 379 377
3 378 380 381
3 379 378 381
3 380 382 383
3 381 380 383
3 382 384 385
3 383 382 385
3 376 385 384
3 376 384 375
3 375 384 386
3 325 386 329
3 375 386 325
3 328 330 378
3 331 378 330
3 380 378 331
3 332 380 331
3 382 380 332
3 333 382 332
3 384 382 333
3 334 384 333
3 386 384 334
3 329 386 334
3 387 388 389
3 387 390 391
3 389 390 387
3 390 392 391
3 337 388 387
3 337 336 388
3 336 393 388
3 338 337 387
3 391 338 387
3 340 394 395
3 338 394 340
3 338 392 394
3 338 391 392
3 394 396 395
3 336 342 393
3 393 342 397
3 340 395 343
3 395 345 343
3 395 396 345
3 396 398 345
3 347 399 400
3 346 399 347
3 397 342 347
3 400 397 347
3 401 402 348
3 401 348 398
3 398 348 345
3 401 403 402
3 346 349 399
3 399 349 404
3 402 405 350
3 348 402 350
3 406 402 403
3 405 402 406
3 349 351 404
3 404 351 407
3 350 405 352
3 353 408 409
3 352 408 353
3 352 406 408
3 352 405 406
3 408 410 409
3 351 354 407
3 407 354 411
3 353 409 355
3 357 412 413
3 355 412 357
3 355 410 412
3 355 409 410
3 412 414 413
3 354 358 411
3 411 358 415
3 357 413 359
3 413 361 359
3 413 414 361
3 414 416 361
3 358 362 415
3 415 362 417
3 361 416 363
3 416 418 363
3 362 364 417
3 417 364 419
3 420 421 365
3 420 365 418
3 418 365 363
3 420 422 421
3 423 366 424
3 423 419 366
3 419 364 366
3 423 424 425
3 421 426 367
3 365 421 367
3 427 421 422
3 426 421 427
3 366 368 424
3 369 428 429
3 368 369 429
3 368 429 425
3 368 425 424
3 429 428 430
3 426 431 371
3 367 426 371
3 432 426 427
3 431 426 432
3 369 372 428
3 374 433 434
3 372 374 434
3 372 434 430
3 372 430 428
3 434 433 435
3 431 436 437
3 431 437 371
3 371 437 376
3 432 436 431
3 374 377 433
3 433 438 435
3 433 377 438
3 377 379 438
3 381 439 379
3 379 439 438
3 383 440 381
3 381 440 439
3 385 441 383
3 383 441 440
3 437 385 376
3 441 385 437
3 442 443 444
3 442 445 446
3 444 445 442
3 446 447 448
3 445 447 446
3 447 449 448
3 389 443 442
3 389 388 443
3 388 450 443
3 390 389 442
3 446 390 442
3 392 390 446
3 392 446 451
3 451 446 448
3 452 448 449
3 451 448 452
3 388 393 450
3 450 393 453
3 392 451 394
3 396 454 455
3 394 454 396
3 394 452 454
3 394 451 452
3 454 456 455
3 393 397 453
3 453 397 457
3 455 458 398
3 396 455 398
3 459 455 456
3 458 455 459
3 400 460 461
3 399 460 400
3 457 397 400
3 461 457 400
3 398 458 401
3 403 462 463
3 401 462 403
3 401 459 462
3 401 458 459
3 462 464 463
3 399 404 460
3 460 404 465
3 463 466 406
3 403 463 406
3 467 463 464
3 466 463 467
3 404 407 465
3 465 407 468
3 406 466 408
3 410 469 470
3 408 469 410
3 408 467 469
3 408 466 467
3 469 471 470
3 407 411 468
3 468 411 472
3 410 470 412
3 470 414 412
3 470 471 414
3 471 473 414
3 411 415 472
3 472 415 474
3 475 476 416
3 475 416 473
3 473 416 414
3 475 477 476
3 478 417 479
3 478 474 417
3 474 415 417
3 478 479 480
3 476 481 418
3 416 476 418
3 482 476 477
3 481 476 482
3 479 419 483
3 417 419 479
3 484 480 479
3 483 484 479
3 418 481 420
3 481 422 420
3 481 482 422
3 482 485 422
3 419 423 483
3 483 423 425
3 483 425 484
3 484 425 486
3 422 485 427
3 485 487 427
3 425 488 486
3 429 488 425
3 488 429 430
3 489 488 430
3 427 487 432
3 487 490 432
3 430 491 489
3 434 491 430
3 435 492 493
3 435 493 434
3 434 493 491
3 493 492 494
3 436 495 496
3 437 436 496
3 490 436 432
3 495 436 490
3 435 438 492
3 492 497 494
3 492 438 497
3 438 439 497
3 440 498 439
3 439 498 497
3 441 499 440
3 440 499 498
3 496 441 437
3 499 441 496
3 444 500 501
3 443 500 444
3 445 444 502
3 444 501 502
3 447 445 503
3 445 502 503
3 503 449 447
3 504 449 503
3 443 450 500
3 500 450 505
3 506 507 452
3 506 452 504
3 504 452 449
3 506 508 507
3 450 453 505
3 505 453 509
3 452 507 454
3 456 510 511
3 454 510 456
3 454 508 510
3 454 507 508
3 510 512 511
3 453 457 509
3 509 457 513
3 511 514 459
3 456 511 459
3 515 511 512
3 514 511 515
3 461 460 516
3 461 516 517
3 461 517 457
3 457 517 513
3 459 514 462
3 464 518 519
3 462 518 464
3 462 515 518
3 462 514 515
3 518 520 519
3 516 521 522
3 516 460 521
3 460 465 521
3 517 516 522
3 519 523 467
3 464 519 467
3 524 519 520
3 523 519 524
3 465 468 521
3 521 468 525
3 467 523 469
3 471 526 527
3 469 526 471
3 469 524 526
3 469 523 524
3 526 528 527
3 468 472 525
3 525 472 529
3 527 530 473
3 471 527 473
3 531 527 528
3 530 527 531
3 532 474 533
3 532 529 474
3 529 472 474
3 532 533 534
3 473 530 475
3 530 477 475
3 530 531 477
3 531 535 477
3 474 478 533
3 533 478 480
3 533 480 534
3 534 480 536
3 477 535 482
3 535 537 482
3 538 484 539
3 538 536 484
3 536 480 484
3 538 539 540
3 482 537 485
3 537 541 485
3 539 486 542
3 484 486 539
3 543 540 539
3 542 543 539
3 485 541 487
3 541 544 487
3 486 488 542
3 489 545 546
3 488 489 546
3 488 546 543
3 488 543 542
3 545 547 548
3 546 545 548
3 548 547 549
3 550 551 552
3 550 544 551
3 550 490 544
3 490 487 544
3 489 491 545
3 493 545 491
3 547 545 493
3 494 553 554
3 493 494 554
3 493 554 549
3 493 549 547
3 553 555 556
3 554 553 556
3 555 557 558
3 556 555 558
3 552 558 557
3 550 552 557
3 550 557 496
3 550 496 495
3 490 550 495
3 494 497 553
3 498 553 497
3 555 553 498
3 499 555 498
3 557 555 499
3 496 557 499
3 559 560 561
3 559 562 563
3 561 562 559
3 563 564 565
3 562 564 563
3 565 566 567
3 564 566 565
3 566 568 567
3 501 560 559
3 501 500 560
3 500 569 560
3 502 501 559
3 563 502 559
3 503 502 563
3 565 503 563
3 504 503 565
3 504 565 570
3 570 565 567
3 571 567 568
3 570 567 571
3 500 505 569
3 569 505 572
3 504 570 506
3 508 573 574
3 506 573 508
3 506 571 573
3 506 570 571
3 573 575 574
3 505 509 572
3 572 509 576
3 508 574 510
3 574 512 510
3 574 575 512
3 575 577 512
3 509 513 576
3 576 513 578
3 579 580 515
3 579 515 577
3 577 515 512
3 579 581 580
3 513 517 578
3 578 517 582
3 515 580 518
3 580 520 518
3 580 581 520
3 581 583 520
3 522 521 584
3 522 584 585
3 522 585 517
3 517 585 582
3 520 583 524
3 583 586 524
3 584 525 587
3 521 525 584
3 588 585 584
3 587 588 584
3 524 586 589
3 526 524 589
3 589 528 526
3 590 528 589
3 587 529 591
3 525 529 587
3 592 588 587
3 591 592 587
3 528 590 531
3 590 593 531
3 529 532 591
3 591 532 534
3 591 534 592
3 592 534 594
3 531 593 535
3 593 595 535
3 596 536 597
3 596 594 536
3 594 534 536
3 597 598 599
3 596 597 599
3 599 598 600
3 535 595 537
3 595 601 537
3 536 538 597
3 540 597 538
3 540 602 597
3 602 598 597
3 603 600 598
3 602 603 598
3 604 605 606
3 604 601 605
3 604 541 601
3 541 537 601
3 602 543 607
3 540 543 602
3 608 603 602
3 608 602 609
3 609 602 607
3 608 609 610
3 611 604 606
3 612 611 606
3 541 611 544
3 604 611 541
3 543 546 607
3 548 607 546
3 609 607 548
3 609 548 549
3 609 549 610
3 610 549 613
3 551 611 612
3 551 612 552
3 552 612 614
3 544 611 551
3 549 615 613
3 554 615 549
3 556 616 554
3 554 616 615
3 558 617 556
3 556 617 616
3 614 558 552
3 617 558 614
3 618 619 620
3 618 621 622
3 620 621 618
3 622 623 624
3 621 623 622
3 623 625 624
3 626 619 618
3 627 619 626
3 622 628 618
3 628 626 618
3 624 629 622
3 629 628 622
3 630 624 625
3 630 631 624
3 631 629 624
3 630 632 631
3 561 633 634
3 560 633 561
3 627 626 562
3 627 562 634
3 634 562 561
3 564 562 626
3 628 564 626
3 566 564 628
3 629 566 628
3 568 566 629
3 568 629 635
3 635 629 631
3 636 631 632
3 636 637 631
3 637 635 631
3 636 638 637
3 560 569 633
3 633 569 639
3 635 640 571
3 568 635 571
3 637 641 635
3 641 640 635
3 642 637 638
3 641 637 642
3 569 572 639
3 639 572 643
3 571 640 573
3 575 573 640
3 575 640 644
3 644 640 641
3 645 641 642
3 644 641 645
3 572 576 643
3 643 576 646
3 644 647 577
3 575 644 577
3 648 644 645
3 647 644 648
3 576 578 646
3 646 578 649
3 577 647 579
3 581 650 651
3 579 650 581
3 579 648 650
3 579 647 648
3 650 652 651
3 578 582 649
3 649 582 653
3 651 654 583
3 581 651 583
3 655 651 652
3 654 651 655
3 582 585 653
3 653 585 656
3 654 657 586
3 583 654 586
3 658 654 655
3 657 654 658
3 585 588 656
3 656 588 659
3 586 657 589
3 657 590 589
3 657 658 590
3 658 660 590
3 661 592 662
3 661 659 592
3 659 588 592
3 661 662 663
3 590 660 593
3 660 664 593
3 662 594 665
3 592 594 662
3 666 663 662
3 665 666 662
3 593 664 595
3 664 667 595
3 594 596 665
3 665 668 666
3 665 596 668
3 596 599 668
3 668 599 600
3 669 668 600
3 595 667 601
3 667 670 601
3 671 603 672
3 671 669 603
3 669 600 603
3 671 672 673
3 605 674 675
3 606 605 675
3 670 605 601
3 674 605 670
3 603 608 672
3 610 676 677
3 608 610 677
3 608 677 673
3 608 673 672
3 676 678 679
3 677 676 679
3 678 680 681
3 679 678 681
3 680 675 681
3 680 612 675
3 612 606 675
3 676 613 682
3 610 613 676
3 678 676 683
3 683 676 682
3 680 678 684
3 684 678 683
3 612 684 614
3 680 684 612
3 613 615 682
3 616 682 615
3 683 682 616
3 617 683 616
3 684 683 617
3 614 684 617
3 685 686 687
3 685 688 689
3 687 688 685
3 689 690 691
3 688 690 689
3 690 692 691
3 620 693 694
3 619 693 620
3 686 685 621
3 686 621 694
3 694 621 620
3 623 621 685
3 689 623 685
3 625 623 689
3 625 689 695
3 695 689 691
3 696 691 692
3 696 697 691
3 697 695 691
3 696 698 697
3 619 627 693
3 693 627 699
3 625 695 630
3 632 630 695
3 632 695 700
3 700 695 697
3 701 697 698
3 700 697 701
3 634 633 702
3 634 702 703
3 634 703 627
3 627 703 699
3 632 700 636
3 700 638 636
3 700 701 638
3 701 704 638
3 702 639 705
3 633 639 702
3 706 703 702
3 705 706 702
3 638 704 642
3 704 707 642
3 705 643 708
3 639 643 705
3 709 706 705
3 708 709 705
3 642 707 645
3 707 710 645
3 708 711 712
3 708 643 711
3 643 646 711
3 709 708 712
3 645 710 648
3 710 713 648
3 646 649 711
3 711 649 714
3 648 713 715
3 650 648 715
3 715 652 650
3 716 652 715
3 717 653 718
3 717 714 653
3 714 649 653
3 717 718 719
3 652 716 655
3 716 720 655
3 718 656 721
3 653 656 718
3 722 719 718
3 721 722 718
3 655 720 658
3 720 723 658
3 721 659 724
3 656 659 721
3 725 722 721
3 724 725 721
3 658 723 660
3 723 726 660
3 659 661 724
3 663 727 728
3 661 663 728
3 661 728 725
3 661 725 724
3 728 727 729
3 660 726 664
3 726 730 664
3 727 666 731
3 663 666 727
3 732 729 727
3 731 732 727
3 664 730 667
3 730 733 667
3 666 668 731
3 669 734 735
3 668 669 735
3 668 735 732
3 668 732 731
3 734 736 737
3 735 734 737
3 736 738 739
3 737 736 739
3 738 740 741
3 739 738 741
3 740 742 743
3 741 740 743
3 742 733 743
3 742 670 733
3 670 667 733
3 669 671 734
3 673 734 671
3 673 744 734
3 744 736 734
3 738 736 745
3 745 736 744
3 740 738 746
3 746 738 745
3 674 746 675
3 674 742 746
3 742 740 746
3 670 742 674
3 673 677 744
3 679 744 677
3 745 744 679
3 681 745 679
3 746 745 681
3 675 746 681
3 747 748 749
3 747 750 751
3 749 750 747
3 751 752 753
3 750 752 751
3 752 754 753
3 755 748 747
3 756 748 755
3 751 757 747
3 757 755 747
3 753 758 751
3 758 757 751
3 759 753 754
3 758 753 759
3 760 756 755
3 761 756 760
3 757 762 755
3 762 760 755
3 758 763 757
3 763 762 757
3 764 758 759
3 763 758 764
3 765 766 767
3 761 765 767
3 761 760 765
3 760 768 765
3 762 769 760
3 769 768 760
3 770 763 771
3 770 769 763
3 769 762 763
3 764 771 763
3 772 766 765
3 773 766 772
3 768 774 765
3 774 772 765
3 769 775 768
3 775 774 768
3 776 769 770
3 775 769 776
3 687 777 778
3 686 777 687
3 773 772 688
3 773 688 778
3 778 688 687
3 690 688 772
3 774 690 772
3 692 690 774
3 692 774 779
3 779 774 775
3 780 775 776
3 779 775 780
3 694 781 782
3 693 781 694
3 777 686 694
3 782 777 694
3 692 779 696
3 779 698 696
3 779 780 698
3 780 783 698
3 693 699 781
3 781 699 784
3 698 783 701
3 783 785 701
3 699 703 784
3 784 703 786
3 701 785 704
3 785 787 704
3 703 706 786
3 786 706 788
3 704 787 707
3 787 789 707
3 706 709 788
3 788 709 790
3 707 789 710
3 789 791 710
3 712 711 792
3 712 792 793
3 712 793 709
3 709 793 790
3 710 791 713
3 791 794 713
3 792 714 795
3 711 714 792
3 796 793 792
3 795 796 792
3 713 794 797
3 715 713 797
3 797 716 715
3 798 716 797
3 714 717 795
3 719 799 800
3 717 719 800
3 717 800 796
3 717 796 795
3 800 799 801
3 716 798 720
3 798 802 720
3 799 722 803
3 719 722 799
3 804 801 799
3 803 804 799
3 720 802 723
3 802 805 723
3 803 725 806
3 722 725 803
3 807 804 803
3 806 807 803
3 808 809 810
3 808 805 809
3 808 726 805
3 726 723 805
3 725 728 806
3 729 811 812
3 728 729 812
3 728 812 807
3 728 807 806
3 812 811 813
3 814 808 810
3 815 814 810
3 726 814 730
3 808 814 726
3 811 732 816
3 729 732 811
3 817 813 811
3 817 811 818
3 818 811 816
3 818 819 820
3 817 818 820
3 819 821 822
3 820 819 822
3 815 822 821
3 815 821 814
3 814 821 823
3 730 823 733
3 814 823 730
3 732 735 816
3 737 816 735
3 818 816 737
3 739 818 737
3 819 818 739
3 741 819 739
3 821 819 741
3 743 821 741
3 823 821 743
3 733 823 743
3 749 824 825
3 748 824 749
3 750 749 826
3 749 825 826
3 752 750 827
3 750 826 827
3 827 754 752
3 828 754 827
3 748 756 824
3 824 756 829
3 754 828 759
3 828 830 759
3 756 761 829
3 829 761 831
3 759 830 764
3 830 832 764
3 767 833 834
3 766 833 767
3 831 761 767
3 834 831 767
3 771 835 836
3 770 771 836
3 832 771 764
3 835 771 832
3 766 773 833
3 833 773 837
3 770 836 776
3 836 838 776
3 778 839 840
3 777 839 778
3 837 773 778
3 840 837 778
3 776 838 780
3 838 841 780
3 782 781 842
3 782 842 843
3 782 843 777
3 777 843 839
3 780 841 783
3 841 844 783
3 842 784 845
3 781 784 842
3 846 843 842
3 845 846 842
3 783 844 785
3 844 847 785
3 845 786 848
3 784 786 845
3 849 846 845
3 848 849 845
3 785 847 787
3 847 850 787
3 848 788 851
3 786 788 848
3 852 849 848
3 851 852 848
3 787 850 789
3 850 853 789
3 851 790 854
3 788 790 851
3 855 852 851
3 854 855 851
3 789 853 791
3 853 856 791
3 854 793 857
3 790 793 854
3 858 855 854
3 858 854 859
3 859 854 857
3 858 859 860
3 791 856 794
3 856 861 794
3 857 796 862
3 793 796 857
3 859 857 863
3 863 857 862
3 864 860 859
3 863 864 859
3 865 797 794
3 865 794 866
3 866 794 861
3 797 865 798
3 796 800 862
3 801 862 800
3 801 867 862
3 867 863 862
3 868 864 863
3 867 868 863
3 869 865 866
3 870 869 866
3 798 869 802
3 865 869 798
3 867 804 871
3 801 804 867
3 872 868 867
3 871 872 867
3 873 869 870
3 874 873 870
3 802 873 805
3 869 873 802
3 871 807 875
3 804 807 871
3 876 872 871
3 876 871 877
3 877 871 875
3 877 878 879
3 876 877 879
3 878 880 881
3 879 878 881
3 874 881 880
3 873 874 880
3 873 880 810
3 873 810 809
3 805 873 809
3 807 812 875
3 813 875 812
3 813 882 875
3 882 877 875
3 878 877 883
3 883 877 882
3 880 878 884
3 884 878 883
3 810 884 815
3 880 884 810
3 813 817 882
3 820 882 817
3 883 882 820
3 822 883 820
3 884 883 822
3 815 884 822
3 825 885 886
3 824 885 825
3 826 825 887
3 825 886 887
3 827 826 888
3 826 887 888
3 888 828 827
3 889 828 888
3 824 829 885
3 885 829 890
3 828 889 830
3 889 891 830
3 829 831 890
3 890 831 892
3 830 891 832
3 891 893 832
3 834 833 894
3 895 892 831
3 895 831 894
3 895 894 896
3 894 831 834
3 896 897 898
3 895 896 898
3 897 836 835
3 897 835 898
3 898 835 899
3 893 835 832
3 899 835 893
3 894 900 901
3 894 833 900
3 833 837 900
3 896 894 901
3 902 896 901
3 897 896 902
3 903 897 902
3 903 836 897
3 903 904 836
3 904 838 836
3 840 839 905
3 840 905 906
3 840 906 837
3 837 906 900
3 838 904 841
3 904 907 841
3 905 843 908
3 839 843 905
3 909 906 905
3 908 909 905
3 841 907 844
3 907 910 844
3 908 846 911
3 843 846 908
3 912 909 908
3 911 912 908
3 844 910 847
3 910 913 847
3 911 849 914
3 846 849 911
3 915 912 911
3 914 915 911
3 847 913 850
3 913 916 850
3 914 852 917
3 849 852 914
3 918 915 914
3 917 918 914
3 850 916 853
3 916 919 853
3 917 855 920
3 852 855 917
3 921 918 917
3 920 921 917
3 853 919 856
3 919 922 856
3 855 858 920
3 920 858 860
3 920 860 921
3 921 860 923
3 856 922 861
3 922 924 861
3 925 864 926
3 925 923 864
3 923 860 864
3 926 927 928
3 925 926 928
3 927 929 930
3 928 927 930
3 929 924 930
3 929 866 924
3 866 861 924
3 926 868 931
3 864 868 926
3 927 926 932
3 932 926 931
3 929 927 933
3 933 927 932
3 866 933 870
3 929 933 866
3 931 872 934
3 868 872 931
3 932 931 935
3 935 931 934
3 933 932 936
3 936 932 935
3 870 936 874
3 933 936 870
3 872 876 934
3 879 934 876
3 935 934 879
3 881 935 879
3 936 935 881
3 874 936 881
3 886 885 937
3 886 938 887
3 937 938 886
3 887 939 888
3 938 939 887
3 888 939 889
3 937 890 940
3 885 890 937
3 938 937 941
3 941 937 940
3 939 938 942
3 942 938 941
3 889 942 891
3 939 942 889
3 940 892 943
3 890 892 940
3 941 940 944
3 944 940 943
3 942 941 945
3 945 941 944
3 891 945 893
3 942 945 891
3 892 895 943
3 898 943 895
3 944 943 898
3 899 944 898
3 945 944 899
3 893 945 899
3 901 900 946
3 901 947 902
3 946 947 901
3 902 948 903
3 947 948 902
3 903 948 904
3 946 906 949
3 900 906 946
3 947 946 950
3 950 946 949
3 948 947 951
3 951 947 950
3 904 951 907
3 948 951 904
3 949 909 952
3 906 909 949
3 950 949 953
3 953 949 952
3 951 950 954
3 954 950 953
3 907 954 910
3 951 954 907
3 952 912 955
3 909 912 952
3 953 952 956
3 956 952 955
3 954 953 957
3 957 953 956
3 910 957 913
3 954 957 910
3 955 915 958
3 912 915 955
3 956 955 959
3 959 955 958
3 957 956 960
3 960 956 959
3 913 960 916
3 957 960 913
3 958 918 961
3 915 918 958
3 959 958 962
3 962 958 961
3 960 959 963
3 963 959 962
3 916 963 919
3 960 963 916
3 961 921 964
3 918 921 961
3 962 961 965
3 965 961 964
3 963 962 966
3 966 962 965
3 919 966 922
3 963 966 919
3 964 923 967
3 921 923 964
3 965 964 968
3 968 964 967
3 966 965 969
3 969 965 968
3 922 969 924
3 966 969 922
3 923 925 967
3 928 967 925
3 968 967 928
3 930 968 928
3 969 968 930
3 924 969 930
