# Supplementary material for: Subcortical shape biomarkers reveal limbic and basal ganglia damage in anti-LGI1 encephalitis
Source: Front Immunol. 2025 Jul 4;16:1623577. doi: 10.3389/fimmu.2025.1623577 (PMC12270846; doi:10.3389/fimmu.2025.1623577)
Supplement: Supplementary file 1 [file DataSheet1.zip › raw data/wmN04-L_Hipp_first.vtk]

# vtk DataFile Version 3.0
this file was written using fslvtkio
ASCII
DATASET POLYDATA
POINTS 732 float
114.895 116.401 43.047
113.554 115.236 43.9802
114.831 114.667 43.8564
116.097 114.627 43.8226
116.432 116.807 42.9683
117.612 115.05 43.8527
118.013 117.028 43.4472
119.208 116.168 44.1225
113.76 117.722 42.8889
112.427 117.168 43.51
115.352 118.696 42.8321
117.047 118.706 43.1504
119.049 118.106 44.0283
112.425 119.207 42.9324
110.593 119.559 44.2741
111.231 117.993 44.1299
114.056 119.733 42.7358
115.418 120.613 43.5973
116.76 120.347 44.0936
118.302 119.549 44.0963
111.816 120.832 43.808
110.458 121.13 45.1395
113.496 121.076 43.7335
114.964 121.291 45.0677
116.294 120.748 46.1803
118.076 120.379 45.3286
112.05 121.529 45.527
113.613 121.494 45.8913
115.135 113.191 44.8033
113.085 113.14 45.7171
114.05 111.807 46.2363
116.04 111.572 45.7356
117.164 113.302 44.623
118.05 112.103 45.3918
119.036 114.341 44.6952
119.732 113.083 45.4858
120.605 115.105 45.2302
121.4 113.974 45.9585
112.56 114.668 45.0135
110.427 114.96 46.2376
111.165 113.571 46.6492
120.427 116.886 44.9319
121.87 116.032 46.2269
110.356 116.361 45.6933
108.487 117.234 46.8321
108.565 115.643 47.2423
111.631 116.496 44.5548
120.55 118.447 45.5557
121.477 117.616 46.3664
109.786 118.169 45.4241
108.325 118.974 46.8335
120.908 118.885 47.3929
119.547 119.474 45.5489
109.355 120.089 45.6948
108.313 120.473 47.1668
114.991 121.098 46.7405
114.858 120.483 48.4977
113.575 121.316 47.4899
116.713 120.288 47.9772
118.148 120.212 46.9061
110.151 121.54 46.9045
111.869 121.504 47.5316
119.746 110.119 46.8957
117.9 109.262 47.2399
119.05 108.345 47.924
120.711 108.811 47.9666
121.518 110.608 47.1916
122.303 109.475 48.1264
112.602 110.641 47.8306
111.193 110.325 48.7954
112.568 109.558 48.7097
114.005 109.171 48.315
114.969 110.408 46.9333
116.061 109.053 47.6115
117.405 110.482 46.4836
119.31 111.429 46.0829
121.159 112.189 46.411
122.922 111.106 47.8834
122.718 112.611 47.1977
124.067 111.831 48.6929
109.922 112.29 48.1443
108.467 112.104 49.2354
109.813 111.119 48.9324
111.896 112.132 47.2399
122.622 114.449 46.8825
123.738 113.662 48.2772
107.422 114.156 48.6366
105.793 114.333 49.7448
107.143 113.135 49.4221
109.049 114.062 47.6776
122.685 116.257 47.8988
123.442 115.239 48.6953
106.685 116.302 48.4021
105.088 116.282 49.6738
122.538 116.512 49.7727
121.964 117.651 47.954
105.457 118.179 49.3491
103.949 118.768 51.1722
103.836 117.173 50.7012
107.112 118.075 47.9588
120.642 118.53 49.255
119.569 119.618 47.497
105.756 119.761 50.2665
106.77 119.597 48.6294
107.125 120.703 49.8679
113.207 120.818 48.8072
112.587 120.089 50.1197
111.62 121.028 49.0941
114.325 119.574 50.2358
116.074 119.703 49.5489
117.926 119.777 48.8018
108.389 121.17 48.4646
110.091 121.342 48.8446
117.383 106.819 49.2774
115.818 106.443 50.2807
117.118 105.995 50.1628
118.532 105.949 49.9709
119.792 107.237 48.8878
120.63 106.255 49.7834
121.908 107.938 48.8062
122.501 106.829 49.8522
123.624 108.528 49.5777
124.426 107.812 50.5207
112.567 108.384 49.5257
111.027 108.157 50.4028
112.418 107.303 50.4916
113.914 106.96 50.3576
115.217 107.831 49.0785
117.244 107.915 48.4046
123.643 109.913 48.9227
124.799 110.26 50.0005
109.734 110.176 49.8037
108.462 110.143 50.7756
109.713 109.047 50.5788
124.758 112.42 49.9636
106.99 112.283 50.3162
105.498 112.419 52.0372
107.023 110.98 51.592
124.16 114.089 49.9274
104.993 113.596 51.0095
103.286 114.994 52.2452
104.079 113.769 53.1619
123.312 115.343 50.7299
103.885 115.574 50.9673
102.815 117.309 52.7006
122.09 116.204 51.7977
121.57 117.525 49.9491
103.711 118.69 53.1757
115.654 118.767 50.995
114.386 118.051 52.3231
113.914 118.88 51.3696
117.47 118.956 50.4093
116.571 118.005 51.8464
119.261 119.169 49.3764
118.758 118.229 51.0045
120.262 117.744 50.9652
105.149 119.741 51.8447
108.801 120.749 50.4046
107.202 120.246 51.6826
110.615 120.612 50.1458
110.027 120.028 51.36
112.296 119.319 51.3897
116.965 105.237 51.209
115.337 104.656 52.3956
116.886 104.33 52.1962
118.37 104.156 51.9187
119.44 105.118 50.885
120.74 104.274 51.7571
121.629 105.369 50.9124
123.129 104.671 52.0592
123.479 106.117 50.9539
124.802 106.27 51.986
112.436 106.343 51.6048
110.6 106.65 52.1574
111.468 105.454 53.172
113.222 104.908 52.9123
114.587 105.78 51.4344
125.324 107.961 51.4707
109.784 107.966 51.4457
108.136 108.325 53.3589
109.187 107.156 53.1371
125.664 109.434 51.5442
125.546 110.928 51.2547
126.267 109.596 53.3039
107.891 109.413 52.1074
106.216 110.904 53.0683
106.925 109.619 54.1911
125.332 112.333 51.5715
125.906 111.071 53.2223
105.127 112.466 53.9744
124.999 112.711 52.992
124.449 113.79 51.4925
103.072 115.772 53.9878
104.339 113.864 54.8687
123.444 114.846 52.4227
103.708 117.357 54.8685
117.383 117.221 52.6073
115.881 116.13 54.3993
115.608 117.099 53.2828
119.128 117.091 52.2998
117.97 116.444 53.5078
120.89 116.883 51.6924
120.154 116.022 53.2629
121.87 115.364 53.176
104.864 118.54 54.6083
109.194 119.338 52.5167
108.435 118.549 54.1717
107.396 119.357 53.0988
111.044 118.951 52.5872
109.978 118.167 54.1052
112.782 118.559 52.4404
111.821 117.815 53.7312
113.857 117.316 53.4414
105.713 119.458 53.2055
116.877 103.41 53.1464
115.406 102.828 54.3716
116.839 102.462 54.0382
118.271 102.263 53.7471
119.352 103.267 52.7209
120.638 102.353 53.4525
121.687 103.378 52.6758
123.082 102.639 53.8948
123.026 103.646 52.9526
124.249 103.869 53.5148
114.482 104 53.6101
112.668 103.821 54.7132
114.091 103.328 54.4727
125.115 105.295 53.1184
126.056 106.72 53.2074
126.611 105.831 54.8115
109.856 106.234 53.7004
108.507 107.385 55.0135
109.92 105.633 55.2925
111.551 104.642 54.4002
126.3 108.219 53.0158
126.658 107.69 54.8508
107.683 108.917 55.7317
126.266 109.541 54.9584
106.085 111.279 55.0309
107.02 110.335 56.3081
125.567 111.357 54.6636
105.747 112.813 56.008
124.976 112.549 54.2586
123.912 113.659 53.6754
103.981 115.583 55.4256
105.383 114.198 56.4121
120.845 114.778 54.4514
119.539 114.017 55.8589
119.26 115.179 54.6142
122.656 114.461 53.8866
121.728 113.888 55.2446
105.263 116.398 55.996
106.069 117.502 55.6474
108.44 117.424 55.3038
107.297 116.368 56.1979
110.628 116.968 55.0155
109.389 116.15 56.0926
112.581 116.619 54.6999
111.318 115.703 56.0001
114.356 116.464 54.3574
113.455 115.643 55.5941
115.592 115.309 55.4798
117.738 115.613 54.5814
106.732 118.526 54.8016
116.746 101.612 55.001
115.621 101.29 55.9166
117.107 100.589 55.8338
118.506 100.446 55.4596
119.319 101.301 54.4415
120.699 100.41 55.2678
121.547 101.46 54.3239
122.776 100.563 55.4463
123.088 101.574 54.6886
124.552 101.69 55.3061
113.722 102.789 55.3735
112.718 102.635 56.2861
114.237 101.967 56.078
125.245 102.967 54.8947
125.893 104.426 54.5588
126.827 104.022 56.1591
110.883 104.338 56.0443
110.841 104.302 57.7965
111.507 103.274 56.7433
126.967 106.116 56.339
109.049 107.013 56.7219
110.033 106.029 57.3431
126.56 108.082 56.4708
108.501 108.697 57.3374
109.493 108.037 58.3379
125.654 110.042 56.2301
107.009 111.956 57.1573
108.27 110.456 58
124.623 112.215 55.2874
124.773 111.053 56.3629
123.572 111.787 56.7027
107.352 113.773 57.3868
108.562 112.336 58.2639
123.243 113.18 55.327
122.204 112.318 56.9338
121.31 113.16 56.5072
106.218 115.304 56.8298
108.274 115.28 56.982
109.445 113.737 57.7431
110.113 114.761 57.0073
112.342 114.581 56.5415
111.313 113.624 57.5388
114.367 114.447 56.3195
113.211 113.434 57.3921
116.37 114.329 55.981
115.165 113.351 57.1127
117.962 114.407 55.7488
117.187 113.389 56.8845
119.413 113.206 56.8121
120.155 98.3542 56.8677
118.949 97.6826 57.406
120.398 97.2676 57.5765
121.777 97.2426 57.6054
122.599 98.5934 56.9262
123.478 97.5747 57.776
117.481 99.4806 56.5728
115.659 99.7031 57.3236
116.909 98.3736 57.571
119.709 99.5005 55.992
121.975 99.4094 56.2296
124.219 98.9784 57.1426
124.504 100.268 56.2394
125.747 99.5539 57.5294
126.264 101.139 57.1631
126.893 100.716 58.7089
114.527 101.137 56.7471
112.945 101.13 57.6575
113.905 100.014 58.0677
126.196 102.257 56.1869
127.011 102.716 57.798
112.021 102.413 57.4997
111.453 102.22 58.9603
112 101.366 58.3068
127.073 104.657 57.7121
111.984 103.839 59.1338
111.706 105.212 58.9244
113.166 105.212 59.8143
126.72 106.602 57.8129
110.882 106.393 58.7799
112.371 106.396 59.6891
125.828 108.617 57.668
109.757 109.981 59.1232
110.554 108.333 59.4346
124.582 110.296 57.2725
124.743 109.45 58.1113
123.342 110.198 58.4462
110.056 111.453 58.9561
111.503 110.014 59.8262
112.226 111.205 59.1208
114.613 111.33 58.8435
113.55 110.381 59.7553
116.675 111.368 58.691
115.567 110.333 59.6613
118.702 111.423 58.6426
117.572 110.32 59.5327
120.669 111.324 58.4092
119.547 110.378 59.3728
122.467 111.409 57.7429
121.586 110.352 59.026
110.355 112.853 58.4296
111.947 112.521 58.3723
113.906 112.36 58.1111
115.848 112.379 57.9455
117.869 112.419 57.7799
120.038 112.258 57.7404
120.882 96.2824 58.4003
118.727 96.0382 58.5726
119.964 95.0062 59.1448
121.939 95.0109 59.1979
123.353 96.4154 58.7431
124.043 95.0489 59.8333
125.171 96.9379 59.0809
125.52 95.9317 60.0234
115.378 97.4439 59.0322
113.982 96.9751 59.898
115.417 96.3673 59.7316
116.762 96.1032 59.2149
117.762 97.1665 58.1002
125.087 98.0294 58.1809
126.342 97.7773 59.6073
126.495 99.0704 58.9033
126.884 99.1628 60.5571
112.919 98.6519 59.2951
111.172 99.4542 60.5775
112 97.8662 60.3372
114.701 98.6597 58.493
127.106 101.518 59.8008
112.059 100.373 59.0451
111.831 100.867 60.8394
127.066 103.39 59.4325
112.422 102.232 60.3462
112.236 103.089 59.7205
113.48 103.633 60.2736
126.58 105.247 59.2637
113.938 106.792 60.1447
114.434 104.952 60.3591
115.736 105.857 60.8423
125.887 107.17 58.9453
112.086 107.644 59.8683
114.543 108.093 60.1863
115.903 107.051 60.6563
124.754 108.674 58.8533
124.82 107.546 59.8259
123.618 108.401 59.9692
112.363 109.036 60.091
114.232 109.223 60.044
116.441 108.145 60.451
116.607 109.254 60.0742
118.906 109.352 60.1358
118.271 108.258 60.7167
120.974 109.382 60.0043
120.256 108.277 60.8351
122.906 109.288 59.4527
122.112 108.268 60.6032
117.869 93.9162 60.5224
116.6 93.4028 61.3882
117.977 92.8235 61.2957
119.343 92.6868 61.1444
120.197 93.9402 60.0546
121.377 92.7067 61.1487
122.393 93.9424 60.2712
123.364 92.9544 61.4276
124.152 93.9557 60.934
125.424 93.9998 62.5863
115.593 95.2482 60.4054
113.112 95.6163 61.2467
114.771 94.4229 61.5217
118.008 94.8827 59.4905
125.633 95.095 61.2578
126.435 97.0749 60.6525
126.424 97.1846 61.7542
112.706 96.6323 60.7234
110.764 98.0587 61.8334
110.785 96.5663 62.098
126.742 99.8804 61.7195
111.761 99.3202 62.6086
126.723 101.822 61.3242
113.003 100.538 62.3004
113.666 101.998 61.3906
115.174 102.313 62.0943
114.718 101.015 62.7003
116.539 101.845 63.0339
126.532 103.643 60.9326
114.881 103.495 61.2167
116.35 103.285 62.2209
125.685 105.086 60.7556
125.289 103.716 62.1257
124.563 104.841 61.9303
117.548 106.022 61.5971
116.247 104.589 61.5956
119.5 106.012 62.0809
118.094 104.852 62.2975
120.009 104.631 62.6187
123.898 106.236 61.3834
123.168 104.676 62.458
122.364 105.859 62.0324
125.378 106.403 60.1622
117.66 107.254 61.1362
119.536 107.175 61.4707
120.996 105.652 62.2488
121.611 107.055 61.5004
123.552 107.389 60.7775
118.29 91.7417 62.0681
116.208 91.9375 62.6739
117.631 90.6651 63.2371
119.673 90.3781 63.1242
120.61 91.4807 62.1074
121.914 90.4707 63.3969
122.666 91.6734 62.1772
123.809 91.2599 63.5502
124.428 92.519 62.5324
125.037 92.8125 64.0687
112.335 94.0285 62.9336
110.643 93.8869 63.6544
112.475 92.8699 63.6749
114.191 92.3985 63.3373
115.135 93.3086 62.2463
125.756 94.7712 64.3899
109.974 95.885 62.9973
109.179 96.1382 65.0706
108.887 94.5173 64.4179
112.573 94.896 62.1832
126.101 95.8481 62.9188
126.349 97.5769 62.9281
110.523 97.2425 64.5747
111.509 97.8155 63.991
126.232 99.1086 63.1535
125.986 97.8937 63.9521
125.334 98.8658 64.529
113.11 98.5805 63.8607
114.212 99.8417 63.4257
116.36 100.433 63.7274
115.191 98.7975 64.3072
118.234 100.699 64.1102
117.001 99.0538 64.6186
118.557 99.3591 64.8465
125.892 100.647 63.0401
124.529 100.341 64.2884
118.294 102.102 63.474
119.705 100.492 64.4434
120.267 101.851 63.8748
122.478 101.96 64.0332
121.138 100.579 64.587
124.388 101.837 63.5033
123.013 100.632 64.6744
125.665 102.414 62.4347
117.811 103.603 62.7438
119.604 103.42 63.1196
121.48 102.872 63.5513
123.689 103.281 63.1132
121.772 104.068 62.984
115.749 89.9667 64.6399
114.489 89.7092 65.4655
116.086 88.6864 65.4546
117.682 88.4041 65.2746
118.492 89.4895 64.2372
120.107 88.1844 65.559
120.863 89.3527 64.3464
121.91 88.4917 65.9998
122.781 89.6657 64.8319
123.212 89.7114 66.6893
112.692 91.7226 64.4059
111.196 91.4855 65.3226
112.986 90.6335 65.3635
115.665 90.9408 63.7282
123.975 90.9779 65.1248
124.911 93.0604 65.623
109.94 93.0678 64.6418
108.961 94.5144 66.5515
109.506 92.5458 65.2359
124.948 94.6567 66.0143
110.517 95.6903 66.3865
125.668 96.7435 64.5692
124.81 96.1686 65.8427
110.935 96.7087 65.696
114.053 97.7261 65.0082
112.69 97.0231 65.6581
116.296 97.7968 65.4635
114.993 96.6869 66.2095
118.392 98.0707 65.5993
116.975 96.6031 66.5383
120.538 98.143 66.1363
118.972 96.7973 66.5961
122.571 98.1077 66.1219
121.095 96.767 66.928
124.542 97.8057 65.6489
123.103 96.7152 66.7448
120.071 99.1089 65.3669
121.854 99.355 65.3553
123.73 99.2331 65.2615
116.44 87.5359 66.4468
114.683 87.6629 67.0634
116.142 86.5188 67.5295
117.901 86.0911 67.8438
118.847 87.1675 66.512
119.839 86.362 68.2931
120.778 87.3082 67.2327
121.357 87.3821 69.3997
113.175 89.6535 66.1936
111.553 89.9042 66.7419
113.184 88.5685 67.084
122.075 88.2937 67.9765
122.851 90.0511 68.3443
107.731 92.5863 66.3621
107.167 91.9009 68.4108
108.086 90.8119 67.1389
109.733 90.2784 66.9621
109.384 91.8949 65.7324
124.221 91.6781 66.7162
123.446 91.7913 68.0611
108.136 93.7799 67.7667
111.727 94.842 67.2888
110.368 93.7487 68.4653
114.023 94.5386 67.8192
112.484 93.7309 68.5958
114.616 93.4991 69.2704
123.941 93.6483 67.1158
122.735 93.7459 68.1337
112.336 95.9507 66.5137
114.13 95.6945 66.828
115.799 94.1843 68.5287
116.419 95.2483 67.5426
118.332 95.5321 67.6416
117.601 94.052 68.8593
120.29 95.6385 67.6322
119.256 94.2438 68.6625
122.523 95.3802 67.6184
121.159 94.3999 68.3162
124.031 95.4303 66.8016
115.64 85.6754 68.6775
114.106 85.4782 69.3269
114.932 83.959 71.1653
116.462 84.4176 70.4626
117.763 85.2371 69.3348
118.386 84.8843 71.324
113.411 87.2856 67.9748
112.151 86.8397 69.1728
113.195 86.0009 69.4041
119.595 85.8436 69.9638
120.666 87.022 71.0128
108.827 89.6187 68.1438
107.103 90.1526 69.121
108.525 88.6875 69.0316
110.196 87.8844 69.1042
111.325 88.7116 67.9163
121.987 89.6281 69.7933
121.322 89.0586 71.1089
108.338 91.4804 70.0672
108.753 92.9134 69.0799
110.403 92.3035 69.7701
110.663 91.2981 71.0648
112.194 91.5452 71.1165
120.931 91.5588 70.2248
120.461 90.6066 71.2737
118.895 91.6334 71.1121
122.465 91.3342 69.2055
112.228 92.6461 69.7084
116.726 93.0446 69.8758
114.37 92.4846 70.3914
119 92.7416 69.9507
116.747 92.0672 70.9209
120.492 93.2319 69.1714
121.981 92.7383 68.9833
113.263 84.7072 70.9064
111.911 84.7309 71.4041
113.224 83.5155 73.0136
115.447 83.7271 73.1496
117.038 84.2033 72.6725
118.193 85.4053 73.6379
108.623 87.5189 70.0831
107.426 87.0312 71.0788
108.89 86.0876 71.4199
110.301 85.5985 71.2927
111.168 86.3165 70.1699
119.458 86.1889 72.3491
120.28 88.034 72.4974
106.284 89.2539 69.863
104.7 89.8918 71.5591
105.831 88.094 70.7086
119.735 89.8734 72.1703
119.46 88.8279 73.2042
118.257 89.5545 73.5487
106.664 90.8976 70.7965
108.394 90.8089 71.814
110.204 90.7475 72.305
113.812 91.5644 71.6647
112.303 90.7323 72.9955
115.825 91.4021 72.0083
114.266 90.7382 73.3723
117.904 90.9067 72.2488
116.326 90.3769 73.5699
109.114 84.6512 72.7429
107.37 85.2251 72.7961
108.655 83.5821 74.4519
111.023 83.3581 74.0958
111.141 84.0937 72.3658
113.003 83.473 75.2262
114.73 83.7665 74.892
116.414 84.5314 74.8981
117.621 85.9365 75.3219
103.964 88.0037 71.5988
102.549 87.0841 72.6324
104.202 86.2249 72.6529
105.617 85.8292 72.7146
105.966 87.1574 71.4736
119.074 87.569 74.0235
118.061 87.666 75.3006
103.041 89.4195 72.9907
106.893 90.4422 72.6217
104.991 90.0547 73.7321
109.087 90.3224 73.5812
107.127 90.098 74.6402
111.198 90.2965 74.3143
109.426 90.0691 75.5434
113.256 90.2057 74.9888
111.393 89.9336 76.2546
115.19 89.876 75.0267
113.275 89.4426 76.8788
117.275 89.0518 74.8104
115.619 88.9164 76.1867
104.343 84.7559 73.8543
102.184 84.1144 75.4165
104.698 83.6526 76.194
106.466 83.6581 75.4649
106.649 84.3439 73.7782
108.797 83.6604 76.4128
110.539 83.5557 76.0457
112.279 83.9646 76.983
114.198 84.4972 76.8255
116.032 85.6073 76.3611
114.98 86.0572 77.525
102.03 85.5299 73.6904
100.534 86.7836 74.2764
100.484 85.1282 75.5914
115.52 87.8423 77.2012
114.039 87.2238 78.2351
112.975 88.6664 77.9204
117.171 87.3107 76.267
101.509 88.3168 73.8994
102.528 89.3391 75.1082
104.121 89.83 75.3285
106.103 89.9647 76.1769
108.338 89.962 76.8542
110.488 89.6004 77.9917
102.503 84.2102 77.2779
104.573 84.5908 78.048
106.338 84.2944 77.6753
108.034 84.3656 77.634
110.281 84.6381 77.8728
111.921 85.5428 78.3369
110.387 86.7411 79.0183
113.381 85.7955 78.1745
100.38 87.1808 76.0588
100.984 85.5734 77.3545
111.887 87.8029 78.8268
109.541 88.6687 78.9186
101.458 88.1956 76.298
103.103 89.1553 76.9443
105.065 89.4519 77.5778
107.421 89.5038 78.274
102.845 86.0374 78.3538
104.952 86.3152 78.496
106.827 86.1642 78.5434
108.811 85.9069 78.5735
102.003 87.5411 77.6022
103.811 88.0295 78.3027
105.926 88.2791 78.7301
108.008 87.7097 79.0899
POLYGONS 1460  5840
3 0 1 2
3 0 3 4
3 2 3 0
3 4 5 6
3 3 5 4
3 5 7 6
3 8 1 0
3 9 1 8
3 4 10 0
3 10 8 0
3 6 11 4
3 11 10 4
3 12 6 7
3 11 6 12
3 13 14 15
3 9 13 15
3 9 8 13
3 8 16 13
3 10 17 8
3 17 16 8
3 11 18 10
3 18 17 10
3 19 11 12
3 18 11 19
3 20 14 13
3 21 14 20
3 16 22 13
3 22 20 13
3 23 17 24
3 23 22 17
3 22 16 17
3 18 24 17
3 25 24 18
3 19 25 18
3 20 26 21
3 22 26 20
3 27 26 22
3 23 27 22
3 28 29 30
3 28 31 32
3 30 31 28
3 32 33 34
3 31 33 32
3 34 35 36
3 33 35 34
3 35 37 36
3 38 39 40
3 29 38 40
3 28 38 29
3 28 1 38
3 28 2 1
3 3 2 28
3 32 3 28
3 5 3 32
3 34 5 32
3 7 5 34
3 7 34 41
3 41 34 36
3 42 36 37
3 41 36 42
3 43 44 45
3 39 43 45
3 39 38 43
3 38 46 43
3 1 9 46
3 38 1 46
3 41 47 12
3 7 41 12
3 48 41 42
3 47 41 48
3 49 44 43
3 50 44 49
3 15 14 49
3 15 49 46
3 46 49 43
3 9 15 46
3 47 51 52
3 47 52 12
3 12 52 19
3 48 51 47
3 53 50 49
3 54 50 53
3 14 21 53
3 49 14 53
3 55 56 57
3 55 23 24
3 55 24 56
3 56 24 58
3 25 59 24
3 24 59 58
3 52 25 19
3 59 25 52
3 53 60 54
3 21 60 53
3 21 26 60
3 26 61 60
3 57 27 55
3 57 61 27
3 61 26 27
3 23 55 27
3 62 63 64
3 62 65 66
3 64 65 62
3 65 67 66
3 68 69 70
3 68 71 72
3 70 71 68
3 72 73 74
3 71 73 72
3 63 74 73
3 63 62 74
3 62 75 74
3 66 76 62
3 76 75 62
3 77 66 67
3 77 78 66
3 78 76 66
3 77 79 78
3 80 81 82
3 69 80 82
3 69 68 80
3 68 83 80
3 30 29 83
3 30 83 72
3 72 83 68
3 31 30 72
3 74 31 72
3 33 31 74
3 75 33 74
3 35 33 75
3 76 35 75
3 37 35 76
3 37 76 84
3 84 76 78
3 85 78 79
3 84 78 85
3 86 87 88
3 81 86 88
3 81 80 86
3 80 89 86
3 40 39 89
3 40 89 83
3 83 89 80
3 29 40 83
3 84 90 42
3 37 84 42
3 91 84 85
3 90 84 91
3 92 87 86
3 93 87 92
3 45 44 92
3 45 92 89
3 89 92 86
3 39 45 89
3 90 94 95
3 90 95 42
3 42 95 48
3 91 94 90
3 96 97 98
3 93 96 98
3 93 92 96
3 92 99 96
3 44 50 99
3 92 44 99
3 51 100 101
3 52 51 101
3 95 51 48
3 100 51 95
3 96 102 97
3 102 103 104
3 102 96 103
3 96 99 103
3 50 54 103
3 99 50 103
3 105 106 107
3 105 57 56
3 105 56 106
3 106 56 108
3 58 109 56
3 56 109 108
3 59 110 58
3 58 110 109
3 101 59 52
3 110 59 101
3 103 111 104
3 54 111 103
3 54 60 111
3 60 112 111
3 107 61 105
3 107 112 61
3 112 60 61
3 57 105 61
3 113 114 115
3 113 116 117
3 115 116 113
3 117 118 119
3 116 118 117
3 119 120 121
3 118 120 119
3 120 122 121
3 123 124 125
3 123 126 127
3 125 126 123
3 114 127 126
3 114 113 127
3 113 128 127
3 64 63 128
3 64 128 117
3 117 128 113
3 65 64 117
3 119 65 117
3 67 65 119
3 67 119 129
3 129 119 121
3 130 121 122
3 129 121 130
3 131 132 133
3 124 131 133
3 123 131 124
3 123 69 131
3 123 70 69
3 71 70 123
3 127 71 123
3 73 71 127
3 128 73 127
3 63 73 128
3 67 129 77
3 129 79 77
3 129 130 79
3 130 134 79
3 135 136 137
3 132 135 137
3 131 135 132
3 131 81 135
3 131 82 81
3 69 82 131
3 79 134 85
3 134 138 85
3 139 140 141
3 136 139 141
3 135 139 136
3 135 87 139
3 135 88 87
3 81 88 135
3 85 138 91
3 138 142 91
3 143 140 139
3 144 140 143
3 87 93 143
3 139 87 143
3 94 145 146
3 95 94 146
3 142 94 91
3 145 94 142
3 98 144 143
3 98 97 144
3 97 147 144
3 93 98 143
3 148 149 150
3 148 151 152
3 149 148 152
3 151 153 154
3 152 151 154
3 153 101 100
3 153 100 154
3 154 100 155
3 146 100 95
3 155 100 146
3 97 156 147
3 102 156 97
3 104 157 158
3 104 158 102
3 102 158 156
3 157 159 160
3 158 157 160
3 159 107 106
3 159 106 160
3 160 106 161
3 150 108 148
3 150 161 108
3 161 106 108
3 109 148 108
3 151 148 109
3 110 151 109
3 153 151 110
3 101 153 110
3 104 111 157
3 112 157 111
3 159 157 112
3 107 159 112
3 162 163 164
3 162 165 166
3 164 165 162
3 166 167 168
3 165 167 166
3 168 169 170
3 167 169 168
3 169 171 170
3 172 173 174
3 172 175 176
3 174 175 172
3 163 176 175
3 162 176 163
3 162 114 176
3 162 115 114
3 116 115 162
3 166 116 162
3 118 116 166
3 168 118 166
3 120 118 168
3 170 120 168
3 170 122 120
3 170 171 122
3 171 177 122
3 178 179 180
3 173 178 180
3 172 178 173
3 172 124 178
3 172 125 124
3 126 125 172
3 176 126 172
3 114 126 176
3 181 182 130
3 181 130 177
3 177 130 122
3 181 183 182
3 184 185 186
3 179 184 186
3 178 184 179
3 178 132 184
3 178 133 132
3 124 133 178
3 182 187 134
3 130 182 134
3 188 182 183
3 187 182 188
3 137 185 184
3 137 136 185
3 136 189 185
3 132 137 184
3 187 190 191
3 187 191 134
3 134 191 138
3 188 190 187
3 141 192 193
3 140 192 141
3 189 136 141
3 193 189 141
3 138 191 142
3 191 194 142
3 140 144 192
3 192 144 195
3 196 197 198
3 196 199 200
3 197 196 200
3 199 201 202
3 200 199 202
3 201 146 145
3 201 145 202
3 202 145 203
3 194 145 142
3 203 145 194
3 144 147 195
3 195 147 204
3 205 206 207
3 205 208 209
3 206 205 209
3 208 210 211
3 209 208 211
3 210 150 149
3 210 149 211
3 211 149 212
3 198 152 196
3 198 212 152
3 212 149 152
3 154 196 152
3 199 196 154
3 155 199 154
3 201 199 155
3 146 201 155
3 147 213 204
3 156 213 147
3 207 158 205
3 207 213 158
3 213 156 158
3 160 205 158
3 208 205 160
3 161 208 160
3 210 208 161
3 150 210 161
3 214 215 216
3 214 217 218
3 216 217 214
3 218 219 220
3 217 219 218
3 220 221 222
3 219 221 220
3 221 223 222
3 224 225 226
3 215 224 226
3 214 224 215
3 214 163 224
3 214 164 163
3 165 164 214
3 218 165 214
3 167 165 218
3 220 167 218
3 169 167 220
3 222 169 220
3 171 227 228
3 169 227 171
3 169 223 227
3 169 222 223
3 227 229 228
3 230 231 232
3 230 174 173
3 230 232 174
3 232 233 174
3 225 224 175
3 225 175 233
3 233 175 174
3 163 175 224
3 228 234 177
3 171 228 177
3 235 228 229
3 234 228 235
3 180 231 230
3 180 179 231
3 179 236 231
3 173 180 230
3 177 234 181
3 234 183 181
3 234 235 183
3 235 237 183
3 186 238 239
3 185 238 186
3 236 179 186
3 239 236 186
3 183 237 188
3 237 240 188
3 185 189 238
3 238 189 241
3 190 242 243
3 191 190 243
3 240 190 188
3 242 190 240
3 193 244 245
3 192 244 193
3 241 189 193
3 245 241 193
3 246 247 248
3 246 249 250
3 247 246 250
3 249 243 250
3 249 194 243
3 194 191 243
3 251 195 252
3 251 244 195
3 244 192 195
3 252 253 254
3 251 252 254
3 253 255 256
3 254 253 256
3 255 257 258
3 256 255 258
3 257 259 260
3 258 257 260
3 259 198 197
3 259 197 260
3 260 197 261
3 200 262 197
3 197 262 261
3 248 202 246
3 248 262 202
3 262 200 202
3 203 246 202
3 249 246 203
3 194 249 203
3 252 204 263
3 195 204 252
3 206 263 207
3 206 253 263
3 253 252 263
3 209 253 206
3 255 253 209
3 211 255 209
3 257 255 211
3 212 257 211
3 259 257 212
3 198 259 212
3 204 213 263
3 207 263 213
3 264 265 266
3 264 267 268
3 266 267 264
3 268 269 270
3 267 269 268
3 270 271 272
3 269 271 270
3 271 273 272
3 274 275 276
3 265 274 276
3 264 274 265
3 264 215 274
3 264 216 215
3 217 216 264
3 268 217 264
3 219 217 268
3 270 219 268
3 221 219 270
3 272 221 270
3 223 277 278
3 221 277 223
3 221 273 277
3 221 272 273
3 277 279 278
3 280 281 282
3 275 280 282
3 274 280 275
3 274 225 280
3 274 226 225
3 215 226 274
3 223 278 227
3 278 229 227
3 278 279 229
3 279 283 229
3 232 231 284
3 280 285 281
3 280 232 285
3 280 233 232
3 284 285 232
3 225 233 280
3 229 283 235
3 283 286 235
3 284 287 288
3 284 231 287
3 231 236 287
3 285 284 288
3 235 286 237
3 286 289 237
3 239 238 290
3 239 290 291
3 239 291 236
3 236 291 287
3 292 293 294
3 292 289 293
3 292 240 289
3 240 237 289
3 290 241 295
3 238 241 290
3 296 291 290
3 295 296 290
3 297 298 299
3 294 298 297
3 292 294 297
3 292 297 243
3 292 243 242
3 240 292 242
3 245 244 300
3 245 295 241
3 245 300 295
3 300 301 295
3 302 296 295
3 302 295 303
3 303 295 301
3 303 304 305
3 302 303 305
3 304 306 307
3 305 304 307
3 306 308 309
3 307 306 309
3 308 310 311
3 309 308 311
3 310 248 247
3 310 247 311
3 311 247 312
3 299 250 297
3 299 312 250
3 312 247 250
3 243 297 250
3 244 251 300
3 254 300 251
3 301 300 254
3 256 301 254
3 303 301 256
3 258 303 256
3 304 303 258
3 260 304 258
3 306 304 260
3 261 306 260
3 308 306 261
3 262 308 261
3 310 308 262
3 248 310 262
3 313 314 315
3 313 316 317
3 315 316 313
3 316 318 317
3 319 320 321
3 314 319 321
3 314 313 319
3 313 322 319
3 317 323 313
3 323 322 313
3 324 317 318
3 324 325 317
3 325 323 317
3 325 326 327
3 324 326 325
3 326 328 327
3 329 330 331
3 320 329 331
3 319 329 320
3 319 265 329
3 319 266 265
3 267 266 319
3 322 267 319
3 269 267 322
3 323 269 322
3 271 269 323
3 325 271 323
3 273 271 325
3 273 325 332
3 332 325 327
3 333 327 328
3 332 327 333
3 334 335 336
3 330 334 336
3 329 334 330
3 329 275 334
3 329 276 275
3 265 276 329
3 273 332 277
3 332 279 277
3 332 333 279
3 333 337 279
3 338 281 339
3 338 335 281
3 282 281 334
3 334 281 335
3 282 334 275
3 339 340 338
3 279 337 283
3 337 341 283
3 339 342 343
3 339 281 342
3 281 285 342
3 340 339 343
3 283 341 286
3 341 344 286
3 288 287 345
3 288 345 346
3 288 346 285
3 285 346 342
3 347 348 349
3 347 344 348
3 347 289 344
3 289 286 344
3 345 291 350
3 287 291 345
3 351 346 345
3 351 345 352
3 352 345 350
3 352 353 354
3 351 352 354
3 353 355 356
3 354 353 356
3 355 357 358
3 356 355 358
3 357 359 360
3 358 357 360
3 359 361 362
3 360 359 362
3 349 362 361
3 347 349 361
3 347 361 294
3 347 294 293
3 289 347 293
3 350 296 363
3 291 296 350
3 352 350 364
3 364 350 363
3 353 352 365
3 365 352 364
3 355 353 366
3 366 353 365
3 357 355 367
3 367 355 366
3 359 357 368
3 368 357 367
3 298 368 299
3 298 361 368
3 361 359 368
3 294 361 298
3 296 302 363
3 305 363 302
3 364 363 305
3 307 364 305
3 365 364 307
3 309 365 307
3 366 365 309
3 311 366 309
3 367 366 311
3 312 367 311
3 368 367 312
3 299 368 312
3 369 370 371
3 369 372 373
3 371 372 369
3 373 374 375
3 372 374 373
3 374 376 375
3 377 378 379
3 377 380 381
3 379 380 377
3 370 381 380
3 369 381 370
3 369 314 381
3 369 315 314
3 316 315 369
3 373 316 369
3 318 316 373
3 318 373 382
3 382 373 375
3 383 375 376
3 383 384 375
3 384 382 375
3 383 385 384
3 386 387 388
3 378 386 388
3 378 377 386
3 377 389 386
3 321 320 389
3 321 389 381
3 381 389 377
3 314 321 381
3 318 382 324
3 326 324 382
3 384 326 382
3 384 328 326
3 384 385 328
3 385 390 328
3 391 387 386
3 392 387 391
3 331 330 391
3 331 391 389
3 389 391 386
3 320 331 389
3 328 390 333
3 390 393 333
3 394 335 395
3 394 392 335
3 336 335 391
3 391 335 392
3 336 391 330
3 395 396 394
3 333 393 337
3 393 397 337
3 335 338 395
3 340 398 399
3 338 340 399
3 338 399 396
3 338 396 395
3 399 398 400
3 337 397 341
3 397 401 341
3 343 342 402
3 343 398 340
3 343 402 398
3 402 403 398
3 404 400 398
3 403 404 398
3 405 406 407
3 405 401 406
3 405 344 401
3 344 341 401
3 402 346 408
3 342 346 402
3 403 402 409
3 409 402 408
3 410 404 403
3 410 403 411
3 411 403 409
3 411 412 413
3 410 411 413
3 412 414 415
3 413 412 415
3 414 416 417
3 415 414 417
3 407 417 416
3 405 407 416
3 405 416 349
3 405 349 348
3 344 405 348
3 346 351 408
3 354 408 351
3 409 408 354
3 356 409 354
3 411 409 356
3 358 411 356
3 412 411 358
3 360 412 358
3 414 412 360
3 362 414 360
3 416 414 362
3 349 416 362
3 418 419 420
3 418 421 422
3 420 421 418
3 422 423 424
3 421 423 422
3 424 425 426
3 423 425 424
3 425 427 426
3 428 429 430
3 419 428 430
3 419 418 428
3 418 431 428
3 371 370 431
3 371 431 422
3 422 431 418
3 372 371 422
3 424 372 422
3 374 372 424
3 426 374 424
3 376 432 433
3 374 432 376
3 374 427 432
3 374 426 427
3 432 434 433
3 435 436 437
3 429 435 437
3 428 435 429
3 428 378 435
3 428 379 378
3 380 379 428
3 431 380 428
3 370 380 431
3 376 433 383
3 433 385 383
3 433 434 385
3 434 438 385
3 388 436 435
3 388 387 436
3 387 439 436
3 378 388 435
3 385 438 390
3 438 440 390
3 441 392 442
3 441 439 392
3 439 387 392
3 442 443 444
3 441 442 444
3 444 443 445
3 390 440 393
3 440 446 393
3 392 394 442
3 396 442 394
3 396 447 442
3 447 443 442
3 448 445 443
3 447 448 443
3 449 450 451
3 449 446 450
3 449 397 446
3 397 393 446
3 396 399 447
3 400 452 453
3 399 400 453
3 399 453 448
3 399 448 447
3 452 454 455
3 453 452 455
3 455 454 456
3 457 458 459
3 451 458 457
3 451 457 449
3 449 457 460
3 397 460 401
3 449 460 397
3 452 404 461
3 400 404 452
3 454 452 462
3 462 452 461
3 463 456 454
3 463 454 464
3 464 454 462
3 459 463 464
3 459 464 457
3 457 464 465
3 406 465 407
3 406 460 465
3 460 457 465
3 401 460 406
3 404 410 461
3 413 461 410
3 462 461 413
3 415 462 413
3 464 462 415
3 417 464 415
3 465 464 417
3 407 465 417
3 466 467 468
3 466 469 470
3 468 469 466
3 470 471 472
3 469 471 470
3 472 473 474
3 471 473 472
3 473 475 474
3 476 477 478
3 476 479 480
3 478 479 476
3 467 480 479
3 466 480 467
3 466 419 480
3 466 420 419
3 421 420 466
3 470 421 466
3 423 421 470
3 472 423 470
3 425 423 472
3 474 425 472
3 474 427 425
3 474 475 427
3 475 481 427
3 482 483 484
3 477 482 484
3 477 476 482
3 476 485 482
3 430 429 485
3 430 485 480
3 480 485 476
3 419 430 480
3 427 481 486
3 432 427 486
3 486 434 432
3 487 434 486
3 482 488 483
3 437 436 489
3 437 489 482
3 437 482 485
3 482 489 488
3 429 437 485
3 490 491 492
3 490 487 491
3 490 438 487
3 438 434 487
3 493 439 494
3 493 489 439
3 489 436 439
3 494 495 496
3 493 494 496
3 495 497 498
3 496 495 498
3 498 497 499
3 500 490 492
3 501 500 492
3 438 500 440
3 490 500 438
3 439 441 494
3 444 494 441
3 495 494 444
3 445 495 444
3 445 502 495
3 502 497 495
3 503 499 497
3 503 497 504
3 504 497 502
3 504 505 506
3 503 504 506
3 505 507 508
3 506 505 508
3 501 508 507
3 501 507 500
3 500 507 509
3 440 509 446
3 500 509 440
3 502 448 510
3 445 448 502
3 504 502 511
3 511 502 510
3 505 504 512
3 512 504 511
3 507 505 513
3 513 505 512
3 450 513 451
3 450 509 513
3 509 507 513
3 446 509 450
3 448 453 510
3 455 510 453
3 511 510 455
3 456 511 455
3 456 514 511
3 514 512 511
3 458 514 459
3 458 513 514
3 513 512 514
3 451 513 458
3 456 463 514
3 459 514 463
3 515 516 517
3 515 518 519
3 517 518 515
3 519 520 521
3 518 520 519
3 521 522 523
3 520 522 521
3 522 524 523
3 525 526 527
3 516 525 527
3 516 515 525
3 515 528 525
3 468 467 528
3 468 528 519
3 519 528 515
3 469 468 519
3 521 469 519
3 471 469 521
3 523 471 521
3 523 524 529
3 523 529 471
3 471 529 473
3 529 475 473
3 530 475 529
3 531 532 533
3 526 531 533
3 525 531 526
3 525 477 531
3 525 478 477
3 479 478 525
3 528 479 525
3 467 479 528
3 475 530 481
3 530 534 481
3 484 532 531
3 484 483 532
3 483 535 532
3 477 484 531
3 536 486 481
3 536 481 537
3 537 481 534
3 486 536 487
3 483 538 535
3 488 538 483
3 489 539 540
3 489 540 488
3 488 540 538
3 539 541 542
3 540 539 542
3 541 543 544
3 542 541 544
3 543 545 546
3 544 543 546
3 545 547 548
3 546 545 548
3 547 549 550
3 548 547 550
3 537 550 549
3 536 537 549
3 536 549 492
3 536 492 491
3 487 536 491
3 489 493 539
3 496 539 493
3 541 539 496
3 498 541 496
3 543 541 498
3 499 543 498
3 499 551 543
3 551 545 543
3 547 545 552
3 552 545 551
3 549 547 553
3 553 547 552
3 492 553 501
3 549 553 492
3 499 503 551
3 506 551 503
3 552 551 506
3 508 552 506
3 553 552 508
3 501 553 508
3 554 555 556
3 554 557 558
3 556 557 554
3 558 559 560
3 557 559 558
3 559 561 560
3 562 563 564
3 555 562 564
3 554 562 555
3 554 516 562
3 554 517 516
3 518 517 554
3 558 518 554
3 520 518 558
3 560 520 558
3 560 561 565
3 560 565 520
3 520 565 522
3 565 524 522
3 566 524 565
3 567 568 569
3 567 570 571
3 569 570 567
3 563 571 570
3 562 571 563
3 562 526 571
3 562 527 526
3 516 527 562
3 572 529 524
3 572 524 573
3 573 524 566
3 529 572 530
3 567 574 568
3 571 532 567
3 571 533 532
3 567 532 574
3 575 576 532
3 574 532 576
3 575 577 578
3 575 578 576
3 571 526 533
3 578 577 579
3 580 572 573
3 581 580 573
3 530 580 534
3 572 580 530
3 575 535 582
3 532 535 575
3 577 575 583
3 583 575 582
3 584 579 577
3 584 577 585
3 585 577 583
3 585 586 587
3 584 585 587
3 586 588 589
3 587 586 589
3 588 590 591
3 589 588 591
3 581 591 590
3 581 590 580
3 580 590 592
3 534 592 537
3 580 592 534
3 535 538 582
3 540 582 538
3 583 582 540
3 542 583 540
3 585 583 542
3 544 585 542
3 586 585 544
3 546 586 544
3 588 586 546
3 548 588 546
3 590 588 548
3 550 590 548
3 592 590 550
3 537 592 550
3 593 594 595
3 593 596 597
3 595 596 593
3 596 598 597
3 599 600 601
3 594 599 601
3 593 599 594
3 593 555 599
3 593 556 555
3 557 556 593
3 597 557 593
3 597 598 602
3 597 602 557
3 557 602 559
3 602 561 559
3 603 561 602
3 604 605 606
3 604 607 608
3 606 607 604
3 600 608 607
3 599 608 600
3 599 563 608
3 599 564 563
3 555 564 599
3 609 565 561
3 609 561 610
3 610 561 603
3 565 609 566
3 611 568 612
3 611 605 568
3 569 568 604
3 604 568 605
3 613 614 611
3 613 611 612
3 608 570 604
3 604 570 569
3 570 608 563
3 613 615 614
3 616 617 618
3 610 617 616
3 610 616 609
3 609 616 619
3 566 619 573
3 609 619 566
3 568 574 612
3 576 612 574
3 613 612 576
3 613 620 615
3 613 576 620
3 576 578 620
3 579 621 622
3 579 622 578
3 578 622 620
3 621 623 624
3 622 621 624
3 618 624 623
3 618 623 616
3 616 623 625
3 619 616 626
3 626 616 625
3 573 626 581
3 619 626 573
3 579 584 621
3 587 621 584
3 623 621 587
3 589 623 587
3 625 623 589
3 591 625 589
3 626 625 591
3 581 626 591
3 627 628 629
3 627 595 594
3 627 629 595
3 629 630 595
3 596 595 631
3 595 630 631
3 631 598 596
3 632 598 631
3 633 634 635
3 633 636 637
3 635 636 633
3 628 637 636
3 627 637 628
3 627 600 637
3 627 601 600
3 594 601 627
3 598 632 638
3 602 598 638
3 638 603 602
3 639 603 638
3 640 641 642
3 634 640 642
3 633 640 634
3 633 605 640
3 633 606 605
3 607 606 633
3 637 607 633
3 600 607 637
3 643 644 645
3 643 639 644
3 643 610 639
3 610 603 639
3 640 646 641
3 605 646 640
3 605 611 646
3 611 647 646
3 614 648 611
3 611 648 647
3 615 649 650
3 615 650 614
3 614 650 648
3 649 651 652
3 650 649 652
3 651 653 654
3 652 651 654
3 645 654 653
3 643 645 653
3 643 653 618
3 643 618 617
3 610 643 617
3 615 620 649
3 622 649 620
3 651 649 622
3 624 651 622
3 653 651 624
3 618 653 624
3 655 656 657
3 655 658 659
3 657 658 655
3 659 629 628
3 659 658 629
3 658 660 629
3 630 629 661
3 629 660 661
3 631 630 662
3 630 661 662
3 662 632 631
3 663 632 662
3 664 665 666
3 664 667 668
3 666 667 664
3 656 668 667
3 655 668 656
3 655 634 668
3 655 635 634
3 636 635 655
3 659 636 655
3 628 636 659
3 669 638 632
3 669 632 670
3 670 632 663
3 638 669 639
3 664 671 665
3 668 641 664
3 668 642 641
3 664 641 671
3 672 673 641
3 671 641 673
3 672 674 675
3 672 675 673
3 668 634 642
3 674 676 677
3 675 674 677
3 676 678 679
3 677 676 679
3 678 680 681
3 679 678 681
3 680 682 683
3 681 680 683
3 670 683 682
3 669 670 682
3 669 682 645
3 669 645 644
3 639 669 644
3 641 646 672
3 647 672 646
3 674 672 647
3 648 674 647
3 676 674 648
3 650 676 648
3 678 676 650
3 652 678 650
3 680 678 652
3 654 680 652
3 682 680 654
3 645 682 654
3 684 685 686
3 684 687 688
3 686 687 684
3 688 657 656
3 688 687 657
3 687 689 657
3 658 657 690
3 657 689 690
3 660 658 691
3 658 690 691
3 661 660 692
3 660 691 692
3 693 692 694
3 693 662 692
3 662 661 692
3 662 693 663
3 695 696 697
3 685 695 697
3 684 695 685
3 684 665 695
3 684 666 665
3 667 666 684
3 688 667 684
3 656 667 688
3 698 699 700
3 694 699 698
3 694 698 693
3 693 698 701
3 663 701 670
3 693 701 663
3 695 702 696
3 665 702 695
3 665 671 702
3 671 703 702
3 673 704 671
3 671 704 703
3 675 705 673
3 673 705 704
3 677 706 675
3 675 706 705
3 679 707 677
3 677 707 706
3 700 681 698
3 700 707 681
3 707 679 681
3 683 698 681
3 701 698 683
3 670 701 683
3 686 708 709
3 685 708 686
3 687 686 710
3 686 709 710
3 689 687 711
3 687 710 711
3 690 689 712
3 689 711 712
3 713 712 714
3 713 691 712
3 691 690 712
3 691 715 692
3 713 715 691
3 692 715 694
3 697 696 716
3 697 716 717
3 697 717 685
3 685 717 708
3 718 713 714
3 719 718 714
3 699 718 700
3 699 715 718
3 715 713 718
3 694 715 699
3 696 702 716
3 716 720 717
3 716 702 720
3 702 703 720
3 704 721 703
3 703 721 720
3 705 722 704
3 704 722 721
3 706 723 705
3 705 723 722
3 719 707 718
3 719 723 707
3 723 706 707
3 700 718 707
3 709 708 724
3 709 725 710
3 724 725 709
3 710 726 711
3 725 726 710
3 711 727 712
3 726 727 711
3 712 727 714
3 724 717 728
3 708 717 724
3 725 724 729
3 729 724 728
3 726 725 730
3 730 725 729
3 727 726 731
3 731 726 730
3 714 731 719
3 727 731 714
3 717 720 728
3 721 728 720
3 729 728 721
3 722 729 721
3 730 729 722
3 723 730 722
3 731 730 723
3 719 731 723
