# Supplementary material for: Subcortical shape biomarkers reveal limbic and basal ganglia damage in anti-LGI1 encephalitis
Source: Front Immunol. 2025 Jul 4;16:1623577. doi: 10.3389/fimmu.2025.1623577 (PMC12270846; doi:10.3389/fimmu.2025.1623577)
Supplement: Supplementary file 1 [file DataSheet1.zip › raw data/wmN04-L_Pall_first.vtk]

# vtk DataFile Version 3.0
this file was written using fslvtkio
ASCII
DATASET POLYDATA
POINTS 642 float
113.47 126.413 71.3993
102.403 126.312 70.6819
107.705 118.703 71.6115
117.568 115.098 72.1547
112.904 121.964 77.9211
114.148 120.538 66.9623
106.386 121.119 65.8547
107.177 122.88 77.2835
106.955 131.812 75.262
112.617 113.586 76.5118
112.501 112.813 68.5345
107.141 129.585 67.2577
106.078 127.578 77.8453
110.182 127.671 77.7195
110.195 122.156 80.1192
110.106 118.085 77.7926
113.899 116.625 79.3444
106.261 125.383 66.4109
110.408 120.643 66.2887
110.916 125.408 67.1297
109.543 116.763 66.8223
114.544 115.594 67.155
115.624 117.717 75.6086
113.29 124.755 74.8991
116.316 120.839 71.7279
117.147 117.083 68.4654
114.627 124.104 68.2276
104.02 125.816 74.8463
107.503 120.655 74.5245
104.084 122.325 70.9584
102.545 123.998 66.6536
106.255 119.617 68.4146
110.52 129.359 68.9431
110.037 130.163 73.2428
105.347 133.148 70.0624
102.924 129.197 68.315
102.757 130.434 72.9216
117.336 110.878 69.2496
112.89 111.298 72.3697
116.525 111.687 75.4569
109.379 114.867 70.1716
109.883 115.472 74.224
108.247 127.902 78.427
110.217 125.162 79.5724
108.013 125.071 79.3493
111.954 122.18 79.647
111.532 124.916 77.983
108.743 130.137 76.8581
106.346 129.885 76.6702
106.067 125.018 78.0536
108.381 122.544 78.9477
109.953 120.067 79.2863
112.175 119.508 80.3528
111.758 117.057 79.4047
113.487 119.368 78.7282
108.672 120.583 77.4861
111.157 115.777 77.2498
113.284 114.704 78.3717
108.411 123.267 65.9794
110.583 123.011 66.5104
108.668 125.329 66.8197
112.488 122.961 66.8764
112.318 120.498 66.6464
108.442 120.967 65.879
106.341 123.353 65.6359
106.893 127.3 67.2469
109.141 127.551 67.1599
112.001 116.234 66.7711
112.377 118.125 66.4533
109.991 118.645 66.2242
114.27 118.094 66.7514
113.657 114.061 67.7952
111.121 114.843 67.7769
107.936 119.091 66.4409
114.835 121.377 75.3727
115.101 122.763 73.5179
116.172 119.533 73.9026
115.017 123.688 71.5704
113.488 125.694 73.1936
113.072 123.467 76.4693
114.379 119.886 76.8487
116.723 116.327 74.0298
117.085 118.054 72.0615
117.015 119.122 69.9941
115.739 122.505 69.8929
116.201 120.716 68.3286
114.009 125.287 69.8062
117.669 116.118 70.239
115.874 118.94 67.3106
114.585 122.422 67.2699
105.678 123.316 74.6049
105.647 121.767 73.0296
104.266 123.93 72.9419
105.883 120.698 71.3563
107.364 119.627 73.0819
107.467 121.901 75.7975
105.347 124.316 76.287
103.307 126.051 72.6891
103.07 124.192 70.834
102.946 122.88 68.8593
105.066 121.007 69.5408
103.883 121.608 67.3812
107.06 119.124 70.0436
102.038 125.016 68.68
104.347 122.665 65.8439
106.011 120.161 66.9386
110.09 130.254 70.9697
107.984 132.482 71.8792
107.797 131.677 69.3427
106.042 133.051 72.9834
108.781 131.527 74.5758
111.913 128.434 72.3562
112.286 128.035 70.1451
109.007 129.779 67.6903
105.9 131.8 67.7375
103.599 132.077 68.1992
103.523 132.619 71.6291
101.621 130.399 70.235
104.702 131.354 74.3472
105.054 129.439 67.6268
101.915 127.69 69.4684
102.094 128.353 72.0245
115.047 109.408 70.5352
115.014 110.012 74.1124
117.704 110.161 72.346
114.545 112.142 76.4977
112.59 112.244 74.6289
112.579 111.601 70.1028
114.803 111.593 68.7593
117.962 112.827 70.8002
117.183 113.33 73.6534
109.679 114.863 72.1475
111.071 113.012 73.3814
110.918 112.617 71.18
111.126 114.548 75.4421
108.817 117.093 72.8918
108.601 116.818 70.8905
110.629 113.709 69.1369
111.641 126.344 76.2269
110.168 129.125 75.5356
111.871 127.684 74.2187
112.714 126.815 68.4655
111.061 127.724 67.4102
113.013 124.803 67.2429
115.23 113.921 77.802
114.714 117.012 77.4377
116.221 114.624 75.7437
117.652 113.866 68.848
116.052 116.275 67.3918
116.003 113.109 67.9985
104.375 129.273 75.4945
104.624 126.655 76.6341
103.022 128.06 74.0783
102.833 126.346 67.6756
104.401 124.678 66.0149
104.668 127.264 67.4552
108.676 118.215 74.315
108.834 119.484 76.0337
109.892 116.974 75.8783
109.214 115.699 68.3385
107.825 118.036 67.6207
108.151 117.298 69.3304
109.216 126.666 79.1589
109.101 125.222 79.5223
108.116 126.548 79.06
109.094 123.794 79.7453
110.074 123.806 79.8943
110.155 126.538 78.8279
109.341 127.819 78.3658
107.147 127.697 78.3621
107.11 126.368 78.7704
111.036 123.768 79.7087
110.946 125.171 78.9169
111.621 123.699 78.9093
110.827 126.316 77.9977
111.082 122.313 80.0932
112.357 122.231 78.7796
112.158 123.429 78.0729
108.487 129.03 77.7779
107.233 128.93 77.7275
107.569 130.046 76.9726
106.174 128.743 77.3648
109.451 128.915 77.3962
107.886 131.177 76.3038
106.66 130.96 76.1359
106.969 125.149 78.8327
108.117 123.783 79.2752
107.176 123.853 78.5962
109.227 122.456 79.6276
106.16 126.249 78.2136
106.597 123.825 77.813
107.701 122.757 78.1705
110.962 119.729 80.1073
111.938 118.223 80.1342
110.866 118.554 79.59
112.842 116.823 79.8011
113.059 118.073 80.0262
111.204 120.831 80.3967
109.983 121.065 79.8741
110.137 118.911 78.7283
110.869 117.612 78.7746
112.933 119.487 79.7509
112.021 121.049 80.1822
112.747 120.909 79.1309
113.721 118.11 79.215
113.206 120.716 78.3171
109.111 121.342 79.1555
109.307 120.211 78.3959
108.408 121.51 78.1881
109.477 119.333 77.7542
107.93 121.837 77.3918
111.326 116.438 78.3489
112.428 115.904 79.0986
112.13 115.32 78.0186
113.612 115.504 79.1182
110.632 116.95 77.6841
111.922 114.713 77.0663
112.831 114.176 77.5042
109.516 123.162 66.2514
109.669 124.262 66.5618
108.532 124.348 66.3288
109.81 125.284 66.9284
110.639 124.231 66.811
110.411 121.894 66.289
109.432 122.079 66.0477
107.427 124.431 66.085
107.549 125.277 66.5744
111.506 123.036 66.686
111.383 121.747 66.516
112.363 121.722 66.7368
111.331 120.609 66.483
111.654 124.211 67.0138
113.289 121.725 66.9485
113.245 120.508 66.773
108.469 122.135 65.8671
107.374 123.403 65.792
107.443 122.165 65.6871
106.344 124.461 65.846
109.422 120.966 66.055
107.415 121.062 65.761
106.478 122.154 65.6388
107.785 126.273 67.0249
108.94 126.355 67.1571
108.02 127.454 67.1928
110.001 126.419 67.1226
106.664 126.222 66.9407
107.067 128.435 67.2534
108.176 128.589 67.1443
112.188 117.139 66.5079
111.161 118.416 66.2862
110.946 117.373 66.3552
110.252 119.645 66.2175
111.396 119.371 66.3376
113.399 116.857 66.6377
113.247 115.953 66.9199
110.74 116.516 66.6722
109.844 117.6 66.3791
112.251 119.395 66.5171
113.343 118.044 66.5551
113.281 119.339 66.6049
114.377 116.813 66.8226
114.159 119.37 66.7771
112.884 115.179 67.2576
111.542 115.519 67.1381
112.369 114.456 67.7068
110.391 115.797 67.1578
114.132 114.806 67.4135
113.071 113.381 68.095
111.851 113.85 68.1444
108.993 118.79 66.2923
109.274 119.873 66.0673
108.153 119.954 66.0479
108.828 117.933 66.6211
107.14 120.121 66.0569
115.003 122.148 74.4701
115.704 121.196 73.6769
115.511 120.466 74.6315
116.228 120.346 72.9145
115.759 121.721 72.7344
114.254 123.638 74.2877
114.242 123.03 75.098
115.269 119.638 75.4988
115.852 118.786 74.8207
115.084 123.177 72.5517
114.293 124.206 73.3932
114.328 124.669 72.4718
113.474 125.157 74.057
115.68 122.204 71.713
114.279 125.024 71.4984
113.564 126.016 72.2703
114.006 122.458 75.9005
114.591 120.633 76.119
113.784 121.787 76.719
115.033 118.764 76.2244
113.29 123.997 75.6352
112.928 122.807 77.2636
113.624 120.962 77.3951
116.407 118.008 74.0566
116.627 118.885 73.0034
116.907 117.364 73.1474
116.701 119.487 71.9603
116.172 117.046 74.8571
117.193 115.834 73.1085
117.359 116.623 72.1764
116.428 120.863 69.9937
116.045 121.689 69.0728
116.73 119.986 69.1472
115.597 122.384 68.2985
115.291 123.212 68.97
116.079 121.618 70.7833
116.72 120.087 70.8219
117.135 118.268 69.1515
116.79 119.017 68.3892
114.992 123.887 69.7714
115.448 123.023 70.7747
114.639 124.492 70.6255
114.34 124.648 69.0191
113.821 125.791 70.6642
117.077 118.706 71.0766
117.355 117.684 70.0961
117.441 117.171 71.1691
117.447 116.649 69.2799
117.678 115.667 71.2688
116.121 119.834 67.7607
115.555 121.615 67.7124
115.276 120.719 67.3307
114.821 123.226 67.6741
116.666 118.106 67.8103
114.997 119.766 67.0751
114.315 121.517 67.1058
105.753 122.416 73.8288
104.84 122.747 73.0177
104.964 123.626 73.8273
104.121 123.024 72.1272
104.754 122.129 72.1067
106.543 121.398 73.9061
106.564 122.127 74.4867
104.792 124.468 74.6525
104.255 124.806 73.886
105.646 121.228 72.2376
106.529 120.796 73.1487
106.614 120.275 72.2973
107.328 120.185 73.838
104.96 121.567 71.2295
106.848 119.803 71.4534
107.445 119.225 72.2822
106.605 122.643 75.2054
105.484 123.836 75.3974
106.43 123.227 76.0495
104.616 125.028 75.5244
107.457 121.398 75.0703
107.331 122.424 76.5292
106.288 123.67 76.886
103.821 125.019 72.8707
103.653 124.022 71.9429
103.277 125.132 71.7186
103.555 123.2 71.0259
103.69 125.915 73.8358
102.867 126.229 71.6297
102.717 125.275 70.6925
103.942 121.855 69.3144
104.404 121.253 68.5439
103.291 122.229 68.1097
104.978 120.753 67.8532
105.556 120.417 68.7706
104.531 121.682 70.242
103.571 122.553 69.9159
102.393 123.295 67.7257
102.962 122.686 66.9465
106.059 120.161 69.6833
105.458 120.894 70.5084
106.523 119.946 70.6143
106.627 119.357 69.228
107.427 118.976 70.8741
103.098 123.434 69.988
102.35 123.827 68.7746
102.477 124.527 69.8392
102.066 124.433 67.6431
102.177 125.606 69.727
103.892 122.118 66.4923
104.859 120.985 66.9954
104.965 121.369 66.1954
105.997 119.951 67.6909
103.343 123.309 66.1599
105.499 121.857 65.7988
106.149 120.501 66.3076
108.922 131.382 71.329
107.842 132.191 70.5328
108.965 131.071 70.2034
106.673 132.656 69.6567
106.817 133.021 70.9651
109.044 131.438 72.4826
109.935 130.463 72.0618
110.068 130.005 69.8485
109.07 130.638 69.17
107.212 133.014 72.4417
108.458 132.077 73.2526
107.547 132.64 73.9049
109.383 130.984 73.7696
105.771 133.21 71.5636
106.441 132.449 74.2136
107.995 131.89 75.1247
111.019 129.473 71.6603
111.128 129.239 70.4667
111.998 128.412 71.1957
111.353 128.767 69.5562
110.936 129.419 72.7287
112.77 127.446 71.936
112.936 127.257 70.8196
108.301 130.847 68.4107
106.899 131.937 68.5231
107.398 130.88 67.6658
105.571 132.685 68.7181
109.661 129.768 68.3407
108.183 129.696 67.3878
106.528 130.557 67.3877
103.297 132.657 69.8693
102.416 131.906 70.6801
102.447 131.714 69.3129
102.031 130.709 71.4743
102.86 131.635 72.1251
104.386 133.101 70.8584
104.321 132.842 68.9279
103.031 130.778 68.4134
102.05 130.216 69.0577
103.929 132.092 72.9461
104.781 132.945 72.3073
105.237 132.348 73.7378
103.616 131.058 73.5213
105.821 131.606 74.955
104.822 132.183 67.736
104.163 130.87 67.8363
105.464 130.646 67.458
103.902 129.6 67.9935
106.126 129.439 67.3732
101.54 129.165 69.6946
101.62 129.469 71.2765
101.817 128.11 70.6818
102.203 129.552 72.4506
102.208 128.627 68.7663
102.037 126.89 70.112
102.332 127.288 71.4192
115.152 109.267 72.4052
116.581 109.284 73.5001
116.664 109.017 71.433
117.161 110.519 73.9987
116.139 110.238 74.9117
114.019 110.257 73.0569
113.997 109.94 71.6539
116.454 109.658 69.8514
117.729 109.938 70.6183
114.874 110.865 75.456
113.829 111.022 74.3404
113.67 112.034 75.5175
112.934 111.526 73.5238
115.658 111.494 76.1212
113.43 112.94 76.5374
112.406 113.021 75.4878
113.739 110.48 70.411
115.009 110.299 69.4064
113.563 111.579 69.3831
116.09 110.863 68.8939
112.897 111.104 71.2019
112.334 112.188 69.2069
113.6 112.305 68.6311
117.991 111.296 71.4256
117.483 111.646 73.1158
117.7 113.092 72.2915
117.001 112.205 74.4434
118.008 111.448 70.0825
117.805 114.026 71.4803
117.362 114.341 72.9765
110.288 113.857 72.7301
111.003 112.613 72.2842
110.236 113.715 71.6877
111.883 111.763 71.7138
111.927 111.98 72.9623
110.403 114.21 73.737
109.812 114.992 73.171
109.615 114.657 71.1655
110.113 113.731 70.751
111.82 112.479 73.981
111.033 113.76 74.3174
111.714 113.367 75.0214
110.5 114.872 74.7867
111.839 114.121 76.0901
109.238 115.925 72.5601
109.14 115.76 71.5101
108.726 116.911 71.8657
108.991 115.722 70.6159
109.367 116.183 73.5243
108.276 117.941 72.2159
108.227 117.843 71.2485
110.69 113.144 70.1697
111.651 111.886 70.6707
111.431 112.531 69.6354
109.981 114.165 69.7375
111.472 113.231 68.7265
110.883 127.734 75.9591
111.014 128.432 74.8727
111.795 126.978 75.2105
111.006 128.99 73.7572
110.18 129.692 74.4038
110.198 128.458 76.6748
110.871 127.025 76.9871
112.478 125.623 75.5521
112.604 126.252 74.6363
109.53 130.354 75.0159
109.525 129.644 76.3006
108.841 130.991 75.8334
111.571 125.714 77.1205
112.385 124.858 76.2568
112.254 124.183 77.1903
112.7 126.614 73.7885
111.89 128.165 73.3039
112.764 127.055 72.8127
111.976 127.447 67.84
112.048 126.301 67.2704
112.983 125.91 67.6826
111.985 125.173 67.1594
111.069 126.531 67.1967
110.876 128.72 68.0301
111.713 128.185 68.6997
113.66 125.465 68.3289
113.93 124.634 67.5881
110.175 127.547 67.2172
110.111 128.838 67.5091
109.194 128.724 67.1891
112.47 127.491 69.296
113.405 126.016 69.1247
113.191 126.667 70.0604
113.857 123.661 67.1859
112.701 123.932 67.0077
113.532 122.698 67.0392
115.134 115.488 77.7225
115.533 115.824 76.6284
115.814 114.139 76.7608
115.897 116.191 75.7161
115.218 117.283 76.5296
114.353 116.81 78.4365
114.605 115.235 78.6303
115.888 112.669 76.7343
116.42 113.093 75.6495
114.573 118.43 77.0948
114.097 118.153 78.1528
113.876 119.615 77.7347
114.237 114.346 78.36
114.946 112.838 77.2989
113.676 113.508 77.3937
116.732 113.738 74.7636
116.46 115.508 74.9426
116.978 114.873 73.9617
116.96 114.897 68.0106
116.2 114.562 67.6026
117.044 113.207 68.2282
115.281 114.424 67.5515
115.348 115.915 67.2312
116.701 116.551 67.8619
117.444 115.476 68.6184
117.762 112.227 69.0392
116.753 111.81 68.4488
115.173 117.198 67.0145
116.052 117.67 67.3119
115.035 118.57 67.0298
117.736 115.222 69.4422
117.887 113.307 69.7518
117.919 114.66 70.5735
115.582 112.193 68.3103
114.74 113.67 67.818
114.163 112.862 68.2613
104.394 127.996 76.219
103.781 127.436 75.4163
103.595 128.742 74.8529
103.493 126.926 74.4995
104.191 126.236 75.764
105.286 127.079 77.3554
105.206 128.412 76.7824
103.514 129.991 74.2286
102.777 129.256 73.5937
104.785 125.343 76.4298
105.293 125.886 77.4564
105.651 124.588 77.1962
105.35 129.481 76.2075
104.477 130.364 74.8937
105.586 130.65 75.5928
102.554 128.193 73.0913
103.212 126.808 73.548
102.722 127.071 72.3796
103.544 125.55 66.8199
104.528 125.901 66.8612
103.706 126.86 67.4984
105.445 126.241 66.9552
105.303 125.109 66.1887
103.426 124.394 66.1954
102.625 125.141 67.0281
102.98 127.747 68.125
103.814 128.271 67.8586
105.454 124.051 65.7849
104.308 123.621 65.8369
105.489 122.824 65.6896
102.264 125.646 68.0409
102.377 127.14 68.5244
102.062 126.276 69.1552
104.85 128.333 67.6416
105.84 127.088 67.3296
106.03 128.287 67.3982
108.729 118.862 75.1334
109.417 118.213 76.0036
109.327 117.58 74.9857
110.001 117.481 76.8909
109.426 118.788 76.9284
108.228 120.048 75.1962
108.047 119.428 74.4566
109.293 116.878 74.232
109.842 116.301 74.9632
108.79 120.036 76.7823
108.157 120.71 75.7761
108.054 121.324 76.6161
107.978 118.955 73.7141
108.76 117.637 73.572
108.101 118.48 72.8324
110.356 115.749 75.4729
110.445 116.405 76.5337
111.1 115.182 76.287
108.515 116.83 67.9714
107.935 117.775 68.4747
108.546 116.402 68.8879
107.239 118.486 68.8546
106.966 118.77 68.0279
108.646 117.356 67.1851
109.351 116.183 67.4963
109.251 115.264 69.2303
108.734 116.018 69.7961
106.833 119.155 67.3927
107.849 118.491 67.0002
106.945 119.56 66.5986
110.083 115.293 67.8775
109.907 114.754 68.7872
110.874 114.268 68.3715
108.419 117.014 70.0977
107.599 118.324 69.6093
107.979 118.115 70.4806
POLYGONS 1280  5120
3 164 162 163
3 163 44 164
3 162 43 163
3 164 42 162
3 166 165 163
3 163 43 166
3 165 44 163
3 166 14 165
3 168 167 162
3 162 42 168
3 167 43 162
3 168 13 167
3 170 169 164
3 164 44 170
3 169 42 164
3 170 12 169
3 173 171 172
3 172 46 173
3 171 43 172
3 173 45 171
3 167 174 172
3 172 43 167
3 174 46 172
3 167 13 174
3 175 166 171
3 171 45 175
3 166 43 171
3 175 14 166
3 177 176 173
3 173 46 177
3 176 45 173
3 177 4 176
3 180 178 179
3 179 48 180
3 178 42 179
3 180 47 178
3 169 181 179
3 179 42 169
3 181 48 179
3 169 12 181
3 182 168 178
3 178 47 182
3 168 42 178
3 182 13 168
3 184 183 180
3 180 48 184
3 183 47 180
3 184 8 183
3 187 185 186
3 186 50 187
3 185 44 186
3 187 49 185
3 165 188 186
3 186 44 165
3 188 50 186
3 165 14 188
3 189 170 185
3 185 49 189
3 170 44 185
3 189 12 170
3 191 190 187
3 187 50 191
3 190 49 187
3 191 7 190
3 194 192 193
3 193 53 194
3 192 52 193
3 194 51 192
3 196 195 193
3 193 52 196
3 195 53 193
3 196 16 195
3 198 197 192
3 192 51 198
3 197 52 192
3 198 14 197
3 200 199 194
3 194 53 200
3 199 51 194
3 200 15 199
3 203 201 202
3 202 45 203
3 201 52 202
3 203 54 201
3 197 175 202
3 202 52 197
3 175 45 202
3 197 14 175
3 204 196 201
3 201 54 204
3 196 52 201
3 204 16 196
3 176 205 203
3 203 45 176
3 205 54 203
3 176 4 205
3 208 206 207
3 207 55 208
3 206 51 207
3 208 50 206
3 199 209 207
3 207 51 199
3 209 55 207
3 199 15 209
3 188 198 206
3 206 50 188
3 198 51 206
3 188 14 198
3 210 191 208
3 208 55 210
3 191 50 208
3 210 7 191
3 213 211 212
3 212 57 213
3 211 53 212
3 213 56 211
3 195 214 212
3 212 53 195
3 214 57 212
3 195 16 214
3 215 200 211
3 211 56 215
3 200 53 211
3 215 15 200
3 217 216 213
3 213 57 217
3 216 56 213
3 217 9 216
3 220 218 219
3 219 60 220
3 218 59 219
3 220 58 218
3 222 221 219
3 219 59 222
3 221 60 219
3 222 19 221
3 224 223 218
3 218 58 224
3 223 59 218
3 224 18 223
3 226 225 220
3 220 60 226
3 225 58 220
3 226 17 225
3 229 227 228
3 228 62 229
3 227 59 228
3 229 61 227
3 223 230 228
3 228 59 223
3 230 62 228
3 223 18 230
3 231 222 227
3 227 61 231
3 222 59 227
3 231 19 222
3 233 232 229
3 229 62 233
3 232 61 229
3 233 5 232
3 236 234 235
3 235 64 236
3 234 58 235
3 236 63 234
3 225 237 235
3 235 58 225
3 237 64 235
3 225 17 237
3 238 224 234
3 234 63 238
3 224 58 234
3 238 18 224
3 240 239 236
3 236 64 240
3 239 63 236
3 240 6 239
3 243 241 242
3 242 66 243
3 241 60 242
3 243 65 241
3 221 244 242
3 242 60 221
3 244 66 242
3 221 19 244
3 245 226 241
3 241 65 245
3 226 60 241
3 245 17 226
3 247 246 243
3 243 66 247
3 246 65 243
3 247 11 246
3 250 248 249
3 249 69 250
3 248 68 249
3 250 67 248
3 252 251 249
3 249 68 252
3 251 69 249
3 252 18 251
3 254 253 248
3 248 67 254
3 253 68 248
3 254 21 253
3 256 255 250
3 250 69 256
3 255 67 250
3 256 20 255
3 259 257 258
3 258 70 259
3 257 68 258
3 259 62 257
3 253 260 258
3 258 68 253
3 260 70 258
3 253 21 260
3 230 252 257
3 257 62 230
3 252 68 257
3 230 18 252
3 261 233 259
3 259 70 261
3 233 62 259
3 261 5 233
3 264 262 263
3 263 72 264
3 262 67 263
3 264 71 262
3 255 265 263
3 263 67 255
3 265 72 263
3 255 20 265
3 266 254 262
3 262 71 266
3 254 67 262
3 266 21 254
3 268 267 264
3 264 72 268
3 267 71 264
3 268 10 267
3 271 269 270
3 270 63 271
3 269 69 270
3 271 73 269
3 251 238 270
3 270 69 251
3 238 63 270
3 251 18 238
3 272 256 269
3 269 73 272
3 256 69 269
3 272 20 256
3 239 273 271
3 271 63 239
3 273 73 271
3 239 6 273
3 276 274 275
3 275 76 276
3 274 75 275
3 276 74 274
3 278 277 275
3 275 75 278
3 277 76 275
3 278 24 277
3 280 279 274
3 274 74 280
3 279 75 274
3 280 23 279
3 282 281 276
3 276 76 282
3 281 74 276
3 282 22 281
3 285 283 284
3 284 78 285
3 283 75 284
3 285 77 283
3 279 286 284
3 284 75 279
3 286 78 284
3 279 23 286
3 287 278 283
3 283 77 287
3 278 75 283
3 287 24 278
3 289 288 285
3 285 78 289
3 288 77 285
3 289 0 288
3 292 290 291
3 291 80 292
3 290 74 291
3 292 79 290
3 281 293 291
3 291 74 281
3 293 80 291
3 281 22 293
3 294 280 290
3 290 79 294
3 280 74 290
3 294 23 280
3 296 295 292
3 292 80 296
3 295 79 292
3 296 4 295
3 299 297 298
3 298 82 299
3 297 76 298
3 299 81 297
3 277 300 298
3 298 76 277
3 300 82 298
3 277 24 300
3 301 282 297
3 297 81 301
3 282 76 297
3 301 22 282
3 303 302 299
3 299 82 303
3 302 81 299
3 303 3 302
3 306 304 305
3 305 85 306
3 304 84 305
3 306 83 304
3 308 307 305
3 305 84 308
3 307 85 305
3 308 26 307
3 310 309 304
3 304 83 310
3 309 84 304
3 310 24 309
3 312 311 306
3 306 85 312
3 311 83 306
3 312 25 311
3 315 313 314
3 314 77 315
3 313 84 314
3 315 86 313
3 309 287 314
3 314 84 309
3 287 77 314
3 309 24 287
3 316 308 313
3 313 86 316
3 308 84 313
3 316 26 308
3 288 317 315
3 315 77 288
3 317 86 315
3 288 0 317
3 320 318 319
3 319 87 320
3 318 83 319
3 320 82 318
3 311 321 319
3 319 83 311
3 321 87 319
3 311 25 321
3 300 310 318
3 318 82 300
3 310 83 318
3 300 24 310
3 322 303 320
3 320 87 322
3 303 82 320
3 322 3 303
3 325 323 324
3 324 89 325
3 323 85 324
3 325 88 323
3 307 326 324
3 324 85 307
3 326 89 324
3 307 26 326
3 327 312 323
3 323 88 327
3 312 85 323
3 327 25 312
3 329 328 325
3 325 89 329
3 328 88 325
3 329 5 328
3 332 330 331
3 331 92 332
3 330 91 331
3 332 90 330
3 334 333 331
3 331 91 334
3 333 92 331
3 334 29 333
3 336 335 330
3 330 90 336
3 335 91 330
3 336 28 335
3 338 337 332
3 332 92 338
3 337 90 332
3 338 27 337
3 341 339 340
3 340 94 341
3 339 91 340
3 341 93 339
3 335 342 340
3 340 91 335
3 342 94 340
3 335 28 342
3 343 334 339
3 339 93 343
3 334 91 339
3 343 29 334
3 345 344 341
3 341 94 345
3 344 93 341
3 345 2 344
3 348 346 347
3 347 96 348
3 346 90 347
3 348 95 346
3 337 349 347
3 347 90 337
3 349 96 347
3 337 27 349
3 350 336 346
3 346 95 350
3 336 90 346
3 350 28 336
3 352 351 348
3 348 96 352
3 351 95 348
3 352 7 351
3 355 353 354
3 354 98 355
3 353 92 354
3 355 97 353
3 333 356 354
3 354 92 333
3 356 98 354
3 333 29 356
3 357 338 353
3 353 97 357
3 338 92 353
3 357 27 338
3 359 358 355
3 355 98 359
3 358 97 355
3 359 1 358
3 362 360 361
3 361 101 362
3 360 100 361
3 362 99 360
3 364 363 361
3 361 100 364
3 363 101 361
3 364 31 363
3 366 365 360
3 360 99 366
3 365 100 360
3 366 29 365
3 368 367 362
3 362 101 368
3 367 99 362
3 368 30 367
3 371 369 370
3 370 93 371
3 369 100 370
3 371 102 369
3 365 343 370
3 370 100 365
3 343 93 370
3 365 29 343
3 372 364 369
3 369 102 372
3 364 100 369
3 372 31 364
3 344 373 371
3 371 93 344
3 373 102 371
3 344 2 373
3 376 374 375
3 375 103 376
3 374 99 375
3 376 98 374
3 367 377 375
3 375 99 367
3 377 103 375
3 367 30 377
3 356 366 374
3 374 98 356
3 366 99 374
3 356 29 366
3 378 359 376
3 376 103 378
3 359 98 376
3 378 1 359
3 381 379 380
3 380 105 381
3 379 101 380
3 381 104 379
3 363 382 380
3 380 101 363
3 382 105 380
3 363 31 382
3 383 368 379
3 379 104 383
3 368 101 379
3 383 30 368
3 385 384 381
3 381 105 385
3 384 104 381
3 385 6 384
3 388 386 387
3 387 108 388
3 386 107 387
3 388 106 386
3 390 389 387
3 387 107 390
3 389 108 387
3 390 34 389
3 392 391 386
3 386 106 392
3 391 107 386
3 392 33 391
3 394 393 388
3 388 108 394
3 393 106 388
3 394 32 393
3 397 395 396
3 396 110 397
3 395 107 396
3 397 109 395
3 391 398 396
3 396 107 391
3 398 110 396
3 391 33 398
3 399 390 395
3 395 109 399
3 390 107 395
3 399 34 390
3 401 400 397
3 397 110 401
3 400 109 397
3 401 8 400
3 404 402 403
3 403 112 404
3 402 106 403
3 404 111 402
3 393 405 403
3 403 106 393
3 405 112 403
3 393 32 405
3 406 392 402
3 402 111 406
3 392 106 402
3 406 33 392
3 408 407 404
3 404 112 408
3 407 111 404
3 408 0 407
3 411 409 410
3 410 114 411
3 409 108 410
3 411 113 409
3 389 412 410
3 410 108 389
3 412 114 410
3 389 34 412
3 413 394 409
3 409 113 413
3 394 108 409
3 413 32 394
3 415 414 411
3 411 114 415
3 414 113 411
3 415 11 414
3 418 416 417
3 417 117 418
3 416 116 417
3 418 115 416
3 420 419 417
3 417 116 420
3 419 117 417
3 420 36 419
3 422 421 416
3 416 115 422
3 421 116 416
3 422 34 421
3 424 423 418
3 418 117 424
3 423 115 418
3 424 35 423
3 427 425 426
3 426 109 427
3 425 116 426
3 427 118 425
3 421 399 426
3 426 116 421
3 399 109 426
3 421 34 399
3 428 420 425
3 425 118 428
3 420 116 425
3 428 36 420
3 400 429 427
3 427 109 400
3 429 118 427
3 400 8 429
3 432 430 431
3 431 119 432
3 430 115 431
3 432 114 430
3 423 433 431
3 431 115 423
3 433 119 431
3 423 35 433
3 412 422 430
3 430 114 412
3 422 115 430
3 412 34 422
3 434 415 432
3 432 119 434
3 415 114 432
3 434 11 415
3 437 435 436
3 436 121 437
3 435 117 436
3 437 120 435
3 419 438 436
3 436 117 419
3 438 121 436
3 419 36 438
3 439 424 435
3 435 120 439
3 424 117 435
3 439 35 424
3 441 440 437
3 437 121 441
3 440 120 437
3 441 1 440
3 444 442 443
3 443 124 444
3 442 123 443
3 444 122 442
3 446 445 443
3 443 123 446
3 445 124 443
3 446 39 445
3 448 447 442
3 442 122 448
3 447 123 442
3 448 38 447
3 450 449 444
3 444 124 450
3 449 122 444
3 450 37 449
3 453 451 452
3 452 126 453
3 451 123 452
3 453 125 451
3 447 454 452
3 452 123 447
3 454 126 452
3 447 38 454
3 455 446 451
3 451 125 455
3 446 123 451
3 455 39 446
3 457 456 453
3 453 126 457
3 456 125 453
3 457 9 456
3 460 458 459
3 459 128 460
3 458 122 459
3 460 127 458
3 449 461 459
3 459 122 449
3 461 128 459
3 449 37 461
3 462 448 458
3 458 127 462
3 448 122 458
3 462 38 448
3 464 463 460
3 460 128 464
3 463 127 460
3 464 10 463
3 467 465 466
3 466 130 467
3 465 124 466
3 467 129 465
3 445 468 466
3 466 124 445
3 468 130 466
3 445 39 468
3 469 450 465
3 465 129 469
3 450 124 465
3 469 37 450
3 471 470 467
3 467 130 471
3 470 129 467
3 471 3 470
3 474 472 473
3 473 133 474
3 472 132 473
3 474 131 472
3 476 475 473
3 473 132 476
3 475 133 473
3 476 38 475
3 478 477 472
3 472 131 478
3 477 132 472
3 478 41 477
3 480 479 474
3 474 133 480
3 479 131 474
3 480 40 479
3 483 481 482
3 482 134 483
3 481 132 482
3 483 126 481
3 477 484 482
3 482 132 477
3 484 134 482
3 477 41 484
3 454 476 481
3 481 126 454
3 476 132 481
3 454 38 476
3 485 457 483
3 483 134 485
3 457 126 483
3 485 9 457
3 488 486 487
3 487 136 488
3 486 131 487
3 488 135 486
3 479 489 487
3 487 131 479
3 489 136 487
3 479 40 489
3 490 478 486
3 486 135 490
3 478 131 486
3 490 41 478
3 492 491 488
3 488 136 492
3 491 135 488
3 492 2 491
3 495 493 494
3 494 127 495
3 493 133 494
3 495 137 493
3 475 462 494
3 494 133 475
3 462 127 494
3 475 38 462
3 496 480 493
3 493 137 496
3 480 133 493
3 496 40 480
3 463 497 495
3 495 127 463
3 497 137 495
3 463 10 497
3 500 498 499
3 499 140 500
3 498 139 499
3 500 138 498
3 502 501 499
3 499 139 502
3 501 140 499
3 502 33 501
3 504 503 498
3 498 138 504
3 503 139 498
3 504 13 503
3 506 505 500
3 500 140 506
3 505 138 500
3 506 23 505
3 509 507 508
3 508 47 509
3 507 139 508
3 509 110 507
3 503 182 508
3 508 139 503
3 182 47 508
3 503 13 182
3 398 502 507
3 507 110 398
3 502 139 507
3 398 33 502
3 183 401 509
3 509 47 183
3 401 110 509
3 183 8 401
3 512 510 511
3 511 79 512
3 510 138 511
3 512 46 510
3 505 294 511
3 511 138 505
3 294 79 511
3 505 23 294
3 174 504 510
3 510 46 174
3 504 138 510
3 174 13 504
3 295 177 512
3 512 79 295
3 177 46 512
3 295 4 177
3 515 513 514
3 514 111 515
3 513 140 514
3 515 78 513
3 501 406 514
3 514 140 501
3 406 111 514
3 501 33 406
3 286 506 513
3 513 78 286
3 506 140 513
3 286 23 506
3 407 289 515
3 515 111 407
3 289 78 515
3 407 0 289
3 518 516 517
3 517 143 518
3 516 142 517
3 518 141 516
3 520 519 517
3 517 142 520
3 519 143 517
3 520 19 519
3 522 521 516
3 516 141 522
3 521 142 516
3 522 32 521
3 524 523 518
3 518 143 524
3 523 141 518
3 524 26 523
3 527 525 526
3 526 113 527
3 525 142 526
3 527 66 525
3 521 413 526
3 526 142 521
3 413 113 526
3 521 32 413
3 244 520 525
3 525 66 244
3 520 142 525
3 244 19 520
3 414 247 527
3 527 113 414
3 247 66 527
3 414 11 247
3 530 528 529
3 529 86 530
3 528 141 529
3 530 112 528
3 523 316 529
3 529 141 523
3 316 86 529
3 523 26 316
3 405 522 528
3 528 112 405
3 522 141 528
3 405 32 522
3 317 408 530
3 530 86 317
3 408 112 530
3 317 0 408
3 533 531 532
3 532 61 533
3 531 143 532
3 533 89 531
3 519 231 532
3 532 143 519
3 231 61 532
3 519 19 231
3 326 524 531
3 531 89 326
3 524 143 531
3 326 26 524
3 232 329 533
3 533 61 232
3 329 89 533
3 232 5 329
3 536 534 535
3 535 146 536
3 534 145 535
3 536 144 534
3 538 537 535
3 535 145 538
3 537 146 535
3 538 22 537
3 540 539 534
3 534 144 540
3 539 145 534
3 540 16 539
3 542 541 536
3 536 146 542
3 541 144 536
3 542 39 541
3 545 543 544
3 544 54 545
3 543 145 544
3 545 80 543
3 539 204 544
3 544 145 539
3 204 54 544
3 539 16 204
3 293 538 543
3 543 80 293
3 538 145 543
3 293 22 538
3 205 296 545
3 545 54 205
3 296 80 545
3 205 4 296
3 548 546 547
3 547 125 548
3 546 144 547
3 548 57 546
3 541 455 547
3 547 144 541
3 455 125 547
3 541 39 455
3 214 540 546
3 546 57 214
3 540 144 546
3 214 16 540
3 456 217 548
3 548 125 456
3 217 57 548
3 456 9 217
3 551 549 550
3 550 81 551
3 549 146 550
3 551 130 549
3 537 301 550
3 550 146 537
3 301 81 550
3 537 22 301
3 468 542 549
3 549 130 468
3 542 146 549
3 468 39 542
3 302 471 551
3 551 81 302
3 471 130 551
3 302 3 471
3 554 552 553
3 553 149 554
3 552 148 553
3 554 147 552
3 556 555 553
3 553 148 556
3 555 149 553
3 556 21 555
3 558 557 552
3 552 147 558
3 557 148 552
3 558 25 557
3 560 559 554
3 554 149 560
3 559 147 554
3 560 37 559
3 563 561 562
3 562 88 563
3 561 148 562
3 563 70 561
3 557 327 562
3 562 148 557
3 327 88 562
3 557 25 327
3 260 556 561
3 561 70 260
3 556 148 561
3 260 21 556
3 328 261 563
3 563 88 328
3 261 70 563
3 328 5 261
3 566 564 565
3 565 129 566
3 564 147 565
3 566 87 564
3 559 469 565
3 565 147 559
3 469 129 565
3 559 37 469
3 321 558 564
3 564 87 321
3 558 147 564
3 321 25 558
3 470 322 566
3 566 129 470
3 322 87 566
3 470 3 322
3 569 567 568
3 568 71 569
3 567 149 568
3 569 128 567
3 555 266 568
3 568 149 555
3 266 71 568
3 555 21 266
3 461 560 567
3 567 128 461
3 560 149 567
3 461 37 560
3 267 464 569
3 569 71 267
3 464 128 569
3 267 10 464
3 572 570 571
3 571 152 572
3 570 151 571
3 572 150 570
3 574 573 571
3 571 151 574
3 573 152 571
3 574 27 573
3 576 575 570
3 570 150 576
3 575 151 570
3 576 12 575
3 578 577 572
3 572 152 578
3 577 150 572
3 578 36 577
3 581 579 580
3 580 49 581
3 579 151 580
3 581 96 579
3 575 189 580
3 580 151 575
3 189 49 580
3 575 12 189
3 349 574 579
3 579 96 349
3 574 151 579
3 349 27 574
3 190 352 581
3 581 49 190
3 352 96 581
3 190 7 352
3 584 582 583
3 583 118 584
3 582 150 583
3 584 48 582
3 577 428 583
3 583 150 577
3 428 118 583
3 577 36 428
3 181 576 582
3 582 48 181
3 576 150 582
3 181 12 576
3 429 184 584
3 584 118 429
3 184 48 584
3 429 8 184
3 587 585 586
3 586 97 587
3 585 152 586
3 587 121 585
3 573 357 586
3 586 152 573
3 357 97 586
3 573 27 357
3 438 578 585
3 585 121 438
3 578 152 585
3 438 36 578
3 358 441 587
3 587 97 358
3 441 121 587
3 358 1 441
3 590 588 589
3 589 155 590
3 588 154 589
3 590 153 588
3 592 591 589
3 589 154 592
3 591 155 589
3 592 17 591
3 594 593 588
3 588 153 594
3 593 154 588
3 594 30 593
3 596 595 590
3 590 155 596
3 595 153 590
3 596 35 595
3 599 597 598
3 598 104 599
3 597 154 598
3 599 64 597
3 593 383 598
3 598 154 593
3 383 104 598
3 593 30 383
3 237 592 597
3 597 64 237
3 592 154 597
3 237 17 592
3 384 240 599
3 599 104 384
3 240 64 599
3 384 6 240
3 602 600 601
3 601 120 602
3 600 153 601
3 602 103 600
3 595 439 601
3 601 153 595
3 439 120 601
3 595 35 439
3 377 594 600
3 600 103 377
3 594 153 600
3 377 30 594
3 440 378 602
3 602 120 440
3 378 103 602
3 440 1 378
3 605 603 604
3 604 65 605
3 603 155 604
3 605 119 603
3 591 245 604
3 604 155 591
3 245 65 604
3 591 17 245
3 433 596 603
3 603 119 433
3 596 155 603
3 433 35 596
3 246 434 605
3 605 65 246
3 434 119 605
3 246 11 434
3 608 606 607
3 607 158 608
3 606 157 607
3 608 156 606
3 610 609 607
3 607 157 610
3 609 158 607
3 610 15 609
3 612 611 606
3 606 156 612
3 611 157 606
3 612 28 611
3 614 613 608
3 608 158 614
3 613 156 608
3 614 41 613
3 617 615 616
3 616 95 617
3 615 157 616
3 617 55 615
3 611 350 616
3 616 157 611
3 350 95 616
3 611 28 350
3 209 610 615
3 615 55 209
3 610 157 615
3 209 15 610
3 351 210 617
3 617 95 351
3 210 55 617
3 351 7 210
3 620 618 619
3 619 135 620
3 618 156 619
3 620 94 618
3 613 490 619
3 619 156 613
3 490 135 619
3 613 41 490
3 342 612 618
3 618 94 342
3 612 156 618
3 342 28 612
3 491 345 620
3 620 135 491
3 345 94 620
3 491 2 345
3 623 621 622
3 622 56 623
3 621 158 622
3 623 134 621
3 609 215 622
3 622 158 609
3 215 56 622
3 609 15 215
3 484 614 621
3 621 134 484
3 614 158 621
3 484 41 614
3 216 485 623
3 623 56 216
3 485 134 623
3 216 9 485
3 626 624 625
3 625 161 626
3 624 160 625
3 626 159 624
3 628 627 625
3 625 160 628
3 627 161 625
3 628 31 627
3 630 629 624
3 624 159 630
3 629 160 624
3 630 20 629
3 632 631 626
3 626 161 632
3 631 159 626
3 632 40 631
3 635 633 634
3 634 73 635
3 633 160 634
3 635 105 633
3 629 272 634
3 634 160 629
3 272 73 634
3 629 20 272
3 382 628 633
3 633 105 382
3 628 160 633
3 382 31 628
3 273 385 635
3 635 73 273
3 385 105 635
3 273 6 385
3 638 636 637
3 637 137 638
3 636 159 637
3 638 72 636
3 631 496 637
3 637 159 631
3 496 137 637
3 631 40 496
3 265 630 636
3 636 72 265
3 630 159 636
3 265 20 630
3 497 268 638
3 638 137 497
3 268 72 638
3 497 10 268
3 641 639 640
3 640 102 641
3 639 161 640
3 641 136 639
3 627 372 640
3 640 161 627
3 372 102 640
3 627 31 372
3 489 632 639
3 639 136 489
3 632 161 639
3 489 40 632
3 373 492 641
3 641 102 373
3 492 136 641
3 373 2 492
