# Supplementary material for: Subcortical shape biomarkers reveal limbic and basal ganglia damage in anti-LGI1 encephalitis
Source: Front Immunol. 2025 Jul 4;16:1623577. doi: 10.3389/fimmu.2025.1623577 (PMC12270846; doi:10.3389/fimmu.2025.1623577)
Supplement: Supplementary file 1 [file DataSheet1.zip › raw data/wmN04-L_Puta_first.vtk]

# vtk DataFile Version 3.0
this file was written using fslvtkio
ASCII
DATASET POLYDATA
POINTS 642 float
119.828 133.976 71.5271
107.992 134.666 72.8431
115.278 121.649 74.8328
122.728 115.361 71.6035
120.311 123.215 81.9501
117.862 128.096 64.7035
109.686 130.129 64.998
113.047 124.524 84.6292
114.443 140.114 79.9324
117.704 107.337 80.6776
118.843 112.723 66.3947
110.078 142.811 63.3151
113.607 132.577 84.5331
118.038 132.445 82.15
117.563 123.213 87.2344
115.231 115.85 84.8164
119.724 113.898 82.5845
105.551 135.287 60.6527
113.308 129.634 63.633
113.479 136.612 62.0711
117.28 121.363 67.1156
120.279 117.332 63.7253
121.778 118.186 77.3515
120.438 129.221 77.0876
121.923 124.648 71.8669
122.215 120.262 66.9493
119.126 132.433 66.719
110.48 130.67 79.8034
113.058 121.238 79.9227
111.754 129.036 73.9028
105.545 133.085 67.0209
114.063 126.407 69.8652
115.694 140.928 67.5364
117.204 139.233 75.0861
111.679 145.154 71.3375
106.72 139.869 67.1166
110.79 138.383 76.2319
123.415 110.482 65.7604
118.652 107.535 72.502
121.519 108.181 76.0498
117.752 116.561 71.5766
115.998 113.647 77.6033
116.25 133.118 84.6204
118.006 128.079 85.2167
115.588 128.291 86.6001
119.203 123.271 84.6574
119.34 127.936 82.2801
116.546 136.709 81.4515
113.816 136.786 82.6845
112.942 128.551 85.09
114.807 123.665 87.1049
116.058 119.081 87.3227
118.649 118.651 85.4459
117.818 114.15 85.2186
120.015 118.561 82.571
114.04 120.279 85.0564
116.89 111.657 82.652
119.349 109.468 82.5346
109.005 132.738 60.6749
112.748 132.859 61.6987
109.772 136.253 60.7329
115.722 132.48 63.1689
115.803 128.569 63.8701
111.193 129.993 63.805
105.982 131.429 61.6625
107.785 139.148 61.6556
111.819 139.96 62.1345
118.467 118.906 65.1658
117.228 123.838 65.1727
115.597 125.809 65.8928
118.761 123.135 65.059
119.303 114.457 63.3149
118.007 116.38 66.4382
113.944 126.981 66.6116
121.391 123.593 77.4725
121.326 126.602 74.6522
122.19 121.479 74.7959
120.856 129.488 71.8055
120.266 131.751 74.4204
120.459 126.377 79.6541
120.996 120.43 79.8411
122.399 116.613 74.5598
122.68 120.072 71.7246
122.213 122.865 69.2806
120.85 128.303 69.3735
120.724 126.472 67.3693
119.74 133.603 68.8406
122.468 117.368 69.0413
120.186 124.315 66.0157
118.543 130.27 65.3201
111.329 125.97 80.0087
112.301 125.07 77.358
110.646 129.183 76.9491
113.584 125.467 74.4786
113.998 121.383 77.1869
112.607 122.797 82.4416
111.604 127.722 82.5413
109.384 132.867 76.4561
109.795 132.05 73.2714
109.447 131.613 70.29
112.751 128.356 71.4475
109.736 130.542 68.2737
115.151 124.118 72.3645
106.482 134.228 69.7622
106.731 131.286 65.3579
111.988 128.574 67.5157
116.673 140.935 71.3882
114.938 143.649 73.5584
113.957 144.41 68.893
113.026 143.198 76.1409
116.094 140.182 77.6148
118.804 136.715 73.2218
118.255 137.762 69.5652
113.211 142.695 64.9176
110.562 145.233 66.752
109.145 143.037 69.0961
110.918 142.013 73.6371
108.902 139.909 71.2595
112.181 139.609 78.6327
107.557 142.087 64.7702
107.118 137.412 70.1911
109.026 136.663 74.3895
121.604 106.924 68.7162
120.651 104.61 74.4523
122.709 108.68 71.3355
119.877 106.136 79.5104
117.772 106.917 76.7614
119.323 110.144 69.0627
121.094 110.86 64.6435
122.889 112.544 69.2911
122.451 111.973 73.7015
116.918 114.577 74.3573
117.219 110.2 75.1563
118.159 111.737 71.8768
116.99 110.705 79.2066
115.448 117.558 76.2057
116.615 119.28 73.3028
118.275 114.448 69.0104
119.367 131.294 79.5595
117.805 136.059 78.6775
119.106 134.42 76.3434
117.705 137.058 66.5703
114.984 139.104 64.2508
116.659 134.926 64.1764
120.875 110.641 79.475
120.928 115.549 79.9594
121.98 113.114 76.8797
122.648 114.81 66.1922
120.799 118.992 65.4345
122.409 113.472 62.1103
111.706 135.925 80.9623
111.675 131.903 82.2679
110.123 134.854 78.3775
105.123 136.344 66.826
103.926 133.173 63.3187
105.303 138.142 63.39
114.237 117.411 78.8642
113.887 118.314 82.4044
115.364 114.53 81.1437
117.818 118.893 68.9656
115.794 124.526 68.4903
116.658 121.592 70.8342
117.236 130.665 85.0834
116.976 128.371 86.2525
116.014 130.836 85.9536
116.68 125.898 87.1799
117.819 125.755 86.4054
118.065 130.408 83.863
117.307 132.669 83.5834
114.909 132.929 85.075
114.594 130.611 85.9169
118.689 125.726 85.0994
118.691 128.114 83.7498
119.345 125.714 83.6219
118.744 130.259 82.4354
118.404 123.345 85.955
119.825 123.38 83.2745
119.871 125.578 82.1974
116.544 134.986 83.2065
115.053 135.081 84.0416
115.316 136.889 82.5547
113.689 134.746 83.7111
117.297 134.591 81.8348
115.563 138.587 80.9489
114.135 138.63 81.5365
114.174 128.451 86.1892
115.268 125.966 86.9714
113.958 126.304 86.2201
116.17 123.595 87.6242
113.339 130.484 85.0733
112.926 126.446 85.0912
113.831 124.168 85.9368
117.599 118.764 86.8046
118.233 116.45 85.6157
116.958 116.553 86.8043
118.904 114.084 84.0914
119.123 116.283 84.1372
118.162 120.916 86.4735
116.83 121.14 87.4493
115.461 117.296 86.3996
116.411 114.948 85.5394
119.533 118.561 84.0972
118.901 120.991 85.101
119.683 121.03 83.6665
119.942 116.208 82.8132
120.101 120.944 82.2152
115.355 121.471 87.4241
114.917 119.674 86.3481
114.119 121.966 86.2983
114.662 118.047 85.158
113.428 122.446 84.9868
117.18 112.706 84.3102
118.62 111.874 84.0547
117.903 110.208 83.2025
119.548 111.74 82.7021
116.093 113.816 83.7695
117.455 109.33 81.6633
118.445 107.595 82.2719
111.065 132.779 61.0206
111.362 134.578 60.9715
109.277 134.449 60.4404
111.695 136.421 61.198
112.997 134.752 61.6428
112.571 131.015 62.1249
110.828 131.214 61.6132
107.106 134.057 60.2493
107.683 135.881 60.3755
114.258 132.823 62.3047
114.101 130.835 62.5234
115.532 130.57 63.1102
114.564 129.082 63.67
114.535 134.638 62.5113
116.797 130.259 63.7312
116.909 128.235 64.2381
109.501 131.005 61.6595
107.25 132.233 60.673
108.242 130.795 62.0028
105.275 133.311 60.7629
112.15 129.866 63.6202
110.409 130.091 64.2916
107.972 130.715 63.3407
108.71 137.679 60.9284
110.817 138.106 61.0621
109.849 139.606 61.5991
112.559 138.273 61.9369
106.644 137.197 61.0736
108.881 140.989 62.3202
110.81 141.407 62.4432
118.044 121.444 65.4875
116.304 125.137 65.5861
117.369 122.507 66.2377
114.254 127.846 64.599
115.398 127.072 64.6988
118.802 120.474 64.8475
119.263 117.972 64.2828
117.876 120.04 66.1652
116.764 123.15 66.6634
116.216 126.658 64.6695
117.925 123.392 65.024
117.268 126.13 64.7687
119.325 120.307 64.8903
118.243 125.767 64.9193
118.731 116.54 63.9126
118.256 117.423 65.5434
118.23 115.255 64.7454
117.923 118.587 66.7492
119.979 115.818 62.581
118.916 113.457 64.8792
118.118 114.416 66.2563
114.945 126.229 66.2589
113.376 128.155 64.7645
112.595 128.426 65.2331
115.927 124.536 67.153
111.786 128.829 65.7705
121.479 125.119 76.0852
121.909 124.108 74.7574
121.81 122.504 76.1245
122.095 123.141 73.4406
121.709 125.477 73.3607
120.914 127.623 76.0126
120.937 126.261 77.2902
121.672 120.963 77.4541
122.035 119.924 76.1564
121.099 127.948 73.2527
120.867 129.078 74.6448
120.708 130.427 73.2361
120.499 130.435 75.791
121.415 126.978 71.9306
120.243 131.685 71.7032
120.074 132.849 72.9887
121.125 125.004 78.6188
121.282 122.002 78.7044
120.973 123.517 79.8567
121.446 119.273 78.6083
120.381 127.793 78.3207
120.423 124.879 80.8999
120.594 121.879 80.8958
122.299 119.01 74.7826
122.398 120.789 73.3408
122.539 118.481 73.2268
122.3 122.293 71.9723
122.059 117.269 76.046
122.594 116.205 73.0079
122.635 117.802 71.6609
121.734 125.595 69.4172
120.688 127.448 68.3708
121.644 124.625 68.2491
119.922 129.376 67.1971
120.091 130.217 68.0612
121.54 126.416 70.5648
122.117 123.833 70.5712
122.239 121.794 68.0804
121.565 123.418 67.3174
120.276 130.881 69.1128
120.888 128.797 70.6109
120.374 131.323 70.3338
119.487 132.948 67.768
119.8 133.788 70.1999
122.482 121.494 70.4876
122.695 120.233 69.064
122.821 118.968 70.2603
122.519 118.756 67.9343
122.582 116.477 70.3686
120.603 125.381 66.6063
119.775 128.537 66.3084
119.474 127.3 65.7837
118.831 131.386 66.0257
121.351 122.404 66.4145
119.006 126.255 65.4175
118.283 129.158 64.8712
111.643 125.497 78.5956
111.572 127.279 77.1674
110.985 127.647 78.5204
111.295 128.845 75.5162
112.074 127.058 75.8391
112.539 123.251 78.7303
112.133 123.797 79.9208
110.883 128.328 79.804
110.348 129.724 78.464
112.968 125.277 75.9493
113.127 123.194 77.3754
113.868 123.48 75.9998
113.37 121.235 78.5772
112.616 127.205 74.3871
114.545 123.734 74.6233
114.642 121.609 75.8846
111.958 124.419 81.2466
111.364 126.879 81.2426
112.031 125.341 82.5502
111.091 129.152 81.0952
112.799 122.064 81.0922
112.736 123.623 83.6396
112.251 126.204 83.8029
109.868 130.975 76.7893
110.423 130.519 75.2244
109.713 132.217 74.9369
110.801 130.604 73.6097
109.956 131.773 78.1814
108.89 133.812 74.5822
108.768 133.316 73.0551
111.493 130.303 70.954
111.75 129.527 69.805
109.674 131.171 69.1829
111.924 128.822 68.9858
113.181 127.639 70.3466
112.252 128.885 72.6194
110.912 130.603 72.0294
107.475 132.295 68.6602
107.399 131.739 67.5105
113.822 126.359 71.7386
113.169 127.04 73.0015
114.34 125.118 73.221
114.722 125.278 71.0879
115.39 122.931 73.6804
109.716 131.931 71.6811
107.672 132.694 69.9751
108.28 133.128 71.4105
105.936 133.59 68.4025
107.282 134.488 71.2808
108.034 131.058 66.7868
110.561 129.631 67.7482
109.341 130.278 66.3982
113.091 127.624 68.6981
105.685 132.121 66.0275
108.317 130.694 65.0387
110.82 129.367 66.2583
115.744 142.529 72.2584
114.458 144.269 71.2302
115.345 142.939 70.293
112.897 145.427 70.0543
113.523 144.999 72.5675
116.111 141.634 74.2333
116.871 140.395 73.2445
116.047 141.305 69.4769
114.887 142.785 68.2919
114.168 143.781 74.964
115.564 142.018 75.6358
114.828 142.248 77.0542
116.508 139.969 76.1322
112.535 144.245 73.6797
113.762 141.62 78.0393
115.357 140.277 78.9449
117.662 138.921 72.3814
117.408 139.521 70.3808
118.566 137.465 71.3819
116.994 139.668 68.6759
117.95 138.038 74.1202
119.413 135.291 72.3519
119.211 135.864 70.5564
113.684 143.636 66.8052
112.569 145.211 67.6995
112.082 144.359 65.5381
111.044 145.453 68.9474
114.581 141.95 66.3138
111.725 142.983 63.7408
110.21 144.231 64.6878
110.282 142.633 71.2973
110.054 140.865 72.5047
108.997 141.436 70.2949
109.864 139.373 73.6758
110.781 140.173 74.7171
111.262 143.657 72.4325
110.396 144.237 70.1487
107.948 141.63 68.1754
107.691 140.162 69.1427
111.756 140.827 75.8785
111.959 142.696 74.7566
112.554 141.411 77.0906
111.431 139.142 77.303
113.19 140.049 79.5341
109.511 144.357 67.9541
108.144 142.921 66.9496
108.855 143.992 65.7229
107 141.109 66.073
108.585 142.637 63.7788
107.989 138.756 70.6666
109.026 138.389 72.9553
108.148 137.148 72.2617
109.871 137.756 75.0939
106.823 138.732 68.5597
107.487 136.027 71.6654
108.465 135.558 73.6774
121.493 105.336 71.3391
122.158 106.453 72.6292
122.764 107.293 69.9352
122.207 108.123 73.7361
121.46 106.148 75.2378
119.58 105.54 72.9769
120.131 106.745 70.7263
123.037 108.308 67.0246
123.143 109.401 68.5831
120.388 105.019 77.075
118.683 105.077 75.5771
118.32 105.282 78.3906
118.209 106.786 74.5131
120.719 107.023 77.7514
118.445 105.759 80.8626
117.567 107.179 78.9627
120.338 108.246 68.8477
121.562 108.71 66.5217
120.328 110.049 67.0537
122.605 110.057 64.4247
119.202 108.622 70.7174
119.141 111.587 67.5997
119.749 111.671 65.5486
122.759 110.616 70.3478
122.578 110.224 72.6649
122.731 112.467 71.5949
122.209 109.871 74.7395
123.111 111.267 67.769
122.803 114.068 70.4574
122.78 113.853 72.7563
117.017 112.371 74.6483
117.675 110.732 73.4525
117.544 113.085 73.1525
118.44 109.528 72.1383
117.83 108.598 73.9388
116.682 112.013 76.2811
116.339 113.879 75.8231
117.403 115.333 72.9452
117.935 114.052 71.8266
117.403 108.484 75.8177
116.964 110.564 77.0789
117.232 108.806 77.9446
116.536 112.172 78.2753
117.288 109.07 79.9524
116.206 115.982 75.3735
116.831 116.804 73.9006
116.185 118.22 74.7538
117.255 117.793 72.5688
115.583 115.457 76.8995
115.473 119.622 75.5773
115.974 120.512 74.1763
118.323 113.165 70.5306
118.628 110.726 70.5232
118.665 112.271 69.004
118.087 115.304 70.4526
118.381 113.595 67.5907
118.608 133.651 79.2104
118.506 135.286 77.5485
119.173 132.762 77.9066
118.209 136.831 75.8366
117.544 137.699 76.9113
117.972 134.277 80.4209
118.798 132.018 80.8629
119.928 130.501 78.2165
119.781 131.843 76.8178
116.98 138.214 78.0682
117.22 136.354 80.0432
116.291 138.425 79.5437
119.384 129.74 81.0045
119.934 128.965 79.5203
119.94 127.325 80.8949
119.789 133.037 75.4264
118.883 135.655 74.8273
119.643 134.303 73.8906
116.351 138.093 65.4501
115.917 137.009 64.0139
117.442 135.954 65.1906
115.15 135.97 63.034
114.36 137.884 63.0195
115.426 140.098 65.7852
116.709 139.087 66.9879
118.466 134.834 66.4419
118.009 133.847 65.3658
113.575 139.554 63.0686
114.077 140.943 64.632
112.591 141.324 63.3697
117.949 137.696 68.0131
118.863 135.429 67.5976
119.071 135.828 69.0312
117.75 132.594 64.6404
116.153 133.727 63.6208
117.324 131.357 64.0941
120.945 113.097 79.8968
121.527 114.376 78.4979
121.416 111.789 78.1641
121.879 115.509 77.2634
121.506 116.696 78.5987
120.375 114.57 81.3547
120.373 112.215 81.107
121.347 109.155 77.8212
121.845 110.675 76.4162
120.999 117.861 79.8755
120.44 116.839 81.3792
120.492 119.322 81.1081
120.045 110.218 81.1654
120.545 108.561 79.4238
119.776 107.676 81.1685
122.185 112.337 75.3087
122.324 114.851 75.8324
122.663 114.322 74.2527
121.978 116.753 65.3688
121.785 116.07 63.7335
122.807 114.122 64.1894
121.627 115.627 62.1311
119.957 118.374 65.1658
121.529 119.915 66.0457
122.12 117.71 66.8446
123.095 112.461 65.8113
123.394 111.911 63.5013
119.854 121.125 65.2152
120.687 121.873 65.6899
119.375 123.874 65.4663
122.49 116.231 67.6767
122.821 113.503 67.5966
122.8 115.106 69.0713
121.742 111.801 62.7151
120.541 114.302 61.7645
119.835 112.847 63.9754
111.61 133.908 81.8323
110.799 133.394 80.4221
110.906 135.399 79.6587
110.199 132.835 79.1907
110.954 131.455 80.906
112.541 132.212 83.6278
112.571 134.375 82.9481
111.303 137.232 78.5981
110.46 136.683 77.2952
111.558 129.898 82.2443
112.284 130.319 83.7443
112.099 128.208 83.8535
112.667 136.424 81.859
111.938 137.872 79.6401
112.923 138.331 80.8251
109.642 135.905 76.3258
109.59 133.946 77.4325
109.065 134.802 75.5495
104.346 135.117 65.007
104.357 135.722 63.3288
105.022 137.03 64.956
105.085 136.666 61.8828
104.224 134.227 61.699
104.408 133.202 65.2079
104.97 134.642 66.9082
105.963 137.975 66.875
105.899 138.999 65.3169
104.379 131.791 62.0867
104.89 131.616 64.4724
106.639 130.943 63.7897
105.603 135.37 68.4299
106.09 137.117 68.5293
106.625 135.807 70.0634
106.439 140.116 64.2026
106.299 138.861 62.2104
107.397 140.922 62.9804
114.089 117.708 80.6508
114.59 116.363 81.8922
114.747 115.903 80.0474
115.254 115.106 83.0715
114.502 117.108 83.6691
113.413 119.569 81.0779
113.578 119.194 79.4773
115.036 115.547 78.3372
115.525 114.099 79.2827
113.9 119.16 83.7486
113.214 120.526 82.3222
113.185 121.369 83.7254
113.984 119.428 78.045
114.804 117.454 77.4598
114.747 119.574 76.7311
116.261 112.831 80.0173
116.05 113.225 82.0552
116.974 111.243 80.9496
116.963 121.614 68.7971
116.258 123.024 69.5584
117.214 120.196 70.0476
115.667 124.236 70.3487
114.898 125.58 69.1258
116.599 123.221 67.8365
117.524 120.216 67.8644
117.894 117.665 70.2683
117.41 118.986 71.3426
113.89 126.612 68.0293
114.893 125.534 67.5371
112.929 127.77 66.959
117.967 117.863 67.7899
118.178 116.566 69.1017
118.137 115.602 67.6288
116.686 120.382 72.0619
115.953 123.07 71.559
116.138 121.822 72.9213
POLYGONS 1280  5120
3 164 162 163
3 163 44 164
3 162 43 163
3 164 42 162
3 166 165 163
3 163 43 166
3 165 44 163
3 166 14 165
3 168 167 162
3 162 42 168
3 167 43 162
3 168 13 167
3 170 169 164
3 164 44 170
3 169 42 164
3 170 12 169
3 173 171 172
3 172 46 173
3 171 43 172
3 173 45 171
3 167 174 172
3 172 43 167
3 174 46 172
3 167 13 174
3 175 166 171
3 171 45 175
3 166 43 171
3 175 14 166
3 177 176 173
3 173 46 177
3 176 45 173
3 177 4 176
3 180 178 179
3 179 48 180
3 178 42 179
3 180 47 178
3 169 181 179
3 179 42 169
3 181 48 179
3 169 12 181
3 182 168 178
3 178 47 182
3 168 42 178
3 182 13 168
3 184 183 180
3 180 48 184
3 183 47 180
3 184 8 183
3 187 185 186
3 186 50 187
3 185 44 186
3 187 49 185
3 165 188 186
3 186 44 165
3 188 50 186
3 165 14 188
3 189 170 185
3 185 49 189
3 170 44 185
3 189 12 170
3 191 190 187
3 187 50 191
3 190 49 187
3 191 7 190
3 194 192 193
3 193 53 194
3 192 52 193
3 194 51 192
3 196 195 193
3 193 52 196
3 195 53 193
3 196 16 195
3 198 197 192
3 192 51 198
3 197 52 192
3 198 14 197
3 200 199 194
3 194 53 200
3 199 51 194
3 200 15 199
3 203 201 202
3 202 45 203
3 201 52 202
3 203 54 201
3 197 175 202
3 202 52 197
3 175 45 202
3 197 14 175
3 204 196 201
3 201 54 204
3 196 52 201
3 204 16 196
3 176 205 203
3 203 45 176
3 205 54 203
3 176 4 205
3 208 206 207
3 207 55 208
3 206 51 207
3 208 50 206
3 199 209 207
3 207 51 199
3 209 55 207
3 199 15 209
3 188 198 206
3 206 50 188
3 198 51 206
3 188 14 198
3 210 191 208
3 208 55 210
3 191 50 208
3 210 7 191
3 213 211 212
3 212 57 213
3 211 53 212
3 213 56 211
3 195 214 212
3 212 53 195
3 214 57 212
3 195 16 214
3 215 200 211
3 211 56 215
3 200 53 211
3 215 15 200
3 217 216 213
3 213 57 217
3 216 56 213
3 217 9 216
3 220 218 219
3 219 60 220
3 218 59 219
3 220 58 218
3 222 221 219
3 219 59 222
3 221 60 219
3 222 19 221
3 224 223 218
3 218 58 224
3 223 59 218
3 224 18 223
3 226 225 220
3 220 60 226
3 225 58 220
3 226 17 225
3 229 227 228
3 228 62 229
3 227 59 228
3 229 61 227
3 223 230 228
3 228 59 223
3 230 62 228
3 223 18 230
3 231 222 227
3 227 61 231
3 222 59 227
3 231 19 222
3 233 232 229
3 229 62 233
3 232 61 229
3 233 5 232
3 236 234 235
3 235 64 236
3 234 58 235
3 236 63 234
3 225 237 235
3 235 58 225
3 237 64 235
3 225 17 237
3 238 224 234
3 234 63 238
3 224 58 234
3 238 18 224
3 240 239 236
3 236 64 240
3 239 63 236
3 240 6 239
3 243 241 242
3 242 66 243
3 241 60 242
3 243 65 241
3 221 244 242
3 242 60 221
3 244 66 242
3 221 19 244
3 245 226 241
3 241 65 245
3 226 60 241
3 245 17 226
3 247 246 243
3 243 66 247
3 246 65 243
3 247 11 246
3 250 248 249
3 249 69 250
3 248 68 249
3 250 67 248
3 252 251 249
3 249 68 252
3 251 69 249
3 252 18 251
3 254 253 248
3 248 67 254
3 253 68 248
3 254 21 253
3 256 255 250
3 250 69 256
3 255 67 250
3 256 20 255
3 259 257 258
3 258 70 259
3 257 68 258
3 259 62 257
3 253 260 258
3 258 68 253
3 260 70 258
3 253 21 260
3 230 252 257
3 257 62 230
3 252 68 257
3 230 18 252
3 261 233 259
3 259 70 261
3 233 62 259
3 261 5 233
3 264 262 263
3 263 72 264
3 262 67 263
3 264 71 262
3 255 265 263
3 263 67 255
3 265 72 263
3 255 20 265
3 266 254 262
3 262 71 266
3 254 67 262
3 266 21 254
3 268 267 264
3 264 72 268
3 267 71 264
3 268 10 267
3 271 269 270
3 270 63 271
3 269 69 270
3 271 73 269
3 251 238 270
3 270 69 251
3 238 63 270
3 251 18 238
3 272 256 269
3 269 73 272
3 256 69 269
3 272 20 256
3 239 273 271
3 271 63 239
3 273 73 271
3 239 6 273
3 276 274 275
3 275 76 276
3 274 75 275
3 276 74 274
3 278 277 275
3 275 75 278
3 277 76 275
3 278 24 277
3 280 279 274
3 274 74 280
3 279 75 274
3 280 23 279
3 282 281 276
3 276 76 282
3 281 74 276
3 282 22 281
3 285 283 284
3 284 78 285
3 283 75 284
3 285 77 283
3 279 286 284
3 284 75 279
3 286 78 284
3 279 23 286
3 287 278 283
3 283 77 287
3 278 75 283
3 287 24 278
3 289 288 285
3 285 78 289
3 288 77 285
3 289 0 288
3 292 290 291
3 291 80 292
3 290 74 291
3 292 79 290
3 281 293 291
3 291 74 281
3 293 80 291
3 281 22 293
3 294 280 290
3 290 79 294
3 280 74 290
3 294 23 280
3 296 295 292
3 292 80 296
3 295 79 292
3 296 4 295
3 299 297 298
3 298 82 299
3 297 76 298
3 299 81 297
3 277 300 298
3 298 76 277
3 300 82 298
3 277 24 300
3 301 282 297
3 297 81 301
3 282 76 297
3 301 22 282
3 303 302 299
3 299 82 303
3 302 81 299
3 303 3 302
3 306 304 305
3 305 85 306
3 304 84 305
3 306 83 304
3 308 307 305
3 305 84 308
3 307 85 305
3 308 26 307
3 310 309 304
3 304 83 310
3 309 84 304
3 310 24 309
3 312 311 306
3 306 85 312
3 311 83 306
3 312 25 311
3 315 313 314
3 314 77 315
3 313 84 314
3 315 86 313
3 309 287 314
3 314 84 309
3 287 77 314
3 309 24 287
3 316 308 313
3 313 86 316
3 308 84 313
3 316 26 308
3 288 317 315
3 315 77 288
3 317 86 315
3 288 0 317
3 320 318 319
3 319 87 320
3 318 83 319
3 320 82 318
3 311 321 319
3 319 83 311
3 321 87 319
3 311 25 321
3 300 310 318
3 318 82 300
3 310 83 318
3 300 24 310
3 322 303 320
3 320 87 322
3 303 82 320
3 322 3 303
3 325 323 324
3 324 89 325
3 323 85 324
3 325 88 323
3 307 326 324
3 324 85 307
3 326 89 324
3 307 26 326
3 327 312 323
3 323 88 327
3 312 85 323
3 327 25 312
3 329 328 325
3 325 89 329
3 328 88 325
3 329 5 328
3 332 330 331
3 331 92 332
3 330 91 331
3 332 90 330
3 334 333 331
3 331 91 334
3 333 92 331
3 334 29 333
3 336 335 330
3 330 90 336
3 335 91 330
3 336 28 335
3 338 337 332
3 332 92 338
3 337 90 332
3 338 27 337
3 341 339 340
3 340 94 341
3 339 91 340
3 341 93 339
3 335 342 340
3 340 91 335
3 342 94 340
3 335 28 342
3 343 334 339
3 339 93 343
3 334 91 339
3 343 29 334
3 345 344 341
3 341 94 345
3 344 93 341
3 345 2 344
3 348 346 347
3 347 96 348
3 346 90 347
3 348 95 346
3 337 349 347
3 347 90 337
3 349 96 347
3 337 27 349
3 350 336 346
3 346 95 350
3 336 90 346
3 350 28 336
3 352 351 348
3 348 96 352
3 351 95 348
3 352 7 351
3 355 353 354
3 354 98 355
3 353 92 354
3 355 97 353
3 333 356 354
3 354 92 333
3 356 98 354
3 333 29 356
3 357 338 353
3 353 97 357
3 338 92 353
3 357 27 338
3 359 358 355
3 355 98 359
3 358 97 355
3 359 1 358
3 362 360 361
3 361 101 362
3 360 100 361
3 362 99 360
3 364 363 361
3 361 100 364
3 363 101 361
3 364 31 363
3 366 365 360
3 360 99 366
3 365 100 360
3 366 29 365
3 368 367 362
3 362 101 368
3 367 99 362
3 368 30 367
3 371 369 370
3 370 93 371
3 369 100 370
3 371 102 369
3 365 343 370
3 370 100 365
3 343 93 370
3 365 29 343
3 372 364 369
3 369 102 372
3 364 100 369
3 372 31 364
3 344 373 371
3 371 93 344
3 373 102 371
3 344 2 373
3 376 374 375
3 375 103 376
3 374 99 375
3 376 98 374
3 367 377 375
3 375 99 367
3 377 103 375
3 367 30 377
3 356 366 374
3 374 98 356
3 366 99 374
3 356 29 366
3 378 359 376
3 376 103 378
3 359 98 376
3 378 1 359
3 381 379 380
3 380 105 381
3 379 101 380
3 381 104 379
3 363 382 380
3 380 101 363
3 382 105 380
3 363 31 382
3 383 368 379
3 379 104 383
3 368 101 379
3 383 30 368
3 385 384 381
3 381 105 385
3 384 104 381
3 385 6 384
3 388 386 387
3 387 108 388
3 386 107 387
3 388 106 386
3 390 389 387
3 387 107 390
3 389 108 387
3 390 34 389
3 392 391 386
3 386 106 392
3 391 107 386
3 392 33 391
3 394 393 388
3 388 108 394
3 393 106 388
3 394 32 393
3 397 395 396
3 396 110 397
3 395 107 396
3 397 109 395
3 391 398 396
3 396 107 391
3 398 110 396
3 391 33 398
3 399 390 395
3 395 109 399
3 390 107 395
3 399 34 390
3 401 400 397
3 397 110 401
3 400 109 397
3 401 8 400
3 404 402 403
3 403 112 404
3 402 106 403
3 404 111 402
3 393 405 403
3 403 106 393
3 405 112 403
3 393 32 405
3 406 392 402
3 402 111 406
3 392 106 402
3 406 33 392
3 408 407 404
3 404 112 408
3 407 111 404
3 408 0 407
3 411 409 410
3 410 114 411
3 409 108 410
3 411 113 409
3 389 412 410
3 410 108 389
3 412 114 410
3 389 34 412
3 413 394 409
3 409 113 413
3 394 108 409
3 413 32 394
3 415 414 411
3 411 114 415
3 414 113 411
3 415 11 414
3 418 416 417
3 417 117 418
3 416 116 417
3 418 115 416
3 420 419 417
3 417 116 420
3 419 117 417
3 420 36 419
3 422 421 416
3 416 115 422
3 421 116 416
3 422 34 421
3 424 423 418
3 418 117 424
3 423 115 418
3 424 35 423
3 427 425 426
3 426 109 427
3 425 116 426
3 427 118 425
3 421 399 426
3 426 116 421
3 399 109 426
3 421 34 399
3 428 420 425
3 425 118 428
3 420 116 425
3 428 36 420
3 400 429 427
3 427 109 400
3 429 118 427
3 400 8 429
3 432 430 431
3 431 119 432
3 430 115 431
3 432 114 430
3 423 433 431
3 431 115 423
3 433 119 431
3 423 35 433
3 412 422 430
3 430 114 412
3 422 115 430
3 412 34 422
3 434 415 432
3 432 119 434
3 415 114 432
3 434 11 415
3 437 435 436
3 436 121 437
3 435 117 436
3 437 120 435
3 419 438 436
3 436 117 419
3 438 121 436
3 419 36 438
3 439 424 435
3 435 120 439
3 424 117 435
3 439 35 424
3 441 440 437
3 437 121 441
3 440 120 437
3 441 1 440
3 444 442 443
3 443 124 444
3 442 123 443
3 444 122 442
3 446 445 443
3 443 123 446
3 445 124 443
3 446 39 445
3 448 447 442
3 442 122 448
3 447 123 442
3 448 38 447
3 450 449 444
3 444 124 450
3 449 122 444
3 450 37 449
3 453 451 452
3 452 126 453
3 451 123 452
3 453 125 451
3 447 454 452
3 452 123 447
3 454 126 452
3 447 38 454
3 455 446 451
3 451 125 455
3 446 123 451
3 455 39 446
3 457 456 453
3 453 126 457
3 456 125 453
3 457 9 456
3 460 458 459
3 459 128 460
3 458 122 459
3 460 127 458
3 449 461 459
3 459 122 449
3 461 128 459
3 449 37 461
3 462 448 458
3 458 127 462
3 448 122 458
3 462 38 448
3 464 463 460
3 460 128 464
3 463 127 460
3 464 10 463
3 467 465 466
3 466 130 467
3 465 124 466
3 467 129 465
3 445 468 466
3 466 124 445
3 468 130 466
3 445 39 468
3 469 450 465
3 465 129 469
3 450 124 465
3 469 37 450
3 471 470 467
3 467 130 471
3 470 129 467
3 471 3 470
3 474 472 473
3 473 133 474
3 472 132 473
3 474 131 472
3 476 475 473
3 473 132 476
3 475 133 473
3 476 38 475
3 478 477 472
3 472 131 478
3 477 132 472
3 478 41 477
3 480 479 474
3 474 133 480
3 479 131 474
3 480 40 479
3 483 481 482
3 482 134 483
3 481 132 482
3 483 126 481
3 477 484 482
3 482 132 477
3 484 134 482
3 477 41 484
3 454 476 481
3 481 126 454
3 476 132 481
3 454 38 476
3 485 457 483
3 483 134 485
3 457 126 483
3 485 9 457
3 488 486 487
3 487 136 488
3 486 131 487
3 488 135 486
3 479 489 487
3 487 131 479
3 489 136 487
3 479 40 489
3 490 478 486
3 486 135 490
3 478 131 486
3 490 41 478
3 492 491 488
3 488 136 492
3 491 135 488
3 492 2 491
3 495 493 494
3 494 127 495
3 493 133 494
3 495 137 493
3 475 462 494
3 494 133 475
3 462 127 494
3 475 38 462
3 496 480 493
3 493 137 496
3 480 133 493
3 496 40 480
3 463 497 495
3 495 127 463
3 497 137 495
3 463 10 497
3 500 498 499
3 499 140 500
3 498 139 499
3 500 138 498
3 502 501 499
3 499 139 502
3 501 140 499
3 502 33 501
3 504 503 498
3 498 138 504
3 503 139 498
3 504 13 503
3 506 505 500
3 500 140 506
3 505 138 500
3 506 23 505
3 509 507 508
3 508 47 509
3 507 139 508
3 509 110 507
3 503 182 508
3 508 139 503
3 182 47 508
3 503 13 182
3 398 502 507
3 507 110 398
3 502 139 507
3 398 33 502
3 183 401 509
3 509 47 183
3 401 110 509
3 183 8 401
3 512 510 511
3 511 79 512
3 510 138 511
3 512 46 510
3 505 294 511
3 511 138 505
3 294 79 511
3 505 23 294
3 174 504 510
3 510 46 174
3 504 138 510
3 174 13 504
3 295 177 512
3 512 79 295
3 177 46 512
3 295 4 177
3 515 513 514
3 514 111 515
3 513 140 514
3 515 78 513
3 501 406 514
3 514 140 501
3 406 111 514
3 501 33 406
3 286 506 513
3 513 78 286
3 506 140 513
3 286 23 506
3 407 289 515
3 515 111 407
3 289 78 515
3 407 0 289
3 518 516 517
3 517 143 518
3 516 142 517
3 518 141 516
3 520 519 517
3 517 142 520
3 519 143 517
3 520 19 519
3 522 521 516
3 516 141 522
3 521 142 516
3 522 32 521
3 524 523 518
3 518 143 524
3 523 141 518
3 524 26 523
3 527 525 526
3 526 113 527
3 525 142 526
3 527 66 525
3 521 413 526
3 526 142 521
3 413 113 526
3 521 32 413
3 244 520 525
3 525 66 244
3 520 142 525
3 244 19 520
3 414 247 527
3 527 113 414
3 247 66 527
3 414 11 247
3 530 528 529
3 529 86 530
3 528 141 529
3 530 112 528
3 523 316 529
3 529 141 523
3 316 86 529
3 523 26 316
3 405 522 528
3 528 112 405
3 522 141 528
3 405 32 522
3 317 408 530
3 530 86 317
3 408 112 530
3 317 0 408
3 533 531 532
3 532 61 533
3 531 143 532
3 533 89 531
3 519 231 532
3 532 143 519
3 231 61 532
3 519 19 231
3 326 524 531
3 531 89 326
3 524 143 531
3 326 26 524
3 232 329 533
3 533 61 232
3 329 89 533
3 232 5 329
3 536 534 535
3 535 146 536
3 534 145 535
3 536 144 534
3 538 537 535
3 535 145 538
3 537 146 535
3 538 22 537
3 540 539 534
3 534 144 540
3 539 145 534
3 540 16 539
3 542 541 536
3 536 146 542
3 541 144 536
3 542 39 541
3 545 543 544
3 544 54 545
3 543 145 544
3 545 80 543
3 539 204 544
3 544 145 539
3 204 54 544
3 539 16 204
3 293 538 543
3 543 80 293
3 538 145 543
3 293 22 538
3 205 296 545
3 545 54 205
3 296 80 545
3 205 4 296
3 548 546 547
3 547 125 548
3 546 144 547
3 548 57 546
3 541 455 547
3 547 144 541
3 455 125 547
3 541 39 455
3 214 540 546
3 546 57 214
3 540 144 546
3 214 16 540
3 456 217 548
3 548 125 456
3 217 57 548
3 456 9 217
3 551 549 550
3 550 81 551
3 549 146 550
3 551 130 549
3 537 301 550
3 550 146 537
3 301 81 550
3 537 22 301
3 468 542 549
3 549 130 468
3 542 146 549
3 468 39 542
3 302 471 551
3 551 81 302
3 471 130 551
3 302 3 471
3 554 552 553
3 553 149 554
3 552 148 553
3 554 147 552
3 556 555 553
3 553 148 556
3 555 149 553
3 556 21 555
3 558 557 552
3 552 147 558
3 557 148 552
3 558 25 557
3 560 559 554
3 554 149 560
3 559 147 554
3 560 37 559
3 563 561 562
3 562 88 563
3 561 148 562
3 563 70 561
3 557 327 562
3 562 148 557
3 327 88 562
3 557 25 327
3 260 556 561
3 561 70 260
3 556 148 561
3 260 21 556
3 328 261 563
3 563 88 328
3 261 70 563
3 328 5 261
3 566 564 565
3 565 129 566
3 564 147 565
3 566 87 564
3 559 469 565
3 565 147 559
3 469 129 565
3 559 37 469
3 321 558 564
3 564 87 321
3 558 147 564
3 321 25 558
3 470 322 566
3 566 129 470
3 322 87 566
3 470 3 322
3 569 567 568
3 568 71 569
3 567 149 568
3 569 128 567
3 555 266 568
3 568 149 555
3 266 71 568
3 555 21 266
3 461 560 567
3 567 128 461
3 560 149 567
3 461 37 560
3 267 464 569
3 569 71 267
3 464 128 569
3 267 10 464
3 572 570 571
3 571 152 572
3 570 151 571
3 572 150 570
3 574 573 571
3 571 151 574
3 573 152 571
3 574 27 573
3 576 575 570
3 570 150 576
3 575 151 570
3 576 12 575
3 578 577 572
3 572 152 578
3 577 150 572
3 578 36 577
3 581 579 580
3 580 49 581
3 579 151 580
3 581 96 579
3 575 189 580
3 580 151 575
3 189 49 580
3 575 12 189
3 349 574 579
3 579 96 349
3 574 151 579
3 349 27 574
3 190 352 581
3 581 49 190
3 352 96 581
3 190 7 352
3 584 582 583
3 583 118 584
3 582 150 583
3 584 48 582
3 577 428 583
3 583 150 577
3 428 118 583
3 577 36 428
3 181 576 582
3 582 48 181
3 576 150 582
3 181 12 576
3 429 184 584
3 584 118 429
3 184 48 584
3 429 8 184
3 587 585 586
3 586 97 587
3 585 152 586
3 587 121 585
3 573 357 586
3 586 152 573
3 357 97 586
3 573 27 357
3 438 578 585
3 585 121 438
3 578 152 585
3 438 36 578
3 358 441 587
3 587 97 358
3 441 121 587
3 358 1 441
3 590 588 589
3 589 155 590
3 588 154 589
3 590 153 588
3 592 591 589
3 589 154 592
3 591 155 589
3 592 17 591
3 594 593 588
3 588 153 594
3 593 154 588
3 594 30 593
3 596 595 590
3 590 155 596
3 595 153 590
3 596 35 595
3 599 597 598
3 598 104 599
3 597 154 598
3 599 64 597
3 593 383 598
3 598 154 593
3 383 104 598
3 593 30 383
3 237 592 597
3 597 64 237
3 592 154 597
3 237 17 592
3 384 240 599
3 599 104 384
3 240 64 599
3 384 6 240
3 602 600 601
3 601 120 602
3 600 153 601
3 602 103 600
3 595 439 601
3 601 153 595
3 439 120 601
3 595 35 439
3 377 594 600
3 600 103 377
3 594 153 600
3 377 30 594
3 440 378 602
3 602 120 440
3 378 103 602
3 440 1 378
3 605 603 604
3 604 65 605
3 603 155 604
3 605 119 603
3 591 245 604
3 604 155 591
3 245 65 604
3 591 17 245
3 433 596 603
3 603 119 433
3 596 155 603
3 433 35 596
3 246 434 605
3 605 65 246
3 434 119 605
3 246 11 434
3 608 606 607
3 607 158 608
3 606 157 607
3 608 156 606
3 610 609 607
3 607 157 610
3 609 158 607
3 610 15 609
3 612 611 606
3 606 156 612
3 611 157 606
3 612 28 611
3 614 613 608
3 608 158 614
3 613 156 608
3 614 41 613
3 617 615 616
3 616 95 617
3 615 157 616
3 617 55 615
3 611 350 616
3 616 157 611
3 350 95 616
3 611 28 350
3 209 610 615
3 615 55 209
3 610 157 615
3 209 15 610
3 351 210 617
3 617 95 351
3 210 55 617
3 351 7 210
3 620 618 619
3 619 135 620
3 618 156 619
3 620 94 618
3 613 490 619
3 619 156 613
3 490 135 619
3 613 41 490
3 342 612 618
3 618 94 342
3 612 156 618
3 342 28 612
3 491 345 620
3 620 135 491
3 345 94 620
3 491 2 345
3 623 621 622
3 622 56 623
3 621 158 622
3 623 134 621
3 609 215 622
3 622 158 609
3 215 56 622
3 609 15 215
3 484 614 621
3 621 134 484
3 614 158 621
3 484 41 614
3 216 485 623
3 623 56 216
3 485 134 623
3 216 9 485
3 626 624 625
3 625 161 626
3 624 160 625
3 626 159 624
3 628 627 625
3 625 160 628
3 627 161 625
3 628 31 627
3 630 629 624
3 624 159 630
3 629 160 624
3 630 20 629
3 632 631 626
3 626 161 632
3 631 159 626
3 632 40 631
3 635 633 634
3 634 73 635
3 633 160 634
3 635 105 633
3 629 272 634
3 634 160 629
3 272 73 634
3 629 20 272
3 382 628 633
3 633 105 382
3 628 160 633
3 382 31 628
3 273 385 635
3 635 73 273
3 385 105 635
3 273 6 385
3 638 636 637
3 637 137 638
3 636 159 637
3 638 72 636
3 631 496 637
3 637 159 631
3 496 137 637
3 631 40 496
3 265 630 636
3 636 72 265
3 630 159 636
3 265 20 630
3 497 268 638
3 638 137 497
3 268 72 638
3 497 10 268
3 641 639 640
3 640 102 641
3 639 161 640
3 641 136 639
3 627 372 640
3 640 161 627
3 372 102 640
3 627 31 372
3 489 632 639
3 639 136 489
3 632 161 639
3 489 40 632
3 373 492 641
3 641 102 373
3 492 136 641
3 373 2 492
