# Supplementary material for: Subcortical shape biomarkers reveal limbic and basal ganglia damage in anti-LGI1 encephalitis
Source: Front Immunol. 2025 Jul 4;16:1623577. doi: 10.3389/fimmu.2025.1623577 (PMC12270846; doi:10.3389/fimmu.2025.1623577)
Supplement: Supplementary file 1 [file DataSheet1.zip › raw data/wmN04-L_Thal_first.vtk]

# vtk DataFile Version 3.0
this file was written using fslvtkio
ASCII
DATASET POLYDATA
POINTS 642 float
108.222 114.947 80.6064
90.72 116.387 79.4035
95.5329 99.8696 78.5345
113.992 98.6164 78.0127
109.184 107.174 89.9836
107.048 106.697 71.5093
95.822 107.893 70.4233
96.6978 107.497 89.2711
99.988 122.106 87.1457
105.289 94.9968 83.8139
106.245 92.298 70.2457
98.8373 123.124 72.2023
97.6486 115.645 90.0813
105.359 115.98 90.7448
103.525 107.38 92.1445
100.938 100.157 87.6525
108.817 99.3399 89.3877
95.5194 117.037 69.3119
101.885 106.295 69.9165
102.121 114.971 72.5617
101.435 98.586 71.1046
108.467 98.2301 70.4251
112.822 101.554 85.0104
109.467 112.252 85.9677
111.805 106.25 79.5046
111.221 100.853 73.8606
107.695 111.198 75.5084
92.646 112.974 85.7467
94.9231 103.128 84.429
91.248 108.011 79.0141
91.6191 113.543 72.8434
94.1958 102.471 73.2889
103.939 120.06 76.9881
105.378 121.521 84.5726
97.9554 125.485 79.5304
92.5215 122.588 73.7541
93.5782 121.125 83.8255
115.188 93.4163 70.7079
106.337 90.2379 76.6524
111.95 94.6065 81.4847
99.3056 93.4624 74.1007
99.0417 94.4442 81.7475
101.663 115.794 91.3542
104.383 111.88 92.6324
100.553 111.456 91.6013
106.793 107.036 92.3308
107.34 111.825 90.679
103.049 119.544 89.755
98.8187 118.988 88.8302
96.8902 111.637 90.2641
99.9128 107.286 91.0609
102.111 103.648 90.522
106.054 103.189 91.1392
104.746 99.6919 89.2437
109.568 103.013 89.9518
98.7227 103.74 88.6502
102.95 97.1359 86.1931
107.007 96.8278 87.0797
98.6335 112.327 70.1987
101.514 110.84 71.4026
99.2339 116.186 70.4105
104.409 110.631 72.5964
104.472 106.713 70.4209
98.9307 107.531 70.2243
95.543 112.529 69.5429
97.3425 120.309 69.9631
100.692 119.176 72.1173
104.798 98.0877 69.7512
105.181 102.054 69.9975
101.55 102.652 70.2924
107.628 102.699 70.6024
107.595 95.3685 68.4729
103.049 95.1383 69.6361
98.529 103.254 70.9505
111.197 106.754 85.4016
110.539 108.869 82.9399
112.242 104.292 82.3681
109.764 110.491 80.2854
108.832 113.576 83.324
109.631 109.762 88.1305
111.175 104.55 87.5639
113.596 100.065 81.7149
112.997 102.434 78.65
112.017 103.938 76.2241
109.93 108.702 77.5418
110.32 106.287 74.6315
108.103 113.238 77.8645
113.15 99.0748 75.0168
109.614 104.398 72.4544
107.24 108.986 73.6907
93.0798 107.931 85.3563
92.3377 105.452 82.1786
91.0158 110.203 82.7898
92.8235 103.665 78.8919
94.9356 101.341 81.5304
95.5785 105.179 87.0478
94.405 110.379 87.883
91.0466 114.637 82.9332
90.6266 112.159 79.3182
91.4458 110.658 75.7886
92.6794 105.323 75.9313
92.6819 107.796 73.2072
94.5988 101.093 75.8925
90.8547 114.987 75.9714
92.9852 110.574 70.6711
94.8123 104.902 71.4397
104.602 121.697 80.5183
102.108 124.815 82.5972
101.493 124.427 77.8
98.6624 124.386 83.6248
103.223 122.671 86.7138
107.073 118.406 82.3856
106.344 117.648 78.8292
101.637 121.465 74.7384
97.9314 125.043 75.1525
94.6354 124.946 75.927
95.2395 123.841 81.1449
92.2014 122.441 78.809
96.4776 121.814 85.6376
94.9614 123.562 71.0722
91.1918 119.636 77.0275
91.65 118.972 81.858
111.399 90.6954 73.6452
109.285 92.1101 78.6556
113.36 93.0775 76.1147
108.468 94.5832 82.773
105.588 92.3119 80.557
106.179 90.4071 73.1021
110.964 92.431 69.4859
115.344 95.765 75.0626
114.518 96.3111 80.1585
98.5996 92.7179 78.0453
102.338 91.3327 79.5668
102.187 90.3815 75.447
102.076 94.5252 82.8431
96.7603 96.5999 80.3133
97.0951 96.3899 76.5292
102.271 92.4102 71.7591
107.908 114.57 88.4982
105.858 119.133 87.9428
107.734 117.119 85.3235
106.043 115.905 76.2029
103.358 117.629 74.3341
105.197 113.413 73.8707
110.456 96.3913 85.8836
111.668 100.236 87.7739
113.458 97.4086 83.9327
114.436 97.0704 71.3143
109.687 100.118 72.3388
111.951 95.6489 67.4676
95.2026 118.909 87.8035
94.579 114.69 88.6134
92.6897 117.364 85.2131
91.2159 118.396 73.6095
92.7718 115.22 70.1973
93.4089 120.589 70.2403
96.9895 98.6501 83.2449
97.7128 101.163 86.3089
99.7167 97.2919 84.8022
99.7004 96.1563 71.7065
97.9096 101.03 72.5404
97.1853 98.4165 74.2468
102.955 113.852 92.2693
102.384 111.723 92.2709
101.041 113.653 91.5974
102.125 109.53 92.067
103.784 109.819 92.5893
104.835 114.017 92.1087
103.622 115.861 91.626
99.795 115.54 90.7268
99.2657 113.706 90.939
105.489 109.643 92.5766
105.981 111.951 91.9508
106.819 109.743 91.8796
106.309 113.951 90.9162
105.137 107.388 92.4861
107.966 107.291 91.3856
108.035 109.417 90.7012
102.392 117.663 90.8362
100.3 117.429 90.2645
101.041 119.041 89.7852
98.2794 117.288 89.6017
104.252 117.826 90.565
101.467 120.755 88.7686
99.5695 120.413 88.2091
98.6995 111.732 90.9908
100.278 109.399 91.4862
98.4973 109.581 90.7985
101.718 107.399 91.6739
97.3848 113.673 90.3628
96.9572 109.423 90.054
98.3055 107.512 90.3231
104.038 103.4 90.8864
105.297 101.396 90.2913
103.333 101.613 89.8602
106.756 99.6194 89.6524
107.284 101.257 90.5201
104.773 105.157 91.8311
102.89 105.453 91.426
101.658 101.798 89.2114
102.76 100.122 88.7093
107.916 102.969 90.9835
106.429 105.045 92.0624
108.221 104.999 91.3912
109.188 101.087 90.009
109.393 105.173 90.1705
100.987 105.438 90.8734
100.335 103.502 89.6743
99.1476 105.411 90.0369
100.092 101.973 88.3503
97.6384 105.691 89.2041
103.752 98.4812 87.8372
105.908 98.1968 88.3982
104.911 97.1546 86.9119
107.946 97.9927 88.4652
101.944 98.6246 87.1718
104.21 95.9768 85.2659
106.101 95.8968 85.644
100.246 111.641 70.7848
100.472 113.669 71.2535
98.9158 114.252 70.3925
100.663 115.431 71.5219
101.737 113.143 71.8384
101.38 108.633 70.8772
100.066 109.607 70.4916
97.1824 114.734 69.8381
97.4872 116.491 69.7098
102.838 110.841 72.0839
102.765 108.561 71.2968
104.057 108.7 71.9223
103.131 106.531 70.0906
103.241 112.785 72.5138
105.483 108.406 72.2982
105.672 106.806 70.9875
98.7164 109.941 70.1852
97.0872 112.633 69.8572
97.2062 110.272 69.9049
95.5574 114.841 69.4855
100.412 107.202 70.0879
97.4198 107.895 70.2956
95.7644 110.133 69.8278
98.4803 118.117 70.0544
100.277 117.593 71.1392
99.2107 119.84 70.787
101.467 117.054 72.2295
96.6453 118.516 69.556
98.2398 121.898 70.7641
99.8963 121.183 72.0009
104.889 99.9866 70.401
103.402 102.252 70.0425
103.366 100.309 70.6846
101.765 104.43 69.853
103.64 104.169 69.7275
106.592 99.8144 70.577
106.472 98.2707 69.9493
103.231 98.3443 70.3749
101.86 100.389 71.0078
104.703 104.836 69.692
106.308 102.449 70.2465
106.244 104.953 70.1236
107.775 100.321 70.8907
107.415 104.845 70.7855
105.983 96.9397 68.4545
103.736 96.8146 68.9147
105.289 95.36 68.8842
102.118 96.9336 69.8394
107.842 97.0814 68.7537
106.635 93.8259 69.0607
104.562 93.7609 69.6833
100.132 102.819 70.6406
100.242 105.186 70.109
98.7028 105.327 70.4342
100.237 101.034 71.542
97.2026 105.765 70.6627
110.996 107.966 84.1864
111.608 106.635 82.616
111.728 105.466 83.901
112.115 105.377 81.0719
111.358 107.473 81.2992
110.112 110.404 84.5333
110.335 109.354 85.5846
111.997 104.203 85.1051
112.567 103.162 83.7505
110.186 109.635 81.5916
109.78 111.185 83.2153
109.289 111.891 81.8673
109.187 112.799 84.6503
110.686 108.292 80.0848
108.897 112.593 80.4189
108.577 114.182 81.8927
110.414 108.373 86.7296
111.21 105.661 86.4919
110.351 107.231 87.9189
112.065 103.066 86.2163
109.655 110.864 86.905
109.374 108.678 89.2926
110.264 105.935 88.853
113.018 102.189 82.1379
112.715 103.504 80.6628
113.264 101.525 80.3381
112.418 104.354 79.0698
113.187 100.81 83.4292
113.725 99.5445 79.9067
113.245 100.524 78.4073
111.033 106.612 77.0597
110.048 107.738 76.0789
111.126 105.304 75.5491
108.982 108.547 75.2666
108.836 109.738 76.3752
111.045 107.267 78.48
111.906 105.132 77.69
111.82 102.547 74.8271
111.201 103.834 74.0362
108.87 110.783 77.6626
110.019 109.475 78.9115
108.941 111.644 78.9934
108.008 112.227 76.6084
108.247 114.01 79.2179
112.567 103.058 77.2647
112.356 101.351 75.6425
112.868 100.821 76.8318
112.038 99.7737 74.3506
113.615 98.9946 76.521
110.113 105.317 73.474
108.836 107.706 74.1189
108.746 106.839 72.8275
107.525 109.945 74.6912
110.718 102.721 73.0532
108.404 105.869 71.8022
107.027 107.922 72.7258
92.5765 106.627 83.8385
91.4707 107.771 82.562
91.9734 109 84.1478
90.9237 108.899 81.0599
91.4045 106.826 80.8686
93.4992 104.485 83.5578
93.7023 105.564 84.9787
92.6027 110.384 85.4999
91.7018 111.332 84.4109
92.3969 104.584 80.5483
93.6894 103.487 81.9277
93.9321 102.578 80.2732
94.7507 102.245 83.0411
91.7869 105.867 79.1086
94.2219 101.823 78.6914
95.1943 100.546 80.0178
94.3035 106.586 86.2922
93.7255 109.21 86.5609
94.8682 107.836 87.5742
93.4449 111.734 86.8072
95.1182 104.159 85.7477
96.0849 106.343 88.1792
95.5211 109.093 88.8361
90.9065 112.409 83.048
90.6343 111.094 81.1044
90.5844 113.356 81.1652
90.85 110.033 79.2584
91.7852 113.692 84.4518
90.704 115.424 81.1849
90.6243 114.26 79.3832
91.9138 108.002 76.226
92.6591 106.632 74.7171
92.0236 109.229 74.6711
93.2442 105.21 73.2166
93.2835 103.846 74.4167
91.9211 106.822 77.4731
91.2896 109.182 77.3932
91.5313 112.009 74.2181
92.2191 110.434 73.2423
93.1381 103.048 75.8859
92.4533 104.574 77.5113
93.574 102.418 77.2986
94.1896 101.782 74.6253
95.0693 100.608 77.2481
90.9575 111.268 77.5608
91.1503 112.81 75.7866
90.848 113.41 77.5728
91.0143 114.401 74.2667
90.7743 115.567 77.7399
92.7446 109.195 71.9558
93.3928 106.322 71.9768
93.6969 107.681 70.8725
94.2487 103.701 72.2108
92.2975 111.955 71.9061
94.277 109.176 70.0968
95.3653 106.343 70.8212
103.572 123.64 81.365
101.973 124.701 80.2306
103.201 123.383 79.3941
100.022 125.248 78.9257
100.255 125.359 81.1355
103.794 123.573 83.5077
104.785 122.153 82.5158
103.888 121.565 78.5376
102.689 122.73 77.3581
100.432 124.951 83.3041
102.622 124.139 84.8241
100.973 124.024 85.4074
104.322 122.512 85.4634
98.3262 125.217 81.6816
99.0533 123.375 85.413
101.437 122.685 87.0128
105.851 120.196 81.5973
105.35 119.877 79.4995
106.652 118.233 80.5016
105.073 119.233 78.0284
106.236 120.272 83.4123
107.6 116.692 81.4905
107.398 116.299 79.6528
101.442 123.187 75.8511
99.8734 124.765 76.4743
100.023 123.943 74.4129
98.1691 125.341 77.3747
102.814 120.967 76.0389
100.471 122.1 73.5114
98.2778 124.355 73.2358
94.7185 124.623 78.5355
93.6578 123.462 79.5959
93.2986 123.93 77.2626
92.836 122.104 81.1334
94.0795 122.747 82.1248
96.3181 124.935 80.2584
96.1912 125.326 77.8851
93.1824 124.075 74.8203
92.2294 122.739 76.343
95.6183 122.963 83.3528
96.9524 124.231 82.3273
97.3689 123.137 84.4867
94.8264 121.717 84.693
98.2679 121.822 86.5368
96.393 125.293 75.8547
94.5499 124.706 73.6659
96.3557 124.808 73.101
93.4321 123.754 72.2592
96.8536 123.608 71.4408
91.4901 121.11 78.0587
91.8239 120.786 80.6352
91.1579 119.229 79.5668
92.5651 120.365 82.7475
91.8232 121.189 75.5084
90.9799 117.974 78.3511
90.9882 117.593 80.8498
110.259 91.0337 76.7042
111.171 92.6556 77.6202
112.403 91.7188 75.1175
112.404 93.6209 78.5569
110.742 93.4991 79.7698
108.199 90.5066 77.3483
109.314 90.3034 74.9011
113.54 91.6576 72.1972
114.49 92.6497 73.5753
108.838 93.4043 80.6151
107.487 91.8271 79.3802
106.962 93.4295 81.3111
105.935 90.8596 78.7588
110.203 94.4988 82.098
106.878 94.7551 83.3413
105.268 93.8171 82.1058
109.222 90.3538 72.8423
111.596 91.2096 71.2965
108.975 91.0289 71.1081
113.338 92.6956 69.7786
106.595 90.1491 74.792
105.881 91.107 71.6776
108.302 92.1768 69.8684
114.703 94.0919 75.9595
113.93 94.4118 78.6721
114.997 96.1088 77.6444
113.358 94.833 80.5725
115.627 94.1445 73.3488
114.741 97.3808 76.5671
114.54 97.7107 79.2187
100.312 91.5171 78.7574
102.14 90.5245 77.6366
100.233 91.0516 76.916
104.173 90.1934 76.1835
104.187 90.545 78.2121
100.524 92.6128 80.457
98.8957 93.1096 79.9177
98.9564 92.4568 76.0115
100.389 91.4154 74.8453
104.082 91.6549 80.0508
102.123 92.891 81.1119
103.742 93.3272 81.6618
100.594 94.2282 82.117
103.636 94.73 83.4023
97.4321 94.3564 79.2392
97.6566 94.2248 77.0962
96.7964 96.2041 78.3748
98.16 94.5041 75.4066
97.7219 95.0808 81.0153
96.1106 98.1747 79.4632
96.2978 98.1519 77.6732
102.057 91.0359 73.56
104.231 90.2487 74.2797
103.897 91.0349 72.4258
100.661 92.6334 72.9853
104.189 92.4089 70.8208
107.067 116.949 88.3676
107.121 118.25 86.6846
107.999 115.816 86.8802
106.768 119.393 85.0357
105.804 120.329 86.2543
105.717 117.767 89.4636
106.705 115.422 89.737
108.759 113.616 87.1681
108.59 114.683 85.6646
104.693 121.027 87.1437
104.526 119.506 88.982
102.874 121.384 88.2462
107.722 113.279 89.6133
108.874 112.09 88.1414
108.636 110.742 89.4862
108.421 115.388 84.2832
107.447 117.993 83.8546
108.095 116.04 82.7962
104.691 116.899 75.2933
104.178 115.529 74.2356
105.681 114.731 74.9635
103.659 114.143 73.3049
102.762 116.26 73.3745
103.769 118.895 75.5724
105.006 117.996 76.5907
106.936 113.643 75.7502
106.582 112.533 74.6439
102.152 118.168 73.281
102.614 119.621 74.6273
101.22 120.245 73.3304
106.107 117.013 77.4906
107.185 114.581 76.9339
107.342 115.527 78.292
106.315 111.229 73.8999
104.801 112.161 73.1296
105.868 109.808 73.0532
111.378 97.9709 87.1633
112.664 98.5801 86.0864
112.222 96.685 85.205
113.298 99.4388 84.7245
112.473 100.802 86.4501
110.395 99.6164 88.7042
109.733 97.7047 87.8891
111.292 95.3701 83.8783
112.961 95.7074 83.0651
111.61 102.464 87.498
110.6 101.574 88.8934
110.511 103.969 88.8384
108.719 96.5584 86.695
109.525 95.3481 84.4163
107.715 95.5505 85.0539
113.992 96.441 82.0466
113.837 98.8463 83.0074
114.179 98.2047 81.0758
112.004 97.7883 71.2858
111.757 97.2725 69.5314
114.45 96.184 68.8376
109.889 97.3408 69.4165
109.035 99.4803 71.6456
110.423 100.303 73.0742
112.118 98.5344 73.0236
115.713 95.1287 70.9786
113.855 94.139 68.3883
108.655 101.599 71.3553
109.782 102.327 72.204
108.535 103.956 71.5147
113.808 98.0827 73.3006
115.343 96.08 72.9375
114.553 97.5774 74.9441
111.238 93.82 68.2965
109.336 96.1543 68.0493
108.403 93.6874 68.7769
94.6758 116.904 88.4486
93.5366 116.251 87.1328
93.7782 118.224 86.7656
92.6783 115.255 85.8009
93.5301 114.135 87.1875
95.8783 115.297 89.678
96.2625 117.307 89.1244
94.2275 120.055 86.0066
93.0399 119.308 84.8652
94.286 112.532 88.1937
95.6409 113.31 89.5485
95.5136 111.061 89.2555
96.8925 118.892 88.4536
95.6202 120.526 86.7578
97.541 120.474 87.3998
92.1055 118.378 83.6384
91.986 115.864 84.1535
91.2904 116.774 82.5299
91.9553 117.263 71.637
92.8472 117.995 70.2144
92.2541 119.43 71.7557
94.3214 118.647 69.4254
94.0272 116.016 69.4589
91.9955 114.7 71.6325
91.2558 116.117 73.2162
91.8247 120.405 73.7708
92.7409 121.648 72.0134
94.0868 113.716 69.5664
92.7531 112.839 70.6012
94.1938 111.272 69.7593
90.8401 116.603 74.916
91.0902 119.044 75.358
90.9098 117.22 76.7313
93.8294 122.23 70.7378
95.4628 120.024 69.6768
96.4849 122.047 70.4156
97.1959 100.035 84.7577
98.6965 99.3025 85.5987
98.2022 97.8036 84.0876
100.213 98.7512 86.256
99.3266 100.66 87.0143
96.3149 101.946 85.3403
95.9956 100.95 83.9346
97.915 96.3837 82.6468
99.3523 95.8688 83.3253
98.3 102.371 87.4827
96.5995 103.147 86.5633
97.1041 104.385 87.8988
95.9016 100.025 82.4847
96.8598 97.4134 81.841
95.912 99.0731 80.9718
100.862 95.7802 83.849
101.248 97.2576 85.5863
102.559 95.8864 84.544
99.0148 98.6648 72.5846
97.3025 99.9192 73.3744
98.3709 97.2785 73.125
95.7568 100.711 74.0348
95.8681 101.831 72.7183
99.7965 99.7958 72.0843
100.473 97.5112 71.4204
99.3753 94.936 72.8387
98.2234 95.8316 74.1644
96.1254 102.966 71.7785
98.2289 102.124 71.7495
96.6974 104.428 71.1475
101.096 95.8275 70.5121
100.696 94.1958 71.8421
102.468 93.8784 70.6562
97.1891 97.2451 75.3198
95.9316 99.8659 75.2211
96.1812 99.0425 76.5603
POLYGONS 1280  5120
3 164 162 163
3 163 44 164
3 162 43 163
3 164 42 162
3 166 165 163
3 163 43 166
3 165 44 163
3 166 14 165
3 168 167 162
3 162 42 168
3 167 43 162
3 168 13 167
3 170 169 164
3 164 44 170
3 169 42 164
3 170 12 169
3 173 171 172
3 172 46 173
3 171 43 172
3 173 45 171
3 167 174 172
3 172 43 167
3 174 46 172
3 167 13 174
3 175 166 171
3 171 45 175
3 166 43 171
3 175 14 166
3 177 176 173
3 173 46 177
3 176 45 173
3 177 4 176
3 180 178 179
3 179 48 180
3 178 42 179
3 180 47 178
3 169 181 179
3 179 42 169
3 181 48 179
3 169 12 181
3 182 168 178
3 178 47 182
3 168 42 178
3 182 13 168
3 184 183 180
3 180 48 184
3 183 47 180
3 184 8 183
3 187 185 186
3 186 50 187
3 185 44 186
3 187 49 185
3 165 188 186
3 186 44 165
3 188 50 186
3 165 14 188
3 189 170 185
3 185 49 189
3 170 44 185
3 189 12 170
3 191 190 187
3 187 50 191
3 190 49 187
3 191 7 190
3 194 192 193
3 193 53 194
3 192 52 193
3 194 51 192
3 196 195 193
3 193 52 196
3 195 53 193
3 196 16 195
3 198 197 192
3 192 51 198
3 197 52 192
3 198 14 197
3 200 199 194
3 194 53 200
3 199 51 194
3 200 15 199
3 203 201 202
3 202 45 203
3 201 52 202
3 203 54 201
3 197 175 202
3 202 52 197
3 175 45 202
3 197 14 175
3 204 196 201
3 201 54 204
3 196 52 201
3 204 16 196
3 176 205 203
3 203 45 176
3 205 54 203
3 176 4 205
3 208 206 207
3 207 55 208
3 206 51 207
3 208 50 206
3 199 209 207
3 207 51 199
3 209 55 207
3 199 15 209
3 188 198 206
3 206 50 188
3 198 51 206
3 188 14 198
3 210 191 208
3 208 55 210
3 191 50 208
3 210 7 191
3 213 211 212
3 212 57 213
3 211 53 212
3 213 56 211
3 195 214 212
3 212 53 195
3 214 57 212
3 195 16 214
3 215 200 211
3 211 56 215
3 200 53 211
3 215 15 200
3 217 216 213
3 213 57 217
3 216 56 213
3 217 9 216
3 220 218 219
3 219 60 220
3 218 59 219
3 220 58 218
3 222 221 219
3 219 59 222
3 221 60 219
3 222 19 221
3 224 223 218
3 218 58 224
3 223 59 218
3 224 18 223
3 226 225 220
3 220 60 226
3 225 58 220
3 226 17 225
3 229 227 228
3 228 62 229
3 227 59 228
3 229 61 227
3 223 230 228
3 228 59 223
3 230 62 228
3 223 18 230
3 231 222 227
3 227 61 231
3 222 59 227
3 231 19 222
3 233 232 229
3 229 62 233
3 232 61 229
3 233 5 232
3 236 234 235
3 235 64 236
3 234 58 235
3 236 63 234
3 225 237 235
3 235 58 225
3 237 64 235
3 225 17 237
3 238 224 234
3 234 63 238
3 224 58 234
3 238 18 224
3 240 239 236
3 236 64 240
3 239 63 236
3 240 6 239
3 243 241 242
3 242 66 243
3 241 60 242
3 243 65 241
3 221 244 242
3 242 60 221
3 244 66 242
3 221 19 244
3 245 226 241
3 241 65 245
3 226 60 241
3 245 17 226
3 247 246 243
3 243 66 247
3 246 65 243
3 247 11 246
3 250 248 249
3 249 69 250
3 248 68 249
3 250 67 248
3 252 251 249
3 249 68 252
3 251 69 249
3 252 18 251
3 254 253 248
3 248 67 254
3 253 68 248
3 254 21 253
3 256 255 250
3 250 69 256
3 255 67 250
3 256 20 255
3 259 257 258
3 258 70 259
3 257 68 258
3 259 62 257
3 253 260 258
3 258 68 253
3 260 70 258
3 253 21 260
3 230 252 257
3 257 62 230
3 252 68 257
3 230 18 252
3 261 233 259
3 259 70 261
3 233 62 259
3 261 5 233
3 264 262 263
3 263 72 264
3 262 67 263
3 264 71 262
3 255 265 263
3 263 67 255
3 265 72 263
3 255 20 265
3 266 254 262
3 262 71 266
3 254 67 262
3 266 21 254
3 268 267 264
3 264 72 268
3 267 71 264
3 268 10 267
3 271 269 270
3 270 63 271
3 269 69 270
3 271 73 269
3 251 238 270
3 270 69 251
3 238 63 270
3 251 18 238
3 272 256 269
3 269 73 272
3 256 69 269
3 272 20 256
3 239 273 271
3 271 63 239
3 273 73 271
3 239 6 273
3 276 274 275
3 275 76 276
3 274 75 275
3 276 74 274
3 278 277 275
3 275 75 278
3 277 76 275
3 278 24 277
3 280 279 274
3 274 74 280
3 279 75 274
3 280 23 279
3 282 281 276
3 276 76 282
3 281 74 276
3 282 22 281
3 285 283 284
3 284 78 285
3 283 75 284
3 285 77 283
3 279 286 284
3 284 75 279
3 286 78 284
3 279 23 286
3 287 278 283
3 283 77 287
3 278 75 283
3 287 24 278
3 289 288 285
3 285 78 289
3 288 77 285
3 289 0 288
3 292 290 291
3 291 80 292
3 290 74 291
3 292 79 290
3 281 293 291
3 291 74 281
3 293 80 291
3 281 22 293
3 294 280 290
3 290 79 294
3 280 74 290
3 294 23 280
3 296 295 292
3 292 80 296
3 295 79 292
3 296 4 295
3 299 297 298
3 298 82 299
3 297 76 298
3 299 81 297
3 277 300 298
3 298 76 277
3 300 82 298
3 277 24 300
3 301 282 297
3 297 81 301
3 282 76 297
3 301 22 282
3 303 302 299
3 299 82 303
3 302 81 299
3 303 3 302
3 306 304 305
3 305 85 306
3 304 84 305
3 306 83 304
3 308 307 305
3 305 84 308
3 307 85 305
3 308 26 307
3 310 309 304
3 304 83 310
3 309 84 304
3 310 24 309
3 312 311 306
3 306 85 312
3 311 83 306
3 312 25 311
3 315 313 314
3 314 77 315
3 313 84 314
3 315 86 313
3 309 287 314
3 314 84 309
3 287 77 314
3 309 24 287
3 316 308 313
3 313 86 316
3 308 84 313
3 316 26 308
3 288 317 315
3 315 77 288
3 317 86 315
3 288 0 317
3 320 318 319
3 319 87 320
3 318 83 319
3 320 82 318
3 311 321 319
3 319 83 311
3 321 87 319
3 311 25 321
3 300 310 318
3 318 82 300
3 310 83 318
3 300 24 310
3 322 303 320
3 320 87 322
3 303 82 320
3 322 3 303
3 325 323 324
3 324 89 325
3 323 85 324
3 325 88 323
3 307 326 324
3 324 85 307
3 326 89 324
3 307 26 326
3 327 312 323
3 323 88 327
3 312 85 323
3 327 25 312
3 329 328 325
3 325 89 329
3 328 88 325
3 329 5 328
3 332 330 331
3 331 92 332
3 330 91 331
3 332 90 330
3 334 333 331
3 331 91 334
3 333 92 331
3 334 29 333
3 336 335 330
3 330 90 336
3 335 91 330
3 336 28 335
3 338 337 332
3 332 92 338
3 337 90 332
3 338 27 337
3 341 339 340
3 340 94 341
3 339 91 340
3 341 93 339
3 335 342 340
3 340 91 335
3 342 94 340
3 335 28 342
3 343 334 339
3 339 93 343
3 334 91 339
3 343 29 334
3 345 344 341
3 341 94 345
3 344 93 341
3 345 2 344
3 348 346 347
3 347 96 348
3 346 90 347
3 348 95 346
3 337 349 347
3 347 90 337
3 349 96 347
3 337 27 349
3 350 336 346
3 346 95 350
3 336 90 346
3 350 28 336
3 352 351 348
3 348 96 352
3 351 95 348
3 352 7 351
3 355 353 354
3 354 98 355
3 353 92 354
3 355 97 353
3 333 356 354
3 354 92 333
3 356 98 354
3 333 29 356
3 357 338 353
3 353 97 357
3 338 92 353
3 357 27 338
3 359 358 355
3 355 98 359
3 358 97 355
3 359 1 358
3 362 360 361
3 361 101 362
3 360 100 361
3 362 99 360
3 364 363 361
3 361 100 364
3 363 101 361
3 364 31 363
3 366 365 360
3 360 99 366
3 365 100 360
3 366 29 365
3 368 367 362
3 362 101 368
3 367 99 362
3 368 30 367
3 371 369 370
3 370 93 371
3 369 100 370
3 371 102 369
3 365 343 370
3 370 100 365
3 343 93 370
3 365 29 343
3 372 364 369
3 369 102 372
3 364 100 369
3 372 31 364
3 344 373 371
3 371 93 344
3 373 102 371
3 344 2 373
3 376 374 375
3 375 103 376
3 374 99 375
3 376 98 374
3 367 377 375
3 375 99 367
3 377 103 375
3 367 30 377
3 356 366 374
3 374 98 356
3 366 99 374
3 356 29 366
3 378 359 376
3 376 103 378
3 359 98 376
3 378 1 359
3 381 379 380
3 380 105 381
3 379 101 380
3 381 104 379
3 363 382 380
3 380 101 363
3 382 105 380
3 363 31 382
3 383 368 379
3 379 104 383
3 368 101 379
3 383 30 368
3 385 384 381
3 381 105 385
3 384 104 381
3 385 6 384
3 388 386 387
3 387 108 388
3 386 107 387
3 388 106 386
3 390 389 387
3 387 107 390
3 389 108 387
3 390 34 389
3 392 391 386
3 386 106 392
3 391 107 386
3 392 33 391
3 394 393 388
3 388 108 394
3 393 106 388
3 394 32 393
3 397 395 396
3 396 110 397
3 395 107 396
3 397 109 395
3 391 398 396
3 396 107 391
3 398 110 396
3 391 33 398
3 399 390 395
3 395 109 399
3 390 107 395
3 399 34 390
3 401 400 397
3 397 110 401
3 400 109 397
3 401 8 400
3 404 402 403
3 403 112 404
3 402 106 403
3 404 111 402
3 393 405 403
3 403 106 393
3 405 112 403
3 393 32 405
3 406 392 402
3 402 111 406
3 392 106 402
3 406 33 392
3 408 407 404
3 404 112 408
3 407 111 404
3 408 0 407
3 411 409 410
3 410 114 411
3 409 108 410
3 411 113 409
3 389 412 410
3 410 108 389
3 412 114 410
3 389 34 412
3 413 394 409
3 409 113 413
3 394 108 409
3 413 32 394
3 415 414 411
3 411 114 415
3 414 113 411
3 415 11 414
3 418 416 417
3 417 117 418
3 416 116 417
3 418 115 416
3 420 419 417
3 417 116 420
3 419 117 417
3 420 36 419
3 422 421 416
3 416 115 422
3 421 116 416
3 422 34 421
3 424 423 418
3 418 117 424
3 423 115 418
3 424 35 423
3 427 425 426
3 426 109 427
3 425 116 426
3 427 118 425
3 421 399 426
3 426 116 421
3 399 109 426
3 421 34 399
3 428 420 425
3 425 118 428
3 420 116 425
3 428 36 420
3 400 429 427
3 427 109 400
3 429 118 427
3 400 8 429
3 432 430 431
3 431 119 432
3 430 115 431
3 432 114 430
3 423 433 431
3 431 115 423
3 433 119 431
3 423 35 433
3 412 422 430
3 430 114 412
3 422 115 430
3 412 34 422
3 434 415 432
3 432 119 434
3 415 114 432
3 434 11 415
3 437 435 436
3 436 121 437
3 435 117 436
3 437 120 435
3 419 438 436
3 436 117 419
3 438 121 436
3 419 36 438
3 439 424 435
3 435 120 439
3 424 117 435
3 439 35 424
3 441 440 437
3 437 121 441
3 440 120 437
3 441 1 440
3 444 442 443
3 443 124 444
3 442 123 443
3 444 122 442
3 446 445 443
3 443 123 446
3 445 124 443
3 446 39 445
3 448 447 442
3 442 122 448
3 447 123 442
3 448 38 447
3 450 449 444
3 444 124 450
3 449 122 444
3 450 37 449
3 453 451 452
3 452 126 453
3 451 123 452
3 453 125 451
3 447 454 452
3 452 123 447
3 454 126 452
3 447 38 454
3 455 446 451
3 451 125 455
3 446 123 451
3 455 39 446
3 457 456 453
3 453 126 457
3 456 125 453
3 457 9 456
3 460 458 459
3 459 128 460
3 458 122 459
3 460 127 458
3 449 461 459
3 459 122 449
3 461 128 459
3 449 37 461
3 462 448 458
3 458 127 462
3 448 122 458
3 462 38 448
3 464 463 460
3 460 128 464
3 463 127 460
3 464 10 463
3 467 465 466
3 466 130 467
3 465 124 466
3 467 129 465
3 445 468 466
3 466 124 445
3 468 130 466
3 445 39 468
3 469 450 465
3 465 129 469
3 450 124 465
3 469 37 450
3 471 470 467
3 467 130 471
3 470 129 467
3 471 3 470
3 474 472 473
3 473 133 474
3 472 132 473
3 474 131 472
3 476 475 473
3 473 132 476
3 475 133 473
3 476 38 475
3 478 477 472
3 472 131 478
3 477 132 472
3 478 41 477
3 480 479 474
3 474 133 480
3 479 131 474
3 480 40 479
3 483 481 482
3 482 134 483
3 481 132 482
3 483 126 481
3 477 484 482
3 482 132 477
3 484 134 482
3 477 41 484
3 454 476 481
3 481 126 454
3 476 132 481
3 454 38 476
3 485 457 483
3 483 134 485
3 457 126 483
3 485 9 457
3 488 486 487
3 487 136 488
3 486 131 487
3 488 135 486
3 479 489 487
3 487 131 479
3 489 136 487
3 479 40 489
3 490 478 486
3 486 135 490
3 478 131 486
3 490 41 478
3 492 491 488
3 488 136 492
3 491 135 488
3 492 2 491
3 495 493 494
3 494 127 495
3 493 133 494
3 495 137 493
3 475 462 494
3 494 133 475
3 462 127 494
3 475 38 462
3 496 480 493
3 493 137 496
3 480 133 493
3 496 40 480
3 463 497 495
3 495 127 463
3 497 137 495
3 463 10 497
3 500 498 499
3 499 140 500
3 498 139 499
3 500 138 498
3 502 501 499
3 499 139 502
3 501 140 499
3 502 33 501
3 504 503 498
3 498 138 504
3 503 139 498
3 504 13 503
3 506 505 500
3 500 140 506
3 505 138 500
3 506 23 505
3 509 507 508
3 508 47 509
3 507 139 508
3 509 110 507
3 503 182 508
3 508 139 503
3 182 47 508
3 503 13 182
3 398 502 507
3 507 110 398
3 502 139 507
3 398 33 502
3 183 401 509
3 509 47 183
3 401 110 509
3 183 8 401
3 512 510 511
3 511 79 512
3 510 138 511
3 512 46 510
3 505 294 511
3 511 138 505
3 294 79 511
3 505 23 294
3 174 504 510
3 510 46 174
3 504 138 510
3 174 13 504
3 295 177 512
3 512 79 295
3 177 46 512
3 295 4 177
3 515 513 514
3 514 111 515
3 513 140 514
3 515 78 513
3 501 406 514
3 514 140 501
3 406 111 514
3 501 33 406
3 286 506 513
3 513 78 286
3 506 140 513
3 286 23 506
3 407 289 515
3 515 111 407
3 289 78 515
3 407 0 289
3 518 516 517
3 517 143 518
3 516 142 517
3 518 141 516
3 520 519 517
3 517 142 520
3 519 143 517
3 520 19 519
3 522 521 516
3 516 141 522
3 521 142 516
3 522 32 521
3 524 523 518
3 518 143 524
3 523 141 518
3 524 26 523
3 527 525 526
3 526 113 527
3 525 142 526
3 527 66 525
3 521 413 526
3 526 142 521
3 413 113 526
3 521 32 413
3 244 520 525
3 525 66 244
3 520 142 525
3 244 19 520
3 414 247 527
3 527 113 414
3 247 66 527
3 414 11 247
3 530 528 529
3 529 86 530
3 528 141 529
3 530 112 528
3 523 316 529
3 529 141 523
3 316 86 529
3 523 26 316
3 405 522 528
3 528 112 405
3 522 141 528
3 405 32 522
3 317 408 530
3 530 86 317
3 408 112 530
3 317 0 408
3 533 531 532
3 532 61 533
3 531 143 532
3 533 89 531
3 519 231 532
3 532 143 519
3 231 61 532
3 519 19 231
3 326 524 531
3 531 89 326
3 524 143 531
3 326 26 524
3 232 329 533
3 533 61 232
3 329 89 533
3 232 5 329
3 536 534 535
3 535 146 536
3 534 145 535
3 536 144 534
3 538 537 535
3 535 145 538
3 537 146 535
3 538 22 537
3 540 539 534
3 534 144 540
3 539 145 534
3 540 16 539
3 542 541 536
3 536 146 542
3 541 144 536
3 542 39 541
3 545 543 544
3 544 54 545
3 543 145 544
3 545 80 543
3 539 204 544
3 544 145 539
3 204 54 544
3 539 16 204
3 293 538 543
3 543 80 293
3 538 145 543
3 293 22 538
3 205 296 545
3 545 54 205
3 296 80 545
3 205 4 296
3 548 546 547
3 547 125 548
3 546 144 547
3 548 57 546
3 541 455 547
3 547 144 541
3 455 125 547
3 541 39 455
3 214 540 546
3 546 57 214
3 540 144 546
3 214 16 540
3 456 217 548
3 548 125 456
3 217 57 548
3 456 9 217
3 551 549 550
3 550 81 551
3 549 146 550
3 551 130 549
3 537 301 550
3 550 146 537
3 301 81 550
3 537 22 301
3 468 542 549
3 549 130 468
3 542 146 549
3 468 39 542
3 302 471 551
3 551 81 302
3 471 130 551
3 302 3 471
3 554 552 553
3 553 149 554
3 552 148 553
3 554 147 552
3 556 555 553
3 553 148 556
3 555 149 553
3 556 21 555
3 558 557 552
3 552 147 558
3 557 148 552
3 558 25 557
3 560 559 554
3 554 149 560
3 559 147 554
3 560 37 559
3 563 561 562
3 562 88 563
3 561 148 562
3 563 70 561
3 557 327 562
3 562 148 557
3 327 88 562
3 557 25 327
3 260 556 561
3 561 70 260
3 556 148 561
3 260 21 556
3 328 261 563
3 563 88 328
3 261 70 563
3 328 5 261
3 566 564 565
3 565 129 566
3 564 147 565
3 566 87 564
3 559 469 565
3 565 147 559
3 469 129 565
3 559 37 469
3 321 558 564
3 564 87 321
3 558 147 564
3 321 25 558
3 470 322 566
3 566 129 470
3 322 87 566
3 470 3 322
3 569 567 568
3 568 71 569
3 567 149 568
3 569 128 567
3 555 266 568
3 568 149 555
3 266 71 568
3 555 21 266
3 461 560 567
3 567 128 461
3 560 149 567
3 461 37 560
3 267 464 569
3 569 71 267
3 464 128 569
3 267 10 464
3 572 570 571
3 571 152 572
3 570 151 571
3 572 150 570
3 574 573 571
3 571 151 574
3 573 152 571
3 574 27 573
3 576 575 570
3 570 150 576
3 575 151 570
3 576 12 575
3 578 577 572
3 572 152 578
3 577 150 572
3 578 36 577
3 581 579 580
3 580 49 581
3 579 151 580
3 581 96 579
3 575 189 580
3 580 151 575
3 189 49 580
3 575 12 189
3 349 574 579
3 579 96 349
3 574 151 579
3 349 27 574
3 190 352 581
3 581 49 190
3 352 96 581
3 190 7 352
3 584 582 583
3 583 118 584
3 582 150 583
3 584 48 582
3 577 428 583
3 583 150 577
3 428 118 583
3 577 36 428
3 181 576 582
3 582 48 181
3 576 150 582
3 181 12 576
3 429 184 584
3 584 118 429
3 184 48 584
3 429 8 184
3 587 585 586
3 586 97 587
3 585 152 586
3 587 121 585
3 573 357 586
3 586 152 573
3 357 97 586
3 573 27 357
3 438 578 585
3 585 121 438
3 578 152 585
3 438 36 578
3 358 441 587
3 587 97 358
3 441 121 587
3 358 1 441
3 590 588 589
3 589 155 590
3 588 154 589
3 590 153 588
3 592 591 589
3 589 154 592
3 591 155 589
3 592 17 591
3 594 593 588
3 588 153 594
3 593 154 588
3 594 30 593
3 596 595 590
3 590 155 596
3 595 153 590
3 596 35 595
3 599 597 598
3 598 104 599
3 597 154 598
3 599 64 597
3 593 383 598
3 598 154 593
3 383 104 598
3 593 30 383
3 237 592 597
3 597 64 237
3 592 154 597
3 237 17 592
3 384 240 599
3 599 104 384
3 240 64 599
3 384 6 240
3 602 600 601
3 601 120 602
3 600 153 601
3 602 103 600
3 595 439 601
3 601 153 595
3 439 120 601
3 595 35 439
3 377 594 600
3 600 103 377
3 594 153 600
3 377 30 594
3 440 378 602
3 602 120 440
3 378 103 602
3 440 1 378
3 605 603 604
3 604 65 605
3 603 155 604
3 605 119 603
3 591 245 604
3 604 155 591
3 245 65 604
3 591 17 245
3 433 596 603
3 603 119 433
3 596 155 603
3 433 35 596
3 246 434 605
3 605 65 246
3 434 119 605
3 246 11 434
3 608 606 607
3 607 158 608
3 606 157 607
3 608 156 606
3 610 609 607
3 607 157 610
3 609 158 607
3 610 15 609
3 612 611 606
3 606 156 612
3 611 157 606
3 612 28 611
3 614 613 608
3 608 158 614
3 613 156 608
3 614 41 613
3 617 615 616
3 616 95 617
3 615 157 616
3 617 55 615
3 611 350 616
3 616 157 611
3 350 95 616
3 611 28 350
3 209 610 615
3 615 55 209
3 610 157 615
3 209 15 610
3 351 210 617
3 617 95 351
3 210 55 617
3 351 7 210
3 620 618 619
3 619 135 620
3 618 156 619
3 620 94 618
3 613 490 619
3 619 156 613
3 490 135 619
3 613 41 490
3 342 612 618
3 618 94 342
3 612 156 618
3 342 28 612
3 491 345 620
3 620 135 491
3 345 94 620
3 491 2 345
3 623 621 622
3 622 56 623
3 621 158 622
3 623 134 621
3 609 215 622
3 622 158 609
3 215 56 622
3 609 15 215
3 484 614 621
3 621 134 484
3 614 158 621
3 484 41 614
3 216 485 623
3 623 56 216
3 485 134 623
3 216 9 485
3 626 624 625
3 625 161 626
3 624 160 625
3 626 159 624
3 628 627 625
3 625 160 628
3 627 161 625
3 628 31 627
3 630 629 624
3 624 159 630
3 629 160 624
3 630 20 629
3 632 631 626
3 626 161 632
3 631 159 626
3 632 40 631
3 635 633 634
3 634 73 635
3 633 160 634
3 635 105 633
3 629 272 634
3 634 160 629
3 272 73 634
3 629 20 272
3 382 628 633
3 633 105 382
3 628 160 633
3 382 31 628
3 273 385 635
3 635 73 273
3 385 105 635
3 273 6 385
3 638 636 637
3 637 137 638
3 636 159 637
3 638 72 636
3 631 496 637
3 637 159 631
3 496 137 637
3 631 40 496
3 265 630 636
3 636 72 265
3 630 159 636
3 265 20 630
3 497 268 638
3 638 137 497
3 268 72 638
3 497 10 268
3 641 639 640
3 640 102 641
3 639 161 640
3 641 136 639
3 627 372 640
3 640 161 627
3 372 102 640
3 627 31 372
3 489 632 639
3 639 136 489
3 632 161 639
3 489 40 632
3 373 492 641
3 641 102 373
3 492 136 641
3 373 2 492
