# Supplementary material for: Subcortical shape biomarkers reveal limbic and basal ganglia damage in anti-LGI1 encephalitis
Source: Front Immunol. 2025 Jul 4;16:1623577. doi: 10.3389/fimmu.2025.1623577 (PMC12270846; doi:10.3389/fimmu.2025.1623577)
Supplement: Supplementary file 1 [file DataSheet1.zip › raw data/wmN04-R_Accu_first.vtk]

# vtk DataFile Version 3.0
this file was written using fslvtkio
ASCII
DATASET POLYDATA
POINTS 642 float
83.8734 142.507 67.6546
74.9583 143.813 65.7811
77.0532 137.032 65.5777
85.2609 135.138 67.5707
83.8129 140.012 71.2088
82.8544 138.352 62.8466
77.6548 138.899 61.3488
79.3646 141.061 68.6567
80.3811 146.897 70.7878
81.2998 134.736 68.8404
79.978 131.94 62.2741
79.5158 145.146 64.5057
79.6321 143.955 69.7411
82.8251 143.77 71.8329
81.7017 140.831 70.0287
80.2801 137.9 69.0474
82.9044 136.847 70.6155
78.4018 142.313 62.8219
80.5445 138.37 61.2038
81.3616 141.857 63.5597
78.5477 135.07 60.3281
82.1397 134.81 61.8465
85.525 137.253 70.473
84.7389 141.683 70.0336
84.9473 138.874 67.5667
84.1792 136.324 64.7454
83.5673 140.577 65.1966
77.1268 142.873 67.6173
77.6562 139.083 67.6725
75.7698 140.375 65.6246
75.6384 141.909 63.1929
76.81 137.385 62.7631
82.0039 144.667 66.1819
83.049 145.652 69.5613
79.4123 147.966 67.1055
76.1606 145.811 64.456
76.5236 146.202 68.0406
83.9735 132.358 64.8865
80.4423 132.329 66.3514
84.1148 133.297 69.7263
78.1949 133.985 63.8079
78.9963 135.457 67.095
81.2437 144.092 70.8859
82.1571 142.451 70.7492
80.8546 142.598 69.9354
82.7406 140.415 70.757
83.4005 141.965 71.1465
81.8315 145.563 71.7423
79.9202 145.481 70.3711
79.5623 142.509 69.0008
80.5219 140.99 69.2522
81.0465 139.209 69.609
82.172 138.81 70.4213
81.5899 137.434 69.7861
83.4125 138.464 71.1719
79.8207 139.576 68.8291
80.786 136.228 69.0304
82.2144 135.57 69.7298
79.5027 140.209 62.1327
80.8666 140.068 62.5204
79.9138 142.022 63.0771
82.162 139.955 63.1441
81.852 138.288 61.9271
78.9651 138.555 61.0172
78.1227 140.397 62.242
78.9287 143.906 63.6198
80.4394 143.585 64.0981
80.4662 134.714 60.5979
81.3599 136.497 61.1038
79.7418 136.654 60.2676
82.6039 136.678 62.3398
81.3022 132.962 61.6331
79.1283 133.081 60.8696
77.9741 137.119 60.408
85.1977 139.488 70.2538
84.8693 140.098 68.8902
85.3266 138.093 69.0504
84.5234 140.799 67.5546
84.4698 142.254 68.82
84.5326 140.908 70.9875
84.8536 138.728 71.3889
85.5744 135.972 69.1157
85.1457 136.862 67.5698
84.6536 137.565 66.1833
84.3979 139.603 66.2574
84.1719 138.495 64.8955
83.8217 141.687 66.4174
84.8451 135.569 66.1053
83.5791 137.329 63.6352
83.2768 139.389 63.962
77.3831 140.991 67.5181
76.5817 139.836 66.7739
76.1595 141.636 66.7836
76.4566 138.685 65.567
77.0353 137.957 66.8813
78.5564 140.175 68.199
78.3386 142.026 68.1708
75.9123 143.434 66.771
75.0757 142.096 65.6503
75.4047 141.022 64.3309
76.2165 139.045 64.2084
76.1664 139.6 63.0161
76.9791 137.134 64.2255
74.8338 143.056 64.4261
76.8186 140.273 62.4111
76.8407 138.083 61.5747
82.3668 145.438 67.8146
81.6228 147.316 68.6617
81.0604 146.604 66.7157
79.739 147.922 69.4675
82.1684 146.987 70.7231
83.6409 144.111 68.5134
83.0783 143.636 67.0192
80.7088 145.147 65.3039
79.3359 146.795 65.3963
77.2192 147.505 65.5509
77.1325 147.935 67.8951
75.0287 146.99 66.2054
78.2864 146.783 69.571
78.0366 145.768 64.2488
74.7801 145.031 65.033
75.6207 145.157 66.6707
82.2727 131.797 65.8049
82.3714 132.423 68.1097
84.2857 132.321 67.5338
82.4161 133.794 69.3402
81.0621 133.479 67.8051
79.9342 131.768 64.1999
82.0348 131.862 63.3861
84.9479 133.727 66.4267
85.331 133.96 68.65
78.6958 134.55 65.5109
79.6781 133.771 66.5462
78.8329 132.893 64.9477
80.2151 135.01 67.894
77.7607 136.105 66.3931
77.646 135.579 64.715
78.4455 132.567 62.8196
84.1685 142.982 71.2098
83.641 145.112 71.3723
84.2113 143.829 69.9993
82.7917 142.641 65.6609
81.7285 143.343 64.8212
82.5037 141.369 64.3256
83.5598 134.963 70.3946
84.3677 136.783 71.0659
85.1893 134.998 70.5253
84.3377 134.248 64.5453
83.4675 135.419 63.2193
83.2318 133.327 62.9483
78.2102 145.211 69.0193
78.3087 143.633 68.5912
76.9007 144.577 67.782
75.5173 144.017 63.5133
76.8658 142.365 62.8204
77.2515 144.241 63.4036
78.1287 137.175 67.6976
78.9277 138.437 68.4029
79.447 136.636 68.3418
77.9736 134.107 61.7666
77.3123 135.971 61.3424
77.3997 135.495 63.0515
81.7343 143.265 70.8696
81.5158 142.509 70.3388
80.9956 143.307 70.4462
81.377 141.806 69.8605
81.966 141.69 70.2485
82.4101 143.132 71.3359
82.0137 143.969 71.443
80.4262 144.061 70.3743
80.269 143.338 69.9237
82.5174 141.504 70.6099
82.7793 142.267 71.0125
83.038 141.253 70.9361
83.121 142.895 71.5343
82.2487 140.637 70.3875
83.2947 140.193 71.0298
83.5896 140.967 71.152
81.5236 144.799 71.3741
80.6446 144.799 70.7226
80.896 145.555 71.0613
79.7807 144.722 70.0621
82.4186 144.654 71.9113
81.1081 146.316 71.2841
80.112 146.217 70.6167
80.2258 142.597 69.4508
80.7861 141.859 69.4601
80.1104 141.84 69.1279
81.121 140.95 69.6153
79.6086 143.279 69.3719
79.4513 141.733 68.8323
79.9048 141.018 68.9575
81.6218 139.017 69.9961
81.9058 138.082 70.0628
81.3178 138.317 69.6678
82.2316 137.115 70.2142
82.4609 137.849 70.6094
81.9214 139.792 70.2793
81.3892 140.024 69.8664
80.6584 138.537 69.3533
80.9348 137.647 69.4514
82.7733 138.602 70.7488
82.4491 139.57 70.6153
83.058 139.402 70.8912
83.1703 137.716 70.9042
83.6364 139.287 71.1992
80.8281 140.134 69.4392
80.4552 139.375 69.2243
80.1942 140.225 69.0815
80.0391 138.763 68.9607
79.6225 140.33 68.7153
81.1992 136.771 69.4269
81.9566 136.471 69.7399
81.4757 135.91 69.425
82.5823 136.151 70.187
80.5074 137.034 69.0803
81.0553 135.413 68.9637
81.6916 135.092 69.338
80.1949 140.115 62.3004
80.366 140.999 62.8424
79.6616 141.119 62.6038
80.6747 141.932 63.2517
81.059 140.911 63.099
80.7315 139.224 61.8612
80.012 139.245 61.7219
78.9708 141.267 62.5103
79.2033 142.151 62.8714
81.5437 140.037 62.7795
81.3937 139.189 62.1167
81.9806 139.156 62.4971
81.226 138.32 61.5202
81.6735 140.817 63.462
82.561 139.124 62.9069
82.3976 138.294 62.3866
79.2673 139.308 61.64
78.8014 140.293 62.168
78.5772 139.446 61.6903
78.2625 141.385 62.4874
79.7718 138.464 61.0445
78.2509 138.714 61.1147
77.8803 139.592 61.8272
79.4457 142.937 63.3181
80.175 142.798 63.5427
79.6828 143.676 63.83
80.9216 142.735 63.8204
78.6816 143.139 63.1743
79.2292 144.582 64.082
79.911 144.373 64.3832
80.921 135.581 60.8426
80.591 136.541 60.5804
80.0891 135.637 60.3122
80.2217 137.504 60.6775
80.9779 137.426 61.0195
81.6534 135.626 61.4789
81.2691 134.7 61.2444
79.4875 134.809 60.2605
79.1041 135.802 60.12
81.6644 137.404 61.4936
82 136.529 61.7041
82.2433 137.439 62.0386
82.3645 135.772 62.0698
82.7767 137.544 62.5987
80.8754 133.755 60.988
79.8621 133.782 60.5461
80.2339 132.904 61.0672
78.846 134.01 60.5501
81.8058 133.821 61.688
80.671 132.278 61.8278
79.5172 132.374 61.4968
78.8366 136.838 60.1984
79.3891 137.656 60.5448
78.5111 137.855 60.5824
78.1955 136.06 60.1975
77.782 138.112 60.7873
85.007 139.808 69.5746
85.1533 139.152 68.9459
85.3828 138.81 69.7213
85.1483 138.509 68.3105
84.9707 139.462 68.2359
84.8579 140.838 69.4752
84.9417 140.547 70.0801
85.4492 138.436 70.4162
85.5155 137.678 69.7633
84.7132 140.439 68.2282
84.7075 141.188 68.851
84.5242 141.474 68.2094
84.6664 141.993 69.4359
84.6946 139.786 67.574
84.2703 141.749 67.5511
84.2045 142.422 68.1775
84.91 140.22 70.6713
85.1619 139.085 70.8871
84.7208 139.802 71.1576
85.2383 138.066 71.0727
84.6825 141.316 70.5487
84.2035 140.459 71.2265
84.2638 139.406 71.332
85.4504 137.022 69.0778
85.1869 137.441 68.3464
85.4118 136.464 68.3255
84.9899 137.825 67.6114
85.6623 136.537 69.8319
85.3897 135.503 68.3318
85.2576 135.917 67.5692
84.6208 138.615 66.2045
84.289 139.058 65.5901
84.4232 138.035 65.5328
83.9906 139.54 64.9898
84.0488 140.081 65.6704
84.7081 139.212 66.8989
84.8641 138.213 66.8532
84.444 136.949 65.4837
84.196 137.403 64.8592
84.1128 140.604 66.3287
84.3853 140.169 66.9596
84.2486 141.2 66.938
83.704 141.157 65.8162
83.8888 142.154 67.0274
84.9289 137.216 66.8419
84.737 136.556 66.1322
85.0681 136.215 66.8224
84.5616 135.914 65.3604
85.0993 135.28 66.8272
83.9074 137.887 64.2755
83.7884 138.952 64.3814
83.5339 138.358 63.7751
83.4612 139.985 64.5707
83.8121 136.818 64.1871
83.1971 137.875 63.2054
83.0631 138.86 63.3741
76.9814 140.404 67.1503
76.4036 140.709 66.7581
76.7837 141.337 67.1888
75.8411 140.992 66.2939
76.1477 140.145 66.2168
77.1146 139.467 67.2677
77.5222 140.056 67.5929
77.2536 141.947 67.5439
76.6062 142.285 67.2125
76.408 139.275 66.221
76.7961 138.871 66.8429
76.6669 138.379 66.2613
77.2945 138.483 67.3432
76.1099 139.565 65.5675
76.7754 137.817 65.599
76.962 137.475 66.2409
77.9953 140.611 67.8318
77.8587 141.539 67.8246
78.4368 141.096 68.111
77.7882 142.481 67.8795
78.1215 139.703 67.9471
79.002 140.641 68.4094
78.8829 141.488 68.4533
76.0466 142.543 66.7412
75.5621 141.87 66.2579
75.4405 142.72 66.2516
75.3594 141.261 65.6674
76.5139 143.206 67.2177
75.3583 143.636 66.2806
74.9956 142.973 65.6813
75.8474 140.01 64.2763
76.1982 139.293 63.5831
75.7953 140.358 63.6666
76.4316 138.449 62.8654
76.4877 138.232 63.5088
75.964 139.775 64.9075
75.5239 140.653 64.9613
75.3877 141.437 63.7091
75.8979 140.768 63.1554
76.6129 138.112 64.1666
76.3403 138.887 64.88
76.7221 137.979 64.9047
76.8686 137.213 63.5021
77.0395 137.084 64.9453
75.0974 141.57 64.9786
74.998 141.996 64.3172
74.8697 142.504 65.0197
75.1469 142.513 63.7475
74.7988 143.464 65.1344
76.3984 140.005 62.6303
76.5461 138.831 62.3414
76.8716 139.241 62.0194
76.7614 137.676 62.122
76.2411 141.156 62.7809
77.304 139.521 61.9236
77.2079 138.533 61.3124
82.0657 146.334 68.2227
81.3646 147.06 67.5973
81.8268 146.08 67.2612
80.4056 147.478 66.8631
80.5877 147.781 67.9195
82.3684 146.503 69.1957
82.6334 145.638 68.7167
82.1984 145.141 66.9546
81.4823 145.614 66.5321
80.8481 147.867 69.1094
81.9266 147.257 69.7997
81.114 147.684 70.2266
82.6893 146.35 70.1425
79.5331 148.055 68.2749
80.0489 147.573 70.3606
81.3333 147.152 71.0296
83.0151 144.826 68.2156
82.7611 144.578 67.388
83.3032 143.949 67.7791
82.5805 144.191 66.6196
83.3951 144.907 69.0046
83.8131 143.265 68.0569
83.5028 143.07 67.3695
80.8372 145.945 65.9997
80.2474 146.899 66.0358
80.1526 146.055 65.3853
79.3473 147.54 66.1182
81.2888 144.926 65.8118
80.0785 145.202 64.8397
79.4252 145.922 64.8432
76.9893 147.984 66.5975
75.8065 147.755 67.0456
75.994 147.518 65.7777
75.5515 146.685 67.3505
76.3753 147.262 68.2124
78.2557 148.042 67.4644
78.246 147.87 66.302
76.524 146.822 64.8977
75.48 146.662 65.1211
77.5617 147.521 68.9282
78.4583 147.996 68.654
78.7958 147.659 69.6986
77.2777 146.574 68.8343
79.3559 146.932 70.2187
78.3601 147.255 65.4443
77.5488 146.684 64.8286
78.578 146.331 64.8301
77.0885 145.883 64.3238
78.8626 145.488 64.3623
74.8667 146.056 65.5757
75.1001 145.999 66.6239
74.9707 145.236 65.9606
75.9678 145.703 67.3139
75.2214 145.596 64.5988
74.8298 144.404 65.4824
75.211 144.494 66.2179
82.3139 132.027 66.9995
83.317 132.221 67.9707
83.2951 132.013 66.6472
84.2674 132.653 68.8255
83.2501 132.711 68.9982
81.4286 132.301 67.1377
81.2907 131.873 66.1305
83.2145 131.88 65.3404
84.1729 132.199 66.1466
82.4094 133.019 68.862
81.5944 132.858 67.9728
81.7047 133.517 68.6226
80.8149 132.857 67.1463
83.183 133.418 69.6203
81.7397 134.267 69.0844
81.1965 134.152 68.3613
81.1608 131.777 64.9517
82.1595 131.815 64.5624
81.0384 131.742 63.822
83.0823 131.99 64.1148
80.1787 131.958 65.3308
79.8623 131.711 63.117
80.9274 131.83 62.7795
84.8568 132.89 66.8888
85.0064 133.054 68.172
85.1787 133.73 67.5302
85.0038 133.447 69.3325
84.6186 132.947 65.7057
85.159 134.456 67.066
85.4115 134.535 68.0528
79.1591 134.16 66.0192
79.1761 133.222 65.886
78.7433 133.73 65.2711
79.4831 132.492 65.6659
79.9576 132.959 66.4554
79.4199 134.631 66.7092
78.9107 134.983 66.2593
78.399 134.203 64.7401
78.5217 133.396 64.3501
80.313 133.553 67.1301
79.9463 134.363 67.2775
80.6159 134.229 67.7549
79.5949 135.216 67.4736
80.7893 134.882 68.3699
78.3114 135.348 65.9114
78.1388 135.027 65.1062
77.7079 135.811 65.5547
77.9884 134.79 64.2684
78.3652 135.73 66.7425
77.2701 136.552 65.9923
77.2671 136.325 65.186
78.525 132.677 63.9582
79.098 132.178 64.6452
78.8792 131.982 63.4778
78.2961 133.275 63.3535
78.9806 132.011 62.3784
84.0673 144.031 71.4338
83.9928 144.505 70.6154
84.3551 143.444 70.7044
83.7206 144.759 69.7967
83.4163 145.463 70.4481
83.367 144.428 71.9886
83.5983 143.437 71.7462
84.5705 142.389 70.6332
84.614 142.788 70.0467
83.0086 146.069 71.0923
82.871 145.43 71.9001
82.0907 146.414 71.5464
83.816 142.519 71.266
84.3346 141.982 71.0204
83.978 141.502 71.1705
84.4048 143.07 69.4023
83.9331 144.045 69.2673
84.1406 143.241 68.7152
82.2752 143.042 65.2486
82.1365 142.348 64.5949
82.6642 142.026 64.9878
81.9513 141.658 63.9485
81.5649 142.59 64.2173
81.8203 144.051 65.5313
82.4322 143.69 65.911
83.1577 141.635 65.4176
83.0282 140.999 64.7745
81.108 143.498 64.4349
81.212 144.255 65.1365
80.5888 144.339 64.708
82.9744 143.203 66.2876
83.327 142.189 66.0397
83.4359 142.675 66.6759
82.8972 140.379 64.1783
82.2803 140.641 63.8096
82.7484 139.736 63.5282
84.0004 135.834 70.7798
84.7962 135.887 70.9804
84.3583 134.841 70.7159
85.4445 136.107 70.5533
85.0639 136.953 70.9688
83.5984 136.746 70.8791
83.2452 135.892 70.5749
83.8489 134.026 70.2422
84.7625 134.009 70.1863
84.6374 137.772 71.3928
83.8457 137.629 71.2153
84.1243 138.52 71.453
82.8189 135.23 70.1342
83.0221 134.276 69.9953
82.3198 134.688 69.6216
85.3359 134.412 69.6792
85.5086 135.437 69.8256
85.458 134.946 68.974
83.9863 134.803 63.7682
83.4424 134.369 63.0171
83.9068 133.718 63.7312
82.6686 134.033 62.3155
82.85 135.082 62.5063
83.905 135.858 63.9729
84.3254 135.293 64.5594
84.2902 133.265 64.6415
83.664 132.753 63.8062
82.9758 136.019 62.7645
83.4743 136.39 63.4808
83.121 136.926 63.0315
84.6731 134.883 65.313
84.6814 133.891 65.4295
84.8968 134.618 66.1794
82.8025 132.397 63.0621
82.3063 133.094 62.2687
81.7386 132.313 62.4053
78.2477 144.385 68.8227
77.5895 144.072 68.216
77.4574 144.917 68.4264
77.0399 143.703 67.7021
77.6961 143.34 68.0429
78.9869 143.834 69.1277
78.9628 144.585 69.406
77.3718 145.747 68.5638
76.7388 145.378 67.9042
78.3282 142.833 68.3439
78.9577 143.09 68.8318
78.9179 142.29 68.6029
79.0466 145.36 69.6755
78.1912 146.007 69.2532
79.1282 146.13 69.9787
76.2067 144.954 67.3136
76.3824 144.073 67.3081
75.7724 144.33 66.7762
76.1617 143.299 63.089
77.0037 143.392 63.0109
76.3522 144.21 63.3864
77.8669 143.304 63.0867
77.6214 142.39 62.7832
76.1933 142.229 62.9511
75.5077 142.988 63.3226
75.7742 144.949 63.9634
76.7028 145.052 63.8877
77.5476 141.405 62.5152
76.8351 141.326 62.5874
77.4394 140.393 62.307
74.9845 143.554 63.8815
75.015 144.624 64.1555
74.7379 144.078 64.6498
77.6062 145.054 63.7835
78.1228 144.071 63.5112
78.4874 144.844 63.8724
78.5165 137.815 68.0699
79.1936 137.55 68.4014
78.8187 136.892 68.0102
79.8295 137.282 68.7487
79.627 138.189 68.7163
78.2612 138.743 68.0412
77.8968 138.145 67.6925
78.5008 136.257 67.4923
79.1712 136 67.7949
79.369 139.016 68.607
78.713 139.317 68.2929
79.1645 139.811 68.5028
77.4975 137.573 67.353
77.8343 136.575 67.1646
77.3215 137.001 66.7426
79.8094 135.798 68.1236
80.0816 136.424 68.7097
80.454 135.613 68.5316
77.6589 135.024 61.4721
77.3429 135.707 62.1801
77.6708 134.821 62.417
77.0763 136.401 62.8541
77.0652 136.621 62.0601
77.8098 135.421 60.6959
78.1097 134.434 60.8707
78.0206 133.971 62.7822
77.847 134.743 63.3809
77.0846 136.984 61.3854
77.5306 136.463 60.7086
77.3025 137.531 60.8619
78.3358 133.538 61.2245
78.175 133.302 62.2398
78.6106 132.71 61.6902
77.5748 135.476 63.9016
77.1409 136.298 63.6421
77.229 136.297 64.4237
POLYGONS 1280  5120
3 164 162 163
3 163 44 164
3 162 43 163
3 164 42 162
3 166 165 163
3 163 43 166
3 165 44 163
3 166 14 165
3 168 167 162
3 162 42 168
3 167 43 162
3 168 13 167
3 170 169 164
3 164 44 170
3 169 42 164
3 170 12 169
3 173 171 172
3 172 46 173
3 171 43 172
3 173 45 171
3 167 174 172
3 172 43 167
3 174 46 172
3 167 13 174
3 175 166 171
3 171 45 175
3 166 43 171
3 175 14 166
3 177 176 173
3 173 46 177
3 176 45 173
3 177 4 176
3 180 178 179
3 179 48 180
3 178 42 179
3 180 47 178
3 169 181 179
3 179 42 169
3 181 48 179
3 169 12 181
3 182 168 178
3 178 47 182
3 168 42 178
3 182 13 168
3 184 183 180
3 180 48 184
3 183 47 180
3 184 8 183
3 187 185 186
3 186 50 187
3 185 44 186
3 187 49 185
3 165 188 186
3 186 44 165
3 188 50 186
3 165 14 188
3 189 170 185
3 185 49 189
3 170 44 185
3 189 12 170
3 191 190 187
3 187 50 191
3 190 49 187
3 191 7 190
3 194 192 193
3 193 53 194
3 192 52 193
3 194 51 192
3 196 195 193
3 193 52 196
3 195 53 193
3 196 16 195
3 198 197 192
3 192 51 198
3 197 52 192
3 198 14 197
3 200 199 194
3 194 53 200
3 199 51 194
3 200 15 199
3 203 201 202
3 202 45 203
3 201 52 202
3 203 54 201
3 197 175 202
3 202 52 197
3 175 45 202
3 197 14 175
3 204 196 201
3 201 54 204
3 196 52 201
3 204 16 196
3 176 205 203
3 203 45 176
3 205 54 203
3 176 4 205
3 208 206 207
3 207 55 208
3 206 51 207
3 208 50 206
3 199 209 207
3 207 51 199
3 209 55 207
3 199 15 209
3 188 198 206
3 206 50 188
3 198 51 206
3 188 14 198
3 210 191 208
3 208 55 210
3 191 50 208
3 210 7 191
3 213 211 212
3 212 57 213
3 211 53 212
3 213 56 211
3 195 214 212
3 212 53 195
3 214 57 212
3 195 16 214
3 215 200 211
3 211 56 215
3 200 53 211
3 215 15 200
3 217 216 213
3 213 57 217
3 216 56 213
3 217 9 216
3 220 218 219
3 219 60 220
3 218 59 219
3 220 58 218
3 222 221 219
3 219 59 222
3 221 60 219
3 222 19 221
3 224 223 218
3 218 58 224
3 223 59 218
3 224 18 223
3 226 225 220
3 220 60 226
3 225 58 220
3 226 17 225
3 229 227 228
3 228 62 229
3 227 59 228
3 229 61 227
3 223 230 228
3 228 59 223
3 230 62 228
3 223 18 230
3 231 222 227
3 227 61 231
3 222 59 227
3 231 19 222
3 233 232 229
3 229 62 233
3 232 61 229
3 233 5 232
3 236 234 235
3 235 64 236
3 234 58 235
3 236 63 234
3 225 237 235
3 235 58 225
3 237 64 235
3 225 17 237
3 238 224 234
3 234 63 238
3 224 58 234
3 238 18 224
3 240 239 236
3 236 64 240
3 239 63 236
3 240 6 239
3 243 241 242
3 242 66 243
3 241 60 242
3 243 65 241
3 221 244 242
3 242 60 221
3 244 66 242
3 221 19 244
3 245 226 241
3 241 65 245
3 226 60 241
3 245 17 226
3 247 246 243
3 243 66 247
3 246 65 243
3 247 11 246
3 250 248 249
3 249 69 250
3 248 68 249
3 250 67 248
3 252 251 249
3 249 68 252
3 251 69 249
3 252 18 251
3 254 253 248
3 248 67 254
3 253 68 248
3 254 21 253
3 256 255 250
3 250 69 256
3 255 67 250
3 256 20 255
3 259 257 258
3 258 70 259
3 257 68 258
3 259 62 257
3 253 260 258
3 258 68 253
3 260 70 258
3 253 21 260
3 230 252 257
3 257 62 230
3 252 68 257
3 230 18 252
3 261 233 259
3 259 70 261
3 233 62 259
3 261 5 233
3 264 262 263
3 263 72 264
3 262 67 263
3 264 71 262
3 255 265 263
3 263 67 255
3 265 72 263
3 255 20 265
3 266 254 262
3 262 71 266
3 254 67 262
3 266 21 254
3 268 267 264
3 264 72 268
3 267 71 264
3 268 10 267
3 271 269 270
3 270 63 271
3 269 69 270
3 271 73 269
3 251 238 270
3 270 69 251
3 238 63 270
3 251 18 238
3 272 256 269
3 269 73 272
3 256 69 269
3 272 20 256
3 239 273 271
3 271 63 239
3 273 73 271
3 239 6 273
3 276 274 275
3 275 76 276
3 274 75 275
3 276 74 274
3 278 277 275
3 275 75 278
3 277 76 275
3 278 24 277
3 280 279 274
3 274 74 280
3 279 75 274
3 280 23 279
3 282 281 276
3 276 76 282
3 281 74 276
3 282 22 281
3 285 283 284
3 284 78 285
3 283 75 284
3 285 77 283
3 279 286 284
3 284 75 279
3 286 78 284
3 279 23 286
3 287 278 283
3 283 77 287
3 278 75 283
3 287 24 278
3 289 288 285
3 285 78 289
3 288 77 285
3 289 0 288
3 292 290 291
3 291 80 292
3 290 74 291
3 292 79 290
3 281 293 291
3 291 74 281
3 293 80 291
3 281 22 293
3 294 280 290
3 290 79 294
3 280 74 290
3 294 23 280
3 296 295 292
3 292 80 296
3 295 79 292
3 296 4 295
3 299 297 298
3 298 82 299
3 297 76 298
3 299 81 297
3 277 300 298
3 298 76 277
3 300 82 298
3 277 24 300
3 301 282 297
3 297 81 301
3 282 76 297
3 301 22 282
3 303 302 299
3 299 82 303
3 302 81 299
3 303 3 302
3 306 304 305
3 305 85 306
3 304 84 305
3 306 83 304
3 308 307 305
3 305 84 308
3 307 85 305
3 308 26 307
3 310 309 304
3 304 83 310
3 309 84 304
3 310 24 309
3 312 311 306
3 306 85 312
3 311 83 306
3 312 25 311
3 315 313 314
3 314 77 315
3 313 84 314
3 315 86 313
3 309 287 314
3 314 84 309
3 287 77 314
3 309 24 287
3 316 308 313
3 313 86 316
3 308 84 313
3 316 26 308
3 288 317 315
3 315 77 288
3 317 86 315
3 288 0 317
3 320 318 319
3 319 87 320
3 318 83 319
3 320 82 318
3 311 321 319
3 319 83 311
3 321 87 319
3 311 25 321
3 300 310 318
3 318 82 300
3 310 83 318
3 300 24 310
3 322 303 320
3 320 87 322
3 303 82 320
3 322 3 303
3 325 323 324
3 324 89 325
3 323 85 324
3 325 88 323
3 307 326 324
3 324 85 307
3 326 89 324
3 307 26 326
3 327 312 323
3 323 88 327
3 312 85 323
3 327 25 312
3 329 328 325
3 325 89 329
3 328 88 325
3 329 5 328
3 332 330 331
3 331 92 332
3 330 91 331
3 332 90 330
3 334 333 331
3 331 91 334
3 333 92 331
3 334 29 333
3 336 335 330
3 330 90 336
3 335 91 330
3 336 28 335
3 338 337 332
3 332 92 338
3 337 90 332
3 338 27 337
3 341 339 340
3 340 94 341
3 339 91 340
3 341 93 339
3 335 342 340
3 340 91 335
3 342 94 340
3 335 28 342
3 343 334 339
3 339 93 343
3 334 91 339
3 343 29 334
3 345 344 341
3 341 94 345
3 344 93 341
3 345 2 344
3 348 346 347
3 347 96 348
3 346 90 347
3 348 95 346
3 337 349 347
3 347 90 337
3 349 96 347
3 337 27 349
3 350 336 346
3 346 95 350
3 336 90 346
3 350 28 336
3 352 351 348
3 348 96 352
3 351 95 348
3 352 7 351
3 355 353 354
3 354 98 355
3 353 92 354
3 355 97 353
3 333 356 354
3 354 92 333
3 356 98 354
3 333 29 356
3 357 338 353
3 353 97 357
3 338 92 353
3 357 27 338
3 359 358 355
3 355 98 359
3 358 97 355
3 359 1 358
3 362 360 361
3 361 101 362
3 360 100 361
3 362 99 360
3 364 363 361
3 361 100 364
3 363 101 361
3 364 31 363
3 366 365 360
3 360 99 366
3 365 100 360
3 366 29 365
3 368 367 362
3 362 101 368
3 367 99 362
3 368 30 367
3 371 369 370
3 370 93 371
3 369 100 370
3 371 102 369
3 365 343 370
3 370 100 365
3 343 93 370
3 365 29 343
3 372 364 369
3 369 102 372
3 364 100 369
3 372 31 364
3 344 373 371
3 371 93 344
3 373 102 371
3 344 2 373
3 376 374 375
3 375 103 376
3 374 99 375
3 376 98 374
3 367 377 375
3 375 99 367
3 377 103 375
3 367 30 377
3 356 366 374
3 374 98 356
3 366 99 374
3 356 29 366
3 378 359 376
3 376 103 378
3 359 98 376
3 378 1 359
3 381 379 380
3 380 105 381
3 379 101 380
3 381 104 379
3 363 382 380
3 380 101 363
3 382 105 380
3 363 31 382
3 383 368 379
3 379 104 383
3 368 101 379
3 383 30 368
3 385 384 381
3 381 105 385
3 384 104 381
3 385 6 384
3 388 386 387
3 387 108 388
3 386 107 387
3 388 106 386
3 390 389 387
3 387 107 390
3 389 108 387
3 390 34 389
3 392 391 386
3 386 106 392
3 391 107 386
3 392 33 391
3 394 393 388
3 388 108 394
3 393 106 388
3 394 32 393
3 397 395 396
3 396 110 397
3 395 107 396
3 397 109 395
3 391 398 396
3 396 107 391
3 398 110 396
3 391 33 398
3 399 390 395
3 395 109 399
3 390 107 395
3 399 34 390
3 401 400 397
3 397 110 401
3 400 109 397
3 401 8 400
3 404 402 403
3 403 112 404
3 402 106 403
3 404 111 402
3 393 405 403
3 403 106 393
3 405 112 403
3 393 32 405
3 406 392 402
3 402 111 406
3 392 106 402
3 406 33 392
3 408 407 404
3 404 112 408
3 407 111 404
3 408 0 407
3 411 409 410
3 410 114 411
3 409 108 410
3 411 113 409
3 389 412 410
3 410 108 389
3 412 114 410
3 389 34 412
3 413 394 409
3 409 113 413
3 394 108 409
3 413 32 394
3 415 414 411
3 411 114 415
3 414 113 411
3 415 11 414
3 418 416 417
3 417 117 418
3 416 116 417
3 418 115 416
3 420 419 417
3 417 116 420
3 419 117 417
3 420 36 419
3 422 421 416
3 416 115 422
3 421 116 416
3 422 34 421
3 424 423 418
3 418 117 424
3 423 115 418
3 424 35 423
3 427 425 426
3 426 109 427
3 425 116 426
3 427 118 425
3 421 399 426
3 426 116 421
3 399 109 426
3 421 34 399
3 428 420 425
3 425 118 428
3 420 116 425
3 428 36 420
3 400 429 427
3 427 109 400
3 429 118 427
3 400 8 429
3 432 430 431
3 431 119 432
3 430 115 431
3 432 114 430
3 423 433 431
3 431 115 423
3 433 119 431
3 423 35 433
3 412 422 430
3 430 114 412
3 422 115 430
3 412 34 422
3 434 415 432
3 432 119 434
3 415 114 432
3 434 11 415
3 437 435 436
3 436 121 437
3 435 117 436
3 437 120 435
3 419 438 436
3 436 117 419
3 438 121 436
3 419 36 438
3 439 424 435
3 435 120 439
3 424 117 435
3 439 35 424
3 441 440 437
3 437 121 441
3 440 120 437
3 441 1 440
3 444 442 443
3 443 124 444
3 442 123 443
3 444 122 442
3 446 445 443
3 443 123 446
3 445 124 443
3 446 39 445
3 448 447 442
3 442 122 448
3 447 123 442
3 448 38 447
3 450 449 444
3 444 124 450
3 449 122 444
3 450 37 449
3 453 451 452
3 452 126 453
3 451 123 452
3 453 125 451
3 447 454 452
3 452 123 447
3 454 126 452
3 447 38 454
3 455 446 451
3 451 125 455
3 446 123 451
3 455 39 446
3 457 456 453
3 453 126 457
3 456 125 453
3 457 9 456
3 460 458 459
3 459 128 460
3 458 122 459
3 460 127 458
3 449 461 459
3 459 122 449
3 461 128 459
3 449 37 461
3 462 448 458
3 458 127 462
3 448 122 458
3 462 38 448
3 464 463 460
3 460 128 464
3 463 127 460
3 464 10 463
3 467 465 466
3 466 130 467
3 465 124 466
3 467 129 465
3 445 468 466
3 466 124 445
3 468 130 466
3 445 39 468
3 469 450 465
3 465 129 469
3 450 124 465
3 469 37 450
3 471 470 467
3 467 130 471
3 470 129 467
3 471 3 470
3 474 472 473
3 473 133 474
3 472 132 473
3 474 131 472
3 476 475 473
3 473 132 476
3 475 133 473
3 476 38 475
3 478 477 472
3 472 131 478
3 477 132 472
3 478 41 477
3 480 479 474
3 474 133 480
3 479 131 474
3 480 40 479
3 483 481 482
3 482 134 483
3 481 132 482
3 483 126 481
3 477 484 482
3 482 132 477
3 484 134 482
3 477 41 484
3 454 476 481
3 481 126 454
3 476 132 481
3 454 38 476
3 485 457 483
3 483 134 485
3 457 126 483
3 485 9 457
3 488 486 487
3 487 136 488
3 486 131 487
3 488 135 486
3 479 489 487
3 487 131 479
3 489 136 487
3 479 40 489
3 490 478 486
3 486 135 490
3 478 131 486
3 490 41 478
3 492 491 488
3 488 136 492
3 491 135 488
3 492 2 491
3 495 493 494
3 494 127 495
3 493 133 494
3 495 137 493
3 475 462 494
3 494 133 475
3 462 127 494
3 475 38 462
3 496 480 493
3 493 137 496
3 480 133 493
3 496 40 480
3 463 497 495
3 495 127 463
3 497 137 495
3 463 10 497
3 500 498 499
3 499 140 500
3 498 139 499
3 500 138 498
3 502 501 499
3 499 139 502
3 501 140 499
3 502 33 501
3 504 503 498
3 498 138 504
3 503 139 498
3 504 13 503
3 506 505 500
3 500 140 506
3 505 138 500
3 506 23 505
3 509 507 508
3 508 47 509
3 507 139 508
3 509 110 507
3 503 182 508
3 508 139 503
3 182 47 508
3 503 13 182
3 398 502 507
3 507 110 398
3 502 139 507
3 398 33 502
3 183 401 509
3 509 47 183
3 401 110 509
3 183 8 401
3 512 510 511
3 511 79 512
3 510 138 511
3 512 46 510
3 505 294 511
3 511 138 505
3 294 79 511
3 505 23 294
3 174 504 510
3 510 46 174
3 504 138 510
3 174 13 504
3 295 177 512
3 512 79 295
3 177 46 512
3 295 4 177
3 515 513 514
3 514 111 515
3 513 140 514
3 515 78 513
3 501 406 514
3 514 140 501
3 406 111 514
3 501 33 406
3 286 506 513
3 513 78 286
3 506 140 513
3 286 23 506
3 407 289 515
3 515 111 407
3 289 78 515
3 407 0 289
3 518 516 517
3 517 143 518
3 516 142 517
3 518 141 516
3 520 519 517
3 517 142 520
3 519 143 517
3 520 19 519
3 522 521 516
3 516 141 522
3 521 142 516
3 522 32 521
3 524 523 518
3 518 143 524
3 523 141 518
3 524 26 523
3 527 525 526
3 526 113 527
3 525 142 526
3 527 66 525
3 521 413 526
3 526 142 521
3 413 113 526
3 521 32 413
3 244 520 525
3 525 66 244
3 520 142 525
3 244 19 520
3 414 247 527
3 527 113 414
3 247 66 527
3 414 11 247
3 530 528 529
3 529 86 530
3 528 141 529
3 530 112 528
3 523 316 529
3 529 141 523
3 316 86 529
3 523 26 316
3 405 522 528
3 528 112 405
3 522 141 528
3 405 32 522
3 317 408 530
3 530 86 317
3 408 112 530
3 317 0 408
3 533 531 532
3 532 61 533
3 531 143 532
3 533 89 531
3 519 231 532
3 532 143 519
3 231 61 532
3 519 19 231
3 326 524 531
3 531 89 326
3 524 143 531
3 326 26 524
3 232 329 533
3 533 61 232
3 329 89 533
3 232 5 329
3 536 534 535
3 535 146 536
3 534 145 535
3 536 144 534
3 538 537 535
3 535 145 538
3 537 146 535
3 538 22 537
3 540 539 534
3 534 144 540
3 539 145 534
3 540 16 539
3 542 541 536
3 536 146 542
3 541 144 536
3 542 39 541
3 545 543 544
3 544 54 545
3 543 145 544
3 545 80 543
3 539 204 544
3 544 145 539
3 204 54 544
3 539 16 204
3 293 538 543
3 543 80 293
3 538 145 543
3 293 22 538
3 205 296 545
3 545 54 205
3 296 80 545
3 205 4 296
3 548 546 547
3 547 125 548
3 546 144 547
3 548 57 546
3 541 455 547
3 547 144 541
3 455 125 547
3 541 39 455
3 214 540 546
3 546 57 214
3 540 144 546
3 214 16 540
3 456 217 548
3 548 125 456
3 217 57 548
3 456 9 217
3 551 549 550
3 550 81 551
3 549 146 550
3 551 130 549
3 537 301 550
3 550 146 537
3 301 81 550
3 537 22 301
3 468 542 549
3 549 130 468
3 542 146 549
3 468 39 542
3 302 471 551
3 551 81 302
3 471 130 551
3 302 3 471
3 554 552 553
3 553 149 554
3 552 148 553
3 554 147 552
3 556 555 553
3 553 148 556
3 555 149 553
3 556 21 555
3 558 557 552
3 552 147 558
3 557 148 552
3 558 25 557
3 560 559 554
3 554 149 560
3 559 147 554
3 560 37 559
3 563 561 562
3 562 88 563
3 561 148 562
3 563 70 561
3 557 327 562
3 562 148 557
3 327 88 562
3 557 25 327
3 260 556 561
3 561 70 260
3 556 148 561
3 260 21 556
3 328 261 563
3 563 88 328
3 261 70 563
3 328 5 261
3 566 564 565
3 565 129 566
3 564 147 565
3 566 87 564
3 559 469 565
3 565 147 559
3 469 129 565
3 559 37 469
3 321 558 564
3 564 87 321
3 558 147 564
3 321 25 558
3 470 322 566
3 566 129 470
3 322 87 566
3 470 3 322
3 569 567 568
3 568 71 569
3 567 149 568
3 569 128 567
3 555 266 568
3 568 149 555
3 266 71 568
3 555 21 266
3 461 560 567
3 567 128 461
3 560 149 567
3 461 37 560
3 267 464 569
3 569 71 267
3 464 128 569
3 267 10 464
3 572 570 571
3 571 152 572
3 570 151 571
3 572 150 570
3 574 573 571
3 571 151 574
3 573 152 571
3 574 27 573
3 576 575 570
3 570 150 576
3 575 151 570
3 576 12 575
3 578 577 572
3 572 152 578
3 577 150 572
3 578 36 577
3 581 579 580
3 580 49 581
3 579 151 580
3 581 96 579
3 575 189 580
3 580 151 575
3 189 49 580
3 575 12 189
3 349 574 579
3 579 96 349
3 574 151 579
3 349 27 574
3 190 352 581
3 581 49 190
3 352 96 581
3 190 7 352
3 584 582 583
3 583 118 584
3 582 150 583
3 584 48 582
3 577 428 583
3 583 150 577
3 428 118 583
3 577 36 428
3 181 576 582
3 582 48 181
3 576 150 582
3 181 12 576
3 429 184 584
3 584 118 429
3 184 48 584
3 429 8 184
3 587 585 586
3 586 97 587
3 585 152 586
3 587 121 585
3 573 357 586
3 586 152 573
3 357 97 586
3 573 27 357
3 438 578 585
3 585 121 438
3 578 152 585
3 438 36 578
3 358 441 587
3 587 97 358
3 441 121 587
3 358 1 441
3 590 588 589
3 589 155 590
3 588 154 589
3 590 153 588
3 592 591 589
3 589 154 592
3 591 155 589
3 592 17 591
3 594 593 588
3 588 153 594
3 593 154 588
3 594 30 593
3 596 595 590
3 590 155 596
3 595 153 590
3 596 35 595
3 599 597 598
3 598 104 599
3 597 154 598
3 599 64 597
3 593 383 598
3 598 154 593
3 383 104 598
3 593 30 383
3 237 592 597
3 597 64 237
3 592 154 597
3 237 17 592
3 384 240 599
3 599 104 384
3 240 64 599
3 384 6 240
3 602 600 601
3 601 120 602
3 600 153 601
3 602 103 600
3 595 439 601
3 601 153 595
3 439 120 601
3 595 35 439
3 377 594 600
3 600 103 377
3 594 153 600
3 377 30 594
3 440 378 602
3 602 120 440
3 378 103 602
3 440 1 378
3 605 603 604
3 604 65 605
3 603 155 604
3 605 119 603
3 591 245 604
3 604 155 591
3 245 65 604
3 591 17 245
3 433 596 603
3 603 119 433
3 596 155 603
3 433 35 596
3 246 434 605
3 605 65 246
3 434 119 605
3 246 11 434
3 608 606 607
3 607 158 608
3 606 157 607
3 608 156 606
3 610 609 607
3 607 157 610
3 609 158 607
3 610 15 609
3 612 611 606
3 606 156 612
3 611 157 606
3 612 28 611
3 614 613 608
3 608 158 614
3 613 156 608
3 614 41 613
3 617 615 616
3 616 95 617
3 615 157 616
3 617 55 615
3 611 350 616
3 616 157 611
3 350 95 616
3 611 28 350
3 209 610 615
3 615 55 209
3 610 157 615
3 209 15 610
3 351 210 617
3 617 95 351
3 210 55 617
3 351 7 210
3 620 618 619
3 619 135 620
3 618 156 619
3 620 94 618
3 613 490 619
3 619 156 613
3 490 135 619
3 613 41 490
3 342 612 618
3 618 94 342
3 612 156 618
3 342 28 612
3 491 345 620
3 620 135 491
3 345 94 620
3 491 2 345
3 623 621 622
3 622 56 623
3 621 158 622
3 623 134 621
3 609 215 622
3 622 158 609
3 215 56 622
3 609 15 215
3 484 614 621
3 621 134 484
3 614 158 621
3 484 41 614
3 216 485 623
3 623 56 216
3 485 134 623
3 216 9 485
3 626 624 625
3 625 161 626
3 624 160 625
3 626 159 624
3 628 627 625
3 625 160 628
3 627 161 625
3 628 31 627
3 630 629 624
3 624 159 630
3 629 160 624
3 630 20 629
3 632 631 626
3 626 161 632
3 631 159 626
3 632 40 631
3 635 633 634
3 634 73 635
3 633 160 634
3 635 105 633
3 629 272 634
3 634 160 629
3 272 73 634
3 629 20 272
3 382 628 633
3 633 105 382
3 628 160 633
3 382 31 628
3 273 385 635
3 635 73 273
3 385 105 635
3 273 6 385
3 638 636 637
3 637 137 638
3 636 159 637
3 638 72 636
3 631 496 637
3 637 159 631
3 496 137 637
3 631 40 496
3 265 630 636
3 636 72 265
3 630 159 636
3 265 20 630
3 497 268 638
3 638 137 497
3 268 72 638
3 497 10 268
3 641 639 640
3 640 102 641
3 639 161 640
3 641 136 639
3 627 372 640
3 640 161 627
3 372 102 640
3 627 31 372
3 489 632 639
3 639 136 489
3 632 161 639
3 489 40 632
3 373 492 641
3 641 102 373
3 492 136 641
3 373 2 492
