# Supplementary material for: Subcortical shape biomarkers reveal limbic and basal ganglia damage in anti-LGI1 encephalitis
Source: Front Immunol. 2025 Jul 4;16:1623577. doi: 10.3389/fimmu.2025.1623577 (PMC12270846; doi:10.3389/fimmu.2025.1623577)
Supplement: Supplementary file 1 [file DataSheet1.zip › raw data/wmN04-R_Amyg_first.vtk]

# vtk DataFile Version 3.0
this file was written using fslvtkio
ASCII
DATASET POLYDATA
POINTS 642 float
75.3352 122.985 53.0178
59.8808 126.879 53.0335
60.4456 119.929 53.4326
73.2344 117.788 54.9272
73.8698 118.153 60.8142
69.6139 121.677 45.5316
59.6623 123.162 43.5204
64.8019 120.117 60.5591
69.076 125.422 57.3318
65.746 113.27 59.6837
64.7021 118.692 50.9585
67.016 126.904 47.4486
66.9887 122.964 59.568
72.3454 122.217 60.4719
68.9943 118.731 62.1392
64.4238 115.121 61.7874
70.6106 113.938 61.737
63.3258 126.217 44.2369
65.0414 122.149 42.779
69.2236 125.09 44.145
61.853 120.231 45.6978
66.7004 120.543 47.6972
76.4393 116.088 57.8073
76.8891 120.889 57.5466
76.6207 119.724 53.5455
71.421 120.513 50.6242
73.3262 122.682 48.1793
61.9688 124.12 57.1718
62.0835 119.513 57.5854
58.4782 123.786 52.8307
58.8437 125.751 47.7201
58.6766 121.859 47.8993
71.3332 125.308 49.8375
73.0496 124.073 55.8289
67.9061 126.589 52.3588
62.7151 127.415 49.4162
64.2865 126.601 55.6925
68.749 118.255 53.4109
65.1763 115.993 56.1425
70.8156 114.718 57.371
61.4524 118.461 51.6828
61.3247 114.78 58.471
69.567 122.477 60.5508
70.8779 120.749 62.305
68.1427 121.259 62.1704
71.5145 118.272 61.8409
73.3964 120.375 61.1441
70.8569 124.144 59.3083
68.0039 124.641 58.7979
65.7621 121.836 60.5106
66.6398 119.604 61.8817
66.8837 116.88 62.0084
69.7639 116.116 62.1954
67.0373 114.345 62.382
72.6433 115.94 61.4753
64.764 117.752 61.1335
64.4396 113.079 61.2926
67.9392 113.571 60.7312
64.2098 124.405 42.941
67.1709 123.778 42.5789
66.3358 125.856 43.691
69.813 123.134 44.0598
67.5197 121.884 43.8234
62.2381 122.67 42.6771
61.4999 124.741 43.7553
65.26 126.849 45.512
68.2004 126.208 45.7065
64.3175 120.549 46.5331
65.6963 121.288 44.9432
63.0533 121.066 44.0427
68.0087 121.365 46.5475
65.6281 119.699 49.309
63.3075 119.67 48.433
60.2856 121.143 44.0407
77.977 118.415 57.8211
78.5564 120.217 55.2903
77.4853 117.871 55.3906
76.594 121.485 53.1237
76.8017 122.24 55.439
75.7397 119.542 59.4844
75.6233 116.846 59.8349
75.2613 116.527 55.7703
74.9426 118.533 54.2141
74.0225 120.214 52.1328
74.8966 121.469 51.1639
72.8715 121.272 49.1984
74.5559 122.943 50.5814
72.384 119.228 53.17
70.4906 121.191 48.0458
71.7206 122.126 46.4196
61.9177 121.917 57.1894
60.6787 121.952 54.9646
59.9556 124.017 55.2756
59.409 121.702 52.8237
61.2193 119.858 55.4833
63.4311 119.728 59.1091
63.6522 122.007 58.8309
60.5335 125.654 55.4389
58.4709 125.579 52.9142
57.7783 125.09 50.1774
58.2674 123.01 50.278
58.1291 123.866 47.4807
59.2379 121.09 50.793
58.8439 126.591 50.4146
59.1428 124.612 45.2802
58.2184 122.323 45.1358
72.0147 124.513 52.877
70.5083 125.396 53.9334
69.8103 125.952 51.3093
68.5164 126.125 54.9258
71.13 124.898 56.6995
74.5612 123.648 54.5403
73.2765 124.092 51.4693
69.2937 126.335 48.5115
67.4082 127.041 49.8452
65.2961 127.296 50.9851
65.9001 126.786 53.7609
63.4902 127.194 52.6051
66.7131 126.179 56.5239
64.7786 127.39 48.0841
61.1373 127.184 51.1386
61.9713 126.968 54.636
67.1546 116.975 54.8126
67.9795 115.613 56.9958
69.923 116.577 55.7589
68.4121 114.361 58.6116
65.3783 114.604 58.0926
64.8739 117.714 53.7573
66.628 118.394 52.2105
71.0301 117.994 54.3317
72.3572 116.097 56.0154
61.5015 116.496 55.3433
63.0842 114.976 57.2383
63.0787 116.98 54.229
63.0349 113.019 59.4427
60.9205 117.69 56.0856
60.3487 119.017 52.5931
63.002 118.499 51.1801
74.8756 121.684 59.2838
73.2436 123.723 58.5244
75.366 122.947 57.0311
72.5446 124.178 48.6497
70.544 125.466 46.8684
71.542 124.105 45.6836
70.8556 114.009 59.4375
74.0515 114.594 60.0968
73.6958 114.939 57.6908
70.0512 119.406 52.0557
69.0664 120.449 49.2556
67.7611 119.446 50.6603
65.5479 125.304 58.0281
64.525 123.748 58.5633
62.8606 125.686 57.0085
60.4422 127.077 48.1887
60.7728 126.137 45.6427
62.6193 127.158 46.3454
61.4177 117.193 58.409
62.9868 117.304 60.1742
62.7069 114.451 60.7601
61.5475 119.574 48.5681
59.8755 120.76 46.3658
59.8345 119.854 49.3518
70.2776 121.86 61.6184
69.4797 121.047 62.4006
68.8853 122.146 61.5566
68.7146 119.946 62.4825
69.9387 119.75 62.4061
71.611 121.579 61.506
70.9155 122.307 60.6402
68.2177 122.675 60.2326
67.6274 122.221 61.0182
71.1867 119.519 62.1841
72.19 120.595 61.8829
72.4628 119.372 61.6755
72.9722 121.347 60.9501
70.2282 118.48 62.123
72.7214 118.193 61.3235
73.6948 119.219 61.0182
70.2089 123.254 59.9296
68.772 123.563 59.8107
69.4616 124.47 59.3297
67.4735 123.888 59.3168
71.5487 123.017 59.807
69.9407 124.921 58.359
68.5877 125.205 58.1536
66.8938 121.603 61.5109
67.4474 120.372 62.2948
66.2768 120.728 61.461
67.8301 119.107 62.1088
66.4935 122.409 60.0857
65.2115 121.038 60.6641
65.6385 119.924 61.1765
68.2226 116.508 62.0193
68.4108 115.263 62.1626
66.9686 115.442 62.2109
68.6613 114.223 61.9915
70.0443 114.911 62.0924
69.3178 117.323 62.1044
68.0061 117.678 62.0275
65.7369 115.992 61.7494
65.5448 114.645 62.3271
71.1594 115.906 61.9732
70.7085 117.134 62.0709
72.0516 117.01 61.698
71.714 114.853 61.6945
73.3949 117.067 61.2461
66.9143 118.299 61.8692
65.7509 117.358 61.5975
65.7374 118.748 61.4459
64.7135 116.488 61.295
64.8167 119.08 60.8713
65.6745 113.544 62.1586
67.3942 113.54 61.7653
66.1439 112.934 61.16
69.1239 113.677 61.2439
64.2956 113.935 61.8987
65.1248 112.816 60.5435
66.8064 113.294 60.2326
65.6134 124.134 42.6033
66.6716 124.91 42.927
65.1682 125.141 43.0885
67.7631 125.443 43.7648
68.1875 124.514 43.0929
66.0876 122.995 42.4268
64.645 123.364 42.5676
63.8242 125.408 43.4103
64.8506 126.105 43.6579
68.6114 123.471 43.0858
67.4195 122.636 42.8876
68.6161 122.431 43.723
66.3435 121.984 43.0949
69.6414 124.148 43.6816
69.6216 122.299 44.7934
68.5464 121.813 44.6303
63.21 123.648 42.6237
62.857 124.653 43.174
61.8071 123.801 42.98
62.3802 125.49 43.9906
63.6964 122.503 42.716
60.8455 122.868 42.948
60.5473 123.929 43.5544
65.7609 126.441 44.4653
67.3186 126.201 44.4796
66.7787 126.515 45.4789
68.6822 125.828 44.8489
64.2565 126.616 44.6727
66.1716 126.881 46.4775
67.5666 126.562 46.6223
64.949 120.824 45.5953
64.374 121.248 44.4399
63.6299 120.641 45.0879
64.0299 121.703 43.3444
65.3744 121.581 43.6527
66.1113 120.912 46.2525
65.5265 120.586 47.0054
63.0878 120.271 45.9507
62.379 120.529 44.7461
66.5616 121.627 44.2704
66.8538 121.341 45.6914
67.6618 121.545 45.0789
67.3006 120.898 46.9919
68.7894 121.443 45.9825
64.9505 120.202 47.8832
63.7616 120.02 47.3216
64.5106 119.668 48.7635
62.589 119.981 46.9986
66.0929 120.171 48.5081
65.1365 119.057 50.0763
64.0262 119.181 49.7013
61.6689 121.051 43.8785
62.6299 121.732 43.1176
61.1693 121.848 43.2633
61.1176 120.609 44.6961
59.7557 122.085 43.4974
78.5032 119.252 56.5832
78.328 118.911 55.2404
78.0917 118.064 56.5006
77.3168 118.766 54.3562
77.9576 119.692 54.2845
78.0368 120.447 56.5863
77.7223 119.692 57.6756
77.4537 117.177 57.7236
77.2508 117.021 56.5219
77.9745 120.872 54.1954
77.9249 121.317 55.4999
76.9393 121.81 54.2428
77.1415 121.554 56.5389
76.8922 120.543 53.264
75.9721 122.262 53.0505
76.1486 122.651 54.2196
77.0234 119.052 58.7398
77.0232 117.671 58.8605
75.9047 118.256 59.5899
76.2467 116.418 58.8717
76.469 120.141 58.5004
74.8754 118.883 60.3983
74.7469 117.545 60.4392
76.4792 117.075 55.5926
76.3748 118.135 54.6499
75.3668 117.666 54.956
75.9101 119.028 53.9444
76.0895 116.194 56.7271
74.263 117.148 55.2716
74.1182 118.138 54.5961
74.6921 120.705 51.5927
73.953 121.397 50.2067
73.4099 120.863 50.846
73.2913 121.902 48.5344
74.1872 122.096 49.647
75.7708 120.576 52.4469
75.327 119.871 52.9374
72.7067 120.503 51.4105
72.248 120.926 49.98
74.7495 122.242 50.7871
75.7689 121.383 52.1768
75.4197 122.223 52.0058
74.049 122.834 49.4018
74.934 122.872 51.8654
74.5729 119.336 53.236
73.2103 119.712 52.6817
73.6878 118.895 53.7586
71.9592 119.903 51.9043
72.8613 118.566 54.129
71.7956 121.13 48.5292
72.3784 121.714 47.7217
71.2821 121.505 47.1663
72.6394 122.467 47.1784
70.9505 120.932 49.3867
70.0638 121.389 46.6594
70.6828 121.894 45.8598
61.2286 121.932 56.1602
60.2127 122.919 55.1043
61.0466 123.051 56.1783
59.1052 123.862 54.1129
59.4869 122.904 53.9878
61.6176 120.803 56.1547
62.1145 120.752 57.1951
61.8945 123.096 57.1076
60.9045 124.074 56.3208
59.9812 121.895 53.8774
61.0977 120.912 55.0908
60.3564 120.877 54.0867
61.6542 119.751 56.6022
58.8728 122.76 52.7931
59.9487 120.808 53.0571
60.6368 119.944 54.4007
62.8571 120.806 57.9853
62.7925 122.003 57.9328
63.5384 120.945 58.9006
62.8194 123.097 58.0027
62.6978 119.561 58.3511
64.185 119.944 59.7781
64.3027 121.078 59.79
60.1576 124.968 55.4261
59.21 124.853 54.17
59.5374 125.589 54.2704
58.3602 124.72 52.8483
61.0864 125.082 56.5043
60.1635 126.386 54.1984
59.1415 126.247 52.9976
57.9432 124.024 50.2643
58.0816 123.472 48.9049
57.7659 124.554 48.8442
58.267 122.855 47.5923
58.487 122.42 49.0138
58.1884 123.523 51.5438
58.037 124.505 51.4781
58.0005 125.536 48.8327
58.3925 124.955 47.6158
58.6986 121.938 50.3628
58.6682 122.415 51.5903
59.1953 121.369 51.7748
58.8721 121.468 49.2431
59.8722 120.557 52.1214
58.0301 125.415 51.5299
58.0359 125.969 50.2146
58.402 126.279 51.666
58.5812 126.303 49.0135
59.2189 126.804 51.8245
58.4718 124.217 46.2593
58.0708 123.192 46.1718
58.261 123.541 45.0124
58.4119 122.176 46.5185
59.0869 125.213 46.5401
59.3045 123.843 44.2599
58.6091 122.782 43.9852
71.2788 124.826 53.4221
70.1563 125.686 52.582
70.9254 125.241 52.0263
68.923 126.269 51.8994
69.2764 126.071 53.1176
71.734 124.737 54.9361
72.4795 124.285 54.4133
71.6253 124.962 51.3973
70.6049 125.594 50.6918
69.5774 125.9 54.4716
70.8117 125.181 55.4043
69.8343 125.608 55.8316
72.0635 124.456 56.252
68.2233 126.355 53.6118
68.7735 125.865 56.2258
70.099 125.15 57.1044
73.2157 124.003 53.8047
72.6588 124.343 52.1683
73.7741 123.748 53.0176
72.2607 124.658 50.6763
73.8462 123.888 55.2323
74.9829 123.307 53.8116
74.3018 123.48 52.243
69.5661 126.207 49.9641
68.6695 126.481 50.6083
68.4416 126.688 49.2706
67.6948 126.885 51.1575
70.3979 125.934 49.1574
68.137 126.635 47.9001
67.1695 127.055 48.5309
65.7203 127.146 52.3966
64.7857 127.091 53.2775
64.3516 127.309 51.7319
63.9384 127.011 54.2246
65.0513 126.659 54.6374
66.8775 126.749 52.9563
66.638 127.075 51.6896
63.9486 127.374 50.2652
63.1464 127.272 51.0367
66.2454 126.506 55.056
67.2161 126.454 54.2398
67.5993 126.256 55.6417
65.4536 126.378 56.083
67.9309 125.832 56.9875
66.4005 127.155 50.403
64.996 127.435 49.5744
66.0937 127.257 49.0174
63.7276 127.458 48.7393
65.9037 127.254 47.6383
62.336 127.2 51.9126
62.7192 127.162 53.6741
61.5789 127.227 52.9489
63.1505 126.853 55.1476
61.9459 127.239 50.2819
60.383 127.18 52.1767
60.9057 126.994 53.863
67.5728 116.42 56.0285
69.0548 116.096 56.5414
68.5112 116.769 55.3161
70.3619 115.728 56.686
69.3419 115.256 57.2354
66.5607 115.885 56.5842
66.23 116.499 55.4243
68.0905 117.563 54.1682
69.2929 117.373 54.6236
68.3526 114.959 57.7967
66.7649 115.284 57.5187
66.9309 114.514 58.3614
65.2312 115.345 57.1922
69.6191 114.359 57.8064
67.1327 113.855 59.2309
65.5022 113.915 58.9252
65.9721 117.292 54.3049
66.9219 117.81 53.626
65.8616 117.994 52.9935
67.7012 118.266 52.8642
65.0151 116.795 54.9535
64.7732 118.217 52.3831
65.6222 118.501 51.5591
70.526 117.243 54.991
71.0772 116.243 56.0115
71.7244 117.017 55.3087
71.6634 115.376 56.7393
69.8673 118.075 53.898
72.125 117.889 54.6492
72.9681 116.905 55.3595
62.234 115.836 56.4187
63.1834 116.055 55.7605
62.287 116.575 54.5871
64.1001 116.378 55.3454
64.0288 115.504 56.661
62.0367 114.615 57.7508
61.3669 115.623 57.0311
61.5884 117.648 53.7319
62.1812 117.829 53.0933
64.125 114.56 57.5961
62.9859 113.864 58.2885
64.1595 113.658 58.6586
62.0709 113.693 59.0787
64.3834 112.981 59.685
60.9639 116.867 55.8454
60.8719 117.72 54.0114
60.5039 118.322 54.3939
60.9056 118.61 52.2353
61.039 116.221 57.3667
60.7431 118.922 54.6064
60.3769 119.582 53.0078
63.0079 118.02 52.8734
63.9457 117.381 54.0794
63.9074 118.209 52.6692
62.2079 118.415 51.4075
63.8505 118.593 50.9737
74.0615 122.698 58.9675
74.2885 123.293 57.8353
75.1354 122.282 58.1753
74.3935 123.705 56.6604
73.3422 124.029 57.2354
72.8099 122.892 59.5005
73.6185 121.998 59.9385
75.9179 121.296 58.4609
76.2258 121.913 57.3984
72.2128 124.31 57.6521
72.0732 123.931 59.0162
71.1158 124.614 58.0733
74.1823 121.086 60.2616
75.3712 120.637 59.3538
74.5921 120.012 60.2965
76.1826 122.609 56.2963
75.1723 123.487 55.9606
75.769 123.114 55.1247
71.568 124.807 47.6817
71.061 124.811 46.1499
72.0534 124.242 47.1257
70.4463 124.665 44.7374
69.9284 125.378 45.4093
71.0232 125.441 48.3689
71.9732 124.771 49.1834
73.174 123.553 48.2177
72.5352 123.408 46.8535
69.422 125.887 46.2532
70.0073 125.911 47.7487
68.8225 126.326 47.0897
72.9739 124.196 50.1127
73.5857 123.617 49.6118
73.9085 123.557 51.0281
71.8088 123.1 45.927
70.8828 123.663 44.5902
70.8628 122.622 45.1812
72.6244 114.011 59.861
74.1389 114.547 58.8143
72.5634 114.226 58.5555
75.1323 115.326 57.6748
75.4053 115.202 58.9164
72.4824 114.18 61.0767
70.7962 113.742 60.6098
71.019 114.272 58.3054
72.2702 114.71 57.5691
74.9871 115.606 60.0446
73.3859 115.162 61.0731
74.1988 116.379 60.7513
69.4091 113.777 60.1574
69.5378 114.17 58.8658
68.171 113.956 59.6472
72.9654 115.505 56.832
74.4947 115.683 56.7622
73.6787 116.241 55.842
69.6202 119.795 50.6032
68.3974 119.966 49.9505
68.839 119.369 51.3769
67.1628 120.069 49.2403
67.8205 120.495 48.507
70.2275 120.463 49.9451
70.7488 119.859 51.2672
69.3506 118.892 52.7296
68.3043 118.815 52.0323
68.4177 120.874 47.9551
69.7052 120.89 48.7247
69.1774 121.281 47.4477
71.2448 119.338 52.5873
70.5074 118.819 53.3144
71.6594 118.695 53.7045
67.2921 118.756 51.3299
66.6388 119.554 50.0379
66.1787 118.925 50.7437
64.9416 124.616 58.4512
63.5889 124.915 57.9998
64.1837 125.561 57.6369
62.3933 125.009 57.1986
63.1729 123.979 58.029
65.8232 123.37 58.9746
66.2479 124.265 58.8562
64.8069 126.016 56.9566
63.5069 126.297 56.5123
64.0199 122.983 58.6227
65.3548 122.633 59.2571
64.6815 121.945 59.7763
66.7504 125.03 58.4158
66.1343 125.869 57.3372
67.2503 125.5 57.7447
62.2786 126.487 55.9359
61.6001 125.772 56.4133
61.13 126.392 55.1772
60.5106 126.56 46.8715
61.6309 126.701 45.8671
61.4933 127.17 47.2487
62.8811 126.73 45.1264
61.9496 126.264 44.7448
59.6973 125.948 46.6456
59.5546 126.526 47.8718
61.5764 127.288 48.7282
62.6054 127.405 47.8382
61.0094 125.641 44.5533
59.8995 125.484 45.5389
60.2445 124.721 44.4667
59.527 126.821 49.1929
60.7707 127.055 49.6379
59.9031 127.043 50.7717
63.7004 127.34 47.1685
63.8632 127.047 45.7681
64.9222 127.196 46.6776
62.0053 117.21 59.5099
62.6709 115.863 60.617
61.9219 115.765 59.5907
63.2936 114.646 61.5499
63.6289 116.184 61.0467
62.3914 118.488 59.0798
61.6483 118.473 58.1261
61.3759 115.968 58.4611
61.772 114.385 59.7888
63.8295 117.47 60.6972
63.1846 118.555 59.6358
63.9889 118.764 60.3468
61.3228 118.695 56.9436
61.041 117.442 57.2112
61.0055 118.863 55.7001
62.5846 113.49 60.144
63.4834 113.675 61.2776
63.8533 112.968 60.3745
60.788 120.156 47.4026
59.8208 120.406 47.8298
60.7312 119.565 48.8964
59.0863 120.897 48.5199
58.9756 121.186 46.9626
60.8325 120.413 45.9031
61.6004 120.057 47.1374
61.5382 118.906 50.0298
60.6775 119.115 50.4206
58.8928 121.356 45.5748
59.8949 120.769 44.9842
58.9827 121.57 44.3379
62.3638 119.584 48.3437
62.2767 118.866 49.778
63.1141 119.056 49.7145
60.0012 119.476 50.9045
59.4006 120.493 49.8702
59.7881 120.088 51.4119
POLYGONS 1280  5120
3 164 162 163
3 163 44 164
3 162 43 163
3 164 42 162
3 166 165 163
3 163 43 166
3 165 44 163
3 166 14 165
3 168 167 162
3 162 42 168
3 167 43 162
3 168 13 167
3 170 169 164
3 164 44 170
3 169 42 164
3 170 12 169
3 173 171 172
3 172 46 173
3 171 43 172
3 173 45 171
3 167 174 172
3 172 43 167
3 174 46 172
3 167 13 174
3 175 166 171
3 171 45 175
3 166 43 171
3 175 14 166
3 177 176 173
3 173 46 177
3 176 45 173
3 177 4 176
3 180 178 179
3 179 48 180
3 178 42 179
3 180 47 178
3 169 181 179
3 179 42 169
3 181 48 179
3 169 12 181
3 182 168 178
3 178 47 182
3 168 42 178
3 182 13 168
3 184 183 180
3 180 48 184
3 183 47 180
3 184 8 183
3 187 185 186
3 186 50 187
3 185 44 186
3 187 49 185
3 165 188 186
3 186 44 165
3 188 50 186
3 165 14 188
3 189 170 185
3 185 49 189
3 170 44 185
3 189 12 170
3 191 190 187
3 187 50 191
3 190 49 187
3 191 7 190
3 194 192 193
3 193 53 194
3 192 52 193
3 194 51 192
3 196 195 193
3 193 52 196
3 195 53 193
3 196 16 195
3 198 197 192
3 192 51 198
3 197 52 192
3 198 14 197
3 200 199 194
3 194 53 200
3 199 51 194
3 200 15 199
3 203 201 202
3 202 45 203
3 201 52 202
3 203 54 201
3 197 175 202
3 202 52 197
3 175 45 202
3 197 14 175
3 204 196 201
3 201 54 204
3 196 52 201
3 204 16 196
3 176 205 203
3 203 45 176
3 205 54 203
3 176 4 205
3 208 206 207
3 207 55 208
3 206 51 207
3 208 50 206
3 199 209 207
3 207 51 199
3 209 55 207
3 199 15 209
3 188 198 206
3 206 50 188
3 198 51 206
3 188 14 198
3 210 191 208
3 208 55 210
3 191 50 208
3 210 7 191
3 213 211 212
3 212 57 213
3 211 53 212
3 213 56 211
3 195 214 212
3 212 53 195
3 214 57 212
3 195 16 214
3 215 200 211
3 211 56 215
3 200 53 211
3 215 15 200
3 217 216 213
3 213 57 217
3 216 56 213
3 217 9 216
3 220 218 219
3 219 60 220
3 218 59 219
3 220 58 218
3 222 221 219
3 219 59 222
3 221 60 219
3 222 19 221
3 224 223 218
3 218 58 224
3 223 59 218
3 224 18 223
3 226 225 220
3 220 60 226
3 225 58 220
3 226 17 225
3 229 227 228
3 228 62 229
3 227 59 228
3 229 61 227
3 223 230 228
3 228 59 223
3 230 62 228
3 223 18 230
3 231 222 227
3 227 61 231
3 222 59 227
3 231 19 222
3 233 232 229
3 229 62 233
3 232 61 229
3 233 5 232
3 236 234 235
3 235 64 236
3 234 58 235
3 236 63 234
3 225 237 235
3 235 58 225
3 237 64 235
3 225 17 237
3 238 224 234
3 234 63 238
3 224 58 234
3 238 18 224
3 240 239 236
3 236 64 240
3 239 63 236
3 240 6 239
3 243 241 242
3 242 66 243
3 241 60 242
3 243 65 241
3 221 244 242
3 242 60 221
3 244 66 242
3 221 19 244
3 245 226 241
3 241 65 245
3 226 60 241
3 245 17 226
3 247 246 243
3 243 66 247
3 246 65 243
3 247 11 246
3 250 248 249
3 249 69 250
3 248 68 249
3 250 67 248
3 252 251 249
3 249 68 252
3 251 69 249
3 252 18 251
3 254 253 248
3 248 67 254
3 253 68 248
3 254 21 253
3 256 255 250
3 250 69 256
3 255 67 250
3 256 20 255
3 259 257 258
3 258 70 259
3 257 68 258
3 259 62 257
3 253 260 258
3 258 68 253
3 260 70 258
3 253 21 260
3 230 252 257
3 257 62 230
3 252 68 257
3 230 18 252
3 261 233 259
3 259 70 261
3 233 62 259
3 261 5 233
3 264 262 263
3 263 72 264
3 262 67 263
3 264 71 262
3 255 265 263
3 263 67 255
3 265 72 263
3 255 20 265
3 266 254 262
3 262 71 266
3 254 67 262
3 266 21 254
3 268 267 264
3 264 72 268
3 267 71 264
3 268 10 267
3 271 269 270
3 270 63 271
3 269 69 270
3 271 73 269
3 251 238 270
3 270 69 251
3 238 63 270
3 251 18 238
3 272 256 269
3 269 73 272
3 256 69 269
3 272 20 256
3 239 273 271
3 271 63 239
3 273 73 271
3 239 6 273
3 276 274 275
3 275 76 276
3 274 75 275
3 276 74 274
3 278 277 275
3 275 75 278
3 277 76 275
3 278 24 277
3 280 279 274
3 274 74 280
3 279 75 274
3 280 23 279
3 282 281 276
3 276 76 282
3 281 74 276
3 282 22 281
3 285 283 284
3 284 78 285
3 283 75 284
3 285 77 283
3 279 286 284
3 284 75 279
3 286 78 284
3 279 23 286
3 287 278 283
3 283 77 287
3 278 75 283
3 287 24 278
3 289 288 285
3 285 78 289
3 288 77 285
3 289 0 288
3 292 290 291
3 291 80 292
3 290 74 291
3 292 79 290
3 281 293 291
3 291 74 281
3 293 80 291
3 281 22 293
3 294 280 290
3 290 79 294
3 280 74 290
3 294 23 280
3 296 295 292
3 292 80 296
3 295 79 292
3 296 4 295
3 299 297 298
3 298 82 299
3 297 76 298
3 299 81 297
3 277 300 298
3 298 76 277
3 300 82 298
3 277 24 300
3 301 282 297
3 297 81 301
3 282 76 297
3 301 22 282
3 303 302 299
3 299 82 303
3 302 81 299
3 303 3 302
3 306 304 305
3 305 85 306
3 304 84 305
3 306 83 304
3 308 307 305
3 305 84 308
3 307 85 305
3 308 26 307
3 310 309 304
3 304 83 310
3 309 84 304
3 310 24 309
3 312 311 306
3 306 85 312
3 311 83 306
3 312 25 311
3 315 313 314
3 314 77 315
3 313 84 314
3 315 86 313
3 309 287 314
3 314 84 309
3 287 77 314
3 309 24 287
3 316 308 313
3 313 86 316
3 308 84 313
3 316 26 308
3 288 317 315
3 315 77 288
3 317 86 315
3 288 0 317
3 320 318 319
3 319 87 320
3 318 83 319
3 320 82 318
3 311 321 319
3 319 83 311
3 321 87 319
3 311 25 321
3 300 310 318
3 318 82 300
3 310 83 318
3 300 24 310
3 322 303 320
3 320 87 322
3 303 82 320
3 322 3 303
3 325 323 324
3 324 89 325
3 323 85 324
3 325 88 323
3 307 326 324
3 324 85 307
3 326 89 324
3 307 26 326
3 327 312 323
3 323 88 327
3 312 85 323
3 327 25 312
3 329 328 325
3 325 89 329
3 328 88 325
3 329 5 328
3 332 330 331
3 331 92 332
3 330 91 331
3 332 90 330
3 334 333 331
3 331 91 334
3 333 92 331
3 334 29 333
3 336 335 330
3 330 90 336
3 335 91 330
3 336 28 335
3 338 337 332
3 332 92 338
3 337 90 332
3 338 27 337
3 341 339 340
3 340 94 341
3 339 91 340
3 341 93 339
3 335 342 340
3 340 91 335
3 342 94 340
3 335 28 342
3 343 334 339
3 339 93 343
3 334 91 339
3 343 29 334
3 345 344 341
3 341 94 345
3 344 93 341
3 345 2 344
3 348 346 347
3 347 96 348
3 346 90 347
3 348 95 346
3 337 349 347
3 347 90 337
3 349 96 347
3 337 27 349
3 350 336 346
3 346 95 350
3 336 90 346
3 350 28 336
3 352 351 348
3 348 96 352
3 351 95 348
3 352 7 351
3 355 353 354
3 354 98 355
3 353 92 354
3 355 97 353
3 333 356 354
3 354 92 333
3 356 98 354
3 333 29 356
3 357 338 353
3 353 97 357
3 338 92 353
3 357 27 338
3 359 358 355
3 355 98 359
3 358 97 355
3 359 1 358
3 362 360 361
3 361 101 362
3 360 100 361
3 362 99 360
3 364 363 361
3 361 100 364
3 363 101 361
3 364 31 363
3 366 365 360
3 360 99 366
3 365 100 360
3 366 29 365
3 368 367 362
3 362 101 368
3 367 99 362
3 368 30 367
3 371 369 370
3 370 93 371
3 369 100 370
3 371 102 369
3 365 343 370
3 370 100 365
3 343 93 370
3 365 29 343
3 372 364 369
3 369 102 372
3 364 100 369
3 372 31 364
3 344 373 371
3 371 93 344
3 373 102 371
3 344 2 373
3 376 374 375
3 375 103 376
3 374 99 375
3 376 98 374
3 367 377 375
3 375 99 367
3 377 103 375
3 367 30 377
3 356 366 374
3 374 98 356
3 366 99 374
3 356 29 366
3 378 359 376
3 376 103 378
3 359 98 376
3 378 1 359
3 381 379 380
3 380 105 381
3 379 101 380
3 381 104 379
3 363 382 380
3 380 101 363
3 382 105 380
3 363 31 382
3 383 368 379
3 379 104 383
3 368 101 379
3 383 30 368
3 385 384 381
3 381 105 385
3 384 104 381
3 385 6 384
3 388 386 387
3 387 108 388
3 386 107 387
3 388 106 386
3 390 389 387
3 387 107 390
3 389 108 387
3 390 34 389
3 392 391 386
3 386 106 392
3 391 107 386
3 392 33 391
3 394 393 388
3 388 108 394
3 393 106 388
3 394 32 393
3 397 395 396
3 396 110 397
3 395 107 396
3 397 109 395
3 391 398 396
3 396 107 391
3 398 110 396
3 391 33 398
3 399 390 395
3 395 109 399
3 390 107 395
3 399 34 390
3 401 400 397
3 397 110 401
3 400 109 397
3 401 8 400
3 404 402 403
3 403 112 404
3 402 106 403
3 404 111 402
3 393 405 403
3 403 106 393
3 405 112 403
3 393 32 405
3 406 392 402
3 402 111 406
3 392 106 402
3 406 33 392
3 408 407 404
3 404 112 408
3 407 111 404
3 408 0 407
3 411 409 410
3 410 114 411
3 409 108 410
3 411 113 409
3 389 412 410
3 410 108 389
3 412 114 410
3 389 34 412
3 413 394 409
3 409 113 413
3 394 108 409
3 413 32 394
3 415 414 411
3 411 114 415
3 414 113 411
3 415 11 414
3 418 416 417
3 417 117 418
3 416 116 417
3 418 115 416
3 420 419 417
3 417 116 420
3 419 117 417
3 420 36 419
3 422 421 416
3 416 115 422
3 421 116 416
3 422 34 421
3 424 423 418
3 418 117 424
3 423 115 418
3 424 35 423
3 427 425 426
3 426 109 427
3 425 116 426
3 427 118 425
3 421 399 426
3 426 116 421
3 399 109 426
3 421 34 399
3 428 420 425
3 425 118 428
3 420 116 425
3 428 36 420
3 400 429 427
3 427 109 400
3 429 118 427
3 400 8 429
3 432 430 431
3 431 119 432
3 430 115 431
3 432 114 430
3 423 433 431
3 431 115 423
3 433 119 431
3 423 35 433
3 412 422 430
3 430 114 412
3 422 115 430
3 412 34 422
3 434 415 432
3 432 119 434
3 415 114 432
3 434 11 415
3 437 435 436
3 436 121 437
3 435 117 436
3 437 120 435
3 419 438 436
3 436 117 419
3 438 121 436
3 419 36 438
3 439 424 435
3 435 120 439
3 424 117 435
3 439 35 424
3 441 440 437
3 437 121 441
3 440 120 437
3 441 1 440
3 444 442 443
3 443 124 444
3 442 123 443
3 444 122 442
3 446 445 443
3 443 123 446
3 445 124 443
3 446 39 445
3 448 447 442
3 442 122 448
3 447 123 442
3 448 38 447
3 450 449 444
3 444 124 450
3 449 122 444
3 450 37 449
3 453 451 452
3 452 126 453
3 451 123 452
3 453 125 451
3 447 454 452
3 452 123 447
3 454 126 452
3 447 38 454
3 455 446 451
3 451 125 455
3 446 123 451
3 455 39 446
3 457 456 453
3 453 126 457
3 456 125 453
3 457 9 456
3 460 458 459
3 459 128 460
3 458 122 459
3 460 127 458
3 449 461 459
3 459 122 449
3 461 128 459
3 449 37 461
3 462 448 458
3 458 127 462
3 448 122 458
3 462 38 448
3 464 463 460
3 460 128 464
3 463 127 460
3 464 10 463
3 467 465 466
3 466 130 467
3 465 124 466
3 467 129 465
3 445 468 466
3 466 124 445
3 468 130 466
3 445 39 468
3 469 450 465
3 465 129 469
3 450 124 465
3 469 37 450
3 471 470 467
3 467 130 471
3 470 129 467
3 471 3 470
3 474 472 473
3 473 133 474
3 472 132 473
3 474 131 472
3 476 475 473
3 473 132 476
3 475 133 473
3 476 38 475
3 478 477 472
3 472 131 478
3 477 132 472
3 478 41 477
3 480 479 474
3 474 133 480
3 479 131 474
3 480 40 479
3 483 481 482
3 482 134 483
3 481 132 482
3 483 126 481
3 477 484 482
3 482 132 477
3 484 134 482
3 477 41 484
3 454 476 481
3 481 126 454
3 476 132 481
3 454 38 476
3 485 457 483
3 483 134 485
3 457 126 483
3 485 9 457
3 488 486 487
3 487 136 488
3 486 131 487
3 488 135 486
3 479 489 487
3 487 131 479
3 489 136 487
3 479 40 489
3 490 478 486
3 486 135 490
3 478 131 486
3 490 41 478
3 492 491 488
3 488 136 492
3 491 135 488
3 492 2 491
3 495 493 494
3 494 127 495
3 493 133 494
3 495 137 493
3 475 462 494
3 494 133 475
3 462 127 494
3 475 38 462
3 496 480 493
3 493 137 496
3 480 133 493
3 496 40 480
3 463 497 495
3 495 127 463
3 497 137 495
3 463 10 497
3 500 498 499
3 499 140 500
3 498 139 499
3 500 138 498
3 502 501 499
3 499 139 502
3 501 140 499
3 502 33 501
3 504 503 498
3 498 138 504
3 503 139 498
3 504 13 503
3 506 505 500
3 500 140 506
3 505 138 500
3 506 23 505
3 509 507 508
3 508 47 509
3 507 139 508
3 509 110 507
3 503 182 508
3 508 139 503
3 182 47 508
3 503 13 182
3 398 502 507
3 507 110 398
3 502 139 507
3 398 33 502
3 183 401 509
3 509 47 183
3 401 110 509
3 183 8 401
3 512 510 511
3 511 79 512
3 510 138 511
3 512 46 510
3 505 294 511
3 511 138 505
3 294 79 511
3 505 23 294
3 174 504 510
3 510 46 174
3 504 138 510
3 174 13 504
3 295 177 512
3 512 79 295
3 177 46 512
3 295 4 177
3 515 513 514
3 514 111 515
3 513 140 514
3 515 78 513
3 501 406 514
3 514 140 501
3 406 111 514
3 501 33 406
3 286 506 513
3 513 78 286
3 506 140 513
3 286 23 506
3 407 289 515
3 515 111 407
3 289 78 515
3 407 0 289
3 518 516 517
3 517 143 518
3 516 142 517
3 518 141 516
3 520 519 517
3 517 142 520
3 519 143 517
3 520 19 519
3 522 521 516
3 516 141 522
3 521 142 516
3 522 32 521
3 524 523 518
3 518 143 524
3 523 141 518
3 524 26 523
3 527 525 526
3 526 113 527
3 525 142 526
3 527 66 525
3 521 413 526
3 526 142 521
3 413 113 526
3 521 32 413
3 244 520 525
3 525 66 244
3 520 142 525
3 244 19 520
3 414 247 527
3 527 113 414
3 247 66 527
3 414 11 247
3 530 528 529
3 529 86 530
3 528 141 529
3 530 112 528
3 523 316 529
3 529 141 523
3 316 86 529
3 523 26 316
3 405 522 528
3 528 112 405
3 522 141 528
3 405 32 522
3 317 408 530
3 530 86 317
3 408 112 530
3 317 0 408
3 533 531 532
3 532 61 533
3 531 143 532
3 533 89 531
3 519 231 532
3 532 143 519
3 231 61 532
3 519 19 231
3 326 524 531
3 531 89 326
3 524 143 531
3 326 26 524
3 232 329 533
3 533 61 232
3 329 89 533
3 232 5 329
3 536 534 535
3 535 146 536
3 534 145 535
3 536 144 534
3 538 537 535
3 535 145 538
3 537 146 535
3 538 22 537
3 540 539 534
3 534 144 540
3 539 145 534
3 540 16 539
3 542 541 536
3 536 146 542
3 541 144 536
3 542 39 541
3 545 543 544
3 544 54 545
3 543 145 544
3 545 80 543
3 539 204 544
3 544 145 539
3 204 54 544
3 539 16 204
3 293 538 543
3 543 80 293
3 538 145 543
3 293 22 538
3 205 296 545
3 545 54 205
3 296 80 545
3 205 4 296
3 548 546 547
3 547 125 548
3 546 144 547
3 548 57 546
3 541 455 547
3 547 144 541
3 455 125 547
3 541 39 455
3 214 540 546
3 546 57 214
3 540 144 546
3 214 16 540
3 456 217 548
3 548 125 456
3 217 57 548
3 456 9 217
3 551 549 550
3 550 81 551
3 549 146 550
3 551 130 549
3 537 301 550
3 550 146 537
3 301 81 550
3 537 22 301
3 468 542 549
3 549 130 468
3 542 146 549
3 468 39 542
3 302 471 551
3 551 81 302
3 471 130 551
3 302 3 471
3 554 552 553
3 553 149 554
3 552 148 553
3 554 147 552
3 556 555 553
3 553 148 556
3 555 149 553
3 556 21 555
3 558 557 552
3 552 147 558
3 557 148 552
3 558 25 557
3 560 559 554
3 554 149 560
3 559 147 554
3 560 37 559
3 563 561 562
3 562 88 563
3 561 148 562
3 563 70 561
3 557 327 562
3 562 148 557
3 327 88 562
3 557 25 327
3 260 556 561
3 561 70 260
3 556 148 561
3 260 21 556
3 328 261 563
3 563 88 328
3 261 70 563
3 328 5 261
3 566 564 565
3 565 129 566
3 564 147 565
3 566 87 564
3 559 469 565
3 565 147 559
3 469 129 565
3 559 37 469
3 321 558 564
3 564 87 321
3 558 147 564
3 321 25 558
3 470 322 566
3 566 129 470
3 322 87 566
3 470 3 322
3 569 567 568
3 568 71 569
3 567 149 568
3 569 128 567
3 555 266 568
3 568 149 555
3 266 71 568
3 555 21 266
3 461 560 567
3 567 128 461
3 560 149 567
3 461 37 560
3 267 464 569
3 569 71 267
3 464 128 569
3 267 10 464
3 572 570 571
3 571 152 572
3 570 151 571
3 572 150 570
3 574 573 571
3 571 151 574
3 573 152 571
3 574 27 573
3 576 575 570
3 570 150 576
3 575 151 570
3 576 12 575
3 578 577 572
3 572 152 578
3 577 150 572
3 578 36 577
3 581 579 580
3 580 49 581
3 579 151 580
3 581 96 579
3 575 189 580
3 580 151 575
3 189 49 580
3 575 12 189
3 349 574 579
3 579 96 349
3 574 151 579
3 349 27 574
3 190 352 581
3 581 49 190
3 352 96 581
3 190 7 352
3 584 582 583
3 583 118 584
3 582 150 583
3 584 48 582
3 577 428 583
3 583 150 577
3 428 118 583
3 577 36 428
3 181 576 582
3 582 48 181
3 576 150 582
3 181 12 576
3 429 184 584
3 584 118 429
3 184 48 584
3 429 8 184
3 587 585 586
3 586 97 587
3 585 152 586
3 587 121 585
3 573 357 586
3 586 152 573
3 357 97 586
3 573 27 357
3 438 578 585
3 585 121 438
3 578 152 585
3 438 36 578
3 358 441 587
3 587 97 358
3 441 121 587
3 358 1 441
3 590 588 589
3 589 155 590
3 588 154 589
3 590 153 588
3 592 591 589
3 589 154 592
3 591 155 589
3 592 17 591
3 594 593 588
3 588 153 594
3 593 154 588
3 594 30 593
3 596 595 590
3 590 155 596
3 595 153 590
3 596 35 595
3 599 597 598
3 598 104 599
3 597 154 598
3 599 64 597
3 593 383 598
3 598 154 593
3 383 104 598
3 593 30 383
3 237 592 597
3 597 64 237
3 592 154 597
3 237 17 592
3 384 240 599
3 599 104 384
3 240 64 599
3 384 6 240
3 602 600 601
3 601 120 602
3 600 153 601
3 602 103 600
3 595 439 601
3 601 153 595
3 439 120 601
3 595 35 439
3 377 594 600
3 600 103 377
3 594 153 600
3 377 30 594
3 440 378 602
3 602 120 440
3 378 103 602
3 440 1 378
3 605 603 604
3 604 65 605
3 603 155 604
3 605 119 603
3 591 245 604
3 604 155 591
3 245 65 604
3 591 17 245
3 433 596 603
3 603 119 433
3 596 155 603
3 433 35 596
3 246 434 605
3 605 65 246
3 434 119 605
3 246 11 434
3 608 606 607
3 607 158 608
3 606 157 607
3 608 156 606
3 610 609 607
3 607 157 610
3 609 158 607
3 610 15 609
3 612 611 606
3 606 156 612
3 611 157 606
3 612 28 611
3 614 613 608
3 608 158 614
3 613 156 608
3 614 41 613
3 617 615 616
3 616 95 617
3 615 157 616
3 617 55 615
3 611 350 616
3 616 157 611
3 350 95 616
3 611 28 350
3 209 610 615
3 615 55 209
3 610 157 615
3 209 15 610
3 351 210 617
3 617 95 351
3 210 55 617
3 351 7 210
3 620 618 619
3 619 135 620
3 618 156 619
3 620 94 618
3 613 490 619
3 619 156 613
3 490 135 619
3 613 41 490
3 342 612 618
3 618 94 342
3 612 156 618
3 342 28 612
3 491 345 620
3 620 135 491
3 345 94 620
3 491 2 345
3 623 621 622
3 622 56 623
3 621 158 622
3 623 134 621
3 609 215 622
3 622 158 609
3 215 56 622
3 609 15 215
3 484 614 621
3 621 134 484
3 614 158 621
3 484 41 614
3 216 485 623
3 623 56 216
3 485 134 623
3 216 9 485
3 626 624 625
3 625 161 626
3 624 160 625
3 626 159 624
3 628 627 625
3 625 160 628
3 627 161 625
3 628 31 627
3 630 629 624
3 624 159 630
3 629 160 624
3 630 20 629
3 632 631 626
3 626 161 632
3 631 159 626
3 632 40 631
3 635 633 634
3 634 73 635
3 633 160 634
3 635 105 633
3 629 272 634
3 634 160 629
3 272 73 634
3 629 20 272
3 382 628 633
3 633 105 382
3 628 160 633
3 382 31 628
3 273 385 635
3 635 73 273
3 385 105 635
3 273 6 385
3 638 636 637
3 637 137 638
3 636 159 637
3 638 72 636
3 631 496 637
3 637 159 631
3 496 137 637
3 631 40 496
3 265 630 636
3 636 72 265
3 630 159 636
3 265 20 630
3 497 268 638
3 638 137 497
3 268 72 638
3 497 10 268
3 641 639 640
3 640 102 641
3 639 161 640
3 641 136 639
3 627 372 640
3 640 161 627
3 372 102 640
3 627 31 372
3 489 632 639
3 639 136 489
3 632 161 639
3 489 40 632
3 373 492 641
3 641 102 373
3 492 136 641
3 373 2 492
