# Supplementary material for: Subcortical shape biomarkers reveal limbic and basal ganglia damage in anti-LGI1 encephalitis
Source: Front Immunol. 2025 Jul 4;16:1623577. doi: 10.3389/fimmu.2025.1623577 (PMC12270846; doi:10.3389/fimmu.2025.1623577)
Supplement: Supplementary file 1 [file DataSheet1.zip › raw data/wmN04-R_Caud_first.vtk]

# vtk DataFile Version 3.0
this file was written using fslvtkio
ASCII
DATASET POLYDATA
POINTS 1068 float
72.9146 147.233 66.4341
71.7289 147.186 68.1115
72.3739 146.016 67.5048
73.4566 145.572 66.561
74.3626 147.167 65.5872
74.8574 145.755 66.1593
75.9238 147.12 65.4471
76.423 145.849 66.2594
77.3908 147.033 65.7669
77.9761 146.181 66.7405
72.375 148.494 67.3534
71.1637 148.103 69.2042
73.786 148.805 66.1393
75.383 148.787 65.6001
77.0875 148.517 65.6737
78.5166 147.832 66.316
71.9262 149.379 68.5186
71.0297 149.299 70.054
73.2045 149.972 67.2442
74.79 150.272 66.5018
76.4202 150.067 66.2438
78.0472 149.553 66.6593
72.3308 150.599 68.7627
73.9902 151.21 67.7359
75.7772 151.421 67.36
77.1928 151.013 67.3976
77.6484 140.597 66.6029
76.6951 139.787 67.7546
77.6398 138.822 67.0228
78.9272 139.209 66.9107
79.1833 140.771 67.166
80.2072 139.787 67.6565
76.2079 141.395 66.8885
75.1402 142.046 67.7455
75.7797 140.738 68.5965
77.5737 142.359 66.7619
78.8153 142.307 67.4231
80.1847 141.434 68.125
75.3148 143.296 66.7288
74.2352 143.045 68.1723
76.6722 143.256 66.66
78.1968 143.965 67.4373
79.7436 143.238 68.3293
72.9109 144.867 68.0701
71.7537 145.838 69.0733
72.3719 144.726 69.9204
73.3101 143.935 69.2172
74.0399 144.292 67.2375
75.5001 144.761 66.5924
77.0484 144.769 66.9454
78.4386 145.453 67.7028
79.4361 144.609 68.3678
71.1416 146.709 70.0853
79.3783 146.855 67.3621
70.636 147.7 70.9799
79.3513 148.714 67.3049
70.3421 148.768 71.7349
78.3265 150.46 67.981
71.457 150.729 70.2637
70.6524 150.183 71.7501
72.6257 151.691 69.4387
74.2088 152.056 68.9076
75.6369 152.084 68.9619
76.9843 151.756 69.1453
71.5271 151.739 71.2052
72.9554 152.403 70.6221
74.3852 152.388 70.2988
81.6912 135.065 67.8325
80.1103 134.665 68.389
80.9884 133.522 69.3372
82.5095 133.427 68.9669
83.231 135.319 68.7356
83.6868 133.95 69.4796
84.0522 135.4 69.7062
84.262 134.214 70.7767
80.0677 136.074 67.2714
78.3186 136.736 68.0113
79.0004 135.646 68.9321
81.3651 137.015 67.7656
82.6275 137.013 68.3694
83.8814 136.984 69.3182
84.2849 135.903 70.7708
78.7911 137.596 67.2035
77.2515 138.118 68.2748
80.3019 138.134 67.5695
81.8339 138.682 68.4212
83.2189 138.65 69.2229
84.3145 137.887 70.3608
76.5587 139.449 69.404
81.29 140.172 68.5156
82.561 140.409 69.4683
83.9315 139.802 70.2094
74.7239 141.641 69.5265
75.6754 140.39 70.3256
80.9346 142.298 68.883
82.005 142.019 69.5723
83.5368 141.526 70.5762
73.9943 142.766 69.7398
73.3459 143.479 71.0112
74.0876 142.242 71.2436
80.7004 144.267 69.2516
81.9011 143.697 70.0262
82.9441 142.801 70.5653
71.6212 145.497 71.1329
72.4311 144.296 71.6877
79.8404 145.857 68.4971
80.6413 146.007 69.5235
81.605 145.179 70.3207
70.8758 146.327 72.0421
80.1795 147.642 68.4637
80.549 147.48 69.743
81.1648 146.546 70.4764
70.2633 147.248 72.8978
79.5356 149.497 68.6036
80.2205 148.883 69.6726
69.9261 149.232 72.9936
78.325 150.918 69.3178
79.1535 150.167 69.9213
70.108 150.805 73.398
76.792 151.767 71.0085
75.5377 152.158 70.4526
78.0321 151.197 70.7001
70.9575 151.814 72.6705
72.3113 152.537 72.3881
73.81 152.484 71.9387
79.9949 134.687 70.3734
81.0075 133.081 71.0357
82.2384 132.297 70.5625
83.5918 132.756 70.5782
84.1544 133.84 72.0872
78.0838 137.171 69.6275
79.0275 136.024 70.4938
84.1659 135.532 72.1836
77.2993 138.262 70.1321
84.5367 137.259 71.7363
84.7437 138.809 71.3864
84.6875 138.181 73.0424
76.5018 139.114 71.2216
84.5648 140.353 71.4059
84.8116 139.616 72.9027
74.8092 141.143 71.4018
75.513 140.227 71.9709
84.6151 141.305 71.8967
84.7132 140.965 73.3747
73.1978 142.991 72.716
74.022 141.816 72.968
83.0291 144.096 71.2002
83.9022 142.988 71.6239
84.5742 142.175 72.4761
71.5944 144.953 72.9726
72.4565 143.797 73.5493
82.7865 145.023 71.5631
83.5967 144.664 72.7125
70.7829 145.655 73.8245
80.9756 147.789 70.9612
81.764 146.534 71.476
82.537 145.733 72.1228
69.7324 147.821 74.0449
80.1855 149.093 70.9831
81.1355 148.155 72.3618
69.4637 149.594 74.4122
79.9137 149.265 72.1036
78.9911 150.274 71.1576
69.6918 150.976 74.9628
75.2186 152.154 71.6949
76.3477 151.756 72.2879
77.6762 151.175 72.4335
70.5652 152.04 74.5557
71.8135 152.576 73.9982
73.3271 152.488 73.5323
74.7175 152.131 73.0395
80.4876 134.037 71.7221
80.9134 132.887 72.5532
82.021 131.89 72.1891
83.5953 132.302 72.3047
83.5175 134.136 73.6765
78.4904 137.031 71.5949
79.324 135.763 72.0265
79.8923 134.693 72.7544
83.8015 135.629 73.5783
84.3247 136.761 72.9309
84.1076 137.12 74.3152
77.5238 137.947 71.8999
78.0306 137.222 73.3151
84.4284 138.514 74.6407
76.3594 139.154 72.9215
84.4999 139.845 74.7949
74.8092 140.906 73.6445
75.6119 140.062 73.2107
84.4377 141.065 75.11
73.2628 142.324 74.5072
74.0273 141.541 74.2503
84.1257 143.352 73.1471
84.3482 142.258 74.391
71.6112 144.125 74.939
72.4632 143.188 74.8783
83.7463 144.252 73.9168
83.7561 143.529 74.8753
70.5956 145.54 75.0455
69.7159 146.019 76.2747
70.7195 144.847 76.0401
82.0283 146.929 72.7542
82.8641 145.724 73.5983
83.1424 144.943 74.777
69.7793 146.915 74.9432
69.156 147.242 76.5474
81.5016 147.849 73.4001
81.9279 147.18 74.1125
69.2204 148.525 75.4672
68.913 148.476 77.068
78.9847 150.23 72.4547
80.1097 149.116 73.2628
80.7027 148.422 74.2702
69.2266 150.048 76.0377
69.0658 149.906 77.468
77.3685 151.049 74.1612
76.1586 151.655 73.5076
78.5614 150.432 73.5353
69.8489 151.642 76.2689
70.8385 152.553 76.3416
71.9287 152.686 75.6522
73.2356 152.486 75.0895
74.5876 152.063 74.4698
82.5331 131.531 73.5652
81.0097 132.209 73.9046
81.6954 131.228 75.2214
83.0728 131.693 74.9609
83.5797 132.57 73.8205
83.1745 133.223 75.3798
80.4046 133.555 73.7295
83.174 134.526 75.7372
78.851 136.132 73.8808
79.6569 134.758 74.3328
83.5742 135.769 75.0254
83.8468 137.21 75.8417
76.7969 138.342 73.9099
77.4721 137.312 75.163
84.1375 138.658 76.3288
75.4241 140.03 74.3546
75.124 139.798 75.7348
76.0078 139.094 74.8397
84.1803 140.083 76.5788
73.921 141.22 75.4733
73.0869 141.17 77.0282
74.0271 140.268 76.8038
84.0386 141.639 76.3603
72.581 142.447 76.0975
71.4222 142.832 77.4726
72.1189 141.738 78.0096
83.7607 142.821 76.2683
71.2631 143.656 76.3741
70.207 144.853 77.337
70.4623 143.617 78.1513
83.2642 144.095 76.263
69.2803 145.896 77.9203
82.5652 145.333 76.3167
82.3325 146.254 75.0697
68.906 147.087 78.4365
81.3179 147.492 75.2936
68.8306 148.394 78.7675
80.2298 148.524 75.6432
79.5362 149.451 74.4147
69.0682 149.695 79.0724
76.9981 150.737 75.4903
75.8559 151.504 74.8926
78.3418 150.227 74.9563
69.4696 151.203 77.8999
70.4345 152.245 77.7995
71.8277 152.6 77.4113
73.1014 152.357 76.6459
74.4322 151.86 76.0208
80.5743 132.23 75.3345
79.6732 133.279 76.5922
80.4773 131.572 76.6426
81.9029 130.876 76.4972
82.9322 132.064 76.4581
82.7125 133.363 77.4505
79.9517 133.612 75.205
79.188 135.104 75.7676
82.8301 134.677 77.7912
78.3153 136.304 75.7709
83.293 135.948 76.7706
83.5355 137.358 77.4738
76.2823 138.439 75.7171
75.3953 138.377 77.7779
76.4126 137.623 77.0009
77.3502 136.755 77.0227
83.7913 138.856 77.9259
74.9159 139.281 77.1452
73.4567 139.728 78.4558
74.1547 138.719 79.0397
83.8419 140.506 78.024
72.5897 140.401 79.0678
83.6291 141.949 77.9691
71.0063 142.522 79.002
71.7177 141.302 79.6289
83.1518 143.258 77.8471
69.6008 144.618 79.0382
69.949 143.349 79.7891
82.6042 144.428 77.625
68.9709 145.634 79.7132
81.9041 145.627 77.5599
81.7229 146.596 76.357
68.6911 146.894 80.2134
80.7698 147.519 76.6148
68.8534 148.25 80.4874
79.7757 148.497 77.0381
79.1168 149.435 75.8119
69.2188 149.478 80.6432
75.7037 151.243 75.9757
76.5327 150.681 76.5763
77.7732 150.154 76.4921
69.6127 150.868 79.4185
70.4227 151.901 79.2117
71.725 152.301 78.8818
73.0214 152.074 78.217
74.2113 151.647 77.5789
75.2835 151.247 77.0793
81.1506 130.439 77.5129
79.7466 131.881 77.9341
80.3882 130.201 78.563
82.0439 129.663 78.8768
82.5779 130.791 77.6937
82.4261 131.014 79.1565
82.6195 132.087 78.015
82.3603 132.418 79.4877
79.0515 133.855 77.6643
82.4491 133.609 79.5483
78.5094 135.258 77.3833
82.6649 134.872 79.698
77.9764 136.085 77.3439
77.0509 135.956 78.7276
77.8739 135.542 78.2331
83.1288 136.117 78.5044
83.4448 137.615 79.1481
75.0415 137.42 79.1995
76.3096 136.807 78.4387
83.5112 139.203 79.3616
72.8667 138.986 80.5248
73.7768 137.954 80.4546
83.3348 140.854 79.4193
71.9811 139.998 80.7596
82.936 142.334 79.3642
70.6549 141.971 80.5693
71.3285 140.971 80.6279
82.4019 143.666 79.2446
69.1514 144.228 80.8902
69.7346 142.937 81.0998
82.0558 144.862 78.617
68.7758 145.447 81.5196
81.4473 145.68 78.7791
81.0683 146.665 77.8334
68.6884 146.839 81.9122
80.281 147.531 78.0479
69.013 148.112 82.0957
79.2655 148.331 78.273
78.6694 149.31 77.141
69.6008 149.191 81.9808
77.5961 149.765 78.0327
76.5069 150.502 77.6084
69.8714 150.553 80.786
70.6622 151.512 80.5879
71.8398 151.919 80.1973
73.0339 151.689 79.6037
74.165 151.281 78.9932
75.2691 150.928 78.2484
80.7912 129 79.4839
79.492 130.576 79.5693
79.9196 128.646 80.7229
81.509 128.37 80.8303
82.1903 129.427 80.347
81.8774 129.625 81.9702
78.9693 132.209 79.0851
82.0965 131.003 80.6227
82.0529 132.498 81.2328
78.3227 133.511 79.1297
77.4745 133.482 80.6232
78.2723 132.687 79.9765
82.3001 133.842 81.6609
77.7752 134.798 79.032
76.6969 134.871 80.3362
82.5464 135.148 81.4257
75.8389 136.123 79.8553
75.0645 135.679 81.3341
75.8697 135.22 80.8305
83.0619 136.365 80.1514
83.1469 138.02 80.6913
74.346 136.866 80.6725
72.7701 137.823 82.1282
73.7306 136.514 82.1117
83.0952 139.627 80.7154
71.8351 138.986 82.2634
82.8081 141.253 80.7361
71.0541 140.542 81.5827
70.1671 140.88 82.8963
70.8739 139.868 82.8309
82.326 142.656 80.7768
70.0806 141.847 81.9335
69.1743 143.087 82.4287
69.4264 141.792 83.4348
81.9822 143.784 80.3855
81.6485 143.586 81.6112
81.3358 144.779 80.6403
68.6838 144.237 82.8705
81.6688 144.789 79.6353
80.8825 145.959 79.7544
68.5765 145.628 83.2635
80.2615 146.816 79.5095
68.8771 146.952 83.6069
79.5607 147.588 79.4161
69.5511 148.065 83.4761
78.909 148.216 79.1363
78.3325 148.962 78.5857
69.9448 149.233 82.8627
70.2323 150.109 82.0033
70.7553 149.977 83.1498
77.4271 149.401 78.9003
76.3836 150.131 78.7938
70.912 151.006 81.7482
72.0771 151.379 81.4924
73.082 151.367 80.8325
74.2213 150.88 80.4269
75.2264 150.563 79.5113
78.9105 130.022 80.764
78.0178 130.295 81.866
78.6828 129.039 81.9564
79.8985 127.84 81.8226
81.5669 128.166 82.1568
81.4491 129.545 83.6015
78.3062 131.704 80.6151
77.3582 131.405 82.2866
81.805 131.132 82.35
81.9254 132.747 83.0256
77.0784 132.783 81.8329
75.8292 133.096 82.9435
76.7178 132.204 82.747
82.1274 134.339 83.5219
76.0273 134.304 81.717
74.7285 134.236 83.0201
82.4765 135.647 82.69
82.8335 136.644 81.4399
82.6736 137.242 82.561
74.3707 135.421 82.5836
72.6547 136.539 83.5104
73.4394 135.03 83.6871
82.729 138.653 82.0941
71.6025 137.761 83.7642
82.662 140.18 81.977
70.9919 138.791 83.7241
82.2397 141.428 82.0761
69.7429 140.121 84.2271
70.4313 139.341 84.1023
81.8146 142.512 82.4541
68.8051 142.913 84.213
69.0181 141.235 84.6947
80.9718 143.736 82.6526
80.7651 144.967 81.4449
68.5484 144.364 84.5979
80.1388 145.947 81.2957
68.9021 145.787 84.9366
79.4599 146.861 80.968
69.5437 147.09 85.0638
78.6908 147.993 79.9032
78.8676 147.345 81.0395
78.2351 147.787 81.0179
70.1481 147.987 84.625
70.2523 148.969 83.7708
70.8305 148.93 84.4859
77.6321 148.861 79.7212
77.4274 148.152 81.2739
76.8251 148.863 80.7181
71.5787 149.716 84.1004
75.4283 150.03 80.6242
75.3044 149.509 81.581
74.5785 150.16 81.5063
76.4053 149.573 79.8443
75.9907 149.128 81.3232
71.5819 150.516 82.8978
72.4792 150.723 82.4828
73.5286 150.688 81.8062
80.7074 127.026 82.7211
79.0194 127.295 83.0039
79.2785 126.551 83.7425
80.8594 126.665 84.0368
81.4636 127.999 83.5896
81.1256 128.293 85.047
77.351 129.617 83.3837
78.2123 128.328 83.128
81.1121 129.923 85.2343
76.4476 131.425 83.3777
75.7458 130.869 84.6328
76.6098 130.174 84.0742
81.5032 131.292 83.9137
81.6887 133.026 84.6475
75.032 132.422 84.1297
73.4162 133.051 85.2099
74.3927 131.651 85.3955
81.8192 134.746 85.2055
73.8996 133.68 84.1892
72.4173 135.003 84.8215
82.3009 135.982 83.9343
82.3687 137.608 83.9632
71.5461 136.338 84.9642
82.3537 139.029 83.3851
70.6634 137.313 85.27
69.9115 137.085 86.9195
70.6716 136.3 86.3883
82.132 140.192 83.5386
70.0561 138.458 85.1491
69.5235 138.396 86.6875
81.7443 141.292 83.7658
69.2357 139.726 85.5243
68.6907 141.675 85.7833
68.9922 139.787 86.649
81.2295 142.569 83.6359
68.6578 143.138 85.8939
80.5192 143.514 83.8184
80.0986 144.631 82.8487
68.9211 144.504 86.1822
79.4794 145.632 82.7193
69.4733 145.829 86.3969
78.8449 146.666 82.067
78.7761 145.756 83.6007
78.1697 146.568 83.3052
70.1873 146.945 86.2209
76.1668 148.026 83.3806
75.898 147.343 85.1583
75.3834 148.127 84.027
77.1749 147.5 83.2308
76.6481 147.207 84.475
77.9168 147.416 82.2989
77.4093 146.614 84.2927
70.7149 147.886 85.7276
71.5182 148.711 85.3742
75.4304 148.962 82.5113
74.7327 148.76 83.6164
76.5958 148.269 82.1984
72.1991 149.211 84.7554
72.5224 149.986 83.6509
73.437 149.992 83.0512
73.0377 149.202 84.473
74.3509 149.641 82.5947
73.8558 149.076 83.9992
77.7952 125.826 85.4774
76.6614 126.384 86.1459
77.2135 124.69 86.8182
78.7889 124.606 86.1186
78.9819 125.827 84.6495
80.1003 125.352 85.7295
80.7603 126.487 85.1138
80.6811 126.864 86.3141
77.7303 127.529 84.4252
76.4726 127.721 85.8118
80.656 128.498 86.6087
76.6676 128.961 84.6785
75.2385 129.354 86.2431
75.3845 128.368 86.7128
80.8496 130.138 86.9339
75.2351 130.334 85.6465
73.4183 131.256 86.552
74.2795 129.956 86.7503
81.3395 131.585 85.5701
81.4777 133.267 86.2351
72.5849 133.108 86.133
81.588 134.638 86.5808
71.907 134.227 86.2902
70.7948 134.443 87.7783
71.6321 133.26 87.3735
81.9397 136.135 85.2047
81.5476 136.024 86.7671
71.293 135.361 86.3473
70.1013 135.762 87.9687
81.812 137.346 85.3502
81.9014 138.741 84.9681
69.2987 137.03 88.5021
81.465 139.904 85.1328
69.1071 138.698 87.648
68.7872 140.388 87.4336
68.952 138.511 88.838
80.9795 141.374 84.7879
68.8083 141.85 87.34
80.6752 142.504 84.5775
80.4411 141.786 85.5975
79.997 143.207 84.9087
69.1549 143.142 87.4414
79.5594 144.307 84.257
69.5662 144.436 87.607
79.1368 144.97 84.1317
70.1114 145.506 87.666
70.4683 146.562 87.1387
71.1941 146.241 87.9881
78.0913 145.885 84.377
78.2225 145.097 85.276
77.5305 145.721 85.3563
78.7743 144.782 85.0041
70.774 147.246 86.6445
71.4675 147.161 87.3134
75.6127 146.685 86.387
74.9716 147.699 85.3902
76.6038 146.356 85.7265
72.5545 148.554 85.7509
71.7787 147.89 86.446
73.4874 148.469 85.4335
73.0827 147.864 86.6616
74.3654 148.322 84.9376
74.0683 147.696 86.3289
74.7344 125.743 88.6295
73.4766 125.672 89.8363
74.2793 124.386 89.6539
75.6665 124.31 88.3112
75.9731 125.682 87.4527
77.3206 123.532 87.5391
79.1819 123.625 87.2627
80.2624 125.041 87.0459
80.3147 126.719 87.7746
74.1024 127.221 88.5026
73.0794 127.535 89.4135
75.21 127.236 87.4064
80.3904 128.321 88.2075
73.8733 128.894 87.8452
72.6511 128.975 89.0146
80.4818 129.659 88.7171
72.9365 130.279 87.8477
71.6935 131.437 88.6744
71.9799 130.042 89.1599
81.0897 131.708 87.0351
80.7585 131.162 88.5169
72.3187 132.032 87.3964
70.8932 132.957 88.694
81.1329 132.852 87.7391
81.1732 134.316 87.8439
69.8855 134.397 89.0863
81.0003 135.731 88.1604
69.3323 135.803 89.5831
81.4527 137.575 86.5094
80.8531 137.21 87.8316
69.0031 137.242 90.1189
81.0708 138.702 86.602
80.3481 138.529 87.9819
68.9041 140.343 88.6793
69.0865 138.975 89.9676
80.3976 139.834 87.0775
79.818 139.54 88.1406
79.6404 140.615 87.6137
80.8195 140.275 86.0516
69.1784 141.719 88.9036
79.9066 141.63 86.5434
79.125 141.555 87.6703
69.6179 142.997 88.8988
79.3469 142.95 86.105
78.6115 142.736 87.3511
70.2278 143.873 89.0149
78.5629 143.875 86.3037
78.2576 143.434 87.259
77.7803 143.998 87.2111
79.1124 144.156 85.2005
70.5585 144.827 88.7856
72.43 146.444 88.2012
71.5036 145.541 88.8354
72.8314 145.707 89.0854
77.5851 144.94 86.286
76.9741 144.597 87.4218
76.6146 145.464 86.6448
72.6408 147.246 87.3938
73.6484 146.148 88.3588
73.8205 146.873 87.398
74.7582 147.001 86.7176
74.7332 145.993 87.8506
75.7453 145.811 87.2572
76.3983 121.634 89.3262
74.7489 121.856 90.336
75.0961 120.779 90.5827
76.7629 120.313 90.0707
78.1606 121.628 89.0558
78.2289 120.923 90.0719
79.1805 122.367 89.5858
78.9432 122.019 90.6639
74.8669 123.073 89.7157
73.1144 124.048 91.0764
73.5137 122.619 91.1762
76.3269 122.975 88.5668
77.9398 122.605 88.2018
79.5309 123.249 88.6421
79.426 123.694 90.0931
72.4443 125.96 90.7543
80.0708 124.93 88.5229
79.8657 126.667 89.2457
72.1024 127.904 90.2464
80.01 128.291 89.7553
71.8227 129.181 89.8788
70.9639 130.433 90.2388
71.1672 128.924 90.7994
80.1774 130.16 90.0069
70.6104 131.869 89.928
80.3387 131.699 90.0168
69.8991 133.116 90.1191
80.8078 132.957 88.9412
80.5999 134.476 89.2415
69.4011 134.433 90.7225
80.4249 135.906 89.3092
69.2473 135.763 91.179
80.075 137.277 89.1383
69.3404 137.097 91.5618
79.7971 138.434 88.8831
69.4377 140.316 90.1903
69.4984 138.636 91.1878
79.4397 138.98 89.0783
79.0314 139.93 88.9627
69.9796 141.726 90.2367
70.1687 140.41 91.2707
78.371 141.537 88.4976
70.523 142.974 90.028
71.0556 141.929 91.1491
77.935 142.937 88.1053
77.755 141.72 89.1468
77.2794 142.664 89.0912
71.0407 143.949 89.7125
71.5638 143.211 90.6859
76.0991 143.995 88.9792
75.7184 143.194 90.0074
75.1537 144.135 89.6153
77.0244 143.751 88.3837
76.5839 142.837 89.6343
71.7241 144.64 89.7018
74.0779 145.278 89.1749
72.9386 144.864 89.8372
75.1539 145.022 88.6735
74.1601 144.301 89.9884
76.1804 144.859 87.9979
73.7611 106.313 91.7701
72.5217 106.778 91.772
72.5101 104.901 91.5703
73.7361 105.128 92.2808
74.4504 106.472 92.8672
73.9677 105.747 93.6347
73.7909 107.791 91.8637
73.0817 108.606 92.0435
74.7051 107.81 92.6447
74.4857 107.504 94.0828
74.3715 109.293 92.2496
75.0585 109.005 93.3865
73.3464 120.13 92.1097
71.8241 121.241 93.3979
72.254 119.8 93.4241
74.1585 118.845 91.9157
75.0713 119.688 90.9767
76.2411 118.324 91.296
77.2793 119.253 90.7794
77.9199 119.071 92.2444
73.1968 121.423 91.9512
72.1097 122.738 92.5999
78.4012 120.53 91.2303
78.7602 122.47 91.5911
71.9224 124.601 91.9184
78.9436 124.103 91.7546
71.5532 126.05 91.7116
70.8357 127.191 92.462
71.0138 125.443 92.7755
79.564 125.301 90.1518
79.5909 126.952 90.8895
71.418 127.484 91.3079
70.4968 129.113 91.7491
79.8104 128.66 91.0509
70.0643 130.749 91.5081
79.7209 130.232 91.4633
69.7201 132.106 91.5787
79.3891 131.265 91.9993
69.4205 133.346 92.0054
80.3317 133.083 90.2127
79.568 132.466 91.3791
69.5745 134.694 92.5853
79.9575 134.261 90.5767
79.2007 134.15 91.5607
69.8412 136.027 92.8888
79.6579 135.788 90.469
78.9493 136.25 91.0822
70.0501 137.65 92.6322
79.3949 137.72 89.8409
78.7026 137.549 90.8758
70.3713 139.216 92.2426
78.6937 139.043 90.0493
77.9578 137.966 91.3821
77.6355 138.986 91.2332
71.09 140.572 92.0035
76.5531 140.542 91.127
75.7003 139.957 92.2795
75.3604 140.884 91.6794
77.601 140.043 90.5707
76.6543 139.304 91.986
78.1291 140.594 89.5299
71.9859 141.562 91.8005
72.5613 142.733 91.283
73.9844 142.54 91.3015
73.1422 141.65 91.8965
75.2928 141.834 91.1196
74.3278 141.378 91.8689
76.0516 142.038 90.444
77.0481 141.407 90.0625
72.4068 143.945 90.5364
73.4894 143.69 90.7097
74.8069 143.165 90.5577
70.6362 104.377 92.5466
70.212 105.798 93.1742
69.8258 104.525 94.2504
70.9067 103.357 93.7605
71.9585 103.719 92.2822
72.1797 103.705 94.1786
71.3548 105.922 92.0313
70.8731 107.277 93.1664
73.1208 104.373 93.2728
73.4406 105.697 94.6611
71.9951 108.312 92.4684
71.1483 108.756 93.7323
73.9466 107.285 95.1438
72.1197 110.338 93.0106
71.1496 110.685 94.1801
73.3579 110.29 92.3063
74.9783 110.647 92.7896
74.896 109.532 94.5634
72.2577 112.142 93.4408
71.0569 112.155 94.7195
73.5037 112.154 92.6216
74.8644 112.159 92.424
75.6086 111.014 94.0229
75.9553 112.272 93.2713
75.8557 112.302 94.5847
72.1191 113.547 93.7884
70.9154 113.584 95.2056
73.511 113.899 92.7575
74.9162 113.897 92.4742
76.1359 113.707 92.9156
76.2116 113.707 94.3918
71.9825 114.827 93.9706
73.1807 115.376 92.8294
71.9642 116.205 94.0316
74.9378 115.44 92.2057
76.4266 115.324 92.7484
76.5031 115.105 94.1937
72.7813 117.06 93.1861
71.4556 117.618 94.6379
74.2495 116.747 92.2569
76.4688 116.443 92.2273
76.7977 116.582 94.3054
71.6817 118.587 94.3952
72.9075 118.381 92.9592
71.18 119.979 95.0358
75.1354 117.55 91.8709
77.1563 117.502 93.9959
77.253 117.697 92.2347
77.2339 118.646 93.9943
70.9659 121.183 95.1721
77.5912 119.956 93.7976
71.2008 122.471 94.2028
70.7504 123.702 94.4741
70.7091 122.327 96.072
78.1536 121.008 92.618
78.2835 122.49 93.1784
71.3191 123.878 93.2728
70.4616 125.579 93.9515
78.2362 123.645 93.7578
70.3594 127.689 93.3966
79.1882 125.527 91.7986
78.5437 125.009 93.4773
70.0362 129.402 93.0789
79.1807 126.711 92.4187
79.2735 128.304 92.3496
69.7393 130.896 93.1007
78.9665 129.646 92.8606
69.6842 132.237 93.4295
78.6713 130.859 93.0691
78.2239 129.684 93.8698
77.8443 130.983 94.0865
69.9055 133.593 93.7995
78.538 132.143 92.9493
77.6294 132.669 93.9097
70.4307 134.976 94.2378
78.6016 133.402 92.5871
77.4669 134.029 93.6038
70.6596 136.521 94.0201
77.7905 135.022 92.9452
76.7085 134.891 94.0533
76.5933 135.978 93.7936
78.5455 135.147 92.0469
70.8814 138.07 93.5321
77.2013 136.585 92.9209
76.3716 137.198 93.4407
78.0016 136.494 92.0568
71.2666 139.349 93.0328
77.2367 137.933 92.2232
76.3073 138.358 92.8994
71.9544 140.078 92.8404
72.4669 140.85 92.4157
73.7004 140.721 92.6007
73.2374 139.991 93.2439
74.7665 140.459 92.4545
74.494 139.615 93.2674
75.4756 138.989 93.13
69.8907 106.461 94.5278
69.7879 105.048 95.7212
70.788 103.7 95.4541
71.805 104.348 96.1467
70.1364 107.957 95.0698
72.7025 104.792 95.2411
72.9641 106.258 96.1437
70.4295 109.425 95.0982
73.9774 108.35 95.8668
70.4195 110.755 95.8951
74.4049 110.01 96.0956
70.4187 112.23 96.3796
75.1187 111.228 95.2607
75.4723 113.072 95.6448
70.3876 113.414 96.8665
75.7745 114.697 95.7797
71.1267 114.966 95.0783
70.4709 114.695 96.4759
76.0595 116.126 95.8208
70.9614 116.112 95.4021
70.782 117.393 95.8704
75.9864 117.445 96.4109
70.8164 118.903 96.2698
70.8393 119.891 97.4644
76.1795 118.479 96.2202
76.6849 119.606 95.8219
70.7199 121.075 97.5086
76.8432 120.59 95.828
70.5761 124.032 95.6517
70.8631 122.587 97.6701
77.5731 121.388 94.4382
77.4216 122.448 95.2308
70.3298 126.029 95.0152
77.566 124.022 95.1708
70.134 127.796 94.7094
77.6097 125.427 95.1146
70.0951 129.386 94.5622
78.6234 126.923 93.5585
77.899 126.698 94.6218
70.0949 130.868 94.6598
78.3387 128.238 93.9075
77.538 129.003 94.8383
70.3768 132.193 95.0504
77.0419 130.796 95.0191
70.7062 133.428 95.1059
76.7483 132.39 94.8946
76.1513 131.309 95.8044
75.7827 132.672 95.8809
71.2059 134.474 95.3797
71.5612 135.802 95.2226
73.1084 135.531 95.8807
72.1703 134.537 96.184
74.5445 134.861 95.9268
73.5111 134.03 96.4398
75.7152 133.936 95.4848
74.7387 133.325 96.3805
76.6171 133.87 94.5514
71.7752 137.231 94.4936
72.9375 136.72 95.0916
74.3177 136.182 95.3017
75.5919 135.375 94.9552
72.014 138.465 93.9263
73.0397 137.987 94.5428
74.2666 137.462 94.7763
75.4247 136.666 94.4357
72.3186 139.411 93.4978
73.2797 139.053 93.8778
74.3659 138.583 94.0659
75.3941 137.923 93.9004
69.8454 106.527 96.3205
70.5339 105.082 97.0113
70.0026 107.878 96.9237
70.6591 106.656 97.745
71.9237 105.687 97.1668
70.0934 109.328 96.8595
70.6507 108.526 98.2017
71.7021 107.351 98.4244
72.7324 107.21 97.3842
73.4451 108.543 96.9324
70.3755 111.01 97.5727
73.9254 110.46 97.2984
70.5483 112.584 98.1487
74.7457 111.896 96.5702
74.9847 113.747 96.907
70.6614 113.997 98.3359
75.1893 115.585 97.1057
70.6902 115.234 98.011
75.0774 117.037 97.6292
70.5706 116.172 96.8127
70.6581 117.046 97.7699
74.8365 118.554 98.1546
70.7228 118.08 97.4853
72.107 119.997 99.4391
71.2743 118.761 98.7692
74.2359 119.723 99.0566
73.1631 118.799 99.607
75.6155 119.562 97.4046
71.5691 121.368 99.0796
73.5724 121.112 99.5574
75.2965 120.604 98.0491
70.5718 124.528 96.724
71.2186 123.689 98.3152
72.0926 122.499 99.427
73.9332 122.42 99.3475
74.7712 123.466 98.7258
75.1436 121.861 98.2549
76.2935 121.583 96.7638
70.4709 126.282 96.362
75.7169 123.543 97.5348
75.1539 124.862 98.3288
76.4978 122.993 96.5621
70.5083 127.795 96.0824
75.9294 125.467 97.138
75.1719 126.528 97.9896
76.6599 124.544 96.3896
70.5499 129.193 95.9809
75.9948 127.224 96.8088
75.0394 128.11 97.6382
76.9095 126.328 95.947
70.7106 130.542 95.9412
75.9697 128.759 96.5487
74.6833 129.495 97.4761
77.0035 127.895 95.5405
71.2302 131.233 96.4047
71.5206 132.331 96.4474
73.0488 131.727 97.2773
72.172 130.917 97.2459
74.5752 130.791 97.3487
73.443 130.268 97.7104
75.5889 130.313 96.68
76.4923 129.813 95.8193
71.5436 133.62 96.1095
72.5936 133.156 96.7386
73.9313 132.506 96.9276
75.1307 131.661 96.6307
70.7853 110.156 98.6508
71.8856 109.4 98.9766
72.7036 108.781 98.1081
71.2212 111.831 99.1341
72.3691 111.191 99.3532
73.2483 110.481 98.4319
71.4839 113.47 99.485
72.5995 113.035 99.6499
73.5198 112.578 98.8793
74.1364 112.233 97.7971
71.4454 114.987 99.5256
72.6922 114.771 99.8165
73.7244 114.446 99.1976
74.3644 114.173 98.0139
71.0224 116.201 98.948
72.2769 116.335 99.8643
73.5071 116.271 99.4303
74.4442 115.888 98.4086
71.3352 117.5 99.2701
72.6829 117.768 99.7493
74.1132 117.589 99.0005
71.1773 125.267 97.8213
72.0294 124.415 99.2075
73.2201 123.594 99.5421
71.201 126.658 97.6714
72.2892 125.78 98.9746
73.7236 124.817 99.2882
71.3419 127.938 97.4532
72.5539 127.079 98.6897
74.0496 126.103 98.925
71.4713 129.209 97.1273
72.5516 128.328 98.1343
74.0194 127.562 98.4293
71.5949 130.229 96.9733
72.5001 129.606 97.832
73.76 128.86 98.0168
POLYGONS 2132  8528
3 0 1 2
3 0 3 4
3 2 3 0
3 4 5 6
3 3 5 4
3 6 7 8
3 5 7 6
3 7 9 8
3 10 1 0
3 11 1 10
3 4 12 0
3 12 10 0
3 6 13 4
3 13 12 4
3 8 14 6
3 14 13 6
3 15 8 9
3 14 8 15
3 16 11 10
3 17 11 16
3 12 18 10
3 18 16 10
3 13 19 12
3 19 18 12
3 14 20 13
3 20 19 13
3 21 14 15
3 20 14 21
3 16 22 17
3 18 22 16
3 23 22 18
3 19 23 18
3 24 23 19
3 20 24 19
3 25 24 20
3 21 25 20
3 26 27 28
3 26 29 30
3 28 29 26
3 29 31 30
3 32 33 34
3 27 32 34
3 27 26 32
3 26 35 32
3 30 36 26
3 36 35 26
3 37 30 31
3 36 30 37
3 38 33 32
3 39 33 38
3 35 40 32
3 40 38 32
3 36 41 35
3 41 40 35
3 42 36 37
3 41 36 42
3 43 44 45
3 43 46 47
3 45 46 43
3 39 47 46
3 39 38 47
3 38 48 47
3 40 49 38
3 49 48 38
3 50 41 51
3 50 49 41
3 49 40 41
3 42 51 41
3 2 44 43
3 2 1 44
3 1 52 44
3 3 2 43
3 47 3 43
3 5 3 47
3 48 5 47
3 7 5 48
3 49 7 48
3 49 9 7
3 49 50 9
3 50 53 9
3 1 11 52
3 52 11 54
3 9 53 15
3 53 55 15
3 11 17 54
3 54 17 56
3 15 55 21
3 55 57 21
3 58 17 22
3 58 59 17
3 59 56 17
3 22 23 60
3 58 22 60
3 23 24 61
3 60 23 61
3 62 61 24
3 62 24 63
3 63 24 25
3 57 25 21
3 63 25 57
3 58 64 59
3 60 64 58
3 65 64 60
3 61 65 60
3 66 65 61
3 62 66 61
3 67 68 69
3 67 70 71
3 69 70 67
3 71 72 73
3 70 72 71
3 72 74 73
3 75 76 77
3 68 75 77
3 68 67 75
3 67 78 75
3 71 79 67
3 79 78 67
3 73 80 71
3 80 79 71
3 81 73 74
3 80 73 81
3 82 76 75
3 83 76 82
3 78 84 75
3 84 82 75
3 79 85 78
3 85 84 78
3 80 86 79
3 86 85 79
3 87 80 81
3 86 80 87
3 28 83 82
3 28 27 83
3 27 88 83
3 29 28 82
3 84 29 82
3 31 29 84
3 31 84 89
3 89 84 85
3 86 90 85
3 90 89 85
3 91 86 87
3 90 86 91
3 34 92 93
3 33 92 34
3 88 27 34
3 93 88 34
3 89 94 37
3 31 89 37
3 90 95 89
3 95 94 89
3 96 90 91
3 95 90 96
3 97 98 99
3 97 99 92
3 97 92 39
3 39 92 33
3 94 100 42
3 37 94 42
3 101 95 102
3 101 100 95
3 100 94 95
3 96 102 95
3 45 103 104
3 44 103 45
3 98 97 46
3 98 46 104
3 104 46 45
3 39 46 97
3 51 105 50
3 51 42 100
3 51 100 105
3 105 100 106
3 107 100 101
3 106 100 107
3 44 52 103
3 103 52 108
3 105 109 53
3 50 105 53
3 110 106 111
3 110 109 106
3 109 105 106
3 107 111 106
3 52 54 108
3 108 54 112
3 109 113 55
3 53 109 55
3 114 109 110
3 113 109 114
3 54 56 112
3 112 56 115
3 113 116 57
3 55 113 57
3 117 113 114
3 116 113 117
3 56 59 115
3 115 59 118
3 63 119 120
3 62 63 120
3 116 63 57
3 116 121 63
3 121 119 63
3 117 121 116
3 59 122 118
3 64 122 59
3 65 123 64
3 64 123 122
3 66 124 65
3 65 124 123
3 120 66 62
3 124 66 120
3 69 125 126
3 68 125 69
3 70 69 127
3 69 126 127
3 72 70 128
3 70 127 128
3 128 74 72
3 129 74 128
3 77 130 131
3 76 130 77
3 125 68 77
3 131 125 77
3 74 129 81
3 129 132 81
3 76 83 130
3 130 83 133
3 134 135 87
3 134 87 132
3 132 87 81
3 134 136 135
3 83 88 133
3 133 88 137
3 135 138 91
3 87 135 91
3 139 135 136
3 138 135 139
3 93 140 141
3 92 140 93
3 137 88 93
3 141 137 93
3 138 142 96
3 91 138 96
3 143 138 139
3 142 138 143
3 99 144 145
3 98 144 99
3 140 92 99
3 145 140 99
3 102 146 101
3 102 147 146
3 96 147 102
3 96 148 147
3 96 142 148
3 143 148 142
3 104 149 150
3 103 149 104
3 144 98 104
3 150 144 104
3 146 151 107
3 101 146 107
3 152 146 147
3 151 146 152
3 103 108 149
3 149 108 153
3 111 154 110
3 111 155 154
3 107 155 111
3 107 156 155
3 107 151 156
3 152 156 151
3 108 112 153
3 153 112 157
3 154 158 114
3 110 154 114
3 159 154 155
3 158 154 159
3 112 115 157
3 157 115 160
3 158 161 162
3 158 162 114
3 114 162 117
3 159 161 158
3 115 118 160
3 160 118 163
3 119 164 120
3 165 164 119
3 165 119 166
3 166 119 121
3 162 121 117
3 166 121 162
3 118 167 163
3 122 167 118
3 123 168 122
3 122 168 167
3 124 169 123
3 123 169 168
3 164 124 120
3 164 170 124
3 170 169 124
3 165 170 164
3 126 125 171
3 172 126 171
3 172 173 126
3 173 127 126
3 128 127 174
3 127 173 174
3 174 129 128
3 175 129 174
3 131 130 176
3 131 176 177
3 125 131 177
3 125 177 178
3 125 178 171
3 172 171 178
3 179 180 132
3 179 132 175
3 175 132 129
3 179 181 180
3 176 182 183
3 176 130 182
3 130 133 182
3 177 176 183
3 132 180 134
3 180 136 134
3 180 181 136
3 181 184 136
3 133 137 182
3 182 137 185
3 136 184 139
3 184 186 139
3 141 187 188
3 140 187 141
3 185 137 141
3 188 185 141
3 139 186 143
3 186 189 143
3 145 190 191
3 144 190 145
3 187 140 145
3 191 187 145
3 148 192 147
3 148 193 192
3 148 143 193
3 143 189 193
3 150 194 195
3 149 194 150
3 190 144 150
3 195 190 150
3 192 196 152
3 147 192 152
3 197 192 193
3 196 192 197
3 198 199 200
3 198 200 194
3 198 194 153
3 153 194 149
3 156 201 155
3 156 202 201
3 152 202 156
3 152 203 202
3 152 196 203
3 197 203 196
3 204 199 198
3 205 199 204
3 153 157 204
3 198 153 204
3 201 206 159
3 155 201 159
3 207 201 202
3 206 201 207
3 208 205 204
3 209 205 208
3 157 160 208
3 204 157 208
3 161 210 162
3 161 211 210
3 159 211 161
3 159 212 211
3 159 206 212
3 207 212 206
3 213 209 208
3 214 209 213
3 160 163 213
3 208 160 213
3 166 215 216
3 165 166 216
3 210 166 162
3 210 217 166
3 217 215 166
3 211 217 210
3 213 218 214
3 163 218 213
3 163 167 218
3 167 219 218
3 168 220 167
3 167 220 219
3 169 221 168
3 168 221 220
3 170 222 169
3 169 222 221
3 216 170 165
3 222 170 216
3 223 224 225
3 223 226 227
3 225 226 223
3 226 228 227
3 173 224 223
3 173 172 224
3 172 229 224
3 174 173 223
3 227 174 223
3 227 175 174
3 227 228 175
3 228 230 175
3 178 231 232
3 177 231 178
3 229 172 178
3 232 229 178
3 175 230 233
3 179 175 233
3 233 181 179
3 234 181 233
3 183 235 236
3 182 235 183
3 231 177 183
3 236 231 183
3 181 234 184
3 234 237 184
3 238 239 240
3 238 240 235
3 238 235 185
3 185 235 182
3 184 237 186
3 237 241 186
3 242 243 244
3 239 242 244
3 238 242 239
3 238 187 242
3 238 188 187
3 185 188 238
3 186 241 189
3 241 245 189
3 246 247 248
3 243 246 248
3 242 246 243
3 242 190 246
3 242 191 190
3 187 191 242
3 189 245 193
3 245 249 193
3 250 251 252
3 247 250 252
3 246 250 247
3 246 194 250
3 246 195 194
3 190 195 246
3 193 249 197
3 249 253 197
3 200 251 250
3 200 199 251
3 199 254 251
3 194 200 250
3 203 255 256
3 202 203 256
3 253 203 197
3 255 203 253
3 199 205 254
3 254 205 257
3 202 256 207
3 256 258 207
3 205 209 257
3 257 209 259
3 212 260 261
3 211 212 261
3 258 212 207
3 260 212 258
3 209 214 259
3 259 214 262
3 215 263 264
3 216 215 264
3 217 265 215
3 215 265 263
3 261 217 211
3 265 217 261
3 214 266 262
3 218 266 214
3 219 267 218
3 218 267 266
3 220 268 219
3 219 268 267
3 221 269 220
3 220 269 268
3 222 270 221
3 221 270 269
3 264 222 216
3 270 222 264
3 271 272 273
3 271 225 224
3 271 273 225
3 273 274 225
3 226 225 275
3 225 274 275
3 275 228 226
3 276 228 275
3 277 272 271
3 278 272 277
3 224 229 277
3 271 224 277
3 228 276 230
3 276 279 230
3 232 278 277
3 232 231 278
3 231 280 278
3 229 232 277
3 230 279 281
3 233 230 281
3 281 234 233
3 282 234 281
3 283 284 285
3 283 236 235
3 283 285 236
3 285 286 236
3 280 231 236
3 286 280 236
3 234 282 237
3 282 287 237
3 288 289 290
3 284 288 290
3 283 288 284
3 283 239 288
3 283 240 239
3 235 240 283
3 237 287 241
3 287 291 241
3 244 289 288
3 244 243 289
3 243 292 289
3 239 244 288
3 241 291 245
3 291 293 245
3 248 294 295
3 247 294 248
3 292 243 248
3 295 292 248
3 245 293 249
3 293 296 249
3 252 297 298
3 251 297 252
3 294 247 252
3 298 294 252
3 249 296 253
3 296 299 253
3 251 254 297
3 297 254 300
3 255 301 302
3 256 255 302
3 299 255 253
3 301 255 299
3 254 257 300
3 300 257 303
3 256 302 258
3 302 304 258
3 257 259 303
3 303 259 305
3 260 306 307
3 261 260 307
3 304 260 258
3 306 260 304
3 259 262 305
3 305 262 308
3 263 309 264
3 310 309 263
3 310 263 311
3 311 263 265
3 307 265 261
3 311 265 307
3 262 312 308
3 266 312 262
3 267 313 266
3 266 313 312
3 268 314 267
3 267 314 313
3 269 315 268
3 268 315 314
3 270 316 269
3 269 316 315
3 309 270 264
3 309 317 270
3 317 316 270
3 310 317 309
3 318 319 320
3 318 321 322
3 320 321 318
3 322 323 324
3 321 323 322
3 323 325 324
3 273 319 318
3 273 272 319
3 272 326 319
3 274 273 318
3 322 274 318
3 275 274 322
3 324 275 322
3 324 276 275
3 324 325 276
3 325 327 276
3 272 278 326
3 326 278 328
3 276 327 279
3 327 329 279
3 330 331 332
3 330 332 328
3 330 328 280
3 280 328 278
3 279 329 333
3 281 279 333
3 333 282 281
3 334 282 333
3 285 335 336
3 284 335 285
3 331 330 286
3 331 286 336
3 336 286 285
3 280 286 330
3 282 334 287
3 334 337 287
3 290 338 339
3 289 338 290
3 335 284 290
3 339 335 290
3 287 337 291
3 337 340 291
3 289 292 338
3 338 292 341
3 291 340 293
3 340 342 293
3 295 343 344
3 294 343 295
3 341 292 295
3 344 341 295
3 293 342 296
3 342 345 296
3 298 346 347
3 297 346 298
3 343 294 298
3 347 343 298
3 296 345 299
3 345 348 299
3 297 300 346
3 346 300 349
3 301 350 351
3 302 301 351
3 348 301 299
3 350 301 348
3 300 303 349
3 349 303 352
3 302 351 304
3 351 353 304
3 303 305 352
3 352 305 354
3 306 355 356
3 307 306 356
3 353 306 304
3 355 306 353
3 305 308 354
3 354 308 357
3 311 358 359
3 310 311 359
3 356 311 307
3 358 311 356
3 308 360 357
3 312 360 308
3 313 361 312
3 312 361 360
3 314 362 313
3 313 362 361
3 315 363 314
3 314 363 362
3 316 364 315
3 315 364 363
3 317 365 316
3 316 365 364
3 359 317 310
3 365 317 359
3 366 367 368
3 366 369 370
3 368 369 366
3 369 371 370
3 320 367 366
3 320 319 367
3 319 372 367
3 321 320 366
3 370 321 366
3 370 371 373
3 370 373 321
3 321 373 323
3 373 325 323
3 374 325 373
3 375 376 377
3 375 377 372
3 375 372 326
3 326 372 319
3 325 374 327
3 374 378 327
3 379 376 375
3 380 376 379
3 326 328 379
3 375 326 379
3 327 378 329
3 378 381 329
3 382 383 384
3 380 382 384
3 379 382 380
3 379 331 382
3 379 332 331
3 328 332 379
3 329 381 385
3 333 329 385
3 385 334 333
3 386 334 385
3 387 388 389
3 383 387 389
3 382 387 383
3 382 335 387
3 382 336 335
3 331 336 382
3 334 386 337
3 386 390 337
3 339 388 387
3 339 338 388
3 338 391 388
3 335 339 387
3 337 390 340
3 390 392 340
3 393 394 395
3 393 395 391
3 393 391 341
3 341 391 338
3 340 392 342
3 392 396 342
3 397 398 399
3 394 397 399
3 393 397 394
3 393 343 397
3 393 344 343
3 341 344 393
3 400 401 402
3 400 396 401
3 400 345 396
3 345 342 396
3 347 398 397
3 347 346 398
3 346 403 398
3 343 347 397
3 404 400 402
3 405 404 402
3 345 404 348
3 400 404 345
3 346 349 403
3 403 349 406
3 350 404 405
3 350 405 351
3 351 405 407
3 348 404 350
3 349 352 406
3 406 352 408
3 351 407 353
3 407 409 353
3 352 354 408
3 408 354 410
3 355 411 412
3 356 355 412
3 409 355 353
3 411 355 409
3 413 357 414
3 413 410 357
3 410 354 357
3 413 414 415
3 358 416 417
3 359 358 417
3 412 358 356
3 416 358 412
3 357 360 414
3 414 418 415
3 414 360 418
3 360 361 418
3 362 419 361
3 361 419 418
3 363 420 362
3 362 420 419
3 364 421 363
3 363 421 420
3 365 422 364
3 364 422 421
3 417 365 359
3 422 365 417
3 423 424 425
3 423 368 367
3 423 425 368
3 425 426 368
3 369 368 427
3 368 426 427
3 427 371 369
3 428 371 427
3 429 424 423
3 430 424 429
3 367 372 429
3 423 367 429
3 371 428 431
3 373 371 431
3 431 374 373
3 432 374 431
3 433 434 435
3 430 433 435
3 429 433 430
3 429 376 433
3 429 377 376
3 372 377 429
3 374 432 378
3 432 436 378
3 437 434 433
3 438 434 437
3 376 380 437
3 433 376 437
3 439 440 381
3 439 381 436
3 436 381 378
3 439 441 440
3 442 443 444
3 438 442 444
3 437 442 438
3 437 383 442
3 437 384 383
3 380 384 437
3 381 440 385
3 440 386 385
3 440 441 386
3 441 445 386
3 389 443 442
3 389 388 443
3 388 446 443
3 383 389 442
3 386 445 390
3 445 447 390
3 388 391 446
3 446 391 448
3 390 447 392
3 447 449 392
3 395 450 451
3 394 450 395
3 448 391 395
3 451 448 395
3 392 449 396
3 449 452 396
3 399 453 454
3 398 453 399
3 450 394 399
3 454 450 399
3 401 455 456
3 402 401 456
3 452 401 396
3 455 401 452
3 398 403 453
3 453 403 457
3 402 456 405
3 456 458 405
3 403 406 457
3 457 406 459
3 405 458 407
3 458 460 407
3 406 408 459
3 459 408 461
3 462 463 464
3 462 460 463
3 462 409 460
3 409 407 460
3 465 410 466
3 465 461 410
3 461 408 410
3 465 466 467
3 468 469 470
3 464 469 468
3 462 464 468
3 462 468 412
3 462 412 411
3 409 462 411
3 410 413 466
3 466 413 415
3 466 415 467
3 467 415 471
3 472 473 474
3 472 475 476
3 473 472 476
3 470 476 475
3 468 470 475
3 468 475 417
3 468 417 416
3 412 468 416
3 415 477 471
3 418 477 415
3 419 478 418
3 418 478 477
3 420 479 419
3 419 479 478
3 474 421 472
3 474 479 421
3 479 420 421
3 422 472 421
3 475 472 422
3 417 475 422
3 480 481 482
3 480 483 484
3 482 483 480
3 483 485 484
3 425 486 487
3 424 486 425
3 481 480 426
3 481 426 487
3 487 426 425
3 427 426 480
3 484 427 480
3 484 428 427
3 484 485 428
3 485 488 428
3 489 490 491
3 489 491 486
3 489 486 430
3 430 486 424
3 428 488 492
3 431 428 492
3 492 432 431
3 493 432 492
3 494 495 496
3 490 494 496
3 489 494 490
3 489 434 494
3 489 435 434
3 430 435 489
3 432 493 436
3 493 497 436
3 498 495 494
3 499 495 498
3 434 438 498
3 494 434 498
3 436 497 500
3 439 436 500
3 500 441 439
3 501 441 500
3 444 499 498
3 444 443 499
3 443 502 499
3 438 444 498
3 441 501 445
3 501 503 445
3 504 505 506
3 504 506 502
3 504 502 446
3 446 502 443
3 445 503 447
3 503 507 447
3 508 505 504
3 509 505 508
3 446 448 508
3 504 446 508
3 447 507 449
3 507 510 449
3 511 512 513
3 509 511 513
3 508 511 509
3 508 450 511
3 508 451 450
3 448 451 508
3 449 510 452
3 510 514 452
3 454 512 511
3 454 453 512
3 453 515 512
3 450 454 511
3 455 516 517
3 456 455 517
3 514 455 452
3 516 455 514
3 453 457 515
3 515 457 518
3 456 517 458
3 517 519 458
3 457 459 518
3 518 459 520
3 521 522 523
3 521 519 522
3 521 460 519
3 460 458 519
3 459 461 520
3 520 461 524
3 525 526 527
3 525 528 529
3 526 525 529
3 528 530 531
3 529 528 531
3 523 531 530
3 521 523 530
3 521 530 464
3 521 464 463
3 460 521 463
3 461 532 524
3 465 532 461
3 532 465 467
3 533 532 467
3 534 525 527
3 535 534 527
3 528 525 536
3 536 525 534
3 469 536 470
3 469 530 536
3 530 528 536
3 464 530 469
3 537 471 538
3 537 533 471
3 533 467 471
3 538 539 540
3 537 538 540
3 539 541 542
3 540 539 542
3 535 542 541
3 534 535 541
3 534 541 474
3 534 474 473
3 476 534 473
3 536 534 476
3 470 536 476
3 471 477 538
3 478 538 477
3 539 538 478
3 479 539 478
3 541 539 479
3 474 541 479
3 543 544 545
3 543 546 547
3 545 546 543
3 547 548 549
3 546 548 547
3 548 550 549
3 551 544 543
3 552 544 551
3 482 481 551
3 482 551 547
3 547 551 543
3 483 482 547
3 549 483 547
3 549 485 483
3 549 550 485
3 550 553 485
3 554 555 556
3 552 554 556
3 551 554 552
3 551 486 554
3 551 487 486
3 481 487 551
3 485 553 488
3 553 557 488
3 558 559 560
3 555 558 560
3 554 558 555
3 554 490 558
3 554 491 490
3 486 491 554
3 488 557 561
3 492 488 561
3 561 493 492
3 562 493 561
3 496 559 558
3 496 495 559
3 495 563 559
3 490 496 558
3 493 562 497
3 562 564 497
3 565 566 567
3 565 567 563
3 565 563 499
3 499 563 495
3 568 500 497
3 568 497 569
3 569 497 564
3 500 568 501
3 570 566 565
3 571 566 570
3 499 502 570
3 565 499 570
3 568 569 572
3 572 501 568
3 572 573 501
3 573 503 501
3 506 571 570
3 506 505 571
3 505 574 571
3 502 506 570
3 503 573 507
3 573 575 507
3 576 577 578
3 576 578 574
3 576 574 509
3 509 574 505
3 507 575 510
3 575 579 510
3 513 577 576
3 513 512 577
3 512 580 577
3 509 513 576
3 581 582 583
3 581 579 582
3 581 514 579
3 514 510 579
3 512 515 580
3 580 515 584
3 516 581 583
3 516 583 517
3 517 583 585
3 514 581 516
3 515 518 584
3 584 518 586
3 517 585 519
3 585 587 519
3 588 520 589
3 588 586 520
3 586 518 520
3 588 589 590
3 591 592 593
3 591 523 522
3 591 522 592
3 592 522 594
3 587 522 519
3 594 522 587
3 589 524 595
3 520 524 589
3 596 590 589
3 595 596 589
3 526 597 598
3 527 526 598
3 529 599 526
3 526 599 597
3 593 531 591
3 593 599 531
3 599 529 531
3 523 591 531
3 524 532 595
3 533 600 601
3 532 533 601
3 532 601 596
3 532 596 595
3 600 602 603
3 601 600 603
3 602 604 605
3 603 602 605
3 604 598 605
3 604 535 598
3 535 527 598
3 533 537 600
3 540 600 537
3 602 600 540
3 542 602 540
3 604 602 542
3 535 604 542
3 606 607 608
3 606 609 610
3 608 609 606
3 610 545 544
3 610 609 545
3 609 611 545
3 546 545 612
3 545 611 612
3 548 546 613
3 546 612 613
3 613 550 548
3 614 550 613
3 615 607 606
3 616 607 615
3 610 617 606
3 617 615 606
3 544 552 617
3 610 544 617
3 550 614 553
3 614 618 553
3 619 616 615
3 620 616 619
3 556 555 619
3 556 619 617
3 617 619 615
3 552 556 617
3 553 618 557
3 618 621 557
3 622 623 624
3 620 622 624
3 619 622 620
3 619 559 622
3 619 560 559
3 555 560 619
3 625 561 557
3 625 557 626
3 626 557 621
3 561 625 562
3 627 623 622
3 628 623 627
3 559 563 627
3 622 559 627
3 625 626 629
3 629 562 625
3 629 630 562
3 630 564 562
3 567 628 627
3 567 566 628
3 566 631 628
3 563 567 627
3 564 630 569
3 630 632 569
3 566 571 631
3 631 571 633
3 634 572 569
3 634 569 635
3 635 569 632
3 572 634 573
3 571 574 633
3 633 574 636
3 637 634 635
3 638 637 635
3 573 637 575
3 634 637 573
3 578 639 640
3 577 639 578
3 636 574 578
3 640 636 578
3 641 642 643
3 638 642 641
3 638 641 637
3 637 641 644
3 575 644 579
3 637 644 575
3 577 580 639
3 639 580 645
3 646 641 643
3 647 646 643
3 582 646 583
3 582 644 646
3 644 641 646
3 579 644 582
3 580 584 645
3 645 584 648
3 649 646 647
3 650 649 647
3 583 649 585
3 646 649 583
3 584 586 648
3 648 586 651
3 652 653 654
3 650 653 652
3 650 652 649
3 649 652 655
3 585 655 587
3 649 655 585
3 586 656 651
3 588 656 586
3 590 657 658
3 590 658 588
3 588 658 656
3 658 657 659
3 660 661 662
3 654 661 660
3 652 654 660
3 652 660 593
3 652 593 592
3 594 652 592
3 655 652 594
3 587 655 594
3 657 596 663
3 590 596 657
3 664 659 657
3 664 657 665
3 665 657 663
3 665 666 667
3 664 665 667
3 666 598 597
3 666 597 667
3 667 597 668
3 662 599 660
3 662 668 599
3 668 597 599
3 593 660 599
3 596 601 663
3 603 663 601
3 665 663 603
3 605 665 603
3 666 665 605
3 598 666 605
3 669 670 671
3 669 672 673
3 671 672 669
3 673 674 675
3 672 674 673
3 674 676 675
3 677 678 679
3 670 677 679
3 670 669 677
3 669 680 677
3 673 681 669
3 681 680 669
3 675 682 673
3 682 681 673
3 683 675 676
3 682 675 683
3 608 678 677
3 608 607 678
3 607 684 678
3 609 608 677
3 680 609 677
3 611 609 680
3 681 611 680
3 612 611 681
3 682 612 681
3 682 683 685
3 682 685 612
3 612 685 613
3 685 614 613
3 686 614 685
3 607 616 684
3 684 616 687
3 614 686 618
3 686 688 618
3 689 690 691
3 689 691 687
3 689 687 620
3 620 687 616
3 618 688 621
3 688 692 621
3 624 690 689
3 624 623 690
3 623 693 690
3 620 624 689
3 621 692 626
3 692 694 626
3 623 628 693
3 693 628 695
3 626 694 696
3 629 626 696
3 696 630 629
3 697 630 696
3 628 631 695
3 695 631 698
3 630 697 632
3 697 699 632
3 631 633 698
3 698 633 700
3 632 699 635
3 699 701 635
3 633 636 700
3 700 636 702
3 635 701 638
3 701 703 638
3 640 639 704
3 640 704 705
3 640 705 636
3 636 705 702
3 642 706 707
3 643 642 707
3 703 642 638
3 706 642 703
3 704 645 708
3 639 645 704
3 709 705 704
3 708 709 704
3 643 707 647
3 707 710 647
3 708 648 711
3 645 648 708
3 712 709 708
3 711 712 708
3 713 714 715
3 713 710 714
3 713 650 710
3 650 647 710
3 711 651 716
3 648 651 711
3 717 712 711
3 716 717 711
3 718 719 720
3 718 721 722
3 719 718 722
3 715 722 721
3 713 715 721
3 713 721 654
3 713 654 653
3 650 713 653
3 651 656 716
3 716 723 717
3 716 656 723
3 656 658 723
3 659 724 725
3 659 725 658
3 658 725 723
3 724 726 727
3 725 724 727
3 720 727 726
3 720 726 718
3 718 726 728
3 661 728 662
3 661 721 728
3 721 718 728
3 654 721 661
3 659 664 724
3 667 724 664
3 726 724 667
3 668 726 667
3 728 726 668
3 662 728 668
3 729 730 731
3 729 732 733
3 731 732 729
3 732 734 733
3 735 730 729
3 736 730 735
3 733 737 729
3 737 735 729
3 738 733 734
3 737 733 738
3 735 739 736
3 737 739 735
3 740 739 737
3 738 740 737
3 741 742 743
3 741 744 745
3 743 744 741
3 745 746 747
3 744 746 745
3 746 748 747
3 749 742 741
3 750 742 749
3 671 670 749
3 671 749 745
3 745 749 741
3 672 671 745
3 747 672 745
3 747 748 751
3 747 751 672
3 672 751 674
3 751 676 674
3 752 676 751
3 679 750 749
3 679 678 750
3 678 753 750
3 670 679 749
3 676 752 683
3 752 754 683
3 755 756 757
3 755 757 753
3 755 753 684
3 684 753 678
3 683 754 758
3 685 683 758
3 758 686 685
3 759 686 758
3 760 756 755
3 761 756 760
3 684 687 760
3 755 684 760
3 686 759 688
3 759 762 688
3 691 761 760
3 691 690 761
3 690 763 761
3 687 691 760
3 688 762 692
3 762 764 692
3 690 693 763
3 763 693 765
3 692 764 694
3 764 766 694
3 693 695 765
3 765 695 767
3 768 696 694
3 768 694 769
3 769 694 766
3 696 768 697
3 695 698 767
3 767 698 770
3 771 768 769
3 772 771 769
3 697 771 699
3 768 771 697
3 698 700 770
3 770 700 773
3 774 771 772
3 775 774 772
3 699 774 701
3 771 774 699
3 700 702 773
3 773 702 776
3 777 774 775
3 778 777 775
3 701 777 703
3 774 777 701
3 702 705 776
3 776 705 779
3 780 781 782
3 778 781 780
3 777 778 780
3 777 780 707
3 777 707 706
3 703 777 706
3 705 709 779
3 779 709 783
3 784 785 786
3 784 787 788
3 785 784 788
3 782 788 787
3 782 787 780
3 780 787 789
3 707 789 710
3 780 789 707
3 790 712 791
3 790 783 712
3 783 709 712
3 791 792 793
3 790 791 793
3 792 794 795
3 793 792 795
3 786 795 794
3 786 794 784
3 784 794 796
3 787 784 797
3 797 784 796
3 714 797 715
3 714 789 797
3 789 787 797
3 710 789 714
3 791 717 798
3 712 717 791
3 792 791 799
3 799 791 798
3 794 792 800
3 800 792 799
3 719 800 720
3 719 796 800
3 796 794 800
3 722 796 719
3 797 796 722
3 715 797 722
3 717 723 798
3 725 798 723
3 799 798 725
3 727 799 725
3 800 799 727
3 720 800 727
3 801 802 803
3 801 804 805
3 803 804 801
3 804 806 805
3 807 802 801
3 808 802 807
3 731 730 807
3 731 807 805
3 805 807 801
3 805 806 809
3 805 809 731
3 731 809 732
3 809 734 732
3 810 734 809
3 811 808 807
3 812 808 811
3 730 736 811
3 807 730 811
3 734 810 738
3 810 813 738
3 814 812 811
3 815 812 814
3 736 739 816
3 736 816 811
3 811 816 814
3 739 740 817
3 816 739 817
3 740 818 817
3 740 738 818
3 738 813 818
3 819 815 814
3 820 815 819
3 816 821 814
3 821 819 814
3 817 822 816
3 822 821 816
3 823 817 818
3 823 824 817
3 824 822 817
3 823 825 824
3 826 820 819
3 827 820 826
3 821 828 819
3 828 826 819
3 822 829 821
3 829 828 821
3 824 830 822
3 830 829 822
3 831 824 825
3 830 824 831
3 826 832 827
3 832 833 834
3 832 826 833
3 826 828 833
3 829 835 828
3 835 833 828
3 830 836 829
3 836 835 829
3 837 830 831
3 836 830 837
3 838 834 833
3 839 834 838
3 835 840 833
3 840 838 833
3 836 841 835
3 841 840 835
3 842 836 837
3 841 836 842
3 838 843 839
3 843 844 845
3 843 838 844
3 838 840 844
3 841 846 840
3 846 844 840
3 847 841 842
3 847 848 841
3 848 846 841
3 847 849 848
3 743 845 844
3 743 742 845
3 742 850 845
3 744 743 844
3 846 744 844
3 746 744 846
3 848 746 846
3 848 748 746
3 848 849 748
3 849 851 748
3 852 853 854
3 852 854 850
3 852 850 750
3 750 850 742
3 748 851 855
3 751 748 855
3 855 752 751
3 856 752 855
3 857 853 852
3 858 853 857
3 750 753 857
3 852 750 857
3 752 856 754
3 856 859 754
3 757 858 857
3 757 756 858
3 756 860 858
3 753 757 857
3 861 758 754
3 861 754 862
3 862 754 859
3 758 861 759
3 756 761 860
3 860 761 863
3 861 862 864
3 864 759 861
3 864 865 759
3 865 762 759
3 761 763 863
3 863 763 866
3 762 865 764
3 865 867 764
3 763 765 866
3 866 765 868
3 869 870 871
3 869 867 870
3 869 766 867
3 766 764 867
3 765 767 868
3 868 767 872
3 873 869 871
3 874 873 871
3 766 873 769
3 869 873 766
3 767 770 872
3 872 770 875
3 876 873 874
3 877 876 874
3 769 876 772
3 873 876 769
3 770 773 875
3 875 773 878
3 879 880 881
3 877 880 879
3 877 879 876
3 876 879 882
3 772 882 775
3 876 882 772
3 773 776 878
3 878 776 883
3 884 879 881
3 885 884 881
3 882 879 886
3 886 879 884
3 775 886 778
3 882 886 775
3 776 779 883
3 883 779 887
3 888 884 885
3 889 888 885
3 781 888 782
3 781 886 888
3 886 884 888
3 778 886 781
3 890 783 891
3 890 887 783
3 887 779 783
3 891 892 893
3 890 891 893
3 892 894 895
3 893 892 895
3 894 786 785
3 894 785 895
3 895 785 896
3 889 788 888
3 889 896 788
3 896 785 788
3 782 888 788
3 783 790 891
3 793 891 790
3 892 891 793
3 795 892 793
3 894 892 795
3 786 894 795
3 803 897 898
3 802 897 803
3 804 803 899
3 803 898 899
3 899 806 804
3 900 806 899
3 802 808 897
3 897 808 901
3 806 900 902
3 809 806 902
3 902 810 809
3 903 810 902
3 808 812 901
3 901 812 904
3 810 903 813
3 903 905 813
3 812 815 904
3 904 815 906
3 813 905 818
3 905 907 818
3 815 820 906
3 906 820 908
3 818 907 909
3 823 818 909
3 909 825 823
3 910 825 909
3 820 827 908
3 908 827 911
3 825 910 831
3 910 912 831
3 913 827 832
3 913 914 827
3 914 911 827
3 832 834 913
3 831 912 837
3 912 915 837
3 913 916 914
3 916 913 834
3 916 834 917
3 917 834 839
3 837 915 842
3 915 918 842
3 839 919 917
3 843 919 839
3 919 843 845
3 920 919 845
3 842 918 921
3 847 842 921
3 921 849 847
3 922 849 921
3 845 850 920
3 920 850 923
3 849 922 851
3 922 924 851
3 854 925 926
3 853 925 854
3 923 850 854
3 926 923 854
3 851 924 927
3 855 851 927
3 927 856 855
3 928 856 927
3 853 858 925
3 925 858 929
3 856 928 859
3 928 930 859
3 858 860 929
3 929 860 931
3 859 930 862
3 930 932 862
3 860 863 931
3 931 863 933
3 934 864 862
3 934 862 935
3 935 862 932
3 864 934 865
3 863 866 933
3 933 866 936
3 937 934 935
3 938 937 935
3 865 937 867
3 934 937 865
3 866 868 936
3 936 868 939
3 870 937 938
3 870 938 871
3 871 938 940
3 867 937 870
3 868 872 939
3 939 872 941
3 942 943 944
3 942 940 943
3 942 874 940
3 874 871 940
3 945 875 946
3 945 941 875
3 941 872 875
3 946 947 948
3 945 946 948
3 947 949 950
3 948 947 950
3 949 951 952
3 950 949 952
3 944 952 951
3 944 951 942
3 942 951 953
3 874 953 877
3 942 953 874
3 946 878 954
3 875 878 946
3 947 946 955
3 955 946 954
3 949 947 956
3 956 947 955
3 951 949 957
3 957 949 956
3 880 957 881
3 880 953 957
3 953 951 957
3 877 953 880
3 954 883 958
3 878 883 954
3 955 954 959
3 959 954 958
3 956 955 960
3 960 955 959
3 957 956 961
3 961 956 960
3 881 961 885
3 957 961 881
3 958 887 962
3 883 887 958
3 959 958 963
3 963 958 962
3 960 959 964
3 964 959 963
3 961 960 965
3 965 960 964
3 885 965 889
3 961 965 885
3 887 890 962
3 893 962 890
3 963 962 893
3 895 963 893
3 964 963 895
3 896 964 895
3 965 964 896
3 889 965 896
3 898 897 966
3 898 967 899
3 966 967 898
3 899 967 900
3 966 901 968
3 897 901 966
3 967 966 969
3 969 966 968
3 900 970 902
3 900 967 970
3 967 969 970
3 902 970 903
3 968 971 972
3 968 901 971
3 901 904 971
3 969 968 972
3 973 969 972
3 970 969 973
3 974 970 973
3 974 903 970
3 974 975 903
3 975 905 903
3 904 906 971
3 971 906 976
3 905 975 907
3 975 977 907
3 906 908 976
3 976 908 978
3 907 977 979
3 909 907 979
3 979 910 909
3 980 910 979
3 908 911 978
3 978 911 981
3 910 980 912
3 980 982 912
3 911 914 981
3 981 914 983
3 912 982 915
3 982 984 915
3 914 985 983
3 916 985 914
3 985 916 917
3 986 985 917
3 915 984 918
3 984 987 918
3 917 988 986
3 919 988 917
3 920 989 990
3 920 990 919
3 919 990 988
3 989 991 992
3 990 989 992
3 921 991 993
3 921 987 991
3 921 918 987
3 992 991 987
3 921 993 922
3 989 923 994
3 920 923 989
3 991 989 995
3 995 989 994
3 993 991 996
3 996 991 995
3 922 996 924
3 993 996 922
3 926 997 998
3 925 997 926
3 994 923 926
3 994 926 999
3 999 926 998
3 995 994 999
3 1000 995 999
3 1000 1001 1002
3 1000 1002 995
3 995 1002 996
3 924 1003 927
3 924 996 1003
3 996 1002 1003
3 927 1003 928
3 925 929 997
3 997 929 1004
3 1005 1002 1001
3 1006 1005 1001
3 1003 1002 1007
3 1007 1002 1005
3 928 1007 930
3 1003 1007 928
3 929 931 1004
3 1004 931 1008
3 1009 1005 1006
3 1010 1009 1006
3 1007 1005 1011
3 1011 1005 1009
3 930 1011 932
3 1007 1011 930
3 931 933 1008
3 1008 933 1012
3 1013 1009 1010
3 1014 1013 1010
3 1011 1009 1015
3 1015 1009 1013
3 932 1015 935
3 1011 1015 932
3 933 936 1012
3 1012 936 1016
3 1017 1013 1014
3 1018 1017 1014
3 1015 1013 1019
3 1019 1013 1017
3 935 1019 938
3 1015 1019 935
3 1020 939 1021
3 1020 1016 939
3 1016 936 939
3 1021 1022 1023
3 1020 1021 1023
3 1022 1024 1025
3 1023 1022 1025
3 1018 1025 1024
3 1018 1024 1017
3 1017 1024 1026
3 1019 1017 1027
3 1027 1017 1026
3 938 1027 940
3 1019 1027 938
3 1021 941 1028
3 939 941 1021
3 1022 1021 1029
3 1029 1021 1028
3 1024 1022 1030
3 1030 1022 1029
3 1026 1024 1031
3 1031 1024 1030
3 943 1031 944
3 943 1027 1031
3 1027 1026 1031
3 940 1027 943
3 941 945 1028
3 948 1028 945
3 1029 1028 948
3 950 1029 948
3 1030 1029 950
3 952 1030 950
3 1031 1030 952
3 944 1031 952
3 972 971 1032
3 972 1033 973
3 1032 1033 972
3 973 1034 974
3 1033 1034 973
3 974 1034 975
3 1032 976 1035
3 971 976 1032
3 1033 1032 1036
3 1036 1032 1035
3 1034 1033 1037
3 1037 1033 1036
3 975 1037 977
3 1034 1037 975
3 1035 978 1038
3 976 978 1035
3 1036 1035 1039
3 1039 1035 1038
3 1037 1036 1040
3 1040 1036 1039
3 977 1041 979
3 977 1037 1041
3 1037 1040 1041
3 979 1041 980
3 1038 981 1042
3 978 981 1038
3 1039 1038 1043
3 1043 1038 1042
3 1040 1039 1044
3 1044 1039 1043
3 1041 1040 1045
3 1045 1040 1044
3 980 1045 982
3 1041 1045 980
3 1042 983 1046
3 981 983 1042
3 1043 1042 1047
3 1047 1042 1046
3 1044 1043 1048
3 1048 1043 1047
3 1045 1044 1049
3 1049 1044 1048
3 982 1049 984
3 1045 1049 982
3 983 985 1046
3 986 1046 985
3 986 1050 1046
3 1050 1047 1046
3 1048 1047 1051
3 1051 1047 1050
3 1049 1048 1052
3 1052 1048 1051
3 984 1052 987
3 1049 1052 984
3 986 988 1050
3 990 1050 988
3 1051 1050 990
3 992 1051 990
3 1052 1051 992
3 987 1052 992
3 998 997 1053
3 998 1054 999
3 1053 1054 998
3 999 1055 1000
3 1054 1055 999
3 1000 1055 1001
3 1053 1004 1056
3 997 1004 1053
3 1054 1053 1057
3 1057 1053 1056
3 1055 1054 1058
3 1058 1054 1057
3 1001 1058 1006
3 1055 1058 1001
3 1056 1008 1059
3 1004 1008 1056
3 1057 1056 1060
3 1060 1056 1059
3 1058 1057 1061
3 1061 1057 1060
3 1006 1061 1010
3 1058 1061 1006
3 1059 1012 1062
3 1008 1012 1059
3 1060 1059 1063
3 1063 1059 1062
3 1061 1060 1064
3 1064 1060 1063
3 1010 1064 1014
3 1061 1064 1010
3 1062 1016 1065
3 1012 1016 1062
3 1063 1062 1066
3 1066 1062 1065
3 1064 1063 1067
3 1067 1063 1066
3 1014 1067 1018
3 1064 1067 1014
3 1016 1020 1065
3 1023 1065 1020
3 1066 1065 1023
3 1025 1066 1023
3 1067 1066 1025
3 1018 1067 1025
