# Supplementary material for: Subcortical shape biomarkers reveal limbic and basal ganglia damage in anti-LGI1 encephalitis
Source: Front Immunol. 2025 Jul 4;16:1623577. doi: 10.3389/fimmu.2025.1623577 (PMC12270846; doi:10.3389/fimmu.2025.1623577)
Supplement: Supplementary file 1 [file DataSheet1.zip › raw data/wmN04-R_Hipp_first.vtk]

# vtk DataFile Version 3.0
this file was written using fslvtkio
ASCII
DATASET POLYDATA
POINTS 664 float
64.2411 115.667 43.4321
62.415 115.2 43.8705
63.4471 113.642 44.5467
65.5818 113.802 44.7336
66.3508 115.617 43.7319
67.0771 114.265 45.0383
62.134 117.103 43.5293
59.9079 116.704 44.6755
60.7492 115.419 44.348
64.1455 117.872 42.7672
65.9268 117.498 42.6464
67.9361 115.539 44.4663
67.7488 117.325 43.364
69.0409 116.101 44.6773
69.3644 117.303 44.4302
70.3121 116.231 45.7084
61.2997 118.839 43.8065
59.6043 118.576 45.3041
63.2699 119.419 42.7119
65.4101 119.674 42.0057
67.3934 119.203 42.2888
69.2626 118.634 43.6311
70.7636 117.507 45.5347
61.3554 120.168 44.683
60.8041 119.926 46.2406
62.9582 121.003 43.6322
65.1161 121.444 42.7898
67.3302 121.295 42.5563
69.2352 120.473 43.209
70.9548 119.255 44.9082
63.0944 121.134 45.5886
65.1932 121.741 44.8657
67.2569 122.185 44.4108
69.372 121.905 44.4622
70.835 120.95 44.8715
61.2975 114.129 44.653
59.1046 114.215 45.566
60.7611 112.926 45.4423
62.453 112.128 45.6163
64.944 112.204 45.8498
67.3961 112.78 46.32
68.4306 114.285 45.7595
69.1314 113.22 46.9497
58.1852 116.691 45.8107
69.8372 114.977 46.2622
71.5844 115.747 47.0525
58.7588 118.651 47.1251
72.2178 117.917 46.6359
60.7873 119.673 47.8236
72.2701 120.078 46.0231
62.996 120.573 47.2349
65.1595 121.394 46.8814
67.2484 122.092 46.5689
69.4192 122.363 46.4711
71.5273 121.888 46.5962
61.0313 109.662 47.6199
59.4018 109.045 48.5681
60.9538 108.452 48.8619
62.4507 108.182 48.9911
63.3425 109.374 47.7628
64.2442 108.385 49.1581
59.6591 111.488 46.6677
57.8912 110.892 47.5874
62.4114 110.755 46.613
64.9893 109.388 48.279
64.8661 110.712 47.0666
66.3943 109.905 48.185
57.6514 112.899 46.8027
55.6474 113.8 48.316
56.2298 111.76 48.1171
67.2909 111.35 47.4187
69.9213 111.937 48.2537
70.629 113.87 47.4737
71.9777 113.743 48.4144
57.0861 115.082 46.7156
56.0213 115.694 48.6408
73.0441 115.893 48.2145
57.2027 117.137 47.6262
56.7573 116.986 50.0062
73.5729 117.523 47.9964
73.5442 119.128 47.2865
74.9513 118.509 48.7038
58.039 118.358 48.976
60.08 119.097 49.3951
73.2073 120.835 47.4433
74.8667 120.103 48.6054
62.6253 119.882 48.828
65.0237 120.474 48.5342
67.1069 121.294 48.4825
69.1803 121.972 48.4115
71.4111 122.175 48.5059
73.5699 121.669 48.898
61.1652 107.144 50.0737
59.0558 106.691 50.5602
59.9261 105.691 51.4862
62.197 105.741 51.5263
63.9094 107.164 50.3379
64.6756 105.94 51.9641
66.4558 107.02 51.2652
67.2505 105.763 53.116
58.2845 108.086 49.7672
56.387 107.502 50.8556
57.6815 106.827 50.7383
66.0158 108.376 49.7673
68.6768 107.136 51.7209
68.3155 108.684 50.2285
70.0451 108.184 51.2146
70.4106 109.422 50.2604
71.4944 109.258 51.2559
55.5403 109.305 50.1919
53.7519 110.124 51.6184
54.4209 108.463 51.7791
56.8568 109.91 48.7603
68.074 110.057 48.6314
69.9393 110.326 49.2749
71.9294 111.007 50.0056
54.7061 111.549 49.7616
53.4846 112.278 51.88
72.7005 112.636 49.5204
74.1947 114.995 49.2595
74.6433 113.956 50.2204
75.9475 115.515 50.4209
76.4371 114.739 51.3492
54.5048 113.648 50.3262
55.4795 115.442 50.7974
74.9387 116.975 49.1976
76.4516 117.003 50.3212
77.737 116.284 51.6015
57.1506 116.814 52.045
76.539 118.818 50.052
78.1099 118.235 51.6047
58.5121 118.036 50.8643
60.5137 118.574 51.273
75.7677 120.639 49.9551
77.4758 120.122 51.4512
62.2459 119.329 50.3595
64.3913 119.751 49.9967
66.6042 120.006 50.1761
68.717 120.92 50.0536
70.8799 121.542 50.3631
73.0512 121.899 50.7221
75.3875 121.484 51.1473
57.9357 104.157 53.139
55.6091 104.175 53.9058
56.8344 102.927 54.3285
59.1168 102.87 53.9837
60.3562 104.417 52.7064
61.477 103.008 53.9759
62.9206 104.609 53.0118
63.9664 103.536 54.4683
65.2479 104.899 53.5392
66.6386 104.24 54.9186
57.4567 105.648 52.0735
55.0484 105.553 53.2597
68.6552 105.468 54.8944
55.0448 106.869 52.2693
52.9324 108.567 53.6512
53.5803 106.46 53.6865
69.5595 106.528 53.4888
71.2579 107.606 52.6194
72.7387 109.717 52.0115
52.8116 110.724 53.8233
73.7958 110.929 51.8006
53.5931 112.943 54.0434
74.1718 112.204 51.3164
75.5393 113.458 51.5613
77.5058 114.805 52.712
54.4628 114.382 52.4099
56.1428 115.838 53.3199
78.9241 116.956 53.256
58.6194 116.586 53.9527
78.7889 119.327 53.4005
59.4019 117.53 52.5952
61.2522 117.856 52.5812
67.2252 119.124 51.5802
66.8335 118.106 52.8223
65.8948 118.809 51.6019
68.1356 118.573 52.8087
77.1207 120.788 53.0374
62.4245 118.598 51.7008
64.3535 118.89 51.4453
68.4703 119.804 51.5055
70.2827 120.456 51.9372
72.3865 120.976 52.3231
74.5846 121.152 52.6251
58.4671 100.156 56.3463
56.9809 99.1325 57.2268
58.4905 98.7271 57.2545
60.0036 98.7529 57.3025
61.0742 100.373 56.3688
62.1548 99.0403 57.6005
63.3231 100.901 56.5929
63.9271 99.6016 58.0638
65.0598 101.422 57.1862
65.9109 100.58 58.2295
55.7517 100.851 56.2995
53.6062 101.29 57.1194
54.734 99.6702 57.6398
57.3287 101.676 55.253
59.8621 101.489 55.1553
62.4132 101.881 55.2964
64.879 102.6 55.8025
66.9259 102.691 56.6486
54.7034 102.705 55.4102
52.7949 103.549 56.4991
68.4377 104.344 56.1762
53.5846 104.896 54.8439
52.5477 107.06 55.345
69.4463 105.635 56.2596
52.5623 109.652 56.0773
70.384 106.497 55.5112
71.6496 107.278 54.7242
72.7762 108.7 53.6739
74.2222 110.516 53.4253
73.846 110.171 54.7382
53.3349 111.448 55.9305
75.0526 111.986 53.0838
75.2931 112.411 55.1162
54.6658 112.911 56.0256
76.4767 113.396 53.6442
78.2077 115.368 54.5071
55.3202 114.494 54.5009
57.6907 115.514 55.2499
79.062 117.817 55.1984
60.3237 116.019 55.3587
61.2815 117.008 53.939
63.8102 116.998 54.2974
62.6973 116.06 55.4252
65.9983 116.884 54.5089
64.8326 116.056 55.5341
67.9904 117.442 54.3602
66.9796 115.928 55.8956
70.3473 118.047 54.7018
69.2643 116.665 55.7321
72.3766 118.675 54.9977
71.6026 117.135 56.2161
73.4518 117.567 56.4267
77.8322 119.662 55.0813
63.1474 117.796 52.9199
65.2586 117.769 52.9859
69.5376 118.921 53.2349
71.5535 119.693 53.5335
74.2282 118.802 55.6466
73.8113 120.025 54.1044
75.8679 120.367 54.251
75.9522 119.186 55.6722
58.5823 97.4789 58.38
56.5429 96.867 59.0889
57.8031 95.9147 59.6786
59.8752 95.9269 59.5259
61.0562 97.4495 58.5503
62.2466 96.1762 59.8246
63.2184 97.7509 59.148
64.9469 96.9781 60.6144
64.9434 98.7429 59.1749
66.4006 98.7174 59.9162
55.8544 98.1341 58.2763
53.4577 99.0288 59.3649
54.656 97.2629 59.6708
67.2903 100.885 58.6795
52.5543 101.063 58.8984
68.3064 102.045 58.0661
68.8075 103.567 57.5094
69.1969 102.73 59.0087
52.2531 103.284 58.2127
52.285 104.216 59.5591
52.2004 102.535 59.8308
69.2542 105.578 57.6526
69.0155 104.874 58.7424
52.3175 105.407 57.1577
52.4808 106.087 59.0185
70.1829 106.7 57.127
70.0499 107.455 58.6189
52.3787 107.804 57.3487
53.1664 107.744 59.3017
71.3466 107.838 57.2137
72.5842 108.646 55.6521
73.7022 110.679 56.0766
53.6022 109.612 58.2397
54.8874 111.221 57.8681
74.2232 112.188 56.7122
56.2171 112.679 57.4877
76.8142 114.27 55.7495
75.2429 113.71 56.912
56.4932 114.171 56.1775
58.5119 114.537 56.8987
68.8362 115.369 56.6614
68.2486 114.225 57.5752
66.8346 114.47 57.2638
71.1566 115.836 57.1041
69.7433 114.448 57.762
73.7086 116.137 57.4972
71.7826 114.666 57.9165
76.1604 115.764 57.3174
73.8177 114.438 57.7395
77.9607 116.253 56.2272
59.8317 115.202 56.4757
62.1293 115.024 56.7129
64.614 114.886 56.7287
75.3954 117.458 56.9189
77.4556 118.032 56.5834
59.3996 92.8049 62.2405
57.4215 92.6257 62.6326
58.3792 91.273 63.8417
61.0406 91.7446 63.2869
61.8382 93.394 61.9206
63.0896 92.5708 63.0498
63.9947 94.2614 62.238
65.0435 93.4353 63.5073
56.9778 93.9764 61.5174
54.6855 94.9315 62.0196
55.8063 93.3483 62.628
58.522 94.5461 60.654
60.6376 94.4856 60.7851
63.0621 95.2187 61.0579
66.0664 95.0132 62.8478
65.3624 95.8565 61.7993
67.8251 96.427 62.5463
55.601 95.6247 60.4851
53.6497 97.1273 61.4535
67.2964 97.6547 61.1933
68.0319 99.4911 59.9754
69.1445 98.7638 61.0956
52.7568 99.2248 61.6399
68.7309 101.065 59.3452
69.5677 100.761 60.5563
52.392 101.019 60.907
52.485 102.609 61.6489
53.0171 100.677 62.9849
68.962 103.046 60.1303
53.0003 104.465 61.457
68.4428 105.738 59.3625
53.6279 106.003 60.9952
68.6672 107.743 59.7444
54.3287 107.365 60.876
71.3643 109.661 58.9279
69.7861 109.357 59.9044
72.3907 109.424 57.2275
54.5906 108.895 59.8558
57.4214 111.639 58.7766
56.0403 110.041 59.615
57.748 110.416 60.0557
70.1933 111.63 59.5097
68.9992 110.359 60.1688
68.2267 111.274 59.702
72.0206 111.718 58.7765
72.8687 111.049 57.7252
58.1248 113.307 57.9496
59.1505 111.322 59.7443
60.0136 112.796 58.7317
60.9675 111.561 59.5968
68.1785 112.96 58.527
67.1426 111.706 59.3057
66.0885 112.167 58.8383
70.3033 113.475 58.5727
71.9365 113.257 58.6621
73.4447 112.878 57.8285
60.595 114.033 57.6868
62.0277 112.457 58.7399
63.0164 113.622 57.7623
65.4847 113.423 57.8435
63.969 112.28 58.7103
56.4133 92.1406 63.5959
54.8979 93.4069 64.018
56.0722 91.5534 65.1778
57.9532 89.9634 65.4545
60.5944 90.5321 64.5846
63.6067 91.5235 64.4285
66.2249 93.2519 64.4383
53.9587 95.4551 63.6917
67.7726 95.0412 63.6178
70.3021 95.9717 64.0235
53.4486 97.6235 63.8118
69.5089 97.5683 62.4111
70.2187 99.596 62.2134
53.8941 99.3078 64.7464
69.1172 101.347 61.7867
53.7017 102.826 63.2233
54.3562 101.406 64.4739
68.184 103.402 60.7028
54.6539 104.427 63.069
67.4546 104.967 60.2689
67.1236 103.616 61.2436
66.336 105.022 61.0149
55.1634 105.917 62.255
67.2761 106.863 60.1381
66.1204 106.854 60.7951
55.4964 106.973 61.7096
55.3273 108.129 60.9431
56.4554 107.594 61.678
67.6793 109.104 60.1849
66.0021 108.424 60.4613
56.4457 108.776 60.8542
58.773 110.18 60.5882
58.1595 109.116 61.1166
59.6982 109.552 61.2122
66.3457 110.24 59.8904
64.6817 108.443 60.7507
64.2783 109.529 60.3951
62.7099 111.044 59.6144
60.8834 110.355 60.5634
64.5949 110.835 59.5376
62.6303 109.755 60.6371
60.2364 89.2614 66.0401
57.7787 89.3345 67.3613
60.2542 88.2138 67.547
62.7482 88.7241 66.857
62.734 90.0358 65.4705
65.0397 89.8917 66.6439
64.4178 90.7035 65.5153
66.1307 91.3888 66.0048
54.7988 93.4118 66.0265
56.108 90.8812 67.0823
66.8785 92.678 65.4034
68.5522 94.2569 64.6998
70.1856 94.0072 65.6029
54.2274 95.5991 65.7577
71.7637 96.0672 65.6217
54.6095 97.2428 66.3726
70.7489 98.2748 63.7046
70.3453 97.9946 65.4415
55.777 98.7656 66.5401
69.2096 100.016 63.762
68.0835 99.5477 65.016
55.8336 102.932 64.5119
55.7747 100.571 65.6297
67.0185 101.351 63.4396
66.4702 100.454 64.5918
65.3936 101.571 63.9243
67.8281 102.054 62.1644
56.63 104.784 63.5684
57.4719 102.411 65.0994
58.5103 104.224 64.2065
60.8179 104.061 64.1675
59.492 102.515 64.9407
63.0132 103.739 63.8554
61.6036 102.204 64.7334
65.0566 103.138 63.1741
63.5962 101.882 64.2295
66.2605 103.29 62.1277
56.6367 106.416 62.5396
58.2234 106.089 63.0592
60.0527 105.789 63.3383
61.98 105.443 63.2946
63.8572 105.168 62.8471
65.2345 104.98 62.0111
57.7163 107.628 62.0326
59.4746 107.714 62.2812
61.2574 107.082 62.5612
62.9729 106.614 62.3719
64.6647 106.892 61.6324
61.2287 108.758 61.6671
62.9964 108.158 61.5278
58.2256 88.7793 69.0132
60.3864 87.4289 68.8424
62.9174 87.6361 68.1727
65.4147 88.8163 67.9233
67.6457 90.59 67.6203
68.2637 92.4104 66.4808
70.1541 92.3931 67.1127
55.6568 92.7269 68.0287
56.8538 91.0548 69.3421
71.8748 94.6096 66.5897
55.4722 95.0632 67.8838
56.7586 93.6193 69.2989
70.2759 96.7388 67.3337
56.4675 96.8902 67.9263
68.2243 98.0622 66.2693
57.3934 98.2418 67.4942
57.669 99.7648 66.4664
58.8899 98.4763 67.3749
64.5505 99.3321 65.7766
64.3231 98.1493 66.7007
63.048 98.9857 66.1786
66.4863 99.3545 65.6559
66.1928 98.0697 66.6284
58.1757 101.212 65.6845
59.6326 99.3762 66.51
60.3137 100.612 65.479
62.4746 100.379 65.1614
61.3892 99.043 66.2371
64.5397 100.498 64.7633
62.0248 86.6477 69.6489
59.468 87.4747 70.4403
61.1413 86.5735 71.6443
63.6168 86.2155 70.7413
64.9606 87.3153 69.2542
66.0728 86.8145 70.6111
67.4029 88.8978 69.1092
68.6635 88.3892 70.3616
69.762 90.6926 68.6049
70.7038 89.8014 69.9071
71.8514 91.3644 68.6353
72.6933 90.5801 69.7218
58.1042 89.5406 70.9578
72.2685 92.8848 67.4298
73.7373 92.4961 68.6958
58.0348 91.6162 71.1874
71.5098 95.3369 68.1068
73.0325 94.253 68.5097
57.8825 95.5173 69.285
58.4287 93.457 70.4719
66.5232 95.8177 68.7272
66.4645 94.6977 70.2212
64.5722 95.387 69.3553
68.4955 96.3107 68.3409
69.0803 95.2632 69.2846
71.4176 94.7214 69.5686
58.7779 97.0865 68.2867
60.0527 95.1477 69.8525
60.8421 96.5422 68.6399
63.4719 96.4268 68.3796
62.2956 95.3589 69.4894
65.0989 97.1029 67.5114
67.5523 97.0361 67.5154
60.584 97.926 67.4672
62.6097 97.6579 67.2252
67.5451 86.7516 71.6073
65.4424 85.9997 72.2644
66.9026 85.9192 73.4723
68.7363 86.4076 72.9226
69.2392 87.5137 71.5678
70.2394 87.2047 72.5097
59.3566 88.3176 72.4664
60.914 87.3134 73.6376
63.1475 86.0823 72.5688
70.7432 88.6689 71.111
73.0098 89.3466 71.226
74.245 91.1024 69.9622
74.8185 90.0482 71.1156
59.1018 90.6638 72.7995
74.1414 92.8615 70.375
75.1086 91.9223 70.9882
59.7531 92.3869 72.1997
73.2669 92.5504 72.1471
72.8315 93.7336 70.2638
60.8391 93.4456 71.5922
61.258 94.4259 70.6829
63.7993 94.6774 70.3399
63.8391 94.0376 71.5422
65.9766 93.686 71.7593
68.0561 93.8312 71.077
70.1576 94.0032 70.6263
64.5945 86.0192 74.2029
66.7079 85.9014 75.2164
68.7797 85.8714 74.5437
70.6327 86.3754 73.8025
71.6236 88.0149 72.145
72.167 87.2214 73.1581
72.8046 88.1849 72.3264
73.8849 87.8512 72.9815
60.0534 89.6946 74.2108
61.137 88.5175 75.1697
62.5823 86.8016 74.8058
75.2456 88.7416 72.4333
76.1787 90.5834 71.6507
76.7375 89.1096 72.5656
77.3586 90.3456 72.6741
77.9158 89.2049 73.4206
61.3866 91.7108 73.5721
61.761 90.6592 75.1677
75.1204 92.0081 72.3827
76.4101 91.4422 73.142
77.9904 90.5234 73.8885
62.0801 92.9576 72.5438
63.6539 91.8948 74.2898
64.1929 92.8129 72.8913
67.1124 92.8943 72.5457
65.8761 92.3523 73.7741
69.4415 92.9245 72.2223
68.3843 92.211 73.8103
71.4959 93.0626 71.6262
70.9389 92.2084 73.2149
72.8561 91.9557 73.8649
74.7871 91.846 73.9907
76.9189 91.4444 74.584
64.9934 86.4608 76.1553
67.2652 86.1904 76.5303
68.9807 86.0684 76.1486
70.8823 85.9931 75.4308
72.5254 86.566 74.2968
74.1134 86.7038 74.6668
62.1859 88.5555 76.373
63.5513 87.2924 76.7898
75.708 87.1157 74.273
77.1609 87.9265 73.8236
78.7377 88.8874 74.4249
62.8201 90.0232 76.6978
78.4325 90.5331 75.1452
63.8107 91.1641 75.8213
65.7958 91.8945 75.1765
67.806 91.9888 75.2821
66.878 91.7287 76.5941
69.7712 91.9894 75.0511
71.5248 91.9374 74.9342
73.4984 91.834 75.2365
75.123 91.7347 75.6639
76.9213 91.6225 76.0635
68.9394 91.9703 76.5305
70.8247 91.9185 76.4652
72.539 91.8773 76.3917
73.9809 91.7948 76.5119
66.9558 86.5202 77.2606
68.7128 86.4545 77.5121
70.7385 86.293 77.1738
72.6855 86.2331 76.0287
63.6758 88.6352 77.703
65.2819 87.3934 77.8816
67.3061 87.052 78.2652
69.6812 87.0394 78.5453
72.488 86.6289 77.6194
74.6013 86.4753 76.4114
76.2858 86.5331 76.2942
77.626 86.9621 75.6116
78.9718 87.6939 75.2649
79.6006 89.3347 75.7416
80.132 88.2231 76.7683
64.0527 90.2564 77.4841
64.9799 89.275 78.566
78.6866 90.8201 76.3877
79.5981 89.8841 77.2811
65.2393 91.1409 76.9984
66.7067 91.1804 77.9841
76.713 91.6367 78.1032
75.2555 91.8089 77.2051
78.1697 91.1836 77.676
68.215 91.6605 77.8545
70.0901 91.8861 77.9383
71.9227 91.9012 77.9565
73.6213 91.8542 77.8134
66.416 88.3934 79.3366
68.4121 87.9907 79.567
70.2653 87.9966 79.3405
71.8249 87.5263 78.6133
73.9373 87.1693 78.2648
75.6393 86.8874 77.927
77.4917 86.8628 77.5182
79.1217 87.1734 77.0755
79.6329 88.4701 78.2945
66.1097 90.1392 78.8038
67.6362 89.503 79.8837
69.5675 89.0832 80.1431
78.8969 90.0849 78.4982
67.7467 90.8122 79.1841
69.2191 90.4667 80.1296
76.1318 91.0357 79.4969
74.9895 91.7627 78.8846
77.5908 90.6107 79.0643
69.3528 91.5277 79.1589
71.375 91.8417 79.3109
73.3461 91.8414 79.4217
71.5606 88.7319 79.6537
73.3471 88.4771 79.1353
75.144 88.1872 78.8848
76.8401 87.9759 78.802
78.4111 87.6944 78.4631
71.0469 89.9958 80.4505
72.9153 89.7265 80.1128
74.5533 89.3737 79.5797
76.2606 89.5155 79.4563
77.9876 89.0231 79.0379
70.6626 91.157 80.1836
72.5297 91.0841 80.3957
74.5455 90.7718 80.1157
POLYGONS 1324  5296
3 0 1 2
3 0 3 4
3 2 3 0
3 3 5 4
3 6 7 8
3 1 6 8
3 1 0 6
3 0 9 6
3 4 10 0
3 10 9 0
3 11 4 5
3 11 12 4
3 12 10 4
3 12 13 14
3 11 13 12
3 13 15 14
3 16 7 6
3 17 7 16
3 9 18 6
3 18 16 6
3 10 19 9
3 19 18 9
3 12 20 10
3 20 19 10
3 14 21 12
3 21 20 12
3 22 14 15
3 21 14 22
3 23 17 16
3 24 17 23
3 18 25 16
3 25 23 16
3 19 26 18
3 26 25 18
3 20 27 19
3 27 26 19
3 21 28 20
3 28 27 20
3 29 21 22
3 28 21 29
3 23 30 24
3 25 30 23
3 31 30 25
3 26 31 25
3 32 31 26
3 27 32 26
3 33 32 27
3 28 33 27
3 34 33 28
3 29 34 28
3 35 36 37
3 35 2 1
3 35 37 2
3 37 38 2
3 3 2 39
3 2 38 39
3 5 40 41
3 5 3 40
3 3 39 40
3 40 42 41
3 8 36 35
3 8 7 36
3 7 43 36
3 1 8 35
3 5 41 11
3 41 42 44
3 41 44 11
3 11 44 13
3 44 15 13
3 45 15 44
3 7 17 43
3 43 17 46
3 15 45 22
3 45 47 22
3 17 24 46
3 46 24 48
3 22 47 29
3 47 49 29
3 24 50 48
3 30 50 24
3 31 51 30
3 30 51 50
3 32 52 31
3 31 52 51
3 33 53 32
3 32 53 52
3 34 54 33
3 33 54 53
3 49 34 29
3 54 34 49
3 55 56 57
3 55 58 59
3 57 58 55
3 58 60 59
3 61 56 55
3 62 56 61
3 59 63 55
3 63 61 55
3 64 59 60
3 64 65 59
3 65 63 59
3 64 66 65
3 67 68 69
3 62 67 69
3 61 67 62
3 61 36 67
3 61 37 36
3 38 37 61
3 63 38 61
3 39 38 63
3 65 39 63
3 65 66 70
3 65 70 39
3 39 70 40
3 42 71 72
3 42 40 71
3 40 70 71
3 71 73 72
3 74 68 67
3 75 68 74
3 36 43 74
3 67 36 74
3 42 72 44
3 72 45 44
3 72 73 45
3 73 76 45
3 77 75 74
3 78 75 77
3 43 46 77
3 74 43 77
3 79 80 47
3 79 47 76
3 76 47 45
3 79 81 80
3 77 82 78
3 82 77 46
3 82 46 83
3 83 46 48
3 80 84 49
3 47 80 49
3 85 80 81
3 84 80 85
3 48 86 83
3 50 86 48
3 51 87 50
3 50 87 86
3 52 88 51
3 51 88 87
3 53 89 52
3 52 89 88
3 54 90 53
3 53 90 89
3 84 54 49
3 84 91 54
3 91 90 54
3 85 91 84
3 92 93 94
3 92 95 96
3 94 95 92
3 96 97 98
3 95 97 96
3 97 99 98
3 100 101 102
3 93 100 102
3 92 100 93
3 92 56 100
3 92 57 56
3 58 57 92
3 96 58 92
3 60 58 96
3 60 96 103
3 103 96 98
3 104 98 99
3 104 105 98
3 105 103 98
3 105 106 107
3 104 106 105
3 106 108 107
3 109 110 111
3 101 109 111
3 101 100 109
3 100 112 109
3 56 62 112
3 100 56 112
3 60 103 64
3 66 64 103
3 66 103 113
3 113 103 105
3 107 114 105
3 114 113 105
3 115 107 108
3 114 107 115
3 116 110 109
3 117 110 116
3 69 68 116
3 69 116 112
3 112 116 109
3 62 69 112
3 66 113 70
3 71 70 113
3 114 71 113
3 73 118 119
3 71 118 73
3 71 115 118
3 71 114 115
3 119 120 121
3 118 120 119
3 120 122 121
3 116 123 117
3 123 116 68
3 123 68 124
3 124 68 75
3 119 125 76
3 73 119 76
3 121 126 119
3 126 125 119
3 127 121 122
3 126 121 127
3 75 78 124
3 124 78 128
3 76 125 79
3 81 79 125
3 81 125 129
3 129 125 126
3 130 126 127
3 129 126 130
3 78 131 128
3 82 131 78
3 131 82 83
3 132 131 83
3 129 133 85
3 81 129 85
3 134 129 130
3 133 129 134
3 83 135 132
3 86 135 83
3 87 136 86
3 86 136 135
3 88 137 87
3 87 137 136
3 89 138 88
3 88 138 137
3 90 139 89
3 89 139 138
3 91 140 90
3 90 140 139
3 133 91 85
3 133 141 91
3 141 140 91
3 134 141 133
3 142 143 144
3 142 145 146
3 144 145 142
3 146 147 148
3 145 147 146
3 148 149 150
3 147 149 148
3 149 151 150
3 152 143 142
3 153 143 152
3 94 93 152
3 94 152 146
3 146 152 142
3 95 94 146
3 148 95 146
3 97 95 148
3 150 97 148
3 150 99 97
3 150 151 99
3 151 154 99
3 155 156 157
3 153 155 157
3 152 155 153
3 152 101 155
3 152 102 101
3 93 102 152
3 99 154 158
3 104 99 158
3 106 104 159
3 104 158 159
3 159 108 106
3 160 108 159
3 111 156 155
3 111 110 156
3 110 161 156
3 101 111 155
3 108 160 115
3 160 162 115
3 110 117 161
3 161 117 163
3 115 162 164
3 118 115 164
3 120 118 165
3 118 164 165
3 165 122 120
3 166 122 165
3 117 167 163
3 123 167 117
3 167 123 124
3 168 167 124
3 122 166 127
3 166 169 127
3 124 128 168
3 168 128 170
3 127 169 130
3 169 171 130
3 128 172 170
3 131 172 128
3 172 131 132
3 173 172 132
3 174 175 176
3 175 174 177
3 130 171 134
3 171 178 134
3 132 179 173
3 135 179 132
3 136 180 135
3 135 180 179
3 176 137 174
3 176 180 137
3 180 136 137
3 174 181 177
3 174 137 181
3 137 138 181
3 139 182 138
3 138 182 181
3 140 183 139
3 139 183 182
3 141 184 140
3 140 184 183
3 178 141 134
3 184 141 178
3 185 186 187
3 185 188 189
3 187 188 185
3 189 190 191
3 188 190 189
3 191 192 193
3 190 192 191
3 192 194 193
3 195 196 197
3 186 195 197
3 186 185 195
3 185 198 195
3 189 199 185
3 199 198 185
3 191 200 189
3 200 199 189
3 193 201 191
3 201 200 191
3 202 193 194
3 201 193 202
3 203 196 195
3 204 196 203
3 144 143 203
3 144 203 198
3 198 203 195
3 145 144 198
3 199 145 198
3 147 145 199
3 200 147 199
3 149 147 200
3 201 149 200
3 201 151 149
3 201 202 151
3 202 205 151
3 206 204 203
3 207 204 206
3 143 153 206
3 203 143 206
3 151 205 154
3 205 208 154
3 157 207 206
3 157 156 207
3 156 209 207
3 153 157 206
3 154 208 210
3 158 154 210
3 159 158 211
3 158 210 211
3 160 212 213
3 160 159 212
3 159 211 212
3 212 214 213
3 156 161 209
3 209 161 215
3 213 216 162
3 160 213 162
3 217 213 214
3 216 213 217
3 161 163 215
3 215 163 218
3 162 216 164
3 216 217 219
3 216 219 164
3 164 219 165
3 219 166 165
3 220 166 219
3 163 221 218
3 167 221 163
3 221 167 168
3 222 221 168
3 166 220 169
3 220 223 169
3 224 170 225
3 224 222 170
3 222 168 170
3 225 226 227
3 224 225 227
3 226 228 229
3 227 226 229
3 228 230 231
3 229 228 231
3 230 232 233
3 231 230 233
3 232 234 235
3 233 232 235
3 235 234 236
3 169 223 171
3 223 237 171
3 170 172 225
3 173 225 172
3 173 238 225
3 238 226 225
3 228 226 239
3 239 226 238
3 175 239 176
3 175 230 239
3 230 228 239
3 177 230 175
3 177 240 230
3 240 232 230
3 234 232 241
3 241 232 240
3 242 236 234
3 242 234 243
3 243 234 241
3 243 244 245
3 242 243 245
3 244 237 245
3 244 178 237
3 178 171 237
3 173 179 238
3 180 238 179
3 239 238 180
3 176 239 180
3 177 181 240
3 182 240 181
3 241 240 182
3 183 241 182
3 243 241 183
3 184 243 183
3 244 243 184
3 178 244 184
3 246 247 248
3 246 249 250
3 248 249 246
3 250 251 252
3 249 251 250
3 252 253 254
3 251 253 252
3 253 255 254
3 256 257 258
3 247 256 258
3 246 256 247
3 246 186 256
3 246 187 186
3 188 187 246
3 250 188 246
3 190 188 250
3 252 190 250
3 192 190 252
3 254 192 252
3 254 194 192
3 254 255 194
3 255 259 194
3 197 257 256
3 197 196 257
3 196 260 257
3 186 197 256
3 261 262 202
3 261 202 259
3 259 202 194
3 261 263 262
3 264 265 266
3 264 266 260
3 264 260 204
3 204 260 196
3 262 267 205
3 202 262 205
3 268 262 263
3 267 262 268
3 269 265 264
3 270 265 269
3 204 207 269
3 264 204 269
3 267 271 208
3 205 267 208
3 272 267 268
3 271 267 272
3 273 270 269
3 274 270 273
3 207 209 273
3 269 207 273
3 208 271 210
3 271 272 275
3 271 275 210
3 210 275 211
3 212 211 276
3 211 275 276
3 276 214 212
3 277 214 276
3 273 278 274
3 278 273 209
3 278 209 279
3 279 209 215
3 214 277 217
3 277 280 217
3 215 218 279
3 279 218 281
3 282 219 217
3 282 217 283
3 283 217 280
3 219 282 220
3 218 284 281
3 221 284 218
3 284 221 222
3 285 284 222
3 286 287 288
3 286 289 290
3 287 286 290
3 289 291 292
3 290 289 292
3 291 293 294
3 292 291 294
3 283 294 293
3 283 293 282
3 282 293 295
3 220 295 223
3 282 295 220
3 222 296 285
3 224 296 222
3 227 297 224
3 224 297 296
3 229 298 227
3 227 298 297
3 288 231 286
3 288 298 231
3 298 229 231
3 233 286 231
3 289 286 233
3 235 289 233
3 291 289 235
3 236 291 235
3 236 299 291
3 299 293 291
3 295 293 300
3 300 293 299
3 223 300 237
3 295 300 223
3 236 242 299
3 245 299 242
3 300 299 245
3 237 300 245
3 301 302 303
3 301 304 305
3 303 304 301
3 305 306 307
3 304 306 305
3 306 308 307
3 309 310 311
3 302 309 311
3 302 301 309
3 301 312 309
3 305 313 301
3 313 312 301
3 307 314 305
3 314 313 305
3 315 307 308
3 315 316 307
3 316 314 307
3 315 317 316
3 318 310 309
3 319 310 318
3 248 247 318
3 248 318 312
3 312 318 309
3 249 248 312
3 313 249 312
3 251 249 313
3 314 251 313
3 253 251 314
3 316 253 314
3 255 320 321
3 253 320 255
3 253 317 320
3 253 316 317
3 320 322 321
3 258 319 318
3 258 257 319
3 257 323 319
3 247 258 318
3 321 324 259
3 255 321 259
3 325 321 322
3 324 321 325
3 326 327 328
3 326 328 323
3 326 323 260
3 260 323 257
3 259 324 261
3 324 263 261
3 324 325 263
3 325 329 263
3 266 327 326
3 266 265 327
3 265 330 327
3 260 266 326
3 263 329 268
3 329 331 268
3 265 270 330
3 330 270 332
3 268 331 272
3 331 333 272
3 270 274 332
3 332 274 334
3 335 275 272
3 335 272 336
3 336 272 333
3 275 337 276
3 335 337 275
3 276 337 277
3 274 338 334
3 278 338 274
3 279 339 340
3 279 340 278
3 278 340 338
3 340 339 341
3 342 343 344
3 336 343 342
3 336 342 335
3 335 342 345
3 337 335 346
3 346 335 345
3 277 346 280
3 337 346 277
3 339 281 347
3 279 281 339
3 348 341 339
3 348 339 349
3 349 339 347
3 348 349 350
3 351 352 353
3 344 352 351
3 344 351 342
3 342 351 354
3 345 342 355
3 355 342 354
3 346 345 356
3 356 345 355
3 280 356 283
3 346 356 280
3 281 284 347
3 285 347 284
3 285 357 347
3 357 349 347
3 358 350 349
3 358 349 359
3 359 349 357
3 359 360 361
3 358 359 361
3 353 361 360
3 351 353 360
3 351 360 288
3 351 288 287
3 290 351 287
3 354 351 290
3 292 354 290
3 355 354 292
3 294 355 292
3 356 355 294
3 283 356 294
3 285 296 357
3 297 357 296
3 359 357 297
3 298 359 297
3 360 359 298
3 288 360 298
3 362 363 364
3 362 303 302
3 362 364 303
3 364 365 303
3 304 303 366
3 303 365 366
3 306 304 367
3 304 366 367
3 367 308 306
3 368 308 367
3 311 363 362
3 311 310 363
3 310 369 363
3 302 311 362
3 308 368 370
3 315 308 370
3 370 317 315
3 371 317 370
3 310 319 369
3 369 319 372
3 317 371 373
3 320 317 373
3 373 322 320
3 374 322 373
3 319 323 372
3 372 323 375
3 322 374 325
3 374 376 325
3 328 377 378
3 327 377 328
3 375 323 328
3 378 375 328
3 325 376 329
3 376 379 329
3 327 330 377
3 377 330 380
3 381 382 383
3 381 379 382
3 381 331 379
3 331 329 379
3 330 332 380
3 380 332 384
3 385 381 383
3 386 385 383
3 331 385 333
3 381 385 331
3 387 334 388
3 387 384 334
3 384 332 334
3 387 388 389
3 390 385 386
3 391 390 386
3 333 390 336
3 385 390 333
3 334 338 388
3 388 392 389
3 388 338 392
3 338 340 392
3 341 393 394
3 341 394 340
3 340 394 392
3 394 393 395
3 396 397 398
3 391 397 396
3 390 391 396
3 390 396 344
3 390 344 343
3 336 390 343
3 341 348 393
3 350 399 400
3 348 350 400
3 348 400 395
3 348 395 393
3 399 401 402
3 400 399 402
3 398 402 401
3 396 398 401
3 396 401 353
3 396 353 352
3 344 396 352
3 350 358 399
3 361 399 358
3 401 399 361
3 353 401 361
3 403 404 405
3 403 406 407
3 405 406 403
3 407 408 409
3 406 408 407
3 408 410 409
3 364 411 412
3 363 411 364
3 404 403 365
3 404 365 412
3 412 365 364
3 366 365 403
3 407 366 403
3 367 366 407
3 409 367 407
3 368 413 414
3 367 413 368
3 367 410 413
3 367 409 410
3 413 415 414
3 363 369 411
3 411 369 416
3 368 414 370
3 414 371 370
3 414 415 371
3 415 417 371
3 369 372 416
3 416 372 418
3 419 373 371
3 419 371 420
3 420 371 417
3 373 419 374
3 372 375 418
3 418 375 421
3 422 419 420
3 423 422 420
3 374 422 376
3 419 422 374
3 378 377 424
3 378 424 425
3 378 425 375
3 375 425 421
3 426 427 428
3 423 427 426
3 423 426 422
3 422 426 429
3 376 429 379
3 422 429 376
3 424 380 430
3 377 380 424
3 431 425 424
3 431 424 432
3 432 424 430
3 432 433 434
3 431 432 434
3 433 435 436
3 434 433 436
3 435 437 438
3 436 435 438
3 428 438 437
3 428 437 426
3 426 437 439
3 382 439 383
3 382 429 439
3 429 426 439
3 379 429 382
3 430 384 440
3 380 384 430
3 432 430 441
3 441 430 440
3 433 432 442
3 442 432 441
3 435 433 443
3 443 433 442
3 437 435 444
3 444 435 443
3 439 437 445
3 445 437 444
3 383 445 386
3 439 445 383
3 384 387 440
3 389 440 387
3 389 446 440
3 446 441 440
3 442 441 447
3 447 441 446
3 443 442 448
3 448 442 447
3 444 443 449
3 449 443 448
3 445 444 450
3 450 444 449
3 386 450 391
3 445 450 386
3 389 392 446
3 394 446 392
3 447 446 394
3 395 447 394
3 395 451 447
3 451 448 447
3 449 448 452
3 452 448 451
3 397 452 398
3 397 450 452
3 450 449 452
3 391 450 397
3 395 400 451
3 402 451 400
3 452 451 402
3 398 452 402
3 405 453 454
3 404 453 405
3 406 405 455
3 405 454 455
3 408 406 456
3 406 455 456
3 410 457 458
3 410 408 457
3 408 456 457
3 457 459 458
3 412 411 460
3 412 460 461
3 412 461 404
3 404 461 453
3 410 458 413
3 458 415 413
3 458 459 415
3 459 462 415
3 460 463 464
3 460 411 463
3 411 416 463
3 461 460 464
3 415 462 417
3 462 465 417
3 416 418 463
3 463 418 466
3 417 465 420
3 465 467 420
3 468 421 469
3 468 466 421
3 466 418 421
3 468 469 470
3 471 472 473
3 471 474 475
3 472 471 475
3 474 467 475
3 474 423 467
3 423 420 467
3 469 425 476
3 421 425 469
3 477 470 469
3 477 469 478
3 478 469 476
3 478 479 480
3 477 478 480
3 473 480 479
3 473 479 471
3 471 479 481
3 427 481 428
3 427 474 481
3 474 471 481
3 423 474 427
3 425 431 476
3 434 476 431
3 478 476 434
3 436 478 434
3 479 478 436
3 438 479 436
3 481 479 438
3 428 481 438
3 482 483 484
3 482 485 486
3 484 485 482
3 486 487 488
3 485 487 486
3 488 489 490
3 487 489 488
3 490 491 492
3 489 491 490
3 491 493 492
3 454 483 482
3 454 453 483
3 453 494 483
3 455 454 482
3 486 455 482
3 456 455 486
3 488 456 486
3 457 456 488
3 490 457 488
3 459 457 490
3 459 490 495
3 495 490 492
3 496 492 493
3 495 492 496
3 453 461 494
3 494 461 497
3 495 498 462
3 459 495 462
3 499 495 496
3 498 495 499
3 464 463 500
3 464 500 501
3 464 501 461
3 461 501 497
3 502 503 504
3 502 505 506
3 503 502 506
3 498 507 506
3 498 506 465
3 498 465 462
3 465 506 505
3 499 507 498
3 500 466 508
3 463 466 500
3 509 501 500
3 509 500 510
3 510 500 508
3 510 511 512
3 509 510 512
3 504 512 511
3 504 511 502
3 502 511 513
3 505 502 514
3 514 502 513
3 465 514 467
3 505 514 465
3 466 468 508
3 470 508 468
3 470 515 508
3 515 510 508
3 511 510 516
3 516 510 515
3 472 516 473
3 472 513 516
3 513 511 516
3 475 513 472
3 514 513 475
3 467 514 475
3 470 477 515
3 480 515 477
3 516 515 480
3 473 516 480
3 517 518 519
3 517 520 521
3 519 520 517
3 520 522 521
3 484 523 524
3 483 523 484
3 485 484 525
3 484 524 525
3 518 517 487
3 518 487 525
3 525 487 485
3 489 487 517
3 521 489 517
3 521 522 526
3 521 526 489
3 489 526 491
3 493 527 528
3 493 491 527
3 491 526 527
3 527 529 528
3 483 494 523
3 523 494 530
3 528 531 496
3 493 528 496
3 532 528 529
3 531 528 532
3 494 497 530
3 530 497 533
3 531 534 535
3 531 535 496
3 496 535 499
3 532 534 531
3 536 501 537
3 536 533 501
3 533 497 501
3 537 538 539
3 536 537 539
3 538 504 503
3 538 503 539
3 539 503 540
3 506 541 503
3 503 541 540
3 507 542 506
3 506 542 541
3 535 507 499
3 542 507 535
3 501 509 537
3 512 537 509
3 538 537 512
3 504 538 512
3 519 543 544
3 518 543 519
3 520 519 545
3 519 544 545
3 522 546 547
3 522 520 546
3 520 545 546
3 547 548 549
3 546 548 547
3 548 550 549
3 524 523 551
3 552 524 551
3 552 553 524
3 553 525 524
3 543 518 525
3 553 543 525
3 522 547 526
3 527 526 547
3 549 527 547
3 529 554 555
3 527 554 529
3 527 550 554
3 527 549 550
3 555 556 557
3 554 556 555
3 556 558 557
3 551 530 559
3 523 530 551
3 560 552 551
3 559 560 551
3 555 561 532
3 529 555 532
3 557 562 555
3 562 561 555
3 563 557 558
3 562 557 563
3 559 533 564
3 530 533 559
3 565 560 559
3 565 559 566
3 566 559 564
3 566 567 568
3 565 566 568
3 567 569 570
3 568 567 570
3 569 571 572
3 570 569 572
3 571 535 534
3 571 534 572
3 572 534 573
3 561 534 532
3 561 574 534
3 574 573 534
3 562 574 561
3 575 574 562
3 563 575 562
3 533 536 564
3 539 564 536
3 566 564 539
3 540 566 539
3 567 566 540
3 541 567 540
3 569 567 541
3 542 569 541
3 571 569 542
3 535 571 542
3 544 576 577
3 543 576 544
3 545 544 578
3 544 577 578
3 546 545 579
3 545 578 579
3 548 546 580
3 546 579 580
3 580 550 548
3 581 550 580
3 553 582 583
3 552 582 553
3 576 543 553
3 583 576 553
3 550 581 584
3 554 550 584
3 556 554 585
3 554 584 585
3 585 558 556
3 586 558 585
3 552 560 582
3 582 560 587
3 558 586 563
3 586 588 563
3 560 589 587
3 565 589 560
3 568 590 565
3 565 590 589
3 591 592 590
3 591 590 570
3 570 590 568
3 570 572 593
3 591 570 593
3 572 573 594
3 593 572 594
3 573 574 595
3 594 573 595
3 596 595 574
3 596 574 597
3 597 574 575
3 588 575 563
3 597 575 588
3 591 598 592
3 593 598 591
3 599 598 593
3 594 599 593
3 600 599 594
3 595 600 594
3 601 600 595
3 596 601 595
3 577 576 602
3 577 603 578
3 602 603 577
3 578 604 579
3 603 604 578
3 579 605 580
3 604 605 579
3 580 605 581
3 583 582 606
3 583 606 607
3 576 583 607
3 576 607 608
3 576 608 602
3 603 602 608
3 609 603 608
3 604 603 609
3 610 604 609
3 605 604 610
3 611 605 610
3 581 605 611
3 581 611 584
3 584 611 612
3 585 584 613
3 584 612 613
3 586 614 615
3 586 585 614
3 585 613 614
3 614 616 615
3 606 587 617
3 582 587 606
3 618 607 606
3 617 618 606
3 615 619 588
3 586 615 588
3 620 615 616
3 619 615 620
3 587 589 617
3 617 621 618
3 617 589 621
3 589 590 621
3 621 590 592
3 622 621 592
3 597 623 624
3 596 597 624
3 619 597 588
3 619 625 597
3 625 623 597
3 620 625 619
3 592 626 622
3 598 626 592
3 599 627 598
3 598 627 626
3 600 628 599
3 599 628 627
3 601 629 600
3 600 629 628
3 624 601 596
3 629 601 624
3 608 607 630
3 608 631 609
3 630 631 608
3 632 609 631
3 632 633 609
3 633 610 609
3 611 610 634
3 610 633 634
3 612 611 635
3 611 634 635
3 613 612 636
3 612 635 636
3 614 613 637
3 613 636 637
3 637 616 614
3 638 616 637
3 630 618 639
3 607 618 630
3 631 630 640
3 640 630 639
3 641 632 631
3 640 641 631
3 616 638 620
3 638 642 620
3 618 621 639
3 622 639 621
3 622 643 639
3 643 640 639
3 644 641 640
3 643 644 640
3 623 645 646
3 624 623 646
3 625 647 623
3 623 647 645
3 642 625 620
3 647 625 642
3 622 626 643
3 643 648 644
3 643 626 648
3 626 627 648
3 628 649 627
3 627 649 648
3 629 650 628
3 628 650 649
3 646 629 624
3 650 629 646
3 633 632 651
3 633 652 634
3 651 652 633
3 634 653 635
3 652 653 634
3 635 654 636
3 653 654 635
3 636 655 637
3 654 655 636
3 637 655 638
3 651 641 656
3 632 641 651
3 652 651 657
3 657 651 656
3 653 652 658
3 658 652 657
3 654 653 659
3 659 653 658
3 655 654 660
3 660 654 659
3 638 660 642
3 655 660 638
3 656 644 661
3 641 644 656
3 657 656 662
3 662 656 661
3 658 657 663
3 663 657 662
3 645 663 646
3 645 659 663
3 659 658 663
3 647 659 645
3 660 659 647
3 642 660 647
3 644 648 661
3 649 661 648
3 662 661 649
3 650 662 649
3 663 662 650
3 646 663 650
