# Supplementary material for: Subcortical shape biomarkers reveal limbic and basal ganglia damage in anti-LGI1 encephalitis
Source: Front Immunol. 2025 Jul 4;16:1623577. doi: 10.3389/fimmu.2025.1623577 (PMC12270846; doi:10.3389/fimmu.2025.1623577)
Supplement: Supplementary file 1 [file DataSheet1.zip › raw data/wmN04-R_Pall_first.vtk]

# vtk DataFile Version 3.0
this file was written using fslvtkio
ASCII
DATASET POLYDATA
POINTS 642 float
78.2104 128.943 71.7459
65.964 126.143 71.6557
62.5239 115.923 71.7733
72.752 119.668 71.8739
72.8071 123.608 77.9679
74.6847 122.789 65.7158
66.5916 121.404 67.037
66.5998 121.813 77.8407
71.3295 131.75 76.5681
67.0547 113.657 76.8717
67.6858 113.307 68.6274
72.1776 130.939 67.9864
69.082 127.107 78.0694
73.2399 128.318 78.7449
69.5331 122.612 80.1939
65.9543 116.96 78.8852
69.7018 118.623 77.5421
69.2852 126.339 67.3092
70.4768 122.041 66.2792
74.3624 127.374 67.4933
66.2832 116.642 67.218
71.2509 118.011 67.1007
72.7512 121.57 74.8518
75.9715 127.12 75.6858
76.4589 123.951 71.3647
74.8042 120.951 68.4814
77.8202 126.149 67.6119
65.8671 124.385 75.0639
63.9897 118.075 75.4002
63.4936 121.091 71.3913
65.2727 124.517 68.2454
63.2629 117.954 68.0701
76.9146 132.595 68.9152
75.806 132.312 74.3065
72.325 133.313 71.8388
68.4215 129.409 69.5045
68.5551 129.38 74.0288
70.7693 115.437 70.4233
66.1879 111.012 72.6136
69.9512 115.764 74.2748
62.8731 112.066 69.1506
63.3835 112.669 75.1581
70.8611 128.095 79.369
71.4544 125.595 80.0388
69.1938 125.112 79.7615
71.3292 123.106 79.3686
73.3663 125.803 78.9199
72.3773 130.355 78.015
70.2232 129.567 77.5047
67.7428 124.525 78.0919
67.8028 122.314 79.4808
67.7184 119.927 79.8332
69.8029 120.485 79.2325
68.0043 117.641 78.9118
71.2562 121.215 77.798
66.2833 119.437 78.3945
66.3821 114.898 78.5458
68.4811 115.959 77.4239
70.0623 124.32 66.6811
72.4132 125 66.3351
71.8354 126.897 67.3738
74.5195 125.237 66.1413
72.5369 122.603 65.8635
68.4768 121.681 66.6953
67.9408 123.993 66.9996
70.7112 128.684 67.6789
73.3109 129.243 67.9351
68.8044 117.366 66.8922
70.8107 119.961 66.2857
68.384 119.314 66.6298
72.9424 120.517 66.3759
69.4866 115.712 67.767
66.9494 114.914 67.7745
66.3678 118.969 66.9627
74.3991 124.399 75.1135
75.9518 125.583 73.4864
74.8134 122.906 73.4017
77.3024 126.408 71.5965
77.2018 128.077 73.8351
74.4844 125.343 77
72.6767 122.659 76.3569
72.9181 120.449 73.4324
74.7617 121.763 71.6852
76.026 122.248 69.7986
77.7264 124.885 69.4896
77.2268 123.186 67.4659
78.1398 127.592 69.7145
73.6203 120.22 70.2564
75.0703 121.415 66.7791
76.4619 124.561 66.1993
64.7198 121.264 75.2041
63.544 119.714 73.5618
64.4282 122.594 73.3887
62.7921 118.569 71.5444
63.1267 116.911 73.7006
65.194 119.936 76.6846
66.2367 123.179 76.5061
65.7688 125.277 73.3779
64.579 123.679 71.5522
64.16 122.851 69.7343
63.0486 119.792 69.5707
64.0226 121.377 68.0492
62.5152 116.857 69.7524
65.5777 125.373 69.9451
65.814 123.069 67.4093
64.7494 119.721 67.3082
77.2354 133.327 71.5275
74.2347 134.151 73.2667
74.7237 134.014 69.7509
71.6069 132.885 74.3464
73.5698 132.406 75.8372
77.5271 130.776 73.1953
78.4299 130.882 70.3556
74.3877 132.083 68.0032
72.2296 132.325 69.4651
70.5187 131.528 70.6649
70.3288 131.565 72.9907
68.5488 129.77 71.7432
69.9843 130.547 75.3398
70.1021 130.349 68.5261
66.9944 127.898 70.6162
67.0907 127.808 72.8917
68.6959 112.675 71.3706
68.3305 112.915 73.7134
70.2728 115.202 72.3502
68.6517 114.553 75.6609
66.4702 112.019 75.0623
67.0202 111.537 70.0758
69.4791 114.127 69.4123
71.6707 117.641 71.1735
71.2789 117.833 73.0567
62.4517 111.352 72.1861
64.3596 110.719 74.5263
64.464 110.526 70.517
64.9402 112.767 76.9906
62.8016 114.149 73.3418
62.2518 113.855 70.5949
65.3564 112.413 68.5404
74.9169 127.676 77.6044
74.5429 130.515 76.8012
76.3772 129.763 75.3643
77.4814 129.425 68.7525
75.483 130.194 68.2648
76.1959 126.945 67.325
69.7726 117.129 75.9083
71.1586 120.089 76.176
71.2086 118.741 74.5559
72.4658 118.444 69.5352
73.1214 119.304 67.7547
71.205 116.506 68.6458
68.7041 128.331 76.0962
67.4719 125.815 76.5503
67.176 126.958 74.6483
66.6318 127.073 68.8069
66.9826 125.64 67.3648
68.491 128.18 67.8177
63.5894 115.252 75.4018
64.8992 117.403 77.2143
64.4357 114.636 77.5711
64.4958 114.136 67.8751
64.5359 117.039 67.3966
62.6688 114.78 68.5342
71.1565 126.882 79.919
70.2444 125.433 80.1088
69.9902 126.656 79.7143
69.4233 123.964 80.219
70.4873 124.231 80.2015
72.2871 126.97 79.6026
72.0472 128.152 79.2589
69.8818 127.596 78.9089
69.1993 126.252 79.0581
71.4526 124.302 79.8928
72.4785 125.762 79.6553
72.408 124.466 79.3338
73.3246 127.054 79.0006
70.483 122.989 79.8951
72.0933 123.387 78.7181
73.1086 124.6 78.5745
71.6118 129.221 78.8636
70.3979 128.894 78.558
71.1311 130.137 78.1403
69.6603 128.319 77.8843
72.799 129.332 78.4958
71.8058 131.231 77.5075
70.7451 130.725 77.1802
68.4774 124.951 78.9489
68.5103 123.749 79.7221
67.8433 123.486 78.83
68.5689 122.525 80.1123
68.4684 125.864 78.1868
67.2069 123.148 78.0102
67.2495 122.125 78.65
68.8072 120.231 79.7161
68.8723 119.109 79.056
67.8895 118.74 79.4918
68.9194 118.162 78.3467
69.6983 119.471 78.4501
69.7122 121.489 79.939
68.61 121.276 80.1297
66.9101 118.515 79.3979
67.0081 117.324 79.198
70.5518 120.737 78.5705
70.5513 121.808 79.4103
71.3551 122.095 78.6629
70.4636 119.932 77.7472
72.0185 122.484 77.919
67.7149 121.172 79.7998
66.9381 119.7 79.2058
67.0133 120.92 78.902
66.1426 118.276 78.7581
66.4522 120.679 78.1263
67.2283 116.276 78.8373
68.2823 116.808 78.2355
67.5529 115.466 78.1843
69.053 117.331 77.526
66.1236 115.877 78.9808
66.8526 114.246 77.857
67.8231 114.755 77.3047
71.2151 124.663 66.5276
72.1494 125.911 66.8981
70.8982 125.634 67.0127
73.0909 127.064 67.3384
73.3547 126.175 66.8344
71.4253 123.681 66.1626
70.3914 123.291 66.3912
69.8014 125.409 67.0117
70.5551 126.549 67.354
73.4521 125.207 66.2242
72.3917 123.831 65.9746
73.518 123.978 65.8016
71.5009 122.515 66.0572
74.4194 126.3 66.8068
74.5539 123.985 65.7314
73.6015 122.749 65.6858
69.3565 123.04 66.6286
69.0409 124.226 66.8904
68.2988 122.879 66.8316
68.6516 125.195 67.1221
69.5003 121.871 66.4958
67.5341 121.559 66.865
67.3067 122.697 66.9776
71.2075 127.736 67.6293
72.5778 127.984 67.6643
72.0067 128.961 67.8123
73.8329 128.257 67.7854
70.0431 127.448 67.5201
71.445 129.834 67.7532
72.7674 130.157 67.8964
69.8198 118.628 66.5952
69.5995 119.668 66.4847
68.5672 118.341 66.7089
69.435 120.686 66.4076
70.5565 120.982 66.2017
70.9592 118.918 66.5744
70.0681 117.697 66.8673
67.5845 117.097 66.9874
67.3817 118.005 66.7787
71.5704 121.379 66.0559
71.8215 120.2 66.2986
72.7337 121.553 65.9069
72.0517 119.27 66.7523
73.8535 121.664 65.9046
69.2184 116.545 67.2026
67.8852 116.199 67.223
68.2349 115.346 67.6932
66.6666 115.803 67.427
70.4053 116.841 67.3767
68.536 114.534 68.2167
67.3458 114.106 68.0977
67.376 119.115 66.7912
68.4731 120.58 66.569
67.3968 120.37 66.7823
66.3234 117.806 66.9799
66.4862 120.213 66.9688
75.1502 125.033 74.2968
75.3959 124.199 73.3922
74.4961 123.58 74.2495
75.6599 123.534 72.4727
76.1547 124.697 72.5267
75.8804 126.267 74.5816
75.2261 125.721 75.3026
73.6598 123.016 74.9197
73.8255 122.377 74.2255
76.6075 125.979 72.5671
76.5811 126.814 73.7328
77.2763 127.214 72.7229
76.5934 127.553 74.8076
76.8185 125.145 71.5852
77.7853 127.654 71.6804
77.7556 128.466 72.7674
74.5043 124.954 76.0179
73.5558 123.552 75.7609
73.6098 124.018 76.6507
72.7663 122.232 75.5474
75.2382 126.314 76.3156
73.6246 124.439 77.5603
72.7449 123.136 77.1527
73.9215 121.7 73.5211
74.8933 122.334 72.5708
73.8776 121.181 72.6542
75.7309 122.844 71.6057
72.9103 121.047 74.1596
72.8957 120.068 72.6092
73.7207 120.772 71.7449
77.0287 123.546 69.6156
77.7006 124.044 68.4457
76.841 122.723 68.7138
77.7787 124.57 67.3373
78.0302 125.458 68.4293
77.0802 124.395 70.4879
76.3109 123.03 70.5942
75.6395 121.644 68.9636
76.2978 122.02 67.8916
78.0073 126.114 69.6054
77.3869 125.534 70.6881
77.8214 126.959 70.6911
77.9924 126.833 68.674
78.2419 128.3 70.7281
75.3497 122.063 70.819
74.8828 121.334 69.9335
74.1571 120.994 70.8925
74.272 120.609 69.3691
73.1332 119.962 71.0991
76.2696 122.25 66.9754
77.0444 123.757 66.6704
76.0129 122.899 66.1848
77.2815 125.304 66.8038
75.125 121.226 67.5985
74.9368 122.023 66.1061
75.5528 123.672 65.8534
64.073 120.501 74.4191
63.9536 121.181 73.4643
64.5804 122.018 74.3233
63.882 121.723 72.493
63.4973 120.5 72.5818
63.7958 119.026 74.5041
64.2975 119.733 75.2375
65.1935 122.796 75.0248
65.0588 123.371 74.3001
63.1515 119.164 72.5925
63.3117 118.349 73.6802
62.9236 117.839 72.6925
63.5569 117.516 74.5818
63.1265 119.858 71.5689
62.6231 117.282 71.7029
62.7972 116.5 72.7009
64.9208 120.554 75.9366
65.4402 122.238 75.8097
65.6392 121.597 76.5795
65.961 123.682 75.7468
64.5335 118.98 76.0258
65.8829 120.936 77.2644
66.4367 122.532 77.2116
65.0242 123.938 73.4763
64.4093 123.089 72.4907
65.0685 124.408 72.5486
63.9886 122.36 71.5481
65.7491 124.748 74.2168
65.7923 125.63 72.4751
65.2674 124.844 71.6157
63.5106 121.403 69.6855
63.4763 120.643 68.7865
63.9893 122.243 68.8706
63.5874 119.792 68.0456
63.0585 119.014 68.704
63.246 120.499 70.4537
63.7662 121.97 70.542
64.6393 123.628 68.909
64.5092 122.946 68.1562
62.7533 118.396 69.5812
62.8984 119.241 70.5792
62.6083 117.804 70.6268
62.8178 117.403 68.8234
62.4743 116.43 70.8029
64.2967 123.208 70.7079
64.8194 124.067 69.7861
65.0412 124.504 70.7141
65.3564 124.963 69.0687
65.7093 125.71 70.8541
64.8098 122.24 67.6611
64.2972 120.519 67.5825
65.2568 121.436 67.3447
63.8868 118.847 67.5764
65.3597 123.723 67.7413
66.2397 122.238 67.2128
65.6719 120.616 67.1555
75.8584 134.084 72.1783
74.7948 134.341 71.4333
76.17 134.109 70.5683
73.5794 133.933 70.8668
73.3215 134.109 72.3673
75.2478 133.511 73.6472
76.4879 133.082 72.9214
77.2853 133.266 70.0853
75.9683 133.648 69.1954
72.7922 133.816 73.8096
73.9931 133.39 74.586
72.5336 133.003 75.2652
74.7589 132.538 74.9822
72.0086 133.282 73.0533
71.3269 132.323 75.5266
72.3646 132.153 76.369
77.4262 132.17 72.4542
78.0252 132.294 70.9651
78.1538 130.989 71.8229
77.8797 131.938 69.7017
76.7551 131.8 73.6288
77.9824 129.787 72.5762
78.5225 129.858 71.1413
74.6384 133.247 68.7094
73.4265 133.302 69.7022
73.2212 132.395 68.5397
72.5614 133.111 70.586
75.6661 132.681 68.3108
73.2258 131.509 67.8463
72.0717 131.632 68.5646
70.4627 131.693 71.791
69.4524 130.705 72.343
69.4292 130.691 71.2042
68.6318 129.734 72.8524
69.397 130.451 73.4205
71.247 132.57 72.4083
71.5076 132.552 71.1815
69.4132 130.515 70.1916
68.6023 129.732 70.6306
70.0802 131.048 74.1123
70.9714 132.341 73.5871
70.6853 131.776 74.8523
69.2888 130.021 74.5898
70.5903 131.182 76.0472
71.4051 132.094 70.132
70.1954 130.957 69.6213
71.1272 131.31 69.0522
69.2654 130.027 69.0886
71.0505 130.641 68.1169
67.7268 128.916 71.1335
67.745 128.914 72.3335
67.0565 127.937 71.7537
67.8562 128.709 73.385
67.7001 128.715 70.0545
66.4054 127.038 71.176
66.4443 126.992 72.3084
68.4813 112.709 72.5428
69.4193 113.876 73.0169
69.5825 113.806 71.9557
70.0007 115.235 73.3721
69.2665 114.196 74.0292
67.3313 111.903 73.1988
67.4706 111.75 72.0099
69.7744 113.897 70.9444
70.4256 115.065 71.3664
68.5202 113.679 74.7644
67.4408 112.415 74.3511
67.6253 113.168 75.499
66.3662 111.396 73.9048
69.3125 115.012 74.9034
67.9461 114.124 76.32
66.692 112.836 76.0898
67.8912 111.973 70.8032
69.1416 113.279 70.3034
68.3163 112.691 69.6959
70.1367 114.575 70.0102
66.6218 111.116 71.3038
67.4104 112.402 69.177
68.6497 113.74 68.991
70.9478 116.317 71.7327
70.6827 116.437 72.7581
71.4244 117.621 72.1125
70.5483 116.675 73.6249
71.2403 116.454 70.8463
72.163 118.724 71.5285
72.0419 118.789 72.5034
63.2363 110.511 73.3042
64.3339 110.281 72.4939
63.2155 110.402 71.4433
65.375 110.599 71.5684
65.3004 110.73 73.6033
63.514 111.37 74.8875
62.8115 111.707 73.7371
62.4272 111.312 70.6227
63.4495 110.957 69.8163
65.6033 111.314 74.8728
64.5014 111.538 75.8088
65.6594 112.345 76.0752
64.0279 112.469 76.1675
66.0285 113.216 77.2107
62.5406 112.692 72.8654
62.2682 112.48 71.2765
62.4162 113.978 72
62.2518 112.651 69.8956
62.9843 113.14 74.1325
62.6441 115.137 72.6295
62.3789 114.947 71.2178
64.809 111.27 69.4064
65.9225 111.01 70.3267
66.3188 111.968 69.1546
64.0397 111.978 68.8049
66.5743 112.917 68.4804
74.8591 129.16 77.3319
75.5324 130.224 76.1152
75.7276 128.814 76.6177
76.1544 131.088 74.8315
75.1547 131.462 75.549
73.9342 129.453 77.898
74.1491 128.093 78.2128
75.5607 127.498 76.7057
76.2998 128.376 75.7447
74.1302 131.543 76.2979
73.4348 130.416 77.5416
72.8873 131.456 77.0019
74.1 126.782 78.2959
74.8147 126.435 77.376
73.9276 125.436 78.0354
76.8929 128.849 74.7953
76.9142 130.43 74.297
77.431 129.385 73.6302
76.579 130.069 68.4921
75.8498 128.668 68.1025
76.7842 128.303 68.1666
75.346 127.311 67.5186
74.8859 128.728 68.0168
76.246 131.564 68.3409
77.3696 131.153 68.9217
77.5673 127.721 68.3399
77.0628 126.693 67.4323
74.3401 129.604 68.1734
75.0669 131.294 68.1143
73.8141 130.705 67.9716
78.0905 130.239 69.3962
77.9592 128.289 69.1487
78.44 129.143 70.1345
76.4302 125.784 66.5868
75.3227 126.159 66.6729
75.4499 124.883 66.0524
70.3661 118.676 76.0306
71.1454 119.449 75.3204
70.4699 117.938 75.2045
71.9672 120.164 74.7412
71.9193 120.849 75.4485
70.4532 119.322 76.874
69.7093 117.94 76.7056
69.9043 116.457 75.091
70.5343 117.29 74.4118
71.9359 121.409 76.1974
71.177 120.549 77.0115
71.9868 121.92 77.113
69.1596 116.647 76.6825
69.2734 115.82 75.7438
68.6235 115.267 76.5726
71.1879 118.174 73.8374
72.093 119.688 74.0717
72.0853 119.206 73.253
72.9212 118.89 68.645
72.0943 117.973 68.2046
71.8775 117.399 69.116
71.2744 117.239 67.827
72.1395 118.602 67.4471
74.0307 120.099 68.1198
73.6546 119.715 69.0354
71.6121 116.92 69.9796
71.0483 115.92 69.5201
72.9316 119.736 67.0616
74.0682 120.436 67.378
74.0207 120.944 66.4883
73.0561 119.392 69.8982
71.964 117.916 70.3601
72.4861 119.066 70.7631
70.4316 115.322 69.054
70.4614 116.104 68.1175
69.5124 114.902 68.5407
68.1236 127.071 76.3438
67.278 126.389 75.6042
67.9365 127.678 75.3396
66.501 125.698 74.9096
66.6526 125.149 75.7718
68.2781 126.465 77.2956
68.8746 127.716 77.1044
68.5807 128.863 75.0518
67.8165 128.189 74.3609
66.7246 124.542 76.4989
67.6412 125.233 77.3415
66.9784 123.847 77.2851
69.4473 128.866 76.8519
69.2796 129.444 75.6814
70.0554 130.07 76.4432
67.1502 127.443 73.7895
66.4303 126.08 74.0658
66.4079 126.546 73.1568
66.6355 126.463 67.8828
67.6805 126.947 67.5429
67.4822 127.715 68.228
68.8415 127.25 67.4777
68.1256 126.03 67.3059
66.021 125.197 67.7057
65.8899 125.861 68.4604
67.5098 128.259 69.1291
68.3298 128.892 68.5689
67.5303 124.876 67.1418
66.3264 124.405 67.3908
66.8764 123.495 67.1919
65.9971 126.255 69.3516
66.8637 127.541 69.7225
66.2138 126.62 70.3474
69.2162 129.324 68.1946
69.5592 128.35 67.6256
70.3131 129.601 67.8524
64.1773 116.264 76.4349
64.6261 115.994 77.4359
64.007 114.851 76.4565
65.1341 115.82 78.3637
65.3766 117.201 78.1114
64.3805 117.614 76.3094
63.8199 116.663 75.4891
63.4185 113.904 75.3257
63.9033 113.557 76.4353
65.5508 118.42 77.8596
64.9913 118.643 76.882
65.7383 119.715 77.5298
63.3777 116.158 74.6405
63.1527 114.557 74.4512
62.9701 115.566 73.6206
64.577 113.562 77.4023
65.2807 114.862 78.441
65.7544 113.838 77.9577
64.3677 115.491 67.6138
63.4961 115.768 67.7675
63.3817 114.208 68.0236
62.9547 116.328 68.278
63.7649 117.287 67.644
65.3412 116.787 67.3296
65.3853 115.428 67.5943
63.6061 112.922 68.2941
62.5512 113.305 68.7811
64.5027 118.364 67.2749
65.4481 118.021 67.0841
65.5431 119.344 67.1566
65.7665 114.703 67.8214
64.8279 113.198 68.1333
66.1751 113.733 68.1383
62.2971 114.216 69.489
62.542 115.969 69.087
62.3699 115.435 70.2227
POLYGONS 1280  5120
3 164 162 163
3 163 44 164
3 162 43 163
3 164 42 162
3 166 165 163
3 163 43 166
3 165 44 163
3 166 14 165
3 168 167 162
3 162 42 168
3 167 43 162
3 168 13 167
3 170 169 164
3 164 44 170
3 169 42 164
3 170 12 169
3 173 171 172
3 172 46 173
3 171 43 172
3 173 45 171
3 167 174 172
3 172 43 167
3 174 46 172
3 167 13 174
3 175 166 171
3 171 45 175
3 166 43 171
3 175 14 166
3 177 176 173
3 173 46 177
3 176 45 173
3 177 4 176
3 180 178 179
3 179 48 180
3 178 42 179
3 180 47 178
3 169 181 179
3 179 42 169
3 181 48 179
3 169 12 181
3 182 168 178
3 178 47 182
3 168 42 178
3 182 13 168
3 184 183 180
3 180 48 184
3 183 47 180
3 184 8 183
3 187 185 186
3 186 50 187
3 185 44 186
3 187 49 185
3 165 188 186
3 186 44 165
3 188 50 186
3 165 14 188
3 189 170 185
3 185 49 189
3 170 44 185
3 189 12 170
3 191 190 187
3 187 50 191
3 190 49 187
3 191 7 190
3 194 192 193
3 193 53 194
3 192 52 193
3 194 51 192
3 196 195 193
3 193 52 196
3 195 53 193
3 196 16 195
3 198 197 192
3 192 51 198
3 197 52 192
3 198 14 197
3 200 199 194
3 194 53 200
3 199 51 194
3 200 15 199
3 203 201 202
3 202 45 203
3 201 52 202
3 203 54 201
3 197 175 202
3 202 52 197
3 175 45 202
3 197 14 175
3 204 196 201
3 201 54 204
3 196 52 201
3 204 16 196
3 176 205 203
3 203 45 176
3 205 54 203
3 176 4 205
3 208 206 207
3 207 55 208
3 206 51 207
3 208 50 206
3 199 209 207
3 207 51 199
3 209 55 207
3 199 15 209
3 188 198 206
3 206 50 188
3 198 51 206
3 188 14 198
3 210 191 208
3 208 55 210
3 191 50 208
3 210 7 191
3 213 211 212
3 212 57 213
3 211 53 212
3 213 56 211
3 195 214 212
3 212 53 195
3 214 57 212
3 195 16 214
3 215 200 211
3 211 56 215
3 200 53 211
3 215 15 200
3 217 216 213
3 213 57 217
3 216 56 213
3 217 9 216
3 220 218 219
3 219 60 220
3 218 59 219
3 220 58 218
3 222 221 219
3 219 59 222
3 221 60 219
3 222 19 221
3 224 223 218
3 218 58 224
3 223 59 218
3 224 18 223
3 226 225 220
3 220 60 226
3 225 58 220
3 226 17 225
3 229 227 228
3 228 62 229
3 227 59 228
3 229 61 227
3 223 230 228
3 228 59 223
3 230 62 228
3 223 18 230
3 231 222 227
3 227 61 231
3 222 59 227
3 231 19 222
3 233 232 229
3 229 62 233
3 232 61 229
3 233 5 232
3 236 234 235
3 235 64 236
3 234 58 235
3 236 63 234
3 225 237 235
3 235 58 225
3 237 64 235
3 225 17 237
3 238 224 234
3 234 63 238
3 224 58 234
3 238 18 224
3 240 239 236
3 236 64 240
3 239 63 236
3 240 6 239
3 243 241 242
3 242 66 243
3 241 60 242
3 243 65 241
3 221 244 242
3 242 60 221
3 244 66 242
3 221 19 244
3 245 226 241
3 241 65 245
3 226 60 241
3 245 17 226
3 247 246 243
3 243 66 247
3 246 65 243
3 247 11 246
3 250 248 249
3 249 69 250
3 248 68 249
3 250 67 248
3 252 251 249
3 249 68 252
3 251 69 249
3 252 18 251
3 254 253 248
3 248 67 254
3 253 68 248
3 254 21 253
3 256 255 250
3 250 69 256
3 255 67 250
3 256 20 255
3 259 257 258
3 258 70 259
3 257 68 258
3 259 62 257
3 253 260 258
3 258 68 253
3 260 70 258
3 253 21 260
3 230 252 257
3 257 62 230
3 252 68 257
3 230 18 252
3 261 233 259
3 259 70 261
3 233 62 259
3 261 5 233
3 264 262 263
3 263 72 264
3 262 67 263
3 264 71 262
3 255 265 263
3 263 67 255
3 265 72 263
3 255 20 265
3 266 254 262
3 262 71 266
3 254 67 262
3 266 21 254
3 268 267 264
3 264 72 268
3 267 71 264
3 268 10 267
3 271 269 270
3 270 63 271
3 269 69 270
3 271 73 269
3 251 238 270
3 270 69 251
3 238 63 270
3 251 18 238
3 272 256 269
3 269 73 272
3 256 69 269
3 272 20 256
3 239 273 271
3 271 63 239
3 273 73 271
3 239 6 273
3 276 274 275
3 275 76 276
3 274 75 275
3 276 74 274
3 278 277 275
3 275 75 278
3 277 76 275
3 278 24 277
3 280 279 274
3 274 74 280
3 279 75 274
3 280 23 279
3 282 281 276
3 276 76 282
3 281 74 276
3 282 22 281
3 285 283 284
3 284 78 285
3 283 75 284
3 285 77 283
3 279 286 284
3 284 75 279
3 286 78 284
3 279 23 286
3 287 278 283
3 283 77 287
3 278 75 283
3 287 24 278
3 289 288 285
3 285 78 289
3 288 77 285
3 289 0 288
3 292 290 291
3 291 80 292
3 290 74 291
3 292 79 290
3 281 293 291
3 291 74 281
3 293 80 291
3 281 22 293
3 294 280 290
3 290 79 294
3 280 74 290
3 294 23 280
3 296 295 292
3 292 80 296
3 295 79 292
3 296 4 295
3 299 297 298
3 298 82 299
3 297 76 298
3 299 81 297
3 277 300 298
3 298 76 277
3 300 82 298
3 277 24 300
3 301 282 297
3 297 81 301
3 282 76 297
3 301 22 282
3 303 302 299
3 299 82 303
3 302 81 299
3 303 3 302
3 306 304 305
3 305 85 306
3 304 84 305
3 306 83 304
3 308 307 305
3 305 84 308
3 307 85 305
3 308 26 307
3 310 309 304
3 304 83 310
3 309 84 304
3 310 24 309
3 312 311 306
3 306 85 312
3 311 83 306
3 312 25 311
3 315 313 314
3 314 77 315
3 313 84 314
3 315 86 313
3 309 287 314
3 314 84 309
3 287 77 314
3 309 24 287
3 316 308 313
3 313 86 316
3 308 84 313
3 316 26 308
3 288 317 315
3 315 77 288
3 317 86 315
3 288 0 317
3 320 318 319
3 319 87 320
3 318 83 319
3 320 82 318
3 311 321 319
3 319 83 311
3 321 87 319
3 311 25 321
3 300 310 318
3 318 82 300
3 310 83 318
3 300 24 310
3 322 303 320
3 320 87 322
3 303 82 320
3 322 3 303
3 325 323 324
3 324 89 325
3 323 85 324
3 325 88 323
3 307 326 324
3 324 85 307
3 326 89 324
3 307 26 326
3 327 312 323
3 323 88 327
3 312 85 323
3 327 25 312
3 329 328 325
3 325 89 329
3 328 88 325
3 329 5 328
3 332 330 331
3 331 92 332
3 330 91 331
3 332 90 330
3 334 333 331
3 331 91 334
3 333 92 331
3 334 29 333
3 336 335 330
3 330 90 336
3 335 91 330
3 336 28 335
3 338 337 332
3 332 92 338
3 337 90 332
3 338 27 337
3 341 339 340
3 340 94 341
3 339 91 340
3 341 93 339
3 335 342 340
3 340 91 335
3 342 94 340
3 335 28 342
3 343 334 339
3 339 93 343
3 334 91 339
3 343 29 334
3 345 344 341
3 341 94 345
3 344 93 341
3 345 2 344
3 348 346 347
3 347 96 348
3 346 90 347
3 348 95 346
3 337 349 347
3 347 90 337
3 349 96 347
3 337 27 349
3 350 336 346
3 346 95 350
3 336 90 346
3 350 28 336
3 352 351 348
3 348 96 352
3 351 95 348
3 352 7 351
3 355 353 354
3 354 98 355
3 353 92 354
3 355 97 353
3 333 356 354
3 354 92 333
3 356 98 354
3 333 29 356
3 357 338 353
3 353 97 357
3 338 92 353
3 357 27 338
3 359 358 355
3 355 98 359
3 358 97 355
3 359 1 358
3 362 360 361
3 361 101 362
3 360 100 361
3 362 99 360
3 364 363 361
3 361 100 364
3 363 101 361
3 364 31 363
3 366 365 360
3 360 99 366
3 365 100 360
3 366 29 365
3 368 367 362
3 362 101 368
3 367 99 362
3 368 30 367
3 371 369 370
3 370 93 371
3 369 100 370
3 371 102 369
3 365 343 370
3 370 100 365
3 343 93 370
3 365 29 343
3 372 364 369
3 369 102 372
3 364 100 369
3 372 31 364
3 344 373 371
3 371 93 344
3 373 102 371
3 344 2 373
3 376 374 375
3 375 103 376
3 374 99 375
3 376 98 374
3 367 377 375
3 375 99 367
3 377 103 375
3 367 30 377
3 356 366 374
3 374 98 356
3 366 99 374
3 356 29 366
3 378 359 376
3 376 103 378
3 359 98 376
3 378 1 359
3 381 379 380
3 380 105 381
3 379 101 380
3 381 104 379
3 363 382 380
3 380 101 363
3 382 105 380
3 363 31 382
3 383 368 379
3 379 104 383
3 368 101 379
3 383 30 368
3 385 384 381
3 381 105 385
3 384 104 381
3 385 6 384
3 388 386 387
3 387 108 388
3 386 107 387
3 388 106 386
3 390 389 387
3 387 107 390
3 389 108 387
3 390 34 389
3 392 391 386
3 386 106 392
3 391 107 386
3 392 33 391
3 394 393 388
3 388 108 394
3 393 106 388
3 394 32 393
3 397 395 396
3 396 110 397
3 395 107 396
3 397 109 395
3 391 398 396
3 396 107 391
3 398 110 396
3 391 33 398
3 399 390 395
3 395 109 399
3 390 107 395
3 399 34 390
3 401 400 397
3 397 110 401
3 400 109 397
3 401 8 400
3 404 402 403
3 403 112 404
3 402 106 403
3 404 111 402
3 393 405 403
3 403 106 393
3 405 112 403
3 393 32 405
3 406 392 402
3 402 111 406
3 392 106 402
3 406 33 392
3 408 407 404
3 404 112 408
3 407 111 404
3 408 0 407
3 411 409 410
3 410 114 411
3 409 108 410
3 411 113 409
3 389 412 410
3 410 108 389
3 412 114 410
3 389 34 412
3 413 394 409
3 409 113 413
3 394 108 409
3 413 32 394
3 415 414 411
3 411 114 415
3 414 113 411
3 415 11 414
3 418 416 417
3 417 117 418
3 416 116 417
3 418 115 416
3 420 419 417
3 417 116 420
3 419 117 417
3 420 36 419
3 422 421 416
3 416 115 422
3 421 116 416
3 422 34 421
3 424 423 418
3 418 117 424
3 423 115 418
3 424 35 423
3 427 425 426
3 426 109 427
3 425 116 426
3 427 118 425
3 421 399 426
3 426 116 421
3 399 109 426
3 421 34 399
3 428 420 425
3 425 118 428
3 420 116 425
3 428 36 420
3 400 429 427
3 427 109 400
3 429 118 427
3 400 8 429
3 432 430 431
3 431 119 432
3 430 115 431
3 432 114 430
3 423 433 431
3 431 115 423
3 433 119 431
3 423 35 433
3 412 422 430
3 430 114 412
3 422 115 430
3 412 34 422
3 434 415 432
3 432 119 434
3 415 114 432
3 434 11 415
3 437 435 436
3 436 121 437
3 435 117 436
3 437 120 435
3 419 438 436
3 436 117 419
3 438 121 436
3 419 36 438
3 439 424 435
3 435 120 439
3 424 117 435
3 439 35 424
3 441 440 437
3 437 121 441
3 440 120 437
3 441 1 440
3 444 442 443
3 443 124 444
3 442 123 443
3 444 122 442
3 446 445 443
3 443 123 446
3 445 124 443
3 446 39 445
3 448 447 442
3 442 122 448
3 447 123 442
3 448 38 447
3 450 449 444
3 444 124 450
3 449 122 444
3 450 37 449
3 453 451 452
3 452 126 453
3 451 123 452
3 453 125 451
3 447 454 452
3 452 123 447
3 454 126 452
3 447 38 454
3 455 446 451
3 451 125 455
3 446 123 451
3 455 39 446
3 457 456 453
3 453 126 457
3 456 125 453
3 457 9 456
3 460 458 459
3 459 128 460
3 458 122 459
3 460 127 458
3 449 461 459
3 459 122 449
3 461 128 459
3 449 37 461
3 462 448 458
3 458 127 462
3 448 122 458
3 462 38 448
3 464 463 460
3 460 128 464
3 463 127 460
3 464 10 463
3 467 465 466
3 466 130 467
3 465 124 466
3 467 129 465
3 445 468 466
3 466 124 445
3 468 130 466
3 445 39 468
3 469 450 465
3 465 129 469
3 450 124 465
3 469 37 450
3 471 470 467
3 467 130 471
3 470 129 467
3 471 3 470
3 474 472 473
3 473 133 474
3 472 132 473
3 474 131 472
3 476 475 473
3 473 132 476
3 475 133 473
3 476 38 475
3 478 477 472
3 472 131 478
3 477 132 472
3 478 41 477
3 480 479 474
3 474 133 480
3 479 131 474
3 480 40 479
3 483 481 482
3 482 134 483
3 481 132 482
3 483 126 481
3 477 484 482
3 482 132 477
3 484 134 482
3 477 41 484
3 454 476 481
3 481 126 454
3 476 132 481
3 454 38 476
3 485 457 483
3 483 134 485
3 457 126 483
3 485 9 457
3 488 486 487
3 487 136 488
3 486 131 487
3 488 135 486
3 479 489 487
3 487 131 479
3 489 136 487
3 479 40 489
3 490 478 486
3 486 135 490
3 478 131 486
3 490 41 478
3 492 491 488
3 488 136 492
3 491 135 488
3 492 2 491
3 495 493 494
3 494 127 495
3 493 133 494
3 495 137 493
3 475 462 494
3 494 133 475
3 462 127 494
3 475 38 462
3 496 480 493
3 493 137 496
3 480 133 493
3 496 40 480
3 463 497 495
3 495 127 463
3 497 137 495
3 463 10 497
3 500 498 499
3 499 140 500
3 498 139 499
3 500 138 498
3 502 501 499
3 499 139 502
3 501 140 499
3 502 33 501
3 504 503 498
3 498 138 504
3 503 139 498
3 504 13 503
3 506 505 500
3 500 140 506
3 505 138 500
3 506 23 505
3 509 507 508
3 508 47 509
3 507 139 508
3 509 110 507
3 503 182 508
3 508 139 503
3 182 47 508
3 503 13 182
3 398 502 507
3 507 110 398
3 502 139 507
3 398 33 502
3 183 401 509
3 509 47 183
3 401 110 509
3 183 8 401
3 512 510 511
3 511 79 512
3 510 138 511
3 512 46 510
3 505 294 511
3 511 138 505
3 294 79 511
3 505 23 294
3 174 504 510
3 510 46 174
3 504 138 510
3 174 13 504
3 295 177 512
3 512 79 295
3 177 46 512
3 295 4 177
3 515 513 514
3 514 111 515
3 513 140 514
3 515 78 513
3 501 406 514
3 514 140 501
3 406 111 514
3 501 33 406
3 286 506 513
3 513 78 286
3 506 140 513
3 286 23 506
3 407 289 515
3 515 111 407
3 289 78 515
3 407 0 289
3 518 516 517
3 517 143 518
3 516 142 517
3 518 141 516
3 520 519 517
3 517 142 520
3 519 143 517
3 520 19 519
3 522 521 516
3 516 141 522
3 521 142 516
3 522 32 521
3 524 523 518
3 518 143 524
3 523 141 518
3 524 26 523
3 527 525 526
3 526 113 527
3 525 142 526
3 527 66 525
3 521 413 526
3 526 142 521
3 413 113 526
3 521 32 413
3 244 520 525
3 525 66 244
3 520 142 525
3 244 19 520
3 414 247 527
3 527 113 414
3 247 66 527
3 414 11 247
3 530 528 529
3 529 86 530
3 528 141 529
3 530 112 528
3 523 316 529
3 529 141 523
3 316 86 529
3 523 26 316
3 405 522 528
3 528 112 405
3 522 141 528
3 405 32 522
3 317 408 530
3 530 86 317
3 408 112 530
3 317 0 408
3 533 531 532
3 532 61 533
3 531 143 532
3 533 89 531
3 519 231 532
3 532 143 519
3 231 61 532
3 519 19 231
3 326 524 531
3 531 89 326
3 524 143 531
3 326 26 524
3 232 329 533
3 533 61 232
3 329 89 533
3 232 5 329
3 536 534 535
3 535 146 536
3 534 145 535
3 536 144 534
3 538 537 535
3 535 145 538
3 537 146 535
3 538 22 537
3 540 539 534
3 534 144 540
3 539 145 534
3 540 16 539
3 542 541 536
3 536 146 542
3 541 144 536
3 542 39 541
3 545 543 544
3 544 54 545
3 543 145 544
3 545 80 543
3 539 204 544
3 544 145 539
3 204 54 544
3 539 16 204
3 293 538 543
3 543 80 293
3 538 145 543
3 293 22 538
3 205 296 545
3 545 54 205
3 296 80 545
3 205 4 296
3 548 546 547
3 547 125 548
3 546 144 547
3 548 57 546
3 541 455 547
3 547 144 541
3 455 125 547
3 541 39 455
3 214 540 546
3 546 57 214
3 540 144 546
3 214 16 540
3 456 217 548
3 548 125 456
3 217 57 548
3 456 9 217
3 551 549 550
3 550 81 551
3 549 146 550
3 551 130 549
3 537 301 550
3 550 146 537
3 301 81 550
3 537 22 301
3 468 542 549
3 549 130 468
3 542 146 549
3 468 39 542
3 302 471 551
3 551 81 302
3 471 130 551
3 302 3 471
3 554 552 553
3 553 149 554
3 552 148 553
3 554 147 552
3 556 555 553
3 553 148 556
3 555 149 553
3 556 21 555
3 558 557 552
3 552 147 558
3 557 148 552
3 558 25 557
3 560 559 554
3 554 149 560
3 559 147 554
3 560 37 559
3 563 561 562
3 562 88 563
3 561 148 562
3 563 70 561
3 557 327 562
3 562 148 557
3 327 88 562
3 557 25 327
3 260 556 561
3 561 70 260
3 556 148 561
3 260 21 556
3 328 261 563
3 563 88 328
3 261 70 563
3 328 5 261
3 566 564 565
3 565 129 566
3 564 147 565
3 566 87 564
3 559 469 565
3 565 147 559
3 469 129 565
3 559 37 469
3 321 558 564
3 564 87 321
3 558 147 564
3 321 25 558
3 470 322 566
3 566 129 470
3 322 87 566
3 470 3 322
3 569 567 568
3 568 71 569
3 567 149 568
3 569 128 567
3 555 266 568
3 568 149 555
3 266 71 568
3 555 21 266
3 461 560 567
3 567 128 461
3 560 149 567
3 461 37 560
3 267 464 569
3 569 71 267
3 464 128 569
3 267 10 464
3 572 570 571
3 571 152 572
3 570 151 571
3 572 150 570
3 574 573 571
3 571 151 574
3 573 152 571
3 574 27 573
3 576 575 570
3 570 150 576
3 575 151 570
3 576 12 575
3 578 577 572
3 572 152 578
3 577 150 572
3 578 36 577
3 581 579 580
3 580 49 581
3 579 151 580
3 581 96 579
3 575 189 580
3 580 151 575
3 189 49 580
3 575 12 189
3 349 574 579
3 579 96 349
3 574 151 579
3 349 27 574
3 190 352 581
3 581 49 190
3 352 96 581
3 190 7 352
3 584 582 583
3 583 118 584
3 582 150 583
3 584 48 582
3 577 428 583
3 583 150 577
3 428 118 583
3 577 36 428
3 181 576 582
3 582 48 181
3 576 150 582
3 181 12 576
3 429 184 584
3 584 118 429
3 184 48 584
3 429 8 184
3 587 585 586
3 586 97 587
3 585 152 586
3 587 121 585
3 573 357 586
3 586 152 573
3 357 97 586
3 573 27 357
3 438 578 585
3 585 121 438
3 578 152 585
3 438 36 578
3 358 441 587
3 587 97 358
3 441 121 587
3 358 1 441
3 590 588 589
3 589 155 590
3 588 154 589
3 590 153 588
3 592 591 589
3 589 154 592
3 591 155 589
3 592 17 591
3 594 593 588
3 588 153 594
3 593 154 588
3 594 30 593
3 596 595 590
3 590 155 596
3 595 153 590
3 596 35 595
3 599 597 598
3 598 104 599
3 597 154 598
3 599 64 597
3 593 383 598
3 598 154 593
3 383 104 598
3 593 30 383
3 237 592 597
3 597 64 237
3 592 154 597
3 237 17 592
3 384 240 599
3 599 104 384
3 240 64 599
3 384 6 240
3 602 600 601
3 601 120 602
3 600 153 601
3 602 103 600
3 595 439 601
3 601 153 595
3 439 120 601
3 595 35 439
3 377 594 600
3 600 103 377
3 594 153 600
3 377 30 594
3 440 378 602
3 602 120 440
3 378 103 602
3 440 1 378
3 605 603 604
3 604 65 605
3 603 155 604
3 605 119 603
3 591 245 604
3 604 155 591
3 245 65 604
3 591 17 245
3 433 596 603
3 603 119 433
3 596 155 603
3 433 35 596
3 246 434 605
3 605 65 246
3 434 119 605
3 246 11 434
3 608 606 607
3 607 158 608
3 606 157 607
3 608 156 606
3 610 609 607
3 607 157 610
3 609 158 607
3 610 15 609
3 612 611 606
3 606 156 612
3 611 157 606
3 612 28 611
3 614 613 608
3 608 158 614
3 613 156 608
3 614 41 613
3 617 615 616
3 616 95 617
3 615 157 616
3 617 55 615
3 611 350 616
3 616 157 611
3 350 95 616
3 611 28 350
3 209 610 615
3 615 55 209
3 610 157 615
3 209 15 610
3 351 210 617
3 617 95 351
3 210 55 617
3 351 7 210
3 620 618 619
3 619 135 620
3 618 156 619
3 620 94 618
3 613 490 619
3 619 156 613
3 490 135 619
3 613 41 490
3 342 612 618
3 618 94 342
3 612 156 618
3 342 28 612
3 491 345 620
3 620 135 491
3 345 94 620
3 491 2 345
3 623 621 622
3 622 56 623
3 621 158 622
3 623 134 621
3 609 215 622
3 622 158 609
3 215 56 622
3 609 15 215
3 484 614 621
3 621 134 484
3 614 158 621
3 484 41 614
3 216 485 623
3 623 56 216
3 485 134 623
3 216 9 485
3 626 624 625
3 625 161 626
3 624 160 625
3 626 159 624
3 628 627 625
3 625 160 628
3 627 161 625
3 628 31 627
3 630 629 624
3 624 159 630
3 629 160 624
3 630 20 629
3 632 631 626
3 626 161 632
3 631 159 626
3 632 40 631
3 635 633 634
3 634 73 635
3 633 160 634
3 635 105 633
3 629 272 634
3 634 160 629
3 272 73 634
3 629 20 272
3 382 628 633
3 633 105 382
3 628 160 633
3 382 31 628
3 273 385 635
3 635 73 273
3 385 105 635
3 273 6 385
3 638 636 637
3 637 137 638
3 636 159 637
3 638 72 636
3 631 496 637
3 637 159 631
3 496 137 637
3 631 40 496
3 265 630 636
3 636 72 265
3 630 159 636
3 265 20 630
3 497 268 638
3 638 137 497
3 268 72 638
3 497 10 268
3 641 639 640
3 640 102 641
3 639 161 640
3 641 136 639
3 627 372 640
3 640 161 627
3 372 102 640
3 627 31 372
3 489 632 639
3 639 136 489
3 632 161 639
3 489 40 632
3 373 492 641
3 641 102 373
3 492 136 641
3 373 2 492
