# Supplementary material for: Subcortical shape biomarkers reveal limbic and basal ganglia damage in anti-LGI1 encephalitis
Source: Front Immunol. 2025 Jul 4;16:1623577. doi: 10.3389/fimmu.2025.1623577 (PMC12270846; doi:10.3389/fimmu.2025.1623577)
Supplement: Supplementary file 1 [file DataSheet1.zip › raw data/wmN04-R_Puta_first.vtk]

# vtk DataFile Version 3.0
this file was written using fslvtkio
ASCII
DATASET POLYDATA
POINTS 642 float
70.0779 132.682 74.0098
62.9158 139.655 68.5235
58.6266 122.722 70.6906
64.3842 118.036 76.3752
66.1565 125.602 85.2934
66.714 128.062 67.272
64.2372 130.057 63.4158
60.0309 130.384 79.4184
67.449 142.092 77.4427
59.4548 112.268 80.3895
59.63 111.735 65.2461
75.4753 140.534 63.1665
62.9819 137.855 80.3063
66.7555 134.65 83.3962
61.8801 128.043 85.2852
59.7498 121.244 80.5799
62.8548 117.513 85.8281
71.2621 136.456 60.6763
66.2101 128.242 64.0655
76.4992 132.384 62.4221
59.5923 118.213 61.9673
62.721 117.678 66.2791
65.6784 119.374 81.7487
69.5023 129.639 80.5684
66.7942 126.084 75.3764
63.0701 121.786 71.3813
69.7102 132.025 69.0469
60.861 136.743 74.5345
58.9049 125.9 75.2409
60.2881 132.14 68.8805
65.065 137.091 63.9194
59.7253 124.595 66.0712
75.1459 137.028 68.1061
70.1906 137.929 75.5723
70.7987 144.149 69.1481
68.8942 143.547 64.2603
64.7269 144.308 72.6918
62.468 112.89 72.27
59.0795 107.279 73.0816
62.6292 110.148 80.7517
58.0974 114.814 68.0477
58.27 115.805 74.7995
64.5961 137.371 83.2628
64.1062 132.054 85.6573
62.1797 133.409 83.3802
63.9534 126.872 86.7814
66.5665 130.354 84.7514
67.2787 138.667 80.7005
64.9094 141.046 79.7205
61.3183 134.295 80.1558
60.8996 129.363 82.3774
60.6786 124.809 83.1703
62.2699 123.053 85.8786
60.9469 119.648 83.6651
64.4218 121.579 86.1213
59.6279 125.888 80.2078
59.7096 117.02 80.6035
60.9923 115.193 83.3307
69.6753 132.552 61.0046
72.1174 131.264 62.2784
74.3975 134.233 59.9529
71.315 131.368 64.9351
66.4116 128.277 65.5568
65.3496 128.884 63.4368
67.6103 134.04 61.6932
73.754 138.739 61.3845
77.4339 135.937 62.525
61.9475 117.58 63.0688
63.2727 122.311 65.7469
62.2774 122.727 64.5068
63.131 123.324 67.3413
61.8434 114.484 65.0627
58.6835 114.604 61.4191
61.8607 124.211 64.1545
67.9765 124.57 81.331
68.9465 126.907 78.1765
67.2923 122.64 78.9066
68.2402 129.428 75.0338
70.1411 130.917 77.561
68.1112 128.04 83.1746
66.489 122.613 83.6929
65.8108 118.901 78.7921
65.6114 122.268 75.9982
64.9116 124.664 73.2441
67.0675 129.531 72.4782
65.5921 127.721 70.5578
69.6543 132.822 71.0853
63.6055 120.463 73.9401
64.2027 125.219 69.3594
68.2074 130.74 67.9684
59.359 131.544 74.898
59.0309 129.406 72.3903
60.0608 134.277 71.9309
59.0159 127.748 69.8094
58.7339 124.758 72.837
59.2029 128.278 77.269
60.2955 133.882 77.0327
61.2685 138.575 71.5911
61.3909 136.049 68.7334
62.2332 134.681 66.3827
59.9563 128.719 67.1377
62.1208 131.426 65.345
58.8635 123.845 68.2038
63.8263 138.658 65.8692
64.6614 133.643 63.5288
61.6992 127.803 64.5988
72.5342 138.119 71.69
70.8184 141.404 72.263
73.5598 140.812 68.4403
68.6932 143.616 73.3357
68.8773 140.027 76.5491
70.9304 134.862 75.1594
72.4551 135.171 71.4743
76.3393 138.545 65.4304
73.4793 143.101 65.863
70.3972 145.893 66.2765
67.8091 146.096 71.5453
66.4471 144.92 68.1919
65.7302 144.301 76.048
72.1701 142.884 62.7463
65.631 142.05 66.5972
63.7034 142.027 70.5007
61.3544 108.851 72.1808
61.3049 106.793 78.3814
62.8774 110.79 76.4224
60.9311 110.442 83.3988
59.2393 109.539 77.5394
58.8094 108.86 68.2219
61.4881 112.396 68.7848
63.0378 115.813 74.6254
63.9665 114.329 78.2946
58.1342 114.901 71.5791
58.72 111.027 74.4446
58.0741 110.621 70.2372
58.7919 114.394 77.7132
58.1558 119.609 72.8447
58.2352 119.007 69.4421
57.8599 113.478 65.1617
68.6462 132.326 82.2898
68.7002 136.451 79.7878
70.0872 134.135 78.397
73.587 134.117 68.9112
76.9763 134.41 65.7133
73.4721 132.358 66.0165
62.9877 112.876 83.7176
64.766 118.17 84.2894
63.913 114.988 80.802
62.253 117.379 72.208
62.2518 120.764 68.9288
61.8303 115.763 69.2114
63.6434 141.57 76.6275
61.8462 137.538 77.4147
62.6288 140.83 73.708
66.9946 140.391 64.0456
67.818 137.004 61.866
70.2574 140.235 62.0037
58.7204 120.813 75.0933
59.2324 123.524 77.9887
58.9255 118.62 77.588
58.4358 117.342 64.4361
59.9907 121.964 64.5396
58.3355 119.675 66.8583
64.306 134.807 84.8238
63.0482 133.103 84.76
63.2155 135.502 83.6271
62.1048 131.034 84.4815
62.8812 130.442 85.4593
65.4224 133.566 84.9506
65.6095 135.738 83.7271
63.4776 137.433 82.1393
62.5599 135.728 82.2101
64.0404 129.672 86.2909
65.5243 131.262 85.4632
65.2145 128.768 85.803
66.6796 132.731 84.2992
62.8201 127.92 86.2693
65.0979 126.334 86.0436
66.2982 128.095 85.1328
66.0439 137.943 82.3874
64.5258 139.235 81.7655
66.1647 140.013 80.8955
63.7968 139.409 80.2338
66.9668 136.668 82.2801
67.283 140.39 79.2883
66.3683 141.675 79.026
61.7218 133.956 81.7881
61.564 131.381 82.9973
61.041 131.89 81.4123
61.4714 129.048 83.9155
62.0937 136.096 80.4722
60.5596 132.342 79.9494
60.3949 129.913 80.9551
61.3027 124.153 84.6894
61.6267 121.395 84.8026
60.9604 122.327 83.4179
61.8193 118.876 84.9578
62.5222 120.341 85.985
61.9248 125.596 85.6503
61.2107 126.527 84.2387
60.3169 122.812 82.0118
60.4005 120.759 82.2346
63.2333 122.369 86.6851
62.7941 125.39 86.599
64.3395 124.462 86.6566
63.6465 119.582 86.3916
65.2837 123.711 85.8709
60.7407 127.226 82.8755
60.2737 125.264 81.7169
60.0218 127.737 81.2797
59.7826 123.581 80.7155
59.7528 128.227 79.8587
60.2459 118.626 82.0649
61.0592 117.632 83.5752
60.3638 116.128 81.9689
61.8771 116.46 84.7034
59.694 119.279 80.6848
59.5712 114.731 80.5606
60.0681 113.683 81.8792
70.3136 131.552 61.9648
73.2736 132.201 60.8745
71.7899 133.081 60.2787
75.668 133.12 60.3809
74.6523 131.711 61.9579
69.0944 130.382 63.0598
68.4311 130.654 62.4691
70.6256 134.506 60.588
72.81 135.111 60.2019
72.3683 131.347 63.5092
69.5903 130.315 63.9121
69.3469 130.242 65.0033
66.5712 128.401 64.7155
74.4498 131.606 63.7024
68.4437 130.249 66.0326
66.4639 128.33 66.3152
67.6404 131.031 62.0804
68.7089 133.352 61.1382
66.7438 131.543 62.0639
69.3781 135.445 61.0983
65.8269 128.524 63.6859
64.8085 129.336 63.3732
65.8267 131.991 62.3966
74.4301 136.3 60.5689
76.3229 135.06 60.6752
75.8218 137.09 61.1932
77.3964 133.951 61.8245
72.7697 137.42 60.8633
75.0063 139.361 61.9963
76.7707 138.066 62.4886
62.663 120.113 65.0176
63.0466 123.463 65.5229
61.9243 120.144 64.1098
63.9863 125.202 64.6163
64.5409 125.594 65.1389
63.1496 119.392 65.8726
62.6342 117.641 64.3019
60.9042 117.713 62.051
60.9423 119.941 63.1771
64.6219 125.562 65.772
62.9021 121.9 66.5261
64.3593 125.189 66.6416
62.6401 120.025 67.1651
64.9001 126.104 67.3108
61.9274 115.901 63.5049
60.7696 115.799 61.6009
60.6972 114.362 62.7422
59.1007 116.214 60.9596
62.5603 116.034 65.418
60.6832 113.18 64.9376
59.2003 113.154 63.1532
61.9358 123.148 64.3052
63.9812 126.102 64.2922
63.4139 126.393 63.9763
60.6721 121.054 63.6755
63.01 127.308 63.9304
68.8202 125.793 79.7795
68.0166 124.927 78.3984
67.7739 123.535 80.1059
67.2894 124.422 77.2451
67.9074 126.07 76.8949
69.4146 127.838 79.6871
68.8149 126.925 80.9505
66.9232 122.139 81.4325
66.8044 121.158 80.4496
68.6913 127.896 76.6409
69.6488 128.826 78.1732
69.2636 129.752 76.4592
70.0647 130.166 79.2188
67.6766 127.56 75.3582
69.1801 130.912 74.6986
69.9605 131.435 75.8732
68.2178 126.411 82.2424
67.2275 123.643 82.4919
67.2746 125.439 83.4622
66.2512 120.995 82.6358
68.7827 128.76 81.7368
67.1315 126.995 84.3325
66.423 124.186 84.5561
66.7191 120.709 79.0648
66.561 122.501 77.442
65.9434 120.595 77.4266
66.3091 124.048 76.0952
65.8362 119.156 80.3559
65.0169 118.669 77.471
65.0041 120.361 76.1564
65.8894 126.985 73.1718
66.1819 128.714 71.5628
65.0594 126.139 71.9964
67.0897 130.05 70.0877
67.7716 130.747 70.7915
66.7926 127.708 73.9469
65.8256 125.505 74.3548
64.1389 123.856 72.0507
64.5369 125.167 70.9992
68.2831 131.221 71.8033
67.5717 129.357 73.8139
68.6861 131.158 73.2532
69.4689 132.394 70.0562
69.7775 132.663 72.6331
65.2922 123.739 74.8242
64.2053 122.864 73.5092
64.5843 121.534 74.8558
63.326 121.566 72.6518
64.0882 119.369 75.2427
64.9039 126.54 69.9194
66.7736 129.307 69.3528
66.31 128.234 68.545
68.7676 131.391 68.6006
63.4084 123.538 70.4697
65.2344 126.715 68.2485
67.6002 129.5 67.4136
59.0631 130.534 73.6148
59.478 131.821 72.0146
59.5473 132.989 73.4036
60.0159 132.919 70.6254
59.6619 131.092 70.8084
58.8478 128.099 73.9652
59.0809 129.001 74.9185
59.976 134.002 74.5984
60.2666 135.221 73.3663
59.0702 128.883 71.0868
58.6934 127.186 72.75
58.7455 126.469 71.4064
58.7875 125.509 74.0956
59.6745 130.061 69.6219
58.716 125.467 70.2215
58.6353 124.079 71.6047
59.3281 129.926 76.1094
59.7117 132.841 75.9623
59.6878 131.217 77.1971
60.5574 135.288 75.6603
58.9381 127.28 76.1076
59.4855 129.449 78.3328
60.113 132.168 78.3368
60.7256 136.368 71.8719
60.5227 135.09 70.3434
61.0263 137.004 70.2747
60.7012 134.041 69.0853
61.0401 137.547 73.1176
61.8961 138.916 70.0086
61.9032 137.818 68.6517
60.8577 131.764 67.1634
60.7609 130.141 66.3409
62.0093 133.001 65.9561
60.9817 128.839 65.6704
60.0151 126.952 66.3587
60.201 130.57 68.0505
61.0634 133.315 67.6728
63.4993 135.667 65.1286
63.2023 134.053 64.8309
59.306 126.548 67.4878
59.4281 128.557 68.5212
59.007 125.89 68.9049
59.203 124.385 67.0437
58.6266 123.353 69.4558
61.5943 135.244 67.5348
62.9982 136.628 66.1099
62.3705 137.345 67.2696
64.384 137.714 64.8725
63.2144 139.109 67.1941
63.4268 132.817 64.4554
61.8301 129.71 64.791
63.2378 130.931 64.2025
60.6091 126.255 65.5416
64.778 135.429 63.7832
64.4887 131.693 63.3909
62.9722 129.097 63.9578
71.6915 139.794 71.9367
72.1009 141.173 70.3165
72.9213 139.514 70.1127
72.3418 142.42 68.8285
71.0349 142.651 70.5042
70.5887 139.766 73.7727
71.2626 138.442 73.4964
73.7331 137.908 69.8488
74.2403 139.022 68.5449
69.7942 142.677 72.4782
69.6946 140.837 74.2672
68.8873 142.012 75.0209
69.671 139.089 75.9314
69.72 144.012 71.0833
67.9829 143.092 75.5442
68.2315 140.986 77.2241
71.493 136.749 73.4734
72.5738 136.523 71.7173
71.6219 134.809 73.4666
73.8122 136.529 69.9503
70.8018 136.73 74.9725
70.539 133.432 74.8468
71.077 133.961 72.5725
74.8344 139.752 66.9289
73.7457 141.972 67.1693
75.1307 140.906 65.4455
72.2983 143.631 67.5905
75.7319 137.923 66.9502
76.3227 139.446 64.0326
74.5258 142.192 64.2613
69.1007 146.348 68.9012
67.204 146.022 69.5803
68.2903 145.917 67.2614
65.7465 144.891 70.4329
66.0862 145.728 72.0479
69.3289 145.384 70.3714
70.6769 145.26 68.0113
69.3626 145.103 65.152
67.7625 144.59 66.2783
66.694 145.694 73.8358
68.3945 144.865 72.4568
67.4064 144.219 75.0791
65.2619 144.65 74.2758
66.6392 143.356 77.1254
71.9793 144.712 66.3959
71.1992 144.931 64.3858
73.0106 143.561 64.2851
70.4389 143.658 63.3124
73.8316 141.593 62.8083
66.1165 143.494 67.4044
64.912 143.777 69.4391
64.4166 142.099 68.476
64.4443 143.585 71.2385
67.2056 143.158 65.6386
64.2787 140.816 67.6376
63.2253 140.767 69.5451
61.6197 107.595 75.1211
62.3688 108.364 77.2298
62.2569 109.306 74.9025
62.8134 110.238 78.5206
62.441 107.951 79.7825
60.3337 106.832 76.0338
60.4907 107.338 72.6118
62.0328 110.463 72.3812
62.6655 111.455 74.1682
60.9047 108.001 81.0015
60.0323 108.118 78.4835
60.1253 109.524 80.6399
59.28 108.004 75.8369
61.9683 109.311 82.2696
59.9898 111.212 81.7669
59.2673 110.809 78.9666
60.4502 108.481 70.1516
61.4601 110.66 70.2742
60.3659 110.388 68.0063
62.0406 112.559 70.7645
59.015 107.536 70.1778
59.2099 110.318 66.188
60.8821 112.39 67.0065
63.2405 113.074 75.2728
63.4179 112.57 77.3006
63.7336 115.03 76.2978
63.2227 112.056 79.3
62.8308 113.668 73.8274
63.6284 117.102 75.4714
64.376 116.19 77.2377
58.527 112.513 72.6897
58.5696 110.32 72.3491
58.2233 112.513 70.9029
58.5974 108.603 71.5224
58.8414 108.906 74.1961
58.4795 113.183 74.4311
58.2093 114.833 73.1839
58.0732 114.64 69.8996
58.1295 112.715 68.9901
58.7629 110.291 75.9674
58.6709 112.837 76.0511
58.8626 111.982 77.7239
58.4537 114.898 76.0968
59.1718 113.454 79.1515
58.0879 117.1 72.2529
58.1154 116.94 70.4952
58.0588 119.322 71.1663
58.1094 116.575 68.9766
58.2274 117.273 73.6775
58.1851 121.434 71.7989
58.3309 120.917 70.0781
57.9325 111.95 67.6317
58.1758 109.575 69.3925
57.6272 110.455 66.4457
58.1653 113.895 66.7135
57.9853 112.149 64.3562
68.8084 134.505 81.1879
69.4273 135.354 78.9883
69.5672 133.256 80.4736
70.2922 136.082 77.0783
69.5609 137.145 77.7728
67.9473 135.605 81.7583
67.8668 133.63 82.8594
69.2307 131.249 81.2474
69.9927 132.023 79.7859
68.9792 138.317 78.0531
67.8723 137.351 80.2787
68.1646 139.358 78.7639
67.656 131.608 83.6187
68.5993 130.226 82.6511
67.5329 129.241 84.0722
70.3788 132.354 78.2779
70.5591 134.691 76.7053
70.4335 132.89 76.4072
74.8196 133.94 67.5607
75.388 133.002 66.0691
72.8338 132.888 67.7172
75.4359 132.084 64.4722
77.1386 133.323 63.9561
75.9479 135.363 67.0929
74.7107 135.604 68.7251
71.5525 132.927 68.7068
71.476 132.205 67.5281
77.7045 135.035 64.2033
76.7924 136.453 66.337
77.1743 137.394 64.2698
73.192 134.922 69.9809
71.4777 133.59 69.6456
71.2085 133.956 71.0765
70.5336 131.671 67.0853
72.475 131.843 65.3491
69.2865 131.052 66.502
63.7417 115.514 83.659
64.2889 116.382 82.3948
63.6265 113.548 82.171
64.8048 117.271 81.0862
65.0941 118.735 82.9451
63.9825 117.503 85.2279
63.056 115.086 84.8293
62.847 110.983 82.5297
63.3471 112.358 80.6982
65.6115 120.394 83.9787
64.7545 119.684 85.5278
65.5867 122.178 84.9473
61.7986 114.412 84.353
62.2095 111.367 84.3559
60.5287 112.856 82.9778
64.1201 114.777 79.6009
65.1148 117.496 79.8403
64.9567 117.021 78.3199
61.9143 119.052 70.4803
61.8394 117.939 69.3835
61.9315 116.475 70.9697
62.1878 117.047 67.6712
62.2267 119.191 67.9517
62.5525 121.477 70.0981
62.4696 119.69 71.7335
62.345 114.966 72.5178
62.0737 114.409 70.8529
62.6872 122.22 67.959
63.1412 123.492 69.1894
64.0511 125.063 68.0368
62.5723 119.512 73.0299
62.4058 116.624 73.4323
63.2298 118.315 74.3239
61.8053 114.122 68.9903
62.1987 115.688 67.1106
61.8469 113.699 66.8153
62.7183 139.593 77.0312
62.0197 139.25 75.5848
63.1771 141.313 75.0856
61.6884 138.864 74.2383
61.4235 137.358 75.8294
62.3775 137.784 78.7903
63.1877 139.713 78.5262
64.1402 143.125 74.7066
63.7272 142.694 73.1205
61.1079 135.776 77.1279
61.6104 135.994 78.8882
60.6306 134.005 78.6152
64.0829 141.213 78.3382
64.5179 143.274 76.2839
65.3475 142.789 78.0262
63.2581 141.634 72.1022
61.9398 139.622 72.761
62.4386 140.311 70.9828
67.3345 138.769 62.5975
69.1026 138.764 61.7516
68.4697 140.54 62.9022
70.806 138.182 61.1084
69.3054 136.885 60.9821
66.3673 136.961 62.7717
65.9592 138.76 63.7266
67.9407 142.072 64.1423
69.5632 141.994 62.9407
67.4346 135.328 61.8418
65.8189 135.176 62.827
65.7253 133.231 62.7045
65.4816 139.514 64.9555
66.4844 141.483 65.212
64.8225 140.354 66.2582
71.0201 141.833 62.2147
71.7714 139.371 61.3534
72.9322 140.757 61.9757
59.0275 122.401 76.4624
59.2322 121.12 77.8753
58.7556 119.769 76.337
59.3726 120.038 79.0479
59.5606 122.386 79.3274
59.0158 124.573 76.511
58.7826 123.35 75.3254
58.344 118.443 74.8111
58.4769 117.228 76.1377
59.4763 124.641 79.1124
59.2394 125.929 77.4013
59.389 127.11 78.6742
58.6878 123.204 74.1542
58.4409 120.301 74.015
58.3994 122.46 72.8551
58.994 116.585 77.4473
59.3063 118.113 79.2248
59.2216 115.828 79.1437
58.91 119.444 64.3916
59.0389 120.875 65.4992
58.251 118.205 65.9348
58.7495 122.049 66.2573
59.874 123.236 65.4
59.8796 120.217 63.521
58.7904 118.019 62.805
58.2988 115.964 66.2729
58.188 117.131 67.5094
60.9248 125.059 65.2355
61.0521 123.193 64.4491
62.2152 126.699 64.5759
58.4008 116.619 62.6067
58.2579 115.531 64.8698
57.6994 113.997 62.893
58.2665 119.167 68.0589
58.4434 121.901 67.3681
58.2099 121.452 68.7557
POLYGONS 1280  5120
3 164 162 163
3 163 44 164
3 162 43 163
3 164 42 162
3 166 165 163
3 163 43 166
3 165 44 163
3 166 14 165
3 168 167 162
3 162 42 168
3 167 43 162
3 168 13 167
3 170 169 164
3 164 44 170
3 169 42 164
3 170 12 169
3 173 171 172
3 172 46 173
3 171 43 172
3 173 45 171
3 167 174 172
3 172 43 167
3 174 46 172
3 167 13 174
3 175 166 171
3 171 45 175
3 166 43 171
3 175 14 166
3 177 176 173
3 173 46 177
3 176 45 173
3 177 4 176
3 180 178 179
3 179 48 180
3 178 42 179
3 180 47 178
3 169 181 179
3 179 42 169
3 181 48 179
3 169 12 181
3 182 168 178
3 178 47 182
3 168 42 178
3 182 13 168
3 184 183 180
3 180 48 184
3 183 47 180
3 184 8 183
3 187 185 186
3 186 50 187
3 185 44 186
3 187 49 185
3 165 188 186
3 186 44 165
3 188 50 186
3 165 14 188
3 189 170 185
3 185 49 189
3 170 44 185
3 189 12 170
3 191 190 187
3 187 50 191
3 190 49 187
3 191 7 190
3 194 192 193
3 193 53 194
3 192 52 193
3 194 51 192
3 196 195 193
3 193 52 196
3 195 53 193
3 196 16 195
3 198 197 192
3 192 51 198
3 197 52 192
3 198 14 197
3 200 199 194
3 194 53 200
3 199 51 194
3 200 15 199
3 203 201 202
3 202 45 203
3 201 52 202
3 203 54 201
3 197 175 202
3 202 52 197
3 175 45 202
3 197 14 175
3 204 196 201
3 201 54 204
3 196 52 201
3 204 16 196
3 176 205 203
3 203 45 176
3 205 54 203
3 176 4 205
3 208 206 207
3 207 55 208
3 206 51 207
3 208 50 206
3 199 209 207
3 207 51 199
3 209 55 207
3 199 15 209
3 188 198 206
3 206 50 188
3 198 51 206
3 188 14 198
3 210 191 208
3 208 55 210
3 191 50 208
3 210 7 191
3 213 211 212
3 212 57 213
3 211 53 212
3 213 56 211
3 195 214 212
3 212 53 195
3 214 57 212
3 195 16 214
3 215 200 211
3 211 56 215
3 200 53 211
3 215 15 200
3 217 216 213
3 213 57 217
3 216 56 213
3 217 9 216
3 220 218 219
3 219 60 220
3 218 59 219
3 220 58 218
3 222 221 219
3 219 59 222
3 221 60 219
3 222 19 221
3 224 223 218
3 218 58 224
3 223 59 218
3 224 18 223
3 226 225 220
3 220 60 226
3 225 58 220
3 226 17 225
3 229 227 228
3 228 62 229
3 227 59 228
3 229 61 227
3 223 230 228
3 228 59 223
3 230 62 228
3 223 18 230
3 231 222 227
3 227 61 231
3 222 59 227
3 231 19 222
3 233 232 229
3 229 62 233
3 232 61 229
3 233 5 232
3 236 234 235
3 235 64 236
3 234 58 235
3 236 63 234
3 225 237 235
3 235 58 225
3 237 64 235
3 225 17 237
3 238 224 234
3 234 63 238
3 224 58 234
3 238 18 224
3 240 239 236
3 236 64 240
3 239 63 236
3 240 6 239
3 243 241 242
3 242 66 243
3 241 60 242
3 243 65 241
3 221 244 242
3 242 60 221
3 244 66 242
3 221 19 244
3 245 226 241
3 241 65 245
3 226 60 241
3 245 17 226
3 247 246 243
3 243 66 247
3 246 65 243
3 247 11 246
3 250 248 249
3 249 69 250
3 248 68 249
3 250 67 248
3 252 251 249
3 249 68 252
3 251 69 249
3 252 18 251
3 254 253 248
3 248 67 254
3 253 68 248
3 254 21 253
3 256 255 250
3 250 69 256
3 255 67 250
3 256 20 255
3 259 257 258
3 258 70 259
3 257 68 258
3 259 62 257
3 253 260 258
3 258 68 253
3 260 70 258
3 253 21 260
3 230 252 257
3 257 62 230
3 252 68 257
3 230 18 252
3 261 233 259
3 259 70 261
3 233 62 259
3 261 5 233
3 264 262 263
3 263 72 264
3 262 67 263
3 264 71 262
3 255 265 263
3 263 67 255
3 265 72 263
3 255 20 265
3 266 254 262
3 262 71 266
3 254 67 262
3 266 21 254
3 268 267 264
3 264 72 268
3 267 71 264
3 268 10 267
3 271 269 270
3 270 63 271
3 269 69 270
3 271 73 269
3 251 238 270
3 270 69 251
3 238 63 270
3 251 18 238
3 272 256 269
3 269 73 272
3 256 69 269
3 272 20 256
3 239 273 271
3 271 63 239
3 273 73 271
3 239 6 273
3 276 274 275
3 275 76 276
3 274 75 275
3 276 74 274
3 278 277 275
3 275 75 278
3 277 76 275
3 278 24 277
3 280 279 274
3 274 74 280
3 279 75 274
3 280 23 279
3 282 281 276
3 276 76 282
3 281 74 276
3 282 22 281
3 285 283 284
3 284 78 285
3 283 75 284
3 285 77 283
3 279 286 284
3 284 75 279
3 286 78 284
3 279 23 286
3 287 278 283
3 283 77 287
3 278 75 283
3 287 24 278
3 289 288 285
3 285 78 289
3 288 77 285
3 289 0 288
3 292 290 291
3 291 80 292
3 290 74 291
3 292 79 290
3 281 293 291
3 291 74 281
3 293 80 291
3 281 22 293
3 294 280 290
3 290 79 294
3 280 74 290
3 294 23 280
3 296 295 292
3 292 80 296
3 295 79 292
3 296 4 295
3 299 297 298
3 298 82 299
3 297 76 298
3 299 81 297
3 277 300 298
3 298 76 277
3 300 82 298
3 277 24 300
3 301 282 297
3 297 81 301
3 282 76 297
3 301 22 282
3 303 302 299
3 299 82 303
3 302 81 299
3 303 3 302
3 306 304 305
3 305 85 306
3 304 84 305
3 306 83 304
3 308 307 305
3 305 84 308
3 307 85 305
3 308 26 307
3 310 309 304
3 304 83 310
3 309 84 304
3 310 24 309
3 312 311 306
3 306 85 312
3 311 83 306
3 312 25 311
3 315 313 314
3 314 77 315
3 313 84 314
3 315 86 313
3 309 287 314
3 314 84 309
3 287 77 314
3 309 24 287
3 316 308 313
3 313 86 316
3 308 84 313
3 316 26 308
3 288 317 315
3 315 77 288
3 317 86 315
3 288 0 317
3 320 318 319
3 319 87 320
3 318 83 319
3 320 82 318
3 311 321 319
3 319 83 311
3 321 87 319
3 311 25 321
3 300 310 318
3 318 82 300
3 310 83 318
3 300 24 310
3 322 303 320
3 320 87 322
3 303 82 320
3 322 3 303
3 325 323 324
3 324 89 325
3 323 85 324
3 325 88 323
3 307 326 324
3 324 85 307
3 326 89 324
3 307 26 326
3 327 312 323
3 323 88 327
3 312 85 323
3 327 25 312
3 329 328 325
3 325 89 329
3 328 88 325
3 329 5 328
3 332 330 331
3 331 92 332
3 330 91 331
3 332 90 330
3 334 333 331
3 331 91 334
3 333 92 331
3 334 29 333
3 336 335 330
3 330 90 336
3 335 91 330
3 336 28 335
3 338 337 332
3 332 92 338
3 337 90 332
3 338 27 337
3 341 339 340
3 340 94 341
3 339 91 340
3 341 93 339
3 335 342 340
3 340 91 335
3 342 94 340
3 335 28 342
3 343 334 339
3 339 93 343
3 334 91 339
3 343 29 334
3 345 344 341
3 341 94 345
3 344 93 341
3 345 2 344
3 348 346 347
3 347 96 348
3 346 90 347
3 348 95 346
3 337 349 347
3 347 90 337
3 349 96 347
3 337 27 349
3 350 336 346
3 346 95 350
3 336 90 346
3 350 28 336
3 352 351 348
3 348 96 352
3 351 95 348
3 352 7 351
3 355 353 354
3 354 98 355
3 353 92 354
3 355 97 353
3 333 356 354
3 354 92 333
3 356 98 354
3 333 29 356
3 357 338 353
3 353 97 357
3 338 92 353
3 357 27 338
3 359 358 355
3 355 98 359
3 358 97 355
3 359 1 358
3 362 360 361
3 361 101 362
3 360 100 361
3 362 99 360
3 364 363 361
3 361 100 364
3 363 101 361
3 364 31 363
3 366 365 360
3 360 99 366
3 365 100 360
3 366 29 365
3 368 367 362
3 362 101 368
3 367 99 362
3 368 30 367
3 371 369 370
3 370 93 371
3 369 100 370
3 371 102 369
3 365 343 370
3 370 100 365
3 343 93 370
3 365 29 343
3 372 364 369
3 369 102 372
3 364 100 369
3 372 31 364
3 344 373 371
3 371 93 344
3 373 102 371
3 344 2 373
3 376 374 375
3 375 103 376
3 374 99 375
3 376 98 374
3 367 377 375
3 375 99 367
3 377 103 375
3 367 30 377
3 356 366 374
3 374 98 356
3 366 99 374
3 356 29 366
3 378 359 376
3 376 103 378
3 359 98 376
3 378 1 359
3 381 379 380
3 380 105 381
3 379 101 380
3 381 104 379
3 363 382 380
3 380 101 363
3 382 105 380
3 363 31 382
3 383 368 379
3 379 104 383
3 368 101 379
3 383 30 368
3 385 384 381
3 381 105 385
3 384 104 381
3 385 6 384
3 388 386 387
3 387 108 388
3 386 107 387
3 388 106 386
3 390 389 387
3 387 107 390
3 389 108 387
3 390 34 389
3 392 391 386
3 386 106 392
3 391 107 386
3 392 33 391
3 394 393 388
3 388 108 394
3 393 106 388
3 394 32 393
3 397 395 396
3 396 110 397
3 395 107 396
3 397 109 395
3 391 398 396
3 396 107 391
3 398 110 396
3 391 33 398
3 399 390 395
3 395 109 399
3 390 107 395
3 399 34 390
3 401 400 397
3 397 110 401
3 400 109 397
3 401 8 400
3 404 402 403
3 403 112 404
3 402 106 403
3 404 111 402
3 393 405 403
3 403 106 393
3 405 112 403
3 393 32 405
3 406 392 402
3 402 111 406
3 392 106 402
3 406 33 392
3 408 407 404
3 404 112 408
3 407 111 404
3 408 0 407
3 411 409 410
3 410 114 411
3 409 108 410
3 411 113 409
3 389 412 410
3 410 108 389
3 412 114 410
3 389 34 412
3 413 394 409
3 409 113 413
3 394 108 409
3 413 32 394
3 415 414 411
3 411 114 415
3 414 113 411
3 415 11 414
3 418 416 417
3 417 117 418
3 416 116 417
3 418 115 416
3 420 419 417
3 417 116 420
3 419 117 417
3 420 36 419
3 422 421 416
3 416 115 422
3 421 116 416
3 422 34 421
3 424 423 418
3 418 117 424
3 423 115 418
3 424 35 423
3 427 425 426
3 426 109 427
3 425 116 426
3 427 118 425
3 421 399 426
3 426 116 421
3 399 109 426
3 421 34 399
3 428 420 425
3 425 118 428
3 420 116 425
3 428 36 420
3 400 429 427
3 427 109 400
3 429 118 427
3 400 8 429
3 432 430 431
3 431 119 432
3 430 115 431
3 432 114 430
3 423 433 431
3 431 115 423
3 433 119 431
3 423 35 433
3 412 422 430
3 430 114 412
3 422 115 430
3 412 34 422
3 434 415 432
3 432 119 434
3 415 114 432
3 434 11 415
3 437 435 436
3 436 121 437
3 435 117 436
3 437 120 435
3 419 438 436
3 436 117 419
3 438 121 436
3 419 36 438
3 439 424 435
3 435 120 439
3 424 117 435
3 439 35 424
3 441 440 437
3 437 121 441
3 440 120 437
3 441 1 440
3 444 442 443
3 443 124 444
3 442 123 443
3 444 122 442
3 446 445 443
3 443 123 446
3 445 124 443
3 446 39 445
3 448 447 442
3 442 122 448
3 447 123 442
3 448 38 447
3 450 449 444
3 444 124 450
3 449 122 444
3 450 37 449
3 453 451 452
3 452 126 453
3 451 123 452
3 453 125 451
3 447 454 452
3 452 123 447
3 454 126 452
3 447 38 454
3 455 446 451
3 451 125 455
3 446 123 451
3 455 39 446
3 457 456 453
3 453 126 457
3 456 125 453
3 457 9 456
3 460 458 459
3 459 128 460
3 458 122 459
3 460 127 458
3 449 461 459
3 459 122 449
3 461 128 459
3 449 37 461
3 462 448 458
3 458 127 462
3 448 122 458
3 462 38 448
3 464 463 460
3 460 128 464
3 463 127 460
3 464 10 463
3 467 465 466
3 466 130 467
3 465 124 466
3 467 129 465
3 445 468 466
3 466 124 445
3 468 130 466
3 445 39 468
3 469 450 465
3 465 129 469
3 450 124 465
3 469 37 450
3 471 470 467
3 467 130 471
3 470 129 467
3 471 3 470
3 474 472 473
3 473 133 474
3 472 132 473
3 474 131 472
3 476 475 473
3 473 132 476
3 475 133 473
3 476 38 475
3 478 477 472
3 472 131 478
3 477 132 472
3 478 41 477
3 480 479 474
3 474 133 480
3 479 131 474
3 480 40 479
3 483 481 482
3 482 134 483
3 481 132 482
3 483 126 481
3 477 484 482
3 482 132 477
3 484 134 482
3 477 41 484
3 454 476 481
3 481 126 454
3 476 132 481
3 454 38 476
3 485 457 483
3 483 134 485
3 457 126 483
3 485 9 457
3 488 486 487
3 487 136 488
3 486 131 487
3 488 135 486
3 479 489 487
3 487 131 479
3 489 136 487
3 479 40 489
3 490 478 486
3 486 135 490
3 478 131 486
3 490 41 478
3 492 491 488
3 488 136 492
3 491 135 488
3 492 2 491
3 495 493 494
3 494 127 495
3 493 133 494
3 495 137 493
3 475 462 494
3 494 133 475
3 462 127 494
3 475 38 462
3 496 480 493
3 493 137 496
3 480 133 493
3 496 40 480
3 463 497 495
3 495 127 463
3 497 137 495
3 463 10 497
3 500 498 499
3 499 140 500
3 498 139 499
3 500 138 498
3 502 501 499
3 499 139 502
3 501 140 499
3 502 33 501
3 504 503 498
3 498 138 504
3 503 139 498
3 504 13 503
3 506 505 500
3 500 140 506
3 505 138 500
3 506 23 505
3 509 507 508
3 508 47 509
3 507 139 508
3 509 110 507
3 503 182 508
3 508 139 503
3 182 47 508
3 503 13 182
3 398 502 507
3 507 110 398
3 502 139 507
3 398 33 502
3 183 401 509
3 509 47 183
3 401 110 509
3 183 8 401
3 512 510 511
3 511 79 512
3 510 138 511
3 512 46 510
3 505 294 511
3 511 138 505
3 294 79 511
3 505 23 294
3 174 504 510
3 510 46 174
3 504 138 510
3 174 13 504
3 295 177 512
3 512 79 295
3 177 46 512
3 295 4 177
3 515 513 514
3 514 111 515
3 513 140 514
3 515 78 513
3 501 406 514
3 514 140 501
3 406 111 514
3 501 33 406
3 286 506 513
3 513 78 286
3 506 140 513
3 286 23 506
3 407 289 515
3 515 111 407
3 289 78 515
3 407 0 289
3 518 516 517
3 517 143 518
3 516 142 517
3 518 141 516
3 520 519 517
3 517 142 520
3 519 143 517
3 520 19 519
3 522 521 516
3 516 141 522
3 521 142 516
3 522 32 521
3 524 523 518
3 518 143 524
3 523 141 518
3 524 26 523
3 527 525 526
3 526 113 527
3 525 142 526
3 527 66 525
3 521 413 526
3 526 142 521
3 413 113 526
3 521 32 413
3 244 520 525
3 525 66 244
3 520 142 525
3 244 19 520
3 414 247 527
3 527 113 414
3 247 66 527
3 414 11 247
3 530 528 529
3 529 86 530
3 528 141 529
3 530 112 528
3 523 316 529
3 529 141 523
3 316 86 529
3 523 26 316
3 405 522 528
3 528 112 405
3 522 141 528
3 405 32 522
3 317 408 530
3 530 86 317
3 408 112 530
3 317 0 408
3 533 531 532
3 532 61 533
3 531 143 532
3 533 89 531
3 519 231 532
3 532 143 519
3 231 61 532
3 519 19 231
3 326 524 531
3 531 89 326
3 524 143 531
3 326 26 524
3 232 329 533
3 533 61 232
3 329 89 533
3 232 5 329
3 536 534 535
3 535 146 536
3 534 145 535
3 536 144 534
3 538 537 535
3 535 145 538
3 537 146 535
3 538 22 537
3 540 539 534
3 534 144 540
3 539 145 534
3 540 16 539
3 542 541 536
3 536 146 542
3 541 144 536
3 542 39 541
3 545 543 544
3 544 54 545
3 543 145 544
3 545 80 543
3 539 204 544
3 544 145 539
3 204 54 544
3 539 16 204
3 293 538 543
3 543 80 293
3 538 145 543
3 293 22 538
3 205 296 545
3 545 54 205
3 296 80 545
3 205 4 296
3 548 546 547
3 547 125 548
3 546 144 547
3 548 57 546
3 541 455 547
3 547 144 541
3 455 125 547
3 541 39 455
3 214 540 546
3 546 57 214
3 540 144 546
3 214 16 540
3 456 217 548
3 548 125 456
3 217 57 548
3 456 9 217
3 551 549 550
3 550 81 551
3 549 146 550
3 551 130 549
3 537 301 550
3 550 146 537
3 301 81 550
3 537 22 301
3 468 542 549
3 549 130 468
3 542 146 549
3 468 39 542
3 302 471 551
3 551 81 302
3 471 130 551
3 302 3 471
3 554 552 553
3 553 149 554
3 552 148 553
3 554 147 552
3 556 555 553
3 553 148 556
3 555 149 553
3 556 21 555
3 558 557 552
3 552 147 558
3 557 148 552
3 558 25 557
3 560 559 554
3 554 149 560
3 559 147 554
3 560 37 559
3 563 561 562
3 562 88 563
3 561 148 562
3 563 70 561
3 557 327 562
3 562 148 557
3 327 88 562
3 557 25 327
3 260 556 561
3 561 70 260
3 556 148 561
3 260 21 556
3 328 261 563
3 563 88 328
3 261 70 563
3 328 5 261
3 566 564 565
3 565 129 566
3 564 147 565
3 566 87 564
3 559 469 565
3 565 147 559
3 469 129 565
3 559 37 469
3 321 558 564
3 564 87 321
3 558 147 564
3 321 25 558
3 470 322 566
3 566 129 470
3 322 87 566
3 470 3 322
3 569 567 568
3 568 71 569
3 567 149 568
3 569 128 567
3 555 266 568
3 568 149 555
3 266 71 568
3 555 21 266
3 461 560 567
3 567 128 461
3 560 149 567
3 461 37 560
3 267 464 569
3 569 71 267
3 464 128 569
3 267 10 464
3 572 570 571
3 571 152 572
3 570 151 571
3 572 150 570
3 574 573 571
3 571 151 574
3 573 152 571
3 574 27 573
3 576 575 570
3 570 150 576
3 575 151 570
3 576 12 575
3 578 577 572
3 572 152 578
3 577 150 572
3 578 36 577
3 581 579 580
3 580 49 581
3 579 151 580
3 581 96 579
3 575 189 580
3 580 151 575
3 189 49 580
3 575 12 189
3 349 574 579
3 579 96 349
3 574 151 579
3 349 27 574
3 190 352 581
3 581 49 190
3 352 96 581
3 190 7 352
3 584 582 583
3 583 118 584
3 582 150 583
3 584 48 582
3 577 428 583
3 583 150 577
3 428 118 583
3 577 36 428
3 181 576 582
3 582 48 181
3 576 150 582
3 181 12 576
3 429 184 584
3 584 118 429
3 184 48 584
3 429 8 184
3 587 585 586
3 586 97 587
3 585 152 586
3 587 121 585
3 573 357 586
3 586 152 573
3 357 97 586
3 573 27 357
3 438 578 585
3 585 121 438
3 578 152 585
3 438 36 578
3 358 441 587
3 587 97 358
3 441 121 587
3 358 1 441
3 590 588 589
3 589 155 590
3 588 154 589
3 590 153 588
3 592 591 589
3 589 154 592
3 591 155 589
3 592 17 591
3 594 593 588
3 588 153 594
3 593 154 588
3 594 30 593
3 596 595 590
3 590 155 596
3 595 153 590
3 596 35 595
3 599 597 598
3 598 104 599
3 597 154 598
3 599 64 597
3 593 383 598
3 598 154 593
3 383 104 598
3 593 30 383
3 237 592 597
3 597 64 237
3 592 154 597
3 237 17 592
3 384 240 599
3 599 104 384
3 240 64 599
3 384 6 240
3 602 600 601
3 601 120 602
3 600 153 601
3 602 103 600
3 595 439 601
3 601 153 595
3 439 120 601
3 595 35 439
3 377 594 600
3 600 103 377
3 594 153 600
3 377 30 594
3 440 378 602
3 602 120 440
3 378 103 602
3 440 1 378
3 605 603 604
3 604 65 605
3 603 155 604
3 605 119 603
3 591 245 604
3 604 155 591
3 245 65 604
3 591 17 245
3 433 596 603
3 603 119 433
3 596 155 603
3 433 35 596
3 246 434 605
3 605 65 246
3 434 119 605
3 246 11 434
3 608 606 607
3 607 158 608
3 606 157 607
3 608 156 606
3 610 609 607
3 607 157 610
3 609 158 607
3 610 15 609
3 612 611 606
3 606 156 612
3 611 157 606
3 612 28 611
3 614 613 608
3 608 158 614
3 613 156 608
3 614 41 613
3 617 615 616
3 616 95 617
3 615 157 616
3 617 55 615
3 611 350 616
3 616 157 611
3 350 95 616
3 611 28 350
3 209 610 615
3 615 55 209
3 610 157 615
3 209 15 610
3 351 210 617
3 617 95 351
3 210 55 617
3 351 7 210
3 620 618 619
3 619 135 620
3 618 156 619
3 620 94 618
3 613 490 619
3 619 156 613
3 490 135 619
3 613 41 490
3 342 612 618
3 618 94 342
3 612 156 618
3 342 28 612
3 491 345 620
3 620 135 491
3 345 94 620
3 491 2 345
3 623 621 622
3 622 56 623
3 621 158 622
3 623 134 621
3 609 215 622
3 622 158 609
3 215 56 622
3 609 15 215
3 484 614 621
3 621 134 484
3 614 158 621
3 484 41 614
3 216 485 623
3 623 56 216
3 485 134 623
3 216 9 485
3 626 624 625
3 625 161 626
3 624 160 625
3 626 159 624
3 628 627 625
3 625 160 628
3 627 161 625
3 628 31 627
3 630 629 624
3 624 159 630
3 629 160 624
3 630 20 629
3 632 631 626
3 626 161 632
3 631 159 626
3 632 40 631
3 635 633 634
3 634 73 635
3 633 160 634
3 635 105 633
3 629 272 634
3 634 160 629
3 272 73 634
3 629 20 272
3 382 628 633
3 633 105 382
3 628 160 633
3 382 31 628
3 273 385 635
3 635 73 273
3 385 105 635
3 273 6 385
3 638 636 637
3 637 137 638
3 636 159 637
3 638 72 636
3 631 496 637
3 637 159 631
3 496 137 637
3 631 40 496
3 265 630 636
3 636 72 265
3 630 159 636
3 265 20 630
3 497 268 638
3 638 137 497
3 268 72 638
3 497 10 268
3 641 639 640
3 640 102 641
3 639 161 640
3 641 136 639
3 627 372 640
3 640 161 627
3 372 102 640
3 627 31 372
3 489 632 639
3 639 136 489
3 632 161 639
3 489 40 632
3 373 492 641
3 641 102 373
3 492 136 641
3 373 2 492
