# Supplementary material for: Subcortical shape biomarkers reveal limbic and basal ganglia damage in anti-LGI1 encephalitis
Source: Front Immunol. 2025 Jul 4;16:1623577. doi: 10.3389/fimmu.2025.1623577 (PMC12270846; doi:10.3389/fimmu.2025.1623577)
Supplement: Supplementary file 1 [file DataSheet1.zip › raw data/wmN04-R_Thal_first.vtk]

# vtk DataFile Version 3.0
this file was written using fslvtkio
ASCII
DATASET POLYDATA
POINTS 642 float
89.0946 118.801 80.006
71.2179 114.329 79.5821
65.3098 97.9409 77.1406
85.0753 102.237 79.7636
82.9637 109.819 89.8499
85.7938 108.876 70.3698
73.4429 106.595 70.6127
70.8354 107.758 89.8696
78.2902 123.666 86.974
75.2313 95.9588 84.0043
75.4186 93.703 71.3905
81.0874 123.39 72.0738
74.1447 116.816 90.4008
81.2763 117.564 90.1911
76.4508 108.667 92.1362
71.6917 100.239 89.2789
79.3453 101.89 88.1419
78.477 115.16 72.0594
79.7626 107.866 70.0902
85.5401 118.434 69.2171
73.0313 98.945 70.3976
80.3722 100.709 72.4449
85.2007 105.435 85.3853
86.7564 115.784 86.3785
89.0004 110.5 79.7894
86.6834 104.552 74.6312
89.0842 116.288 73.4725
70.2673 112.05 85.3776
67.0184 101.463 84.8505
67.6779 105.633 78.5448
72.3623 111.297 74.6276
68.947 100.779 73.2304
87.2108 124.437 74.316
85.3275 123.392 83.9338
79.8144 126.031 79.409
75.825 120.217 76.549
73.3102 120.706 83.8891
81.6604 95.3077 75.7526
73.0847 91.6976 77.2411
81.3096 95.958 82.6118
66.9724 94.1672 70.1737
68.7439 95.6472 80.7883
77.6612 117.747 91.3002
78.9474 113.236 91.8372
75.2304 112.889 92.411
79.8642 109.145 91.2504
82.5176 113.944 90.5652
80.1204 121.007 88.9255
75.8197 120.609 89.1226
72.5194 112.413 90.5392
73.3045 107.911 91.972
74.216 104.327 91.2688
78.1522 105.406 90.5987
75.7103 101.054 89.3309
81.4092 105.715 89.074
70.7737 103.645 90.0052
73.6463 97.9776 87.0883
77.6727 98.5441 86.5701
79.36 111.613 70.9902
83.0155 113.462 69.8512
81.8333 117.11 70.1258
85.9655 113.731 69.407
82.8243 108.595 70.2672
76.6008 107.227 70.0976
76.0605 110.746 72.1621
79.7863 119.404 71.8428
83.4374 121.418 69.8033
76.7411 99.4855 70.8297
80.2116 104.392 70.7702
76.5671 103.401 70.2061
83.3892 104.573 71.4165
78.5379 96.7913 71.2199
73.9692 96.0589 69.7118
73.542 102.931 70.5808
86.608 110.566 86.1457
88.6223 112.825 83.4713
87.7012 107.874 83.1388
89.3169 114.594 79.9177
88.2803 117.158 83.4131
85.2018 112.784 88.4851
84.3073 107.368 87.7136
85.3961 103.59 82.6762
87.9601 106.214 79.9528
88.0703 107.738 77.0115
89.0687 113.359 76.592
88.0938 110.503 74.0763
89.3579 117.873 76.4795
86.251 103.123 77.2651
86.6367 106.532 72.1985
87.8149 112.458 71.5503
68.5853 106.751 85.2634
67.1441 103.89 81.9093
69.0239 108.543 82.2367
66.6134 101.625 78.0964
65.8385 99.6672 81.3081
68.7599 104.881 87.4407
70.4048 110.386 87.876
70.5456 113.139 82.4553
69.7075 109.626 79.1991
69.7128 108.246 76.3286
67.8293 103.099 75.5988
69.8118 106.183 73.4572
66.4707 99.0686 74.3885
71.5955 112.789 76.9195
72.999 108.933 72.8974
70.8916 103.879 71.5594
86.7181 124.478 79.2817
82.7132 125.677 81.6405
83.9363 126.101 76.1445
78.6161 125.61 83.5304
81.8929 123.745 85.6611
87.9275 121.368 82.2445
88.8396 122 77.4793
84.6531 124.695 71.6515
80.4534 125.197 75.2054
77.5894 124.05 77.6016
76.1065 124.369 81.8953
74.4362 120.973 80.0825
75.1645 122.8 85.8989
78.4027 121.789 74.3193
73.1189 117.482 77.9791
72.1711 117.593 81.7825
78.2554 91.9056 76.497
77.7928 92.7726 80.0384
82.2235 94.5471 79.1443
78.4508 95.7857 83.582
74.4052 93.5132 80.6924
74.6748 91.7576 74.0859
79.0086 94.0643 73.2744
83.6174 98.798 77.952
83.5832 98.5774 81.3839
67.0402 93.6937 75.3109
70.699 93.3882 78.9691
69.878 92.0236 73.8265
71.926 95.7587 82.7758
66.317 96.3855 79.3401
65.2817 95.8496 73.0878
71.118 93.178 70.8609
84.5735 116.944 88.9687
83.6042 120.977 87.6541
86.6835 120.056 85.5858
88.7327 120.697 73.8215
86.7496 122.348 70.5958
87.8101 116.827 70.5742
80.7292 98.8353 85.4595
82.4387 103.247 86.8181
83.3285 100.482 84.0001
84.0481 100.299 75.6096
84.2468 102.542 73.1212
81.3319 97.766 73.5877
73.0623 119.363 87.4391
71.645 114.789 88.2211
71.4159 116.498 84.7031
73.877 116.004 75.542
75.106 113.497 73.1894
76.9959 117.914 73.9396
67.2482 97.8553 83.3915
68.8293 101.03 87.8935
70.3006 97.4244 85.7832
70.113 95.9021 68.908
70.5727 99.3601 71.7622
66.2662 97.5505 70.5676
78.2722 115.489 91.8227
77.0903 113.308 92.361
76.4798 115.389 92.1124
75.9894 110.987 92.5375
77.5876 111.215 92.2288
79.8957 115.501 91.2353
79.374 117.381 90.9651
75.8413 117.1 91.2839
74.8873 115.065 91.7127
79.3304 111.213 91.7083
80.6591 113.683 91.2672
81.0522 111.669 91.2037
81.6943 115.671 90.5942
78.1122 109.196 91.8103
81.4204 109.68 90.7166
82.569 111.79 90.4613
78.9492 119.29 90.3424
76.6395 119.206 90.652
77.9365 120.727 89.5938
75.0098 118.772 90.0253
80.7156 119.262 89.6843
79.046 122.305 88.2723
77.0983 122.065 88.3778
73.8257 112.878 91.6081
74.3327 110.584 92.5474
72.9273 110.329 91.576
74.8727 108.621 92.3538
73.4111 114.744 90.734
71.7483 110.086 90.4638
72.0544 107.999 91.0698
76.2177 104.882 91.1049
76.9083 103.207 90.0605
75.0157 102.659 90.4197
77.5793 101.782 88.9951
78.5561 103.559 89.5616
77.2868 106.978 91.4747
75.4085 106.47 91.784
73.0796 102.284 90.5053
73.7465 100.843 89.6156
79.793 105.432 89.8423
79.0389 107.354 91.1016
80.953 107.517 90.3311
80.1695 103.749 88.7137
82.2604 107.88 89.6208
73.8846 106.187 91.9166
72.4576 103.865 90.9565
72.0393 105.904 91.2076
71.2458 101.883 89.9472
70.844 105.743 90.0687
74.621 99.4863 88.5164
76.8117 99.9515 88.1149
75.7302 98.4419 87.1302
78.4215 100.291 87.57
72.6976 99.0706 88.4245
74.6939 97.1092 85.7776
76.4415 97.2234 85.6015
81.1292 112.68 70.3751
82.4509 115.251 69.9814
80.6973 114.454 70.6968
83.5637 117.6 69.4355
84.2216 116.002 69.3527
81.4282 110.989 70.1075
79.8655 110.034 70.4742
79.1465 113.589 71.3477
80.1413 115.92 71.0221
84.4913 113.883 69.5296
82.8872 111.086 69.9639
84.4338 111.253 69.698
81.4145 108.891 70.1574
85.7952 116.215 69.2436
85.8031 111.153 69.7121
84.2863 108.847 70.2202
78.2509 109.428 70.9285
77.815 111.429 71.6498
76.4689 109.032 71.2231
77.408 113.016 72.0673
78.2639 107.608 70.0541
75.0383 107.009 70.2635
74.88 108.618 71.4524
80.7223 118.121 70.8857
82.6112 119.192 69.6784
81.3983 120.319 70.4456
84.3908 119.8 69.3082
79.2501 117.252 71.8957
80.4418 121.382 71.5764
81.9821 122.222 70.6457
78.3957 101.979 71.2033
78.4051 103.909 70.4001
76.6567 101.49 70.785
78.1368 105.534 69.8647
80.0412 106.212 70.1668
79.9598 102.322 71.5654
78.5593 100.332 71.5425
75.0485 99.4084 70.4386
74.9779 101.071 70.6158
81.5041 106.695 70.3852
81.6137 104.37 71.1638
83.1872 106.57 70.7535
81.6816 102.744 72.0145
84.6958 106.706 70.869
77.6193 98.2461 70.8851
75.4297 97.8124 69.9803
76.4529 96.5065 70.1441
73.5077 97.6334 69.6926
79.2068 98.788 71.8416
77.1206 95.2129 71.0359
74.9521 94.9072 70.3464
75.1609 103.204 70.4277
76.8219 105.578 69.8265
74.9498 105.322 69.8031
73.5106 100.897 70.9311
73.4137 104.728 70.2318
87.6475 111.706 84.826
88.3094 110.385 83.3209
87.3029 109.253 84.6826
88.6165 109.362 81.8244
88.9426 111.285 81.8731
87.6259 113.929 84.9876
86.8747 113.018 86.0707
86.2238 108.146 85.7402
86.5769 107.018 84.5202
89.23 113.426 81.839
88.4469 114.97 83.6786
89.1823 115.606 81.9268
87.4961 116.324 84.9936
89.2153 112.469 80.1108
89.2971 116.586 80.0773
88.9996 117.679 81.7584
85.9779 111.823 87.2256
85.5612 108.972 86.9956
84.9421 110.134 88.3105
84.9427 106.488 86.5284
86.074 114.332 87.3158
84.0921 111.286 89.3758
83.7254 108.596 88.8046
86.6439 105.81 83.0881
88.0252 107.125 81.5725
86.6711 104.974 81.451
88.667 108.461 80.1242
85.4677 104.658 84.1279
85.3637 103.011 81.1521
86.7071 104.296 79.8888
88.793 110.538 76.961
88.6478 111.825 75.4051
88.1114 109.099 75.6394
88.7106 113.19 73.987
89.0873 114.441 74.9608
89.0412 111.763 78.1358
88.7 109.384 78.2858
87.3639 106.44 75.6234
87.5049 107.841 74.4474
89.2215 115.499 76.3885
89.2473 113.727 78.3525
89.3033 116.122 78.1961
89.3388 116.967 74.9262
89.262 118.116 78.3817
88.2599 107.24 78.6175
87.3874 105.498 77.0182
87.2328 104.856 78.4683
86.6583 103.806 75.9354
85.8306 102.9 78.5766
87.3981 108.524 73.081
88.0861 111.67 72.8828
87.3361 109.656 71.7671
88.5808 114.401 72.6484
86.8321 105.928 73.5225
86.4006 107.786 71.1981
86.9378 110.576 70.615
67.761 105.332 83.6297
68.0385 106.192 82.032
68.7164 107.647 83.7312
68.1511 106.909 80.6297
67.3675 105.029 80.4167
67.0342 103.127 83.5488
67.6712 104.269 84.9064
69.4017 109.149 85.1232
69.4766 109.959 83.9086
66.7123 102.953 80.1265
66.4261 101.859 81.8335
66.1222 100.932 79.8639
66.4689 100.819 83.1622
67.0026 103.736 78.5821
65.9139 99.9248 77.8574
65.5062 99.0381 79.2372
68.5259 105.649 86.2928
69.552 108.566 86.4524
69.5772 107.677 87.744
70.1488 110.988 86.4758
67.6888 103.087 86.1347
69.8085 106.53 88.7404
70.6703 109.22 88.9731
69.8286 110.756 82.525
69.2081 108.9 80.7238
70.0724 111.164 80.9575
68.5814 107.606 79.0725
70.3067 112.353 83.9246
70.7109 113.31 80.8536
70.42 111.728 79.4255
68.4495 105.746 75.9689
68.6544 104.702 74.5368
69.5705 107.153 74.9337
69.1393 103.755 73.2533
68.3886 102.188 74.2052
67.6205 104.571 76.9737
68.5524 106.865 77.313
70.8901 109.448 75.277
70.863 108.418 74.1652
67.7277 100.958 75.1856
67.1804 102.601 76.9819
66.679 100.3 76.3656
67.7067 99.8676 73.6896
65.7534 98.6649 75.8631
69.4919 108.716 77.8721
70.851 110.146 76.6427
70.6548 111.14 77.9859
71.8625 111.857 75.716
71.272 113.394 78.3142
71.2706 107.622 73.021
70.2675 105.121 72.4079
71.6195 106.675 71.6632
69.8128 102.57 72.5676
72.4048 109.864 73.8048
73.2903 107.86 71.7266
72.0178 105.251 70.801
84.7839 125.357 80.1676
83.5888 126.091 78.9667
85.3175 125.646 77.8903
82.1265 126.213 77.9528
81.5651 126.179 80.2339
84.1748 124.708 82.4535
85.8275 124.169 81.4885
86.9771 124.781 76.9166
85.8087 125.699 75.3499
80.7914 125.91 82.5806
82.3789 124.847 83.7396
80.2608 125.038 84.7746
83.7514 123.741 84.6791
79.3584 126.026 81.4766
78.2473 124.86 85.4811
80.118 123.792 86.6019
87.3929 123.139 80.9355
88.148 123.517 78.5251
88.5981 121.582 80.0027
88.091 123.538 76.2299
86.6923 122.783 82.8639
88.6654 119.917 81.3221
89.0754 120.386 78.7833
84.3006 125.816 73.8209
82.2082 125.846 75.6126
82.5227 125.214 73.2886
80.5031 125.857 77.2692
86.0542 125.17 72.9798
82.5885 124.295 71.6604
80.5146 124.367 73.6703
76.8317 124.363 79.7273
75.2574 123.007 80.7483
75.9171 122.843 79.0478
73.9448 121.256 81.7987
74.6195 122.671 82.6546
77.7908 125.501 80.673
78.5469 125.334 78.4426
76.4612 122.222 77.4113
75.184 120.972 78.3676
75.3991 123.754 83.7719
77.3866 125.272 82.6014
76.7031 124.577 84.9379
74.2034 122.071 84.6301
76.5947 123.333 86.7138
78.9842 124.93 76.4999
77.792 122.977 76.0597
79.1913 123.699 74.6939
77.0395 121.231 75.6065
79.7803 122.478 73.0959
73.836 119.261 78.9897
73.2728 119.384 80.9738
72.5304 117.487 79.8166
72.7862 119.443 82.7519
74.5028 119.133 77.4308
72.0831 115.86 78.7575
71.586 115.923 80.7086
78.2465 92.0946 78.3799
80.2466 93.2751 79.6887
80.5813 92.7949 77.8245
81.4521 94.8162 80.8961
79.6383 94.0046 81.1686
75.7816 91.9787 78.7397
75.8998 91.6809 77.0891
80.2235 92.9762 75.9973
81.8644 94.5266 77.2579
78.162 94.1857 81.8891
76.1434 93.0835 80.4315
76.4355 94.4969 82.3253
73.8253 92.2742 79.0569
79.8379 95.4694 82.8862
76.9007 95.949 83.9937
74.6955 94.7581 82.3355
76.5567 91.7196 75.3053
78.7739 92.5989 74.5898
76.9202 92.4257 73.234
80.3724 94.3454 74.6395
73.999 91.5507 75.7288
75.0231 92.4982 72.3929
77.472 94.003 72.1537
83.1056 96.376 78.4209
83.0143 96.2235 80.3701
83.7299 98.6083 79.6891
82.6568 96.8006 81.9471
82.7943 96.8002 76.9341
84.2826 100.573 78.9427
84.2672 100.589 80.7173
68.9023 93.1983 77.1448
70.0702 92.0369 76.5266
68.1573 92.4897 74.5377
71.498 91.7328 75.5175
71.709 92.2443 78.2326
69.3739 94.4224 79.3662
67.9028 94.3515 77.7202
66.6448 93.4396 72.7436
68.2313 92.7496 72.0389
72.8313 93.1441 79.8887
71.121 94.471 80.4826
73.0526 94.6695 81.6865
70.3004 95.6033 81.7757
73.6234 95.8971 83.606
66.5863 94.9805 76.9077
65.879 94.5378 73.9954
65.5054 95.7761 76.1401
65.6343 94.7931 71.3112
67.4293 95.6626 79.4245
65.4929 97.0948 78.4835
65.1594 96.8203 75.1856
70.4761 92.2802 72.4449
72.6979 91.7468 74.3156
73.0166 92.2853 72.3623
69.0168 93.4305 70.5384
73.291 93.3452 71.0462
84.2139 119.115 88.4948
85.3138 120.642 86.8519
85.6738 118.725 87.4708
86.1606 121.859 84.9472
84.6439 122.338 85.9891
82.542 119.262 89.0487
83.0619 117.355 89.7693
85.7667 116.592 87.7406
86.7152 117.976 86.2606
83.0111 122.537 86.4868
81.9225 120.852 88.2878
80.9802 122.46 87.3789
83.5913 115.554 89.8996
85.1179 114.849 88.6783
83.9337 113.167 89.7086
87.4312 118.488 84.6964
87.3259 120.943 83.9714
88.1807 119.189 82.8839
87.8262 121.526 72.2336
87.5486 119.855 70.6238
88.3127 119.061 71.9788
86.9887 117.742 69.6044
86.3936 120.41 69.5126
87.2097 123.552 72.3768
88.0602 122.661 74.3345
89.057 118.549 73.4963
88.546 116.57 71.9689
85.1442 121.687 69.6499
86.0969 123.935 71.2335
83.4911 123.256 70.6279
88.8234 121.508 75.7026
89.2579 119.246 75.0925
89.1839 119.816 77.1613
87.8911 114.462 71.2025
87.0867 115.102 69.6037
87.0288 112.315 70.042
81.5721 101.037 86.1715
83.0627 101.939 85.497
82.203 99.4662 84.7791
84.1779 102.982 84.8011
83.86 104.057 86.0337
80.9118 102.408 87.4088
80.113 100.475 86.7439
81.2294 97.3409 84.1225
82.525 97.9965 83.3786
83.5191 105.243 87.1456
81.7474 104.316 87.9121
82.9189 106.47 88.5039
79.3201 98.8428 86.1735
79.9082 97.0176 84.5159
78.1842 97.1534 85.1359
83.4473 99.3539 82.7488
84.3485 102.293 83.5354
84.3546 101.342 82.0159
84.3848 101.492 74.3351
82.568 100.338 73.714
82.883 99.0137 74.5834
80.9339 99.3727 73.0225
82.285 101.605 72.8824
85.9527 103.4 73.6486
85.7228 102.278 75.1841
82.7449 97.8224 75.7598
81.5939 96.5628 74.5753
83.7089 103.389 72.2197
85.9433 104.282 72.5847
85.2462 105.593 71.6529
85.2079 101.886 76.4537
83.6236 99.4602 76.7309
84.5274 101.324 77.838
80.4348 95.7815 73.3982
80.0269 97.5823 72.4167
78.9806 95.4753 72.0338
72.2362 117.159 87.9433
71.3931 115.798 86.5274
72.0647 118.035 86.1278
70.8819 114.33 85.1478
70.8389 113.631 86.7543
72.7329 115.959 89.4242
73.5216 118.14 89.0113
72.9533 120.006 85.6217
72.2649 118.596 84.3883
71.0082 112.58 87.86
72.1461 113.832 89.5518
71.2915 111.394 89.3534
74.2454 120.028 88.4672
73.9352 121.143 86.392
75.5015 121.864 87.5483
71.7891 117.183 83.2149
70.9037 114.713 83.645
71.1884 115.257 81.941
74.5226 114.837 74.2469
76.1337 115.73 73.5857
75.3906 117.029 74.6986
77.6801 116.495 72.8621
76.7773 114.365 72.704
73.6351 112.662 73.9075
73.1535 113.797 74.9641
74.799 118.107 76.0528
76.2593 119.068 75.1922
75.6317 112.268 72.5927
73.7973 111.181 73.3551
74.4987 109.764 72.5852
72.5692 114.213 76.0915
73.5078 116.846 76.7316
72.1818 115.096 77.478
77.5001 119.936 74.2708
78.3767 118.389 73.0219
79.0933 120.601 72.9856
67.9111 99.1862 85.9894
69.2904 98.8778 87.0448
68.6563 97.6393 84.7879
70.8912 98.6511 87.7561
70.0573 100.435 88.754
67.7458 101.141 86.5104
66.8783 99.5158 84.5414
67.9679 96.5942 82.2601
69.5079 96.452 83.5305
69.6825 102.348 89.1444
68.4764 102.988 87.6218
69.7482 104.725 88.8172
66.2997 98.9248 82.7188
66.9081 96.9084 81.4672
65.7956 97.9077 80.4776
71.1451 96.5231 84.2732
71.9467 97.703 86.6691
73.0543 96.7025 85.1196
70.012 97.8682 69.7831
68.4704 98.3688 70.8138
67.858 96.7714 68.9693
67.921 98.9618 72.1873
69.9949 100.153 72.7978
71.9998 99.2462 71.4212
71.5055 97.7151 69.3628
68.5048 94.8082 69.2383
65.9891 95.8674 69.6689
70.8341 101.603 71.8784
72.1281 101.205 71.3696
72.1186 103.32 70.9869
72.1175 96.3448 69.2812
70.6858 94.3854 69.8295
73.0521 94.5405 70.0733
65.3971 96.4818 71.7799
66.62 98.4679 72.5439
65.504 97.6683 74.1761
POLYGONS 1280  5120
3 164 162 163
3 163 44 164
3 162 43 163
3 164 42 162
3 166 165 163
3 163 43 166
3 165 44 163
3 166 14 165
3 168 167 162
3 162 42 168
3 167 43 162
3 168 13 167
3 170 169 164
3 164 44 170
3 169 42 164
3 170 12 169
3 173 171 172
3 172 46 173
3 171 43 172
3 173 45 171
3 167 174 172
3 172 43 167
3 174 46 172
3 167 13 174
3 175 166 171
3 171 45 175
3 166 43 171
3 175 14 166
3 177 176 173
3 173 46 177
3 176 45 173
3 177 4 176
3 180 178 179
3 179 48 180
3 178 42 179
3 180 47 178
3 169 181 179
3 179 42 169
3 181 48 179
3 169 12 181
3 182 168 178
3 178 47 182
3 168 42 178
3 182 13 168
3 184 183 180
3 180 48 184
3 183 47 180
3 184 8 183
3 187 185 186
3 186 50 187
3 185 44 186
3 187 49 185
3 165 188 186
3 186 44 165
3 188 50 186
3 165 14 188
3 189 170 185
3 185 49 189
3 170 44 185
3 189 12 170
3 191 190 187
3 187 50 191
3 190 49 187
3 191 7 190
3 194 192 193
3 193 53 194
3 192 52 193
3 194 51 192
3 196 195 193
3 193 52 196
3 195 53 193
3 196 16 195
3 198 197 192
3 192 51 198
3 197 52 192
3 198 14 197
3 200 199 194
3 194 53 200
3 199 51 194
3 200 15 199
3 203 201 202
3 202 45 203
3 201 52 202
3 203 54 201
3 197 175 202
3 202 52 197
3 175 45 202
3 197 14 175
3 204 196 201
3 201 54 204
3 196 52 201
3 204 16 196
3 176 205 203
3 203 45 176
3 205 54 203
3 176 4 205
3 208 206 207
3 207 55 208
3 206 51 207
3 208 50 206
3 199 209 207
3 207 51 199
3 209 55 207
3 199 15 209
3 188 198 206
3 206 50 188
3 198 51 206
3 188 14 198
3 210 191 208
3 208 55 210
3 191 50 208
3 210 7 191
3 213 211 212
3 212 57 213
3 211 53 212
3 213 56 211
3 195 214 212
3 212 53 195
3 214 57 212
3 195 16 214
3 215 200 211
3 211 56 215
3 200 53 211
3 215 15 200
3 217 216 213
3 213 57 217
3 216 56 213
3 217 9 216
3 220 218 219
3 219 60 220
3 218 59 219
3 220 58 218
3 222 221 219
3 219 59 222
3 221 60 219
3 222 19 221
3 224 223 218
3 218 58 224
3 223 59 218
3 224 18 223
3 226 225 220
3 220 60 226
3 225 58 220
3 226 17 225
3 229 227 228
3 228 62 229
3 227 59 228
3 229 61 227
3 223 230 228
3 228 59 223
3 230 62 228
3 223 18 230
3 231 222 227
3 227 61 231
3 222 59 227
3 231 19 222
3 233 232 229
3 229 62 233
3 232 61 229
3 233 5 232
3 236 234 235
3 235 64 236
3 234 58 235
3 236 63 234
3 225 237 235
3 235 58 225
3 237 64 235
3 225 17 237
3 238 224 234
3 234 63 238
3 224 58 234
3 238 18 224
3 240 239 236
3 236 64 240
3 239 63 236
3 240 6 239
3 243 241 242
3 242 66 243
3 241 60 242
3 243 65 241
3 221 244 242
3 242 60 221
3 244 66 242
3 221 19 244
3 245 226 241
3 241 65 245
3 226 60 241
3 245 17 226
3 247 246 243
3 243 66 247
3 246 65 243
3 247 11 246
3 250 248 249
3 249 69 250
3 248 68 249
3 250 67 248
3 252 251 249
3 249 68 252
3 251 69 249
3 252 18 251
3 254 253 248
3 248 67 254
3 253 68 248
3 254 21 253
3 256 255 250
3 250 69 256
3 255 67 250
3 256 20 255
3 259 257 258
3 258 70 259
3 257 68 258
3 259 62 257
3 253 260 258
3 258 68 253
3 260 70 258
3 253 21 260
3 230 252 257
3 257 62 230
3 252 68 257
3 230 18 252
3 261 233 259
3 259 70 261
3 233 62 259
3 261 5 233
3 264 262 263
3 263 72 264
3 262 67 263
3 264 71 262
3 255 265 263
3 263 67 255
3 265 72 263
3 255 20 265
3 266 254 262
3 262 71 266
3 254 67 262
3 266 21 254
3 268 267 264
3 264 72 268
3 267 71 264
3 268 10 267
3 271 269 270
3 270 63 271
3 269 69 270
3 271 73 269
3 251 238 270
3 270 69 251
3 238 63 270
3 251 18 238
3 272 256 269
3 269 73 272
3 256 69 269
3 272 20 256
3 239 273 271
3 271 63 239
3 273 73 271
3 239 6 273
3 276 274 275
3 275 76 276
3 274 75 275
3 276 74 274
3 278 277 275
3 275 75 278
3 277 76 275
3 278 24 277
3 280 279 274
3 274 74 280
3 279 75 274
3 280 23 279
3 282 281 276
3 276 76 282
3 281 74 276
3 282 22 281
3 285 283 284
3 284 78 285
3 283 75 284
3 285 77 283
3 279 286 284
3 284 75 279
3 286 78 284
3 279 23 286
3 287 278 283
3 283 77 287
3 278 75 283
3 287 24 278
3 289 288 285
3 285 78 289
3 288 77 285
3 289 0 288
3 292 290 291
3 291 80 292
3 290 74 291
3 292 79 290
3 281 293 291
3 291 74 281
3 293 80 291
3 281 22 293
3 294 280 290
3 290 79 294
3 280 74 290
3 294 23 280
3 296 295 292
3 292 80 296
3 295 79 292
3 296 4 295
3 299 297 298
3 298 82 299
3 297 76 298
3 299 81 297
3 277 300 298
3 298 76 277
3 300 82 298
3 277 24 300
3 301 282 297
3 297 81 301
3 282 76 297
3 301 22 282
3 303 302 299
3 299 82 303
3 302 81 299
3 303 3 302
3 306 304 305
3 305 85 306
3 304 84 305
3 306 83 304
3 308 307 305
3 305 84 308
3 307 85 305
3 308 26 307
3 310 309 304
3 304 83 310
3 309 84 304
3 310 24 309
3 312 311 306
3 306 85 312
3 311 83 306
3 312 25 311
3 315 313 314
3 314 77 315
3 313 84 314
3 315 86 313
3 309 287 314
3 314 84 309
3 287 77 314
3 309 24 287
3 316 308 313
3 313 86 316
3 308 84 313
3 316 26 308
3 288 317 315
3 315 77 288
3 317 86 315
3 288 0 317
3 320 318 319
3 319 87 320
3 318 83 319
3 320 82 318
3 311 321 319
3 319 83 311
3 321 87 319
3 311 25 321
3 300 310 318
3 318 82 300
3 310 83 318
3 300 24 310
3 322 303 320
3 320 87 322
3 303 82 320
3 322 3 303
3 325 323 324
3 324 89 325
3 323 85 324
3 325 88 323
3 307 326 324
3 324 85 307
3 326 89 324
3 307 26 326
3 327 312 323
3 323 88 327
3 312 85 323
3 327 25 312
3 329 328 325
3 325 89 329
3 328 88 325
3 329 5 328
3 332 330 331
3 331 92 332
3 330 91 331
3 332 90 330
3 334 333 331
3 331 91 334
3 333 92 331
3 334 29 333
3 336 335 330
3 330 90 336
3 335 91 330
3 336 28 335
3 338 337 332
3 332 92 338
3 337 90 332
3 338 27 337
3 341 339 340
3 340 94 341
3 339 91 340
3 341 93 339
3 335 342 340
3 340 91 335
3 342 94 340
3 335 28 342
3 343 334 339
3 339 93 343
3 334 91 339
3 343 29 334
3 345 344 341
3 341 94 345
3 344 93 341
3 345 2 344
3 348 346 347
3 347 96 348
3 346 90 347
3 348 95 346
3 337 349 347
3 347 90 337
3 349 96 347
3 337 27 349
3 350 336 346
3 346 95 350
3 336 90 346
3 350 28 336
3 352 351 348
3 348 96 352
3 351 95 348
3 352 7 351
3 355 353 354
3 354 98 355
3 353 92 354
3 355 97 353
3 333 356 354
3 354 92 333
3 356 98 354
3 333 29 356
3 357 338 353
3 353 97 357
3 338 92 353
3 357 27 338
3 359 358 355
3 355 98 359
3 358 97 355
3 359 1 358
3 362 360 361
3 361 101 362
3 360 100 361
3 362 99 360
3 364 363 361
3 361 100 364
3 363 101 361
3 364 31 363
3 366 365 360
3 360 99 366
3 365 100 360
3 366 29 365
3 368 367 362
3 362 101 368
3 367 99 362
3 368 30 367
3 371 369 370
3 370 93 371
3 369 100 370
3 371 102 369
3 365 343 370
3 370 100 365
3 343 93 370
3 365 29 343
3 372 364 369
3 369 102 372
3 364 100 369
3 372 31 364
3 344 373 371
3 371 93 344
3 373 102 371
3 344 2 373
3 376 374 375
3 375 103 376
3 374 99 375
3 376 98 374
3 367 377 375
3 375 99 367
3 377 103 375
3 367 30 377
3 356 366 374
3 374 98 356
3 366 99 374
3 356 29 366
3 378 359 376
3 376 103 378
3 359 98 376
3 378 1 359
3 381 379 380
3 380 105 381
3 379 101 380
3 381 104 379
3 363 382 380
3 380 101 363
3 382 105 380
3 363 31 382
3 383 368 379
3 379 104 383
3 368 101 379
3 383 30 368
3 385 384 381
3 381 105 385
3 384 104 381
3 385 6 384
3 388 386 387
3 387 108 388
3 386 107 387
3 388 106 386
3 390 389 387
3 387 107 390
3 389 108 387
3 390 34 389
3 392 391 386
3 386 106 392
3 391 107 386
3 392 33 391
3 394 393 388
3 388 108 394
3 393 106 388
3 394 32 393
3 397 395 396
3 396 110 397
3 395 107 396
3 397 109 395
3 391 398 396
3 396 107 391
3 398 110 396
3 391 33 398
3 399 390 395
3 395 109 399
3 390 107 395
3 399 34 390
3 401 400 397
3 397 110 401
3 400 109 397
3 401 8 400
3 404 402 403
3 403 112 404
3 402 106 403
3 404 111 402
3 393 405 403
3 403 106 393
3 405 112 403
3 393 32 405
3 406 392 402
3 402 111 406
3 392 106 402
3 406 33 392
3 408 407 404
3 404 112 408
3 407 111 404
3 408 0 407
3 411 409 410
3 410 114 411
3 409 108 410
3 411 113 409
3 389 412 410
3 410 108 389
3 412 114 410
3 389 34 412
3 413 394 409
3 409 113 413
3 394 108 409
3 413 32 394
3 415 414 411
3 411 114 415
3 414 113 411
3 415 11 414
3 418 416 417
3 417 117 418
3 416 116 417
3 418 115 416
3 420 419 417
3 417 116 420
3 419 117 417
3 420 36 419
3 422 421 416
3 416 115 422
3 421 116 416
3 422 34 421
3 424 423 418
3 418 117 424
3 423 115 418
3 424 35 423
3 427 425 426
3 426 109 427
3 425 116 426
3 427 118 425
3 421 399 426
3 426 116 421
3 399 109 426
3 421 34 399
3 428 420 425
3 425 118 428
3 420 116 425
3 428 36 420
3 400 429 427
3 427 109 400
3 429 118 427
3 400 8 429
3 432 430 431
3 431 119 432
3 430 115 431
3 432 114 430
3 423 433 431
3 431 115 423
3 433 119 431
3 423 35 433
3 412 422 430
3 430 114 412
3 422 115 430
3 412 34 422
3 434 415 432
3 432 119 434
3 415 114 432
3 434 11 415
3 437 435 436
3 436 121 437
3 435 117 436
3 437 120 435
3 419 438 436
3 436 117 419
3 438 121 436
3 419 36 438
3 439 424 435
3 435 120 439
3 424 117 435
3 439 35 424
3 441 440 437
3 437 121 441
3 440 120 437
3 441 1 440
3 444 442 443
3 443 124 444
3 442 123 443
3 444 122 442
3 446 445 443
3 443 123 446
3 445 124 443
3 446 39 445
3 448 447 442
3 442 122 448
3 447 123 442
3 448 38 447
3 450 449 444
3 444 124 450
3 449 122 444
3 450 37 449
3 453 451 452
3 452 126 453
3 451 123 452
3 453 125 451
3 447 454 452
3 452 123 447
3 454 126 452
3 447 38 454
3 455 446 451
3 451 125 455
3 446 123 451
3 455 39 446
3 457 456 453
3 453 126 457
3 456 125 453
3 457 9 456
3 460 458 459
3 459 128 460
3 458 122 459
3 460 127 458
3 449 461 459
3 459 122 449
3 461 128 459
3 449 37 461
3 462 448 458
3 458 127 462
3 448 122 458
3 462 38 448
3 464 463 460
3 460 128 464
3 463 127 460
3 464 10 463
3 467 465 466
3 466 130 467
3 465 124 466
3 467 129 465
3 445 468 466
3 466 124 445
3 468 130 466
3 445 39 468
3 469 450 465
3 465 129 469
3 450 124 465
3 469 37 450
3 471 470 467
3 467 130 471
3 470 129 467
3 471 3 470
3 474 472 473
3 473 133 474
3 472 132 473
3 474 131 472
3 476 475 473
3 473 132 476
3 475 133 473
3 476 38 475
3 478 477 472
3 472 131 478
3 477 132 472
3 478 41 477
3 480 479 474
3 474 133 480
3 479 131 474
3 480 40 479
3 483 481 482
3 482 134 483
3 481 132 482
3 483 126 481
3 477 484 482
3 482 132 477
3 484 134 482
3 477 41 484
3 454 476 481
3 481 126 454
3 476 132 481
3 454 38 476
3 485 457 483
3 483 134 485
3 457 126 483
3 485 9 457
3 488 486 487
3 487 136 488
3 486 131 487
3 488 135 486
3 479 489 487
3 487 131 479
3 489 136 487
3 479 40 489
3 490 478 486
3 486 135 490
3 478 131 486
3 490 41 478
3 492 491 488
3 488 136 492
3 491 135 488
3 492 2 491
3 495 493 494
3 494 127 495
3 493 133 494
3 495 137 493
3 475 462 494
3 494 133 475
3 462 127 494
3 475 38 462
3 496 480 493
3 493 137 496
3 480 133 493
3 496 40 480
3 463 497 495
3 495 127 463
3 497 137 495
3 463 10 497
3 500 498 499
3 499 140 500
3 498 139 499
3 500 138 498
3 502 501 499
3 499 139 502
3 501 140 499
3 502 33 501
3 504 503 498
3 498 138 504
3 503 139 498
3 504 13 503
3 506 505 500
3 500 140 506
3 505 138 500
3 506 23 505
3 509 507 508
3 508 47 509
3 507 139 508
3 509 110 507
3 503 182 508
3 508 139 503
3 182 47 508
3 503 13 182
3 398 502 507
3 507 110 398
3 502 139 507
3 398 33 502
3 183 401 509
3 509 47 183
3 401 110 509
3 183 8 401
3 512 510 511
3 511 79 512
3 510 138 511
3 512 46 510
3 505 294 511
3 511 138 505
3 294 79 511
3 505 23 294
3 174 504 510
3 510 46 174
3 504 138 510
3 174 13 504
3 295 177 512
3 512 79 295
3 177 46 512
3 295 4 177
3 515 513 514
3 514 111 515
3 513 140 514
3 515 78 513
3 501 406 514
3 514 140 501
3 406 111 514
3 501 33 406
3 286 506 513
3 513 78 286
3 506 140 513
3 286 23 506
3 407 289 515
3 515 111 407
3 289 78 515
3 407 0 289
3 518 516 517
3 517 143 518
3 516 142 517
3 518 141 516
3 520 519 517
3 517 142 520
3 519 143 517
3 520 19 519
3 522 521 516
3 516 141 522
3 521 142 516
3 522 32 521
3 524 523 518
3 518 143 524
3 523 141 518
3 524 26 523
3 527 525 526
3 526 113 527
3 525 142 526
3 527 66 525
3 521 413 526
3 526 142 521
3 413 113 526
3 521 32 413
3 244 520 525
3 525 66 244
3 520 142 525
3 244 19 520
3 414 247 527
3 527 113 414
3 247 66 527
3 414 11 247
3 530 528 529
3 529 86 530
3 528 141 529
3 530 112 528
3 523 316 529
3 529 141 523
3 316 86 529
3 523 26 316
3 405 522 528
3 528 112 405
3 522 141 528
3 405 32 522
3 317 408 530
3 530 86 317
3 408 112 530
3 317 0 408
3 533 531 532
3 532 61 533
3 531 143 532
3 533 89 531
3 519 231 532
3 532 143 519
3 231 61 532
3 519 19 231
3 326 524 531
3 531 89 326
3 524 143 531
3 326 26 524
3 232 329 533
3 533 61 232
3 329 89 533
3 232 5 329
3 536 534 535
3 535 146 536
3 534 145 535
3 536 144 534
3 538 537 535
3 535 145 538
3 537 146 535
3 538 22 537
3 540 539 534
3 534 144 540
3 539 145 534
3 540 16 539
3 542 541 536
3 536 146 542
3 541 144 536
3 542 39 541
3 545 543 544
3 544 54 545
3 543 145 544
3 545 80 543
3 539 204 544
3 544 145 539
3 204 54 544
3 539 16 204
3 293 538 543
3 543 80 293
3 538 145 543
3 293 22 538
3 205 296 545
3 545 54 205
3 296 80 545
3 205 4 296
3 548 546 547
3 547 125 548
3 546 144 547
3 548 57 546
3 541 455 547
3 547 144 541
3 455 125 547
3 541 39 455
3 214 540 546
3 546 57 214
3 540 144 546
3 214 16 540
3 456 217 548
3 548 125 456
3 217 57 548
3 456 9 217
3 551 549 550
3 550 81 551
3 549 146 550
3 551 130 549
3 537 301 550
3 550 146 537
3 301 81 550
3 537 22 301
3 468 542 549
3 549 130 468
3 542 146 549
3 468 39 542
3 302 471 551
3 551 81 302
3 471 130 551
3 302 3 471
3 554 552 553
3 553 149 554
3 552 148 553
3 554 147 552
3 556 555 553
3 553 148 556
3 555 149 553
3 556 21 555
3 558 557 552
3 552 147 558
3 557 148 552
3 558 25 557
3 560 559 554
3 554 149 560
3 559 147 554
3 560 37 559
3 563 561 562
3 562 88 563
3 561 148 562
3 563 70 561
3 557 327 562
3 562 148 557
3 327 88 562
3 557 25 327
3 260 556 561
3 561 70 260
3 556 148 561
3 260 21 556
3 328 261 563
3 563 88 328
3 261 70 563
3 328 5 261
3 566 564 565
3 565 129 566
3 564 147 565
3 566 87 564
3 559 469 565
3 565 147 559
3 469 129 565
3 559 37 469
3 321 558 564
3 564 87 321
3 558 147 564
3 321 25 558
3 470 322 566
3 566 129 470
3 322 87 566
3 470 3 322
3 569 567 568
3 568 71 569
3 567 149 568
3 569 128 567
3 555 266 568
3 568 149 555
3 266 71 568
3 555 21 266
3 461 560 567
3 567 128 461
3 560 149 567
3 461 37 560
3 267 464 569
3 569 71 267
3 464 128 569
3 267 10 464
3 572 570 571
3 571 152 572
3 570 151 571
3 572 150 570
3 574 573 571
3 571 151 574
3 573 152 571
3 574 27 573
3 576 575 570
3 570 150 576
3 575 151 570
3 576 12 575
3 578 577 572
3 572 152 578
3 577 150 572
3 578 36 577
3 581 579 580
3 580 49 581
3 579 151 580
3 581 96 579
3 575 189 580
3 580 151 575
3 189 49 580
3 575 12 189
3 349 574 579
3 579 96 349
3 574 151 579
3 349 27 574
3 190 352 581
3 581 49 190
3 352 96 581
3 190 7 352
3 584 582 583
3 583 118 584
3 582 150 583
3 584 48 582
3 577 428 583
3 583 150 577
3 428 118 583
3 577 36 428
3 181 576 582
3 582 48 181
3 576 150 582
3 181 12 576
3 429 184 584
3 584 118 429
3 184 48 584
3 429 8 184
3 587 585 586
3 586 97 587
3 585 152 586
3 587 121 585
3 573 357 586
3 586 152 573
3 357 97 586
3 573 27 357
3 438 578 585
3 585 121 438
3 578 152 585
3 438 36 578
3 358 441 587
3 587 97 358
3 441 121 587
3 358 1 441
3 590 588 589
3 589 155 590
3 588 154 589
3 590 153 588
3 592 591 589
3 589 154 592
3 591 155 589
3 592 17 591
3 594 593 588
3 588 153 594
3 593 154 588
3 594 30 593
3 596 595 590
3 590 155 596
3 595 153 590
3 596 35 595
3 599 597 598
3 598 104 599
3 597 154 598
3 599 64 597
3 593 383 598
3 598 154 593
3 383 104 598
3 593 30 383
3 237 592 597
3 597 64 237
3 592 154 597
3 237 17 592
3 384 240 599
3 599 104 384
3 240 64 599
3 384 6 240
3 602 600 601
3 601 120 602
3 600 153 601
3 602 103 600
3 595 439 601
3 601 153 595
3 439 120 601
3 595 35 439
3 377 594 600
3 600 103 377
3 594 153 600
3 377 30 594
3 440 378 602
3 602 120 440
3 378 103 602
3 440 1 378
3 605 603 604
3 604 65 605
3 603 155 604
3 605 119 603
3 591 245 604
3 604 155 591
3 245 65 604
3 591 17 245
3 433 596 603
3 603 119 433
3 596 155 603
3 433 35 596
3 246 434 605
3 605 65 246
3 434 119 605
3 246 11 434
3 608 606 607
3 607 158 608
3 606 157 607
3 608 156 606
3 610 609 607
3 607 157 610
3 609 158 607
3 610 15 609
3 612 611 606
3 606 156 612
3 611 157 606
3 612 28 611
3 614 613 608
3 608 158 614
3 613 156 608
3 614 41 613
3 617 615 616
3 616 95 617
3 615 157 616
3 617 55 615
3 611 350 616
3 616 157 611
3 350 95 616
3 611 28 350
3 209 610 615
3 615 55 209
3 610 157 615
3 209 15 610
3 351 210 617
3 617 95 351
3 210 55 617
3 351 7 210
3 620 618 619
3 619 135 620
3 618 156 619
3 620 94 618
3 613 490 619
3 619 156 613
3 490 135 619
3 613 41 490
3 342 612 618
3 618 94 342
3 612 156 618
3 342 28 612
3 491 345 620
3 620 135 491
3 345 94 620
3 491 2 345
3 623 621 622
3 622 56 623
3 621 158 622
3 623 134 621
3 609 215 622
3 622 158 609
3 215 56 622
3 609 15 215
3 484 614 621
3 621 134 484
3 614 158 621
3 484 41 614
3 216 485 623
3 623 56 216
3 485 134 623
3 216 9 485
3 626 624 625
3 625 161 626
3 624 160 625
3 626 159 624
3 628 627 625
3 625 160 628
3 627 161 625
3 628 31 627
3 630 629 624
3 624 159 630
3 629 160 624
3 630 20 629
3 632 631 626
3 626 161 632
3 631 159 626
3 632 40 631
3 635 633 634
3 634 73 635
3 633 160 634
3 635 105 633
3 629 272 634
3 634 160 629
3 272 73 634
3 629 20 272
3 382 628 633
3 633 105 382
3 628 160 633
3 382 31 628
3 273 385 635
3 635 73 273
3 385 105 635
3 273 6 385
3 638 636 637
3 637 137 638
3 636 159 637
3 638 72 636
3 631 496 637
3 637 159 631
3 496 137 637
3 631 40 496
3 265 630 636
3 636 72 265
3 630 159 636
3 265 20 630
3 497 268 638
3 638 137 497
3 268 72 638
3 497 10 268
3 641 639 640
3 640 102 641
3 639 161 640
3 641 136 639
3 627 372 640
3 640 161 627
3 372 102 640
3 627 31 372
3 489 632 639
3 639 136 489
3 632 161 639
3 489 40 632
3 373 492 641
3 641 102 373
3 492 136 641
3 373 2 492
