# Supplementary material for: Subcortical shape biomarkers reveal limbic and basal ganglia damage in anti-LGI1 encephalitis
Source: Front Immunol. 2025 Jul 4;16:1623577. doi: 10.3389/fimmu.2025.1623577 (PMC12270846; doi:10.3389/fimmu.2025.1623577)
Supplement: Supplementary file 1 [file DataSheet1.zip › raw data/wmN05-BrStem_first.vtk]

# vtk DataFile Version 3.0
this file was written using fslvtkio
ASCII
DATASET POLYDATA
POINTS 642 float
106.014 104.496 41.8765
74.0296 103.609 40.8476
78.3025 85.6689 35.5836
101.297 86.0941 37.278
101.487 94.8484 65.9129
98.4006 89.08 17.1088
82.832 88.3049 13.8744
79.1274 94.772 64.8391
89.6215 109.208 54.0027
90.0196 81.2962 48.59
90.2149 75.5191 23.3382
89.7232 107.549 31.4134
83.3204 101.88 64.3967
96.0451 101.708 64.134
89.4571 95.1964 72.45
85.0459 87.8038 59.5621
95.4884 87.4767 60.141
86.5314 97.2217 23.0107
90.9007 86.9831 7.2259
94.5582 98.1214 24.1476
85.3993 79.8605 12.5397
96.8494 78.8311 13.6507
101.1 91.7398 51.6282
105.682 101.877 57.1495
104.395 96.7924 40.1625
100.541 86.4891 26.2055
102.542 98.8684 30.0819
74.0939 101.794 56.6248
79.2362 91.7618 50.4528
76.2194 96.3022 38.726
79.026 97.412 28.6257
79.65 85.396 23.041
99.223 109.653 36.0022
101.097 111.596 51.7639
89.0905 113.782 43.8961
80.2299 108.707 35.5037
78.5191 110.968 52.2004
96.9032 79.23 29.4916
89.5823 79.0531 39.837
96.9489 80.6592 43.1074
82.6881 78.9349 27.5903
83.0868 81.5505 43.5339
89.73 102.046 63.5396
94.0182 101.04 72.1296
84.8898 100.921 72.8898
97.5681 93.9751 72.7351
102.028 100.89 68.9791
92.9767 103.149 55.6697
86.7313 103.091 55.9477
77.2985 100.867 68.5562
82.3115 93.858 71.8459
86.5795 88.9866 68.0173
93.5092 89.3994 68.2367
90.1872 87.5672 60.5235
98.9597 89.8798 64.3351
81.4391 89.9393 63.4424
87.6532 84.7268 53.7679
92.7611 84.9401 53.9699
88.5962 91.6923 14.0286
92.9377 92.1242 15.2631
90.5954 96.8358 23.2703
96.2616 93.1146 19.0555
94.9092 87.361 10.9537
86.2291 86.9886 8.14139
84.8666 92.6462 16.5664
87.4764 103.836 26.5977
92.751 104.023 27.3024
90.9105 80.3739 12.5557
94.2097 83.0566 7.9416
88.2324 83.065 6.26971
97.6918 83.7709 13.3243
93.5517 76.1291 17.7785
87.9218 75.9851 16.9424
83.3715 83.2654 10.1695
103.808 97.2942 54.6961
105.684 98.7243 47.6524
101.734 94.4808 46.1273
108.295 99.6076 40.048
106.361 103.03 48.6296
104.913 99.1201 63.2617
101.328 93.8032 58.9892
100.735 89.2631 43.9993
100.728 91.9796 38.3386
101.144 92.82 33.4029
105.463 97.3659 34.8895
99.4448 93.0234 28.7067
104.961 102.128 35.6997
101.326 86.343 31.5433
99.6951 87.3439 21.1581
98.2352 93.8007 24.6733
76.6424 97.3209 54.1008
77.9887 94.2785 45.019
74.7182 98.5602 47.0752
79.1342 91.2955 37.0513
79.0948 88.8962 42.9169
79.5229 93.7808 57.856
75.9584 98.7773 62.2117
73.4328 102.409 47.6523
71.8225 98.7842 39.2552
76.0684 96.6187 33.5203
79.9302 91.0856 31.2283
81.0949 91.4088 25.6378
78.2641 85.5736 29.3932
75.1246 101.045 34.3385
81.6274 92.5815 20.7102
80.8465 86.3133 17.5141
100.842 112.99 44.086
95.5892 114.568 47.821
94.7644 113.151 40.0821
89.152 113.792 50.1252
95.4663 111.154 54.1937
104.828 109.109 46.6844
103.394 107.69 38.9377
94.4717 109.353 33.14
89.1222 111.289 37.0882
83.7432 112.853 39.856
82.9608 114.607 47.8975
78.4887 112.013 43.8744
83.9012 111.045 54.2199
84.8377 109.074 32.5225
76.557 106.642 38.2272
75.0525 108.441 46.5067
94.248 77.4216 35.7458
95.2265 73.1744 41.9086
99.079 76.4668 37.9402
94.1681 79.8352 46.6091
89.536 75.5629 44.4414
89.9692 78.247 31.7644
94.0113 77.0333 25.7807
100.399 81.2371 33.2568
99.8789 82.8474 40.7504
82.7532 79.5692 37.3969
84.2659 74.1658 41.7092
86.1155 79.6048 35.367
85.8141 80.4647 46.6938
79.801 83.2765 40.1624
79.0397 80.9364 31.8236
86.3791 77.4346 24.2228
100.991 101.808 60.9661
97.6733 103.745 54.0506
103.617 105.906 52.7126
101.299 104.477 32.5521
97.2648 105.125 29.4026
98.4615 99.3455 26.5656
96.5737 84.5297 51.0612
99.111 89.143 56.3375
99.6459 86.0842 47.705
100.447 81.3195 26.5111
99.1534 81.8329 19.1346
98.1735 77.2192 21.0438
81.9502 103.598 54.1515
78.4205 102.15 61.0061
75.9384 105.845 53.0085
78.8175 103.504 31.4214
82.9465 97.6514 25.3436
82.9637 104.428 28.2876
80.5312 86.4281 47.2889
81.1607 89.0898 55.5139
83.5727 84.7455 51.3797
83.0595 76.9611 18.8156
80.9096 81.1668 16.0399
79.6248 80.9408 24.4855
91.3587 101.703 68.0889
89.4635 101.169 71.4063
87.6402 101.629 68.4216
87.3097 98.4893 73.7356
91.5589 98.4384 73.1755
95.1176 101.665 68.0324
92.8908 102.073 63.5148
86.5065 102.145 63.8123
84.0192 101.714 68.7946
95.968 98.0847 73.7457
97.9516 100.814 71.3008
99.1413 98.3508 72.536
98.9319 101.666 67.4413
93.7102 95.2694 73.1963
99.8115 94.8095 70.2544
101.581 97.4212 69.5179
91.3619 102.11 59.5217
88.1655 102.09 59.6913
89.8199 103.021 55.7304
85.1931 102.092 60.0353
94.2238 102.058 59.769
91.4153 106.184 54.5553
88.1096 106.219 54.7326
81.2076 100.355 71.9461
83.4745 97.4182 73.9044
80.2595 97.8125 72.0612
85.8877 94.3956 73.3688
80.4561 101.92 68.0866
78.3246 97.4233 68.6879
80.1423 94.9725 69.2987
90.0706 89.8013 68.1454
91.8208 86.9212 64.7767
88.4143 86.917 64.71
93.0229 87.1385 60.73
94.9267 86.7727 65.0263
91.9143 92.4256 71.3653
87.9185 91.5408 71.5006
85.2268 86.7601 64.3038
87.3027 87.4447 60.2693
96.7099 88.959 67.0585
95.4107 91.478 71.3772
98.4244 91.786 68.7305
97.5022 87.7396 62.5311
100.333 92.4588 65.5028
84.4968 91.1442 70.6896
83.4256 88.9847 66.6191
81.8198 92.0114 67.8196
82.9722 87.9794 61.9
80.2202 92.5208 64.4601
88.7518 86.5747 57.4414
91.6567 87.2212 57.4055
90.1646 85.1813 54.2841
93.9087 86.7191 56.9546
86.4135 86.2606 56.7371
88.9663 83.3122 51.1464
91.3557 83.4504 51.2641
90.7621 91.87 14.6201
91.8366 94.5332 19.1512
89.3972 94.2592 18.8529
92.3057 97.6235 23.5863
93.4131 95.3456 20.6944
91.7793 89.3619 11.3574
89.7972 89.1923 10.4281
87.8195 94.6121 19.1281
88.6484 97.0172 22.6797
94.5805 92.9378 16.6482
93.8552 89.4973 12.3928
95.6427 90.3522 14.7021
92.8829 87.4449 8.66297
95.1553 95.2181 21.5314
97.3021 90.9713 17.4653
96.5816 88.3209 14.0402
87.7878 88.949 10.3747
86.8778 92.2129 14.7874
85.9334 89.6872 12.2075
85.9837 94.6987 19.4097
88.6275 87.0726 7.0944
84.6776 87.8695 11.4129
84.0403 90.5523 14.6915
89.0916 100.137 25.0699
91.3969 100.586 25.3968
90.0539 103.258 26.9606
93.9766 101.363 25.8436
86.7058 100.693 25.0078
88.5723 105.852 29.2047
91.3132 106.007 29.3049
92.9381 81.4668 9.53146
91.4686 83.4201 6.17226
90.2673 81.7309 8.94681
89.4378 85.2699 5.1513
92.8223 85.5609 6.54416
95.5354 81.1125 10.8085
93.7503 79.9335 12.8707
88.3223 80.7241 11.9401
87.1847 81.8947 9.40483
94.6078 84.8086 8.80617
96.0939 82.9825 10.2687
96.6223 85.8008 11.8777
97.4727 81.4577 12.9558
98.1291 86.4823 15.092
92.3188 77.5939 14.7233
89.5352 77.8673 14.1285
90.7825 75.6876 16.3745
86.9051 78.0343 14.254
94.989 77.4037 15.4905
91.9906 75.1542 19.9136
89.2706 75.2824 19.6612
85.3449 83.0185 7.6223
86.8477 84.8551 6.12106
84.4188 85.4842 8.88465
84.1193 81.3253 10.6128
82.7549 85.78 11.8656
104.328 97.9451 51.0492
103.551 96.9034 47.1136
102.73 95.9281 50.1669
103.11 95.8839 43.4365
105.149 97.455 44.0497
105.327 100.234 52.213
105.439 99.3907 55.9506
102.066 95.0083 53.3072
101.442 93.4312 49.4675
107.252 98.9968 43.6268
106.365 100.716 47.8623
107.45 101.161 44.0033
105.559 102.35 52.7368
106.774 97.7174 40.7882
107.234 102.053 41.1579
106.712 103.593 45.1463
104.433 98.0775 58.5404
102.06 95.8622 57.0148
102.713 97.0227 61.4893
101.158 92.9109 55.1393
106.238 100.175 60.1074
102.909 97.3409 65.7883
101.581 94.5848 62.5525
101.21 92.0735 45.246
101.433 93.599 41.9264
100.727 90.7549 41.2956
102.356 94.7169 39.5629
100.956 90.4974 47.7465
100.699 87.8884 40.4393
100.363 89.0625 37.6467
103.122 95.867 34.1875
102.237 95.9722 31.813
100.271 92.7362 30.8265
101.316 96.114 29.7559
104.186 97.7934 32.0843
105.445 97.0894 37.6562
102.91 95.1432 36.6215
100.024 89.5974 30.0563
99.3033 89.4849 27.5098
106.125 99.607 34.5075
107.817 98.0687 37.2034
107.526 101.07 37.5769
104.076 100.684 32.8389
105.97 103.303 38.5877
100.861 92.5882 35.8983
100.42 89.2203 32.1121
100.656 88.9023 34.7655
100.89 86.6894 28.9764
101.453 86.1677 34.4824
99.3525 90.0913 25.2629
99.0254 93.7947 26.9905
99.6255 90.9351 22.8802
100.242 96.4019 27.6649
99.6533 86.7979 23.7968
99.3756 88.397 19.1585
98.7814 91.5635 20.6873
77.3708 95.6804 49.268
76.4944 96.7366 46.235
76.1465 97.9542 50.4801
75.1283 97.3908 43.0901
76.9707 95.5265 42.2465
78.7639 93.3552 48.3574
78.2459 95.0337 52.6376
75.0178 99.3889 55.4339
75.0191 100.117 51.6321
78.3602 93.1296 40.7129
78.9323 91.9666 43.9644
79.1886 90.2341 40.0983
79.2015 90.4177 46.544
77.8228 94.2123 38.319
79.1852 88.6004 36.4526
78.7083 87.4993 39.0861
78.5013 95.7939 56.5159
76.2128 97.8519 57.9048
77.9384 96.8031 60.8987
74.1032 99.8975 59.6923
79.22 92.8861 53.9956
79.1837 94.5418 61.4244
77.6303 97.0783 65.0336
73.4954 100.152 46.9903
72.8185 98.4683 42.8497
71.8689 100.574 43.2755
73.97 97.2719 39.4927
74.4868 101.942 51.6218
73.1718 103.008 43.9581
72.516 101.382 39.9004
78.7853 94.2617 32.4379
80.808 91.1944 28.6447
79.6304 94.0922 29.9547
80.4889 88.4228 24.2796
80.1992 88.1366 27.2316
78.2037 94.1992 35.1488
75.826 96.3411 35.8753
77.4899 96.5938 30.8877
80.2483 94.6497 27.7748
79.4535 88.0698 30.1168
79.3486 91.5138 34.341
79.1713 88.159 33.2069
78.7464 85.5658 26.2489
78.0089 85.6928 32.7456
73.4114 97.7335 36.1822
74.7446 98.7041 33.237
72.8893 100.174 36.3655
76.9032 99.5002 31.3445
74.2251 102.337 37.6235
80.8315 92.106 23.2792
80.2137 88.8792 21.3122
80.7233 89.7108 18.7834
80.3695 85.8617 20.383
81.6617 94.7532 25.579
81.892 90.7521 16.8745
81.5396 87.3906 15.4159
98.4395 114.367 45.7993
95.4015 114.231 43.7613
98.047 113.404 41.6881
92.2326 113.492 42.7371
92.6479 114.202 46.1474
98.3674 114.08 49.8676
100.927 113.449 48.3089
99.8015 111.451 40.1421
97.3161 111.786 38.3423
92.629 114.081 49.5644
95.5057 113.834 51.7215
92.5961 112.782 52.5379
98.3211 111.756 52.8968
89.2595 114.171 47.0652
89.2786 112.089 52.6644
92.3851 110.113 54.3339
102.929 111.515 45.8151
102.327 110.551 41.7832
104.13 108.805 42.9548
101.408 109.226 38.1039
103.245 111.046 49.4751
105.768 106.66 43.8765
104.96 106.055 40.0225
94.5958 111.33 36.6641
91.9069 112.222 39.0102
91.841 110.593 35.3614
89.238 112.904 40.4838
96.8718 109.702 34.6184
92.0786 108.636 31.9253
89.3751 109.568 33.8888
83.3204 114.069 43.8502
80.5117 113.699 45.7122
81.0175 112.815 41.6218
78.3674 112.469 48.1698
80.4958 113.45 49.8192
85.9051 114.406 45.9381
86.1447 113.717 42.3524
81.5027 111.062 37.9928
79.2866 110.775 40.0223
83.1836 113.732 51.4486
85.9976 114.435 49.2076
86.2712 113.182 52.4451
81.1497 111.488 53.1592
86.8945 110.272 54.5147
86.5897 112.62 38.7482
84.1254 110.961 36.442
86.7617 110.519 35.2532
82.3819 109.332 33.8355
87.2757 108.369 31.8023
77.2692 109.504 41.3723
76.6687 110.547 45.6068
75.5884 107.882 42.4584
76.5701 110.292 49.6219
78.1981 108.286 37.3468
75.1402 105.068 39.1907
74.4337 105.821 43.3123
94.8189 74.3415 38.5569
98.8049 72.5227 39.6048
96.6594 76.4462 37.0427
98.7222 76.6139 40.8613
97.5798 75.0206 42.3987
92.8401 76.1454 40.5843
92.7514 78.0008 38.0977
95.5579 78.2571 32.8885
97.5089 78.6521 34.6744
95.3237 76.1543 44.3685
92.7313 75.1877 43.5007
92.559 76.9629 46.1945
89.8193 76.6538 41.8331
95.847 79.564 44.5054
91.907 80.5421 47.9174
89.7031 77.7304 46.9552
92.1061 78.2952 33.6621
93.6124 77.8957 31.1648
91.9524 77.3645 28.8603
95.3752 78.1343 27.9558
90.1757 79.304 36.4122
90.036 77.0977 26.9678
92.5786 75.8131 24.1185
98.577 79.922 36.2302
98.407 79.8798 39.2502
99.6861 81.947 37.5328
98.1031 81.4044 41.9365
98.3112 80.0343 32.0285
101.293 83.2903 35.2161
100.926 84.4173 38.8718
82.5465 76.365 39.2234
85.2658 76.4353 38.5346
84.8998 79.5977 36.2617
86.9692 79.2515 38.1922
86.9734 76.2458 40.3662
83.0146 77.1027 42.3164
82.5049 79.4652 40.6936
83.087 80.2613 33.0378
84.6498 79.6983 30.6727
86.874 75.1451 43.2326
84.7124 76.882 44.2519
87.106 77.2455 46.0587
84.2933 80.785 44.9165
87.9883 80.6806 47.9759
81.8894 81.7076 38.6905
81.4949 81.1705 34.7656
79.6127 82.2188 36.5845
80.9826 79.846 30.1886
81.6678 82.5515 42.0004
78.4417 84.5358 37.9935
78.1901 82.7818 33.8815
86.4648 79.0741 29.5972
87.9035 79.3945 33.9972
88.3826 78.435 28.4171
84.6862 78.258 25.8482
88.0923 76.3564 23.6136
99.0431 102.699 57.6894
100.343 104.945 53.5569
101.423 102.995 56.0344
102.983 108.932 52.2675
99.7109 108.4 53.5375
96.4424 102.091 58.7823
98.4009 101.771 62.756
103.351 102.233 58.8489
104.128 103.359 54.3784
97.0735 108.171 54.2327
95.2532 103.241 54.4325
94.1084 107.451 54.9013
101.119 101.862 64.327
105.029 101.952 62.0175
104.415 100.157 66.2549
105.678 104.782 50.6856
105.072 108.042 49.7525
106.139 105.989 46.9225
99.4127 105.097 30.8313
98.0197 102.301 27.6336
100.215 102.246 29.3178
96.3239 98.6325 25.028
95.9964 102.041 26.5511
98.3053 107.515 32.7017
100.417 107.187 34.471
101.922 101.605 31.1993
100.599 99.259 28.2044
95.1571 104.61 28.1957
96.1082 107.345 31.3615
93.7647 106.711 30.1184
102.292 106.448 35.7163
103.159 103.427 34.0057
104.272 104.926 36.8982
98.459 96.5105 25.8736
96.6278 95.9569 23.6775
97.3462 93.3399 21.8517
97.804 86.8438 53.9928
99.3465 87.6162 51.942
98.2116 85.159 49.5312
100.318 88.9232 49.8614
100.358 90.1505 53.9296
97.3772 88.1717 58.2063
95.9375 86.6689 55.7234
96.7137 82.6293 46.7756
98.5365 83.25 45.6726
100.114 91.2622 57.7924
98.7655 89.584 60.5739
100.456 91.8849 61.8861
94.7579 84.614 52.9428
95.1191 82.4122 48.3077
93.299 82.6637 50.0433
99.731 84.2147 43.9828
100.499 87.5197 45.9698
100.697 85.9166 42.2396
99.8516 81.3044 22.6228
99.0592 79.0866 19.1435
99.5315 79.1393 23.4167
97.7462 77.5415 16.8457
98.4216 80.0533 15.8444
100.029 83.9748 22.7677
100.976 83.687 25.9049
99.2644 79.7226 27.8239
97.8288 77.8768 25.3298
98.4234 82.5215 15.8794
99.2316 84.3551 19.7794
98.8791 85.4808 17.2057
101.84 83.7062 28.9158
100.68 80.8405 29.7595
102.055 83.3504 32.1957
96.5182 76.8363 23.4841
96.1272 76.5029 18.5804
94.2647 76.0561 21.5787
80.4649 102.771 57.9342
77.8618 103.236 56.1313
79.3434 104.884 53.8551
75.4133 103.227 54.1099
75.8556 102.555 59.1084
80.7538 101.786 63.2871
82.8431 102.34 59.3121
80.037 108.017 53.6573
76.6715 108.543 52.3307
74.7676 101.765 61.8889
78.1462 102.088 64.543
75.7925 99.5428 65.5323
84.4246 103.118 54.8209
82.5808 107.892 54.2559
85.4805 107.32 54.7424
74.8435 107.361 49.4529
74.5443 104.413 50.3201
73.8946 105.16 46.3059
80.4669 100.939 28.0398
82.7104 100.984 26.5141
80.9452 103.936 29.6332
84.7649 101.219 25.6728
84.8154 97.409 23.8728
80.81 97.7136 26.7165
78.5311 100.447 29.817
79.4195 106.259 33.2839
81.6302 106.798 31.709
84.2728 95.0265 21.1755
82.8726 94.9476 23.5817
83.196 92.7259 18.7327
76.9308 102.405 32.7784
77.6318 105.388 34.7742
75.8723 103.846 36.0282
83.8275 106.723 30.5648
85.2312 104.069 27.2117
86.1991 106.453 29.3919
80.9194 87.804 51.4164
82.4347 86.8965 53.7105
81.7251 85.3164 49.4644
84.4315 86.446 55.5296
83.0675 88.2236 57.5916
79.8289 90.2062 53.0919
79.8764 89.1072 49.1226
81.5089 83.8762 45.6428
83.1066 83.2934 47.3479
81.7325 89.7135 59.6404
80.3159 91.2423 56.8309
80.3503 91.9915 60.8667
79.4988 87.6484 45.2993
80.0786 84.5808 43.5629
78.9586 86.0096 41.5412
84.8432 82.8704 48.5758
85.6156 84.6335 52.7764
86.799 82.7983 49.9633
81.7923 78.7997 16.9169
80.4193 80.6866 20.066
81.1138 78.7165 21.0882
79.2567 82.8988 23.1877
80.1749 83.0239 19.5916
82.6848 79.8088 13.5586
83.9472 77.7667 15.0889
82.5279 77.8035 23.216
80.7757 79.2908 25.7025
80.8277 83.6271 16.6402
82.5645 81.9061 12.82
81.7692 84.4287 13.5612
85.421 76.5898 16.42
84.3462 76.6722 21.3622
86.9717 76.1501 20.1652
79.0506 80.5699 28.1311
78.3736 83.1434 26.8746
77.6692 83.0038 30.5515
POLYGONS 1280  5120
3 164 162 163
3 163 44 164
3 162 43 163
3 164 42 162
3 166 165 163
3 163 43 166
3 165 44 163
3 166 14 165
3 168 167 162
3 162 42 168
3 167 43 162
3 168 13 167
3 170 169 164
3 164 44 170
3 169 42 164
3 170 12 169
3 173 171 172
3 172 46 173
3 171 43 172
3 173 45 171
3 167 174 172
3 172 43 167
3 174 46 172
3 167 13 174
3 175 166 171
3 171 45 175
3 166 43 171
3 175 14 166
3 177 176 173
3 173 46 177
3 176 45 173
3 177 4 176
3 180 178 179
3 179 48 180
3 178 42 179
3 180 47 178
3 169 181 179
3 179 42 169
3 181 48 179
3 169 12 181
3 182 168 178
3 178 47 182
3 168 42 178
3 182 13 168
3 184 183 180
3 180 48 184
3 183 47 180
3 184 8 183
3 187 185 186
3 186 50 187
3 185 44 186
3 187 49 185
3 165 188 186
3 186 44 165
3 188 50 186
3 165 14 188
3 189 170 185
3 185 49 189
3 170 44 185
3 189 12 170
3 191 190 187
3 187 50 191
3 190 49 187
3 191 7 190
3 194 192 193
3 193 53 194
3 192 52 193
3 194 51 192
3 196 195 193
3 193 52 196
3 195 53 193
3 196 16 195
3 198 197 192
3 192 51 198
3 197 52 192
3 198 14 197
3 200 199 194
3 194 53 200
3 199 51 194
3 200 15 199
3 203 201 202
3 202 45 203
3 201 52 202
3 203 54 201
3 197 175 202
3 202 52 197
3 175 45 202
3 197 14 175
3 204 196 201
3 201 54 204
3 196 52 201
3 204 16 196
3 176 205 203
3 203 45 176
3 205 54 203
3 176 4 205
3 208 206 207
3 207 55 208
3 206 51 207
3 208 50 206
3 199 209 207
3 207 51 199
3 209 55 207
3 199 15 209
3 188 198 206
3 206 50 188
3 198 51 206
3 188 14 198
3 210 191 208
3 208 55 210
3 191 50 208
3 210 7 191
3 213 211 212
3 212 57 213
3 211 53 212
3 213 56 211
3 195 214 212
3 212 53 195
3 214 57 212
3 195 16 214
3 215 200 211
3 211 56 215
3 200 53 211
3 215 15 200
3 217 216 213
3 213 57 217
3 216 56 213
3 217 9 216
3 220 218 219
3 219 60 220
3 218 59 219
3 220 58 218
3 222 221 219
3 219 59 222
3 221 60 219
3 222 19 221
3 224 223 218
3 218 58 224
3 223 59 218
3 224 18 223
3 226 225 220
3 220 60 226
3 225 58 220
3 226 17 225
3 229 227 228
3 228 62 229
3 227 59 228
3 229 61 227
3 223 230 228
3 228 59 223
3 230 62 228
3 223 18 230
3 231 222 227
3 227 61 231
3 222 59 227
3 231 19 222
3 233 232 229
3 229 62 233
3 232 61 229
3 233 5 232
3 236 234 235
3 235 64 236
3 234 58 235
3 236 63 234
3 225 237 235
3 235 58 225
3 237 64 235
3 225 17 237
3 238 224 234
3 234 63 238
3 224 58 234
3 238 18 224
3 240 239 236
3 236 64 240
3 239 63 236
3 240 6 239
3 243 241 242
3 242 66 243
3 241 60 242
3 243 65 241
3 221 244 242
3 242 60 221
3 244 66 242
3 221 19 244
3 245 226 241
3 241 65 245
3 226 60 241
3 245 17 226
3 247 246 243
3 243 66 247
3 246 65 243
3 247 11 246
3 250 248 249
3 249 69 250
3 248 68 249
3 250 67 248
3 252 251 249
3 249 68 252
3 251 69 249
3 252 18 251
3 254 253 248
3 248 67 254
3 253 68 248
3 254 21 253
3 256 255 250
3 250 69 256
3 255 67 250
3 256 20 255
3 259 257 258
3 258 70 259
3 257 68 258
3 259 62 257
3 253 260 258
3 258 68 253
3 260 70 258
3 253 21 260
3 230 252 257
3 257 62 230
3 252 68 257
3 230 18 252
3 261 233 259
3 259 70 261
3 233 62 259
3 261 5 233
3 264 262 263
3 263 72 264
3 262 67 263
3 264 71 262
3 255 265 263
3 263 67 255
3 265 72 263
3 255 20 265
3 266 254 262
3 262 71 266
3 254 67 262
3 266 21 254
3 268 267 264
3 264 72 268
3 267 71 264
3 268 10 267
3 271 269 270
3 270 63 271
3 269 69 270
3 271 73 269
3 251 238 270
3 270 69 251
3 238 63 270
3 251 18 238
3 272 256 269
3 269 73 272
3 256 69 269
3 272 20 256
3 239 273 271
3 271 63 239
3 273 73 271
3 239 6 273
3 276 274 275
3 275 76 276
3 274 75 275
3 276 74 274
3 278 277 275
3 275 75 278
3 277 76 275
3 278 24 277
3 280 279 274
3 274 74 280
3 279 75 274
3 280 23 279
3 282 281 276
3 276 76 282
3 281 74 276
3 282 22 281
3 285 283 284
3 284 78 285
3 283 75 284
3 285 77 283
3 279 286 284
3 284 75 279
3 286 78 284
3 279 23 286
3 287 278 283
3 283 77 287
3 278 75 283
3 287 24 278
3 289 288 285
3 285 78 289
3 288 77 285
3 289 0 288
3 292 290 291
3 291 80 292
3 290 74 291
3 292 79 290
3 281 293 291
3 291 74 281
3 293 80 291
3 281 22 293
3 294 280 290
3 290 79 294
3 280 74 290
3 294 23 280
3 296 295 292
3 292 80 296
3 295 79 292
3 296 4 295
3 299 297 298
3 298 82 299
3 297 76 298
3 299 81 297
3 277 300 298
3 298 76 277
3 300 82 298
3 277 24 300
3 301 282 297
3 297 81 301
3 282 76 297
3 301 22 282
3 303 302 299
3 299 82 303
3 302 81 299
3 303 3 302
3 306 304 305
3 305 85 306
3 304 84 305
3 306 83 304
3 308 307 305
3 305 84 308
3 307 85 305
3 308 26 307
3 310 309 304
3 304 83 310
3 309 84 304
3 310 24 309
3 312 311 306
3 306 85 312
3 311 83 306
3 312 25 311
3 315 313 314
3 314 77 315
3 313 84 314
3 315 86 313
3 309 287 314
3 314 84 309
3 287 77 314
3 309 24 287
3 316 308 313
3 313 86 316
3 308 84 313
3 316 26 308
3 288 317 315
3 315 77 288
3 317 86 315
3 288 0 317
3 320 318 319
3 319 87 320
3 318 83 319
3 320 82 318
3 311 321 319
3 319 83 311
3 321 87 319
3 311 25 321
3 300 310 318
3 318 82 300
3 310 83 318
3 300 24 310
3 322 303 320
3 320 87 322
3 303 82 320
3 322 3 303
3 325 323 324
3 324 89 325
3 323 85 324
3 325 88 323
3 307 326 324
3 324 85 307
3 326 89 324
3 307 26 326
3 327 312 323
3 323 88 327
3 312 85 323
3 327 25 312
3 329 328 325
3 325 89 329
3 328 88 325
3 329 5 328
3 332 330 331
3 331 92 332
3 330 91 331
3 332 90 330
3 334 333 331
3 331 91 334
3 333 92 331
3 334 29 333
3 336 335 330
3 330 90 336
3 335 91 330
3 336 28 335
3 338 337 332
3 332 92 338
3 337 90 332
3 338 27 337
3 341 339 340
3 340 94 341
3 339 91 340
3 341 93 339
3 335 342 340
3 340 91 335
3 342 94 340
3 335 28 342
3 343 334 339
3 339 93 343
3 334 91 339
3 343 29 334
3 345 344 341
3 341 94 345
3 344 93 341
3 345 2 344
3 348 346 347
3 347 96 348
3 346 90 347
3 348 95 346
3 337 349 347
3 347 90 337
3 349 96 347
3 337 27 349
3 350 336 346
3 346 95 350
3 336 90 346
3 350 28 336
3 352 351 348
3 348 96 352
3 351 95 348
3 352 7 351
3 355 353 354
3 354 98 355
3 353 92 354
3 355 97 353
3 333 356 354
3 354 92 333
3 356 98 354
3 333 29 356
3 357 338 353
3 353 97 357
3 338 92 353
3 357 27 338
3 359 358 355
3 355 98 359
3 358 97 355
3 359 1 358
3 362 360 361
3 361 101 362
3 360 100 361
3 362 99 360
3 364 363 361
3 361 100 364
3 363 101 361
3 364 31 363
3 366 365 360
3 360 99 366
3 365 100 360
3 366 29 365
3 368 367 362
3 362 101 368
3 367 99 362
3 368 30 367
3 371 369 370
3 370 93 371
3 369 100 370
3 371 102 369
3 365 343 370
3 370 100 365
3 343 93 370
3 365 29 343
3 372 364 369
3 369 102 372
3 364 100 369
3 372 31 364
3 344 373 371
3 371 93 344
3 373 102 371
3 344 2 373
3 376 374 375
3 375 103 376
3 374 99 375
3 376 98 374
3 367 377 375
3 375 99 367
3 377 103 375
3 367 30 377
3 356 366 374
3 374 98 356
3 366 99 374
3 356 29 366
3 378 359 376
3 376 103 378
3 359 98 376
3 378 1 359
3 381 379 380
3 380 105 381
3 379 101 380
3 381 104 379
3 363 382 380
3 380 101 363
3 382 105 380
3 363 31 382
3 383 368 379
3 379 104 383
3 368 101 379
3 383 30 368
3 385 384 381
3 381 105 385
3 384 104 381
3 385 6 384
3 388 386 387
3 387 108 388
3 386 107 387
3 388 106 386
3 390 389 387
3 387 107 390
3 389 108 387
3 390 34 389
3 392 391 386
3 386 106 392
3 391 107 386
3 392 33 391
3 394 393 388
3 388 108 394
3 393 106 388
3 394 32 393
3 397 395 396
3 396 110 397
3 395 107 396
3 397 109 395
3 391 398 396
3 396 107 391
3 398 110 396
3 391 33 398
3 399 390 395
3 395 109 399
3 390 107 395
3 399 34 390
3 401 400 397
3 397 110 401
3 400 109 397
3 401 8 400
3 404 402 403
3 403 112 404
3 402 106 403
3 404 111 402
3 393 405 403
3 403 106 393
3 405 112 403
3 393 32 405
3 406 392 402
3 402 111 406
3 392 106 402
3 406 33 392
3 408 407 404
3 404 112 408
3 407 111 404
3 408 0 407
3 411 409 410
3 410 114 411
3 409 108 410
3 411 113 409
3 389 412 410
3 410 108 389
3 412 114 410
3 389 34 412
3 413 394 409
3 409 113 413
3 394 108 409
3 413 32 394
3 415 414 411
3 411 114 415
3 414 113 411
3 415 11 414
3 418 416 417
3 417 117 418
3 416 116 417
3 418 115 416
3 420 419 417
3 417 116 420
3 419 117 417
3 420 36 419
3 422 421 416
3 416 115 422
3 421 116 416
3 422 34 421
3 424 423 418
3 418 117 424
3 423 115 418
3 424 35 423
3 427 425 426
3 426 109 427
3 425 116 426
3 427 118 425
3 421 399 426
3 426 116 421
3 399 109 426
3 421 34 399
3 428 420 425
3 425 118 428
3 420 116 425
3 428 36 420
3 400 429 427
3 427 109 400
3 429 118 427
3 400 8 429
3 432 430 431
3 431 119 432
3 430 115 431
3 432 114 430
3 423 433 431
3 431 115 423
3 433 119 431
3 423 35 433
3 412 422 430
3 430 114 412
3 422 115 430
3 412 34 422
3 434 415 432
3 432 119 434
3 415 114 432
3 434 11 415
3 437 435 436
3 436 121 437
3 435 117 436
3 437 120 435
3 419 438 436
3 436 117 419
3 438 121 436
3 419 36 438
3 439 424 435
3 435 120 439
3 424 117 435
3 439 35 424
3 441 440 437
3 437 121 441
3 440 120 437
3 441 1 440
3 444 442 443
3 443 124 444
3 442 123 443
3 444 122 442
3 446 445 443
3 443 123 446
3 445 124 443
3 446 39 445
3 448 447 442
3 442 122 448
3 447 123 442
3 448 38 447
3 450 449 444
3 444 124 450
3 449 122 444
3 450 37 449
3 453 451 452
3 452 126 453
3 451 123 452
3 453 125 451
3 447 454 452
3 452 123 447
3 454 126 452
3 447 38 454
3 455 446 451
3 451 125 455
3 446 123 451
3 455 39 446
3 457 456 453
3 453 126 457
3 456 125 453
3 457 9 456
3 460 458 459
3 459 128 460
3 458 122 459
3 460 127 458
3 449 461 459
3 459 122 449
3 461 128 459
3 449 37 461
3 462 448 458
3 458 127 462
3 448 122 458
3 462 38 448
3 464 463 460
3 460 128 464
3 463 127 460
3 464 10 463
3 467 465 466
3 466 130 467
3 465 124 466
3 467 129 465
3 445 468 466
3 466 124 445
3 468 130 466
3 445 39 468
3 469 450 465
3 465 129 469
3 450 124 465
3 469 37 450
3 471 470 467
3 467 130 471
3 470 129 467
3 471 3 470
3 474 472 473
3 473 133 474
3 472 132 473
3 474 131 472
3 476 475 473
3 473 132 476
3 475 133 473
3 476 38 475
3 478 477 472
3 472 131 478
3 477 132 472
3 478 41 477
3 480 479 474
3 474 133 480
3 479 131 474
3 480 40 479
3 483 481 482
3 482 134 483
3 481 132 482
3 483 126 481
3 477 484 482
3 482 132 477
3 484 134 482
3 477 41 484
3 454 476 481
3 481 126 454
3 476 132 481
3 454 38 476
3 485 457 483
3 483 134 485
3 457 126 483
3 485 9 457
3 488 486 487
3 487 136 488
3 486 131 487
3 488 135 486
3 479 489 487
3 487 131 479
3 489 136 487
3 479 40 489
3 490 478 486
3 486 135 490
3 478 131 486
3 490 41 478
3 492 491 488
3 488 136 492
3 491 135 488
3 492 2 491
3 495 493 494
3 494 127 495
3 493 133 494
3 495 137 493
3 475 462 494
3 494 133 475
3 462 127 494
3 475 38 462
3 496 480 493
3 493 137 496
3 480 133 493
3 496 40 480
3 463 497 495
3 495 127 463
3 497 137 495
3 463 10 497
3 500 498 499
3 499 140 500
3 498 139 499
3 500 138 498
3 502 501 499
3 499 139 502
3 501 140 499
3 502 33 501
3 504 503 498
3 498 138 504
3 503 139 498
3 504 13 503
3 506 505 500
3 500 140 506
3 505 138 500
3 506 23 505
3 509 507 508
3 508 47 509
3 507 139 508
3 509 110 507
3 503 182 508
3 508 139 503
3 182 47 508
3 503 13 182
3 398 502 507
3 507 110 398
3 502 139 507
3 398 33 502
3 183 401 509
3 509 47 183
3 401 110 509
3 183 8 401
3 512 510 511
3 511 79 512
3 510 138 511
3 512 46 510
3 505 294 511
3 511 138 505
3 294 79 511
3 505 23 294
3 174 504 510
3 510 46 174
3 504 138 510
3 174 13 504
3 295 177 512
3 512 79 295
3 177 46 512
3 295 4 177
3 515 513 514
3 514 111 515
3 513 140 514
3 515 78 513
3 501 406 514
3 514 140 501
3 406 111 514
3 501 33 406
3 286 506 513
3 513 78 286
3 506 140 513
3 286 23 506
3 407 289 515
3 515 111 407
3 289 78 515
3 407 0 289
3 518 516 517
3 517 143 518
3 516 142 517
3 518 141 516
3 520 519 517
3 517 142 520
3 519 143 517
3 520 19 519
3 522 521 516
3 516 141 522
3 521 142 516
3 522 32 521
3 524 523 518
3 518 143 524
3 523 141 518
3 524 26 523
3 527 525 526
3 526 113 527
3 525 142 526
3 527 66 525
3 521 413 526
3 526 142 521
3 413 113 526
3 521 32 413
3 244 520 525
3 525 66 244
3 520 142 525
3 244 19 520
3 414 247 527
3 527 113 414
3 247 66 527
3 414 11 247
3 530 528 529
3 529 86 530
3 528 141 529
3 530 112 528
3 523 316 529
3 529 141 523
3 316 86 529
3 523 26 316
3 405 522 528
3 528 112 405
3 522 141 528
3 405 32 522
3 317 408 530
3 530 86 317
3 408 112 530
3 317 0 408
3 533 531 532
3 532 61 533
3 531 143 532
3 533 89 531
3 519 231 532
3 532 143 519
3 231 61 532
3 519 19 231
3 326 524 531
3 531 89 326
3 524 143 531
3 326 26 524
3 232 329 533
3 533 61 232
3 329 89 533
3 232 5 329
3 536 534 535
3 535 146 536
3 534 145 535
3 536 144 534
3 538 537 535
3 535 145 538
3 537 146 535
3 538 22 537
3 540 539 534
3 534 144 540
3 539 145 534
3 540 16 539
3 542 541 536
3 536 146 542
3 541 144 536
3 542 39 541
3 545 543 544
3 544 54 545
3 543 145 544
3 545 80 543
3 539 204 544
3 544 145 539
3 204 54 544
3 539 16 204
3 293 538 543
3 543 80 293
3 538 145 543
3 293 22 538
3 205 296 545
3 545 54 205
3 296 80 545
3 205 4 296
3 548 546 547
3 547 125 548
3 546 144 547
3 548 57 546
3 541 455 547
3 547 144 541
3 455 125 547
3 541 39 455
3 214 540 546
3 546 57 214
3 540 144 546
3 214 16 540
3 456 217 548
3 548 125 456
3 217 57 548
3 456 9 217
3 551 549 550
3 550 81 551
3 549 146 550
3 551 130 549
3 537 301 550
3 550 146 537
3 301 81 550
3 537 22 301
3 468 542 549
3 549 130 468
3 542 146 549
3 468 39 542
3 302 471 551
3 551 81 302
3 471 130 551
3 302 3 471
3 554 552 553
3 553 149 554
3 552 148 553
3 554 147 552
3 556 555 553
3 553 148 556
3 555 149 553
3 556 21 555
3 558 557 552
3 552 147 558
3 557 148 552
3 558 25 557
3 560 559 554
3 554 149 560
3 559 147 554
3 560 37 559
3 563 561 562
3 562 88 563
3 561 148 562
3 563 70 561
3 557 327 562
3 562 148 557
3 327 88 562
3 557 25 327
3 260 556 561
3 561 70 260
3 556 148 561
3 260 21 556
3 328 261 563
3 563 88 328
3 261 70 563
3 328 5 261
3 566 564 565
3 565 129 566
3 564 147 565
3 566 87 564
3 559 469 565
3 565 147 559
3 469 129 565
3 559 37 469
3 321 558 564
3 564 87 321
3 558 147 564
3 321 25 558
3 470 322 566
3 566 129 470
3 322 87 566
3 470 3 322
3 569 567 568
3 568 71 569
3 567 149 568
3 569 128 567
3 555 266 568
3 568 149 555
3 266 71 568
3 555 21 266
3 461 560 567
3 567 128 461
3 560 149 567
3 461 37 560
3 267 464 569
3 569 71 267
3 464 128 569
3 267 10 464
3 572 570 571
3 571 152 572
3 570 151 571
3 572 150 570
3 574 573 571
3 571 151 574
3 573 152 571
3 574 27 573
3 576 575 570
3 570 150 576
3 575 151 570
3 576 12 575
3 578 577 572
3 572 152 578
3 577 150 572
3 578 36 577
3 581 579 580
3 580 49 581
3 579 151 580
3 581 96 579
3 575 189 580
3 580 151 575
3 189 49 580
3 575 12 189
3 349 574 579
3 579 96 349
3 574 151 579
3 349 27 574
3 190 352 581
3 581 49 190
3 352 96 581
3 190 7 352
3 584 582 583
3 583 118 584
3 582 150 583
3 584 48 582
3 577 428 583
3 583 150 577
3 428 118 583
3 577 36 428
3 181 576 582
3 582 48 181
3 576 150 582
3 181 12 576
3 429 184 584
3 584 118 429
3 184 48 584
3 429 8 184
3 587 585 586
3 586 97 587
3 585 152 586
3 587 121 585
3 573 357 586
3 586 152 573
3 357 97 586
3 573 27 357
3 438 578 585
3 585 121 438
3 578 152 585
3 438 36 578
3 358 441 587
3 587 97 358
3 441 121 587
3 358 1 441
3 590 588 589
3 589 155 590
3 588 154 589
3 590 153 588
3 592 591 589
3 589 154 592
3 591 155 589
3 592 17 591
3 594 593 588
3 588 153 594
3 593 154 588
3 594 30 593
3 596 595 590
3 590 155 596
3 595 153 590
3 596 35 595
3 599 597 598
3 598 104 599
3 597 154 598
3 599 64 597
3 593 383 598
3 598 154 593
3 383 104 598
3 593 30 383
3 237 592 597
3 597 64 237
3 592 154 597
3 237 17 592
3 384 240 599
3 599 104 384
3 240 64 599
3 384 6 240
3 602 600 601
3 601 120 602
3 600 153 601
3 602 103 600
3 595 439 601
3 601 153 595
3 439 120 601
3 595 35 439
3 377 594 600
3 600 103 377
3 594 153 600
3 377 30 594
3 440 378 602
3 602 120 440
3 378 103 602
3 440 1 378
3 605 603 604
3 604 65 605
3 603 155 604
3 605 119 603
3 591 245 604
3 604 155 591
3 245 65 604
3 591 17 245
3 433 596 603
3 603 119 433
3 596 155 603
3 433 35 596
3 246 434 605
3 605 65 246
3 434 119 605
3 246 11 434
3 608 606 607
3 607 158 608
3 606 157 607
3 608 156 606
3 610 609 607
3 607 157 610
3 609 158 607
3 610 15 609
3 612 611 606
3 606 156 612
3 611 157 606
3 612 28 611
3 614 613 608
3 608 158 614
3 613 156 608
3 614 41 613
3 617 615 616
3 616 95 617
3 615 157 616
3 617 55 615
3 611 350 616
3 616 157 611
3 350 95 616
3 611 28 350
3 209 610 615
3 615 55 209
3 610 157 615
3 209 15 610
3 351 210 617
3 617 95 351
3 210 55 617
3 351 7 210
3 620 618 619
3 619 135 620
3 618 156 619
3 620 94 618
3 613 490 619
3 619 156 613
3 490 135 619
3 613 41 490
3 342 612 618
3 618 94 342
3 612 156 618
3 342 28 612
3 491 345 620
3 620 135 491
3 345 94 620
3 491 2 345
3 623 621 622
3 622 56 623
3 621 158 622
3 623 134 621
3 609 215 622
3 622 158 609
3 215 56 622
3 609 15 215
3 484 614 621
3 621 134 484
3 614 158 621
3 484 41 614
3 216 485 623
3 623 56 216
3 485 134 623
3 216 9 485
3 626 624 625
3 625 161 626
3 624 160 625
3 626 159 624
3 628 627 625
3 625 160 628
3 627 161 625
3 628 31 627
3 630 629 624
3 624 159 630
3 629 160 624
3 630 20 629
3 632 631 626
3 626 161 632
3 631 159 626
3 632 40 631
3 635 633 634
3 634 73 635
3 633 160 634
3 635 105 633
3 629 272 634
3 634 160 629
3 272 73 634
3 629 20 272
3 382 628 633
3 633 105 382
3 628 160 633
3 382 31 628
3 273 385 635
3 635 73 273
3 385 105 635
3 273 6 385
3 638 636 637
3 637 137 638
3 636 159 637
3 638 72 636
3 631 496 637
3 637 159 631
3 496 137 637
3 631 40 496
3 265 630 636
3 636 72 265
3 630 159 636
3 265 20 630
3 497 268 638
3 638 137 497
3 268 72 638
3 497 10 268
3 641 639 640
3 640 102 641
3 639 161 640
3 641 136 639
3 627 372 640
3 640 161 627
3 372 102 640
3 627 31 372
3 489 632 639
3 639 136 489
3 632 161 639
3 489 40 632
3 373 492 641
3 641 102 373
3 492 136 641
3 373 2 492
