# Supplementary material for: Subcortical shape biomarkers reveal limbic and basal ganglia damage in anti-LGI1 encephalitis
Source: Front Immunol. 2025 Jul 4;16:1623577. doi: 10.3389/fimmu.2025.1623577 (PMC12270846; doi:10.3389/fimmu.2025.1623577)
Supplement: Supplementary file 1 [file DataSheet1.zip › raw data/wmN05-L_Accu_first.vtk]

# vtk DataFile Version 3.0
this file was written using fslvtkio
ASCII
DATASET POLYDATA
POINTS 642 float
105.834 141.79 64.8085
97.6722 143.738 68.4379
95.7202 136.535 67.8819
103.087 134.593 64.6896
101.783 139.642 67.524
103.048 137.199 60.2492
98.0761 138.926 62.7696
97.5762 140.336 71.6007
103.117 145.37 70.2768
98.4515 133.405 69.6482
98.3321 131.787 62.937
102.605 144.697 63.8294
99.7571 143.343 71.8004
102.789 142.499 69.2413
99.7033 140.095 69.6119
97.6762 136.856 70.683
100.182 136.53 68.4103
100.124 141.898 63.1813
100.281 137.682 60.8778
102.885 141.075 62.0913
97.7785 135.129 62.0494
101.194 133.788 59.7787
102.637 137.101 66.2831
104.15 141.052 66.4933
104.895 138.161 64.4369
103.822 135.193 61.6804
105.117 139.71 62.1707
96.6371 142.812 71.3661
95.4568 138.463 70.9473
96.2261 140.379 68.02
97.9204 141.588 65.4376
96.5473 137.441 64.9788
105.865 144.299 63.6074
106.397 144.309 67.5783
103.838 146.788 66.8564
99.955 145.067 66.1529
99.3169 146.547 70.7365
101.57 131.754 63.3392
97.6232 130.825 67.2941
100.889 133.335 66.9852
96.2645 133.61 65.8032
95.6077 133.87 70.1725
101.401 142.879 70.4967
101.12 141.297 69.455
99.8659 141.703 70.6433
100.825 139.916 68.5466
102.142 140.925 68.1442
103.199 143.997 69.8932
101.291 144.53 71.2322
98.5201 141.828 71.6932
98.6868 140.18 70.7841
98.8178 138.361 70.2597
99.9629 138.246 69.0916
98.9841 136.668 69.5463
101.035 138.164 67.9377
97.5884 138.678 71.24
97.946 135.087 70.0062
99.4281 134.931 69.0999
100.249 139.804 61.9668
101.572 139.214 61.4342
101.472 141.37 62.5573
102.917 138.917 61.2243
101.709 137.234 60.2154
99.0261 138.259 61.8188
99.0216 140.456 62.8474
101.264 143.42 63.4686
102.784 143.157 62.848
99.155 134.328 60.509
100.513 135.806 59.6047
98.9683 136.394 60.8739
102.528 135.54 59.2422
99.6895 132.564 61.2528
98.1119 133.359 62.3791
97.8048 137.081 62.2087
103.434 139.177 66.181
104.6 139.731 65.5292
103.928 137.721 65.5087
105.351 140.098 64.569
105.23 141.613 65.8239
102.937 140.448 66.9329
102.254 138.523 66.9154
103.116 135.738 65.7407
104.036 136.316 64.4986
104.546 136.716 63.069
105.371 138.716 63.2035
104.946 137.436 61.7299
105.564 140.862 63.6039
103.479 134.799 63.3015
103.851 136.189 60.3719
104.332 138.461 60.9796
95.6837 140.83 71.2198
95.7516 139.613 69.5436
96.2435 141.613 69.7388
95.9488 138.359 67.888
95.4978 137.49 69.3194
96.3515 139.504 71.9309
96.9509 141.504 72.1287
97.2226 143.531 69.9361
96.9128 142.156 68.2621
96.973 141.003 66.6686
96.3242 138.987 66.3967
97.0494 139.63 65.1173
96.0054 136.893 66.3612
97.8513 142.783 66.9162
97.9686 140.317 64.042
97.2952 138.165 63.7838
107.213 144.762 65.4473
106.256 146.271 67.3037
105.71 146.397 64.6163
103.801 146.569 69.1292
105.058 145.062 69.0963
106.377 143.151 65.9462
106.398 142.899 64.2499
104.221 144.832 63.4819
103.266 146.262 64.7562
101.575 146.439 66.475
101.546 146.819 68.8358
99.69 146.114 68.2007
101.416 146.275 71.1154
101.317 145.183 64.7079
98.6452 144.487 67.4405
98.3426 145.131 69.5175
99.9016 130.799 65.023
99.5881 131.643 67.1649
101.19 132.359 65.3779
99.6155 133.153 68.4849
98.0814 131.545 69.4093
97.8077 130.962 64.6597
99.9927 131.029 62.5663
102.247 133.286 64.1087
102.252 133.87 65.7528
95.5527 133.325 68.0457
95.9163 131.469 69.6397
95.9257 131.588 66.485
97.0852 133.28 70.5803
95.5635 135.202 68.8651
95.9217 135.034 66.969
97.0136 132.594 64.3897
103.552 141.916 67.7222
104.731 143.403 68.8244
105.331 142.676 67.2554
105.354 142.163 62.9649
104.298 142.915 62.597
104.104 140.547 61.9854
100.755 134.82 68.0159
101.421 136.676 67.2888
102.001 135.136 66.8651
102.608 133.41 62.3296
103.116 134.096 60.3789
101.451 132.344 61.314
99.454 145.305 72.5414
97.9601 143.359 72.4111
97.6185 145.048 71.4153
98.7815 143.529 65.6887
99.0197 141.975 64.337
99.9314 143.76 64.5005
95.6604 136.227 70.281
96.4315 137.4 71.6788
96.6118 135.343 70.9428
96.8683 134.249 63.7073
96.8786 136.202 63.4697
96.2159 135.436 65.1057
101.255 142.183 69.8887
100.475 141.499 69.9829
100.543 142.333 70.5118
99.8565 140.833 70.1499
100.39 140.686 69.5263
101.924 141.945 69.4594
102.128 142.693 69.9318
100.644 143.095 71.1545
99.887 142.534 71.1732
100.983 140.583 68.9458
101.683 141.124 68.8242
101.513 140.465 68.3128
102.441 141.708 68.7197
100.286 140.022 69.083
101.332 139.765 68.0262
101.967 140.289 67.7638
102.271 143.464 70.313
101.421 143.704 70.9375
102.227 144.217 70.5742
100.503 144.017 71.6214
103.08 143.259 69.6434
103.149 144.704 70.077
102.195 144.985 70.7543
99.2448 141.837 71.2237
99.2812 140.936 70.7528
98.6528 141.052 71.2416
99.2104 140.088 70.2413
99.1265 142.686 71.7175
98.0243 141.025 71.6304
98.097 140.261 71.2257
99.3751 138.345 69.6528
99.5017 137.466 69.3248
98.9471 137.509 69.9465
99.5864 136.569 69.0198
100.046 137.34 68.7232
99.8105 139.217 69.3457
99.228 139.246 69.9219
98.2693 137.589 70.4612
98.33 136.761 70.0573
100.495 138.219 68.5262
100.316 139.14 68.7826
100.861 139.052 68.2364
100.59 137.326 68.0986
101.393 138.933 67.7525
98.6888 139.32 70.4012
98.1654 138.478 70.7084
98.0691 139.442 70.828
97.6868 137.694 71.0322
97.4587 139.595 71.24
98.4434 135.874 69.7583
99.2151 135.814 69.4143
98.6793 134.993 69.6068
99.8801 135.718 68.8307
97.8496 135.982 70.3164
98.1809 134.231 69.8307
98.93 134.147 69.4242
100.93 139.48 61.662
101.537 140.357 61.8718
100.843 140.616 62.1237
102.163 141.158 62.3426
102.199 140.145 61.7903
100.914 138.462 61.0514
100.254 138.71 61.4472
100.214 140.861 62.5677
100.771 141.652 62.779
102.253 139.088 61.3232
101.608 138.238 60.8804
102.289 138.115 60.7669
100.949 137.422 60.4537
102.873 140.008 61.6759
102.959 137.986 60.7417
102.427 137.163 60.1626
99.6088 139.042 61.7878
99.6049 140.157 62.3863
99.0245 139.369 62.283
99.6627 141.106 63.0837
99.6449 138.001 61.3631
98.5163 138.6 62.3181
98.4883 139.679 62.7607
101.311 142.479 62.8242
102.101 142.276 62.6371
102.012 143.233 63.0606
102.881 142.114 62.5047
100.641 142.695 63.3055
101.95 144.123 63.6045
102.714 143.97 63.3502
99.8104 135.051 59.8772
99.7039 136.11 60.279
98.994 135.377 60.5881
99.655 137.065 60.8599
100.382 136.749 60.2066
100.848 134.765 59.4334
100.043 134.015 59.9395
98.4092 134.744 61.2259
98.3424 135.722 61.303
101.162 136.564 59.7111
101.498 135.612 59.2429
102.052 136.425 59.4978
101.921 134.575 59.1728
102.846 136.394 59.6348
99.4109 133.419 60.7439
98.5742 133.782 61.342
98.8237 132.96 61.7025
97.8767 134.211 62.0989
100.416 133.192 60.4275
98.9924 132.069 62.0864
98.2575 132.57 62.7303
98.2853 136.683 61.4655
98.9812 137.324 61.3364
98.3767 137.666 61.9272
97.7553 136.079 62.0537
98.0032 138.018 62.5915
104.025 139.439 65.9066
104.334 138.676 65.5292
103.66 138.455 65.8652
104.447 137.972 64.9988
104.827 138.951 65.0483
104.38 140.392 65.9715
103.778 140.204 66.2823
103.029 138.113 66.1743
103.291 137.439 65.8516
105.109 139.905 65.1109
104.872 140.668 65.6326
105.313 140.799 65.2357
104.728 141.337 66.1913
105.117 139.159 64.464
105.578 140.976 64.6975
105.587 141.753 65.3416
103.197 139.909 66.5264
102.92 138.797 66.5652
102.69 139.461 66.9269
102.467 137.835 66.613
103.473 140.766 66.6625
102.394 140.048 67.3087
102.031 139.123 67.2896
103.474 136.735 65.5347
104.083 137 65.0327
103.559 136.092 65.1239
104.538 137.243 64.4381
102.877 136.447 65.9867
103.174 135.112 65.2624
103.543 135.408 64.6283
105.066 137.706 63.1098
105.252 138.036 62.4491
104.809 137.037 62.4005
105.242 138.475 61.8494
105.348 139.174 62.5525
105.167 138.392 63.827
104.825 137.443 63.7782
104.215 135.954 62.3485
104.462 136.292 61.6559
105.504 139.839 63.3186
105.351 139.464 63.91
105.511 140.429 64.0625
105.398 140.323 62.8194
105.732 141.36 64.2301
104.326 136.525 63.7901
103.974 135.774 63.1312
103.795 135.569 63.9082
103.632 134.93 62.4595
103.286 134.649 64.0708
104.425 136.813 61.0388
104.892 137.892 61.2018
104.185 137.298 60.6455
104.832 139.066 61.5602
104.044 135.614 60.9411
103.475 136.772 60.1796
103.652 137.778 60.6018
95.6047 140.218 70.327
95.8093 140.646 69.5169
95.8718 141.262 70.4337
96.2275 140.974 68.87
96.0156 139.998 68.7658
95.4882 139.136 70.2788
95.596 139.74 71.075
96.1383 141.777 71.2718
96.4184 142.18 70.5855
95.8933 139.055 68.6897
95.6352 138.582 69.4103
95.7522 137.977 68.6207
95.5138 138.016 70.1201
96.0576 139.4 67.9256
95.7858 137.383 67.8502
95.636 136.995 68.5662
95.9174 140.19 71.786
96.2184 141.261 71.9074
96.6404 140.654 72.0575
96.6159 142.149 71.9212
95.7619 139.002 71.7049
96.9819 139.951 71.7864
97.3392 140.895 71.9503
96.7054 142.582 69.8808
96.5626 141.929 69.0378
97.0213 142.811 69.1511
96.4713 141.314 68.1281
96.8883 143.272 70.6811
97.5046 143.588 69.1692
97.3146 142.996 68.3341
96.5998 140.058 66.5354
96.6061 139.33 65.7274
96.9328 140.376 65.8491
96.7475 138.56 65.0406
96.5026 138.232 65.7166
96.3436 139.694 67.2147
96.5707 140.691 67.3323
97.4578 141.277 66.0122
97.457 140.633 65.2946
96.1652 137.927 66.3566
96.1401 138.668 67.1398
95.9193 137.67 67.0791
96.2696 137.144 65.6636
95.8033 136.697 67.1302
96.8947 141.547 67.4536
97.4526 141.866 66.7946
97.362 142.4 67.5312
97.8664 142.257 66.129
97.6951 143.286 67.6419
97.519 140 64.5738
97.1515 138.862 64.4561
97.5215 139.275 63.8729
96.9157 137.767 64.3552
97.9906 140.929 64.7795
97.9886 139.639 63.3614
97.7236 138.575 63.2651
107.058 145.717 66.2932
106.232 146.536 65.9483
106.692 145.763 64.9734
104.953 146.754 65.7655
105.186 146.736 67.0057
106.608 145.276 67.4511
106.9 144.612 66.5456
106.664 144.789 64.417
105.98 145.469 63.993
105.111 146.444 68.1967
105.815 145.673 68.316
104.722 145.904 69.1934
105.863 144.762 68.2986
103.92 146.826 68.0164
103.532 145.964 69.8991
104.02 145.243 69.6497
106.813 143.967 65.7747
106.827 143.942 64.8045
106.533 143.132 65.04
106.344 143.669 63.8884
106.414 143.773 66.7226
106.036 142.497 65.2761
106.115 142.293 64.571
104.961 145.708 63.8628
104.471 146.532 64.5934
103.862 145.677 63.9766
103.641 146.653 65.7195
105.121 144.664 63.5211
103.351 144.76 63.6784
102.868 145.506 64.1518
101.627 146.703 67.564
100.493 146.655 68.5133
100.562 146.34 67.2841
99.4755 146.437 69.4178
100.402 146.791 69.8241
102.718 146.859 67.8466
102.697 146.664 66.6718
100.624 145.853 66.3704
99.8027 145.714 67.136
101.456 146.818 70.0394
102.701 146.824 69.0055
102.595 146.492 70.1144
100.355 146.616 71.0646
102.349 145.772 70.6989
102.454 146.381 65.6435
101.392 145.954 65.5662
102.145 145.874 64.7436
100.571 145.238 65.3992
102.027 144.962 64.1778
99.1576 145.29 67.8383
98.8751 145.699 68.8675
98.422 144.896 68.3904
98.6855 145.928 70.1127
99.3184 144.83 66.8632
98.045 144.129 67.9553
97.9407 144.402 68.9641
99.7975 131.15 66.2255
100.41 131.967 66.1659
100.756 131.414 65.2743
100.935 132.788 66.2567
100.182 132.431 67.0058
98.7269 131.062 67.3079
98.7587 130.77 66.0956
100.874 131.127 64.1656
101.451 131.971 64.4305
99.5409 132.3 67.9126
98.8466 131.433 68.3154
98.9961 132.232 68.9159
97.8037 130.985 68.5535
100.246 133.168 67.7672
99.0165 133.25 69.1251
98.3804 132.517 69.6739
98.8546 130.714 64.795
100.018 130.792 63.707
98.9005 130.842 63.5657
100.904 131.155 62.9109
97.7206 130.789 65.8964
97.9893 131.28 63.6574
99.019 131.338 62.6907
101.781 132.755 64.6819
101.577 133.132 65.5635
102.198 133.576 64.9603
101.567 133.581 66.3396
101.96 132.557 63.7177
102.796 133.933 64.4607
102.798 134.188 65.2193
95.4559 132.322 68.7519
95.776 131.394 68.0042
95.5679 132.436 67.3542
96.668 130.924 66.9073
96.6853 130.905 68.5631
95.5887 132.525 70.0103
95.4826 133.448 69.2023
95.8819 133.376 66.9003
95.9647 132.646 66.1732
97.058 131.271 69.7514
96.4424 132.071 70.6354
97.5392 132.241 70.2814
96.2072 133.422 70.7492
97.726 133.322 70.0979
95.5964 134.272 68.5183
95.7803 134.163 67.4754
95.7664 135.074 67.9207
96.0718 134.288 66.4763
95.4467 134.54 69.5364
95.7115 135.931 68.3282
95.786 135.843 67.4348
96.3483 131.999 65.2954
96.7964 131.123 65.5375
97.0903 131.546 64.417
96.5166 133.061 65.1332
97.5947 132.179 63.5195
104.199 142.649 68.4374
105.158 143.032 68.1172
104.411 142.327 67.5693
105.961 143.414 67.5587
105.652 143.918 68.239
103.727 142.957 69.0725
103.26 142.264 68.578
103.865 141.543 67.0253
104.623 141.957 66.8279
105.065 144.259 68.97
104.033 143.768 69.335
104.137 144.474 69.5047
102.856 141.452 67.9837
103.162 141.069 67.2415
102.546 140.693 67.5401
105.304 142.288 66.4759
105.959 143.032 66.669
105.8 142.493 65.9267
104.906 142.604 62.7296
104.197 141.756 62.3386
104.691 141.42 62.5059
103.52 140.825 62.022
103.572 141.989 62.3181
105.068 143.674 63.0815
105.68 143.248 63.2488
105.107 140.935 62.6246
104.627 140.197 62.0287
103.57 143.052 62.6588
104.312 143.928 63.0468
103.516 143.948 63.2157
105.941 142.606 63.5401
105.529 141.485 63.2608
105.905 141.952 63.9397
104.206 139.497 61.5314
103.534 139.805 61.6274
103.599 138.782 61.0932
101.138 135.752 67.6989
101.699 135.916 67.076
101.36 134.924 67.4467
102.344 136.164 66.5417
102.068 136.888 66.816
100.747 136.523 67.7895
100.511 135.675 68.246
100.813 134.046 67.55
101.478 134.194 66.9418
101.881 137.656 67.025
101.224 137.387 67.4981
101.637 138.362 67.3789
100.111 134.88 68.5401
100.207 133.965 68.2407
99.5241 134.055 68.7523
102.233 134.403 66.4268
102.603 135.433 66.2887
102.759 134.732 65.8003
102.915 133.637 61.3026
102.309 133.169 60.7292
102.152 132.762 61.7248
101.391 132.99 60.486
102.222 133.783 59.8987
103.517 134.521 61.0201
103.277 134.242 61.9224
102.012 132.545 62.7498
101.575 131.83 62.1816
102.996 134.659 59.5417
103.678 135.062 60.2785
103.424 135.752 59.6699
103.079 134.132 62.8354
102.393 133.309 63.2357
102.87 134.043 63.6883
100.829 131.511 61.78
100.599 132.398 61.0703
99.7704 131.673 61.7478
98.5715 144.337 72.4419
97.6626 144.332 72.2258
98.3875 145.318 72.1671
97.0622 143.948 71.4481
97.1245 143.174 72.1005
98.839 143.385 72.2051
99.6237 144.239 72.2666
99.2478 146.259 71.9415
98.4134 145.884 71.2136
97.415 142.381 72.1529
98.2981 142.609 72.105
97.7433 141.611 71.9642
100.417 144.827 71.9595
100.353 145.88 71.9516
101.373 145.361 71.3326
98.0066 145.218 70.4977
97.3752 144.29 70.6895
97.7427 144.37 69.8232
98.8981 142.813 64.9874
99.3763 142.976 64.3971
99.3475 143.678 65.1542
99.9602 142.904 63.8104
99.555 142.056 63.768
98.4509 141.853 64.8823
98.3488 142.587 65.5769
99.2913 144.35 65.93
99.9009 144.509 65.2678
99.1233 141.154 63.6295
98.529 141.084 64.1872
98.5171 140.456 63.4366
98.2816 143.208 66.3115
98.7191 144.097 66.5181
98.2111 143.654 67.1324
100.538 144.546 64.609
100.606 143.61 63.9677
101.298 144.32 64.0911
95.8704 136.882 71.0268
96.5874 136.406 71.1223
96.045 135.714 70.7168
97.2221 136.136 70.8223
97.121 137.153 71.165
95.7588 137.859 71.5282
95.5676 137.397 70.6205
95.5846 135.087 70.225
96.0575 134.641 70.669
97.1063 137.986 71.5734
96.3405 138.422 71.9304
97.0204 139.022 71.6326
95.5588 136.862 69.7881
95.5061 135.657 69.6092
95.5986 136.356 69.0373
96.7972 134.376 70.7953
97.3671 135.253 70.5896
97.559 134.26 70.2985
96.7974 135.237 63.5117
96.5118 135.827 64.2462
96.4762 134.82 64.4354
96.4028 136.418 64.9982
96.6998 136.766 64.2402
97.2382 135.641 62.7687
97.2832 134.641 62.8401
96.5375 133.883 64.6886
96.2762 134.479 65.4108
97.0544 137.17 63.5825
97.3549 136.57 62.8053
97.5025 137.598 63.0351
97.4151 133.743 63.0191
97.0128 133.371 64.0728
97.5345 132.99 63.3585
96.109 135.147 66.047
96.1258 136.12 65.7689
95.9326 135.9 66.5685
POLYGONS 1280  5120
3 164 162 163
3 163 44 164
3 162 43 163
3 164 42 162
3 166 165 163
3 163 43 166
3 165 44 163
3 166 14 165
3 168 167 162
3 162 42 168
3 167 43 162
3 168 13 167
3 170 169 164
3 164 44 170
3 169 42 164
3 170 12 169
3 173 171 172
3 172 46 173
3 171 43 172
3 173 45 171
3 167 174 172
3 172 43 167
3 174 46 172
3 167 13 174
3 175 166 171
3 171 45 175
3 166 43 171
3 175 14 166
3 177 176 173
3 173 46 177
3 176 45 173
3 177 4 176
3 180 178 179
3 179 48 180
3 178 42 179
3 180 47 178
3 169 181 179
3 179 42 169
3 181 48 179
3 169 12 181
3 182 168 178
3 178 47 182
3 168 42 178
3 182 13 168
3 184 183 180
3 180 48 184
3 183 47 180
3 184 8 183
3 187 185 186
3 186 50 187
3 185 44 186
3 187 49 185
3 165 188 186
3 186 44 165
3 188 50 186
3 165 14 188
3 189 170 185
3 185 49 189
3 170 44 185
3 189 12 170
3 191 190 187
3 187 50 191
3 190 49 187
3 191 7 190
3 194 192 193
3 193 53 194
3 192 52 193
3 194 51 192
3 196 195 193
3 193 52 196
3 195 53 193
3 196 16 195
3 198 197 192
3 192 51 198
3 197 52 192
3 198 14 197
3 200 199 194
3 194 53 200
3 199 51 194
3 200 15 199
3 203 201 202
3 202 45 203
3 201 52 202
3 203 54 201
3 197 175 202
3 202 52 197
3 175 45 202
3 197 14 175
3 204 196 201
3 201 54 204
3 196 52 201
3 204 16 196
3 176 205 203
3 203 45 176
3 205 54 203
3 176 4 205
3 208 206 207
3 207 55 208
3 206 51 207
3 208 50 206
3 199 209 207
3 207 51 199
3 209 55 207
3 199 15 209
3 188 198 206
3 206 50 188
3 198 51 206
3 188 14 198
3 210 191 208
3 208 55 210
3 191 50 208
3 210 7 191
3 213 211 212
3 212 57 213
3 211 53 212
3 213 56 211
3 195 214 212
3 212 53 195
3 214 57 212
3 195 16 214
3 215 200 211
3 211 56 215
3 200 53 211
3 215 15 200
3 217 216 213
3 213 57 217
3 216 56 213
3 217 9 216
3 220 218 219
3 219 60 220
3 218 59 219
3 220 58 218
3 222 221 219
3 219 59 222
3 221 60 219
3 222 19 221
3 224 223 218
3 218 58 224
3 223 59 218
3 224 18 223
3 226 225 220
3 220 60 226
3 225 58 220
3 226 17 225
3 229 227 228
3 228 62 229
3 227 59 228
3 229 61 227
3 223 230 228
3 228 59 223
3 230 62 228
3 223 18 230
3 231 222 227
3 227 61 231
3 222 59 227
3 231 19 222
3 233 232 229
3 229 62 233
3 232 61 229
3 233 5 232
3 236 234 235
3 235 64 236
3 234 58 235
3 236 63 234
3 225 237 235
3 235 58 225
3 237 64 235
3 225 17 237
3 238 224 234
3 234 63 238
3 224 58 234
3 238 18 224
3 240 239 236
3 236 64 240
3 239 63 236
3 240 6 239
3 243 241 242
3 242 66 243
3 241 60 242
3 243 65 241
3 221 244 242
3 242 60 221
3 244 66 242
3 221 19 244
3 245 226 241
3 241 65 245
3 226 60 241
3 245 17 226
3 247 246 243
3 243 66 247
3 246 65 243
3 247 11 246
3 250 248 249
3 249 69 250
3 248 68 249
3 250 67 248
3 252 251 249
3 249 68 252
3 251 69 249
3 252 18 251
3 254 253 248
3 248 67 254
3 253 68 248
3 254 21 253
3 256 255 250
3 250 69 256
3 255 67 250
3 256 20 255
3 259 257 258
3 258 70 259
3 257 68 258
3 259 62 257
3 253 260 258
3 258 68 253
3 260 70 258
3 253 21 260
3 230 252 257
3 257 62 230
3 252 68 257
3 230 18 252
3 261 233 259
3 259 70 261
3 233 62 259
3 261 5 233
3 264 262 263
3 263 72 264
3 262 67 263
3 264 71 262
3 255 265 263
3 263 67 255
3 265 72 263
3 255 20 265
3 266 254 262
3 262 71 266
3 254 67 262
3 266 21 254
3 268 267 264
3 264 72 268
3 267 71 264
3 268 10 267
3 271 269 270
3 270 63 271
3 269 69 270
3 271 73 269
3 251 238 270
3 270 69 251
3 238 63 270
3 251 18 238
3 272 256 269
3 269 73 272
3 256 69 269
3 272 20 256
3 239 273 271
3 271 63 239
3 273 73 271
3 239 6 273
3 276 274 275
3 275 76 276
3 274 75 275
3 276 74 274
3 278 277 275
3 275 75 278
3 277 76 275
3 278 24 277
3 280 279 274
3 274 74 280
3 279 75 274
3 280 23 279
3 282 281 276
3 276 76 282
3 281 74 276
3 282 22 281
3 285 283 284
3 284 78 285
3 283 75 284
3 285 77 283
3 279 286 284
3 284 75 279
3 286 78 284
3 279 23 286
3 287 278 283
3 283 77 287
3 278 75 283
3 287 24 278
3 289 288 285
3 285 78 289
3 288 77 285
3 289 0 288
3 292 290 291
3 291 80 292
3 290 74 291
3 292 79 290
3 281 293 291
3 291 74 281
3 293 80 291
3 281 22 293
3 294 280 290
3 290 79 294
3 280 74 290
3 294 23 280
3 296 295 292
3 292 80 296
3 295 79 292
3 296 4 295
3 299 297 298
3 298 82 299
3 297 76 298
3 299 81 297
3 277 300 298
3 298 76 277
3 300 82 298
3 277 24 300
3 301 282 297
3 297 81 301
3 282 76 297
3 301 22 282
3 303 302 299
3 299 82 303
3 302 81 299
3 303 3 302
3 306 304 305
3 305 85 306
3 304 84 305
3 306 83 304
3 308 307 305
3 305 84 308
3 307 85 305
3 308 26 307
3 310 309 304
3 304 83 310
3 309 84 304
3 310 24 309
3 312 311 306
3 306 85 312
3 311 83 306
3 312 25 311
3 315 313 314
3 314 77 315
3 313 84 314
3 315 86 313
3 309 287 314
3 314 84 309
3 287 77 314
3 309 24 287
3 316 308 313
3 313 86 316
3 308 84 313
3 316 26 308
3 288 317 315
3 315 77 288
3 317 86 315
3 288 0 317
3 320 318 319
3 319 87 320
3 318 83 319
3 320 82 318
3 311 321 319
3 319 83 311
3 321 87 319
3 311 25 321
3 300 310 318
3 318 82 300
3 310 83 318
3 300 24 310
3 322 303 320
3 320 87 322
3 303 82 320
3 322 3 303
3 325 323 324
3 324 89 325
3 323 85 324
3 325 88 323
3 307 326 324
3 324 85 307
3 326 89 324
3 307 26 326
3 327 312 323
3 323 88 327
3 312 85 323
3 327 25 312
3 329 328 325
3 325 89 329
3 328 88 325
3 329 5 328
3 332 330 331
3 331 92 332
3 330 91 331
3 332 90 330
3 334 333 331
3 331 91 334
3 333 92 331
3 334 29 333
3 336 335 330
3 330 90 336
3 335 91 330
3 336 28 335
3 338 337 332
3 332 92 338
3 337 90 332
3 338 27 337
3 341 339 340
3 340 94 341
3 339 91 340
3 341 93 339
3 335 342 340
3 340 91 335
3 342 94 340
3 335 28 342
3 343 334 339
3 339 93 343
3 334 91 339
3 343 29 334
3 345 344 341
3 341 94 345
3 344 93 341
3 345 2 344
3 348 346 347
3 347 96 348
3 346 90 347
3 348 95 346
3 337 349 347
3 347 90 337
3 349 96 347
3 337 27 349
3 350 336 346
3 346 95 350
3 336 90 346
3 350 28 336
3 352 351 348
3 348 96 352
3 351 95 348
3 352 7 351
3 355 353 354
3 354 98 355
3 353 92 354
3 355 97 353
3 333 356 354
3 354 92 333
3 356 98 354
3 333 29 356
3 357 338 353
3 353 97 357
3 338 92 353
3 357 27 338
3 359 358 355
3 355 98 359
3 358 97 355
3 359 1 358
3 362 360 361
3 361 101 362
3 360 100 361
3 362 99 360
3 364 363 361
3 361 100 364
3 363 101 361
3 364 31 363
3 366 365 360
3 360 99 366
3 365 100 360
3 366 29 365
3 368 367 362
3 362 101 368
3 367 99 362
3 368 30 367
3 371 369 370
3 370 93 371
3 369 100 370
3 371 102 369
3 365 343 370
3 370 100 365
3 343 93 370
3 365 29 343
3 372 364 369
3 369 102 372
3 364 100 369
3 372 31 364
3 344 373 371
3 371 93 344
3 373 102 371
3 344 2 373
3 376 374 375
3 375 103 376
3 374 99 375
3 376 98 374
3 367 377 375
3 375 99 367
3 377 103 375
3 367 30 377
3 356 366 374
3 374 98 356
3 366 99 374
3 356 29 366
3 378 359 376
3 376 103 378
3 359 98 376
3 378 1 359
3 381 379 380
3 380 105 381
3 379 101 380
3 381 104 379
3 363 382 380
3 380 101 363
3 382 105 380
3 363 31 382
3 383 368 379
3 379 104 383
3 368 101 379
3 383 30 368
3 385 384 381
3 381 105 385
3 384 104 381
3 385 6 384
3 388 386 387
3 387 108 388
3 386 107 387
3 388 106 386
3 390 389 387
3 387 107 390
3 389 108 387
3 390 34 389
3 392 391 386
3 386 106 392
3 391 107 386
3 392 33 391
3 394 393 388
3 388 108 394
3 393 106 388
3 394 32 393
3 397 395 396
3 396 110 397
3 395 107 396
3 397 109 395
3 391 398 396
3 396 107 391
3 398 110 396
3 391 33 398
3 399 390 395
3 395 109 399
3 390 107 395
3 399 34 390
3 401 400 397
3 397 110 401
3 400 109 397
3 401 8 400
3 404 402 403
3 403 112 404
3 402 106 403
3 404 111 402
3 393 405 403
3 403 106 393
3 405 112 403
3 393 32 405
3 406 392 402
3 402 111 406
3 392 106 402
3 406 33 392
3 408 407 404
3 404 112 408
3 407 111 404
3 408 0 407
3 411 409 410
3 410 114 411
3 409 108 410
3 411 113 409
3 389 412 410
3 410 108 389
3 412 114 410
3 389 34 412
3 413 394 409
3 409 113 413
3 394 108 409
3 413 32 394
3 415 414 411
3 411 114 415
3 414 113 411
3 415 11 414
3 418 416 417
3 417 117 418
3 416 116 417
3 418 115 416
3 420 419 417
3 417 116 420
3 419 117 417
3 420 36 419
3 422 421 416
3 416 115 422
3 421 116 416
3 422 34 421
3 424 423 418
3 418 117 424
3 423 115 418
3 424 35 423
3 427 425 426
3 426 109 427
3 425 116 426
3 427 118 425
3 421 399 426
3 426 116 421
3 399 109 426
3 421 34 399
3 428 420 425
3 425 118 428
3 420 116 425
3 428 36 420
3 400 429 427
3 427 109 400
3 429 118 427
3 400 8 429
3 432 430 431
3 431 119 432
3 430 115 431
3 432 114 430
3 423 433 431
3 431 115 423
3 433 119 431
3 423 35 433
3 412 422 430
3 430 114 412
3 422 115 430
3 412 34 422
3 434 415 432
3 432 119 434
3 415 114 432
3 434 11 415
3 437 435 436
3 436 121 437
3 435 117 436
3 437 120 435
3 419 438 436
3 436 117 419
3 438 121 436
3 419 36 438
3 439 424 435
3 435 120 439
3 424 117 435
3 439 35 424
3 441 440 437
3 437 121 441
3 440 120 437
3 441 1 440
3 444 442 443
3 443 124 444
3 442 123 443
3 444 122 442
3 446 445 443
3 443 123 446
3 445 124 443
3 446 39 445
3 448 447 442
3 442 122 448
3 447 123 442
3 448 38 447
3 450 449 444
3 444 124 450
3 449 122 444
3 450 37 449
3 453 451 452
3 452 126 453
3 451 123 452
3 453 125 451
3 447 454 452
3 452 123 447
3 454 126 452
3 447 38 454
3 455 446 451
3 451 125 455
3 446 123 451
3 455 39 446
3 457 456 453
3 453 126 457
3 456 125 453
3 457 9 456
3 460 458 459
3 459 128 460
3 458 122 459
3 460 127 458
3 449 461 459
3 459 122 449
3 461 128 459
3 449 37 461
3 462 448 458
3 458 127 462
3 448 122 458
3 462 38 448
3 464 463 460
3 460 128 464
3 463 127 460
3 464 10 463
3 467 465 466
3 466 130 467
3 465 124 466
3 467 129 465
3 445 468 466
3 466 124 445
3 468 130 466
3 445 39 468
3 469 450 465
3 465 129 469
3 450 124 465
3 469 37 450
3 471 470 467
3 467 130 471
3 470 129 467
3 471 3 470
3 474 472 473
3 473 133 474
3 472 132 473
3 474 131 472
3 476 475 473
3 473 132 476
3 475 133 473
3 476 38 475
3 478 477 472
3 472 131 478
3 477 132 472
3 478 41 477
3 480 479 474
3 474 133 480
3 479 131 474
3 480 40 479
3 483 481 482
3 482 134 483
3 481 132 482
3 483 126 481
3 477 484 482
3 482 132 477
3 484 134 482
3 477 41 484
3 454 476 481
3 481 126 454
3 476 132 481
3 454 38 476
3 485 457 483
3 483 134 485
3 457 126 483
3 485 9 457
3 488 486 487
3 487 136 488
3 486 131 487
3 488 135 486
3 479 489 487
3 487 131 479
3 489 136 487
3 479 40 489
3 490 478 486
3 486 135 490
3 478 131 486
3 490 41 478
3 492 491 488
3 488 136 492
3 491 135 488
3 492 2 491
3 495 493 494
3 494 127 495
3 493 133 494
3 495 137 493
3 475 462 494
3 494 133 475
3 462 127 494
3 475 38 462
3 496 480 493
3 493 137 496
3 480 133 493
3 496 40 480
3 463 497 495
3 495 127 463
3 497 137 495
3 463 10 497
3 500 498 499
3 499 140 500
3 498 139 499
3 500 138 498
3 502 501 499
3 499 139 502
3 501 140 499
3 502 33 501
3 504 503 498
3 498 138 504
3 503 139 498
3 504 13 503
3 506 505 500
3 500 140 506
3 505 138 500
3 506 23 505
3 509 507 508
3 508 47 509
3 507 139 508
3 509 110 507
3 503 182 508
3 508 139 503
3 182 47 508
3 503 13 182
3 398 502 507
3 507 110 398
3 502 139 507
3 398 33 502
3 183 401 509
3 509 47 183
3 401 110 509
3 183 8 401
3 512 510 511
3 511 79 512
3 510 138 511
3 512 46 510
3 505 294 511
3 511 138 505
3 294 79 511
3 505 23 294
3 174 504 510
3 510 46 174
3 504 138 510
3 174 13 504
3 295 177 512
3 512 79 295
3 177 46 512
3 295 4 177
3 515 513 514
3 514 111 515
3 513 140 514
3 515 78 513
3 501 406 514
3 514 140 501
3 406 111 514
3 501 33 406
3 286 506 513
3 513 78 286
3 506 140 513
3 286 23 506
3 407 289 515
3 515 111 407
3 289 78 515
3 407 0 289
3 518 516 517
3 517 143 518
3 516 142 517
3 518 141 516
3 520 519 517
3 517 142 520
3 519 143 517
3 520 19 519
3 522 521 516
3 516 141 522
3 521 142 516
3 522 32 521
3 524 523 518
3 518 143 524
3 523 141 518
3 524 26 523
3 527 525 526
3 526 113 527
3 525 142 526
3 527 66 525
3 521 413 526
3 526 142 521
3 413 113 526
3 521 32 413
3 244 520 525
3 525 66 244
3 520 142 525
3 244 19 520
3 414 247 527
3 527 113 414
3 247 66 527
3 414 11 247
3 530 528 529
3 529 86 530
3 528 141 529
3 530 112 528
3 523 316 529
3 529 141 523
3 316 86 529
3 523 26 316
3 405 522 528
3 528 112 405
3 522 141 528
3 405 32 522
3 317 408 530
3 530 86 317
3 408 112 530
3 317 0 408
3 533 531 532
3 532 61 533
3 531 143 532
3 533 89 531
3 519 231 532
3 532 143 519
3 231 61 532
3 519 19 231
3 326 524 531
3 531 89 326
3 524 143 531
3 326 26 524
3 232 329 533
3 533 61 232
3 329 89 533
3 232 5 329
3 536 534 535
3 535 146 536
3 534 145 535
3 536 144 534
3 538 537 535
3 535 145 538
3 537 146 535
3 538 22 537
3 540 539 534
3 534 144 540
3 539 145 534
3 540 16 539
3 542 541 536
3 536 146 542
3 541 144 536
3 542 39 541
3 545 543 544
3 544 54 545
3 543 145 544
3 545 80 543
3 539 204 544
3 544 145 539
3 204 54 544
3 539 16 204
3 293 538 543
3 543 80 293
3 538 145 543
3 293 22 538
3 205 296 545
3 545 54 205
3 296 80 545
3 205 4 296
3 548 546 547
3 547 125 548
3 546 144 547
3 548 57 546
3 541 455 547
3 547 144 541
3 455 125 547
3 541 39 455
3 214 540 546
3 546 57 214
3 540 144 546
3 214 16 540
3 456 217 548
3 548 125 456
3 217 57 548
3 456 9 217
3 551 549 550
3 550 81 551
3 549 146 550
3 551 130 549
3 537 301 550
3 550 146 537
3 301 81 550
3 537 22 301
3 468 542 549
3 549 130 468
3 542 146 549
3 468 39 542
3 302 471 551
3 551 81 302
3 471 130 551
3 302 3 471
3 554 552 553
3 553 149 554
3 552 148 553
3 554 147 552
3 556 555 553
3 553 148 556
3 555 149 553
3 556 21 555
3 558 557 552
3 552 147 558
3 557 148 552
3 558 25 557
3 560 559 554
3 554 149 560
3 559 147 554
3 560 37 559
3 563 561 562
3 562 88 563
3 561 148 562
3 563 70 561
3 557 327 562
3 562 148 557
3 327 88 562
3 557 25 327
3 260 556 561
3 561 70 260
3 556 148 561
3 260 21 556
3 328 261 563
3 563 88 328
3 261 70 563
3 328 5 261
3 566 564 565
3 565 129 566
3 564 147 565
3 566 87 564
3 559 469 565
3 565 147 559
3 469 129 565
3 559 37 469
3 321 558 564
3 564 87 321
3 558 147 564
3 321 25 558
3 470 322 566
3 566 129 470
3 322 87 566
3 470 3 322
3 569 567 568
3 568 71 569
3 567 149 568
3 569 128 567
3 555 266 568
3 568 149 555
3 266 71 568
3 555 21 266
3 461 560 567
3 567 128 461
3 560 149 567
3 461 37 560
3 267 464 569
3 569 71 267
3 464 128 569
3 267 10 464
3 572 570 571
3 571 152 572
3 570 151 571
3 572 150 570
3 574 573 571
3 571 151 574
3 573 152 571
3 574 27 573
3 576 575 570
3 570 150 576
3 575 151 570
3 576 12 575
3 578 577 572
3 572 152 578
3 577 150 572
3 578 36 577
3 581 579 580
3 580 49 581
3 579 151 580
3 581 96 579
3 575 189 580
3 580 151 575
3 189 49 580
3 575 12 189
3 349 574 579
3 579 96 349
3 574 151 579
3 349 27 574
3 190 352 581
3 581 49 190
3 352 96 581
3 190 7 352
3 584 582 583
3 583 118 584
3 582 150 583
3 584 48 582
3 577 428 583
3 583 150 577
3 428 118 583
3 577 36 428
3 181 576 582
3 582 48 181
3 576 150 582
3 181 12 576
3 429 184 584
3 584 118 429
3 184 48 584
3 429 8 184
3 587 585 586
3 586 97 587
3 585 152 586
3 587 121 585
3 573 357 586
3 586 152 573
3 357 97 586
3 573 27 357
3 438 578 585
3 585 121 438
3 578 152 585
3 438 36 578
3 358 441 587
3 587 97 358
3 441 121 587
3 358 1 441
3 590 588 589
3 589 155 590
3 588 154 589
3 590 153 588
3 592 591 589
3 589 154 592
3 591 155 589
3 592 17 591
3 594 593 588
3 588 153 594
3 593 154 588
3 594 30 593
3 596 595 590
3 590 155 596
3 595 153 590
3 596 35 595
3 599 597 598
3 598 104 599
3 597 154 598
3 599 64 597
3 593 383 598
3 598 154 593
3 383 104 598
3 593 30 383
3 237 592 597
3 597 64 237
3 592 154 597
3 237 17 592
3 384 240 599
3 599 104 384
3 240 64 599
3 384 6 240
3 602 600 601
3 601 120 602
3 600 153 601
3 602 103 600
3 595 439 601
3 601 153 595
3 439 120 601
3 595 35 439
3 377 594 600
3 600 103 377
3 594 153 600
3 377 30 594
3 440 378 602
3 602 120 440
3 378 103 602
3 440 1 378
3 605 603 604
3 604 65 605
3 603 155 604
3 605 119 603
3 591 245 604
3 604 155 591
3 245 65 604
3 591 17 245
3 433 596 603
3 603 119 433
3 596 155 603
3 433 35 596
3 246 434 605
3 605 65 246
3 434 119 605
3 246 11 434
3 608 606 607
3 607 158 608
3 606 157 607
3 608 156 606
3 610 609 607
3 607 157 610
3 609 158 607
3 610 15 609
3 612 611 606
3 606 156 612
3 611 157 606
3 612 28 611
3 614 613 608
3 608 158 614
3 613 156 608
3 614 41 613
3 617 615 616
3 616 95 617
3 615 157 616
3 617 55 615
3 611 350 616
3 616 157 611
3 350 95 616
3 611 28 350
3 209 610 615
3 615 55 209
3 610 157 615
3 209 15 610
3 351 210 617
3 617 95 351
3 210 55 617
3 351 7 210
3 620 618 619
3 619 135 620
3 618 156 619
3 620 94 618
3 613 490 619
3 619 156 613
3 490 135 619
3 613 41 490
3 342 612 618
3 618 94 342
3 612 156 618
3 342 28 612
3 491 345 620
3 620 135 491
3 345 94 620
3 491 2 345
3 623 621 622
3 622 56 623
3 621 158 622
3 623 134 621
3 609 215 622
3 622 158 609
3 215 56 622
3 609 15 215
3 484 614 621
3 621 134 484
3 614 158 621
3 484 41 614
3 216 485 623
3 623 56 216
3 485 134 623
3 216 9 485
3 626 624 625
3 625 161 626
3 624 160 625
3 626 159 624
3 628 627 625
3 625 160 628
3 627 161 625
3 628 31 627
3 630 629 624
3 624 159 630
3 629 160 624
3 630 20 629
3 632 631 626
3 626 161 632
3 631 159 626
3 632 40 631
3 635 633 634
3 634 73 635
3 633 160 634
3 635 105 633
3 629 272 634
3 634 160 629
3 272 73 634
3 629 20 272
3 382 628 633
3 633 105 382
3 628 160 633
3 382 31 628
3 273 385 635
3 635 73 273
3 385 105 635
3 273 6 385
3 638 636 637
3 637 137 638
3 636 159 637
3 638 72 636
3 631 496 637
3 637 159 631
3 496 137 637
3 631 40 496
3 265 630 636
3 636 72 265
3 630 159 636
3 265 20 630
3 497 268 638
3 638 137 497
3 268 72 638
3 497 10 268
3 641 639 640
3 640 102 641
3 639 161 640
3 641 136 639
3 627 372 640
3 640 161 627
3 372 102 640
3 627 31 372
3 489 632 639
3 639 136 489
3 632 161 639
3 489 40 632
3 373 492 641
3 641 102 373
3 492 136 641
3 373 2 492
