# Supplementary material for: Subcortical shape biomarkers reveal limbic and basal ganglia damage in anti-LGI1 encephalitis
Source: Front Immunol. 2025 Jul 4;16:1623577. doi: 10.3389/fimmu.2025.1623577 (PMC12270846; doi:10.3389/fimmu.2025.1623577)
Supplement: Supplementary file 1 [file DataSheet1.zip › raw data/wmN05-L_Amyg_first.vtk]

# vtk DataFile Version 3.0
this file was written using fslvtkio
ASCII
DATASET POLYDATA
POINTS 642 float
121.626 125.707 52.7467
104.975 122.971 54.2881
106.024 116.751 54.3543
121.597 118.351 51.5079
118.216 118.3 59.5699
118.729 122.524 42.9707
108.102 121.347 45.7147
108.856 117.326 61.5113
112.93 124.75 58.5302
114.826 114.193 57.624
114.355 118.91 49.9516
112.962 126.128 49.0867
110.296 121.536 61.704
115.797 122.066 59.503
114.237 116.809 62.2741
111.609 113.228 60.9077
118.637 112.956 59.9858
109.968 124.799 45.9059
112.851 121.884 42.2212
116.064 125.74 44.4751
111.461 120.273 47.4078
116.815 119.703 45.1109
120.762 117.595 56.0543
120.107 122.742 56.3875
122.915 122.096 51.2231
121.865 119.965 46.0524
121.24 125.053 46.9441
105.337 120.533 58.8189
105.267 115.341 58.5771
102.359 119.465 53.4396
105.61 122.787 49.7617
106.679 119.285 50.43
117.622 126.29 50.3096
117.776 126.078 56.7302
112.807 126.143 54.1807
108.48 125.306 51.6704
108.177 124.301 57.5283
118.431 118.502 50.1999
114.253 116.61 54.1748
118.886 115.564 55.1469
110.16 117.71 52.3127
109.449 114.23 56.4305
113.367 121.616 61.1254
115.098 119.665 61.7213
112.35 119.414 62.4707
116.513 117.49 61.28
117.113 120.218 59.7655
114.459 123.584 59.2807
111.61 123.088 60.0809
109.39 119.496 62.0247
111.596 116.916 62.3024
113.261 114.5 62.6003
116.492 114.731 61.7851
115.368 112.251 61.2997
118.261 115.694 59.9067
110.025 114.967 61.7272
113.403 113.215 59.1888
116.957 112.721 58.5534
111.159 123.753 43.3104
114.353 124.24 42.5973
112.964 125.245 44.886
117.543 124.541 43.2926
115.786 122.221 42.252
110.169 121.473 43.4994
108.535 123.226 44.9893
111.663 125.542 47.4318
114.446 126.088 46.7124
114.05 120.143 46.0561
114.812 120.406 43.237
112.021 120.368 44.2605
117.955 120.499 43.29
115.565 119.613 47.6637
113.004 119.766 48.7103
109.71 120.397 46.2924
120.236 120.257 55.9004
121.974 122.498 54.1551
121.496 120.188 53.5967
122.919 124.053 52.0452
121.664 124.482 55.183
118.734 120.387 57.6275
119.525 117.814 57.9001
121.562 117.99 53.8525
122.565 119.919 51.1637
123.057 121.039 48.4819
122.81 123.688 48.998
122.34 122.623 46.0051
121.693 125.591 49.8807
121.992 119.199 48.8724
120.73 121.219 43.9578
120.374 124.147 44.31
104.576 118.02 58.777
103.25 117.461 56.2298
103.373 119.893 56.4275
103.796 117.732 53.8191
104.941 115.64 56.107
106.75 116.238 60.5808
106.829 119.026 60.466
104.635 121.964 56.7013
103.074 121.519 54.0182
103.158 121.118 51.3872
103.974 118.937 51.5609
105.309 120.655 49.5693
106.108 118.128 52.4387
104.895 122.966 51.9995
106.677 122.328 47.3487
107.557 120.416 48.1295
117.844 126.502 53.6651
115.365 126.398 55.3059
115.369 126.478 52.3674
112.728 125.891 56.6292
115.278 125.636 57.797
120.03 125.981 54.9673
119.766 126.28 51.6157
115.171 126.32 49.5102
112.908 126.228 51.6086
110.591 125.774 53.0057
110.382 125.499 55.8144
108.117 125.159 54.6687
110.579 124.412 58.1329
110.857 125.72 50.3043
106.344 124.561 53.0268
106.281 123.78 56.0874
116.545 117.492 52.3891
116.723 116.369 54.6706
118.607 117.263 52.9187
117.051 114.762 56.5896
114.493 115.567 56.0513
114.308 117.587 51.9295
116.332 118.748 50.0425
120.192 118.308 50.7609
120.448 116.932 53.4174
109.743 116.029 54.6261
111.925 115.43 55.3584
112.152 116.956 53.2469
112.203 114.376 57.4254
107.376 115.326 55.4537
108.051 117.214 53.4959
112.269 118.402 51.0675
117.918 122.456 57.8648
116.997 124.441 58.4304
119.578 124.644 57.1825
119.641 126.164 48.4915
117.008 126.209 47.3007
118.946 125.748 45.4
118.984 113.662 57.1699
119.749 115.308 58.24
120.634 115.91 55.5563
120.194 118.996 47.9184
119.474 119.489 45.2699
117.81 119.287 47.6702
108.97 123.14 59.8612
107.464 121.223 60.771
106.413 122.726 58.58
106.709 124.514 50.266
107.555 124.118 47.5447
109.356 125.226 48.7474
106.783 113.968 57.2505
108.087 114.024 60.148
110.364 113.353 58.5755
110.829 119.297 49.997
109.183 120.011 49.1751
108.492 118.622 51.3259
114.27 120.74 61.4767
113.796 119.587 62.2063
112.861 120.658 62.0464
113.304 118.273 62.414
114.532 118.349 62.1667
115.429 120.863 60.7608
114.676 121.746 60.4973
111.883 121.503 61.5849
111.445 120.536 62.2295
115.752 118.596 61.6498
116.22 119.924 60.8632
116.757 118.889 60.7193
116.408 121.132 59.7216
115.395 117.171 61.8928
117.454 117.936 60.4608
117.684 119.275 59.7208
113.888 122.545 60.224
112.433 122.337 60.6865
113.077 123.172 59.8534
110.948 122.284 60.9197
115.061 122.848 59.4253
113.701 124.243 59.0666
112.356 123.853 59.2742
110.909 119.472 62.3826
111.925 118.187 62.4085
110.498 118.28 62.3134
112.956 116.9 62.3851
109.845 120.52 62.0972
109.148 118.371 61.753
110.235 117.1 62.0085
114.99 114.594 62.4164
116.206 113.21 62.0542
114.341 113.178 62.2933
117.224 112.338 60.9403
117.566 113.595 61.217
115.381 115.86 62.0159
113.864 115.717 62.4654
112.538 113.478 61.9599
113.488 112.53 61.3133
117.494 115.121 60.9501
116.446 116.23 61.499
117.418 116.675 60.5666
118.545 114.244 60.2485
118.207 117.031 59.7429
112.476 115.799 62.4433
111.705 114.596 62.2244
110.935 115.919 62.0204
110.735 113.86 61.5482
109.461 116.169 61.5677
114.297 112.492 60.2092
116.328 112.205 59.9946
115.172 112.834 59.1029
118.005 112.357 59.2444
112.568 112.951 60.1243
114.253 113.672 58.4249
115.889 113.506 58.1304
112.704 124.037 42.7809
113.61 124.902 43.6457
112.021 124.711 43.9285
114.493 125.497 44.4381
115.132 125.074 43.44
113.483 123.13 42.1352
111.91 122.878 42.4903
110.626 124.428 44.4479
111.476 124.976 45.1913
115.961 124.413 42.8022
115.039 123.31 42.2056
116.559 123.425 42.4912
114.337 122.093 42.0294
116.763 125.303 43.6424
118.005 123.553 42.999
117.206 122.394 42.5928
110.536 122.587 43.1106
109.78 123.56 44.033
109.325 122.323 44.0634
109.141 124.242 45.2285
111.4 121.684 42.6413
109.055 121.423 44.5642
108.269 122.2 45.0623
112.299 125.43 46.0846
113.822 125.722 45.6874
113.026 125.834 46.9032
115.246 125.942 45.5444
110.941 125.195 46.5534
112.385 125.847 48.1866
113.654 126.137 47.8724
114.393 120.134 44.6699
113.349 120.313 43.5487
113.044 120.231 45.1976
112.321 120.872 42.8757
113.815 121.053 42.4243
115.752 120.06 44.1475
115.421 119.949 45.4655
112.703 120.265 46.5612
111.827 120.279 45.7709
115.219 121.15 42.4991
116.3 120.422 43.1988
116.827 121.288 42.6652
117.331 119.915 44.0371
118.365 121.458 42.8989
114.868 119.937 46.8189
113.478 120.103 47.3491
114.255 119.787 48.1215
112.313 120.136 48.0165
116.173 119.663 46.3597
114.882 119.345 48.7846
113.735 119.284 49.2515
110.859 120.379 45.1914
111.08 120.748 43.596
109.832 120.712 44.6842
110.595 120.26 46.7605
108.82 120.765 45.8045
120.932 121.414 55.0354
121.672 121.319 53.7966
120.753 120.154 54.8122
122.277 121.226 52.5033
122.546 122.27 52.841
121.088 122.585 55.3273
120.161 121.6 55.9797
120.554 118.992 55.8947
121.106 119.013 54.8248
122.719 123.309 53.2714
122.004 123.501 54.703
122.465 124.249 53.6923
121.05 123.62 55.9404
122.985 123.054 51.726
122.413 125.008 52.4444
121.903 125.168 54.0324
119.549 120.347 56.7522
119.923 118.968 56.896
119.213 119.152 57.7881
120.16 117.688 56.9482
119.288 121.598 56.8323
118.465 119.364 58.6431
118.853 118.078 58.7907
121.595 118.992 53.7355
122.164 120.133 52.4606
122.049 119.031 52.4859
122.779 120.932 51.1675
121.217 117.823 54.9703
121.741 118.228 52.5647
122.233 119.043 51.2938
122.969 122.324 48.7424
122.579 123.14 47.5221
122.877 121.811 47.2375
121.925 123.892 46.456
122.244 124.428 47.8603
123.032 122.811 50.0903
123.032 121.538 49.8717
122.628 120.52 47.1161
122.414 121.328 45.8699
122.378 124.678 49.3951
122.942 123.761 50.5903
122.516 124.841 50.9573
121.597 125.371 48.3732
121.702 125.605 51.2878
122.888 120.481 49.9002
122.648 120.02 48.5095
122.465 119.468 50.027
122.114 119.569 47.3688
121.813 118.845 50.2639
121.722 121.984 44.8349
121.56 123.421 45.0517
120.825 122.757 43.9751
120.971 124.629 45.5675
121.431 120.64 44.9632
119.773 121.934 43.3746
119.551 123.371 43.502
103.778 117.628 57.4952
103.083 118.679 56.2197
103.808 118.944 57.6019
102.73 119.646 55.0533
102.575 118.578 54.8372
104.209 116.446 57.4846
104.716 116.757 58.6873
104.815 119.309 58.7006
104.144 120.146 57.752
103.293 117.59 54.893
103.902 116.429 56.2269
104.188 116.766 55.1245
104.81 115.36 57.2228
102.833 118.431 53.5993
104.826 117.168 54.1567
105.245 116.239 55.1059
105.574 117.143 59.7196
105.578 118.496 59.6929
106.61 117.699 60.5292
105.856 119.768 59.6852
105.833 115.725 59.7076
107.843 116.869 61.0721
107.866 118.233 61.0928
103.973 120.895 56.6403
103.107 120.687 55.2811
103.776 121.705 55.4743
102.479 120.522 53.7956
104.794 121.261 57.8588
104.645 122.46 55.4425
103.987 122.203 54.1679
103.125 119.866 51.2911
104.476 119.794 50.5223
104.092 120.799 50.3815
105.833 119.892 49.9637
105.312 119.095 50.8795
102.89 119.014 52.4202
102.46 120.268 52.3401
104.36 121.887 50.6132
105.152 121.694 49.5303
105.012 118.49 51.9316
103.747 118.353 52.7406
104.917 117.885 53.1618
106.289 118.683 51.4375
105.992 117.452 53.4744
102.754 121.331 52.6548
103.938 122.061 51.6933
103.797 122.191 52.9377
105.052 122.857 50.8915
104.864 122.917 53.1214
106.016 121.521 48.5626
106.423 120.533 48.7946
106.93 121.236 47.568
107.093 120.013 49.4423
106.043 122.611 48.5131
107.356 121.861 46.3526
107.86 120.811 46.8894
116.618 126.449 54.5141
115.352 126.413 53.8235
116.568 126.478 52.9893
114.151 126.388 53.3291
114.133 126.352 54.6573
116.578 126.368 55.9865
117.81 126.362 55.2359
117.693 126.445 52.0865
116.603 126.431 51.438
114.057 126.193 55.9933
115.317 126.188 56.6808
114.031 125.837 57.1553
116.522 125.969 57.2994
112.862 126.07 55.4347
112.761 125.373 57.6377
114.051 125.233 58.2021
118.947 126.33 54.2761
118.879 126.433 52.6147
119.991 126.209 53.3691
118.657 126.321 51.0094
118.917 126.102 55.8384
120.999 125.816 54.0155
120.78 126.042 52.2821
115.342 126.375 50.9332
114.117 126.395 51.9734
114.042 126.37 50.5694
112.914 126.244 52.9107
116.433 126.293 49.8493
113.968 126.251 49.2235
112.893 126.172 50.3311
110.525 125.697 54.3689
109.227 125.372 55.2401
109.346 125.539 53.7888
108.162 124.738 56.0491
109.233 124.94 56.5904
111.607 125.865 54.9809
111.682 125.959 53.6032
109.451 125.531 52.4744
108.287 125.329 53.2297
110.387 125.093 57.0217
111.597 125.707 56.2014
111.62 125.192 57.375
109.332 124.426 57.8885
111.801 124.538 58.3758
111.816 126.039 52.3538
110.676 125.807 51.7584
111.834 125.94 51.0029
109.696 125.546 51.0426
111.967 125.925 49.6449
107.227 124.937 53.8268
107.209 124.502 55.3568
106.303 124.218 54.5402
107.191 124.117 56.8091
107.395 125.045 52.3453
105.67 123.699 53.6372
105.586 123.359 55.1975
116.636 116.94 53.5842
117.74 116.796 53.8476
117.589 117.417 52.6069
118.717 116.556 54.116
117.827 115.995 54.8344
115.584 116.567 54.3941
115.523 117 53.3324
117.583 118.052 51.4143
118.458 117.936 51.7076
116.921 115.689 55.7041
115.675 116.004 55.4129
115.796 115.309 56.4454
114.394 116.084 55.0306
117.967 115.134 55.8729
115.966 114.427 57.2647
114.616 114.902 57.0066
115.488 117.522 52.2081
116.499 118.133 51.1969
115.389 118.131 51.0199
117.412 118.6 50.1659
114.398 117.008 52.995
114.269 118.23 50.8926
115.301 118.823 49.9551
119.413 117.739 51.882
119.531 117.087 53.1908
120.333 117.664 52.1651
119.652 116.222 54.2157
119.303 118.382 50.5532
120.982 118.286 51.1472
121.101 117.695 52.5358
110.764 115.659 54.9672
112.086 116.281 54.3614
110.981 116.552 53.9493
113.207 116.747 53.7417
113.111 116.12 54.7686
110.694 114.845 55.9346
109.561 115.096 55.5032
109.949 116.865 53.5577
111.045 117.23 52.8408
113.301 115.537 55.609
111.983 114.977 56.4078
113.381 115.028 56.8368
110.89 114.252 56.934
113.458 114.35 57.6889
108.617 115.65 55.0071
108.865 116.59 54.0881
107.685 116.285 54.5557
109.128 117.394 52.9507
108.356 114.721 55.83
106.566 116.048 54.9178
106.998 116.989 53.9835
112.12 117.618 52.1679
113.276 117.237 52.5908
113.209 117.916 51.4528
111.218 118.095 51.7304
113.339 118.662 50.4367
117.529 123.395 58.1716
118.368 124.678 58.0547
118.81 123.618 57.5974
118.83 125.564 57.0489
117.464 125.458 57.8408
116.278 123.213 58.6823
116.776 122.225 58.6553
118.979 122.623 57.0939
119.854 123.645 56.8141
116.22 125.179 58.1958
115.69 123.959 58.8098
114.893 124.696 58.6303
117.35 121.317 58.7151
118.312 121.416 57.698
117.912 120.242 58.6504
120.713 124.448 56.3797
119.945 125.467 56.2694
121.02 125.332 55.2577
118.357 126.163 47.862
118.043 126.069 46.3393
119.399 125.992 46.9431
117.544 125.796 44.8935
116.591 126.028 45.8817
117.362 126.264 48.7529
118.58 126.258 49.3127
120.64 125.816 47.6242
120.234 125.468 46.0528
115.661 126.205 46.9463
116.093 126.316 48.4146
114.768 126.273 48.1543
119.645 126.207 50.0739
120.754 126.009 49.1461
120.782 126.077 50.7718
119.737 125.074 44.7285
118.213 125.304 44.206
118.934 124.337 43.6712
119.816 114.095 57.9052
120.438 115.401 56.9844
119.873 114.671 56.4685
120.852 116.644 55.8775
120.175 116.484 57.0924
119.369 114.077 59.2531
119.064 112.936 58.6056
118.895 114.715 56.129
119.811 115.565 55.3513
119.568 116.637 57.9173
119.059 115.435 59.1423
118.857 116.897 58.9162
118.08 112.958 57.8676
118.06 114.26 56.7533
116.937 113.785 57.5491
120.583 116.309 54.3929
121.326 116.985 54.8446
121.187 117.422 53.6127
119.913 119.203 46.5441
118.603 119.331 46.4361
118.978 119.057 47.819
117.411 119.501 46.3443
118.174 119.515 45.1838
120.729 119.641 45.5337
121.108 119.226 46.8231
119.317 118.738 49.1026
118.134 118.878 48.9307
118.773 119.869 44.1964
120.238 120.124 44.4604
119.395 120.789 43.5498
121.206 119.032 48.2422
120.228 118.652 49.3736
121.148 118.665 49.785
117.073 119.046 48.8682
116.68 119.399 47.5966
115.912 119.17 48.8042
108.161 122.292 60.4651
106.74 122.045 59.7442
107.61 123.067 59.3198
105.639 121.73 58.8308
106.267 120.897 59.8402
108.855 121.445 61.3756
109.569 122.357 60.7977
108.506 123.748 58.7344
107.297 123.545 58.1382
107.095 120.154 60.4986
108.464 120.43 61.4456
108.137 119.28 61.2589
110.302 123.088 60.0351
109.774 123.77 58.9567
111.14 123.807 59.1539
106.342 123.281 57.3295
105.455 122.311 57.7043
105.416 122.895 56.438
107.115 124.361 48.955
108.39 124.779 48.0795
108.007 124.983 49.5414
109.747 125.048 47.2979
108.696 124.56 46.6835
106.554 123.497 48.5945
106.127 123.652 49.9496
107.597 125.019 50.9143
108.882 125.312 50.2299
108.03 123.88 46.1413
107.018 123.206 47.3481
107.611 122.738 46.0719
105.779 123.78 51.1178
106.477 124.636 51.6259
105.613 123.839 52.4108
110.034 125.517 49.5749
110.546 125.335 48.0948
111.313 125.669 48.9027
107.235 113.809 58.7879
108.934 113.339 59.3867
108.42 113.474 57.9777
110.863 113.155 59.7637
109.747 113.563 60.6204
106.471 114.538 59.5046
105.834 114.456 57.9614
108.132 113.986 56.7653
109.832 113.707 57.4605
108.971 114.452 61.1662
107.3 115.105 60.4641
108.382 115.718 61.195
105.781 114.766 56.751
107.086 114.504 56.1884
106.098 115.47 55.7362
111.384 113.753 57.8629
111.965 113.299 58.9836
112.802 113.892 58.2871
110.049 119.729 49.5787
108.83 119.296 50.2605
109.725 118.969 50.7351
107.589 118.906 50.8898
107.944 119.645 49.8518
110.338 120.138 48.2695
111.185 119.918 48.7316
110.471 118.595 51.2095
109.333 118.237 51.8068
108.311 120.231 48.7403
109.525 120.239 47.7571
108.658 120.442 47.2094
111.922 119.586 49.2936
111.542 118.846 50.5362
112.694 119.085 49.8828
108.252 117.913 52.3158
107.294 118.401 51.8961
107.098 117.719 52.9188
POLYGONS 1280  5120
3 164 162 163
3 163 44 164
3 162 43 163
3 164 42 162
3 166 165 163
3 163 43 166
3 165 44 163
3 166 14 165
3 168 167 162
3 162 42 168
3 167 43 162
3 168 13 167
3 170 169 164
3 164 44 170
3 169 42 164
3 170 12 169
3 173 171 172
3 172 46 173
3 171 43 172
3 173 45 171
3 167 174 172
3 172 43 167
3 174 46 172
3 167 13 174
3 175 166 171
3 171 45 175
3 166 43 171
3 175 14 166
3 177 176 173
3 173 46 177
3 176 45 173
3 177 4 176
3 180 178 179
3 179 48 180
3 178 42 179
3 180 47 178
3 169 181 179
3 179 42 169
3 181 48 179
3 169 12 181
3 182 168 178
3 178 47 182
3 168 42 178
3 182 13 168
3 184 183 180
3 180 48 184
3 183 47 180
3 184 8 183
3 187 185 186
3 186 50 187
3 185 44 186
3 187 49 185
3 165 188 186
3 186 44 165
3 188 50 186
3 165 14 188
3 189 170 185
3 185 49 189
3 170 44 185
3 189 12 170
3 191 190 187
3 187 50 191
3 190 49 187
3 191 7 190
3 194 192 193
3 193 53 194
3 192 52 193
3 194 51 192
3 196 195 193
3 193 52 196
3 195 53 193
3 196 16 195
3 198 197 192
3 192 51 198
3 197 52 192
3 198 14 197
3 200 199 194
3 194 53 200
3 199 51 194
3 200 15 199
3 203 201 202
3 202 45 203
3 201 52 202
3 203 54 201
3 197 175 202
3 202 52 197
3 175 45 202
3 197 14 175
3 204 196 201
3 201 54 204
3 196 52 201
3 204 16 196
3 176 205 203
3 203 45 176
3 205 54 203
3 176 4 205
3 208 206 207
3 207 55 208
3 206 51 207
3 208 50 206
3 199 209 207
3 207 51 199
3 209 55 207
3 199 15 209
3 188 198 206
3 206 50 188
3 198 51 206
3 188 14 198
3 210 191 208
3 208 55 210
3 191 50 208
3 210 7 191
3 213 211 212
3 212 57 213
3 211 53 212
3 213 56 211
3 195 214 212
3 212 53 195
3 214 57 212
3 195 16 214
3 215 200 211
3 211 56 215
3 200 53 211
3 215 15 200
3 217 216 213
3 213 57 217
3 216 56 213
3 217 9 216
3 220 218 219
3 219 60 220
3 218 59 219
3 220 58 218
3 222 221 219
3 219 59 222
3 221 60 219
3 222 19 221
3 224 223 218
3 218 58 224
3 223 59 218
3 224 18 223
3 226 225 220
3 220 60 226
3 225 58 220
3 226 17 225
3 229 227 228
3 228 62 229
3 227 59 228
3 229 61 227
3 223 230 228
3 228 59 223
3 230 62 228
3 223 18 230
3 231 222 227
3 227 61 231
3 222 59 227
3 231 19 222
3 233 232 229
3 229 62 233
3 232 61 229
3 233 5 232
3 236 234 235
3 235 64 236
3 234 58 235
3 236 63 234
3 225 237 235
3 235 58 225
3 237 64 235
3 225 17 237
3 238 224 234
3 234 63 238
3 224 58 234
3 238 18 224
3 240 239 236
3 236 64 240
3 239 63 236
3 240 6 239
3 243 241 242
3 242 66 243
3 241 60 242
3 243 65 241
3 221 244 242
3 242 60 221
3 244 66 242
3 221 19 244
3 245 226 241
3 241 65 245
3 226 60 241
3 245 17 226
3 247 246 243
3 243 66 247
3 246 65 243
3 247 11 246
3 250 248 249
3 249 69 250
3 248 68 249
3 250 67 248
3 252 251 249
3 249 68 252
3 251 69 249
3 252 18 251
3 254 253 248
3 248 67 254
3 253 68 248
3 254 21 253
3 256 255 250
3 250 69 256
3 255 67 250
3 256 20 255
3 259 257 258
3 258 70 259
3 257 68 258
3 259 62 257
3 253 260 258
3 258 68 253
3 260 70 258
3 253 21 260
3 230 252 257
3 257 62 230
3 252 68 257
3 230 18 252
3 261 233 259
3 259 70 261
3 233 62 259
3 261 5 233
3 264 262 263
3 263 72 264
3 262 67 263
3 264 71 262
3 255 265 263
3 263 67 255
3 265 72 263
3 255 20 265
3 266 254 262
3 262 71 266
3 254 67 262
3 266 21 254
3 268 267 264
3 264 72 268
3 267 71 264
3 268 10 267
3 271 269 270
3 270 63 271
3 269 69 270
3 271 73 269
3 251 238 270
3 270 69 251
3 238 63 270
3 251 18 238
3 272 256 269
3 269 73 272
3 256 69 269
3 272 20 256
3 239 273 271
3 271 63 239
3 273 73 271
3 239 6 273
3 276 274 275
3 275 76 276
3 274 75 275
3 276 74 274
3 278 277 275
3 275 75 278
3 277 76 275
3 278 24 277
3 280 279 274
3 274 74 280
3 279 75 274
3 280 23 279
3 282 281 276
3 276 76 282
3 281 74 276
3 282 22 281
3 285 283 284
3 284 78 285
3 283 75 284
3 285 77 283
3 279 286 284
3 284 75 279
3 286 78 284
3 279 23 286
3 287 278 283
3 283 77 287
3 278 75 283
3 287 24 278
3 289 288 285
3 285 78 289
3 288 77 285
3 289 0 288
3 292 290 291
3 291 80 292
3 290 74 291
3 292 79 290
3 281 293 291
3 291 74 281
3 293 80 291
3 281 22 293
3 294 280 290
3 290 79 294
3 280 74 290
3 294 23 280
3 296 295 292
3 292 80 296
3 295 79 292
3 296 4 295
3 299 297 298
3 298 82 299
3 297 76 298
3 299 81 297
3 277 300 298
3 298 76 277
3 300 82 298
3 277 24 300
3 301 282 297
3 297 81 301
3 282 76 297
3 301 22 282
3 303 302 299
3 299 82 303
3 302 81 299
3 303 3 302
3 306 304 305
3 305 85 306
3 304 84 305
3 306 83 304
3 308 307 305
3 305 84 308
3 307 85 305
3 308 26 307
3 310 309 304
3 304 83 310
3 309 84 304
3 310 24 309
3 312 311 306
3 306 85 312
3 311 83 306
3 312 25 311
3 315 313 314
3 314 77 315
3 313 84 314
3 315 86 313
3 309 287 314
3 314 84 309
3 287 77 314
3 309 24 287
3 316 308 313
3 313 86 316
3 308 84 313
3 316 26 308
3 288 317 315
3 315 77 288
3 317 86 315
3 288 0 317
3 320 318 319
3 319 87 320
3 318 83 319
3 320 82 318
3 311 321 319
3 319 83 311
3 321 87 319
3 311 25 321
3 300 310 318
3 318 82 300
3 310 83 318
3 300 24 310
3 322 303 320
3 320 87 322
3 303 82 320
3 322 3 303
3 325 323 324
3 324 89 325
3 323 85 324
3 325 88 323
3 307 326 324
3 324 85 307
3 326 89 324
3 307 26 326
3 327 312 323
3 323 88 327
3 312 85 323
3 327 25 312
3 329 328 325
3 325 89 329
3 328 88 325
3 329 5 328
3 332 330 331
3 331 92 332
3 330 91 331
3 332 90 330
3 334 333 331
3 331 91 334
3 333 92 331
3 334 29 333
3 336 335 330
3 330 90 336
3 335 91 330
3 336 28 335
3 338 337 332
3 332 92 338
3 337 90 332
3 338 27 337
3 341 339 340
3 340 94 341
3 339 91 340
3 341 93 339
3 335 342 340
3 340 91 335
3 342 94 340
3 335 28 342
3 343 334 339
3 339 93 343
3 334 91 339
3 343 29 334
3 345 344 341
3 341 94 345
3 344 93 341
3 345 2 344
3 348 346 347
3 347 96 348
3 346 90 347
3 348 95 346
3 337 349 347
3 347 90 337
3 349 96 347
3 337 27 349
3 350 336 346
3 346 95 350
3 336 90 346
3 350 28 336
3 352 351 348
3 348 96 352
3 351 95 348
3 352 7 351
3 355 353 354
3 354 98 355
3 353 92 354
3 355 97 353
3 333 356 354
3 354 92 333
3 356 98 354
3 333 29 356
3 357 338 353
3 353 97 357
3 338 92 353
3 357 27 338
3 359 358 355
3 355 98 359
3 358 97 355
3 359 1 358
3 362 360 361
3 361 101 362
3 360 100 361
3 362 99 360
3 364 363 361
3 361 100 364
3 363 101 361
3 364 31 363
3 366 365 360
3 360 99 366
3 365 100 360
3 366 29 365
3 368 367 362
3 362 101 368
3 367 99 362
3 368 30 367
3 371 369 370
3 370 93 371
3 369 100 370
3 371 102 369
3 365 343 370
3 370 100 365
3 343 93 370
3 365 29 343
3 372 364 369
3 369 102 372
3 364 100 369
3 372 31 364
3 344 373 371
3 371 93 344
3 373 102 371
3 344 2 373
3 376 374 375
3 375 103 376
3 374 99 375
3 376 98 374
3 367 377 375
3 375 99 367
3 377 103 375
3 367 30 377
3 356 366 374
3 374 98 356
3 366 99 374
3 356 29 366
3 378 359 376
3 376 103 378
3 359 98 376
3 378 1 359
3 381 379 380
3 380 105 381
3 379 101 380
3 381 104 379
3 363 382 380
3 380 101 363
3 382 105 380
3 363 31 382
3 383 368 379
3 379 104 383
3 368 101 379
3 383 30 368
3 385 384 381
3 381 105 385
3 384 104 381
3 385 6 384
3 388 386 387
3 387 108 388
3 386 107 387
3 388 106 386
3 390 389 387
3 387 107 390
3 389 108 387
3 390 34 389
3 392 391 386
3 386 106 392
3 391 107 386
3 392 33 391
3 394 393 388
3 388 108 394
3 393 106 388
3 394 32 393
3 397 395 396
3 396 110 397
3 395 107 396
3 397 109 395
3 391 398 396
3 396 107 391
3 398 110 396
3 391 33 398
3 399 390 395
3 395 109 399
3 390 107 395
3 399 34 390
3 401 400 397
3 397 110 401
3 400 109 397
3 401 8 400
3 404 402 403
3 403 112 404
3 402 106 403
3 404 111 402
3 393 405 403
3 403 106 393
3 405 112 403
3 393 32 405
3 406 392 402
3 402 111 406
3 392 106 402
3 406 33 392
3 408 407 404
3 404 112 408
3 407 111 404
3 408 0 407
3 411 409 410
3 410 114 411
3 409 108 410
3 411 113 409
3 389 412 410
3 410 108 389
3 412 114 410
3 389 34 412
3 413 394 409
3 409 113 413
3 394 108 409
3 413 32 394
3 415 414 411
3 411 114 415
3 414 113 411
3 415 11 414
3 418 416 417
3 417 117 418
3 416 116 417
3 418 115 416
3 420 419 417
3 417 116 420
3 419 117 417
3 420 36 419
3 422 421 416
3 416 115 422
3 421 116 416
3 422 34 421
3 424 423 418
3 418 117 424
3 423 115 418
3 424 35 423
3 427 425 426
3 426 109 427
3 425 116 426
3 427 118 425
3 421 399 426
3 426 116 421
3 399 109 426
3 421 34 399
3 428 420 425
3 425 118 428
3 420 116 425
3 428 36 420
3 400 429 427
3 427 109 400
3 429 118 427
3 400 8 429
3 432 430 431
3 431 119 432
3 430 115 431
3 432 114 430
3 423 433 431
3 431 115 423
3 433 119 431
3 423 35 433
3 412 422 430
3 430 114 412
3 422 115 430
3 412 34 422
3 434 415 432
3 432 119 434
3 415 114 432
3 434 11 415
3 437 435 436
3 436 121 437
3 435 117 436
3 437 120 435
3 419 438 436
3 436 117 419
3 438 121 436
3 419 36 438
3 439 424 435
3 435 120 439
3 424 117 435
3 439 35 424
3 441 440 437
3 437 121 441
3 440 120 437
3 441 1 440
3 444 442 443
3 443 124 444
3 442 123 443
3 444 122 442
3 446 445 443
3 443 123 446
3 445 124 443
3 446 39 445
3 448 447 442
3 442 122 448
3 447 123 442
3 448 38 447
3 450 449 444
3 444 124 450
3 449 122 444
3 450 37 449
3 453 451 452
3 452 126 453
3 451 123 452
3 453 125 451
3 447 454 452
3 452 123 447
3 454 126 452
3 447 38 454
3 455 446 451
3 451 125 455
3 446 123 451
3 455 39 446
3 457 456 453
3 453 126 457
3 456 125 453
3 457 9 456
3 460 458 459
3 459 128 460
3 458 122 459
3 460 127 458
3 449 461 459
3 459 122 449
3 461 128 459
3 449 37 461
3 462 448 458
3 458 127 462
3 448 122 458
3 462 38 448
3 464 463 460
3 460 128 464
3 463 127 460
3 464 10 463
3 467 465 466
3 466 130 467
3 465 124 466
3 467 129 465
3 445 468 466
3 466 124 445
3 468 130 466
3 445 39 468
3 469 450 465
3 465 129 469
3 450 124 465
3 469 37 450
3 471 470 467
3 467 130 471
3 470 129 467
3 471 3 470
3 474 472 473
3 473 133 474
3 472 132 473
3 474 131 472
3 476 475 473
3 473 132 476
3 475 133 473
3 476 38 475
3 478 477 472
3 472 131 478
3 477 132 472
3 478 41 477
3 480 479 474
3 474 133 480
3 479 131 474
3 480 40 479
3 483 481 482
3 482 134 483
3 481 132 482
3 483 126 481
3 477 484 482
3 482 132 477
3 484 134 482
3 477 41 484
3 454 476 481
3 481 126 454
3 476 132 481
3 454 38 476
3 485 457 483
3 483 134 485
3 457 126 483
3 485 9 457
3 488 486 487
3 487 136 488
3 486 131 487
3 488 135 486
3 479 489 487
3 487 131 479
3 489 136 487
3 479 40 489
3 490 478 486
3 486 135 490
3 478 131 486
3 490 41 478
3 492 491 488
3 488 136 492
3 491 135 488
3 492 2 491
3 495 493 494
3 494 127 495
3 493 133 494
3 495 137 493
3 475 462 494
3 494 133 475
3 462 127 494
3 475 38 462
3 496 480 493
3 493 137 496
3 480 133 493
3 496 40 480
3 463 497 495
3 495 127 463
3 497 137 495
3 463 10 497
3 500 498 499
3 499 140 500
3 498 139 499
3 500 138 498
3 502 501 499
3 499 139 502
3 501 140 499
3 502 33 501
3 504 503 498
3 498 138 504
3 503 139 498
3 504 13 503
3 506 505 500
3 500 140 506
3 505 138 500
3 506 23 505
3 509 507 508
3 508 47 509
3 507 139 508
3 509 110 507
3 503 182 508
3 508 139 503
3 182 47 508
3 503 13 182
3 398 502 507
3 507 110 398
3 502 139 507
3 398 33 502
3 183 401 509
3 509 47 183
3 401 110 509
3 183 8 401
3 512 510 511
3 511 79 512
3 510 138 511
3 512 46 510
3 505 294 511
3 511 138 505
3 294 79 511
3 505 23 294
3 174 504 510
3 510 46 174
3 504 138 510
3 174 13 504
3 295 177 512
3 512 79 295
3 177 46 512
3 295 4 177
3 515 513 514
3 514 111 515
3 513 140 514
3 515 78 513
3 501 406 514
3 514 140 501
3 406 111 514
3 501 33 406
3 286 506 513
3 513 78 286
3 506 140 513
3 286 23 506
3 407 289 515
3 515 111 407
3 289 78 515
3 407 0 289
3 518 516 517
3 517 143 518
3 516 142 517
3 518 141 516
3 520 519 517
3 517 142 520
3 519 143 517
3 520 19 519
3 522 521 516
3 516 141 522
3 521 142 516
3 522 32 521
3 524 523 518
3 518 143 524
3 523 141 518
3 524 26 523
3 527 525 526
3 526 113 527
3 525 142 526
3 527 66 525
3 521 413 526
3 526 142 521
3 413 113 526
3 521 32 413
3 244 520 525
3 525 66 244
3 520 142 525
3 244 19 520
3 414 247 527
3 527 113 414
3 247 66 527
3 414 11 247
3 530 528 529
3 529 86 530
3 528 141 529
3 530 112 528
3 523 316 529
3 529 141 523
3 316 86 529
3 523 26 316
3 405 522 528
3 528 112 405
3 522 141 528
3 405 32 522
3 317 408 530
3 530 86 317
3 408 112 530
3 317 0 408
3 533 531 532
3 532 61 533
3 531 143 532
3 533 89 531
3 519 231 532
3 532 143 519
3 231 61 532
3 519 19 231
3 326 524 531
3 531 89 326
3 524 143 531
3 326 26 524
3 232 329 533
3 533 61 232
3 329 89 533
3 232 5 329
3 536 534 535
3 535 146 536
3 534 145 535
3 536 144 534
3 538 537 535
3 535 145 538
3 537 146 535
3 538 22 537
3 540 539 534
3 534 144 540
3 539 145 534
3 540 16 539
3 542 541 536
3 536 146 542
3 541 144 536
3 542 39 541
3 545 543 544
3 544 54 545
3 543 145 544
3 545 80 543
3 539 204 544
3 544 145 539
3 204 54 544
3 539 16 204
3 293 538 543
3 543 80 293
3 538 145 543
3 293 22 538
3 205 296 545
3 545 54 205
3 296 80 545
3 205 4 296
3 548 546 547
3 547 125 548
3 546 144 547
3 548 57 546
3 541 455 547
3 547 144 541
3 455 125 547
3 541 39 455
3 214 540 546
3 546 57 214
3 540 144 546
3 214 16 540
3 456 217 548
3 548 125 456
3 217 57 548
3 456 9 217
3 551 549 550
3 550 81 551
3 549 146 550
3 551 130 549
3 537 301 550
3 550 146 537
3 301 81 550
3 537 22 301
3 468 542 549
3 549 130 468
3 542 146 549
3 468 39 542
3 302 471 551
3 551 81 302
3 471 130 551
3 302 3 471
3 554 552 553
3 553 149 554
3 552 148 553
3 554 147 552
3 556 555 553
3 553 148 556
3 555 149 553
3 556 21 555
3 558 557 552
3 552 147 558
3 557 148 552
3 558 25 557
3 560 559 554
3 554 149 560
3 559 147 554
3 560 37 559
3 563 561 562
3 562 88 563
3 561 148 562
3 563 70 561
3 557 327 562
3 562 148 557
3 327 88 562
3 557 25 327
3 260 556 561
3 561 70 260
3 556 148 561
3 260 21 556
3 328 261 563
3 563 88 328
3 261 70 563
3 328 5 261
3 566 564 565
3 565 129 566
3 564 147 565
3 566 87 564
3 559 469 565
3 565 147 559
3 469 129 565
3 559 37 469
3 321 558 564
3 564 87 321
3 558 147 564
3 321 25 558
3 470 322 566
3 566 129 470
3 322 87 566
3 470 3 322
3 569 567 568
3 568 71 569
3 567 149 568
3 569 128 567
3 555 266 568
3 568 149 555
3 266 71 568
3 555 21 266
3 461 560 567
3 567 128 461
3 560 149 567
3 461 37 560
3 267 464 569
3 569 71 267
3 464 128 569
3 267 10 464
3 572 570 571
3 571 152 572
3 570 151 571
3 572 150 570
3 574 573 571
3 571 151 574
3 573 152 571
3 574 27 573
3 576 575 570
3 570 150 576
3 575 151 570
3 576 12 575
3 578 577 572
3 572 152 578
3 577 150 572
3 578 36 577
3 581 579 580
3 580 49 581
3 579 151 580
3 581 96 579
3 575 189 580
3 580 151 575
3 189 49 580
3 575 12 189
3 349 574 579
3 579 96 349
3 574 151 579
3 349 27 574
3 190 352 581
3 581 49 190
3 352 96 581
3 190 7 352
3 584 582 583
3 583 118 584
3 582 150 583
3 584 48 582
3 577 428 583
3 583 150 577
3 428 118 583
3 577 36 428
3 181 576 582
3 582 48 181
3 576 150 582
3 181 12 576
3 429 184 584
3 584 118 429
3 184 48 584
3 429 8 184
3 587 585 586
3 586 97 587
3 585 152 586
3 587 121 585
3 573 357 586
3 586 152 573
3 357 97 586
3 573 27 357
3 438 578 585
3 585 121 438
3 578 152 585
3 438 36 578
3 358 441 587
3 587 97 358
3 441 121 587
3 358 1 441
3 590 588 589
3 589 155 590
3 588 154 589
3 590 153 588
3 592 591 589
3 589 154 592
3 591 155 589
3 592 17 591
3 594 593 588
3 588 153 594
3 593 154 588
3 594 30 593
3 596 595 590
3 590 155 596
3 595 153 590
3 596 35 595
3 599 597 598
3 598 104 599
3 597 154 598
3 599 64 597
3 593 383 598
3 598 154 593
3 383 104 598
3 593 30 383
3 237 592 597
3 597 64 237
3 592 154 597
3 237 17 592
3 384 240 599
3 599 104 384
3 240 64 599
3 384 6 240
3 602 600 601
3 601 120 602
3 600 153 601
3 602 103 600
3 595 439 601
3 601 153 595
3 439 120 601
3 595 35 439
3 377 594 600
3 600 103 377
3 594 153 600
3 377 30 594
3 440 378 602
3 602 120 440
3 378 103 602
3 440 1 378
3 605 603 604
3 604 65 605
3 603 155 604
3 605 119 603
3 591 245 604
3 604 155 591
3 245 65 604
3 591 17 245
3 433 596 603
3 603 119 433
3 596 155 603
3 433 35 596
3 246 434 605
3 605 65 246
3 434 119 605
3 246 11 434
3 608 606 607
3 607 158 608
3 606 157 607
3 608 156 606
3 610 609 607
3 607 157 610
3 609 158 607
3 610 15 609
3 612 611 606
3 606 156 612
3 611 157 606
3 612 28 611
3 614 613 608
3 608 158 614
3 613 156 608
3 614 41 613
3 617 615 616
3 616 95 617
3 615 157 616
3 617 55 615
3 611 350 616
3 616 157 611
3 350 95 616
3 611 28 350
3 209 610 615
3 615 55 209
3 610 157 615
3 209 15 610
3 351 210 617
3 617 95 351
3 210 55 617
3 351 7 210
3 620 618 619
3 619 135 620
3 618 156 619
3 620 94 618
3 613 490 619
3 619 156 613
3 490 135 619
3 613 41 490
3 342 612 618
3 618 94 342
3 612 156 618
3 342 28 612
3 491 345 620
3 620 135 491
3 345 94 620
3 491 2 345
3 623 621 622
3 622 56 623
3 621 158 622
3 623 134 621
3 609 215 622
3 622 158 609
3 215 56 622
3 609 15 215
3 484 614 621
3 621 134 484
3 614 158 621
3 484 41 614
3 216 485 623
3 623 56 216
3 485 134 623
3 216 9 485
3 626 624 625
3 625 161 626
3 624 160 625
3 626 159 624
3 628 627 625
3 625 160 628
3 627 161 625
3 628 31 627
3 630 629 624
3 624 159 630
3 629 160 624
3 630 20 629
3 632 631 626
3 626 161 632
3 631 159 626
3 632 40 631
3 635 633 634
3 634 73 635
3 633 160 634
3 635 105 633
3 629 272 634
3 634 160 629
3 272 73 634
3 629 20 272
3 382 628 633
3 633 105 382
3 628 160 633
3 382 31 628
3 273 385 635
3 635 73 273
3 385 105 635
3 273 6 385
3 638 636 637
3 637 137 638
3 636 159 637
3 638 72 636
3 631 496 637
3 637 159 631
3 496 137 637
3 631 40 496
3 265 630 636
3 636 72 265
3 630 159 636
3 265 20 630
3 497 268 638
3 638 137 497
3 268 72 638
3 497 10 268
3 641 639 640
3 640 102 641
3 639 161 640
3 641 136 639
3 627 372 640
3 640 161 627
3 372 102 640
3 627 31 372
3 489 632 639
3 639 136 489
3 632 161 639
3 489 40 632
3 373 492 641
3 641 102 373
3 492 136 641
3 373 2 492
