# Supplementary material for: Subcortical shape biomarkers reveal limbic and basal ganglia damage in anti-LGI1 encephalitis
Source: Front Immunol. 2025 Jul 4;16:1623577. doi: 10.3389/fimmu.2025.1623577 (PMC12270846; doi:10.3389/fimmu.2025.1623577)
Supplement: Supplementary file 1 [file DataSheet1.zip › raw data/wmN05-L_Caud_first.vtk]

# vtk DataFile Version 3.0
this file was written using fslvtkio
ASCII
DATASET POLYDATA
POINTS 970 float
104.741 146.892 64.5589
103.093 146.724 65.2622
104.001 145.788 65.1425
105.161 145.427 65.2007
106.295 146.634 64.6714
106.611 145.163 65.5371
107.621 146.24 65.458
108.087 145.184 66.6288
104.204 148.232 65.0893
103.308 148.559 65.9813
105.682 148.381 65.0939
107.224 147.79 65.3856
108.49 146.786 66.5929
104.668 149.601 66.1751
106.565 149.313 66.0942
108.02 148.292 66.6106
100.615 137.002 67.3225
98.9897 137.046 68.2387
99.6154 135.509 68.016
101.202 135.503 67.6911
102.094 137.082 66.8956
102.45 136.026 67.9366
103.12 137.373 67.6351
102.969 136.454 69.1423
100.178 138.462 67.7571
98.5629 138.444 68.6756
101.641 138.705 66.9252
103.04 138.756 66.7706
103.697 137.628 68.7383
104.039 138.676 67.7151
104.34 138.382 69.3207
99.9052 139.629 68.2234
98.5487 139.383 68.9201
101.473 139.992 67.4134
102.998 140.283 66.8159
104.34 139.999 66.9798
104.959 139.515 68.6416
98.8794 140.289 69.116
100.937 140.896 68.1231
100.13 141.275 68.7253
102.738 141.661 67.3685
104.406 141.7 66.8416
105.407 140.805 67.8079
101.187 142.243 68.4439
102.768 143.027 67.7952
104.086 143.325 66.9432
103.19 144.282 67.4795
105.847 142.071 67.6387
105.637 143.124 66.8031
106.791 142.791 67.9324
107.174 143.656 67.3717
107.566 143.476 68.5802
103.779 145.076 66.2815
102.507 145.275 67.3077
105.147 144.397 66.3425
106.866 144.23 66.4714
108.103 144.487 68.0559
102.2 146.126 66.337
101.262 147.166 67.4387
101.304 145.853 68.0467
108.97 145.84 67.9953
102.229 147.899 66.5329
101.679 148.579 68.0345
108.973 147.665 67.8725
102.984 149.47 67.2554
104.175 150.471 67.6771
105.954 150.526 67.0974
107.692 149.602 67.2739
97.6378 133.849 69.0882
96.6512 134.628 69.8199
96.8103 133.027 70.2332
98.4904 132.642 69.5962
99.0201 134.222 68.5963
99.7672 133.463 69.5897
97.804 135.711 68.8037
96.3705 136.112 70.0551
100.649 134.498 68.9471
101.942 135.296 69.2992
102.623 136.082 70.6636
97.4047 137.418 69.2968
96.2149 137.83 70.5062
103.597 137.36 70.1671
104.503 138.434 70.8934
97.2563 139.092 69.708
96.0005 139.601 70.9661
105.134 139.526 70.1939
105.684 140.604 69.4014
105.875 140.49 70.8398
97.5744 140.61 70.0852
99.3451 141.613 69.2963
98.0552 141.809 70.2384
106.301 141.576 69.0385
106.745 141.616 70.7993
99.5927 142.7 69.5787
100.619 143.702 69.1568
99.3871 143.871 69.9682
101.934 143.655 68.4063
107.158 142.524 69.4271
107.981 143.806 69.8823
100.436 145.33 69.2797
99.2993 144.691 70.1714
101.583 144.709 68.4405
108.721 144.91 69.7028
99.3946 145.58 70.2841
100.501 147.077 68.9962
109.366 146.264 69.4651
101.316 148.845 69.43
109.415 147.886 69.1797
102.665 149.972 69.0536
104.167 150.967 69.1105
103.91 150.855 70.4657
105.722 151.162 68.6162
107.391 150.742 68.3087
108.694 149.272 68.4853
105.502 151.394 70.3369
107.005 151.369 69.8639
108.286 150.699 69.5658
96.0448 134.498 71.2831
96.6836 132.678 71.544
98.0808 132.063 70.9951
99.7015 132.8 70.9827
100.517 133.93 70.7226
100.843 134.029 72.5524
95.8021 136.224 71.6609
101.487 134.867 70.9481
102.571 135.927 72.2785
95.6546 137.945 71.9933
103.564 137.264 71.6903
104.519 138.449 72.6311
95.4644 139.34 72.4871
105.3 139.569 71.7184
106.188 140.803 72.1952
96.5606 141.197 71.1636
95.6662 140.975 72.4943
107.094 141.974 72.5088
96.6646 142.481 71.8754
96.1838 142.615 73.3146
97.8507 142.756 70.726
107.546 142.89 71.1737
108.418 144.11 71.6748
96.9655 143.612 72.0874
98.0805 144.137 71.002
97.5966 144.596 71.8685
109.118 145.098 71.4191
98.4425 145.597 71.6061
99.6936 146.768 70.433
99.4768 147.323 71.5435
109.651 146.229 70.9
109.856 147.418 70.3977
110.172 147.024 71.918
100.499 148.041 70.3295
100.66 148.468 71.5875
109.613 148.724 70.0178
110.139 148.255 71.5715
101.831 149.424 70.7571
102.967 150.292 71.096
104.189 150.804 71.9038
109.135 149.833 69.9972
109.783 149.479 71.5222
105.317 151.298 71.887
106.752 151.651 71.7741
108.17 151.362 71.3778
109.126 150.571 71.2739
97.7001 131.958 72.5352
96.7382 133.294 72.7794
97.3949 131.969 73.9833
98.8368 131.532 73.773
99.189 132.053 72.2148
99.8238 132.235 73.6794
100.113 132.976 72.6487
100.653 133.13 74.2894
96.3774 134.821 72.9823
101.365 134.064 74.6241
96.0565 136.406 73.3193
101.767 135.007 73.0589
102.724 136.134 74.0396
95.78 137.981 73.7706
103.609 137.298 73.2799
104.611 138.481 74.2697
95.7186 139.637 74.063
105.471 139.685 73.2698
106.477 140.797 73.7815
95.9133 141.175 74.3166
107.46 141.903 74.1427
96.3628 142.436 74.842
107.946 143.198 72.9551
108.889 144.297 73.6739
97.0402 144.178 73.0825
96.9757 143.925 74.5986
109.452 145.213 72.9613
109.727 146.025 72.1297
110.108 146.283 73.4182
97.7474 145.309 73.2964
98.7215 146.539 72.6473
98.8437 146.559 73.9701
110.444 147.533 73.1657
99.8876 147.8 72.9355
100.109 147.708 74.2738
110.331 148.759 73.0342
101.343 148.844 72.7587
102.445 149.703 72.5664
103.485 150.361 72.6363
103.349 149.992 73.8665
109.908 149.964 72.9749
104.766 150.772 73.4661
105.887 151.311 73.9003
106.825 151.658 73.573
108.152 151.722 73.209
109.228 151.067 72.8839
97.0725 133.413 74.5001
97.645 131.811 75.3716
98.7725 131.138 75.0376
100.151 132.015 75.1361
101.063 132.824 76.2969
96.6825 135.007 74.7296
101.877 133.989 76.5324
96.3754 136.537 75.1197
102.13 135.114 75.1788
103.058 136.039 75.7971
96.1093 138.037 75.5009
103.854 137.308 74.9162
104.906 138.402 75.9823
96.1576 139.653 75.8058
105.59 139.646 74.9391
106.647 140.601 75.4289
96.3312 141.139 76.1569
107.644 141.739 75.747
96.7876 142.678 76.2871
108.323 143.157 74.6627
109.22 144.203 75.746
97.4351 144.113 76.2155
109.77 145.243 74.3812
110.416 146.529 74.8725
98.0614 145.26 74.8668
99.1737 146.467 75.3835
110.563 147.835 74.5153
100.32 147.441 75.9202
110.504 148.994 74.616
101.169 148.389 74.6959
102.224 149.16 74.3159
103.372 149.73 75.4831
110.003 150.281 74.4887
104.545 150.432 75.0165
105.75 150.998 75.3157
106.936 151.534 75.4476
108.084 151.765 75.0843
109.219 151.34 74.5846
98.4439 130.813 76.4979
97.6696 132.137 76.4422
98.176 130.648 77.8576
99.2873 129.822 77.627
99.6596 130.831 76.2372
100.33 130.356 77.6174
100.523 131.58 76.5907
101.074 131.258 77.9175
97.3676 133.649 76.2506
101.793 132.561 78.0934
96.9319 135.152 76.4989
102.314 133.716 78.0353
96.5233 136.495 76.9704
102.781 134.87 77.3483
103.578 136.026 77.2653
96.3917 138.048 77.2778
104.162 137.186 76.4992
105.212 137.882 77.6995
96.4028 139.599 77.5961
105.823 139.336 76.6798
106.908 140.351 77.0265
96.7013 141.167 77.8144
107.912 141.491 77.1395
97.2285 142.638 77.8708
108.561 142.885 76.303
109.476 143.335 77.5176
97.9006 143.926 77.9153
109.917 145.292 75.7903
110.137 144.703 77.3584
98.459 145.277 76.5186
99.4174 146.314 77.0776
110.502 146.14 76.2854
110.782 147.587 76.092
100.531 147.155 77.6372
110.508 149.096 76.0445
101.415 148.209 76.5462
102.398 148.99 76.1844
103.622 149.56 77.1415
110.03 150.456 75.9348
104.671 150.163 76.6011
105.869 150.736 76.9263
107.057 151.316 77.1414
108.2 151.63 76.9486
109.212 151.373 76.2994
97.8406 132.093 78.1643
98.2818 130.101 79.4872
98.9238 129.094 78.7459
100.64 129.288 79.0554
101.619 130.85 79.3036
97.4272 133.692 77.8639
102.222 131.866 79.5401
102.708 133.042 79.3901
103.145 132.19 80.7553
97.1588 134.919 78.4218
102.901 133.992 78.6819
103.604 133.814 79.7877
96.8882 136.46 78.7383
103.844 135.147 78.7679
104.417 136.571 77.9072
104.934 136.16 79.1913
96.7794 138.049 78.9921
105.808 137.428 79.1855
96.8167 139.628 79.2574
106.358 139.014 78.2596
107.576 140.284 78.2408
97.1855 141.075 79.4955
108.36 141.327 78.2695
108.781 142.27 77.6061
109.275 141.997 79.03
97.6984 142.427 79.5726
110.081 143.588 78.9265
98.3824 143.667 79.6036
110.623 145.258 78.9025
98.8139 145.043 78.2341
99.8278 145.911 78.7529
110.754 146.414 77.4819
110.725 147.974 77.5416
100.979 146.873 79.1319
110.416 149.246 77.4038
101.754 147.982 78.1478
102.936 148.852 78.074
104.26 149.402 78.65
109.963 150.51 77.1539
104.901 149.907 77.9814
106.001 150.386 78.3823
107.159 150.952 78.697
108.504 151.21 78.6927
109.361 150.928 77.9858
99.0244 128.372 80.0535
98.6212 128.307 81.6111
99.2609 127.368 81.3235
100.766 127.319 81.3514
100.549 128.203 80.1314
101.58 128.254 81.1052
98.1956 131.442 79.9237
98.5322 129.768 81.1937
101.811 129.576 80.431
102.43 130.905 80.5892
103.107 130.436 81.91
97.7956 133.078 79.5935
98.3885 131.509 81.4401
104.009 132.166 81.8643
97.4451 134.777 80.0718
104.467 133.492 81.1499
97.1551 136.428 80.439
104.845 134.784 80.4099
105.813 135.893 80.5376
97.1134 138.072 80.6766
106.613 137.02 80.6197
106.495 138.013 79.4226
107.177 138.409 79.966
97.3697 139.527 80.9785
107.652 139.531 79.4226
108.424 140.787 79.3228
108.894 140.377 80.566
97.8091 140.891 81.2235
109.748 141.975 80.3993
98.2089 142.216 81.2204
110.451 143.588 80.4263
98.8057 143.384 81.087
110.793 145.055 80.5201
99.3691 144.606 79.9909
100.345 145.764 80.189
110.751 146.944 78.7551
110.702 146.653 80.1968
101.436 146.554 80.6466
101.98 147.617 79.5252
102.431 147.434 80.5964
110.517 148.417 79.1202
110.258 148.716 80.317
103.136 148.388 79.5854
105.581 149.871 79.5378
104.531 149.076 79.9695
106.934 150.525 80.0178
106.167 149.738 80.9353
108.509 150.753 80.0863
107.781 150.288 81.3503
109.742 150.065 79.4394
109.364 149.833 80.9982
110.106 149.891 78.2328
99.6609 126.417 82.0188
98.7726 127.064 82.9141
99.3929 125.721 83.1413
100.637 125.655 82.95
100.707 126.437 82.095
101.609 126.513 82.6443
98.7685 128.724 82.9847
102.577 127.464 83.0144
102.475 129.009 81.9196
103.312 128.847 83.3095
98.7775 130.289 82.9685
103.927 130.639 83.1108
97.9485 133.176 81.3258
98.5071 131.85 83.0774
104.881 131.444 83.6378
104.892 132.954 82.4004
105.564 132.386 83.7138
97.6719 134.847 81.7062
105.029 133.864 81.5024
105.654 133.969 82.227
97.4815 136.529 82.0977
106.394 135.005 82.0831
106.503 136.077 81.3931
107.176 136.171 82.1941
97.5769 137.995 82.4482
107.642 137.629 81.4256
108.161 139.018 80.7644
108.734 138.737 82.0664
97.9145 139.464 82.7134
109.51 140.338 81.9126
98.4565 140.857 82.9194
110.101 141.839 81.7369
98.8639 142.276 82.6187
110.523 142.8 82.0093
110.773 143.987 81.8934
110.806 142.735 83.4493
99.3045 143.153 82.2716
99.4001 143.857 81.3994
100.065 143.652 82.73
110.827 145.464 81.7521
110.898 144.15 83.3551
100.877 145.705 81.0887
100.223 144.755 81.4146
101.362 145.696 81.9652
110.623 146.869 81.6195
110.72 145.698 83.0503
103.303 147.866 81.0274
102.455 146.793 81.7851
103.623 147.44 82.2234
110.271 147.277 82.6441
110.113 148.276 81.4782
104.367 148.491 81.2206
105.738 149.149 81.8751
107.279 149.637 82.4474
108.89 149.431 82.2593
100.204 124.731 83.9491
98.9784 125.765 84.3411
99.7269 124.479 85.3126
101.135 123.977 85.0682
101.64 125.204 83.8857
102.191 124.333 85.0181
102.681 125.313 84.5446
103.132 124.684 85.4185
98.9864 127.376 84.4927
102.534 126.24 83.8022
103.527 126.124 84.971
99.0843 129.099 84.5034
103.858 127.558 84.6799
104.248 129.342 84.2842
104.881 128.83 85.4611
98.9524 130.747 84.8695
104.646 130.424 84.0675
105.403 130.235 85.0218
98.1315 133.48 83.0949
98.6484 132.271 84.6388
106.285 131.221 85.3365
106.325 132.986 83.9547
107.031 132.523 85.1038
97.9272 135.083 83.2707
106.392 134.091 83.0944
107.159 134.1 83.9109
97.9974 136.42 83.8757
107.785 135.309 83.7004
108.055 137.063 82.6132
108.688 136.964 83.5998
98.2001 137.862 84.1171
109.326 138.612 83.3105
98.6269 139.275 84.337
109.84 139.545 83.4333
110.243 140.707 83.1977
110.452 139.622 84.7324
99.0731 140.424 84.3789
99.3928 141.538 84.1278
100.051 140.697 85.7462
110.502 141.796 83.1796
110.702 141.124 84.748
99.7085 142.64 83.4887
100.274 142.177 84.9979
110.868 142.67 84.8427
100.651 143.527 84.0245
110.746 144.376 84.6216
100.884 144.603 82.9754
101.954 145.439 83.2068
110.32 146.161 83.9204
102.647 146.216 82.8697
104.508 147.856 82.6833
103.947 146.758 83.5539
105.066 147.607 83.8309
109.958 147.241 83.5248
109.459 148.308 83.0072
105.459 148.451 82.8438
106.635 149.01 83.4941
108.201 149.084 83.6181
99.209 125.849 85.931
99.8716 124.098 86.506
101.01 123.294 86.2538
102.629 123.438 86.1776
103.807 124.552 86.3219
99.4676 127.597 85.9976
104.671 125.392 86.84
104.256 126.522 85.7531
104.999 126.731 86.5632
99.4324 129.144 86.2091
105.287 127.821 86.2537
106.034 129.075 86.4279
106.714 128.23 87.6983
99.2397 130.6 86.5556
106.435 130.083 86.1271
107.299 129.705 87.4586
98.5295 133.473 84.9585
98.9473 132.213 86.4491
107.387 131.268 86.371
107.841 132.932 85.7143
108.434 132.319 86.9999
98.3277 134.862 84.9037
98.8149 133.841 86.4335
107.941 134.209 84.8112
108.706 134.15 85.7684
98.5519 136.28 85.6155
108.775 135.646 84.8178
109.464 137.239 84.6255
109.843 136.559 85.8861
98.7882 137.748 85.7333
109.944 138.514 84.56
110.258 137.985 86.0093
99.1632 138.803 85.8495
99.4713 139.78 85.588
100.151 139.321 87.1126
110.762 139.573 86.1603
100.961 140.906 86.9065
110.865 141.269 86.2773
101.136 142.166 86.1284
101.132 143.132 85.1898
102.075 143.086 86.2098
110.666 142.959 86.1341
101.194 143.938 84.3269
101.96 144.031 85.1621
110.284 145.141 85.2364
103.018 145.789 83.9534
102.122 144.813 84.2723
103.83 146.085 84.4773
103.453 145.383 85.0992
104.567 146.101 85.3767
109.627 146.968 84.3873
109.738 145.704 85.8122
108.983 146.73 85.579
106.17 148.129 84.4378
105.284 146.917 84.9445
107.55 148.446 84.7338
106.667 147.379 85.5195
108.854 148.038 84.43
107.995 147.347 85.6204
100.516 122.876 87.478
99.8444 124.686 87.4879
100.387 123.4 88.6899
100.964 121.816 88.7756
101.928 122.365 87.2334
102.682 121.459 88.1091
103.617 122.778 87.2705
104.305 121.682 88.3357
104.888 123.123 88.0827
105.548 122.593 89.0359
99.7366 126.255 87.492
104.627 124.133 87.4545
105.816 124.253 88.7049
99.8628 127.726 87.7702
105.893 125.681 88.1413
106.112 127.058 87.5824
107.121 126.597 88.9047
99.7934 129.283 87.8869
107.765 128.039 88.8911
99.4787 131.039 87.9411
108.461 129.198 89.1263
108.114 130.764 87.7057
108.905 131.104 88.5327
99.4886 132.395 88.2904
109.111 133.006 87.633
99.0091 135.179 86.9165
99.3764 133.784 88.0644
109.555 134.258 87.0984
99.3838 136.769 87.2675
99.6307 135.683 88.3735
109.492 135.289 86.1647
110.398 136.448 87.3978
99.5676 138.137 87.0593
100.402 137.652 88.5114
110.71 138.076 87.4958
101.074 139.398 88.2395
110.833 139.808 87.6109
101.862 140.592 88.3011
102.007 142.072 87.2593
102.859 142.415 87.803
102.612 141.215 88.5674
103.33 141.647 89.0126
110.56 141.562 87.6573
103.156 143.663 86.7666
103.678 142.91 88.2402
110.277 143.004 87.1865
109.941 142.585 88.3904
109.661 143.923 87.6103
102.941 144.617 85.6479
104.261 143.994 87.6131
103.998 144.921 86.3246
104.967 145.022 87.243
110.115 144.352 86.3601
109.204 145.244 87.084
105.438 145.777 86.8607
108.462 146.451 86.6564
105.448 146.376 86.06
106.314 146.649 86.4333
107.45 146.707 86.7096
102.753 119.3 89.9447
101.611 120.178 90.4911
102.145 118.962 91.3626
102.991 117.88 91.1281
104.195 119.247 89.9044
104.418 117.739 90.8558
105.518 119.512 90.3216
105.747 118.047 91.1259
101.924 120.627 89.2404
101.297 121.764 90.5377
103.711 120.397 89.0731
105.372 121.086 89.5566
106.373 119.507 90.9892
106.509 121.315 90.5683
107.146 119.933 91.5864
100.334 124.926 88.9509
100.941 123.309 90.0758
106.626 123.221 90.0241
107.484 121.265 91.6541
107.584 122.723 91.2842
108.285 121.564 92.6033
100.41 126.384 89.3058
107.139 125.062 89.5759
107.94 124.514 90.8941
108.597 123.561 92.2208
100.184 127.982 89.544
108.258 126.48 90.359
108.885 125.695 91.7238
99.9275 129.819 89.1479
108.502 127.918 89.989
109.21 127.863 91.1822
99.8881 131.319 89.5696
109.213 129.787 89.9927
109.573 131.955 89.0823
109.965 131.188 90.1669
100.122 132.962 89.8468
109.874 133.802 88.4324
110.199 133.115 89.6933
100.154 134.57 89.4927
110.047 135.122 87.5664
110.506 135.123 88.9419
100.518 136.161 89.4195
110.741 136.767 88.9521
101.437 136.932 90.203
101.537 138.411 89.4346
102.21 137.707 90.5723
110.625 138.376 88.9805
102.087 139.679 89.1956
102.534 138.952 90.0581
110.439 140.085 88.9362
103.222 140.264 89.9586
104.006 141.458 89.8938
109.961 141.348 89.1933
104.379 142.393 89.4117
104.316 143.174 88.5917
104.946 143.089 89.2656
109.273 142.44 89.4318
109.029 143.735 88.7618
106.149 145.121 88.1129
105.376 144.102 88.6338
107.337 145.042 88.6052
106.523 144.063 89.3697
108.451 144.737 88.3154
107.827 143.875 89.4261
106.1 146.04 87.1964
106.931 146.039 87.633
108.086 145.778 87.6706
103.704 116.334 91.9703
102.864 117.42 92.6867
103.364 116.289 93.5876
103.789 114.815 93.1588
105.163 116.395 91.7507
105.238 114.823 92.241
106.59 116.567 92.2823
106.718 115.127 92.6772
101.937 120.325 91.8809
102.699 118.91 92.9173
106.789 118.254 91.9031
107.552 116.541 93.082
107.812 118.149 93.0268
108.492 117.2 93.9298
101.892 121.77 92.1017
107.89 119.837 92.5576
108.693 119.546 93.799
100.984 124.812 90.5969
101.606 123.287 91.7841
108.95 121.857 93.6579
100.886 126.448 90.9905
101.381 125.022 92.2149
109.2 124.236 93.2084
100.647 127.971 90.9783
101.339 126.948 92.4815
109.563 126.458 92.7351
100.314 129.579 90.5496
101.041 128.521 92.0433
109.798 128.376 92.589
100.555 131.192 90.9491
109.818 129.764 91.2127
110.262 131.66 91.12
101.113 132.022 91.6931
100.922 133.688 90.9598
101.715 133.1 92.1033
110.48 133.783 90.6428
101 135.077 90.5857
101.849 134.454 91.8491
110.539 135.466 90.427
101.311 135.973 90.4434
102.08 135.749 91.4271
110.414 137.077 90.5085
103.012 138.258 91.116
102.806 136.703 91.7313
103.684 137.847 91.9695
110.167 138.757 90.2788
103.223 139.228 90.5894
103.924 139.246 91.2647
109.742 140.131 90.241
105.12 141.864 90.5868
104.41 140.508 90.904
106.329 141.868 91.1707
105.575 140.724 91.7138
107.537 141.739 91.3309
106.82 140.617 92.2854
108.46 141.323 91.011
108.068 140.362 92.1141
109.201 141.301 90.2783
108.925 140.137 91.3349
105.875 142.999 90.0559
107.106 142.947 90.384
108.342 142.687 90.1611
107.713 105.303 92.6858
106.265 106.449 93.5735
107.275 104.593 94.6823
108.584 103.089 93.862
109.36 105.828 93.3182
110.154 104.044 94.0872
110.277 106.065 94.4634
110.816 104.968 95.4186
106.91 108.067 92.9388
105.645 108.52 94.1764
108.439 107.857 93.2604
109.652 107.974 94.3688
110.525 107.147 95.6865
106.386 110.31 93.285
105.33 110.309 95.0875
107.952 109.815 93.4327
109.272 110.225 94.6035
110.123 109.438 95.8357
105.121 111.589 93.4612
104.419 112.861 94.8165
105.071 111.792 95.648
107.011 112.249 93.1681
108.378 111.862 94.0205
109.556 112.291 95.407
109.991 111.481 96.6511
104.576 113.376 93.2521
104.248 114.36 95.1128
106.293 113.507 92.8612
108.217 113.884 93.9894
109.263 113.897 95.3
103.481 117.768 94.3681
103.999 115.894 95.1304
107.754 115.189 93.5662
108.949 115.925 94.9094
102.497 120.596 93.3435
103.214 119.313 94.4747
109.206 118.037 95.0265
102.282 122.218 93.5133
109.166 120.201 94.998
102.089 123.808 93.4708
109.373 122.492 94.687
101.974 125.5 93.5745
109.651 124.837 94.2893
102.107 127.108 93.7593
109.881 126.977 94.0382
101.129 129.909 91.9666
101.859 128.677 93.2887
109.911 129.005 93.9953
101.201 130.921 91.9913
101.956 130.453 92.9904
110.051 130.264 92.4469
110.288 132.194 92.1686
102.631 133.437 92.9869
102.119 131.92 92.8911
103.215 132.507 93.8086
110.282 133.813 92.1025
102.957 134.692 92.8136
103.765 133.759 94.002
110.234 135.386 91.7793
102.96 135.709 92.394
103.898 135.399 93.3962
110.003 136.423 91.8534
109.852 135.349 92.6333
109.428 136.127 93.0055
104.674 138.408 92.5458
104.006 136.733 92.8034
104.971 137.215 93.4064
109.765 137.648 91.6827
109.024 137.555 92.9974
104.983 139.639 92.0454
105.616 138.252 93.3613
106.129 139.456 92.8776
107.615 139.361 92.9941
106.761 138.302 93.7002
108.848 138.863 92.3309
108.022 138.036 93.4723
109.514 139.096 91.1948
106.424 106.884 95.287
107.579 105.555 96.5617
108.617 103.663 96.3596
110.18 103.259 95.9433
110.86 105.374 96.8108
106.107 109.097 96.0909
110.676 107.953 97.0211
105.993 111.125 97.2785
110.37 110.053 97.5082
105.147 113.702 96.7378
105.618 112.473 97.149
110.011 111.85 98.55
109.942 113.705 97.2897
104.936 115.445 96.9368
109.553 115.38 96.3771
104.073 117.599 95.8456
104.667 116.793 96.8278
109.54 117.106 96.4139
103.129 120.817 94.9054
103.91 119.243 96.107
109.55 119.002 96.3666
102.935 122.556 94.9715
103.892 121.094 96.2751
109.429 121.014 96.1506
102.833 124.286 94.8827
103.721 122.988 96.2202
109.53 123.155 95.796
102.764 126.043 94.8407
103.654 124.817 96.0319
109.655 125.283 95.5346
102.828 128.019 94.6399
103.58 126.556 95.6922
109.757 127.254 95.3497
102.827 129.686 94.2461
103.878 127.879 95.7288
103.761 129.2 95.4898
104.732 128.444 96.4703
109.601 128.901 95.3074
103.095 131.218 94.0505
104.023 130.697 95.2265
105.055 130.042 96.4208
109.964 130.767 93.5413
109.553 130.738 94.9004
104.161 132.349 94.8862
105.093 131.685 96.0652
109.923 132.328 93.6339
109.327 132.693 94.7409
104.787 134.445 94.6365
105.183 133.272 95.5146
109.793 134.105 93.3541
109.055 134.012 94.7218
104.996 135.975 94.0996
105.744 134.644 95.3506
106.179 135.857 94.8614
107.778 135.871 94.9044
106.928 134.872 95.591
109.01 135.294 94.1032
108.229 134.612 95.397
105.925 137.086 94.1761
107.194 137.066 94.3195
108.453 136.668 93.8625
106.904 107.482 96.7918
107.744 106.541 97.958
108.665 105.058 98.0823
110.171 104.393 97.8883
110.621 106.541 98.0931
106.769 109.384 97.6293
110.409 108.496 98.3907
106.924 110.694 98.6021
110.077 110.184 98.7627
106.183 113.357 98.5693
106.873 112.084 98.9832
107.716 113.375 100.143
109.661 113.346 99.3507
108.736 112.007 100.094
109.668 110.835 99.6924
105.816 115.054 98.5516
106.925 114.794 99.9912
108.653 114.67 100.36
109.702 114.79 98.8384
109.706 116.016 97.9085
104.842 118.295 97.4322
105.564 116.906 98.4673
109.589 118.015 97.9887
104.83 120.102 97.4692
105.739 119.051 98.6609
109.497 119.955 97.7227
104.703 121.951 97.4311
105.67 121.083 98.6059
109.47 121.889 97.3315
104.663 123.777 97.1754
105.558 122.999 98.3848
109.421 123.854 97.0053
104.562 125.595 96.909
105.546 124.838 97.9571
109.343 125.763 96.7298
104.511 127.019 96.5383
105.431 126.725 97.5343
109.244 127.52 96.541
105.65 128.445 97.3449
109.083 129.191 96.2581
106.034 129.622 97.2573
106.269 131.097 96.9898
107.813 130.91 96.8751
107.073 129.766 97.5068
108.842 130.444 96.1587
108.264 129.464 97.2129
106.168 132.684 96.4052
107.483 132.25 96.5586
108.762 131.766 95.8082
106.208 133.862 95.9618
107.359 133.672 96.181
108.509 133.208 95.7466
107.549 108.12 98.4456
108.546 106.91 99.1948
109.737 105.899 98.9356
107.624 109.624 99.2285
108.582 108.545 99.8738
109.871 107.562 99.4112
107.679 111.085 99.735
108.633 110.263 100.218
109.714 109.29 99.6828
106.621 116.696 99.8732
108.084 116.366 100.533
109.367 115.962 99.7072
106.681 118.529 99.7091
108.01 118.14 100.424
109.286 117.404 99.4981
106.666 120.428 99.5863
108.001 119.926 100.012
109.195 119.2 99.2953
106.667 122.343 99.2962
107.952 121.756 99.5208
108.977 121.004 98.8384
106.614 124.19 98.9043
107.887 123.563 99.0298
108.9 122.805 98.3582
106.458 125.945 98.5481
107.816 125.342 98.6977
108.854 124.645 98.0424
106.396 127.555 98.1401
107.668 126.96 98.3065
108.694 126.363 97.7354
106.51 128.75 97.8077
107.493 128.415 97.9107
108.509 127.998 97.3887
POLYGONS 1936  7744
3 0 1 2
3 0 3 4
3 2 3 0
3 4 5 6
3 3 5 4
3 5 7 6
3 8 1 0
3 9 1 8
3 4 10 0
3 10 8 0
3 6 11 4
3 11 10 4
3 12 6 7
3 11 6 12
3 8 13 9
3 10 13 8
3 14 13 10
3 11 14 10
3 15 14 11
3 12 15 11
3 16 17 18
3 16 19 20
3 18 19 16
3 20 21 22
3 19 21 20
3 21 23 22
3 24 17 16
3 25 17 24
3 20 26 16
3 26 24 16
3 22 27 20
3 27 26 20
3 28 22 23
3 28 29 22
3 29 27 22
3 28 30 29
3 31 25 24
3 32 25 31
3 26 33 24
3 33 31 24
3 27 34 26
3 34 33 26
3 29 35 27
3 35 34 27
3 36 29 30
3 35 29 36
3 31 37 32
3 37 38 39
3 37 31 38
3 31 33 38
3 34 40 33
3 40 38 33
3 35 41 34
3 41 40 34
3 42 35 36
3 41 35 42
3 38 43 39
3 40 43 38
3 44 43 40
3 44 45 46
3 44 40 45
3 40 41 45
3 47 41 42
3 47 48 41
3 48 45 41
3 48 49 50
3 47 49 48
3 49 51 50
3 52 46 45
3 53 46 52
3 48 54 45
3 54 52 45
3 50 55 48
3 55 54 48
3 56 50 51
3 55 50 56
3 57 58 59
3 53 57 59
3 52 57 53
3 52 1 57
3 52 2 1
3 3 2 52
3 54 3 52
3 5 3 54
3 55 5 54
3 55 7 5
3 55 56 7
3 56 60 7
3 61 58 57
3 62 58 61
3 1 9 61
3 57 1 61
3 7 60 12
3 60 63 12
3 61 64 62
3 9 64 61
3 9 13 64
3 13 65 64
3 14 66 13
3 13 66 65
3 15 67 14
3 14 67 66
3 63 15 12
3 67 15 63
3 68 69 70
3 68 71 72
3 70 71 68
3 71 73 72
3 74 69 68
3 75 69 74
3 18 17 74
3 18 74 72
3 72 74 68
3 72 73 76
3 72 76 18
3 18 76 19
3 21 19 77
3 19 76 77
3 77 23 21
3 78 23 77
3 79 75 74
3 80 75 79
3 17 25 79
3 74 17 79
3 23 78 81
3 28 23 81
3 81 30 28
3 82 30 81
3 83 80 79
3 84 80 83
3 25 32 83
3 79 25 83
3 85 86 36
3 85 36 82
3 82 36 30
3 85 87 86
3 83 88 84
3 89 90 88
3 37 89 88
3 37 88 83
3 37 83 32
3 37 39 89
3 86 91 42
3 36 86 42
3 92 86 87
3 91 86 92
3 89 93 90
3 94 95 93
3 43 94 93
3 43 93 89
3 43 89 39
3 43 44 96
3 94 43 96
3 44 46 96
3 42 91 47
3 91 92 97
3 91 97 47
3 47 97 49
3 97 51 49
3 98 51 97
3 99 95 94
3 100 95 99
3 96 101 94
3 101 99 94
3 46 53 101
3 96 46 101
3 51 98 56
3 98 102 56
3 99 103 100
3 59 58 104
3 59 104 99
3 59 99 101
3 99 104 103
3 53 59 101
3 56 102 60
3 102 105 60
3 58 62 104
3 104 62 106
3 60 105 63
3 105 107 63
3 62 108 106
3 64 108 62
3 109 110 108
3 109 108 65
3 65 108 64
3 65 66 111
3 109 65 111
3 66 67 112
3 111 66 112
3 67 113 112
3 67 63 113
3 63 107 113
3 109 114 110
3 111 114 109
3 115 114 111
3 112 115 111
3 116 115 112
3 113 116 112
3 70 117 118
3 69 117 70
3 71 70 119
3 70 118 119
3 73 120 121
3 73 71 120
3 71 119 120
3 120 122 121
3 69 75 117
3 117 75 123
3 73 121 76
3 121 122 124
3 121 124 76
3 76 124 77
3 124 78 77
3 125 78 124
3 75 80 123
3 123 80 126
3 78 125 127
3 81 78 127
3 127 82 81
3 128 82 127
3 80 84 126
3 126 84 129
3 82 128 130
3 85 82 130
3 130 87 85
3 131 87 130
3 132 84 88
3 132 133 84
3 133 129 84
3 88 90 132
3 87 131 92
3 131 134 92
3 135 133 132
3 136 133 135
3 90 93 137
3 90 137 132
3 132 137 135
3 93 95 137
3 92 134 138
3 97 92 138
3 138 98 97
3 139 98 138
3 135 140 136
3 140 141 142
3 140 135 141
3 135 137 141
3 95 100 141
3 137 95 141
3 98 139 102
3 139 143 102
3 141 144 142
3 145 146 144
3 103 145 144
3 103 144 141
3 103 141 100
3 103 104 145
3 147 148 105
3 147 105 143
3 143 105 102
3 147 149 148
3 150 146 145
3 151 146 150
3 104 106 150
3 145 104 150
3 148 152 107
3 105 148 107
3 153 148 149
3 152 148 153
3 150 154 151
3 106 154 150
3 106 108 154
3 108 155 154
3 155 108 110
3 156 155 110
3 152 157 113
3 107 152 113
3 158 152 153
3 157 152 158
3 110 159 156
3 114 159 110
3 115 160 114
3 114 160 159
3 116 161 115
3 115 161 160
3 157 116 113
3 157 162 116
3 162 161 116
3 158 162 157
3 163 164 165
3 163 166 167
3 165 166 163
3 167 168 169
3 166 168 167
3 168 170 169
3 118 164 163
3 118 117 164
3 117 171 164
3 119 118 163
3 167 119 163
3 120 119 167
3 169 120 167
3 169 122 120
3 169 170 122
3 170 172 122
3 117 123 171
3 171 123 173
3 122 172 174
3 124 122 174
3 174 125 124
3 175 125 174
3 123 126 173
3 173 126 176
3 125 175 177
3 127 125 177
3 177 128 127
3 178 128 177
3 126 129 176
3 176 129 179
3 128 178 180
3 130 128 180
3 180 131 130
3 181 131 180
3 129 133 179
3 179 133 182
3 131 181 134
3 181 183 134
3 133 136 182
3 182 136 184
3 134 183 185
3 138 134 185
3 185 139 138
3 186 139 185
3 187 136 140
3 187 188 136
3 188 184 136
3 140 142 187
3 189 190 143
3 189 143 186
3 186 143 139
3 189 191 190
3 187 192 188
3 193 194 192
3 144 193 192
3 144 192 187
3 144 187 142
3 144 146 193
3 143 190 147
3 190 149 147
3 190 191 149
3 191 195 149
3 196 194 193
3 197 194 196
3 146 151 196
3 193 146 196
3 149 195 153
3 195 198 153
3 196 199 197
3 151 199 196
3 151 154 199
3 154 200 199
3 201 202 200
3 201 200 155
3 155 200 154
3 155 156 201
3 153 198 158
3 198 203 158
3 201 204 202
3 156 204 201
3 156 159 204
3 159 205 204
3 160 206 159
3 159 206 205
3 161 207 160
3 160 207 206
3 162 208 161
3 161 208 207
3 203 162 158
3 208 162 203
3 165 209 210
3 164 209 165
3 166 165 211
3 165 210 211
3 168 166 212
3 166 211 212
3 212 170 168
3 213 170 212
3 164 171 209
3 209 171 214
3 170 213 172
3 213 215 172
3 171 173 214
3 214 173 216
3 172 215 217
3 174 172 217
3 217 175 174
3 218 175 217
3 173 176 216
3 216 176 219
3 175 218 220
3 177 175 220
3 220 178 177
3 221 178 220
3 176 179 219
3 219 179 222
3 178 221 223
3 180 178 223
3 223 181 180
3 224 181 223
3 179 182 222
3 222 182 225
3 181 224 183
3 224 226 183
3 182 184 225
3 225 184 227
3 183 226 228
3 185 183 228
3 228 186 185
3 229 186 228
3 184 188 227
3 227 188 230
3 186 229 231
3 189 186 231
3 231 191 189
3 232 191 231
3 188 233 230
3 192 233 188
3 233 192 194
3 234 233 194
3 191 232 195
3 232 235 195
3 194 197 234
3 234 197 236
3 195 235 198
3 235 237 198
3 197 238 236
3 199 238 197
3 200 239 199
3 199 239 238
3 239 200 202
3 240 239 202
3 198 237 203
3 237 241 203
3 202 242 240
3 204 242 202
3 205 243 204
3 204 243 242
3 206 244 205
3 205 244 243
3 207 245 206
3 206 245 244
3 208 246 207
3 207 246 245
3 241 208 203
3 246 208 241
3 247 248 249
3 247 250 251
3 249 250 247
3 251 252 253
3 250 252 251
3 252 254 253
3 210 248 247
3 210 209 248
3 209 255 248
3 211 210 247
3 251 211 247
3 212 211 251
3 253 212 251
3 253 213 212
3 253 254 213
3 254 256 213
3 209 214 255
3 255 214 257
3 213 256 215
3 256 258 215
3 214 216 257
3 257 216 259
3 215 258 260
3 217 215 260
3 260 218 217
3 261 218 260
3 216 219 259
3 259 219 262
3 218 261 263
3 220 218 263
3 263 221 220
3 264 221 263
3 219 222 262
3 262 222 265
3 221 264 266
3 223 221 266
3 266 224 223
3 267 224 266
3 222 225 265
3 265 225 268
3 224 267 226
3 267 269 226
3 225 227 268
3 268 227 270
3 226 269 271
3 228 226 271
3 271 229 228
3 272 229 271
3 227 230 270
3 270 230 273
3 274 231 229
3 274 229 275
3 275 229 272
3 231 274 232
3 230 276 273
3 233 276 230
3 276 233 234
3 277 276 234
3 274 275 278
3 278 232 274
3 278 279 232
3 279 235 232
3 234 236 277
3 277 236 280
3 235 279 237
3 279 281 237
3 236 282 280
3 238 282 236
3 239 283 238
3 238 283 282
3 283 239 240
3 284 283 240
3 237 281 241
3 281 285 241
3 240 286 284
3 242 286 240
3 243 287 242
3 242 287 286
3 244 288 243
3 243 288 287
3 245 289 244
3 244 289 288
3 246 290 245
3 245 290 289
3 285 246 241
3 290 246 285
3 249 291 292
3 248 291 249
3 250 249 293
3 249 292 293
3 252 250 294
3 250 293 294
3 294 254 252
3 295 254 294
3 248 255 291
3 291 255 296
3 297 298 256
3 297 256 295
3 295 256 254
3 297 299 298
3 255 257 296
3 296 257 300
3 298 301 258
3 256 298 258
3 302 298 299
3 301 298 302
3 257 259 300
3 300 259 303
3 258 301 260
3 261 304 305
3 260 304 261
3 260 302 304
3 260 301 302
3 304 306 305
3 259 262 303
3 303 262 307
3 261 305 263
3 305 264 263
3 305 306 264
3 306 308 264
3 262 265 307
3 307 265 309
3 264 308 310
3 266 264 310
3 310 267 266
3 311 267 310
3 265 268 309
3 309 268 312
3 313 314 269
3 313 269 311
3 311 269 267
3 313 315 314
3 268 270 312
3 312 270 316
3 269 314 271
3 314 272 271
3 314 315 272
3 315 317 272
3 270 273 316
3 316 273 318
3 272 317 275
3 317 319 275
3 273 320 318
3 276 320 273
3 320 276 277
3 321 320 277
3 275 319 322
3 278 275 322
3 322 279 278
3 323 279 322
3 277 280 321
3 321 280 324
3 279 323 281
3 323 325 281
3 280 326 324
3 282 326 280
3 283 327 282
3 282 327 326
3 327 283 284
3 328 327 284
3 281 325 285
3 325 329 285
3 284 330 328
3 286 330 284
3 287 331 286
3 286 331 330
3 288 332 287
3 287 332 331
3 289 333 288
3 288 333 332
3 290 334 289
3 289 334 333
3 329 290 285
3 334 290 329
3 335 336 337
3 335 338 339
3 337 338 335
3 338 340 339
3 292 291 341
3 335 342 336
3 335 292 342
3 335 293 292
3 341 342 292
3 294 293 335
3 339 294 335
3 295 343 344
3 294 343 295
3 294 340 343
3 294 339 340
3 343 345 344
3 341 346 347
3 341 291 346
3 291 296 346
3 342 341 347
3 295 344 297
3 344 299 297
3 344 345 299
3 345 348 299
3 296 300 346
3 346 300 349
3 299 348 302
3 348 350 302
3 300 303 349
3 349 303 351
3 302 350 352
3 304 302 352
3 352 306 304
3 353 306 352
3 303 307 351
3 351 307 354
3 355 356 308
3 355 308 353
3 353 308 306
3 355 357 356
3 307 309 354
3 354 309 358
3 308 356 310
3 311 359 360
3 310 359 311
3 310 357 359
3 310 356 357
3 359 361 360
3 309 312 358
3 358 312 362
3 311 360 313
3 360 315 313
3 360 361 315
3 361 363 315
3 312 316 362
3 362 316 364
3 315 363 317
3 363 365 317
3 316 318 364
3 364 318 366
3 317 365 319
3 365 367 319
3 318 368 366
3 320 368 318
3 368 320 321
3 369 368 321
3 370 322 319
3 370 319 371
3 371 319 367
3 322 370 323
3 372 324 373
3 372 369 324
3 369 321 324
3 372 373 374
3 375 370 371
3 376 375 371
3 323 375 325
3 370 375 323
3 324 326 373
3 373 377 374
3 373 326 377
3 326 327 377
3 328 378 379
3 328 379 327
3 327 379 377
3 378 380 381
3 379 378 381
3 380 382 383
3 381 380 383
3 382 384 385
3 383 382 385
3 376 385 384
3 376 384 375
3 375 384 386
3 325 386 329
3 375 386 325
3 328 330 378
3 331 378 330
3 380 378 331
3 332 380 331
3 382 380 332
3 333 382 332
3 384 382 333
3 334 384 333
3 386 384 334
3 329 386 334
3 387 388 389
3 387 390 391
3 389 390 387
3 390 392 391
3 337 388 387
3 337 336 388
3 336 393 388
3 338 337 387
3 391 338 387
3 340 394 395
3 338 394 340
3 338 392 394
3 338 391 392
3 394 396 395
3 336 342 393
3 393 342 397
3 340 395 343
3 395 345 343
3 395 396 345
3 396 398 345
3 347 399 400
3 346 399 347
3 397 342 347
3 400 397 347
3 401 402 348
3 401 348 398
3 398 348 345
3 401 403 402
3 346 349 399
3 399 349 404
3 402 405 350
3 348 402 350
3 406 402 403
3 405 402 406
3 349 351 404
3 404 351 407
3 350 405 352
3 353 408 409
3 352 408 353
3 352 406 408
3 352 405 406
3 408 410 409
3 351 354 407
3 407 354 411
3 353 409 355
3 357 412 413
3 355 412 357
3 355 410 412
3 355 409 410
3 412 414 413
3 354 358 411
3 411 358 415
3 357 413 359
3 413 361 359
3 413 414 361
3 414 416 361
3 358 362 415
3 415 362 417
3 361 416 363
3 416 418 363
3 362 364 417
3 417 364 419
3 420 421 365
3 420 365 418
3 418 365 363
3 420 422 421
3 423 366 424
3 423 419 366
3 419 364 366
3 423 424 425
3 421 426 367
3 365 421 367
3 427 421 422
3 426 421 427
3 366 368 424
3 369 428 429
3 368 369 429
3 368 429 425
3 368 425 424
3 429 428 430
3 426 431 371
3 367 426 371
3 432 426 427
3 431 426 432
3 369 372 428
3 374 433 434
3 372 374 434
3 372 434 430
3 372 430 428
3 434 433 435
3 431 436 437
3 431 437 371
3 371 437 376
3 432 436 431
3 374 377 433
3 433 438 435
3 433 377 438
3 377 379 438
3 381 439 379
3 379 439 438
3 383 440 381
3 381 440 439
3 385 441 383
3 383 441 440
3 437 385 376
3 441 385 437
3 442 443 444
3 442 445 446
3 444 445 442
3 446 447 448
3 445 447 446
3 447 449 448
3 389 443 442
3 389 388 443
3 388 450 443
3 390 389 442
3 446 390 442
3 392 390 446
3 392 446 451
3 451 446 448
3 452 448 449
3 451 448 452
3 388 393 450
3 450 393 453
3 392 451 394
3 396 454 455
3 394 454 396
3 394 452 454
3 394 451 452
3 454 456 455
3 393 397 453
3 453 397 457
3 455 458 398
3 396 455 398
3 459 455 456
3 458 455 459
3 400 460 461
3 399 460 400
3 457 397 400
3 461 457 400
3 398 458 401
3 403 462 463
3 401 462 403
3 401 459 462
3 401 458 459
3 462 464 463
3 399 404 460
3 460 404 465
3 463 466 406
3 403 463 406
3 467 463 464
3 466 463 467
3 404 407 465
3 465 407 468
3 406 466 408
3 410 469 470
3 408 469 410
3 408 467 469
3 408 466 467
3 469 471 470
3 407 411 468
3 468 411 472
3 410 470 412
3 470 414 412
3 470 471 414
3 471 473 414
3 411 415 472
3 472 415 474
3 475 476 416
3 475 416 473
3 473 416 414
3 475 477 476
3 478 417 479
3 478 474 417
3 474 415 417
3 478 479 480
3 476 481 418
3 416 476 418
3 482 476 477
3 481 476 482
3 479 419 483
3 417 419 479
3 484 480 479
3 483 484 479
3 418 481 420
3 481 422 420
3 481 482 422
3 482 485 422
3 419 423 483
3 483 423 425
3 483 425 484
3 484 425 486
3 422 485 427
3 485 487 427
3 425 488 486
3 429 488 425
3 488 429 430
3 489 488 430
3 427 487 432
3 487 490 432
3 430 491 489
3 434 491 430
3 435 492 493
3 435 493 434
3 434 493 491
3 493 492 494
3 436 495 496
3 437 436 496
3 490 436 432
3 495 436 490
3 435 438 492
3 492 497 494
3 492 438 497
3 438 439 497
3 440 498 439
3 439 498 497
3 441 499 440
3 440 499 498
3 496 441 437
3 499 441 496
3 444 500 501
3 443 500 444
3 445 444 502
3 444 501 502
3 447 445 503
3 445 502 503
3 503 449 447
3 504 449 503
3 443 450 500
3 500 450 505
3 506 507 452
3 506 452 504
3 504 452 449
3 506 508 507
3 450 453 505
3 505 453 509
3 452 507 454
3 456 510 511
3 454 510 456
3 454 508 510
3 454 507 508
3 510 512 511
3 453 457 509
3 509 457 513
3 511 514 459
3 456 511 459
3 515 511 512
3 514 511 515
3 461 460 516
3 461 516 517
3 461 517 457
3 457 517 513
3 459 514 462
3 464 518 519
3 462 518 464
3 462 515 518
3 462 514 515
3 518 520 519
3 516 521 522
3 516 460 521
3 460 465 521
3 517 516 522
3 519 523 467
3 464 519 467
3 524 519 520
3 523 519 524
3 465 468 521
3 521 468 525
3 467 523 469
3 471 526 527
3 469 526 471
3 469 524 526
3 469 523 524
3 526 528 527
3 468 472 525
3 525 472 529
3 527 530 473
3 471 527 473
3 531 527 528
3 530 527 531
3 532 474 533
3 532 529 474
3 529 472 474
3 532 533 534
3 473 530 475
3 530 477 475
3 530 531 477
3 531 535 477
3 474 478 533
3 533 478 480
3 533 480 534
3 534 480 536
3 477 535 482
3 535 537 482
3 538 484 539
3 538 536 484
3 536 480 484
3 538 539 540
3 482 537 485
3 537 541 485
3 539 486 542
3 484 486 539
3 543 540 539
3 542 543 539
3 485 541 487
3 541 544 487
3 486 488 542
3 489 545 546
3 488 489 546
3 488 546 543
3 488 543 542
3 545 547 548
3 546 545 548
3 548 547 549
3 550 551 552
3 550 544 551
3 550 490 544
3 490 487 544
3 489 491 545
3 493 545 491
3 547 545 493
3 494 553 554
3 493 494 554
3 493 554 549
3 493 549 547
3 553 555 556
3 554 553 556
3 555 557 558
3 556 555 558
3 552 558 557
3 550 552 557
3 550 557 496
3 550 496 495
3 490 550 495
3 494 497 553
3 498 553 497
3 555 553 498
3 499 555 498
3 557 555 499
3 496 557 499
3 559 560 561
3 559 562 563
3 561 562 559
3 563 564 565
3 562 564 563
3 565 566 567
3 564 566 565
3 566 568 567
3 501 560 559
3 501 500 560
3 500 569 560
3 502 501 559
3 563 502 559
3 503 502 563
3 565 503 563
3 504 503 565
3 504 565 570
3 570 565 567
3 571 567 568
3 570 567 571
3 500 505 569
3 569 505 572
3 504 570 506
3 508 573 574
3 506 573 508
3 506 571 573
3 506 570 571
3 573 575 574
3 505 509 572
3 572 509 576
3 508 574 510
3 574 512 510
3 574 575 512
3 575 577 512
3 509 513 576
3 576 513 578
3 579 580 515
3 579 515 577
3 577 515 512
3 579 581 580
3 513 517 578
3 578 517 582
3 515 580 518
3 580 520 518
3 580 581 520
3 581 583 520
3 522 521 584
3 522 584 585
3 522 585 517
3 517 585 582
3 520 583 524
3 583 586 524
3 584 525 587
3 521 525 584
3 588 585 584
3 587 588 584
3 524 586 589
3 526 524 589
3 589 528 526
3 590 528 589
3 587 529 591
3 525 529 587
3 592 588 587
3 591 592 587
3 528 590 531
3 590 593 531
3 529 532 591
3 591 532 534
3 591 534 592
3 592 534 594
3 531 593 535
3 593 595 535
3 596 536 597
3 596 594 536
3 594 534 536
3 597 598 599
3 596 597 599
3 599 598 600
3 535 595 537
3 595 601 537
3 536 538 597
3 540 597 538
3 540 602 597
3 602 598 597
3 603 600 598
3 602 603 598
3 604 605 606
3 604 601 605
3 604 541 601
3 541 537 601
3 602 543 607
3 540 543 602
3 608 603 602
3 608 602 609
3 609 602 607
3 608 609 610
3 611 604 606
3 612 611 606
3 541 611 544
3 604 611 541
3 543 546 607
3 548 607 546
3 609 607 548
3 609 548 549
3 609 549 610
3 610 549 613
3 551 611 612
3 551 612 552
3 552 612 614
3 544 611 551
3 549 615 613
3 554 615 549
3 556 616 554
3 554 616 615
3 558 617 556
3 556 617 616
3 614 558 552
3 617 558 614
3 618 619 620
3 618 621 622
3 620 621 618
3 622 623 624
3 621 623 622
3 623 625 624
3 626 619 618
3 627 619 626
3 622 628 618
3 628 626 618
3 624 629 622
3 629 628 622
3 630 624 625
3 630 631 624
3 631 629 624
3 630 632 631
3 561 633 634
3 560 633 561
3 627 626 562
3 627 562 634
3 634 562 561
3 564 562 626
3 628 564 626
3 566 564 628
3 629 566 628
3 568 566 629
3 568 629 635
3 635 629 631
3 636 631 632
3 636 637 631
3 637 635 631
3 636 638 637
3 560 569 633
3 633 569 639
3 635 640 571
3 568 635 571
3 637 641 635
3 641 640 635
3 642 637 638
3 641 637 642
3 569 572 639
3 639 572 643
3 571 640 573
3 575 573 640
3 575 640 644
3 644 640 641
3 645 641 642
3 644 641 645
3 572 576 643
3 643 576 646
3 644 647 577
3 575 644 577
3 648 644 645
3 647 644 648
3 576 578 646
3 646 578 649
3 577 647 579
3 581 650 651
3 579 650 581
3 579 648 650
3 579 647 648
3 650 652 651
3 578 582 649
3 649 582 653
3 651 654 583
3 581 651 583
3 655 651 652
3 654 651 655
3 582 585 653
3 653 585 656
3 654 657 586
3 583 654 586
3 658 654 655
3 657 654 658
3 585 588 656
3 656 588 659
3 586 657 589
3 657 590 589
3 657 658 590
3 658 660 590
3 661 592 662
3 661 659 592
3 659 588 592
3 661 662 663
3 590 660 593
3 660 664 593
3 662 594 665
3 592 594 662
3 666 663 662
3 665 666 662
3 593 664 595
3 664 667 595
3 594 596 665
3 665 668 666
3 665 596 668
3 596 599 668
3 668 599 600
3 669 668 600
3 595 667 601
3 667 670 601
3 671 603 672
3 671 669 603
3 669 600 603
3 671 672 673
3 605 674 675
3 606 605 675
3 670 605 601
3 674 605 670
3 603 608 672
3 610 676 677
3 608 610 677
3 608 677 673
3 608 673 672
3 676 678 679
3 677 676 679
3 678 680 681
3 679 678 681
3 680 675 681
3 680 612 675
3 612 606 675
3 676 613 682
3 610 613 676
3 678 676 683
3 683 676 682
3 680 678 684
3 684 678 683
3 612 684 614
3 680 684 612
3 613 615 682
3 616 682 615
3 683 682 616
3 617 683 616
3 684 683 617
3 614 684 617
3 685 686 687
3 685 688 689
3 687 688 685
3 689 690 691
3 688 690 689
3 690 692 691
3 620 693 694
3 619 693 620
3 686 685 621
3 686 621 694
3 694 621 620
3 623 621 685
3 689 623 685
3 625 623 689
3 625 689 695
3 695 689 691
3 696 691 692
3 696 697 691
3 697 695 691
3 696 698 697
3 619 627 693
3 693 627 699
3 625 695 630
3 632 630 695
3 632 695 700
3 700 695 697
3 701 697 698
3 700 697 701
3 634 633 702
3 634 702 703
3 634 703 627
3 627 703 699
3 632 700 636
3 700 638 636
3 700 701 638
3 701 704 638
3 702 639 705
3 633 639 702
3 706 703 702
3 705 706 702
3 638 704 642
3 704 707 642
3 705 643 708
3 639 643 705
3 709 706 705
3 708 709 705
3 642 707 645
3 707 710 645
3 708 711 712
3 708 643 711
3 643 646 711
3 709 708 712
3 645 710 648
3 710 713 648
3 646 649 711
3 711 649 714
3 648 713 715
3 650 648 715
3 715 652 650
3 716 652 715
3 717 653 718
3 717 714 653
3 714 649 653
3 717 718 719
3 652 716 655
3 716 720 655
3 718 656 721
3 653 656 718
3 722 719 718
3 721 722 718
3 655 720 658
3 720 723 658
3 721 659 724
3 656 659 721
3 725 722 721
3 724 725 721
3 658 723 660
3 723 726 660
3 659 661 724
3 663 727 728
3 661 663 728
3 661 728 725
3 661 725 724
3 728 727 729
3 660 726 664
3 726 730 664
3 727 666 731
3 663 666 727
3 732 729 727
3 731 732 727
3 664 730 667
3 730 733 667
3 666 668 731
3 669 734 735
3 668 669 735
3 668 735 732
3 668 732 731
3 734 736 737
3 735 734 737
3 736 738 739
3 737 736 739
3 738 740 741
3 739 738 741
3 740 742 743
3 741 740 743
3 742 733 743
3 742 670 733
3 670 667 733
3 669 671 734
3 673 734 671
3 673 744 734
3 744 736 734
3 738 736 745
3 745 736 744
3 740 738 746
3 746 738 745
3 674 746 675
3 674 742 746
3 742 740 746
3 670 742 674
3 673 677 744
3 679 744 677
3 745 744 679
3 681 745 679
3 746 745 681
3 675 746 681
3 747 748 749
3 747 750 751
3 749 750 747
3 751 752 753
3 750 752 751
3 752 754 753
3 755 748 747
3 756 748 755
3 751 757 747
3 757 755 747
3 753 758 751
3 758 757 751
3 759 753 754
3 758 753 759
3 760 756 755
3 761 756 760
3 757 762 755
3 762 760 755
3 758 763 757
3 763 762 757
3 764 758 759
3 763 758 764
3 765 766 767
3 761 765 767
3 761 760 765
3 760 768 765
3 762 769 760
3 769 768 760
3 770 763 771
3 770 769 763
3 769 762 763
3 764 771 763
3 772 766 765
3 773 766 772
3 768 774 765
3 774 772 765
3 769 775 768
3 775 774 768
3 776 769 770
3 775 769 776
3 687 777 778
3 686 777 687
3 773 772 688
3 773 688 778
3 778 688 687
3 690 688 772
3 774 690 772
3 692 690 774
3 692 774 779
3 779 774 775
3 780 775 776
3 779 775 780
3 694 781 782
3 693 781 694
3 777 686 694
3 782 777 694
3 692 779 696
3 779 698 696
3 779 780 698
3 780 783 698
3 693 699 781
3 781 699 784
3 698 783 701
3 783 785 701
3 699 703 784
3 784 703 786
3 701 785 704
3 785 787 704
3 703 706 786
3 786 706 788
3 704 787 707
3 787 789 707
3 706 709 788
3 788 709 790
3 707 789 710
3 789 791 710
3 712 711 792
3 712 792 793
3 712 793 709
3 709 793 790
3 710 791 713
3 791 794 713
3 792 714 795
3 711 714 792
3 796 793 792
3 795 796 792
3 713 794 797
3 715 713 797
3 797 716 715
3 798 716 797
3 714 717 795
3 719 799 800
3 717 719 800
3 717 800 796
3 717 796 795
3 800 799 801
3 716 798 720
3 798 802 720
3 799 722 803
3 719 722 799
3 804 801 799
3 803 804 799
3 720 802 723
3 802 805 723
3 803 725 806
3 722 725 803
3 807 804 803
3 806 807 803
3 808 809 810
3 808 805 809
3 808 726 805
3 726 723 805
3 725 728 806
3 729 811 812
3 728 729 812
3 728 812 807
3 728 807 806
3 812 811 813
3 814 808 810
3 815 814 810
3 726 814 730
3 808 814 726
3 811 732 816
3 729 732 811
3 817 813 811
3 817 811 818
3 818 811 816
3 818 819 820
3 817 818 820
3 819 821 822
3 820 819 822
3 815 822 821
3 815 821 814
3 814 821 823
3 730 823 733
3 814 823 730
3 732 735 816
3 737 816 735
3 818 816 737
3 739 818 737
3 819 818 739
3 741 819 739
3 821 819 741
3 743 821 741
3 823 821 743
3 733 823 743
3 749 824 825
3 748 824 749
3 750 749 826
3 749 825 826
3 752 750 827
3 750 826 827
3 827 754 752
3 828 754 827
3 748 756 824
3 824 756 829
3 754 828 759
3 828 830 759
3 756 761 829
3 829 761 831
3 759 830 764
3 830 832 764
3 767 833 834
3 766 833 767
3 831 761 767
3 834 831 767
3 771 835 836
3 770 771 836
3 832 771 764
3 835 771 832
3 766 773 833
3 833 773 837
3 770 836 776
3 836 838 776
3 778 839 840
3 777 839 778
3 837 773 778
3 840 837 778
3 776 838 780
3 838 841 780
3 782 781 842
3 782 842 843
3 782 843 777
3 777 843 839
3 780 841 783
3 841 844 783
3 842 784 845
3 781 784 842
3 846 843 842
3 845 846 842
3 783 844 785
3 844 847 785
3 845 786 848
3 784 786 845
3 849 846 845
3 848 849 845
3 785 847 787
3 847 850 787
3 848 788 851
3 786 788 848
3 852 849 848
3 851 852 848
3 787 850 789
3 850 853 789
3 851 790 854
3 788 790 851
3 855 852 851
3 854 855 851
3 789 853 791
3 853 856 791
3 854 793 857
3 790 793 854
3 858 855 854
3 858 854 859
3 859 854 857
3 858 859 860
3 791 856 794
3 856 861 794
3 857 796 862
3 793 796 857
3 859 857 863
3 863 857 862
3 864 860 859
3 863 864 859
3 865 797 794
3 865 794 866
3 866 794 861
3 797 865 798
3 796 800 862
3 801 862 800
3 801 867 862
3 867 863 862
3 868 864 863
3 867 868 863
3 869 865 866
3 870 869 866
3 798 869 802
3 865 869 798
3 867 804 871
3 801 804 867
3 872 868 867
3 871 872 867
3 873 869 870
3 874 873 870
3 802 873 805
3 869 873 802
3 871 807 875
3 804 807 871
3 876 872 871
3 876 871 877
3 877 871 875
3 877 878 879
3 876 877 879
3 878 880 881
3 879 878 881
3 874 881 880
3 873 874 880
3 873 880 810
3 873 810 809
3 805 873 809
3 807 812 875
3 813 875 812
3 813 882 875
3 882 877 875
3 878 877 883
3 883 877 882
3 880 878 884
3 884 878 883
3 810 884 815
3 880 884 810
3 813 817 882
3 820 882 817
3 883 882 820
3 822 883 820
3 884 883 822
3 815 884 822
3 825 885 886
3 824 885 825
3 826 825 887
3 825 886 887
3 827 826 888
3 826 887 888
3 888 828 827
3 889 828 888
3 824 829 885
3 885 829 890
3 828 889 830
3 889 891 830
3 829 831 890
3 890 831 892
3 830 891 832
3 891 893 832
3 834 833 894
3 895 892 831
3 895 831 894
3 895 894 896
3 894 831 834
3 896 897 898
3 895 896 898
3 897 836 835
3 897 835 898
3 898 835 899
3 893 835 832
3 899 835 893
3 894 900 901
3 894 833 900
3 833 837 900
3 896 894 901
3 902 896 901
3 897 896 902
3 903 897 902
3 903 836 897
3 903 904 836
3 904 838 836
3 840 839 905
3 840 905 906
3 840 906 837
3 837 906 900
3 838 904 841
3 904 907 841
3 905 843 908
3 839 843 905
3 909 906 905
3 908 909 905
3 841 907 844
3 907 910 844
3 908 846 911
3 843 846 908
3 912 909 908
3 911 912 908
3 844 910 847
3 910 913 847
3 911 849 914
3 846 849 911
3 915 912 911
3 914 915 911
3 847 913 850
3 913 916 850
3 914 852 917
3 849 852 914
3 918 915 914
3 917 918 914
3 850 916 853
3 916 919 853
3 917 855 920
3 852 855 917
3 921 918 917
3 920 921 917
3 853 919 856
3 919 922 856
3 855 858 920
3 920 858 860
3 920 860 921
3 921 860 923
3 856 922 861
3 922 924 861
3 925 864 926
3 925 923 864
3 923 860 864
3 926 927 928
3 925 926 928
3 927 929 930
3 928 927 930
3 929 924 930
3 929 866 924
3 866 861 924
3 926 868 931
3 864 868 926
3 927 926 932
3 932 926 931
3 929 927 933
3 933 927 932
3 866 933 870
3 929 933 866
3 931 872 934
3 868 872 931
3 932 931 935
3 935 931 934
3 933 932 936
3 936 932 935
3 870 936 874
3 933 936 870
3 872 876 934
3 879 934 876
3 935 934 879
3 881 935 879
3 936 935 881
3 874 936 881
3 886 885 937
3 886 938 887
3 937 938 886
3 887 939 888
3 938 939 887
3 888 939 889
3 937 890 940
3 885 890 937
3 938 937 941
3 941 937 940
3 939 938 942
3 942 938 941
3 889 942 891
3 939 942 889
3 940 892 943
3 890 892 940
3 941 940 944
3 944 940 943
3 942 941 945
3 945 941 944
3 891 945 893
3 942 945 891
3 892 895 943
3 898 943 895
3 944 943 898
3 899 944 898
3 945 944 899
3 893 945 899
3 901 900 946
3 901 947 902
3 946 947 901
3 902 948 903
3 947 948 902
3 903 948 904
3 946 906 949
3 900 906 946
3 947 946 950
3 950 946 949
3 948 947 951
3 951 947 950
3 904 951 907
3 948 951 904
3 949 909 952
3 906 909 949
3 950 949 953
3 953 949 952
3 951 950 954
3 954 950 953
3 907 954 910
3 951 954 907
3 952 912 955
3 909 912 952
3 953 952 956
3 956 952 955
3 954 953 957
3 957 953 956
3 910 957 913
3 954 957 910
3 955 915 958
3 912 915 955
3 956 955 959
3 959 955 958
3 957 956 960
3 960 956 959
3 913 960 916
3 957 960 913
3 958 918 961
3 915 918 958
3 959 958 962
3 962 958 961
3 960 959 963
3 963 959 962
3 916 963 919
3 960 963 916
3 961 921 964
3 918 921 961
3 962 961 965
3 965 961 964
3 963 962 966
3 966 962 965
3 919 966 922
3 963 966 919
3 964 923 967
3 921 923 964
3 965 964 968
3 968 964 967
3 966 965 969
3 969 965 968
3 922 969 924
3 966 969 922
3 923 925 967
3 928 967 925
3 968 967 928
3 930 968 928
3 969 968 930
3 924 969 930
