# Supplementary material for: Subcortical shape biomarkers reveal limbic and basal ganglia damage in anti-LGI1 encephalitis
Source: Front Immunol. 2025 Jul 4;16:1623577. doi: 10.3389/fimmu.2025.1623577 (PMC12270846; doi:10.3389/fimmu.2025.1623577)
Supplement: Supplementary file 1 [file DataSheet1.zip › raw data/wmN05-L_Hipp_first.vtk]

# vtk DataFile Version 3.0
this file was written using fslvtkio
ASCII
DATASET POLYDATA
POINTS 732 float
114.513 116.279 42.9961
113.232 115.018 44.0527
114.569 114.555 43.799
115.877 114.498 43.7212
116.052 116.656 42.8916
117.372 114.893 43.7895
117.65 116.851 43.3839
118.897 115.99 44.1436
113.438 117.546 42.9088
112.155 117.047 43.4838
115.004 118.571 42.864
116.659 118.522 43.1953
118.684 117.83 44.0748
112.19 119.171 42.8568
110.332 119.546 44.1457
110.965 118.009 43.9345
113.807 119.589 42.7669
115.087 120.404 43.7683
116.37 120.106 44.3241
117.892 119.266 44.209
111.536 120.782 43.7981
110.133 121.019 45.1234
113.208 120.981 43.8773
114.627 121.085 45.2966
115.849 120.476 46.4585
117.631 120.019 45.4577
111.654 121.432 45.6249
113.206 121.355 46.0424
114.891 113.049 44.7572
112.768 113.082 45.5618
113.804 111.72 46.1341
115.906 111.462 45.686
116.957 113.169 44.5209
117.927 112 45.3979
118.844 114.209 44.7245
119.596 112.973 45.5889
120.47 114.924 45.382
121.336 113.819 46.1465
112.098 114.68 44.997
109.922 115.014 46.0841
110.709 113.543 46.4306
120.212 116.576 45.059
121.869 115.803 46.3742
109.881 116.455 45.5533
107.925 117.334 46.6466
107.97 115.765 47.0101
111.241 116.527 44.4738
120.229 118.083 45.5492
121.317 117.342 46.3678
109.381 118.222 45.2445
107.78 119.011 46.6418
120.689 118.554 47.3169
119.168 119.125 45.6349
108.954 120.038 45.5615
107.772 120.439 47.0123
114.523 120.855 46.954
114.341 120.204 48.6843
113.115 121.146 47.5763
116.294 119.955 48.0859
117.762 119.871 46.9645
109.654 121.445 46.8525
111.364 121.378 47.5884
119.859 110.174 47.0695
118.06 109.194 47.2379
119.239 108.38 48.0216
120.895 108.922 48.1808
121.668 110.687 47.4967
122.446 109.583 48.4174
112.355 110.635 47.6267
110.984 110.269 48.5008
112.491 109.523 48.5087
114.004 109.16 48.1596
114.869 110.384 46.8976
116.126 109.005 47.5212
117.385 110.431 46.5321
119.251 111.39 46.2022
121.125 112.128 46.6424
123.067 111.148 48.1784
122.832 112.556 47.4154
124.269 111.895 48.8834
109.516 112.299 47.8131
108.096 112.119 48.8807
109.537 111.128 48.621
111.52 112.092 47.0001
122.731 114.272 47.065
124.021 113.645 48.3902
106.84 114.187 48.2646
105.288 114.388 49.4095
106.679 113.195 49.073
108.437 114.125 47.3672
122.916 116.118 47.9104
123.763 115.224 48.7147
105.986 116.42 48.1084
104.425 116.402 49.396
122.787 116.481 49.7439
121.965 117.43 47.9185
104.772 118.334 49.0828
103.475 118.857 51.0584
103.21 117.327 50.5081
106.442 118.197 47.6992
120.58 118.297 49.1327
119.277 119.303 47.4801
105.111 119.855 50.1176
106.07 119.681 48.4454
106.484 120.815 49.7299
112.682 120.662 48.8953
112.031 119.931 50.1843
111.095 120.952 49.1205
113.867 119.347 50.3011
115.719 119.413 49.5733
117.606 119.42 48.7812
107.786 121.172 48.3484
109.544 121.345 48.7998
117.449 106.853 49.2804
115.925 106.399 50.2267
117.277 106.011 50.1708
118.704 106.031 50.0165
119.912 107.36 49.0958
120.83 106.393 49.9194
122.06 108.065 49.0474
122.715 106.957 50.0499
123.862 108.661 49.8014
124.734 107.902 50.6734
112.646 108.306 49.2993
111.078 108.159 50.1034
112.494 107.247 50.3004
114.028 106.938 50.2635
115.297 107.808 48.9762
117.319 107.897 48.3713
123.835 110.01 49.1924
125.121 110.372 50.1511
109.543 110.155 49.4441
108.319 110.054 50.392
109.703 109.004 50.224
125.095 112.466 50.0863
106.677 112.307 49.9918
105.462 112.466 51.7015
106.868 110.941 51.2229
124.488 114.162 49.944
104.654 113.664 50.779
102.873 114.981 52.0981
103.964 113.754 52.8535
123.7 115.451 50.7299
103.318 115.666 50.766
102.384 117.361 52.6217
122.325 116.24 51.7489
121.644 117.394 49.9049
103.454 118.603 53.0684
115.368 118.49 50.9059
114.148 117.853 52.1842
113.56 118.634 51.2839
117.248 118.701 50.3542
116.448 117.803 51.75
119.069 118.895 49.3452
118.682 117.991 50.8733
120.245 117.594 50.8062
104.571 119.766 51.7101
108.222 120.779 50.2973
106.568 120.316 51.5039
110.036 120.58 50.1245
109.432 119.971 51.2776
111.859 119.155 51.3167
117.164 105.175 51.1367
115.541 104.56 52.3041
117.114 104.278 52.1287
118.62 104.165 51.8863
119.668 105.18 50.8972
121.015 104.364 51.7833
121.889 105.437 50.9821
123.469 104.729 52.1198
123.78 106.177 51.0416
125.171 106.346 52.0593
112.592 106.248 51.4233
110.729 106.54 51.8834
111.607 105.359 52.9577
113.407 104.767 52.8232
114.756 105.687 51.3523
125.688 108.024 51.5652
109.902 107.889 51.0455
108.287 108.253 52.8958
109.303 107.073 52.7828
126.044 109.561 51.6143
125.947 111.033 51.3763
126.771 109.724 53.3636
107.867 109.322 51.7342
106.263 110.858 52.7016
106.972 109.508 53.7574
125.738 112.446 51.6263
126.36 111.194 53.2806
105.175 112.434 53.5378
125.488 112.875 52.9756
124.821 113.929 51.5062
102.919 115.69 53.7731
104.344 113.808 54.4438
123.825 115.064 52.3936
103.592 117.205 54.6461
117.425 117.18 52.5497
115.969 116.097 54.234
115.599 117.041 53.179
119.197 117.049 52.1834
118.086 116.474 53.428
121.006 116.898 51.6036
120.355 116.117 53.1858
122.2 115.506 53.1115
104.689 118.334 54.3892
108.748 119.276 52.3543
108.157 118.517 53.9724
106.991 119.3 52.8503
110.682 118.854 52.4257
109.746 118.115 53.9017
112.45 118.381 52.2596
111.592 117.712 53.5165
113.761 117.157 53.2267
105.309 119.373 53.03
117.152 103.384 53.114
115.681 102.749 54.3272
117.117 102.422 53.9996
118.59 102.302 53.7453
119.693 103.336 52.7612
121.001 102.438 53.4732
122.028 103.474 52.7331
123.504 102.737 53.9053
123.404 103.689 52.9743
124.641 103.962 53.5214
114.713 103.897 53.5484
112.892 103.68 54.6242
114.354 103.24 54.4249
125.535 105.376 53.1509
126.516 106.828 53.2344
127.064 105.948 54.814
109.958 106.132 53.4153
108.545 107.19 54.6157
110.015 105.515 55.0135
111.672 104.521 54.247
126.74 108.351 53.0314
127.122 107.843 54.863
107.729 108.688 55.179
126.826 109.726 54.9864
106.126 111.133 54.5505
107.001 110.115 55.7941
126.053 111.555 54.6692
105.856 112.651 55.4248
125.466 112.821 54.1868
124.319 113.843 53.5598
103.982 115.414 55.084
105.566 113.968 55.7943
121.135 114.898 54.3125
119.83 114.127 55.7032
119.472 115.255 54.4641
123.007 114.636 53.8137
122.064 114.06 55.1208
105.317 116.23 55.6256
106.012 117.308 55.3624
108.31 117.317 55.0214
107.344 116.165 55.7329
110.523 116.872 54.7179
109.426 115.973 55.5777
112.545 116.466 54.3272
111.411 115.486 55.461
114.376 116.359 54.0935
113.544 115.462 55.1758
115.761 115.249 55.2316
117.895 115.61 54.4055
106.511 118.402 54.5633
117.081 101.564 54.9764
115.986 101.188 55.8943
117.476 100.499 55.7847
118.879 100.429 55.4497
119.691 101.297 54.4042
121.114 100.447 55.2676
121.967 101.52 54.3247
123.217 100.664 55.4508
123.515 101.653 54.6882
125.027 101.812 55.2943
114.022 102.675 55.3429
113.038 102.465 56.2309
114.551 101.871 56.0459
125.724 103.057 54.8872
126.368 104.516 54.5571
127.325 104.146 56.1729
111.065 104.14 55.876
110.921 104.005 57.6493
111.706 103.045 56.6017
127.393 106.279 56.3119
109.076 106.744 56.3475
110.11 105.733 57.0376
126.987 108.296 56.4499
108.541 108.383 56.7921
109.564 107.761 57.8433
126.12 110.287 56.2091
107.122 111.713 56.5442
108.404 110.103 57.3484
125.092 112.499 55.2176
125.199 111.373 56.3078
123.934 112.032 56.6041
107.624 113.449 56.5644
108.776 111.921 57.5072
123.642 113.427 55.2233
122.522 112.504 56.8102
121.661 113.331 56.3927
106.335 115.045 56.1571
108.365 114.989 56.2901
109.619 113.307 56.9811
110.222 114.476 56.2971
112.469 114.391 56.0271
111.415 113.322 56.8343
114.533 114.376 55.9739
113.345 113.209 56.7949
116.607 114.309 55.7497
115.386 113.255 56.6866
118.206 114.442 55.5579
117.496 113.41 56.6052
119.734 113.336 56.6716
120.657 98.3052 56.8516
119.496 97.5528 57.3809
120.961 97.1926 57.5781
122.33 97.2367 57.5922
123.161 98.6104 56.9085
124.046 97.5673 57.7589
117.945 99.3972 56.5423
116.129 99.538 57.2697
117.437 98.2006 57.5175
120.189 99.5019 55.9917
122.464 99.4584 56.2414
124.746 99.0266 57.1371
124.984 100.371 56.2093
126.283 99.6259 57.485
126.71 101.248 57.1872
127.241 100.825 58.7707
114.915 101.016 56.7302
113.322 100.933 57.6446
114.366 99.8347 58.0647
126.672 102.373 56.1876
127.356 102.882 57.8586
112.279 102.172 57.4019
111.552 101.984 58.8647
112.261 101.17 58.2437
127.5 104.836 57.7048
112.013 103.65 58.9761
111.753 104.964 58.7393
113.288 105.066 59.605
127.152 106.834 57.7825
110.899 106.082 58.4953
112.441 106.2 59.3925
126.214 108.879 57.623
109.894 109.627 58.4925
110.575 107.979 58.9562
124.928 110.547 57.1744
125.043 109.708 58.0064
123.595 110.352 58.3278
110.264 111.118 58.2507
111.578 109.735 59.2018
112.381 110.936 58.4375
114.803 111.169 58.3344
113.608 110.224 59.2245
116.89 111.312 58.3562
115.695 110.182 59.175
118.922 111.463 58.405
117.735 110.241 59.1573
120.905 111.468 58.3029
119.731 110.399 59.1457
122.762 111.582 57.612
121.805 110.432 58.875
110.498 112.446 57.6122
112.081 112.257 57.6697
114.074 112.194 57.6175
116.096 112.292 57.5411
118.153 112.443 57.5128
120.326 112.368 57.5888
121.47 96.2321 58.4846
119.265 95.9611 58.6111
120.484 94.9753 59.2175
122.441 95.0068 59.2855
123.933 96.4432 58.7437
124.532 95.0499 59.8012
125.76 96.9564 59.0743
125.954 95.9516 60.0646
115.869 97.2542 59.0335
114.485 96.7693 59.955
115.901 96.1869 59.731
117.234 95.9588 59.175
118.35 97.0133 58.0964
125.669 98.0462 58.1336
126.81 97.8363 59.6494
126.964 99.1566 58.8911
127.165 99.2519 60.6175
113.446 98.4483 59.338
111.527 99.2508 60.434
112.447 97.7511 60.3329
115.235 98.4518 58.4858
127.328 101.653 59.8262
112.446 100.132 58.9732
112.042 100.749 60.7047
127.382 103.575 59.426
112.561 102.132 60.2742
112.259 102.932 59.6067
113.562 103.545 60.1902
126.909 105.482 59.2001
114.054 106.655 59.8655
114.574 104.842 60.2605
115.886 105.805 60.6728
126.239 107.445 58.8825
112.166 107.419 59.4861
114.664 107.948 59.7985
116.054 106.951 60.3754
125.025 108.925 58.751
125.106 107.782 59.7024
123.84 108.545 59.8236
112.413 108.805 59.5809
114.303 109.063 59.5954
116.572 108.035 60.1578
116.704 109.158 59.7446
119.005 109.31 59.8588
118.408 108.211 60.4211
121.089 109.419 59.8204
120.398 108.314 60.6343
123.089 109.4 59.3103
122.291 108.372 60.4439
118.366 93.824 60.5805
117.037 93.263 61.4575
118.436 92.7188 61.3188
119.844 92.6174 61.1632
120.685 93.9373 60.1333
121.886 92.6946 61.1954
122.878 93.9445 60.3904
123.919 92.9572 61.5157
124.644 93.9825 60.9893
125.845 94.0562 62.7551
116.082 95.0637 60.4463
113.469 95.5158 61.2929
115.146 94.3327 61.5642
118.532 94.8009 59.5545
125.956 95.153 61.3366
126.781 97.117 60.7061
126.669 97.2597 61.8214
113.072 96.5165 60.7514
111.083 97.9378 61.718
110.987 96.5097 62.0694
127.006 100.006 61.7349
111.984 99.2474 62.544
126.973 101.985 61.3002
113.19 100.484 62.2199
113.798 101.966 61.3622
115.361 102.33 62.0828
114.922 101.02 62.6808
116.763 101.844 62.9908
126.874 103.853 60.9002
114.993 103.435 61.1472
116.549 103.274 62.1527
125.999 105.325 60.632
125.599 103.942 62.0231
124.854 105.039 61.8065
117.752 106.018 61.3757
116.415 104.546 61.4939
119.712 106.057 61.9111
118.262 104.876 62.1803
120.231 104.689 62.4714
124.132 106.437 61.225
123.442 104.802 62.359
122.596 105.964 61.9101
125.691 106.663 60.06
117.821 107.206 60.8469
119.693 107.218 61.2866
121.228 105.719 62.089
121.768 107.176 61.3725
123.748 107.555 60.5905
118.773 91.7033 62.1215
116.609 91.8777 62.6852
118.085 90.5915 63.2703
120.182 90.3091 63.1831
121.132 91.4768 62.17
122.452 90.4328 63.474
123.203 91.6658 62.24
124.35 91.276 63.6299
125.033 92.4927 62.6156
125.494 92.8631 64.2256
112.633 93.9952 62.9837
110.961 93.8286 63.7019
112.753 92.8357 63.707
114.492 92.3371 63.3573
115.448 93.2362 62.3006
126.062 94.8538 64.5371
110.14 95.815 62.9337
109.261 96.2298 64.9342
109.117 94.6183 64.3859
112.879 94.8415 62.2043
126.311 95.9417 63.0299
126.58 97.6851 62.9826
110.577 97.361 64.4982
111.735 97.8415 63.9926
126.459 99.2633 63.1673
126.253 98.0608 63.9852
125.612 98.9629 64.5475
113.345 98.6039 63.8247
114.416 99.8345 63.333
116.656 100.434 63.5896
115.444 98.8013 64.2147
118.542 100.643 64.0074
117.288 99.04 64.522
118.828 99.3263 64.7625
126.151 100.806 63.0086
124.81 100.436 64.3055
118.53 102.098 63.4129
119.969 100.479 64.3922
120.487 101.859 63.7561
122.71 102.011 63.9346
121.408 100.576 64.4983
124.614 101.941 63.4116
123.269 100.647 64.5902
125.912 102.623 62.3686
118.038 103.613 62.6616
119.841 103.46 62.9883
121.733 102.903 63.4642
123.967 103.403 63.0211
122.028 104.125 62.8799
115.994 89.9084 64.6716
114.584 89.6738 65.5145
116.257 88.6887 65.4587
117.973 88.4089 65.3199
118.897 89.3964 64.2543
120.5 88.1346 65.5905
121.325 89.241 64.3471
122.331 88.465 66.0299
123.312 89.5472 64.8546
123.663 89.7286 66.7565
112.964 91.6611 64.4516
111.085 91.6275 65.3738
112.988 90.7415 65.4203
116.03 90.8497 63.7412
124.452 90.9558 65.202
125.305 93.1216 65.7562
110.058 93.1284 64.6617
109.013 94.8313 66.6367
109.241 92.8273 65.1961
125.213 94.7757 66.1071
110.509 95.9612 66.4146
125.927 96.8487 64.6594
125.092 96.2943 65.9621
110.931 96.9583 65.6952
114.224 97.8484 65.0031
112.747 97.2499 65.7159
116.487 97.8478 65.4212
115.103 96.8196 66.2726
118.61 98.1015 65.5269
117.1 96.6656 66.5282
120.705 98.191 66.1063
119.112 96.8372 66.5631
122.764 98.1351 66.0878
121.258 96.8151 66.9071
124.777 97.9009 65.6919
123.304 96.7854 66.8087
120.305 99.1224 65.3296
122.078 99.3362 65.317
123.974 99.252 65.1858
116.524 87.6039 66.3919
114.586 87.854 67.0042
116.134 86.6318 67.3869
117.975 86.0928 67.6647
119.105 87.1085 66.4521
120.049 86.3292 68.1532
121.139 87.2289 67.2024
121.642 87.4015 69.3556
112.914 89.8626 66.2041
111.117 90.1849 66.706
112.938 88.8059 67.0405
122.446 88.282 67.9729
123.205 90.0878 68.3469
107.181 93.0141 66.4398
106.657 92.1421 68.6013
107.479 91.1018 67.1929
109.2 90.5945 66.9502
108.898 92.2892 65.7329
124.645 91.7157 66.7656
123.807 91.8305 68.0749
107.748 94.1673 67.9035
111.72 95.126 67.3913
110.128 94.0487 68.5677
114.053 94.6899 67.8635
112.334 93.8968 68.5432
114.574 93.5786 69.1903
124.262 93.7237 67.1286
123.08 93.7816 68.1409
112.388 96.2023 66.5899
114.206 95.8578 66.8891
115.872 94.2843 68.5739
116.503 95.3154 67.5568
118.453 95.5708 67.6184
117.791 94.1186 68.9159
120.473 95.6663 67.6491
119.497 94.285 68.6784
122.741 95.4569 67.629
121.45 94.3852 68.3211
124.301 95.5222 66.8297
115.557 85.9102 68.5318
114.112 85.5865 69.1908
115.002 83.9587 70.9926
116.463 84.505 70.2182
117.765 85.2928 69.1808
118.472 84.9491 71.0845
113.132 87.5496 67.8722
112.043 86.9669 69.1149
113.16 86.1224 69.2878
119.735 85.8611 69.7438
120.919 87.0489 70.9068
108.426 89.7597 68.196
106.827 90.2447 69.2266
108.392 88.7931 69.181
110.053 87.9904 69.1541
110.971 88.9271 67.9355
122.312 89.6607 69.7871
121.629 89.1469 71.0848
108.076 91.6023 70.1413
108.373 93.1932 69.2391
110.081 92.5036 69.7957
110.564 91.3351 70.9735
112.056 91.6535 70.9776
121.233 91.6812 70.2244
120.691 90.6922 71.2404
119.087 91.7493 71.1375
122.793 91.3729 69.1952
112.015 92.8074 69.6407
116.802 93.145 69.8714
114.305 92.6005 70.2807
119.209 92.8411 69.9906
116.844 92.178 70.8641
120.787 93.2755 69.149
122.302 92.7905 68.9495
113.294 84.6653 70.7393
112.036 84.5274 71.3427
113.391 83.3242 72.798
115.651 83.7128 72.9275
117.152 84.3197 72.3587
118.385 85.4596 73.3813
108.756 87.4951 70.2487
107.659 86.8552 71.3108
109.05 85.842 71.5037
110.414 85.397 71.3264
111.2 86.2446 70.1807
119.683 86.185 72.1293
120.522 88.0851 72.3962
106.383 89.013 70.0622
104.736 89.5902 71.6727
106.073 87.8811 71.0202
119.928 89.9304 72.0928
119.634 88.877 73.0872
118.363 89.5771 73.3624
106.389 90.8622 70.7697
108.195 90.6631 71.7146
110.086 90.5688 72.0721
113.746 91.703 71.5118
112.262 90.6414 72.7437
115.854 91.5305 71.8624
114.279 90.696 73.0907
118.002 91.0182 72.1519
116.369 90.3416 73.2618
109.242 84.2677 72.8578
107.525 84.7975 73.0289
108.649 83.0423 74.4752
111.145 83.0193 73.9129
111.239 83.8687 72.3461
113.253 83.2821 74.9133
114.942 83.679 74.5659
116.582 84.5822 74.5042
117.745 85.9122 75.0896
104.255 87.7048 71.9832
102.803 86.7406 72.9867
104.406 86.0322 73.0143
105.784 85.5684 73.0051
106.347 86.8376 71.8707
119.228 87.5809 73.8339
118.121 87.6014 75.0777
103.076 89.0137 73.1913
106.778 90.2115 72.5504
104.963 89.7185 73.7964
109.01 90.0488 73.3458
107.106 89.7957 74.5202
111.134 90.0667 73.9852
109.415 89.7827 75.2363
113.254 90.033 74.6624
111.387 89.6589 75.8696
115.202 89.7325 74.6496
113.279 89.2285 76.4936
117.297 89.0292 74.5686
115.646 88.8145 75.8689
104.505 84.4366 74.1773
102.224 83.6954 75.632
104.503 83.0571 76.4172
106.31 83.0664 75.601
106.674 83.8804 74.0037
108.749 83.0601 76.3201
110.624 83.0818 75.8099
112.343 83.6638 76.5647
114.284 84.3855 76.3666
116.102 85.5404 76.0219
114.976 85.9312 77.1549
102.303 85.14 74.0101
100.623 86.2896 74.4392
100.467 84.6515 75.6838
115.393 87.6963 76.8951
113.886 87.0366 77.8778
112.878 88.4387 77.5954
117.176 87.2676 76.0413
101.562 87.8253 74.1808
102.538 88.8826 75.2464
104.083 89.4672 75.3977
106.038 89.6493 76.1024
108.256 89.6798 76.6119
110.39 89.3265 77.5868
102.314 83.6382 77.5326
104.338 83.9596 78.3566
106.147 83.6574 77.8234
107.88 83.7921 77.5261
110.179 84.2182 77.4479
111.829 85.2491 77.7694
110.223 86.3183 78.4943
113.308 85.5854 77.674
100.294 86.6702 76.2579
100.794 85.04 77.5674
111.73 87.4526 78.3587
109.461 88.2873 78.4698
101.544 87.6285 76.4855
103.116 88.6743 77.0245
105.022 89.0666 77.5438
107.34 89.129 78.0045
102.595 85.4685 78.622
104.698 85.7746 78.5862
106.601 85.6816 78.3878
108.622 85.4371 78.243
101.996 87.0125 77.7389
103.758 87.5325 78.2771
105.826 87.8026 78.5456
107.89 87.2791 78.6706
POLYGONS 1460  5840
3 0 1 2
3 0 3 4
3 2 3 0
3 4 5 6
3 3 5 4
3 5 7 6
3 8 1 0
3 9 1 8
3 4 10 0
3 10 8 0
3 6 11 4
3 11 10 4
3 12 6 7
3 11 6 12
3 13 14 15
3 9 13 15
3 9 8 13
3 8 16 13
3 10 17 8
3 17 16 8
3 11 18 10
3 18 17 10
3 19 11 12
3 18 11 19
3 20 14 13
3 21 14 20
3 16 22 13
3 22 20 13
3 23 17 24
3 23 22 17
3 22 16 17
3 18 24 17
3 25 24 18
3 19 25 18
3 20 26 21
3 22 26 20
3 27 26 22
3 23 27 22
3 28 29 30
3 28 31 32
3 30 31 28
3 32 33 34
3 31 33 32
3 34 35 36
3 33 35 34
3 35 37 36
3 38 39 40
3 29 38 40
3 28 38 29
3 28 1 38
3 28 2 1
3 3 2 28
3 32 3 28
3 5 3 32
3 34 5 32
3 7 5 34
3 7 34 41
3 41 34 36
3 42 36 37
3 41 36 42
3 43 44 45
3 39 43 45
3 39 38 43
3 38 46 43
3 1 9 46
3 38 1 46
3 41 47 12
3 7 41 12
3 48 41 42
3 47 41 48
3 49 44 43
3 50 44 49
3 15 14 49
3 15 49 46
3 46 49 43
3 9 15 46
3 47 51 52
3 47 52 12
3 12 52 19
3 48 51 47
3 53 50 49
3 54 50 53
3 14 21 53
3 49 14 53
3 55 56 57
3 55 23 24
3 55 24 56
3 56 24 58
3 25 59 24
3 24 59 58
3 52 25 19
3 59 25 52
3 53 60 54
3 21 60 53
3 21 26 60
3 26 61 60
3 57 27 55
3 57 61 27
3 61 26 27
3 23 55 27
3 62 63 64
3 62 65 66
3 64 65 62
3 65 67 66
3 68 69 70
3 68 71 72
3 70 71 68
3 72 73 74
3 71 73 72
3 63 74 73
3 63 62 74
3 62 75 74
3 66 76 62
3 76 75 62
3 77 66 67
3 77 78 66
3 78 76 66
3 77 79 78
3 80 81 82
3 69 80 82
3 69 68 80
3 68 83 80
3 30 29 83
3 30 83 72
3 72 83 68
3 31 30 72
3 74 31 72
3 33 31 74
3 75 33 74
3 35 33 75
3 76 35 75
3 37 35 76
3 37 76 84
3 84 76 78
3 85 78 79
3 84 78 85
3 86 87 88
3 81 86 88
3 81 80 86
3 80 89 86
3 40 39 89
3 40 89 83
3 83 89 80
3 29 40 83
3 84 90 42
3 37 84 42
3 91 84 85
3 90 84 91
3 92 87 86
3 93 87 92
3 45 44 92
3 45 92 89
3 89 92 86
3 39 45 89
3 90 94 95
3 90 95 42
3 42 95 48
3 91 94 90
3 96 97 98
3 93 96 98
3 93 92 96
3 92 99 96
3 44 50 99
3 92 44 99
3 51 100 101
3 52 51 101
3 95 51 48
3 100 51 95
3 96 102 97
3 102 103 104
3 102 96 103
3 96 99 103
3 50 54 103
3 99 50 103
3 105 106 107
3 105 57 56
3 105 56 106
3 106 56 108
3 58 109 56
3 56 109 108
3 59 110 58
3 58 110 109
3 101 59 52
3 110 59 101
3 103 111 104
3 54 111 103
3 54 60 111
3 60 112 111
3 107 61 105
3 107 112 61
3 112 60 61
3 57 105 61
3 113 114 115
3 113 116 117
3 115 116 113
3 117 118 119
3 116 118 117
3 119 120 121
3 118 120 119
3 120 122 121
3 123 124 125
3 123 126 127
3 125 126 123
3 114 127 126
3 114 113 127
3 113 128 127
3 64 63 128
3 64 128 117
3 117 128 113
3 65 64 117
3 119 65 117
3 67 65 119
3 67 119 129
3 129 119 121
3 130 121 122
3 129 121 130
3 131 132 133
3 124 131 133
3 123 131 124
3 123 69 131
3 123 70 69
3 71 70 123
3 127 71 123
3 73 71 127
3 128 73 127
3 63 73 128
3 67 129 77
3 129 79 77
3 129 130 79
3 130 134 79
3 135 136 137
3 132 135 137
3 131 135 132
3 131 81 135
3 131 82 81
3 69 82 131
3 79 134 85
3 134 138 85
3 139 140 141
3 136 139 141
3 135 139 136
3 135 87 139
3 135 88 87
3 81 88 135
3 85 138 91
3 138 142 91
3 143 140 139
3 144 140 143
3 87 93 143
3 139 87 143
3 94 145 146
3 95 94 146
3 142 94 91
3 145 94 142
3 98 144 143
3 98 97 144
3 97 147 144
3 93 98 143
3 148 149 150
3 148 151 152
3 149 148 152
3 151 153 154
3 152 151 154
3 153 101 100
3 153 100 154
3 154 100 155
3 146 100 95
3 155 100 146
3 97 156 147
3 102 156 97
3 104 157 158
3 104 158 102
3 102 158 156
3 157 159 160
3 158 157 160
3 159 107 106
3 159 106 160
3 160 106 161
3 150 108 148
3 150 161 108
3 161 106 108
3 109 148 108
3 151 148 109
3 110 151 109
3 153 151 110
3 101 153 110
3 104 111 157
3 112 157 111
3 159 157 112
3 107 159 112
3 162 163 164
3 162 165 166
3 164 165 162
3 166 167 168
3 165 167 166
3 168 169 170
3 167 169 168
3 169 171 170
3 172 173 174
3 172 175 176
3 174 175 172
3 163 176 175
3 162 176 163
3 162 114 176
3 162 115 114
3 116 115 162
3 166 116 162
3 118 116 166
3 168 118 166
3 120 118 168
3 170 120 168
3 170 122 120
3 170 171 122
3 171 177 122
3 178 179 180
3 173 178 180
3 172 178 173
3 172 124 178
3 172 125 124
3 126 125 172
3 176 126 172
3 114 126 176
3 181 182 130
3 181 130 177
3 177 130 122
3 181 183 182
3 184 185 186
3 179 184 186
3 178 184 179
3 178 132 184
3 178 133 132
3 124 133 178
3 182 187 134
3 130 182 134
3 188 182 183
3 187 182 188
3 137 185 184
3 137 136 185
3 136 189 185
3 132 137 184
3 187 190 191
3 187 191 134
3 134 191 138
3 188 190 187
3 141 192 193
3 140 192 141
3 189 136 141
3 193 189 141
3 138 191 142
3 191 194 142
3 140 144 192
3 192 144 195
3 196 197 198
3 196 199 200
3 197 196 200
3 199 201 202
3 200 199 202
3 201 146 145
3 201 145 202
3 202 145 203
3 194 145 142
3 203 145 194
3 144 147 195
3 195 147 204
3 205 206 207
3 205 208 209
3 206 205 209
3 208 210 211
3 209 208 211
3 210 150 149
3 210 149 211
3 211 149 212
3 198 152 196
3 198 212 152
3 212 149 152
3 154 196 152
3 199 196 154
3 155 199 154
3 201 199 155
3 146 201 155
3 147 213 204
3 156 213 147
3 207 158 205
3 207 213 158
3 213 156 158
3 160 205 158
3 208 205 160
3 161 208 160
3 210 208 161
3 150 210 161
3 214 215 216
3 214 217 218
3 216 217 214
3 218 219 220
3 217 219 218
3 220 221 222
3 219 221 220
3 221 223 222
3 224 225 226
3 215 224 226
3 214 224 215
3 214 163 224
3 214 164 163
3 165 164 214
3 218 165 214
3 167 165 218
3 220 167 218
3 169 167 220
3 222 169 220
3 171 227 228
3 169 227 171
3 169 223 227
3 169 222 223
3 227 229 228
3 230 231 232
3 230 174 173
3 230 232 174
3 232 233 174
3 225 224 175
3 225 175 233
3 233 175 174
3 163 175 224
3 228 234 177
3 171 228 177
3 235 228 229
3 234 228 235
3 180 231 230
3 180 179 231
3 179 236 231
3 173 180 230
3 177 234 181
3 234 183 181
3 234 235 183
3 235 237 183
3 186 238 239
3 185 238 186
3 236 179 186
3 239 236 186
3 183 237 188
3 237 240 188
3 185 189 238
3 238 189 241
3 190 242 243
3 191 190 243
3 240 190 188
3 242 190 240
3 193 244 245
3 192 244 193
3 241 189 193
3 245 241 193
3 246 247 248
3 246 249 250
3 247 246 250
3 249 243 250
3 249 194 243
3 194 191 243
3 251 195 252
3 251 244 195
3 244 192 195
3 252 253 254
3 251 252 254
3 253 255 256
3 254 253 256
3 255 257 258
3 256 255 258
3 257 259 260
3 258 257 260
3 259 198 197
3 259 197 260
3 260 197 261
3 200 262 197
3 197 262 261
3 248 202 246
3 248 262 202
3 262 200 202
3 203 246 202
3 249 246 203
3 194 249 203
3 252 204 263
3 195 204 252
3 206 263 207
3 206 253 263
3 253 252 263
3 209 253 206
3 255 253 209
3 211 255 209
3 257 255 211
3 212 257 211
3 259 257 212
3 198 259 212
3 204 213 263
3 207 263 213
3 264 265 266
3 264 267 268
3 266 267 264
3 268 269 270
3 267 269 268
3 270 271 272
3 269 271 270
3 271 273 272
3 274 275 276
3 265 274 276
3 264 274 265
3 264 215 274
3 264 216 215
3 217 216 264
3 268 217 264
3 219 217 268
3 270 219 268
3 221 219 270
3 272 221 270
3 223 277 278
3 221 277 223
3 221 273 277
3 221 272 273
3 277 279 278
3 280 281 282
3 275 280 282
3 274 280 275
3 274 225 280
3 274 226 225
3 215 226 274
3 223 278 227
3 278 229 227
3 278 279 229
3 279 283 229
3 232 231 284
3 280 285 281
3 280 232 285
3 280 233 232
3 284 285 232
3 225 233 280
3 229 283 235
3 283 286 235
3 284 287 288
3 284 231 287
3 231 236 287
3 285 284 288
3 235 286 237
3 286 289 237
3 239 238 290
3 239 290 291
3 239 291 236
3 236 291 287
3 292 293 294
3 292 289 293
3 292 240 289
3 240 237 289
3 290 241 295
3 238 241 290
3 296 291 290
3 295 296 290
3 297 298 299
3 294 298 297
3 292 294 297
3 292 297 243
3 292 243 242
3 240 292 242
3 245 244 300
3 245 295 241
3 245 300 295
3 300 301 295
3 302 296 295
3 302 295 303
3 303 295 301
3 303 304 305
3 302 303 305
3 304 306 307
3 305 304 307
3 306 308 309
3 307 306 309
3 308 310 311
3 309 308 311
3 310 248 247
3 310 247 311
3 311 247 312
3 299 250 297
3 299 312 250
3 312 247 250
3 243 297 250
3 244 251 300
3 254 300 251
3 301 300 254
3 256 301 254
3 303 301 256
3 258 303 256
3 304 303 258
3 260 304 258
3 306 304 260
3 261 306 260
3 308 306 261
3 262 308 261
3 310 308 262
3 248 310 262
3 313 314 315
3 313 316 317
3 315 316 313
3 316 318 317
3 319 320 321
3 314 319 321
3 314 313 319
3 313 322 319
3 317 323 313
3 323 322 313
3 324 317 318
3 324 325 317
3 325 323 317
3 325 326 327
3 324 326 325
3 326 328 327
3 329 330 331
3 320 329 331
3 319 329 320
3 319 265 329
3 319 266 265
3 267 266 319
3 322 267 319
3 269 267 322
3 323 269 322
3 271 269 323
3 325 271 323
3 273 271 325
3 273 325 332
3 332 325 327
3 333 327 328
3 332 327 333
3 334 335 336
3 330 334 336
3 329 334 330
3 329 275 334
3 329 276 275
3 265 276 329
3 273 332 277
3 332 279 277
3 332 333 279
3 333 337 279
3 338 281 339
3 338 335 281
3 282 281 334
3 334 281 335
3 282 334 275
3 339 340 338
3 279 337 283
3 337 341 283
3 339 342 343
3 339 281 342
3 281 285 342
3 340 339 343
3 283 341 286
3 341 344 286
3 288 287 345
3 288 345 346
3 288 346 285
3 285 346 342
3 347 348 349
3 347 344 348
3 347 289 344
3 289 286 344
3 345 291 350
3 287 291 345
3 351 346 345
3 351 345 352
3 352 345 350
3 352 353 354
3 351 352 354
3 353 355 356
3 354 353 356
3 355 357 358
3 356 355 358
3 357 359 360
3 358 357 360
3 359 361 362
3 360 359 362
3 349 362 361
3 347 349 361
3 347 361 294
3 347 294 293
3 289 347 293
3 350 296 363
3 291 296 350
3 352 350 364
3 364 350 363
3 353 352 365
3 365 352 364
3 355 353 366
3 366 353 365
3 357 355 367
3 367 355 366
3 359 357 368
3 368 357 367
3 298 368 299
3 298 361 368
3 361 359 368
3 294 361 298
3 296 302 363
3 305 363 302
3 364 363 305
3 307 364 305
3 365 364 307
3 309 365 307
3 366 365 309
3 311 366 309
3 367 366 311
3 312 367 311
3 368 367 312
3 299 368 312
3 369 370 371
3 369 372 373
3 371 372 369
3 373 374 375
3 372 374 373
3 374 376 375
3 377 378 379
3 377 380 381
3 379 380 377
3 370 381 380
3 369 381 370
3 369 314 381
3 369 315 314
3 316 315 369
3 373 316 369
3 318 316 373
3 318 373 382
3 382 373 375
3 383 375 376
3 383 384 375
3 384 382 375
3 383 385 384
3 386 387 388
3 378 386 388
3 378 377 386
3 377 389 386
3 321 320 389
3 321 389 381
3 381 389 377
3 314 321 381
3 318 382 324
3 326 324 382
3 384 326 382
3 384 328 326
3 384 385 328
3 385 390 328
3 391 387 386
3 392 387 391
3 331 330 391
3 331 391 389
3 389 391 386
3 320 331 389
3 328 390 333
3 390 393 333
3 394 335 395
3 394 392 335
3 336 335 391
3 391 335 392
3 336 391 330
3 395 396 394
3 333 393 337
3 393 397 337
3 335 338 395
3 340 398 399
3 338 340 399
3 338 399 396
3 338 396 395
3 399 398 400
3 337 397 341
3 397 401 341
3 343 342 402
3 343 398 340
3 343 402 398
3 402 403 398
3 404 400 398
3 403 404 398
3 405 406 407
3 405 401 406
3 405 344 401
3 344 341 401
3 402 346 408
3 342 346 402
3 403 402 409
3 409 402 408
3 410 404 403
3 410 403 411
3 411 403 409
3 411 412 413
3 410 411 413
3 412 414 415
3 413 412 415
3 414 416 417
3 415 414 417
3 407 417 416
3 405 407 416
3 405 416 349
3 405 349 348
3 344 405 348
3 346 351 408
3 354 408 351
3 409 408 354
3 356 409 354
3 411 409 356
3 358 411 356
3 412 411 358
3 360 412 358
3 414 412 360
3 362 414 360
3 416 414 362
3 349 416 362
3 418 419 420
3 418 421 422
3 420 421 418
3 422 423 424
3 421 423 422
3 424 425 426
3 423 425 424
3 425 427 426
3 428 429 430
3 419 428 430
3 419 418 428
3 418 431 428
3 371 370 431
3 371 431 422
3 422 431 418
3 372 371 422
3 424 372 422
3 374 372 424
3 426 374 424
3 376 432 433
3 374 432 376
3 374 427 432
3 374 426 427
3 432 434 433
3 435 436 437
3 429 435 437
3 428 435 429
3 428 378 435
3 428 379 378
3 380 379 428
3 431 380 428
3 370 380 431
3 376 433 383
3 433 385 383
3 433 434 385
3 434 438 385
3 388 436 435
3 388 387 436
3 387 439 436
3 378 388 435
3 385 438 390
3 438 440 390
3 441 392 442
3 441 439 392
3 439 387 392
3 442 443 444
3 441 442 444
3 444 443 445
3 390 440 393
3 440 446 393
3 392 394 442
3 396 442 394
3 396 447 442
3 447 443 442
3 448 445 443
3 447 448 443
3 449 450 451
3 449 446 450
3 449 397 446
3 397 393 446
3 396 399 447
3 400 452 453
3 399 400 453
3 399 453 448
3 399 448 447
3 452 454 455
3 453 452 455
3 455 454 456
3 457 458 459
3 451 458 457
3 451 457 449
3 449 457 460
3 397 460 401
3 449 460 397
3 452 404 461
3 400 404 452
3 454 452 462
3 462 452 461
3 463 456 454
3 463 454 464
3 464 454 462
3 459 463 464
3 459 464 457
3 457 464 465
3 406 465 407
3 406 460 465
3 460 457 465
3 401 460 406
3 404 410 461
3 413 461 410
3 462 461 413
3 415 462 413
3 464 462 415
3 417 464 415
3 465 464 417
3 407 465 417
3 466 467 468
3 466 469 470
3 468 469 466
3 470 471 472
3 469 471 470
3 472 473 474
3 471 473 472
3 473 475 474
3 476 477 478
3 476 479 480
3 478 479 476
3 467 480 479
3 466 480 467
3 466 419 480
3 466 420 419
3 421 420 466
3 470 421 466
3 423 421 470
3 472 423 470
3 425 423 472
3 474 425 472
3 474 427 425
3 474 475 427
3 475 481 427
3 482 483 484
3 477 482 484
3 477 476 482
3 476 485 482
3 430 429 485
3 430 485 480
3 480 485 476
3 419 430 480
3 427 481 486
3 432 427 486
3 486 434 432
3 487 434 486
3 482 488 483
3 437 436 489
3 437 489 482
3 437 482 485
3 482 489 488
3 429 437 485
3 490 491 492
3 490 487 491
3 490 438 487
3 438 434 487
3 493 439 494
3 493 489 439
3 489 436 439
3 494 495 496
3 493 494 496
3 495 497 498
3 496 495 498
3 498 497 499
3 500 490 492
3 501 500 492
3 438 500 440
3 490 500 438
3 439 441 494
3 444 494 441
3 495 494 444
3 445 495 444
3 445 502 495
3 502 497 495
3 503 499 497
3 503 497 504
3 504 497 502
3 504 505 506
3 503 504 506
3 505 507 508
3 506 505 508
3 501 508 507
3 501 507 500
3 500 507 509
3 440 509 446
3 500 509 440
3 502 448 510
3 445 448 502
3 504 502 511
3 511 502 510
3 505 504 512
3 512 504 511
3 507 505 513
3 513 505 512
3 450 513 451
3 450 509 513
3 509 507 513
3 446 509 450
3 448 453 510
3 455 510 453
3 511 510 455
3 456 511 455
3 456 514 511
3 514 512 511
3 458 514 459
3 458 513 514
3 513 512 514
3 451 513 458
3 456 463 514
3 459 514 463
3 515 516 517
3 515 518 519
3 517 518 515
3 519 520 521
3 518 520 519
3 521 522 523
3 520 522 521
3 522 524 523
3 525 526 527
3 516 525 527
3 516 515 525
3 515 528 525
3 468 467 528
3 468 528 519
3 519 528 515
3 469 468 519
3 521 469 519
3 471 469 521
3 523 471 521
3 523 524 529
3 523 529 471
3 471 529 473
3 529 475 473
3 530 475 529
3 531 532 533
3 526 531 533
3 525 531 526
3 525 477 531
3 525 478 477
3 479 478 525
3 528 479 525
3 467 479 528
3 475 530 481
3 530 534 481
3 484 532 531
3 484 483 532
3 483 535 532
3 477 484 531
3 536 486 481
3 536 481 537
3 537 481 534
3 486 536 487
3 483 538 535
3 488 538 483
3 489 539 540
3 489 540 488
3 488 540 538
3 539 541 542
3 540 539 542
3 541 543 544
3 542 541 544
3 543 545 546
3 544 543 546
3 545 547 548
3 546 545 548
3 547 549 550
3 548 547 550
3 537 550 549
3 536 537 549
3 536 549 492
3 536 492 491
3 487 536 491
3 489 493 539
3 496 539 493
3 541 539 496
3 498 541 496
3 543 541 498
3 499 543 498
3 499 551 543
3 551 545 543
3 547 545 552
3 552 545 551
3 549 547 553
3 553 547 552
3 492 553 501
3 549 553 492
3 499 503 551
3 506 551 503
3 552 551 506
3 508 552 506
3 553 552 508
3 501 553 508
3 554 555 556
3 554 557 558
3 556 557 554
3 558 559 560
3 557 559 558
3 559 561 560
3 562 563 564
3 555 562 564
3 554 562 555
3 554 516 562
3 554 517 516
3 518 517 554
3 558 518 554
3 520 518 558
3 560 520 558
3 560 561 565
3 560 565 520
3 520 565 522
3 565 524 522
3 566 524 565
3 567 568 569
3 567 570 571
3 569 570 567
3 563 571 570
3 562 571 563
3 562 526 571
3 562 527 526
3 516 527 562
3 572 529 524
3 572 524 573
3 573 524 566
3 529 572 530
3 567 574 568
3 571 532 567
3 571 533 532
3 567 532 574
3 575 576 532
3 574 532 576
3 575 577 578
3 575 578 576
3 571 526 533
3 578 577 579
3 580 572 573
3 581 580 573
3 530 580 534
3 572 580 530
3 575 535 582
3 532 535 575
3 577 575 583
3 583 575 582
3 584 579 577
3 584 577 585
3 585 577 583
3 585 586 587
3 584 585 587
3 586 588 589
3 587 586 589
3 588 590 591
3 589 588 591
3 581 591 590
3 581 590 580
3 580 590 592
3 534 592 537
3 580 592 534
3 535 538 582
3 540 582 538
3 583 582 540
3 542 583 540
3 585 583 542
3 544 585 542
3 586 585 544
3 546 586 544
3 588 586 546
3 548 588 546
3 590 588 548
3 550 590 548
3 592 590 550
3 537 592 550
3 593 594 595
3 593 596 597
3 595 596 593
3 596 598 597
3 599 600 601
3 594 599 601
3 593 599 594
3 593 555 599
3 593 556 555
3 557 556 593
3 597 557 593
3 597 598 602
3 597 602 557
3 557 602 559
3 602 561 559
3 603 561 602
3 604 605 606
3 604 607 608
3 606 607 604
3 600 608 607
3 599 608 600
3 599 563 608
3 599 564 563
3 555 564 599
3 609 565 561
3 609 561 610
3 610 561 603
3 565 609 566
3 611 568 612
3 611 605 568
3 569 568 604
3 604 568 605
3 613 614 611
3 613 611 612
3 608 570 604
3 604 570 569
3 570 608 563
3 613 615 614
3 616 617 618
3 610 617 616
3 610 616 609
3 609 616 619
3 566 619 573
3 609 619 566
3 568 574 612
3 576 612 574
3 613 612 576
3 613 620 615
3 613 576 620
3 576 578 620
3 579 621 622
3 579 622 578
3 578 622 620
3 621 623 624
3 622 621 624
3 618 624 623
3 618 623 616
3 616 623 625
3 619 616 626
3 626 616 625
3 573 626 581
3 619 626 573
3 579 584 621
3 587 621 584
3 623 621 587
3 589 623 587
3 625 623 589
3 591 625 589
3 626 625 591
3 581 626 591
3 627 628 629
3 627 595 594
3 627 629 595
3 629 630 595
3 596 595 631
3 595 630 631
3 631 598 596
3 632 598 631
3 633 634 635
3 633 636 637
3 635 636 633
3 628 637 636
3 627 637 628
3 627 600 637
3 627 601 600
3 594 601 627
3 598 632 638
3 602 598 638
3 638 603 602
3 639 603 638
3 640 641 642
3 634 640 642
3 633 640 634
3 633 605 640
3 633 606 605
3 607 606 633
3 637 607 633
3 600 607 637
3 643 644 645
3 643 639 644
3 643 610 639
3 610 603 639
3 640 646 641
3 605 646 640
3 605 611 646
3 611 647 646
3 614 648 611
3 611 648 647
3 615 649 650
3 615 650 614
3 614 650 648
3 649 651 652
3 650 649 652
3 651 653 654
3 652 651 654
3 645 654 653
3 643 645 653
3 643 653 618
3 643 618 617
3 610 643 617
3 615 620 649
3 622 649 620
3 651 649 622
3 624 651 622
3 653 651 624
3 618 653 624
3 655 656 657
3 655 658 659
3 657 658 655
3 659 629 628
3 659 658 629
3 658 660 629
3 630 629 661
3 629 660 661
3 631 630 662
3 630 661 662
3 662 632 631
3 663 632 662
3 664 665 666
3 664 667 668
3 666 667 664
3 656 668 667
3 655 668 656
3 655 634 668
3 655 635 634
3 636 635 655
3 659 636 655
3 628 636 659
3 669 638 632
3 669 632 670
3 670 632 663
3 638 669 639
3 664 671 665
3 668 641 664
3 668 642 641
3 664 641 671
3 672 673 641
3 671 641 673
3 672 674 675
3 672 675 673
3 668 634 642
3 674 676 677
3 675 674 677
3 676 678 679
3 677 676 679
3 678 680 681
3 679 678 681
3 680 682 683
3 681 680 683
3 670 683 682
3 669 670 682
3 669 682 645
3 669 645 644
3 639 669 644
3 641 646 672
3 647 672 646
3 674 672 647
3 648 674 647
3 676 674 648
3 650 676 648
3 678 676 650
3 652 678 650
3 680 678 652
3 654 680 652
3 682 680 654
3 645 682 654
3 684 685 686
3 684 687 688
3 686 687 684
3 688 657 656
3 688 687 657
3 687 689 657
3 658 657 690
3 657 689 690
3 660 658 691
3 658 690 691
3 661 660 692
3 660 691 692
3 693 692 694
3 693 662 692
3 662 661 692
3 662 693 663
3 695 696 697
3 685 695 697
3 684 695 685
3 684 665 695
3 684 666 665
3 667 666 684
3 688 667 684
3 656 667 688
3 698 699 700
3 694 699 698
3 694 698 693
3 693 698 701
3 663 701 670
3 693 701 663
3 695 702 696
3 665 702 695
3 665 671 702
3 671 703 702
3 673 704 671
3 671 704 703
3 675 705 673
3 673 705 704
3 677 706 675
3 675 706 705
3 679 707 677
3 677 707 706
3 700 681 698
3 700 707 681
3 707 679 681
3 683 698 681
3 701 698 683
3 670 701 683
3 686 708 709
3 685 708 686
3 687 686 710
3 686 709 710
3 689 687 711
3 687 710 711
3 690 689 712
3 689 711 712
3 713 712 714
3 713 691 712
3 691 690 712
3 691 715 692
3 713 715 691
3 692 715 694
3 697 696 716
3 697 716 717
3 697 717 685
3 685 717 708
3 718 713 714
3 719 718 714
3 699 718 700
3 699 715 718
3 715 713 718
3 694 715 699
3 696 702 716
3 716 720 717
3 716 702 720
3 702 703 720
3 704 721 703
3 703 721 720
3 705 722 704
3 704 722 721
3 706 723 705
3 705 723 722
3 719 707 718
3 719 723 707
3 723 706 707
3 700 718 707
3 709 708 724
3 709 725 710
3 724 725 709
3 710 726 711
3 725 726 710
3 711 727 712
3 726 727 711
3 712 727 714
3 724 717 728
3 708 717 724
3 725 724 729
3 729 724 728
3 726 725 730
3 730 725 729
3 727 726 731
3 731 726 730
3 714 731 719
3 727 731 714
3 717 720 728
3 721 728 720
3 729 728 721
3 722 729 721
3 730 729 722
3 723 730 722
3 731 730 723
3 719 731 723
