# Supplementary material for: Subcortical shape biomarkers reveal limbic and basal ganglia damage in anti-LGI1 encephalitis
Source: Front Immunol. 2025 Jul 4;16:1623577. doi: 10.3389/fimmu.2025.1623577 (PMC12270846; doi:10.3389/fimmu.2025.1623577)
Supplement: Supplementary file 1 [file DataSheet1.zip › raw data/wmN05-L_Pall_first.vtk]

# vtk DataFile Version 3.0
this file was written using fslvtkio
ASCII
DATASET POLYDATA
POINTS 642 float
113.591 125.819 71.9967
102.671 126.064 71.1541
107.627 118.329 71.982
117.239 114.565 72.5431
112.724 121.363 78.3984
114.189 120.101 67.2966
106.685 120.869 66.4498
107.22 122.489 77.6779
107.087 131.211 76.0414
112.35 113.284 76.8412
112.374 112.433 68.8775
107.518 129.143 67.9506
106.104 126.971 78.4327
110.112 126.901 78.3149
109.979 121.653 80.6411
109.955 117.744 78.081
113.582 116.206 79.6946
106.635 125.14 66.9767
110.534 120.32 66.8378
111.032 125.012 67.8263
109.64 116.348 67.3672
114.391 115.192 67.6408
115.33 117.251 75.9835
113.237 124.052 75.4358
116.282 120.276 72.2318
117.011 116.706 68.9353
114.531 123.494 68.9284
104.265 125.369 75.1985
107.522 120.265 74.8826
104.325 122.048 71.3572
102.969 123.838 67.2358
106.414 119.298 68.8604
110.954 128.746 69.5671
110.231 129.26 74.0201
105.724 132.459 70.8479
103.398 128.872 68.9384
102.998 130.062 73.6468
117.024 110.608 69.7041
112.757 110.944 72.7331
116.197 111.305 75.9296
109.173 114.382 70.4908
109.612 115.043 74.6023
108.232 127.222 79.0515
110.11 124.483 80.0969
107.939 124.454 79.9074
111.781 121.62 80.142
111.423 124.207 78.5172
108.738 129.316 77.4975
106.404 129.328 77.4216
106.072 124.441 78.5635
108.241 122.03 79.4355
109.816 119.664 79.5765
111.857 119.046 80.6616
111.477 116.673 79.718
113.258 118.865 79.1606
108.639 120.265 77.8307
110.875 115.371 77.654
112.921 114.36 78.6873
108.66 122.907 66.7875
110.704 122.638 67.3039
108.857 125.032 67.4957
112.543 122.51 67.5916
112.422 120.12 67.0144
108.623 120.677 66.443
106.66 123.082 66.4805
107.183 127.012 67.7764
109.409 127.152 67.7238
112 115.831 67.3465
112.367 117.793 67.0123
110.136 118.313 66.8341
114.231 117.726 67.2324
113.558 113.567 68.0999
111.066 114.355 68.0828
108.127 118.847 66.9742
114.633 120.794 75.8292
114.991 122.105 74.0009
115.971 118.982 74.3235
114.93 123.05 72.0772
113.505 125.028 73.7502
112.924 122.826 76.9911
114.128 119.333 77.2911
116.393 115.784 74.3816
116.908 117.485 72.4837
116.932 118.59 70.4648
115.702 121.852 70.4256
116.247 120.233 68.7334
114.04 124.703 70.4273
117.443 115.506 70.646
115.846 118.546 67.6375
114.551 121.86 67.9041
105.747 122.865 75.0226
105.719 121.424 73.4282
104.353 123.549 73.3544
106.01 120.39 71.7113
107.367 119.251 73.4366
107.531 121.551 76.1603
105.464 123.895 76.7316
103.553 125.803 73.0879
103.276 123.932 71.2414
103.231 122.698 69.2627
105.186 120.732 69.9076
104.158 121.325 67.8403
107.144 118.814 70.4335
102.367 124.872 69.1606
104.787 122.476 66.5893
106.22 119.907 67.3947
110.387 129.477 71.7359
108.166 131.453 72.6714
108.172 130.787 70.2536
106.322 132.415 73.7749
108.764 130.653 75.2738
112.209 127.802 73.0325
112.613 127.533 70.7877
109.45 129.218 68.3498
106.333 131.219 68.6146
103.996 131.746 68.891
103.812 132.215 72.4028
102.055 130.122 70.876
104.855 130.967 75.1699
105.446 129.157 68.252
102.34 127.463 70.0186
102.327 128.085 72.5772
114.896 109.139 70.9843
114.764 109.744 74.4961
117.379 109.745 72.7647
114.222 111.861 76.8365
112.427 111.948 74.9713
112.517 111.245 70.4635
114.656 111.302 69.2194
117.74 112.344 71.1717
116.832 112.804 74.0018
109.485 114.422 72.4972
110.875 112.658 73.7324
110.799 112.288 71.5189
110.877 114.172 75.7925
108.573 116.64 73.273
108.39 116.336 71.2806
110.482 113.242 69.3886
111.579 125.649 76.7886
110.261 128.38 76.2601
112.05 126.95 74.9041
112.892 126.344 69.0805
111.404 127.281 67.9141
113.011 124.372 67.9638
114.889 113.571 78.1918
114.457 116.518 77.8435
115.846 114.195 76.0866
117.493 113.54 69.1211
115.94 115.839 67.9025
115.86 112.839 68.331
104.463 128.849 76.216
104.76 126.186 77.0531
103.231 127.68 74.6825
103.199 126.139 68.1804
104.809 124.534 66.6925
105.037 126.976 67.9992
108.496 117.783 74.7375
108.784 119.136 76.3807
109.706 116.534 76.2172
109.096 115.161 68.6521
107.9 117.66 68.0907
108.07 116.821 69.7425
109.161 125.986 79.7305
109.007 124.563 80.0985
108.074 125.895 79.5874
108.926 123.199 80.3205
109.936 123.164 80.4217
110.077 125.825 79.3742
109.315 127.107 78.9638
107.145 127.057 78.961
107.092 125.743 79.2866
110.884 123.131 80.2103
110.85 124.5 79.4649
111.463 123.04 79.3854
110.759 125.59 78.5548
110.901 121.767 80.6064
112.199 121.629 79.2821
112.002 122.749 78.5662
108.492 128.285 78.4439
107.252 128.283 78.4317
107.612 129.354 77.66
106.21 128.164 78.0311
109.446 128.139 78.0599
107.962 130.453 76.9805
106.76 130.396 76.9015
106.934 124.526 79.3514
107.996 123.205 79.7954
107.125 123.296 79.0716
109.029 121.936 80.1621
106.212 125.627 78.7145
106.623 123.339 78.2638
107.633 122.26 78.5999
110.726 119.306 80.3845
111.677 117.792 80.4155
110.669 118.171 79.8423
112.519 116.397 80.1154
112.761 117.592 80.3589
110.933 120.383 80.8041
109.766 120.614 80.2873
110.003 118.564 78.989
110.647 117.266 79.0524
112.663 118.96 80.1283
111.774 120.499 80.5677
112.517 120.351 79.5728
113.475 117.64 79.6109
112.994 120.186 78.767
108.933 120.861 79.5949
109.229 119.88 78.6897
108.288 121.061 78.621
109.411 119.028 78.0248
107.85 121.418 77.8026
111.034 116.049 78.7289
112.112 115.534 79.3934
111.842 114.986 78.338
113.225 115.14 79.3632
110.398 116.56 78.0152
111.645 114.376 77.3948
112.52 113.854 77.8138
109.68 122.817 67.0408
109.822 123.925 67.4014
108.75 124.035 67.1308
109.965 124.938 67.6181
110.753 123.856 67.621
110.548 121.541 66.9419
109.605 121.729 66.7121
107.736 124.131 66.8225
107.821 125.023 67.1947
111.603 122.623 67.4612
111.495 121.373 67.09
112.459 121.295 67.2529
111.426 120.281 66.9683
111.735 123.797 67.8006
113.338 121.274 67.4502
113.335 120.09 67.0911
108.667 121.813 66.5668
107.66 123.084 66.6459
107.686 121.871 66.4144
106.696 124.22 66.5648
109.588 120.623 66.6237
107.645 120.784 66.3354
106.768 121.896 66.3746
108.058 125.994 67.5328
109.162 126.016 67.7125
108.29 127.107 67.7715
110.214 126.05 67.6788
106.964 125.975 67.4753
107.383 128.084 67.8141
108.486 128.179 67.7821
112.177 116.779 67.1568
111.235 118.08 66.8761
111.028 116.992 67.0167
110.365 119.305 66.7609
111.466 119.042 66.8614
113.322 116.484 67.3058
113.177 115.54 67.536
110.802 116.092 67.2617
109.965 117.256 67.0356
112.311 119.043 66.9558
113.297 117.707 67.1255
113.331 118.957 66.9595
114.245 116.445 67.4028
114.227 118.956 67.059
112.823 114.716 67.7065
111.555 115.044 67.5842
112.291 113.993 68.0571
110.402 115.327 67.5944
114.039 114.34 67.802
112.945 112.925 68.3903
111.76 113.409 68.4466
109.153 118.523 66.8626
109.411 119.514 66.5948
108.349 119.676 66.5772
108.975 117.648 67.2087
107.37 119.859 66.5902
114.841 121.542 74.961
115.558 120.607 74.1439
115.313 119.916 75.072
116.117 119.772 73.3785
115.674 121.123 73.2102
114.13 122.948 74.7674
114.1 122.411 75.607
115.025 119.094 75.9167
115.601 118.252 75.2039
114.961 122.526 73.0437
114.195 123.517 73.8839
114.307 124.013 73.0064
113.454 124.457 74.59
115.609 121.597 72.1858
114.297 124.417 72.0599
113.625 125.357 72.8408
113.872 121.847 76.4154
114.361 120.067 76.5661
113.62 121.184 77.196
114.723 118.247 76.6192
113.166 123.335 76.1688
112.782 122.182 77.7625
113.43 120.397 77.8549
116.132 117.438 74.433
116.438 118.305 73.4389
116.62 116.791 73.5306
116.593 118.914 72.4072
115.851 116.526 75.2101
116.876 115.274 73.4895
117.064 116.037 72.5517
116.44 120.294 70.4579
116.092 121.091 69.5506
116.713 119.449 69.5866
115.569 121.832 68.8467
115.217 122.543 69.5669
116.082 121.018 71.2862
116.687 119.532 71.3094
117.029 117.765 69.6274
116.724 118.567 68.8209
114.905 123.223 70.3401
115.359 122.401 71.2682
114.606 123.861 71.1764
114.293 124.025 69.6802
113.897 125.223 71.269
116.974 118.124 71.5201
117.183 117.097 70.5407
117.199 116.567 71.5734
117.294 116.096 69.727
117.39 115.056 71.6557
116.125 119.398 68.1013
115.565 121.107 68.1944
115.339 120.237 67.6552
114.735 122.659 68.362
116.551 117.754 68.2317
115.028 119.342 67.3398
114.338 121.016 67.5687
105.795 122.054 74.2374
104.901 122.381 73.4391
105.02 123.185 74.259
104.248 122.695 72.528
104.906 121.788 72.5104
106.616 121.01 74.2582
106.648 121.734 74.8613
104.905 124.008 75.0528
104.386 124.403 74.2669
105.747 120.903 72.5986
106.557 120.438 73.4931
106.675 119.954 72.6443
107.334 119.795 74.1801
105.127 121.241 71.6047
106.903 119.445 71.8202
107.404 118.857 72.6612
106.694 122.26 75.5816
105.59 123.416 75.8266
106.536 122.863 76.4259
104.811 124.592 75.921
107.495 121.025 75.4243
107.411 122.078 76.8984
106.382 123.289 77.2984
103.975 124.696 73.2783
103.819 123.728 72.3545
103.467 124.863 72.1535
103.774 122.947 71.4341
103.935 125.594 74.1986
103.083 125.989 72.0874
102.955 125.045 71.1421
104.123 121.627 69.6863
104.561 120.994 68.9318
103.555 122.052 68.5296
105.191 120.433 68.2816
105.668 120.121 69.1945
104.719 121.407 70.6081
103.839 122.311 70.3183
102.737 123.154 68.192
103.355 122.532 67.4719
106.156 119.869 70.0857
105.595 120.615 70.8673
106.6 119.656 70.9853
106.718 119.035 69.6504
107.45 118.638 71.2393
103.321 123.218 70.3755
102.639 123.658 69.2158
102.749 124.333 70.2699
102.433 124.289 68.1661
102.484 125.437 70.2041
104.287 121.93 67.0757
105.122 120.7 67.5034
105.306 121.156 66.7971
106.2 119.642 68.138
103.811 123.135 66.8587
105.876 121.635 66.4985
106.417 120.272 66.8111
109.173 130.386 72.1823
108.122 131.226 71.421
109.32 130.209 71.0076
107.036 131.809 70.5397
107.115 132.144 71.793
109.209 130.417 73.2944
110.191 129.575 72.8663
110.472 129.267 70.5766
109.521 129.879 69.9578
107.403 132.137 73.2238
108.469 131.14 73.9898
107.672 131.802 74.6388
109.458 130.077 74.5038
106.062 132.534 72.3224
106.657 131.882 75.0214
108.08 131.135 75.8428
111.277 128.723 72.3743
111.457 128.547 71.161
112.309 127.846 71.8648
111.714 128.167 70.1802
111.205 128.628 73.4733
112.996 126.835 72.5796
113.204 126.746 71.4498
108.721 130.144 69.2469
107.307 131.183 69.4308
107.844 130.279 68.5152
105.987 132.029 69.5857
110.096 129.149 68.9645
108.506 129.22 68.153
106.941 130.076 68.2
103.633 132.281 70.604
102.76 131.573 71.41
102.817 131.429 69.9722
102.364 130.377 72.1673
103.123 131.279 72.8891
104.724 132.564 71.6461
104.724 132.324 69.7086
103.467 130.471 69.1113
102.512 129.898 69.6841
104.161 131.701 73.741
105.071 132.443 73.139
105.469 131.879 74.5853
103.817 130.672 74.3063
105.985 131.134 75.7678
105.262 131.737 68.5967
104.596 130.552 68.5575
105.887 130.265 68.2655
104.327 129.279 68.627
106.519 129.094 67.9844
101.999 128.888 70.2982
101.976 129.192 71.8634
102.165 127.885 71.224
102.5 129.201 73.0913
102.685 128.349 69.3739
102.37 126.678 70.6231
102.552 127.044 71.9176
114.975 108.943 72.8004
116.281 109.049 73.8599
116.416 108.834 71.8347
116.82 110.188 74.4207
115.78 109.978 75.327
113.845 109.963 73.4245
113.832 109.653 72.0658
116.197 109.465 70.2416
117.405 109.659 70.9419
114.564 110.627 75.8075
113.619 110.743 74.6746
113.395 111.8 75.8722
112.79 111.214 73.8373
115.303 111.212 76.6179
113.17 112.675 76.878
112.2 112.718 75.8532
113.587 110.118 70.8054
114.817 110.05 69.8303
113.449 111.281 69.8172
115.847 110.646 69.2869
112.748 110.747 71.5607
112.251 111.801 69.5242
113.456 111.966 69.0302
117.698 110.847 71.8336
117.162 111.179 73.499
117.404 112.553 72.6702
116.618 111.796 74.83
117.737 111.149 70.4539
117.497 113.505 71.8745
117.041 113.796 73.3242
110.152 113.53 73.0742
110.865 112.285 72.6235
110.109 113.393 72.0012
111.713 111.421 72.0603
111.754 111.627 73.2861
110.176 113.823 74.1404
109.578 114.563 73.5435
109.403 114.227 71.4908
109.957 113.36 71.0524
111.62 112.121 74.3185
110.818 113.368 74.6831
111.505 112.986 75.372
110.225 114.473 75.1863
111.6 113.769 76.412
109.023 115.487 72.9248
108.94 115.301 71.8943
108.509 116.479 72.2526
108.79 115.223 70.9982
109.104 115.746 73.8963
108.098 117.533 72.5899
108.108 117.449 71.6169
110.582 112.76 70.4733
111.544 111.587 70.9883
111.374 112.14 69.9445
109.796 113.705 70.021
111.355 112.786 69.0241
110.881 127.012 76.5901
111.142 127.726 75.5804
111.799 126.307 75.8166
111.23 128.22 74.5096
110.309 128.886 75.1457
110.223 127.717 77.3559
110.829 126.303 77.5749
112.398 124.925 76.1114
112.62 125.515 75.2285
109.529 129.514 75.7053
109.55 128.882 76.9713
108.829 130.131 76.5109
111.501 125.03 77.6782
112.261 124.19 76.8132
112.115 123.511 77.7139
112.735 125.92 74.3802
112.138 127.511 73.9922
112.871 126.399 73.4351
112.26 127.004 68.3743
112.187 125.864 67.8701
113.047 125.433 68.348
112.06 124.764 67.8429
111.275 126.118 67.7588
111.29 128.197 68.5845
112.08 127.685 69.2402
113.662 124.934 69.0197
113.86 124.134 68.3448
110.46 127.118 67.7395
110.48 128.274 68.1115
109.508 128.257 67.7961
112.774 127.022 69.8973
113.514 125.486 69.7557
113.403 126.167 70.6668
113.834 123.136 67.953
112.757 123.488 67.7971
113.563 122.226 67.6854
114.806 115.062 78.0826
115.182 115.376 76.9731
115.458 113.735 77.1078
115.535 115.75 76.061
114.943 116.816 76.9222
114.046 116.389 78.8154
114.224 114.87 78.9859
115.559 112.343 77.1586
116.045 112.703 75.9925
114.328 117.908 77.5247
113.845 117.661 78.5457
113.635 119.073 78.1714
113.87 114.004 78.6969
114.578 112.549 77.6087
113.362 113.249 77.7305
116.353 113.314 75.0943
116.111 115.021 75.2786
116.626 114.348 74.2958
116.828 114.589 68.3078
116.072 114.246 67.8907
116.848 112.989 68.524
115.172 114.034 67.8186
115.206 115.481 67.7378
116.585 116.176 68.3481
117.304 115.096 68.9709
117.48 111.946 69.3051
116.525 111.615 68.8195
115.061 116.77 67.5955
115.971 117.237 67.771
115.035 118.142 67.4131
117.576 114.615 69.8221
117.714 112.825 70.0767
117.657 114.037 70.9277
115.441 111.918 68.7056
114.656 113.202 68.1055
114.078 112.439 68.6199
104.489 127.531 76.8293
103.946 127.013 75.9564
103.733 128.324 75.5451
103.717 126.524 74.9755
104.4 125.78 76.1243
105.38 126.546 77.85
105.257 127.897 77.4379
103.671 129.586 74.9847
102.991 128.865 74.3149
104.961 124.922 76.8291
105.419 125.382 77.8885
105.7 124.121 77.6674
105.428 129.023 76.9348
104.609 129.957 75.665
105.689 130.198 76.3827
102.762 127.891 73.6678
103.458 126.533 74.0088
102.951 126.838 72.8744
103.923 125.379 67.3887
104.897 125.703 67.4385
104.079 126.598 68.0371
105.807 126.01 67.4771
105.691 124.924 66.7997
103.867 124.235 66.8588
103.016 124.985 67.5846
103.381 127.446 68.6539
104.213 127.937 68.4495
105.802 123.827 66.5698
104.731 123.454 66.6173
105.834 122.617 66.5091
102.628 125.486 68.5598
102.763 126.89 69.0314
102.4 126.095 69.6498
105.217 128.036 68.2287
106.148 126.857 67.8437
106.342 128.004 67.9174
108.615 118.455 75.5223
109.295 117.805 76.3382
109.142 117.145 75.3663
109.819 117.089 77.2102
109.333 118.42 77.2369
108.218 119.71 75.5471
107.967 119.028 74.8426
109.072 116.447 74.6317
109.622 115.835 75.3504
108.757 119.695 77.1089
108.181 120.377 76.1241
108.048 120.959 76.986
107.879 118.531 74.1085
108.553 117.184 73.9832
107.956 118.033 73.244
110.129 115.323 75.8901
110.217 115.962 76.9112
110.827 114.789 76.6829
108.461 116.363 68.3725
107.932 117.364 68.9126
108.404 115.902 69.2661
107.29 118.099 69.2815
107.086 118.429 68.4715
108.733 116.981 67.7001
109.319 115.712 67.8887
109.07 114.736 69.533
108.58 115.508 70.1608
107.006 118.848 67.8534
107.97 118.202 67.4978
107.142 119.315 67.1099
109.998 114.771 68.1692
109.779 114.249 69.0443
110.776 113.786 68.6269
108.244 116.539 70.4969
107.57 117.911 70.0173
107.933 117.714 70.8519
POLYGONS 1280  5120
3 164 162 163
3 163 44 164
3 162 43 163
3 164 42 162
3 166 165 163
3 163 43 166
3 165 44 163
3 166 14 165
3 168 167 162
3 162 42 168
3 167 43 162
3 168 13 167
3 170 169 164
3 164 44 170
3 169 42 164
3 170 12 169
3 173 171 172
3 172 46 173
3 171 43 172
3 173 45 171
3 167 174 172
3 172 43 167
3 174 46 172
3 167 13 174
3 175 166 171
3 171 45 175
3 166 43 171
3 175 14 166
3 177 176 173
3 173 46 177
3 176 45 173
3 177 4 176
3 180 178 179
3 179 48 180
3 178 42 179
3 180 47 178
3 169 181 179
3 179 42 169
3 181 48 179
3 169 12 181
3 182 168 178
3 178 47 182
3 168 42 178
3 182 13 168
3 184 183 180
3 180 48 184
3 183 47 180
3 184 8 183
3 187 185 186
3 186 50 187
3 185 44 186
3 187 49 185
3 165 188 186
3 186 44 165
3 188 50 186
3 165 14 188
3 189 170 185
3 185 49 189
3 170 44 185
3 189 12 170
3 191 190 187
3 187 50 191
3 190 49 187
3 191 7 190
3 194 192 193
3 193 53 194
3 192 52 193
3 194 51 192
3 196 195 193
3 193 52 196
3 195 53 193
3 196 16 195
3 198 197 192
3 192 51 198
3 197 52 192
3 198 14 197
3 200 199 194
3 194 53 200
3 199 51 194
3 200 15 199
3 203 201 202
3 202 45 203
3 201 52 202
3 203 54 201
3 197 175 202
3 202 52 197
3 175 45 202
3 197 14 175
3 204 196 201
3 201 54 204
3 196 52 201
3 204 16 196
3 176 205 203
3 203 45 176
3 205 54 203
3 176 4 205
3 208 206 207
3 207 55 208
3 206 51 207
3 208 50 206
3 199 209 207
3 207 51 199
3 209 55 207
3 199 15 209
3 188 198 206
3 206 50 188
3 198 51 206
3 188 14 198
3 210 191 208
3 208 55 210
3 191 50 208
3 210 7 191
3 213 211 212
3 212 57 213
3 211 53 212
3 213 56 211
3 195 214 212
3 212 53 195
3 214 57 212
3 195 16 214
3 215 200 211
3 211 56 215
3 200 53 211
3 215 15 200
3 217 216 213
3 213 57 217
3 216 56 213
3 217 9 216
3 220 218 219
3 219 60 220
3 218 59 219
3 220 58 218
3 222 221 219
3 219 59 222
3 221 60 219
3 222 19 221
3 224 223 218
3 218 58 224
3 223 59 218
3 224 18 223
3 226 225 220
3 220 60 226
3 225 58 220
3 226 17 225
3 229 227 228
3 228 62 229
3 227 59 228
3 229 61 227
3 223 230 228
3 228 59 223
3 230 62 228
3 223 18 230
3 231 222 227
3 227 61 231
3 222 59 227
3 231 19 222
3 233 232 229
3 229 62 233
3 232 61 229
3 233 5 232
3 236 234 235
3 235 64 236
3 234 58 235
3 236 63 234
3 225 237 235
3 235 58 225
3 237 64 235
3 225 17 237
3 238 224 234
3 234 63 238
3 224 58 234
3 238 18 224
3 240 239 236
3 236 64 240
3 239 63 236
3 240 6 239
3 243 241 242
3 242 66 243
3 241 60 242
3 243 65 241
3 221 244 242
3 242 60 221
3 244 66 242
3 221 19 244
3 245 226 241
3 241 65 245
3 226 60 241
3 245 17 226
3 247 246 243
3 243 66 247
3 246 65 243
3 247 11 246
3 250 248 249
3 249 69 250
3 248 68 249
3 250 67 248
3 252 251 249
3 249 68 252
3 251 69 249
3 252 18 251
3 254 253 248
3 248 67 254
3 253 68 248
3 254 21 253
3 256 255 250
3 250 69 256
3 255 67 250
3 256 20 255
3 259 257 258
3 258 70 259
3 257 68 258
3 259 62 257
3 253 260 258
3 258 68 253
3 260 70 258
3 253 21 260
3 230 252 257
3 257 62 230
3 252 68 257
3 230 18 252
3 261 233 259
3 259 70 261
3 233 62 259
3 261 5 233
3 264 262 263
3 263 72 264
3 262 67 263
3 264 71 262
3 255 265 263
3 263 67 255
3 265 72 263
3 255 20 265
3 266 254 262
3 262 71 266
3 254 67 262
3 266 21 254
3 268 267 264
3 264 72 268
3 267 71 264
3 268 10 267
3 271 269 270
3 270 63 271
3 269 69 270
3 271 73 269
3 251 238 270
3 270 69 251
3 238 63 270
3 251 18 238
3 272 256 269
3 269 73 272
3 256 69 269
3 272 20 256
3 239 273 271
3 271 63 239
3 273 73 271
3 239 6 273
3 276 274 275
3 275 76 276
3 274 75 275
3 276 74 274
3 278 277 275
3 275 75 278
3 277 76 275
3 278 24 277
3 280 279 274
3 274 74 280
3 279 75 274
3 280 23 279
3 282 281 276
3 276 76 282
3 281 74 276
3 282 22 281
3 285 283 284
3 284 78 285
3 283 75 284
3 285 77 283
3 279 286 284
3 284 75 279
3 286 78 284
3 279 23 286
3 287 278 283
3 283 77 287
3 278 75 283
3 287 24 278
3 289 288 285
3 285 78 289
3 288 77 285
3 289 0 288
3 292 290 291
3 291 80 292
3 290 74 291
3 292 79 290
3 281 293 291
3 291 74 281
3 293 80 291
3 281 22 293
3 294 280 290
3 290 79 294
3 280 74 290
3 294 23 280
3 296 295 292
3 292 80 296
3 295 79 292
3 296 4 295
3 299 297 298
3 298 82 299
3 297 76 298
3 299 81 297
3 277 300 298
3 298 76 277
3 300 82 298
3 277 24 300
3 301 282 297
3 297 81 301
3 282 76 297
3 301 22 282
3 303 302 299
3 299 82 303
3 302 81 299
3 303 3 302
3 306 304 305
3 305 85 306
3 304 84 305
3 306 83 304
3 308 307 305
3 305 84 308
3 307 85 305
3 308 26 307
3 310 309 304
3 304 83 310
3 309 84 304
3 310 24 309
3 312 311 306
3 306 85 312
3 311 83 306
3 312 25 311
3 315 313 314
3 314 77 315
3 313 84 314
3 315 86 313
3 309 287 314
3 314 84 309
3 287 77 314
3 309 24 287
3 316 308 313
3 313 86 316
3 308 84 313
3 316 26 308
3 288 317 315
3 315 77 288
3 317 86 315
3 288 0 317
3 320 318 319
3 319 87 320
3 318 83 319
3 320 82 318
3 311 321 319
3 319 83 311
3 321 87 319
3 311 25 321
3 300 310 318
3 318 82 300
3 310 83 318
3 300 24 310
3 322 303 320
3 320 87 322
3 303 82 320
3 322 3 303
3 325 323 324
3 324 89 325
3 323 85 324
3 325 88 323
3 307 326 324
3 324 85 307
3 326 89 324
3 307 26 326
3 327 312 323
3 323 88 327
3 312 85 323
3 327 25 312
3 329 328 325
3 325 89 329
3 328 88 325
3 329 5 328
3 332 330 331
3 331 92 332
3 330 91 331
3 332 90 330
3 334 333 331
3 331 91 334
3 333 92 331
3 334 29 333
3 336 335 330
3 330 90 336
3 335 91 330
3 336 28 335
3 338 337 332
3 332 92 338
3 337 90 332
3 338 27 337
3 341 339 340
3 340 94 341
3 339 91 340
3 341 93 339
3 335 342 340
3 340 91 335
3 342 94 340
3 335 28 342
3 343 334 339
3 339 93 343
3 334 91 339
3 343 29 334
3 345 344 341
3 341 94 345
3 344 93 341
3 345 2 344
3 348 346 347
3 347 96 348
3 346 90 347
3 348 95 346
3 337 349 347
3 347 90 337
3 349 96 347
3 337 27 349
3 350 336 346
3 346 95 350
3 336 90 346
3 350 28 336
3 352 351 348
3 348 96 352
3 351 95 348
3 352 7 351
3 355 353 354
3 354 98 355
3 353 92 354
3 355 97 353
3 333 356 354
3 354 92 333
3 356 98 354
3 333 29 356
3 357 338 353
3 353 97 357
3 338 92 353
3 357 27 338
3 359 358 355
3 355 98 359
3 358 97 355
3 359 1 358
3 362 360 361
3 361 101 362
3 360 100 361
3 362 99 360
3 364 363 361
3 361 100 364
3 363 101 361
3 364 31 363
3 366 365 360
3 360 99 366
3 365 100 360
3 366 29 365
3 368 367 362
3 362 101 368
3 367 99 362
3 368 30 367
3 371 369 370
3 370 93 371
3 369 100 370
3 371 102 369
3 365 343 370
3 370 100 365
3 343 93 370
3 365 29 343
3 372 364 369
3 369 102 372
3 364 100 369
3 372 31 364
3 344 373 371
3 371 93 344
3 373 102 371
3 344 2 373
3 376 374 375
3 375 103 376
3 374 99 375
3 376 98 374
3 367 377 375
3 375 99 367
3 377 103 375
3 367 30 377
3 356 366 374
3 374 98 356
3 366 99 374
3 356 29 366
3 378 359 376
3 376 103 378
3 359 98 376
3 378 1 359
3 381 379 380
3 380 105 381
3 379 101 380
3 381 104 379
3 363 382 380
3 380 101 363
3 382 105 380
3 363 31 382
3 383 368 379
3 379 104 383
3 368 101 379
3 383 30 368
3 385 384 381
3 381 105 385
3 384 104 381
3 385 6 384
3 388 386 387
3 387 108 388
3 386 107 387
3 388 106 386
3 390 389 387
3 387 107 390
3 389 108 387
3 390 34 389
3 392 391 386
3 386 106 392
3 391 107 386
3 392 33 391
3 394 393 388
3 388 108 394
3 393 106 388
3 394 32 393
3 397 395 396
3 396 110 397
3 395 107 396
3 397 109 395
3 391 398 396
3 396 107 391
3 398 110 396
3 391 33 398
3 399 390 395
3 395 109 399
3 390 107 395
3 399 34 390
3 401 400 397
3 397 110 401
3 400 109 397
3 401 8 400
3 404 402 403
3 403 112 404
3 402 106 403
3 404 111 402
3 393 405 403
3 403 106 393
3 405 112 403
3 393 32 405
3 406 392 402
3 402 111 406
3 392 106 402
3 406 33 392
3 408 407 404
3 404 112 408
3 407 111 404
3 408 0 407
3 411 409 410
3 410 114 411
3 409 108 410
3 411 113 409
3 389 412 410
3 410 108 389
3 412 114 410
3 389 34 412
3 413 394 409
3 409 113 413
3 394 108 409
3 413 32 394
3 415 414 411
3 411 114 415
3 414 113 411
3 415 11 414
3 418 416 417
3 417 117 418
3 416 116 417
3 418 115 416
3 420 419 417
3 417 116 420
3 419 117 417
3 420 36 419
3 422 421 416
3 416 115 422
3 421 116 416
3 422 34 421
3 424 423 418
3 418 117 424
3 423 115 418
3 424 35 423
3 427 425 426
3 426 109 427
3 425 116 426
3 427 118 425
3 421 399 426
3 426 116 421
3 399 109 426
3 421 34 399
3 428 420 425
3 425 118 428
3 420 116 425
3 428 36 420
3 400 429 427
3 427 109 400
3 429 118 427
3 400 8 429
3 432 430 431
3 431 119 432
3 430 115 431
3 432 114 430
3 423 433 431
3 431 115 423
3 433 119 431
3 423 35 433
3 412 422 430
3 430 114 412
3 422 115 430
3 412 34 422
3 434 415 432
3 432 119 434
3 415 114 432
3 434 11 415
3 437 435 436
3 436 121 437
3 435 117 436
3 437 120 435
3 419 438 436
3 436 117 419
3 438 121 436
3 419 36 438
3 439 424 435
3 435 120 439
3 424 117 435
3 439 35 424
3 441 440 437
3 437 121 441
3 440 120 437
3 441 1 440
3 444 442 443
3 443 124 444
3 442 123 443
3 444 122 442
3 446 445 443
3 443 123 446
3 445 124 443
3 446 39 445
3 448 447 442
3 442 122 448
3 447 123 442
3 448 38 447
3 450 449 444
3 444 124 450
3 449 122 444
3 450 37 449
3 453 451 452
3 452 126 453
3 451 123 452
3 453 125 451
3 447 454 452
3 452 123 447
3 454 126 452
3 447 38 454
3 455 446 451
3 451 125 455
3 446 123 451
3 455 39 446
3 457 456 453
3 453 126 457
3 456 125 453
3 457 9 456
3 460 458 459
3 459 128 460
3 458 122 459
3 460 127 458
3 449 461 459
3 459 122 449
3 461 128 459
3 449 37 461
3 462 448 458
3 458 127 462
3 448 122 458
3 462 38 448
3 464 463 460
3 460 128 464
3 463 127 460
3 464 10 463
3 467 465 466
3 466 130 467
3 465 124 466
3 467 129 465
3 445 468 466
3 466 124 445
3 468 130 466
3 445 39 468
3 469 450 465
3 465 129 469
3 450 124 465
3 469 37 450
3 471 470 467
3 467 130 471
3 470 129 467
3 471 3 470
3 474 472 473
3 473 133 474
3 472 132 473
3 474 131 472
3 476 475 473
3 473 132 476
3 475 133 473
3 476 38 475
3 478 477 472
3 472 131 478
3 477 132 472
3 478 41 477
3 480 479 474
3 474 133 480
3 479 131 474
3 480 40 479
3 483 481 482
3 482 134 483
3 481 132 482
3 483 126 481
3 477 484 482
3 482 132 477
3 484 134 482
3 477 41 484
3 454 476 481
3 481 126 454
3 476 132 481
3 454 38 476
3 485 457 483
3 483 134 485
3 457 126 483
3 485 9 457
3 488 486 487
3 487 136 488
3 486 131 487
3 488 135 486
3 479 489 487
3 487 131 479
3 489 136 487
3 479 40 489
3 490 478 486
3 486 135 490
3 478 131 486
3 490 41 478
3 492 491 488
3 488 136 492
3 491 135 488
3 492 2 491
3 495 493 494
3 494 127 495
3 493 133 494
3 495 137 493
3 475 462 494
3 494 133 475
3 462 127 494
3 475 38 462
3 496 480 493
3 493 137 496
3 480 133 493
3 496 40 480
3 463 497 495
3 495 127 463
3 497 137 495
3 463 10 497
3 500 498 499
3 499 140 500
3 498 139 499
3 500 138 498
3 502 501 499
3 499 139 502
3 501 140 499
3 502 33 501
3 504 503 498
3 498 138 504
3 503 139 498
3 504 13 503
3 506 505 500
3 500 140 506
3 505 138 500
3 506 23 505
3 509 507 508
3 508 47 509
3 507 139 508
3 509 110 507
3 503 182 508
3 508 139 503
3 182 47 508
3 503 13 182
3 398 502 507
3 507 110 398
3 502 139 507
3 398 33 502
3 183 401 509
3 509 47 183
3 401 110 509
3 183 8 401
3 512 510 511
3 511 79 512
3 510 138 511
3 512 46 510
3 505 294 511
3 511 138 505
3 294 79 511
3 505 23 294
3 174 504 510
3 510 46 174
3 504 138 510
3 174 13 504
3 295 177 512
3 512 79 295
3 177 46 512
3 295 4 177
3 515 513 514
3 514 111 515
3 513 140 514
3 515 78 513
3 501 406 514
3 514 140 501
3 406 111 514
3 501 33 406
3 286 506 513
3 513 78 286
3 506 140 513
3 286 23 506
3 407 289 515
3 515 111 407
3 289 78 515
3 407 0 289
3 518 516 517
3 517 143 518
3 516 142 517
3 518 141 516
3 520 519 517
3 517 142 520
3 519 143 517
3 520 19 519
3 522 521 516
3 516 141 522
3 521 142 516
3 522 32 521
3 524 523 518
3 518 143 524
3 523 141 518
3 524 26 523
3 527 525 526
3 526 113 527
3 525 142 526
3 527 66 525
3 521 413 526
3 526 142 521
3 413 113 526
3 521 32 413
3 244 520 525
3 525 66 244
3 520 142 525
3 244 19 520
3 414 247 527
3 527 113 414
3 247 66 527
3 414 11 247
3 530 528 529
3 529 86 530
3 528 141 529
3 530 112 528
3 523 316 529
3 529 141 523
3 316 86 529
3 523 26 316
3 405 522 528
3 528 112 405
3 522 141 528
3 405 32 522
3 317 408 530
3 530 86 317
3 408 112 530
3 317 0 408
3 533 531 532
3 532 61 533
3 531 143 532
3 533 89 531
3 519 231 532
3 532 143 519
3 231 61 532
3 519 19 231
3 326 524 531
3 531 89 326
3 524 143 531
3 326 26 524
3 232 329 533
3 533 61 232
3 329 89 533
3 232 5 329
3 536 534 535
3 535 146 536
3 534 145 535
3 536 144 534
3 538 537 535
3 535 145 538
3 537 146 535
3 538 22 537
3 540 539 534
3 534 144 540
3 539 145 534
3 540 16 539
3 542 541 536
3 536 146 542
3 541 144 536
3 542 39 541
3 545 543 544
3 544 54 545
3 543 145 544
3 545 80 543
3 539 204 544
3 544 145 539
3 204 54 544
3 539 16 204
3 293 538 543
3 543 80 293
3 538 145 543
3 293 22 538
3 205 296 545
3 545 54 205
3 296 80 545
3 205 4 296
3 548 546 547
3 547 125 548
3 546 144 547
3 548 57 546
3 541 455 547
3 547 144 541
3 455 125 547
3 541 39 455
3 214 540 546
3 546 57 214
3 540 144 546
3 214 16 540
3 456 217 548
3 548 125 456
3 217 57 548
3 456 9 217
3 551 549 550
3 550 81 551
3 549 146 550
3 551 130 549
3 537 301 550
3 550 146 537
3 301 81 550
3 537 22 301
3 468 542 549
3 549 130 468
3 542 146 549
3 468 39 542
3 302 471 551
3 551 81 302
3 471 130 551
3 302 3 471
3 554 552 553
3 553 149 554
3 552 148 553
3 554 147 552
3 556 555 553
3 553 148 556
3 555 149 553
3 556 21 555
3 558 557 552
3 552 147 558
3 557 148 552
3 558 25 557
3 560 559 554
3 554 149 560
3 559 147 554
3 560 37 559
3 563 561 562
3 562 88 563
3 561 148 562
3 563 70 561
3 557 327 562
3 562 148 557
3 327 88 562
3 557 25 327
3 260 556 561
3 561 70 260
3 556 148 561
3 260 21 556
3 328 261 563
3 563 88 328
3 261 70 563
3 328 5 261
3 566 564 565
3 565 129 566
3 564 147 565
3 566 87 564
3 559 469 565
3 565 147 559
3 469 129 565
3 559 37 469
3 321 558 564
3 564 87 321
3 558 147 564
3 321 25 558
3 470 322 566
3 566 129 470
3 322 87 566
3 470 3 322
3 569 567 568
3 568 71 569
3 567 149 568
3 569 128 567
3 555 266 568
3 568 149 555
3 266 71 568
3 555 21 266
3 461 560 567
3 567 128 461
3 560 149 567
3 461 37 560
3 267 464 569
3 569 71 267
3 464 128 569
3 267 10 464
3 572 570 571
3 571 152 572
3 570 151 571
3 572 150 570
3 574 573 571
3 571 151 574
3 573 152 571
3 574 27 573
3 576 575 570
3 570 150 576
3 575 151 570
3 576 12 575
3 578 577 572
3 572 152 578
3 577 150 572
3 578 36 577
3 581 579 580
3 580 49 581
3 579 151 580
3 581 96 579
3 575 189 580
3 580 151 575
3 189 49 580
3 575 12 189
3 349 574 579
3 579 96 349
3 574 151 579
3 349 27 574
3 190 352 581
3 581 49 190
3 352 96 581
3 190 7 352
3 584 582 583
3 583 118 584
3 582 150 583
3 584 48 582
3 577 428 583
3 583 150 577
3 428 118 583
3 577 36 428
3 181 576 582
3 582 48 181
3 576 150 582
3 181 12 576
3 429 184 584
3 584 118 429
3 184 48 584
3 429 8 184
3 587 585 586
3 586 97 587
3 585 152 586
3 587 121 585
3 573 357 586
3 586 152 573
3 357 97 586
3 573 27 357
3 438 578 585
3 585 121 438
3 578 152 585
3 438 36 578
3 358 441 587
3 587 97 358
3 441 121 587
3 358 1 441
3 590 588 589
3 589 155 590
3 588 154 589
3 590 153 588
3 592 591 589
3 589 154 592
3 591 155 589
3 592 17 591
3 594 593 588
3 588 153 594
3 593 154 588
3 594 30 593
3 596 595 590
3 590 155 596
3 595 153 590
3 596 35 595
3 599 597 598
3 598 104 599
3 597 154 598
3 599 64 597
3 593 383 598
3 598 154 593
3 383 104 598
3 593 30 383
3 237 592 597
3 597 64 237
3 592 154 597
3 237 17 592
3 384 240 599
3 599 104 384
3 240 64 599
3 384 6 240
3 602 600 601
3 601 120 602
3 600 153 601
3 602 103 600
3 595 439 601
3 601 153 595
3 439 120 601
3 595 35 439
3 377 594 600
3 600 103 377
3 594 153 600
3 377 30 594
3 440 378 602
3 602 120 440
3 378 103 602
3 440 1 378
3 605 603 604
3 604 65 605
3 603 155 604
3 605 119 603
3 591 245 604
3 604 155 591
3 245 65 604
3 591 17 245
3 433 596 603
3 603 119 433
3 596 155 603
3 433 35 596
3 246 434 605
3 605 65 246
3 434 119 605
3 246 11 434
3 608 606 607
3 607 158 608
3 606 157 607
3 608 156 606
3 610 609 607
3 607 157 610
3 609 158 607
3 610 15 609
3 612 611 606
3 606 156 612
3 611 157 606
3 612 28 611
3 614 613 608
3 608 158 614
3 613 156 608
3 614 41 613
3 617 615 616
3 616 95 617
3 615 157 616
3 617 55 615
3 611 350 616
3 616 157 611
3 350 95 616
3 611 28 350
3 209 610 615
3 615 55 209
3 610 157 615
3 209 15 610
3 351 210 617
3 617 95 351
3 210 55 617
3 351 7 210
3 620 618 619
3 619 135 620
3 618 156 619
3 620 94 618
3 613 490 619
3 619 156 613
3 490 135 619
3 613 41 490
3 342 612 618
3 618 94 342
3 612 156 618
3 342 28 612
3 491 345 620
3 620 135 491
3 345 94 620
3 491 2 345
3 623 621 622
3 622 56 623
3 621 158 622
3 623 134 621
3 609 215 622
3 622 158 609
3 215 56 622
3 609 15 215
3 484 614 621
3 621 134 484
3 614 158 621
3 484 41 614
3 216 485 623
3 623 56 216
3 485 134 623
3 216 9 485
3 626 624 625
3 625 161 626
3 624 160 625
3 626 159 624
3 628 627 625
3 625 160 628
3 627 161 625
3 628 31 627
3 630 629 624
3 624 159 630
3 629 160 624
3 630 20 629
3 632 631 626
3 626 161 632
3 631 159 626
3 632 40 631
3 635 633 634
3 634 73 635
3 633 160 634
3 635 105 633
3 629 272 634
3 634 160 629
3 272 73 634
3 629 20 272
3 382 628 633
3 633 105 382
3 628 160 633
3 382 31 628
3 273 385 635
3 635 73 273
3 385 105 635
3 273 6 385
3 638 636 637
3 637 137 638
3 636 159 637
3 638 72 636
3 631 496 637
3 637 159 631
3 496 137 637
3 631 40 496
3 265 630 636
3 636 72 265
3 630 159 636
3 265 20 630
3 497 268 638
3 638 137 497
3 268 72 638
3 497 10 268
3 641 639 640
3 640 102 641
3 639 161 640
3 641 136 639
3 627 372 640
3 640 161 627
3 372 102 640
3 627 31 372
3 489 632 639
3 639 136 489
3 632 161 639
3 489 40 632
3 373 492 641
3 641 102 373
3 492 136 641
3 373 2 492
