# Supplementary material for: Subcortical shape biomarkers reveal limbic and basal ganglia damage in anti-LGI1 encephalitis
Source: Front Immunol. 2025 Jul 4;16:1623577. doi: 10.3389/fimmu.2025.1623577 (PMC12270846; doi:10.3389/fimmu.2025.1623577)
Supplement: Supplementary file 1 [file DataSheet1.zip › raw data/wmN05-L_Puta_first.vtk]

# vtk DataFile Version 3.0
this file was written using fslvtkio
ASCII
DATASET POLYDATA
POINTS 642 float
119.935 134.408 71.5156
107.56 134.708 73.0377
115.016 121.595 75.0398
122.819 115.568 71.6225
120.654 123.168 82.3159
117.64 128.374 64.8804
109.314 130.057 65.0822
112.989 124.472 85.0729
114.4 140.079 80.2077
117.484 107.04 80.9121
118.462 112.95 66.0799
109.561 143.029 63.0033
113.59 132.637 85.1353
118.155 132.428 82.543
117.622 122.952 87.665
115.077 115.536 85.2416
119.635 113.786 82.8602
105.455 135.3 60.3647
112.983 129.708 63.5988
113.198 136.885 61.7616
116.701 121.346 67.0099
120.098 117.688 63.5708
122.011 118.183 77.5089
120.875 129.377 77.2994
122.625 125.078 71.8435
122.316 120.705 66.8285
119.101 132.655 66.7046
110.283 130.823 80.197
112.804 121.254 80.3014
111.294 128.919 74.2116
104.928 132.898 67.263
113.454 126.271 69.9611
115.376 141.295 67.2713
117.187 139.451 75.173
111.214 145.367 71.2353
106.452 140.005 67.2325
110.589 138.4 76.5311
123.14 110.889 65.6535
118.287 107.781 72.3812
121.359 108.034 76.1815
117.525 116.622 71.6084
115.615 113.622 77.8826
116.354 132.882 85.1425
118.147 127.802 85.6052
115.702 128.061 87.2025
119.407 123.096 85.0937
119.602 127.908 82.6475
116.632 136.743 81.7963
113.833 136.853 83.2944
112.98 128.555 85.5234
114.836 123.525 87.5211
116.018 118.814 87.689
118.773 118.461 85.9108
117.752 113.928 85.596
120.211 118.43 82.8957
113.965 120.172 85.5418
116.818 111.391 82.8956
119.217 109.179 82.5185
108.815 132.75 60.5991
112.514 133.014 61.6661
109.57 136.356 60.3231
115.449 132.829 63.0959
115.528 128.909 64.1706
110.887 130.056 63.861
105.9 131.614 61.8282
107.354 139.312 61.3447
111.432 140.223 61.6378
118.1 119.161 64.9706
116.892 124.112 65.0522
115.041 125.667 65.6847
118.482 123.422 65.4023
119.119 114.77 63.0202
117.447 116.612 66.3167
113.416 126.741 66.5802
121.865 123.708 77.7154
121.937 126.824 74.7924
122.665 121.684 74.8717
121.25 129.8 71.8258
120.552 132.043 74.5149
120.875 126.52 79.9871
121.322 120.43 80.1076
122.625 116.706 74.6268
123.065 120.364 71.6923
122.721 123.305 69.0975
121.331 128.669 69.2489
121.104 126.811 67.0283
119.804 133.916 68.8315
122.612 117.743 68.9517
120.059 124.708 65.9475
118.398 130.603 65.3297
111.105 126.087 80.3955
111.932 125.077 77.6334
110.194 129.191 77.3094
113.166 125.405 74.6689
113.71 121.365 77.4735
112.594 122.801 82.8545
111.461 127.771 82.9754
109.21 132.924 76.7197
109.054 131.876 73.5082
108.751 131.482 70.4822
112.21 128.327 71.6269
109.092 130.271 68.54
114.797 124.052 72.5307
105.799 134.089 70.0627
106.417 131.199 65.5459
111.462 128.387 67.5805
116.326 141.367 71.2059
114.653 143.895 73.4891
113.502 144.837 68.6164
112.877 143.233 76.2814
116.019 140.406 77.8056
118.873 137.12 73.2475
118.108 138.183 69.4753
112.752 143.032 64.603
109.87 145.562 66.5267
108.706 143.256 69.1108
110.685 142.069 73.6913
108.539 140.005 71.4316
112.118 139.608 78.8965
107.152 141.949 64.6368
106.752 137.398 70.2748
108.862 136.715 74.498
121.253 107.391 68.6324
120.254 104.67 74.4181
122.428 108.81 71.297
119.718 105.671 79.6925
117.479 106.931 76.8811
118.902 110.352 68.85
120.843 111.174 64.4631
122.849 112.74 69.3009
122.289 111.9 73.7588
116.695 114.588 74.5184
116.983 110.309 75.2919
117.792 111.92 71.822
116.72 110.572 79.425
115.194 117.515 76.4225
116.484 119.304 73.5202
117.759 114.61 68.8699
119.536 131.453 79.804
117.89 136.218 78.9227
119.3 134.661 76.5036
117.602 137.373 66.4385
114.619 139.38 64.0437
116.502 135.279 64.1007
120.776 110.469 79.6369
121.061 115.366 80.2279
121.928 113.041 76.9967
122.691 115.17 66.1153
120.6 119.388 65.5707
122.267 113.921 61.9477
111.782 135.951 81.4047
111.663 131.918 82.7427
110.113 134.912 78.6728
104.934 136.259 66.7999
103.8 133.285 63.2859
105.037 137.988 63.367
114.002 117.409 79.2283
113.772 118.234 82.8276
115.051 114.302 81.5532
117.327 119.035 68.973
115.127 124.151 68.5106
116.327 121.592 70.9599
117.405 130.393 85.5976
117.092 128 86.6988
116.121 130.533 86.5196
116.752 125.6 87.6244
117.962 125.469 86.8617
118.23 130.223 84.3142
117.429 132.505 84.0409
115.017 132.714 85.7048
114.69 130.407 86.3875
118.85 125.521 85.542
118.902 127.979 84.1564
119.658 125.575 84.073
118.938 130.201 82.8407
118.566 123.053 86.4392
120.114 123.212 83.689
120.221 125.534 82.5907
116.563 134.792 83.6041
115.167 134.904 84.5349
115.436 136.728 83.1199
113.697 134.743 84.3422
117.432 134.592 82.2148
115.558 138.534 81.3106
114.2 138.531 81.9981
114.288 128.299 86.6687
115.299 125.805 87.4765
113.997 126.218 86.6547
116.246 123.302 88.0133
113.389 130.437 85.5519
112.938 126.423 85.5286
113.83 124.08 86.3591
117.591 118.542 87.2991
118.25 116.23 86.1107
116.887 116.294 87.1863
118.855 113.943 84.4465
119.244 116.155 84.6007
118.272 120.68 86.9893
116.835 120.844 87.9626
115.382 116.982 86.8063
116.309 114.613 85.8993
119.625 118.344 84.4272
119.159 120.74 85.5611
119.952 120.847 84.0943
120.027 116.041 83.14
120.479 120.833 82.6335
115.366 121.295 87.9231
114.863 119.481 86.8394
114.154 121.83 86.7378
114.575 117.884 85.6124
113.4 122.389 85.4357
117.13 112.305 84.6398
118.613 111.653 84.1058
117.861 109.825 83.4349
119.46 111.555 82.7487
115.945 113.495 84.1156
117.287 109.069 81.9043
118.381 107.207 82.3729
110.851 132.873 61.0167
111.136 134.666 60.7453
109.118 134.426 60.1976
111.444 136.629 60.8441
112.726 134.962 61.4507
112.384 131.217 62.2478
110.661 131.383 61.7695
106.996 134.002 59.9502
107.547 135.87 60.0164
113.955 133.121 62.2344
113.848 131.086 62.7022
115.19 130.976 63.2876
114.309 129.324 63.8969
114.316 134.949 62.3626
116.492 130.602 63.9943
116.65 128.588 64.4988
109.264 131.198 61.8016
107.096 132.243 60.728
108.123 130.936 62.284
105.231 133.338 60.6257
111.786 130.003 63.617
110.105 130.076 64.3874
107.752 130.791 63.5107
108.372 137.806 60.5839
110.433 138.287 60.5823
109.398 139.749 61.2057
112.247 138.578 61.5349
106.468 137.24 60.6898
108.456 141.181 62.0612
110.419 141.668 62.0836
117.803 121.644 65.4177
115.837 125.111 65.3284
116.943 122.487 66.0801
113.837 127.869 64.5844
115.053 127.331 64.6741
118.572 120.763 64.8216
118.991 118.377 64.1132
117.382 120.189 66.0215
116.13 123.118 66.4628
115.953 126.885 64.6311
117.682 123.709 65.1346
117.042 126.435 65.0041
119.088 120.563 64.9807
117.989 126.025 65.2996
118.512 116.888 63.6177
117.786 117.683 65.2194
117.941 115.587 64.5669
117.378 118.71 66.5473
119.863 116.143 62.3178
118.641 113.788 64.5369
117.683 114.65 65.9682
114.336 126.067 66.1263
112.965 128.205 64.7151
112.242 128.442 65.2635
115.238 124.177 67.0569
111.45 128.753 65.8085
122.089 125.268 76.3119
122.557 124.323 74.9167
122.319 122.64 76.3036
122.716 123.445 73.4804
122.343 125.823 73.4084
121.501 127.809 76.2009
121.512 126.406 77.5476
122.075 121.008 77.6482
122.429 120.029 76.2851
121.71 128.275 73.3633
121.306 129.349 74.8127
121.027 130.736 73.2967
120.816 130.666 75.9594
122.075 127.403 71.9059
120.564 132.074 71.7341
120.296 133.214 73.0106
121.599 125.134 78.9191
121.719 122.083 78.9804
121.42 123.542 80.2122
121.764 119.268 78.8433
120.851 127.983 78.6073
120.784 124.908 81.2352
121.01 121.833 81.2789
122.764 119.2 74.8536
122.876 121.071 73.3411
122.907 118.676 73.2431
122.879 122.729 71.8737
122.302 117.354 76.1171
122.729 116.296 73.0552
122.865 118.048 71.6211
122.31 126.067 69.1963
121.22 127.896 68.0766
122.094 125.082 68.0019
120.163 129.653 67.0095
120.33 130.542 67.9472
122.209 126.854 70.4693
122.744 124.305 70.4188
122.595 122.189 67.852
121.76 123.828 67.1073
120.439 131.219 69.0793
121.351 129.22 70.5345
120.531 131.713 70.3581
119.513 133.256 67.7406
119.904 134.185 70.1939
123.023 121.855 70.3812
123.082 120.657 68.8928
123.093 119.309 70.1739
122.648 119.161 67.8036
122.794 116.718 70.286
120.662 125.749 66.4002
119.876 128.799 66.1421
119.449 127.63 65.5993
118.719 131.681 66.0104
121.272 122.719 66.3465
118.82 126.577 65.4907
118.074 129.468 64.9929
111.362 125.507 78.9482
111.097 127.251 77.4202
110.569 127.638 78.882
110.837 128.784 75.8129
111.671 126.969 76.1066
112.267 123.249 79.0713
111.903 123.834 80.3437
110.549 128.389 80.249
110.014 129.763 78.8568
112.63 125.242 76.209
112.783 123.192 77.6226
113.582 123.48 76.2525
113.033 121.2 78.8617
112.23 127.129 74.6359
114.185 123.666 74.8259
114.379 121.603 76.1303
111.813 124.464 81.6652
111.134 126.932 81.6689
111.943 125.372 82.9457
110.879 129.262 81.5142
112.665 122.041 81.543
112.723 123.587 84.0393
112.217 126.172 84.2111
109.488 131.002 77.186
109.861 130.438 75.5127
109.178 132.19 75.2115
110.17 130.404 73.8758
109.745 131.877 78.5587
108.552 133.853 74.7751
108.177 133.29 73.2629
110.741 130.103 71.1346
111.108 129.467 69.9721
108.919 130.962 69.433
111.374 128.661 69.1757
112.644 127.588 70.5114
111.722 128.78 72.8723
110.287 130.411 72.2741
106.647 132.125 68.914
106.739 131.443 67.8184
113.336 126.296 71.9135
112.757 126.977 73.1707
113.885 125.067 73.3886
114.146 125.144 71.2179
115.098 122.866 73.8793
109.071 131.73 71.945
106.971 132.586 70.2348
107.578 132.999 71.7323
105.235 133.502 68.6579
106.703 134.412 71.542
107.562 130.806 67.0151
110.03 129.359 67.9254
108.846 130.062 66.5313
112.522 127.507 68.7591
105.25 131.948 66.2611
107.943 130.626 65.1588
110.34 129.191 66.3237
115.399 142.842 72.168
114.016 144.648 71.0602
114.955 143.344 70.018
112.34 145.781 69.8202
113.091 145.22 72.4762
115.91 141.86 74.2625
116.681 140.75 73.2081
115.713 141.672 69.1945
114.436 143.21 67.9359
113.885 143.877 74.9701
115.427 142.245 75.7297
114.664 142.341 77.2391
116.445 140.215 76.2285
112.236 144.333 73.6748
113.613 141.586 78.2678
115.3 140.408 79.2104
117.426 139.314 72.3033
117.088 139.871 70.2807
118.456 137.916 71.372
116.739 139.976 68.4672
117.896 138.429 74.1168
119.469 135.709 72.3615
119.21 136.331 70.5133
113.152 144.124 66.4817
111.953 145.584 67.4362
111.464 144.759 65.1952
110.397 145.811 68.8036
114.13 142.364 66.0192
111.252 143.323 63.3733
109.576 144.478 64.432
109.793 142.877 71.4145
109.756 140.933 72.6114
108.613 141.57 70.3894
109.618 139.436 73.8639
110.571 140.201 74.9024
110.92 143.816 72.4878
109.912 144.504 70.109
107.593 141.791 68.2234
107.386 140.232 69.2708
111.52 140.894 76.0614
111.778 142.724 74.8745
112.385 141.422 77.3327
111.307 139.143 77.5708
113.177 139.973 79.8627
108.997 144.538 67.8568
107.724 142.963 66.8806
108.268 144.131 65.5814
106.678 141.089 66.0008
108.08 142.703 63.6134
107.667 138.811 70.7337
108.664 138.469 73.0975
107.816 137.225 72.3861
109.659 137.803 75.2878
106.507 138.707 68.6404
107.091 136.018 71.8236
108.168 135.634 73.8037
120.922 105.623 71.2231
121.784 106.489 72.67
122.421 107.546 69.8642
121.921 108.137 73.7437
121.153 106.139 75.3064
119.138 105.808 73.0031
119.706 107.095 70.6211
122.706 108.732 66.942
122.923 109.658 68.5172
120.096 104.836 77.123
118.384 105.011 75.5978
118.038 104.95 78.5624
117.943 106.91 74.5888
120.606 106.711 77.9506
118.168 105.31 81.1201
117.4 107.071 79.1626
119.896 108.571 68.6118
121.243 109.07 66.3183
119.969 110.335 66.7889
122.362 110.453 64.2765
118.741 108.876 70.5037
118.661 111.718 67.3467
119.481 111.935 65.2986
122.616 110.759 70.3267
122.338 110.242 72.678
122.686 112.518 71.6108
122.016 109.787 74.8253
122.904 111.585 67.7292
122.877 114.211 70.5228
122.737 113.886 72.7804
116.669 112.447 74.8016
117.332 110.837 73.4952
117.273 113.186 73.2076
118.009 109.749 72.0129
117.55 108.729 73.9294
116.331 112.03 76.5
116.08 113.933 76.0932
117.174 115.436 73.0467
117.628 114.195 71.7701
117.269 108.572 75.9164
116.724 110.53 77.2436
117.059 108.747 78.1107
116.201 112.067 78.5374
117.068 108.897 80.1754
115.988 115.997 75.5952
116.597 116.83 74.0843
115.972 118.23 74.9575
117.018 117.854 72.6995
115.297 115.465 77.2024
115.223 119.611 75.7972
115.815 120.535 74.3814
117.915 113.252 70.3811
118.216 110.905 70.3748
118.162 112.418 68.8144
117.754 115.423 70.3382
117.887 113.752 67.3822
118.744 133.814 79.4567
118.64 135.521 77.7222
119.35 132.953 78.1194
118.28 137.076 75.9331
117.586 137.911 77.0778
118.104 134.335 80.7519
118.92 132.051 81.1837
120.195 130.678 78.4372
120.098 132.059 77.0009
116.963 138.422 78.2392
117.263 136.46 80.2975
116.273 138.558 79.7704
119.587 129.792 81.3125
120.303 129.13 79.8325
120.244 127.362 81.2183
119.997 133.353 75.546
119.034 136.012 74.9064
119.891 134.661 73.9648
116.126 138.456 65.2672
115.607 137.356 63.9124
117.216 136.357 65.0811
114.908 136.298 62.8751
114.039 138.164 62.7294
115.111 140.446 65.5504
116.454 139.364 66.8078
118.438 135.155 66.3592
117.953 134.155 65.3108
113.206 139.863 62.7425
113.759 141.251 64.3543
112.218 141.638 63.0161
117.808 137.987 67.904
118.912 135.782 67.5106
119.111 136.191 68.9925
117.517 132.974 64.5807
115.916 134.061 63.546
117.037 131.682 64.1615
121.005 112.917 80.0582
121.642 114.261 78.6688
121.419 111.603 78.2813
121.983 115.511 77.3879
121.651 116.625 78.8215
120.405 114.423 81.6245
120.232 112.067 81.2572
121.146 108.982 77.9246
121.71 110.551 76.4819
121.216 117.806 80.1169
120.615 116.695 81.6373
120.869 119.223 81.4536
119.925 109.943 81.2447
120.365 108.24 79.5386
119.669 107.265 81.2947
122.059 112.315 75.3596
122.373 114.842 75.9186
122.626 114.343 74.2926
121.931 117.15 65.2747
121.731 116.533 63.5868
122.754 114.515 64.0257
121.509 116.01 62.0135
119.854 118.708 65.1294
121.412 120.192 66.0934
122.189 118.033 66.7014
123.009 112.851 65.704
123.197 112.308 63.3394
119.526 121.349 65.5815
120.415 122.163 65.9399
119.117 124.226 65.7593
122.643 116.505 67.6152
122.915 113.795 67.5357
123.004 115.319 69.0484
121.594 112.127 62.5756
120.435 114.528 61.635
119.61 113.039 63.6225
111.626 133.948 82.2938
110.738 133.489 80.8675
110.933 135.417 80.0285
110.175 132.931 79.5677
110.862 131.51 81.3812
112.524 132.164 84.1612
112.568 134.381 83.5143
111.189 137.239 78.9713
110.282 136.729 77.5581
111.447 129.866 82.6652
112.261 130.271 84.1419
112.05 128.14 84.3309
112.672 136.464 82.4124
111.913 137.865 79.9672
112.92 138.335 81.2245
109.507 135.965 76.5616
109.516 134.019 77.7139
108.927 134.873 75.7351
104.214 135.026 64.9681
104.263 135.64 63.2649
104.839 136.944 64.9784
104.879 136.6 61.6768
104.173 134.245 61.6046
104.085 133.185 65.2779
104.51 134.541 66.9803
105.746 138.022 66.8107
105.63 139.009 65.2778
104.292 131.982 62.1603
104.676 131.677 64.5051
106.337 131.094 63.8664
105.206 135.237 68.5537
105.764 137.044 68.5166
106.147 135.746 70.2379
105.944 140.068 64.0712
105.876 138.706 62.0175
106.863 140.95 62.6697
113.876 117.645 81.062
114.448 116.239 82.3203
114.396 115.755 80.4505
115.057 114.834 83.473
114.42 116.927 84.125
113.21 119.56 81.4986
113.288 119.189 79.8528
114.706 115.542 78.7021
115.184 113.989 79.6282
113.769 119.056 84.226
113.101 120.468 82.7183
113.183 121.361 84.1327
113.704 119.387 78.3395
114.571 117.455 77.7378
114.411 119.543 76.9345
115.862 112.649 80.3171
115.867 113.048 82.3526
116.705 111.044 81.2191
116.43 121.538 68.8008
115.769 122.913 69.6351
116.91 120.26 70.0826
115.149 124.055 70.4633
114.214 125.265 69.2195
115.875 122.931 67.7942
116.961 120.249 67.8228
117.569 117.786 70.2635
117.172 119.012 71.4281
113.276 126.374 68.1107
114.178 125.261 67.5379
112.395 127.62 66.9766
117.406 117.988 67.7487
117.736 116.756 69.0318
117.568 115.746 67.5369
116.513 120.418 72.2021
115.577 123.038 71.7139
115.861 121.826 73.0706
POLYGONS 1280  5120
3 164 162 163
3 163 44 164
3 162 43 163
3 164 42 162
3 166 165 163
3 163 43 166
3 165 44 163
3 166 14 165
3 168 167 162
3 162 42 168
3 167 43 162
3 168 13 167
3 170 169 164
3 164 44 170
3 169 42 164
3 170 12 169
3 173 171 172
3 172 46 173
3 171 43 172
3 173 45 171
3 167 174 172
3 172 43 167
3 174 46 172
3 167 13 174
3 175 166 171
3 171 45 175
3 166 43 171
3 175 14 166
3 177 176 173
3 173 46 177
3 176 45 173
3 177 4 176
3 180 178 179
3 179 48 180
3 178 42 179
3 180 47 178
3 169 181 179
3 179 42 169
3 181 48 179
3 169 12 181
3 182 168 178
3 178 47 182
3 168 42 178
3 182 13 168
3 184 183 180
3 180 48 184
3 183 47 180
3 184 8 183
3 187 185 186
3 186 50 187
3 185 44 186
3 187 49 185
3 165 188 186
3 186 44 165
3 188 50 186
3 165 14 188
3 189 170 185
3 185 49 189
3 170 44 185
3 189 12 170
3 191 190 187
3 187 50 191
3 190 49 187
3 191 7 190
3 194 192 193
3 193 53 194
3 192 52 193
3 194 51 192
3 196 195 193
3 193 52 196
3 195 53 193
3 196 16 195
3 198 197 192
3 192 51 198
3 197 52 192
3 198 14 197
3 200 199 194
3 194 53 200
3 199 51 194
3 200 15 199
3 203 201 202
3 202 45 203
3 201 52 202
3 203 54 201
3 197 175 202
3 202 52 197
3 175 45 202
3 197 14 175
3 204 196 201
3 201 54 204
3 196 52 201
3 204 16 196
3 176 205 203
3 203 45 176
3 205 54 203
3 176 4 205
3 208 206 207
3 207 55 208
3 206 51 207
3 208 50 206
3 199 209 207
3 207 51 199
3 209 55 207
3 199 15 209
3 188 198 206
3 206 50 188
3 198 51 206
3 188 14 198
3 210 191 208
3 208 55 210
3 191 50 208
3 210 7 191
3 213 211 212
3 212 57 213
3 211 53 212
3 213 56 211
3 195 214 212
3 212 53 195
3 214 57 212
3 195 16 214
3 215 200 211
3 211 56 215
3 200 53 211
3 215 15 200
3 217 216 213
3 213 57 217
3 216 56 213
3 217 9 216
3 220 218 219
3 219 60 220
3 218 59 219
3 220 58 218
3 222 221 219
3 219 59 222
3 221 60 219
3 222 19 221
3 224 223 218
3 218 58 224
3 223 59 218
3 224 18 223
3 226 225 220
3 220 60 226
3 225 58 220
3 226 17 225
3 229 227 228
3 228 62 229
3 227 59 228
3 229 61 227
3 223 230 228
3 228 59 223
3 230 62 228
3 223 18 230
3 231 222 227
3 227 61 231
3 222 59 227
3 231 19 222
3 233 232 229
3 229 62 233
3 232 61 229
3 233 5 232
3 236 234 235
3 235 64 236
3 234 58 235
3 236 63 234
3 225 237 235
3 235 58 225
3 237 64 235
3 225 17 237
3 238 224 234
3 234 63 238
3 224 58 234
3 238 18 224
3 240 239 236
3 236 64 240
3 239 63 236
3 240 6 239
3 243 241 242
3 242 66 243
3 241 60 242
3 243 65 241
3 221 244 242
3 242 60 221
3 244 66 242
3 221 19 244
3 245 226 241
3 241 65 245
3 226 60 241
3 245 17 226
3 247 246 243
3 243 66 247
3 246 65 243
3 247 11 246
3 250 248 249
3 249 69 250
3 248 68 249
3 250 67 248
3 252 251 249
3 249 68 252
3 251 69 249
3 252 18 251
3 254 253 248
3 248 67 254
3 253 68 248
3 254 21 253
3 256 255 250
3 250 69 256
3 255 67 250
3 256 20 255
3 259 257 258
3 258 70 259
3 257 68 258
3 259 62 257
3 253 260 258
3 258 68 253
3 260 70 258
3 253 21 260
3 230 252 257
3 257 62 230
3 252 68 257
3 230 18 252
3 261 233 259
3 259 70 261
3 233 62 259
3 261 5 233
3 264 262 263
3 263 72 264
3 262 67 263
3 264 71 262
3 255 265 263
3 263 67 255
3 265 72 263
3 255 20 265
3 266 254 262
3 262 71 266
3 254 67 262
3 266 21 254
3 268 267 264
3 264 72 268
3 267 71 264
3 268 10 267
3 271 269 270
3 270 63 271
3 269 69 270
3 271 73 269
3 251 238 270
3 270 69 251
3 238 63 270
3 251 18 238
3 272 256 269
3 269 73 272
3 256 69 269
3 272 20 256
3 239 273 271
3 271 63 239
3 273 73 271
3 239 6 273
3 276 274 275
3 275 76 276
3 274 75 275
3 276 74 274
3 278 277 275
3 275 75 278
3 277 76 275
3 278 24 277
3 280 279 274
3 274 74 280
3 279 75 274
3 280 23 279
3 282 281 276
3 276 76 282
3 281 74 276
3 282 22 281
3 285 283 284
3 284 78 285
3 283 75 284
3 285 77 283
3 279 286 284
3 284 75 279
3 286 78 284
3 279 23 286
3 287 278 283
3 283 77 287
3 278 75 283
3 287 24 278
3 289 288 285
3 285 78 289
3 288 77 285
3 289 0 288
3 292 290 291
3 291 80 292
3 290 74 291
3 292 79 290
3 281 293 291
3 291 74 281
3 293 80 291
3 281 22 293
3 294 280 290
3 290 79 294
3 280 74 290
3 294 23 280
3 296 295 292
3 292 80 296
3 295 79 292
3 296 4 295
3 299 297 298
3 298 82 299
3 297 76 298
3 299 81 297
3 277 300 298
3 298 76 277
3 300 82 298
3 277 24 300
3 301 282 297
3 297 81 301
3 282 76 297
3 301 22 282
3 303 302 299
3 299 82 303
3 302 81 299
3 303 3 302
3 306 304 305
3 305 85 306
3 304 84 305
3 306 83 304
3 308 307 305
3 305 84 308
3 307 85 305
3 308 26 307
3 310 309 304
3 304 83 310
3 309 84 304
3 310 24 309
3 312 311 306
3 306 85 312
3 311 83 306
3 312 25 311
3 315 313 314
3 314 77 315
3 313 84 314
3 315 86 313
3 309 287 314
3 314 84 309
3 287 77 314
3 309 24 287
3 316 308 313
3 313 86 316
3 308 84 313
3 316 26 308
3 288 317 315
3 315 77 288
3 317 86 315
3 288 0 317
3 320 318 319
3 319 87 320
3 318 83 319
3 320 82 318
3 311 321 319
3 319 83 311
3 321 87 319
3 311 25 321
3 300 310 318
3 318 82 300
3 310 83 318
3 300 24 310
3 322 303 320
3 320 87 322
3 303 82 320
3 322 3 303
3 325 323 324
3 324 89 325
3 323 85 324
3 325 88 323
3 307 326 324
3 324 85 307
3 326 89 324
3 307 26 326
3 327 312 323
3 323 88 327
3 312 85 323
3 327 25 312
3 329 328 325
3 325 89 329
3 328 88 325
3 329 5 328
3 332 330 331
3 331 92 332
3 330 91 331
3 332 90 330
3 334 333 331
3 331 91 334
3 333 92 331
3 334 29 333
3 336 335 330
3 330 90 336
3 335 91 330
3 336 28 335
3 338 337 332
3 332 92 338
3 337 90 332
3 338 27 337
3 341 339 340
3 340 94 341
3 339 91 340
3 341 93 339
3 335 342 340
3 340 91 335
3 342 94 340
3 335 28 342
3 343 334 339
3 339 93 343
3 334 91 339
3 343 29 334
3 345 344 341
3 341 94 345
3 344 93 341
3 345 2 344
3 348 346 347
3 347 96 348
3 346 90 347
3 348 95 346
3 337 349 347
3 347 90 337
3 349 96 347
3 337 27 349
3 350 336 346
3 346 95 350
3 336 90 346
3 350 28 336
3 352 351 348
3 348 96 352
3 351 95 348
3 352 7 351
3 355 353 354
3 354 98 355
3 353 92 354
3 355 97 353
3 333 356 354
3 354 92 333
3 356 98 354
3 333 29 356
3 357 338 353
3 353 97 357
3 338 92 353
3 357 27 338
3 359 358 355
3 355 98 359
3 358 97 355
3 359 1 358
3 362 360 361
3 361 101 362
3 360 100 361
3 362 99 360
3 364 363 361
3 361 100 364
3 363 101 361
3 364 31 363
3 366 365 360
3 360 99 366
3 365 100 360
3 366 29 365
3 368 367 362
3 362 101 368
3 367 99 362
3 368 30 367
3 371 369 370
3 370 93 371
3 369 100 370
3 371 102 369
3 365 343 370
3 370 100 365
3 343 93 370
3 365 29 343
3 372 364 369
3 369 102 372
3 364 100 369
3 372 31 364
3 344 373 371
3 371 93 344
3 373 102 371
3 344 2 373
3 376 374 375
3 375 103 376
3 374 99 375
3 376 98 374
3 367 377 375
3 375 99 367
3 377 103 375
3 367 30 377
3 356 366 374
3 374 98 356
3 366 99 374
3 356 29 366
3 378 359 376
3 376 103 378
3 359 98 376
3 378 1 359
3 381 379 380
3 380 105 381
3 379 101 380
3 381 104 379
3 363 382 380
3 380 101 363
3 382 105 380
3 363 31 382
3 383 368 379
3 379 104 383
3 368 101 379
3 383 30 368
3 385 384 381
3 381 105 385
3 384 104 381
3 385 6 384
3 388 386 387
3 387 108 388
3 386 107 387
3 388 106 386
3 390 389 387
3 387 107 390
3 389 108 387
3 390 34 389
3 392 391 386
3 386 106 392
3 391 107 386
3 392 33 391
3 394 393 388
3 388 108 394
3 393 106 388
3 394 32 393
3 397 395 396
3 396 110 397
3 395 107 396
3 397 109 395
3 391 398 396
3 396 107 391
3 398 110 396
3 391 33 398
3 399 390 395
3 395 109 399
3 390 107 395
3 399 34 390
3 401 400 397
3 397 110 401
3 400 109 397
3 401 8 400
3 404 402 403
3 403 112 404
3 402 106 403
3 404 111 402
3 393 405 403
3 403 106 393
3 405 112 403
3 393 32 405
3 406 392 402
3 402 111 406
3 392 106 402
3 406 33 392
3 408 407 404
3 404 112 408
3 407 111 404
3 408 0 407
3 411 409 410
3 410 114 411
3 409 108 410
3 411 113 409
3 389 412 410
3 410 108 389
3 412 114 410
3 389 34 412
3 413 394 409
3 409 113 413
3 394 108 409
3 413 32 394
3 415 414 411
3 411 114 415
3 414 113 411
3 415 11 414
3 418 416 417
3 417 117 418
3 416 116 417
3 418 115 416
3 420 419 417
3 417 116 420
3 419 117 417
3 420 36 419
3 422 421 416
3 416 115 422
3 421 116 416
3 422 34 421
3 424 423 418
3 418 117 424
3 423 115 418
3 424 35 423
3 427 425 426
3 426 109 427
3 425 116 426
3 427 118 425
3 421 399 426
3 426 116 421
3 399 109 426
3 421 34 399
3 428 420 425
3 425 118 428
3 420 116 425
3 428 36 420
3 400 429 427
3 427 109 400
3 429 118 427
3 400 8 429
3 432 430 431
3 431 119 432
3 430 115 431
3 432 114 430
3 423 433 431
3 431 115 423
3 433 119 431
3 423 35 433
3 412 422 430
3 430 114 412
3 422 115 430
3 412 34 422
3 434 415 432
3 432 119 434
3 415 114 432
3 434 11 415
3 437 435 436
3 436 121 437
3 435 117 436
3 437 120 435
3 419 438 436
3 436 117 419
3 438 121 436
3 419 36 438
3 439 424 435
3 435 120 439
3 424 117 435
3 439 35 424
3 441 440 437
3 437 121 441
3 440 120 437
3 441 1 440
3 444 442 443
3 443 124 444
3 442 123 443
3 444 122 442
3 446 445 443
3 443 123 446
3 445 124 443
3 446 39 445
3 448 447 442
3 442 122 448
3 447 123 442
3 448 38 447
3 450 449 444
3 444 124 450
3 449 122 444
3 450 37 449
3 453 451 452
3 452 126 453
3 451 123 452
3 453 125 451
3 447 454 452
3 452 123 447
3 454 126 452
3 447 38 454
3 455 446 451
3 451 125 455
3 446 123 451
3 455 39 446
3 457 456 453
3 453 126 457
3 456 125 453
3 457 9 456
3 460 458 459
3 459 128 460
3 458 122 459
3 460 127 458
3 449 461 459
3 459 122 449
3 461 128 459
3 449 37 461
3 462 448 458
3 458 127 462
3 448 122 458
3 462 38 448
3 464 463 460
3 460 128 464
3 463 127 460
3 464 10 463
3 467 465 466
3 466 130 467
3 465 124 466
3 467 129 465
3 445 468 466
3 466 124 445
3 468 130 466
3 445 39 468
3 469 450 465
3 465 129 469
3 450 124 465
3 469 37 450
3 471 470 467
3 467 130 471
3 470 129 467
3 471 3 470
3 474 472 473
3 473 133 474
3 472 132 473
3 474 131 472
3 476 475 473
3 473 132 476
3 475 133 473
3 476 38 475
3 478 477 472
3 472 131 478
3 477 132 472
3 478 41 477
3 480 479 474
3 474 133 480
3 479 131 474
3 480 40 479
3 483 481 482
3 482 134 483
3 481 132 482
3 483 126 481
3 477 484 482
3 482 132 477
3 484 134 482
3 477 41 484
3 454 476 481
3 481 126 454
3 476 132 481
3 454 38 476
3 485 457 483
3 483 134 485
3 457 126 483
3 485 9 457
3 488 486 487
3 487 136 488
3 486 131 487
3 488 135 486
3 479 489 487
3 487 131 479
3 489 136 487
3 479 40 489
3 490 478 486
3 486 135 490
3 478 131 486
3 490 41 478
3 492 491 488
3 488 136 492
3 491 135 488
3 492 2 491
3 495 493 494
3 494 127 495
3 493 133 494
3 495 137 493
3 475 462 494
3 494 133 475
3 462 127 494
3 475 38 462
3 496 480 493
3 493 137 496
3 480 133 493
3 496 40 480
3 463 497 495
3 495 127 463
3 497 137 495
3 463 10 497
3 500 498 499
3 499 140 500
3 498 139 499
3 500 138 498
3 502 501 499
3 499 139 502
3 501 140 499
3 502 33 501
3 504 503 498
3 498 138 504
3 503 139 498
3 504 13 503
3 506 505 500
3 500 140 506
3 505 138 500
3 506 23 505
3 509 507 508
3 508 47 509
3 507 139 508
3 509 110 507
3 503 182 508
3 508 139 503
3 182 47 508
3 503 13 182
3 398 502 507
3 507 110 398
3 502 139 507
3 398 33 502
3 183 401 509
3 509 47 183
3 401 110 509
3 183 8 401
3 512 510 511
3 511 79 512
3 510 138 511
3 512 46 510
3 505 294 511
3 511 138 505
3 294 79 511
3 505 23 294
3 174 504 510
3 510 46 174
3 504 138 510
3 174 13 504
3 295 177 512
3 512 79 295
3 177 46 512
3 295 4 177
3 515 513 514
3 514 111 515
3 513 140 514
3 515 78 513
3 501 406 514
3 514 140 501
3 406 111 514
3 501 33 406
3 286 506 513
3 513 78 286
3 506 140 513
3 286 23 506
3 407 289 515
3 515 111 407
3 289 78 515
3 407 0 289
3 518 516 517
3 517 143 518
3 516 142 517
3 518 141 516
3 520 519 517
3 517 142 520
3 519 143 517
3 520 19 519
3 522 521 516
3 516 141 522
3 521 142 516
3 522 32 521
3 524 523 518
3 518 143 524
3 523 141 518
3 524 26 523
3 527 525 526
3 526 113 527
3 525 142 526
3 527 66 525
3 521 413 526
3 526 142 521
3 413 113 526
3 521 32 413
3 244 520 525
3 525 66 244
3 520 142 525
3 244 19 520
3 414 247 527
3 527 113 414
3 247 66 527
3 414 11 247
3 530 528 529
3 529 86 530
3 528 141 529
3 530 112 528
3 523 316 529
3 529 141 523
3 316 86 529
3 523 26 316
3 405 522 528
3 528 112 405
3 522 141 528
3 405 32 522
3 317 408 530
3 530 86 317
3 408 112 530
3 317 0 408
3 533 531 532
3 532 61 533
3 531 143 532
3 533 89 531
3 519 231 532
3 532 143 519
3 231 61 532
3 519 19 231
3 326 524 531
3 531 89 326
3 524 143 531
3 326 26 524
3 232 329 533
3 533 61 232
3 329 89 533
3 232 5 329
3 536 534 535
3 535 146 536
3 534 145 535
3 536 144 534
3 538 537 535
3 535 145 538
3 537 146 535
3 538 22 537
3 540 539 534
3 534 144 540
3 539 145 534
3 540 16 539
3 542 541 536
3 536 146 542
3 541 144 536
3 542 39 541
3 545 543 544
3 544 54 545
3 543 145 544
3 545 80 543
3 539 204 544
3 544 145 539
3 204 54 544
3 539 16 204
3 293 538 543
3 543 80 293
3 538 145 543
3 293 22 538
3 205 296 545
3 545 54 205
3 296 80 545
3 205 4 296
3 548 546 547
3 547 125 548
3 546 144 547
3 548 57 546
3 541 455 547
3 547 144 541
3 455 125 547
3 541 39 455
3 214 540 546
3 546 57 214
3 540 144 546
3 214 16 540
3 456 217 548
3 548 125 456
3 217 57 548
3 456 9 217
3 551 549 550
3 550 81 551
3 549 146 550
3 551 130 549
3 537 301 550
3 550 146 537
3 301 81 550
3 537 22 301
3 468 542 549
3 549 130 468
3 542 146 549
3 468 39 542
3 302 471 551
3 551 81 302
3 471 130 551
3 302 3 471
3 554 552 553
3 553 149 554
3 552 148 553
3 554 147 552
3 556 555 553
3 553 148 556
3 555 149 553
3 556 21 555
3 558 557 552
3 552 147 558
3 557 148 552
3 558 25 557
3 560 559 554
3 554 149 560
3 559 147 554
3 560 37 559
3 563 561 562
3 562 88 563
3 561 148 562
3 563 70 561
3 557 327 562
3 562 148 557
3 327 88 562
3 557 25 327
3 260 556 561
3 561 70 260
3 556 148 561
3 260 21 556
3 328 261 563
3 563 88 328
3 261 70 563
3 328 5 261
3 566 564 565
3 565 129 566
3 564 147 565
3 566 87 564
3 559 469 565
3 565 147 559
3 469 129 565
3 559 37 469
3 321 558 564
3 564 87 321
3 558 147 564
3 321 25 558
3 470 322 566
3 566 129 470
3 322 87 566
3 470 3 322
3 569 567 568
3 568 71 569
3 567 149 568
3 569 128 567
3 555 266 568
3 568 149 555
3 266 71 568
3 555 21 266
3 461 560 567
3 567 128 461
3 560 149 567
3 461 37 560
3 267 464 569
3 569 71 267
3 464 128 569
3 267 10 464
3 572 570 571
3 571 152 572
3 570 151 571
3 572 150 570
3 574 573 571
3 571 151 574
3 573 152 571
3 574 27 573
3 576 575 570
3 570 150 576
3 575 151 570
3 576 12 575
3 578 577 572
3 572 152 578
3 577 150 572
3 578 36 577
3 581 579 580
3 580 49 581
3 579 151 580
3 581 96 579
3 575 189 580
3 580 151 575
3 189 49 580
3 575 12 189
3 349 574 579
3 579 96 349
3 574 151 579
3 349 27 574
3 190 352 581
3 581 49 190
3 352 96 581
3 190 7 352
3 584 582 583
3 583 118 584
3 582 150 583
3 584 48 582
3 577 428 583
3 583 150 577
3 428 118 583
3 577 36 428
3 181 576 582
3 582 48 181
3 576 150 582
3 181 12 576
3 429 184 584
3 584 118 429
3 184 48 584
3 429 8 184
3 587 585 586
3 586 97 587
3 585 152 586
3 587 121 585
3 573 357 586
3 586 152 573
3 357 97 586
3 573 27 357
3 438 578 585
3 585 121 438
3 578 152 585
3 438 36 578
3 358 441 587
3 587 97 358
3 441 121 587
3 358 1 441
3 590 588 589
3 589 155 590
3 588 154 589
3 590 153 588
3 592 591 589
3 589 154 592
3 591 155 589
3 592 17 591
3 594 593 588
3 588 153 594
3 593 154 588
3 594 30 593
3 596 595 590
3 590 155 596
3 595 153 590
3 596 35 595
3 599 597 598
3 598 104 599
3 597 154 598
3 599 64 597
3 593 383 598
3 598 154 593
3 383 104 598
3 593 30 383
3 237 592 597
3 597 64 237
3 592 154 597
3 237 17 592
3 384 240 599
3 599 104 384
3 240 64 599
3 384 6 240
3 602 600 601
3 601 120 602
3 600 153 601
3 602 103 600
3 595 439 601
3 601 153 595
3 439 120 601
3 595 35 439
3 377 594 600
3 600 103 377
3 594 153 600
3 377 30 594
3 440 378 602
3 602 120 440
3 378 103 602
3 440 1 378
3 605 603 604
3 604 65 605
3 603 155 604
3 605 119 603
3 591 245 604
3 604 155 591
3 245 65 604
3 591 17 245
3 433 596 603
3 603 119 433
3 596 155 603
3 433 35 596
3 246 434 605
3 605 65 246
3 434 119 605
3 246 11 434
3 608 606 607
3 607 158 608
3 606 157 607
3 608 156 606
3 610 609 607
3 607 157 610
3 609 158 607
3 610 15 609
3 612 611 606
3 606 156 612
3 611 157 606
3 612 28 611
3 614 613 608
3 608 158 614
3 613 156 608
3 614 41 613
3 617 615 616
3 616 95 617
3 615 157 616
3 617 55 615
3 611 350 616
3 616 157 611
3 350 95 616
3 611 28 350
3 209 610 615
3 615 55 209
3 610 157 615
3 209 15 610
3 351 210 617
3 617 95 351
3 210 55 617
3 351 7 210
3 620 618 619
3 619 135 620
3 618 156 619
3 620 94 618
3 613 490 619
3 619 156 613
3 490 135 619
3 613 41 490
3 342 612 618
3 618 94 342
3 612 156 618
3 342 28 612
3 491 345 620
3 620 135 491
3 345 94 620
3 491 2 345
3 623 621 622
3 622 56 623
3 621 158 622
3 623 134 621
3 609 215 622
3 622 158 609
3 215 56 622
3 609 15 215
3 484 614 621
3 621 134 484
3 614 158 621
3 484 41 614
3 216 485 623
3 623 56 216
3 485 134 623
3 216 9 485
3 626 624 625
3 625 161 626
3 624 160 625
3 626 159 624
3 628 627 625
3 625 160 628
3 627 161 625
3 628 31 627
3 630 629 624
3 624 159 630
3 629 160 624
3 630 20 629
3 632 631 626
3 626 161 632
3 631 159 626
3 632 40 631
3 635 633 634
3 634 73 635
3 633 160 634
3 635 105 633
3 629 272 634
3 634 160 629
3 272 73 634
3 629 20 272
3 382 628 633
3 633 105 382
3 628 160 633
3 382 31 628
3 273 385 635
3 635 73 273
3 385 105 635
3 273 6 385
3 638 636 637
3 637 137 638
3 636 159 637
3 638 72 636
3 631 496 637
3 637 159 631
3 496 137 637
3 631 40 496
3 265 630 636
3 636 72 265
3 630 159 636
3 265 20 630
3 497 268 638
3 638 137 497
3 268 72 638
3 497 10 268
3 641 639 640
3 640 102 641
3 639 161 640
3 641 136 639
3 627 372 640
3 640 161 627
3 372 102 640
3 627 31 372
3 489 632 639
3 639 136 489
3 632 161 639
3 489 40 632
3 373 492 641
3 641 102 373
3 492 136 641
3 373 2 492
