# Supplementary material for: Subcortical shape biomarkers reveal limbic and basal ganglia damage in anti-LGI1 encephalitis
Source: Front Immunol. 2025 Jul 4;16:1623577. doi: 10.3389/fimmu.2025.1623577 (PMC12270846; doi:10.3389/fimmu.2025.1623577)
Supplement: Supplementary file 1 [file DataSheet1.zip › raw data/wmN05-L_Thal_first.vtk]

# vtk DataFile Version 3.0
this file was written using fslvtkio
ASCII
DATASET POLYDATA
POINTS 642 float
108.217 114.857 80.6541
90.7219 116.26 79.2877
95.4076 99.8013 78.4312
113.787 98.6133 78.0497
108.917 107.111 90.1433
107.288 106.663 71.3445
96.0913 107.736 70.4314
96.2438 107.33 89.4333
99.8971 121.831 87.0427
104.911 94.9452 83.805
106.235 92.1393 70.0537
99.1297 122.973 72.0796
97.3864 115.451 90.0476
105.044 115.837 90.752
103.095 107.21 92.0877
100.463 100.009 87.8359
108.222 99.4457 89.2054
95.8656 116.847 69.3554
102.104 106.258 69.5786
102.474 114.829 72.3902
101.367 98.7159 70.8898
108.471 98.3412 70.5765
112.693 101.649 85.1465
109.405 112.217 86.0857
111.963 106.27 79.6254
111.631 100.994 73.6399
107.863 111.084 75.5031
92.3556 112.773 85.722
94.5907 102.962 84.4212
91.218 107.879 78.9089
91.726 113.435 72.7392
94.3435 102.449 73.2327
104.06 119.954 76.9979
105.43 121.397 84.6987
98.0331 125.33 79.5004
92.7033 122.51 73.5643
93.4713 120.956 83.7051
114.919 93.1702 70.8918
106.216 90.0644 76.6024
111.42 94.7751 81.3292
99.3334 93.4298 73.9892
98.7755 94.2973 81.711
101.386 115.611 91.2617
104.004 111.723 92.5176
100.217 111.309 91.5362
106.359 106.927 92.2805
107.024 111.671 90.7857
102.767 119.38 89.7006
98.6256 118.772 88.718
96.5452 111.468 90.3054
99.4584 107.14 91.1705
101.634 103.424 90.662
105.588 103.074 91.1895
104.236 99.5867 89.2477
109.158 102.973 90.0606
98.1899 103.516 88.907
102.536 97.0115 86.259
106.566 96.8423 86.9464
98.9057 112.151 70.077
101.789 110.717 71.1701
99.5932 116.034 70.2964
104.649 110.544 72.3898
104.751 106.62 70.1384
99.1448 107.379 70.0515
95.8367 112.392 69.6507
97.6499 120.167 69.9844
100.961 119.003 72.0661
104.822 98.2216 69.9092
105.276 102.268 69.4749
101.595 102.636 69.8565
107.886 102.711 70.3808
107.704 95.2543 68.7065
103.225 95.0971 69.6747
98.5917 103.17 70.7283
111.154 106.76 85.5454
110.677 108.895 83.0551
112.351 104.33 82.4657
109.933 110.476 80.3126
108.846 113.509 83.3739
109.474 109.701 88.2537
110.962 104.467 87.7362
113.536 100.091 81.782
113.217 102.503 78.7537
112.301 104.095 76.2478
110.126 108.618 77.5241
110.532 106.277 74.5355
108.221 113.136 77.8895
113.163 99.2822 75.1371
109.774 104.313 72.3719
107.519 108.908 73.5168
92.768 107.746 85.3234
92.1252 105.275 82.1141
90.8583 110.051 82.6822
92.6759 103.551 78.7587
94.7526 101.256 81.4195
95.1317 105.014 87.1505
94.0867 110.225 87.9112
90.9174 114.531 82.8708
90.6385 112.067 79.2014
91.5038 110.503 75.6792
92.6698 105.242 75.7932
92.716 107.695 73.0343
94.502 100.943 75.7775
90.8261 114.891 75.8466
93.2002 110.469 70.5932
94.9579 104.83 71.3824
104.728 121.577 80.6054
102.127 124.611 82.6291
101.645 124.23 77.8855
98.6626 124.188 83.6156
103.079 122.502 86.7436
107.109 118.316 82.4517
106.434 117.533 78.8568
101.722 121.315 74.7676
98.1372 124.795 75.157
94.7475 124.864 75.7846
95.2678 123.664 81.0564
92.2416 122.343 78.6535
96.4419 121.584 85.5032
95.2951 123.492 70.8845
91.1945 119.521 76.8924
91.4949 118.842 81.7672
111.245 90.4838 73.6471
109.149 91.8635 78.689
113.219 92.9535 76.2353
108.087 94.5973 82.7502
105.378 92.2747 80.5098
106.188 90.1832 72.8758
110.934 92.2479 69.3432
114.885 95.6778 75.0605
113.962 96.3422 80.0863
98.6085 92.6585 77.836
102.203 91.2472 79.3516
102.151 90.192 75.215
101.772 94.3638 82.8652
96.6767 96.5681 80.1654
97.0979 96.3851 76.4383
102.302 92.3083 71.6162
107.728 114.472 88.6281
105.688 119.041 87.9983
107.751 117.041 85.4456
106.137 115.8 76.2192
103.598 117.554 74.2627
105.342 113.3 73.9071
109.978 96.5955 85.7247
111.174 100.223 87.6646
112.975 97.5252 83.8959
114.017 96.8551 71.6803
109.949 100.141 72.0939
111.804 95.51 68.1825
95.0718 118.672 87.7143
94.2522 114.562 88.6338
92.5061 117.217 85.1996
91.3565 118.26 73.4213
93.0477 115.128 70.0969
93.7153 120.482 70.1218
96.7096 98.5506 83.1758
97.268 100.973 86.3883
99.32 97.1386 84.8708
99.7967 96.0771 71.6839
97.919 100.911 72.3234
97.1957 98.3373 74.1251
102.629 113.685 92.1472
102.032 111.561 92.1466
100.731 113.49 91.4491
101.727 109.358 92.0508
103.385 109.644 92.5425
104.468 113.858 92.0078
103.324 115.701 91.5847
99.5225 115.36 90.6049
98.945 113.532 90.8724
105.103 109.489 92.5869
105.614 111.792 91.9543
106.497 109.562 91.9389
105.98 113.802 90.9516
104.706 107.246 92.4371
107.624 107.167 91.4348
107.778 109.306 90.8144
102.106 117.459 90.7262
100.04 117.222 90.1131
100.797 118.865 89.6763
98.0202 117.088 89.5037
103.945 117.632 90.472
101.245 120.605 88.7154
99.3957 120.187 88.0674
98.3619 111.566 90.9873
99.8777 109.255 91.5118
98.0674 109.41 90.9366
101.275 107.249 91.6932
97.0417 113.503 90.3929
96.5162 109.259 90.1571
97.8242 107.331 90.4793
103.574 103.224 90.9835
104.843 101.279 90.3307
102.896 101.442 89.9827
106.215 99.5904 89.5564
106.793 101.201 90.4703
104.291 105.017 91.8277
102.408 105.26 91.4719
101.168 101.623 89.4166
102.267 99.9685 88.8187
107.445 102.922 91.0134
105.962 104.963 91.9689
107.75 104.901 91.3559
108.652 101.133 89.9384
109.032 105.116 90.2765
100.53 105.276 90.9901
99.8415 103.32 89.8852
98.7127 105.259 90.1709
99.539 101.763 88.5635
97.1321 105.493 89.3979
103.288 98.3592 87.8741
105.436 98.1596 88.3017
104.499 97.0682 86.8677
107.431 98.0535 88.3004
101.483 98.4703 87.2523
103.831 95.9674 85.1791
105.701 95.9249 85.5029
100.486 111.533 70.5952
100.773 113.572 71.0069
99.1958 114.129 70.2505
101.016 115.302 71.4055
102.054 112.977 71.6481
101.672 108.571 70.6332
100.355 109.436 70.3368
97.5232 114.55 69.7346
97.8343 116.322 69.6446
103.132 110.734 71.8174
103.073 108.536 71.0075
104.417 108.649 71.5243
103.375 106.457 69.7876
103.471 112.679 72.37
105.818 108.393 71.9858
105.979 106.729 70.7059
98.9807 109.778 70.0973
97.3625 112.493 69.8439
97.478 110.108 69.9145
95.8529 114.692 69.5139
100.62 107.06 69.8489
97.6511 107.745 70.2415
96.0568 109.972 69.9617
98.7607 117.972 70.0144
100.545 117.455 71.0278
99.4354 119.683 70.8266
101.804 116.905 72.0707
96.9312 118.372 69.6086
98.5305 121.811 70.6741
100.087 121.015 72.0195
104.89 100.367 69.8171
103.424 102.311 69.5133
103.272 100.448 69.9739
101.917 104.382 69.429
103.751 104.145 69.2879
106.653 100.206 70.0795
106.482 98.4541 70.0738
103.147 98.4864 70.2513
101.737 100.482 70.3938
104.963 104.759 69.3663
106.542 102.471 69.8686
106.498 104.88 69.8906
108.001 100.509 70.4492
107.665 104.828 70.6137
106.15 96.7367 69.1525
104.019 96.6937 69.3511
105.431 95.2336 68.9704
102.259 96.8974 70.1178
107.914 96.9453 69.4583
106.757 93.6454 68.9782
104.649 93.6356 69.6083
100.16 102.765 70.2965
100.388 105.047 69.7523
98.8478 105.179 70.1671
100.132 100.975 71.0617
97.3693 105.6 70.5067
111.07 107.975 84.3014
111.662 106.623 82.7293
111.825 105.498 84.0322
112.236 105.416 81.1648
111.393 107.486 81.4187
110.136 110.364 84.6416
110.394 109.366 85.7291
111.945 104.268 85.2587
112.6 103.205 83.8953
110.336 109.619 81.6642
109.811 111.127 83.2992
109.384 111.852 81.906
109.21 112.775 84.7305
110.83 108.288 80.138
108.981 112.535 80.4471
108.568 114.092 81.9325
110.348 108.327 86.867
111.118 105.636 86.6354
110.139 107.121 88.0467
111.97 103.06 86.42
109.541 110.84 87.0454
109.167 108.579 89.4046
109.95 105.876 89.002
113.131 102.263 82.2269
112.875 103.537 80.7279
113.372 101.54 80.4143
112.639 104.436 79.1812
113.094 100.886 83.508
113.606 99.5352 79.9426
113.425 100.617 78.4483
111.229 106.572 77.0475
110.218 107.703 76.0463
111.414 105.362 75.4732
109.193 108.496 75.2042
109.05 109.675 76.345
111.184 107.252 78.5489
112.13 105.23 77.7794
112.127 102.735 74.7963
111.475 103.841 73.9606
109.041 110.67 77.6776
110.174 109.397 78.919
109.061 111.572 79.0188
108.117 112.11 76.6481
108.299 113.931 79.2679
112.835 103.21 77.372
112.741 101.603 75.6413
113.194 101.042 76.9025
112.305 100.066 74.31
113.529 99.0609 76.6163
110.33 105.248 73.3675
109.069 107.611 74.0193
109.003 106.762 72.7025
107.769 109.852 74.5796
110.982 102.715 72.9241
108.65 105.787 71.6604
107.296 107.88 72.5383
92.3064 106.467 83.7749
91.2871 107.616 82.4661
91.6862 108.828 84.1007
90.8626 108.765 80.928
91.3126 106.656 80.756
93.2238 104.301 83.4849
93.3681 105.372 84.9624
92.2838 110.17 85.5094
91.4436 111.15 84.3699
92.2255 104.439 80.4317
93.4168 103.34 81.84
93.708 102.468 80.1592
94.5068 102.12 82.9597
91.7141 105.722 78.9727
94.0045 101.659 78.5863
95.07 100.497 79.9
93.92 106.432 86.2952
93.3938 109.043 86.5955
94.4626 107.66 87.6407
93.1393 111.553 86.8064
94.7183 103.998 85.8
95.6004 106.162 88.3523
95.1061 108.899 88.9111
90.8141 112.289 82.9325
90.6031 110.983 80.999
90.5456 113.242 81.0834
90.8203 109.931 79.1322
91.5441 113.552 84.4192
90.659 115.313 81.0664
90.6021 114.16 79.2512
91.9042 107.891 76.0386
92.6908 106.524 74.5468
92.1173 109.108 74.5089
93.306 105.118 73.0843
93.3261 103.782 74.3036
91.9152 106.721 77.3419
91.2918 109.057 77.2896
91.6444 111.849 74.1246
92.2952 110.354 73.076
93.1819 103 75.7464
92.4189 104.489 77.364
93.4704 102.321 77.1701
94.2533 101.689 74.5211
94.9267 100.451 77.1579
90.9898 111.165 77.4309
91.1648 112.677 75.6666
90.8434 113.312 77.427
91.0897 114.267 74.1712
90.754 115.485 77.6169
92.8629 109.077 71.8178
93.5105 106.209 71.847
93.917 107.582 70.8467
94.388 103.642 72.1413
92.4472 111.875 71.7644
94.5963 109.081 70.196
95.5203 106.25 70.7263
103.58 123.433 81.4659
102.031 124.541 80.301
103.254 123.148 79.4673
100.105 125.082 78.9384
100.319 125.223 81.1438
103.765 123.302 83.5756
104.924 122.016 82.6208
104.034 121.359 78.6152
102.781 122.487 77.4548
100.421 124.804 83.2973
102.516 123.875 84.8064
100.865 123.797 85.373
104.267 122.333 85.5646
98.3801 125.075 81.6519
99.0201 123.139 85.4062
101.335 122.506 87.0182
105.964 120.117 81.631
105.498 119.776 79.5392
106.732 118.143 80.5441
105.185 119.129 78.0609
106.289 120.136 83.5102
107.68 116.604 81.5303
107.439 116.183 79.7064
101.557 123.006 75.9436
100.054 124.603 76.5349
100.203 123.763 74.4907
98.2618 125.177 77.3468
102.904 120.851 76.0423
100.611 121.992 73.48
98.5024 124.078 73.2242
94.7612 124.548 78.4423
93.7041 123.331 79.4561
93.3812 123.861 77.1024
92.7734 121.974 81.0089
94.0394 122.593 82.0031
96.365 124.806 80.1636
96.276 125.168 77.7637
93.3307 124.036 74.5873
92.4261 122.595 76.1549
95.6155 122.735 83.2525
96.9759 124.064 82.2381
97.3507 122.921 84.3993
94.7591 121.492 84.5752
98.2049 121.544 86.3878
96.5489 125.137 75.7409
94.7825 124.601 73.4929
96.6255 124.56 73.0356
93.6676 123.692 71.9837
97.1959 123.515 71.2456
91.4973 121.021 77.9295
91.7326 120.701 80.5172
91.1164 119.148 79.4422
92.4266 120.226 82.619
91.954 121.057 75.3666
90.9571 117.868 78.2258
90.943 117.474 80.7083
110.18 90.8438 76.6517
111.111 92.3953 77.6701
112.288 91.5191 75.174
112.111 93.5332 78.6319
110.468 93.3242 79.7486
108.086 90.3737 77.3548
109.175 90.0847 74.9028
113.294 91.4172 72.247
114.209 92.4863 73.702
108.611 93.274 80.6695
107.315 91.7087 79.379
106.741 93.3233 81.3907
105.792 90.7492 78.7336
109.774 94.5803 81.9885
106.507 94.7351 83.3711
104.997 93.7083 82.177
109.117 90.1618 72.7544
111.452 90.9584 71.2275
108.93 90.82 70.928
113.202 92.3775 69.7757
106.53 89.9282 74.6606
105.923 90.9351 71.4079
108.343 92.0253 69.6286
114.386 94.0324 75.854
113.532 94.4488 78.5453
114.494 95.9957 77.6052
112.83 95.0312 80.4869
115.222 94.0508 73.2798
114.325 97.282 76.6171
114.133 97.6548 79.227
100.255 91.4454 78.5287
102.057 90.3303 77.4195
100.219 90.9489 76.633
104.117 89.9734 76.0117
104.059 90.3819 78.0943
100.381 92.547 80.2929
98.7727 93.0083 79.7633
98.9746 92.4189 75.8206
100.382 91.3037 74.5909
103.894 91.5855 79.9301
101.913 92.812 81.0097
103.49 93.2222 81.6455
100.306 94.0492 82.1357
103.304 94.6189 83.414
97.3775 94.3314 79.0896
97.6826 94.2358 76.9721
96.8153 96.2204 78.2451
98.1837 94.5471 75.2891
97.5503 94.9931 80.9011
96.0684 98.1773 79.3339
96.2908 98.1707 77.5526
102.079 90.9001 73.353
104.205 90.0206 74.0869
103.932 90.8449 72.2144
100.711 92.5763 72.8425
104.179 92.296 70.6635
106.93 116.871 88.5172
107.023 118.175 86.805
107.923 115.776 87.0206
106.791 119.277 85.1449
105.786 120.275 86.3779
105.466 117.608 89.4658
106.444 115.31 89.811
108.704 113.569 87.3186
108.494 114.598 85.792
104.551 120.909 87.2463
104.309 119.354 89.0359
102.696 121.147 88.1982
107.53 113.174 89.7851
108.687 112.014 88.3108
108.397 110.635 89.6293
108.423 115.313 84.3735
107.432 117.855 83.9576
108.12 115.964 82.8514
104.904 116.82 75.2558
104.429 115.474 74.1416
105.774 114.602 75.0059
103.879 114.014 73.2631
103.068 116.175 73.2195
103.944 118.842 75.5449
105.13 117.911 76.6082
107.055 113.525 75.764
106.73 112.395 74.6506
102.369 118.064 73.2098
102.785 119.512 74.5909
101.401 120.11 73.3168
106.202 116.886 77.5074
107.268 114.459 76.9708
107.411 115.402 78.331
106.499 111.102 73.8625
104.986 112.044 73.0911
106.134 109.756 72.8581
110.833 98.0882 86.9939
112.131 98.644 85.9768
111.688 96.8532 85.0499
112.956 99.5047 84.7723
112.172 100.805 86.5013
109.821 99.7011 88.5106
109.216 97.8822 87.7211
110.772 95.6272 83.6605
112.403 95.9194 82.9178
111.349 102.375 87.6456
110.154 101.533 88.8989
110.204 103.876 89.0007
108.287 96.707 86.5488
109.099 95.5517 84.2526
107.341 95.662 84.9283
113.486 96.6163 82.0252
113.519 98.8642 83.051
113.847 98.2064 81.0936
111.885 97.7661 71.584
111.528 97.1352 70.1164
113.79 95.9569 69.5469
109.919 97.1161 69.8669
109.252 99.4831 71.4113
110.718 100.41 72.8676
112.133 98.6913 73.0631
115.333 94.9455 71.1139
113.722 94.0026 68.729
108.947 101.527 71.0825
110.024 102.232 72.0177
108.766 103.851 71.3668
113.434 98.0954 73.5688
114.871 96.0041 73.068
114.146 97.5413 75.0748
111.349 93.7605 68.4393
109.438 96.0233 68.7573
108.583 93.6335 68.6676
94.4247 116.748 88.4676
93.2676 116.073 87.1042
93.6067 118.067 86.6978
92.4412 115.072 85.7488
93.2475 113.964 87.1604
95.5949 115.149 89.7042
96.0297 117.137 89.141
94.0912 119.876 85.9089
92.8713 119.174 84.7824
93.9514 112.405 88.2245
95.2891 113.177 89.6128
95.1345 110.919 89.2985
96.7125 118.679 88.3421
95.5221 120.307 86.6497
97.4001 120.246 87.2825
91.9584 118.235 83.5724
91.7424 115.757 84.1192
91.1448 116.672 82.4524
92.1827 117.142 71.5244
93.127 117.894 70.1324
92.5034 119.352 71.6103
94.6649 118.479 69.4725
94.3638 115.906 69.4713
92.2327 114.553 71.488
91.3653 115.951 73.0466
92.0011 120.328 73.5706
92.9569 121.598 71.7955
94.4073 113.63 69.5936
92.9908 112.744 70.4423
94.5091 111.206 69.8612
90.8646 116.504 74.7243
91.1304 118.953 75.1638
90.8953 117.137 76.5669
94.1233 122.153 70.5536
95.7747 119.901 69.6796
96.7796 121.942 70.2768
96.8317 99.8612 84.7721
98.2763 99.1076 85.6832
97.8725 97.6672 84.088
99.7862 98.5877 86.4023
98.8342 100.44 87.1645
95.9054 101.765 85.4
95.6461 100.794 83.9234
97.6986 96.3193 82.5297
99.0592 95.7618 83.294
97.7789 102.137 87.6686
96.1413 102.951 86.6787
96.5733 104.156 88.0938
95.642 99.9226 82.4034
96.7114 97.3681 81.7015
95.8119 99.029 80.8418
100.526 95.6451 83.8448
100.851 97.0822 85.626
102.215 95.8109 84.497
99.0116 98.5624 72.417
97.3152 99.7822 73.2003
98.4358 97.2165 73.0489
95.7802 100.598 73.863
96.0206 101.776 72.6607
99.6864 99.7231 71.6771
100.526 97.4864 71.3841
99.4211 94.8521 72.7258
98.2441 95.8108 74.0412
96.2601 102.927 71.7557
98.2464 102.036 71.5512
96.8115 104.327 71.0138
101.245 95.748 70.5227
100.757 94.1143 71.7189
102.531 93.8073 70.531
97.185 97.233 75.2112
95.8574 99.7326 75.0559
96.0872 98.9551 76.3992
POLYGONS 1280  5120
3 164 162 163
3 163 44 164
3 162 43 163
3 164 42 162
3 166 165 163
3 163 43 166
3 165 44 163
3 166 14 165
3 168 167 162
3 162 42 168
3 167 43 162
3 168 13 167
3 170 169 164
3 164 44 170
3 169 42 164
3 170 12 169
3 173 171 172
3 172 46 173
3 171 43 172
3 173 45 171
3 167 174 172
3 172 43 167
3 174 46 172
3 167 13 174
3 175 166 171
3 171 45 175
3 166 43 171
3 175 14 166
3 177 176 173
3 173 46 177
3 176 45 173
3 177 4 176
3 180 178 179
3 179 48 180
3 178 42 179
3 180 47 178
3 169 181 179
3 179 42 169
3 181 48 179
3 169 12 181
3 182 168 178
3 178 47 182
3 168 42 178
3 182 13 168
3 184 183 180
3 180 48 184
3 183 47 180
3 184 8 183
3 187 185 186
3 186 50 187
3 185 44 186
3 187 49 185
3 165 188 186
3 186 44 165
3 188 50 186
3 165 14 188
3 189 170 185
3 185 49 189
3 170 44 185
3 189 12 170
3 191 190 187
3 187 50 191
3 190 49 187
3 191 7 190
3 194 192 193
3 193 53 194
3 192 52 193
3 194 51 192
3 196 195 193
3 193 52 196
3 195 53 193
3 196 16 195
3 198 197 192
3 192 51 198
3 197 52 192
3 198 14 197
3 200 199 194
3 194 53 200
3 199 51 194
3 200 15 199
3 203 201 202
3 202 45 203
3 201 52 202
3 203 54 201
3 197 175 202
3 202 52 197
3 175 45 202
3 197 14 175
3 204 196 201
3 201 54 204
3 196 52 201
3 204 16 196
3 176 205 203
3 203 45 176
3 205 54 203
3 176 4 205
3 208 206 207
3 207 55 208
3 206 51 207
3 208 50 206
3 199 209 207
3 207 51 199
3 209 55 207
3 199 15 209
3 188 198 206
3 206 50 188
3 198 51 206
3 188 14 198
3 210 191 208
3 208 55 210
3 191 50 208
3 210 7 191
3 213 211 212
3 212 57 213
3 211 53 212
3 213 56 211
3 195 214 212
3 212 53 195
3 214 57 212
3 195 16 214
3 215 200 211
3 211 56 215
3 200 53 211
3 215 15 200
3 217 216 213
3 213 57 217
3 216 56 213
3 217 9 216
3 220 218 219
3 219 60 220
3 218 59 219
3 220 58 218
3 222 221 219
3 219 59 222
3 221 60 219
3 222 19 221
3 224 223 218
3 218 58 224
3 223 59 218
3 224 18 223
3 226 225 220
3 220 60 226
3 225 58 220
3 226 17 225
3 229 227 228
3 228 62 229
3 227 59 228
3 229 61 227
3 223 230 228
3 228 59 223
3 230 62 228
3 223 18 230
3 231 222 227
3 227 61 231
3 222 59 227
3 231 19 222
3 233 232 229
3 229 62 233
3 232 61 229
3 233 5 232
3 236 234 235
3 235 64 236
3 234 58 235
3 236 63 234
3 225 237 235
3 235 58 225
3 237 64 235
3 225 17 237
3 238 224 234
3 234 63 238
3 224 58 234
3 238 18 224
3 240 239 236
3 236 64 240
3 239 63 236
3 240 6 239
3 243 241 242
3 242 66 243
3 241 60 242
3 243 65 241
3 221 244 242
3 242 60 221
3 244 66 242
3 221 19 244
3 245 226 241
3 241 65 245
3 226 60 241
3 245 17 226
3 247 246 243
3 243 66 247
3 246 65 243
3 247 11 246
3 250 248 249
3 249 69 250
3 248 68 249
3 250 67 248
3 252 251 249
3 249 68 252
3 251 69 249
3 252 18 251
3 254 253 248
3 248 67 254
3 253 68 248
3 254 21 253
3 256 255 250
3 250 69 256
3 255 67 250
3 256 20 255
3 259 257 258
3 258 70 259
3 257 68 258
3 259 62 257
3 253 260 258
3 258 68 253
3 260 70 258
3 253 21 260
3 230 252 257
3 257 62 230
3 252 68 257
3 230 18 252
3 261 233 259
3 259 70 261
3 233 62 259
3 261 5 233
3 264 262 263
3 263 72 264
3 262 67 263
3 264 71 262
3 255 265 263
3 263 67 255
3 265 72 263
3 255 20 265
3 266 254 262
3 262 71 266
3 254 67 262
3 266 21 254
3 268 267 264
3 264 72 268
3 267 71 264
3 268 10 267
3 271 269 270
3 270 63 271
3 269 69 270
3 271 73 269
3 251 238 270
3 270 69 251
3 238 63 270
3 251 18 238
3 272 256 269
3 269 73 272
3 256 69 269
3 272 20 256
3 239 273 271
3 271 63 239
3 273 73 271
3 239 6 273
3 276 274 275
3 275 76 276
3 274 75 275
3 276 74 274
3 278 277 275
3 275 75 278
3 277 76 275
3 278 24 277
3 280 279 274
3 274 74 280
3 279 75 274
3 280 23 279
3 282 281 276
3 276 76 282
3 281 74 276
3 282 22 281
3 285 283 284
3 284 78 285
3 283 75 284
3 285 77 283
3 279 286 284
3 284 75 279
3 286 78 284
3 279 23 286
3 287 278 283
3 283 77 287
3 278 75 283
3 287 24 278
3 289 288 285
3 285 78 289
3 288 77 285
3 289 0 288
3 292 290 291
3 291 80 292
3 290 74 291
3 292 79 290
3 281 293 291
3 291 74 281
3 293 80 291
3 281 22 293
3 294 280 290
3 290 79 294
3 280 74 290
3 294 23 280
3 296 295 292
3 292 80 296
3 295 79 292
3 296 4 295
3 299 297 298
3 298 82 299
3 297 76 298
3 299 81 297
3 277 300 298
3 298 76 277
3 300 82 298
3 277 24 300
3 301 282 297
3 297 81 301
3 282 76 297
3 301 22 282
3 303 302 299
3 299 82 303
3 302 81 299
3 303 3 302
3 306 304 305
3 305 85 306
3 304 84 305
3 306 83 304
3 308 307 305
3 305 84 308
3 307 85 305
3 308 26 307
3 310 309 304
3 304 83 310
3 309 84 304
3 310 24 309
3 312 311 306
3 306 85 312
3 311 83 306
3 312 25 311
3 315 313 314
3 314 77 315
3 313 84 314
3 315 86 313
3 309 287 314
3 314 84 309
3 287 77 314
3 309 24 287
3 316 308 313
3 313 86 316
3 308 84 313
3 316 26 308
3 288 317 315
3 315 77 288
3 317 86 315
3 288 0 317
3 320 318 319
3 319 87 320
3 318 83 319
3 320 82 318
3 311 321 319
3 319 83 311
3 321 87 319
3 311 25 321
3 300 310 318
3 318 82 300
3 310 83 318
3 300 24 310
3 322 303 320
3 320 87 322
3 303 82 320
3 322 3 303
3 325 323 324
3 324 89 325
3 323 85 324
3 325 88 323
3 307 326 324
3 324 85 307
3 326 89 324
3 307 26 326
3 327 312 323
3 323 88 327
3 312 85 323
3 327 25 312
3 329 328 325
3 325 89 329
3 328 88 325
3 329 5 328
3 332 330 331
3 331 92 332
3 330 91 331
3 332 90 330
3 334 333 331
3 331 91 334
3 333 92 331
3 334 29 333
3 336 335 330
3 330 90 336
3 335 91 330
3 336 28 335
3 338 337 332
3 332 92 338
3 337 90 332
3 338 27 337
3 341 339 340
3 340 94 341
3 339 91 340
3 341 93 339
3 335 342 340
3 340 91 335
3 342 94 340
3 335 28 342
3 343 334 339
3 339 93 343
3 334 91 339
3 343 29 334
3 345 344 341
3 341 94 345
3 344 93 341
3 345 2 344
3 348 346 347
3 347 96 348
3 346 90 347
3 348 95 346
3 337 349 347
3 347 90 337
3 349 96 347
3 337 27 349
3 350 336 346
3 346 95 350
3 336 90 346
3 350 28 336
3 352 351 348
3 348 96 352
3 351 95 348
3 352 7 351
3 355 353 354
3 354 98 355
3 353 92 354
3 355 97 353
3 333 356 354
3 354 92 333
3 356 98 354
3 333 29 356
3 357 338 353
3 353 97 357
3 338 92 353
3 357 27 338
3 359 358 355
3 355 98 359
3 358 97 355
3 359 1 358
3 362 360 361
3 361 101 362
3 360 100 361
3 362 99 360
3 364 363 361
3 361 100 364
3 363 101 361
3 364 31 363
3 366 365 360
3 360 99 366
3 365 100 360
3 366 29 365
3 368 367 362
3 362 101 368
3 367 99 362
3 368 30 367
3 371 369 370
3 370 93 371
3 369 100 370
3 371 102 369
3 365 343 370
3 370 100 365
3 343 93 370
3 365 29 343
3 372 364 369
3 369 102 372
3 364 100 369
3 372 31 364
3 344 373 371
3 371 93 344
3 373 102 371
3 344 2 373
3 376 374 375
3 375 103 376
3 374 99 375
3 376 98 374
3 367 377 375
3 375 99 367
3 377 103 375
3 367 30 377
3 356 366 374
3 374 98 356
3 366 99 374
3 356 29 366
3 378 359 376
3 376 103 378
3 359 98 376
3 378 1 359
3 381 379 380
3 380 105 381
3 379 101 380
3 381 104 379
3 363 382 380
3 380 101 363
3 382 105 380
3 363 31 382
3 383 368 379
3 379 104 383
3 368 101 379
3 383 30 368
3 385 384 381
3 381 105 385
3 384 104 381
3 385 6 384
3 388 386 387
3 387 108 388
3 386 107 387
3 388 106 386
3 390 389 387
3 387 107 390
3 389 108 387
3 390 34 389
3 392 391 386
3 386 106 392
3 391 107 386
3 392 33 391
3 394 393 388
3 388 108 394
3 393 106 388
3 394 32 393
3 397 395 396
3 396 110 397
3 395 107 396
3 397 109 395
3 391 398 396
3 396 107 391
3 398 110 396
3 391 33 398
3 399 390 395
3 395 109 399
3 390 107 395
3 399 34 390
3 401 400 397
3 397 110 401
3 400 109 397
3 401 8 400
3 404 402 403
3 403 112 404
3 402 106 403
3 404 111 402
3 393 405 403
3 403 106 393
3 405 112 403
3 393 32 405
3 406 392 402
3 402 111 406
3 392 106 402
3 406 33 392
3 408 407 404
3 404 112 408
3 407 111 404
3 408 0 407
3 411 409 410
3 410 114 411
3 409 108 410
3 411 113 409
3 389 412 410
3 410 108 389
3 412 114 410
3 389 34 412
3 413 394 409
3 409 113 413
3 394 108 409
3 413 32 394
3 415 414 411
3 411 114 415
3 414 113 411
3 415 11 414
3 418 416 417
3 417 117 418
3 416 116 417
3 418 115 416
3 420 419 417
3 417 116 420
3 419 117 417
3 420 36 419
3 422 421 416
3 416 115 422
3 421 116 416
3 422 34 421
3 424 423 418
3 418 117 424
3 423 115 418
3 424 35 423
3 427 425 426
3 426 109 427
3 425 116 426
3 427 118 425
3 421 399 426
3 426 116 421
3 399 109 426
3 421 34 399
3 428 420 425
3 425 118 428
3 420 116 425
3 428 36 420
3 400 429 427
3 427 109 400
3 429 118 427
3 400 8 429
3 432 430 431
3 431 119 432
3 430 115 431
3 432 114 430
3 423 433 431
3 431 115 423
3 433 119 431
3 423 35 433
3 412 422 430
3 430 114 412
3 422 115 430
3 412 34 422
3 434 415 432
3 432 119 434
3 415 114 432
3 434 11 415
3 437 435 436
3 436 121 437
3 435 117 436
3 437 120 435
3 419 438 436
3 436 117 419
3 438 121 436
3 419 36 438
3 439 424 435
3 435 120 439
3 424 117 435
3 439 35 424
3 441 440 437
3 437 121 441
3 440 120 437
3 441 1 440
3 444 442 443
3 443 124 444
3 442 123 443
3 444 122 442
3 446 445 443
3 443 123 446
3 445 124 443
3 446 39 445
3 448 447 442
3 442 122 448
3 447 123 442
3 448 38 447
3 450 449 444
3 444 124 450
3 449 122 444
3 450 37 449
3 453 451 452
3 452 126 453
3 451 123 452
3 453 125 451
3 447 454 452
3 452 123 447
3 454 126 452
3 447 38 454
3 455 446 451
3 451 125 455
3 446 123 451
3 455 39 446
3 457 456 453
3 453 126 457
3 456 125 453
3 457 9 456
3 460 458 459
3 459 128 460
3 458 122 459
3 460 127 458
3 449 461 459
3 459 122 449
3 461 128 459
3 449 37 461
3 462 448 458
3 458 127 462
3 448 122 458
3 462 38 448
3 464 463 460
3 460 128 464
3 463 127 460
3 464 10 463
3 467 465 466
3 466 130 467
3 465 124 466
3 467 129 465
3 445 468 466
3 466 124 445
3 468 130 466
3 445 39 468
3 469 450 465
3 465 129 469
3 450 124 465
3 469 37 450
3 471 470 467
3 467 130 471
3 470 129 467
3 471 3 470
3 474 472 473
3 473 133 474
3 472 132 473
3 474 131 472
3 476 475 473
3 473 132 476
3 475 133 473
3 476 38 475
3 478 477 472
3 472 131 478
3 477 132 472
3 478 41 477
3 480 479 474
3 474 133 480
3 479 131 474
3 480 40 479
3 483 481 482
3 482 134 483
3 481 132 482
3 483 126 481
3 477 484 482
3 482 132 477
3 484 134 482
3 477 41 484
3 454 476 481
3 481 126 454
3 476 132 481
3 454 38 476
3 485 457 483
3 483 134 485
3 457 126 483
3 485 9 457
3 488 486 487
3 487 136 488
3 486 131 487
3 488 135 486
3 479 489 487
3 487 131 479
3 489 136 487
3 479 40 489
3 490 478 486
3 486 135 490
3 478 131 486
3 490 41 478
3 492 491 488
3 488 136 492
3 491 135 488
3 492 2 491
3 495 493 494
3 494 127 495
3 493 133 494
3 495 137 493
3 475 462 494
3 494 133 475
3 462 127 494
3 475 38 462
3 496 480 493
3 493 137 496
3 480 133 493
3 496 40 480
3 463 497 495
3 495 127 463
3 497 137 495
3 463 10 497
3 500 498 499
3 499 140 500
3 498 139 499
3 500 138 498
3 502 501 499
3 499 139 502
3 501 140 499
3 502 33 501
3 504 503 498
3 498 138 504
3 503 139 498
3 504 13 503
3 506 505 500
3 500 140 506
3 505 138 500
3 506 23 505
3 509 507 508
3 508 47 509
3 507 139 508
3 509 110 507
3 503 182 508
3 508 139 503
3 182 47 508
3 503 13 182
3 398 502 507
3 507 110 398
3 502 139 507
3 398 33 502
3 183 401 509
3 509 47 183
3 401 110 509
3 183 8 401
3 512 510 511
3 511 79 512
3 510 138 511
3 512 46 510
3 505 294 511
3 511 138 505
3 294 79 511
3 505 23 294
3 174 504 510
3 510 46 174
3 504 138 510
3 174 13 504
3 295 177 512
3 512 79 295
3 177 46 512
3 295 4 177
3 515 513 514
3 514 111 515
3 513 140 514
3 515 78 513
3 501 406 514
3 514 140 501
3 406 111 514
3 501 33 406
3 286 506 513
3 513 78 286
3 506 140 513
3 286 23 506
3 407 289 515
3 515 111 407
3 289 78 515
3 407 0 289
3 518 516 517
3 517 143 518
3 516 142 517
3 518 141 516
3 520 519 517
3 517 142 520
3 519 143 517
3 520 19 519
3 522 521 516
3 516 141 522
3 521 142 516
3 522 32 521
3 524 523 518
3 518 143 524
3 523 141 518
3 524 26 523
3 527 525 526
3 526 113 527
3 525 142 526
3 527 66 525
3 521 413 526
3 526 142 521
3 413 113 526
3 521 32 413
3 244 520 525
3 525 66 244
3 520 142 525
3 244 19 520
3 414 247 527
3 527 113 414
3 247 66 527
3 414 11 247
3 530 528 529
3 529 86 530
3 528 141 529
3 530 112 528
3 523 316 529
3 529 141 523
3 316 86 529
3 523 26 316
3 405 522 528
3 528 112 405
3 522 141 528
3 405 32 522
3 317 408 530
3 530 86 317
3 408 112 530
3 317 0 408
3 533 531 532
3 532 61 533
3 531 143 532
3 533 89 531
3 519 231 532
3 532 143 519
3 231 61 532
3 519 19 231
3 326 524 531
3 531 89 326
3 524 143 531
3 326 26 524
3 232 329 533
3 533 61 232
3 329 89 533
3 232 5 329
3 536 534 535
3 535 146 536
3 534 145 535
3 536 144 534
3 538 537 535
3 535 145 538
3 537 146 535
3 538 22 537
3 540 539 534
3 534 144 540
3 539 145 534
3 540 16 539
3 542 541 536
3 536 146 542
3 541 144 536
3 542 39 541
3 545 543 544
3 544 54 545
3 543 145 544
3 545 80 543
3 539 204 544
3 544 145 539
3 204 54 544
3 539 16 204
3 293 538 543
3 543 80 293
3 538 145 543
3 293 22 538
3 205 296 545
3 545 54 205
3 296 80 545
3 205 4 296
3 548 546 547
3 547 125 548
3 546 144 547
3 548 57 546
3 541 455 547
3 547 144 541
3 455 125 547
3 541 39 455
3 214 540 546
3 546 57 214
3 540 144 546
3 214 16 540
3 456 217 548
3 548 125 456
3 217 57 548
3 456 9 217
3 551 549 550
3 550 81 551
3 549 146 550
3 551 130 549
3 537 301 550
3 550 146 537
3 301 81 550
3 537 22 301
3 468 542 549
3 549 130 468
3 542 146 549
3 468 39 542
3 302 471 551
3 551 81 302
3 471 130 551
3 302 3 471
3 554 552 553
3 553 149 554
3 552 148 553
3 554 147 552
3 556 555 553
3 553 148 556
3 555 149 553
3 556 21 555
3 558 557 552
3 552 147 558
3 557 148 552
3 558 25 557
3 560 559 554
3 554 149 560
3 559 147 554
3 560 37 559
3 563 561 562
3 562 88 563
3 561 148 562
3 563 70 561
3 557 327 562
3 562 148 557
3 327 88 562
3 557 25 327
3 260 556 561
3 561 70 260
3 556 148 561
3 260 21 556
3 328 261 563
3 563 88 328
3 261 70 563
3 328 5 261
3 566 564 565
3 565 129 566
3 564 147 565
3 566 87 564
3 559 469 565
3 565 147 559
3 469 129 565
3 559 37 469
3 321 558 564
3 564 87 321
3 558 147 564
3 321 25 558
3 470 322 566
3 566 129 470
3 322 87 566
3 470 3 322
3 569 567 568
3 568 71 569
3 567 149 568
3 569 128 567
3 555 266 568
3 568 149 555
3 266 71 568
3 555 21 266
3 461 560 567
3 567 128 461
3 560 149 567
3 461 37 560
3 267 464 569
3 569 71 267
3 464 128 569
3 267 10 464
3 572 570 571
3 571 152 572
3 570 151 571
3 572 150 570
3 574 573 571
3 571 151 574
3 573 152 571
3 574 27 573
3 576 575 570
3 570 150 576
3 575 151 570
3 576 12 575
3 578 577 572
3 572 152 578
3 577 150 572
3 578 36 577
3 581 579 580
3 580 49 581
3 579 151 580
3 581 96 579
3 575 189 580
3 580 151 575
3 189 49 580
3 575 12 189
3 349 574 579
3 579 96 349
3 574 151 579
3 349 27 574
3 190 352 581
3 581 49 190
3 352 96 581
3 190 7 352
3 584 582 583
3 583 118 584
3 582 150 583
3 584 48 582
3 577 428 583
3 583 150 577
3 428 118 583
3 577 36 428
3 181 576 582
3 582 48 181
3 576 150 582
3 181 12 576
3 429 184 584
3 584 118 429
3 184 48 584
3 429 8 184
3 587 585 586
3 586 97 587
3 585 152 586
3 587 121 585
3 573 357 586
3 586 152 573
3 357 97 586
3 573 27 357
3 438 578 585
3 585 121 438
3 578 152 585
3 438 36 578
3 358 441 587
3 587 97 358
3 441 121 587
3 358 1 441
3 590 588 589
3 589 155 590
3 588 154 589
3 590 153 588
3 592 591 589
3 589 154 592
3 591 155 589
3 592 17 591
3 594 593 588
3 588 153 594
3 593 154 588
3 594 30 593
3 596 595 590
3 590 155 596
3 595 153 590
3 596 35 595
3 599 597 598
3 598 104 599
3 597 154 598
3 599 64 597
3 593 383 598
3 598 154 593
3 383 104 598
3 593 30 383
3 237 592 597
3 597 64 237
3 592 154 597
3 237 17 592
3 384 240 599
3 599 104 384
3 240 64 599
3 384 6 240
3 602 600 601
3 601 120 602
3 600 153 601
3 602 103 600
3 595 439 601
3 601 153 595
3 439 120 601
3 595 35 439
3 377 594 600
3 600 103 377
3 594 153 600
3 377 30 594
3 440 378 602
3 602 120 440
3 378 103 602
3 440 1 378
3 605 603 604
3 604 65 605
3 603 155 604
3 605 119 603
3 591 245 604
3 604 155 591
3 245 65 604
3 591 17 245
3 433 596 603
3 603 119 433
3 596 155 603
3 433 35 596
3 246 434 605
3 605 65 246
3 434 119 605
3 246 11 434
3 608 606 607
3 607 158 608
3 606 157 607
3 608 156 606
3 610 609 607
3 607 157 610
3 609 158 607
3 610 15 609
3 612 611 606
3 606 156 612
3 611 157 606
3 612 28 611
3 614 613 608
3 608 158 614
3 613 156 608
3 614 41 613
3 617 615 616
3 616 95 617
3 615 157 616
3 617 55 615
3 611 350 616
3 616 157 611
3 350 95 616
3 611 28 350
3 209 610 615
3 615 55 209
3 610 157 615
3 209 15 610
3 351 210 617
3 617 95 351
3 210 55 617
3 351 7 210
3 620 618 619
3 619 135 620
3 618 156 619
3 620 94 618
3 613 490 619
3 619 156 613
3 490 135 619
3 613 41 490
3 342 612 618
3 618 94 342
3 612 156 618
3 342 28 612
3 491 345 620
3 620 135 491
3 345 94 620
3 491 2 345
3 623 621 622
3 622 56 623
3 621 158 622
3 623 134 621
3 609 215 622
3 622 158 609
3 215 56 622
3 609 15 215
3 484 614 621
3 621 134 484
3 614 158 621
3 484 41 614
3 216 485 623
3 623 56 216
3 485 134 623
3 216 9 485
3 626 624 625
3 625 161 626
3 624 160 625
3 626 159 624
3 628 627 625
3 625 160 628
3 627 161 625
3 628 31 627
3 630 629 624
3 624 159 630
3 629 160 624
3 630 20 629
3 632 631 626
3 626 161 632
3 631 159 626
3 632 40 631
3 635 633 634
3 634 73 635
3 633 160 634
3 635 105 633
3 629 272 634
3 634 160 629
3 272 73 634
3 629 20 272
3 382 628 633
3 633 105 382
3 628 160 633
3 382 31 628
3 273 385 635
3 635 73 273
3 385 105 635
3 273 6 385
3 638 636 637
3 637 137 638
3 636 159 637
3 638 72 636
3 631 496 637
3 637 159 631
3 496 137 637
3 631 40 496
3 265 630 636
3 636 72 265
3 630 159 636
3 265 20 630
3 497 268 638
3 638 137 497
3 268 72 638
3 497 10 268
3 641 639 640
3 640 102 641
3 639 161 640
3 641 136 639
3 627 372 640
3 640 161 627
3 372 102 640
3 627 31 372
3 489 632 639
3 639 136 489
3 632 161 639
3 489 40 632
3 373 492 641
3 641 102 373
3 492 136 641
3 373 2 492
