# Supplementary material for: Subcortical shape biomarkers reveal limbic and basal ganglia damage in anti-LGI1 encephalitis
Source: Front Immunol. 2025 Jul 4;16:1623577. doi: 10.3389/fimmu.2025.1623577 (PMC12270846; doi:10.3389/fimmu.2025.1623577)
Supplement: Supplementary file 1 [file DataSheet1.zip › raw data/wmN05-R_Accu_first.vtk]

# vtk DataFile Version 3.0
this file was written using fslvtkio
ASCII
DATASET POLYDATA
POINTS 642 float
83.7449 142.256 67.3299
75.7649 143.539 65.6664
77.4132 137.619 65.7775
85.1628 135.826 67.474
83.4599 140.28 70.2077
82.4552 138.466 63.2728
77.9651 138.99 61.7808
79.5351 141.215 68.4326
80.6603 146.461 70.4075
81.2609 135.344 69.0986
80.3487 132.917 62.7852
79.9502 144.543 64.3283
79.6607 143.663 69.3352
82.6571 143.344 71.0503
81.5819 140.944 69.503
80.5758 138.511 68.5312
82.8686 137.549 69.887
78.7561 141.948 63.011
80.4382 138.439 61.7122
81.3256 141.464 63.6919
78.5738 135.573 60.3575
82.2165 135.493 61.9247
85.1328 137.884 69.9242
84.3945 141.448 69.48
84.4427 139.042 67.3141
83.9762 136.866 64.8556
83.2459 140.473 65.2555
77.566 142.752 67.4488
78.4068 139.735 67.313
76.7503 140.641 65.5321
76.6579 141.63 63.5456
76.9915 137.748 63.0526
82.1416 143.993 65.9225
83.5676 145.365 69.0909
80.0209 147.307 66.6729
76.8708 145.383 64.1976
76.6348 145.889 67.996
83.9635 133.3 65.2123
80.68 133.001 66.9515
84.3822 133.9 70.0617
78.4181 134.718 64.2543
79.1534 136.094 67.2961
81.1867 143.73 70.2468
81.9073 142.165 70.2932
80.7232 142.388 69.6146
82.6168 140.64 69.9389
83.1656 141.703 70.529
81.8864 145.068 71.1227
79.9951 145.107 69.9429
79.5579 142.378 68.8593
80.5238 141.137 68.8971
81.1382 139.686 69.0176
82.142 139.307 69.7102
81.6954 138.067 69.2033
83.2085 139.007 70.1487
80.1035 140.049 68.3885
80.9573 136.822 68.787
82.1466 136.253 69.583
79.6209 140.086 62.4859
80.8475 139.991 62.7851
80.0651 141.663 63.1508
81.9903 139.929 63.4232
81.6044 138.41 62.4506
79.0868 138.667 61.4524
78.4634 140.344 62.5032
79.3217 143.366 63.7027
80.6141 143.025 64.1056
80.5791 135.275 60.5234
81.3301 137.044 61.298
79.7443 137.147 60.4014
82.4023 137.165 62.6326
81.4695 133.741 61.8594
79.3591 133.644 61.0602
78.0271 137.527 60.6638
84.6596 139.622 69.5579
84.4546 140.182 68.4373
84.9501 138.458 68.596
84.1145 140.765 67.2826
84.2679 142.058 68.3525
84.0941 140.857 70.1471
84.2569 139.133 70.3176
85.3532 136.666 68.7641
84.8003 137.349 67.3563
84.3545 137.93 66.0909
83.9106 139.67 66.1924
83.7051 138.639 65.0021
83.4931 141.454 66.3365
84.6928 136.241 66.109
83.1666 137.681 63.9248
82.9323 139.464 64.1354
78.0261 141.242 67.2137
77.4335 140.259 66.5017
77.115 141.821 66.4935
76.9736 139.065 65.6153
77.6842 138.655 66.7784
79.0659 140.609 67.8183
78.6373 141.938 67.9843
76.5595 143.274 66.5983
76.3322 142.223 65.5382
76.4456 141.07 64.5128
76.6968 139.249 64.3844
76.7147 139.722 63.263
77.1648 137.599 64.5233
76.0712 142.825 64.5904
77.3393 140.259 62.7085
77.2057 138.34 61.9386
82.7999 144.994 67.3623
82.1151 146.735 68.1777
81.6014 146.001 66.2126
80.2438 147.433 68.9981
82.5769 146.51 70.302
83.7826 143.728 68.0354
83.2302 143.25 66.671
81.0453 144.504 65.0017
79.9522 146.169 65.0136
77.9982 146.946 65.175
77.7377 147.496 67.5517
75.5287 146.713 65.8242
78.5203 146.482 69.3746
78.6538 145.246 64.0897
75.571 144.606 64.8297
75.8691 144.788 66.5103
82.495 132.624 66.2736
82.5343 132.966 68.6099
84.3993 133.156 67.727
82.4638 134.453 69.7691
80.9921 134.037 68.467
80.4077 132.653 64.7739
82.1592 132.861 63.8575
84.9651 134.496 66.5121
85.4505 134.668 68.635
78.6582 135.157 66.0345
79.5878 134.351 67.2117
79.0949 133.613 65.6053
80.1831 135.59 68.2421
78.0879 136.865 66.5378
77.8186 136.189 65.0993
78.9329 133.486 63.3032
84.0115 142.527 70.5843
83.6501 144.624 70.8957
84.2263 143.396 69.4556
82.7463 142.233 65.5374
81.7837 142.769 64.7454
82.3592 141.121 64.4478
83.6279 135.782 70.1509
84.0948 137.516 70.2698
85.1333 135.872 70.1515
84.2435 135.048 64.7263
83.376 136.063 63.3795
83.1576 134.211 63.2748
78.3146 144.854 68.7749
78.4095 143.359 68.3898
77.0226 144.154 67.7413
76.6495 143.523 63.9007
77.5773 142.027 63.1515
77.9102 143.728 63.6018
78.7413 137.945 67.4134
79.4809 139.079 67.916
79.8476 137.307 68.0348
78.2553 134.742 62.1192
77.3911 136.479 61.6138
77.6848 136.094 63.4271
81.5923 142.956 70.2809
81.2984 142.23 69.9678
80.8895 143.031 69.9455
81.1691 141.671 69.5702
81.7174 141.547 69.8557
82.2154 142.759 70.728
81.9123 143.63 70.6791
80.3893 143.721 69.8311
80.2003 143.082 69.5319
82.2752 141.399 70.1066
82.5481 141.977 70.4858
82.7926 141.203 70.301
82.9141 142.487 70.8941
82.1076 140.801 69.7283
83.0541 140.441 70.1275
83.296 140.973 70.32
81.4874 144.386 70.6807
80.6522 144.398 70.1416
80.9329 145.112 70.5309
79.7985 144.342 69.6461
82.3172 144.247 71.1462
81.2962 145.875 70.7883
80.3035 145.812 70.1884
80.1163 142.422 69.2588
80.6253 141.756 69.22
80.075 141.795 68.9026
81.0064 141.07 69.2753
79.5753 143.055 69.1089
79.5423 141.722 68.622
79.9916 141.195 68.665
81.633 139.53 69.3687
81.956 138.7 69.4218
81.4416 138.909 69.061
82.2518 137.781 69.5787
82.4356 138.46 69.8206
81.8902 140.138 69.5817
81.3709 140.331 69.2926
80.9041 139.112 68.7318
81.1611 138.289 68.8703
82.6817 139.128 69.9049
82.3788 139.967 69.8059
82.89 139.822 70.0125
83.0685 138.332 69.9978
83.3278 139.701 70.2022
80.8729 140.47 68.9628
80.6464 139.85 68.6828
80.3658 140.599 68.6284
80.3646 139.308 68.4246
79.8434 140.696 68.3875
81.349 137.401 68.9907
81.9577 137.11 69.3352
81.5096 136.552 69.2138
82.5459 136.83 69.7246
80.779 137.661 68.6466
81.0653 136.018 69.0163
81.6735 135.728 69.3898
80.244 140.013 62.5782
80.4308 140.803 62.9999
79.8092 140.918 62.7913
80.7118 141.558 63.3462
81.0286 140.72 63.2941
80.6535 139.211 62.2893
80.0189 139.222 62.1266
79.2261 141.057 62.7012
79.4312 141.799 63.0345
81.4139 139.966 63.1073
81.2418 139.203 62.5453
81.7713 139.229 62.9017
81.0322 138.409 62.0546
81.5742 140.624 63.6754
82.2511 139.177 63.2692
82.0638 138.439 62.8993
79.3803 139.294 62.0544
79.0378 140.235 62.4957
78.7837 139.46 62.0876
78.6379 141.2 62.6774
79.7566 138.538 61.5324
78.4516 138.822 61.5695
78.1995 139.616 62.1728
79.6962 142.505 63.3874
80.361 142.372 63.5208
79.9631 143.153 63.8507
80.9902 142.252 63.8463
79.0586 142.687 63.2825
79.6258 143.98 64.0808
80.2147 143.763 64.3306
80.9719 136.197 60.8838
80.6043 137.093 60.7175
80.1537 136.215 60.2692
80.1642 137.817 61.0348
80.8572 137.748 61.4311
81.6941 136.253 61.566
81.3874 135.341 61.2394
79.5465 135.323 60.2274
79.1205 136.353 60.1648
81.4693 137.729 61.9548
81.8908 137.054 61.9841
81.9548 137.757 62.5405
82.318 136.367 62.2485
82.4145 137.829 63.0259
81.0289 134.385 60.9969
79.9972 134.329 60.5733
80.4407 133.579 61.2464
78.9586 134.517 60.5931
81.9552 134.557 61.7411
80.8916 133.187 62.2387
79.8607 133.184 61.9074
78.8421 137.284 60.3722
79.3834 137.953 60.8999
78.5845 138.128 60.9282
78.2346 136.574 60.3337
77.9821 138.318 61.2292
84.5167 139.91 69.0241
84.6525 139.329 68.5042
84.8764 139.07 69.1368
84.6772 138.752 67.9511
84.4623 139.591 67.8866
84.4973 140.802 68.955
84.5037 140.49 69.4882
84.9485 138.809 69.7568
85.1779 138.174 69.2566
84.3236 140.469 67.8538
84.4137 141.13 68.3866
84.2293 141.386 67.8263
84.4421 141.794 68.9162
84.2006 139.869 67.322
83.994 141.594 67.2716
84.0208 142.178 67.7948
84.3827 140.279 69.9039
84.5252 139.355 70.0094
84.1361 140.002 70.2123
84.7198 138.562 70.2836
84.2651 141.118 69.8782
83.777 140.563 70.2604
83.7923 139.773 70.2704
85.1447 137.589 68.6778
84.9204 137.888 67.9854
85.1005 137.033 68.0457
84.6591 138.18 67.3279
85.2459 137.217 69.3899
85.2818 136.176 68.0978
85.0445 136.543 67.4042
84.175 138.809 66.1208
83.8364 139.172 65.6047
84.0447 138.305 65.5184
83.536 139.571 65.0925
83.5931 140.036 65.7182
84.1636 139.307 66.762
84.4455 138.46 66.6828
84.204 137.401 65.4702
83.8562 137.773 64.925
83.6822 140.533 66.2703
83.9541 140.174 66.7907
83.8531 141.07 66.768
83.3445 140.956 65.8289
83.6401 141.884 66.8279
84.6323 137.633 66.6719
84.4655 137.061 66.0871
84.7593 136.778 66.7177
84.3648 136.536 65.4238
84.9698 135.991 66.7924
83.4798 138.123 64.4504
83.3319 139.039 64.5497
83.1077 138.529 64.0121
83.1271 139.959 64.6769
83.5552 137.269 64.3367
82.7641 138.087 63.5806
82.6925 138.937 63.6642
77.7656 140.799 66.8075
77.3404 141.05 66.4193
77.5628 141.533 66.8826
76.914 141.25 66.0213
77.0959 140.518 66.0157
77.9202 140.016 66.9351
78.2709 140.555 67.1651
77.8202 141.979 67.308
77.3357 142.298 66.9498
77.1593 139.716 66.097
77.5192 139.454 66.6763
77.2267 138.894 66.2353
78.0119 139.19 67.1259
76.8639 139.886 65.5437
77.178 138.31 65.71
77.4633 138.096 66.2804
78.5603 140.949 67.5017
78.3119 141.622 67.5818
78.8265 141.255 67.8754
78.126 142.356 67.7314
78.7574 140.232 67.5314
79.3394 140.93 68.1284
79.1373 141.546 68.226
76.9049 142.572 66.5315
76.6934 142.044 66.0402
76.4632 142.744 66.0879
76.5197 141.427 65.5515
77.0713 143.068 67.0376
76.1283 143.441 66.1029
76.0528 142.896 65.5999
76.4959 140.14 64.4428
76.6412 139.456 63.7972
76.5423 140.396 63.8932
76.7517 138.68 63.1123
76.752 138.503 63.7426
76.6745 139.967 64.9571
76.5543 140.805 65.0065
76.4746 141.337 63.9969
76.6762 140.664 63.4171
76.876 138.438 64.4054
76.8248 139.178 65.0093
77.0333 138.391 65.0856
77.0518 137.643 63.7933
77.2694 137.601 65.2234
76.2985 141.655 65.0491
76.2238 141.935 64.5249
76.1261 142.451 65.0687
76.3498 142.278 64.0635
75.8092 143.239 65.1337
76.9304 140.035 62.88
76.9429 139.011 62.6336
77.3092 139.352 62.3469
77.0064 137.999 62.4192
76.976 140.955 63.0936
77.695 139.579 62.2733
77.5858 138.686 61.7495
82.5497 145.858 67.7727
81.8118 146.414 67.1325
82.279 145.526 66.8034
80.9539 146.811 66.4327
81.1422 147.147 67.4359
82.8916 146.098 68.7224
83.1564 145.275 68.2344
82.5059 144.568 66.5838
81.9149 145 66.0919
81.3707 147.327 68.5901
82.4081 146.79 69.2978
81.5677 147.194 69.7137
83.2115 146.03 69.7273
80.1077 147.45 67.8141
80.4724 147.124 69.9207
81.6645 146.689 70.5558
83.2916 144.376 67.7593
82.999 144.081 67.0039
83.4602 143.543 67.3459
82.7533 143.673 66.3041
83.7069 144.542 68.516
83.805 142.945 67.6242
83.5534 142.743 67.0114
81.2909 145.298 65.5738
80.8236 146.252 65.5725
80.6179 145.405 65.0306
79.9863 146.893 65.7053
81.5452 144.227 65.5081
80.4575 144.545 64.6361
79.9309 145.286 64.6056
77.7576 147.447 66.2419
76.4623 147.368 66.7036
76.7723 147.057 65.426
75.7948 146.474 67.124
76.6898 146.989 68.0122
78.9055 147.471 67.0648
78.9544 147.25 65.8982
77.2814 146.31 64.5777
76.177 146.257 64.7876
77.9404 147.246 68.695
79.0372 147.495 68.2492
79.2391 147.283 69.3432
77.4532 146.277 68.703
79.6217 146.54 69.9656
79.0671 146.663 65.0577
78.2854 146.171 64.4963
79.2434 145.825 64.4557
77.7874 145.389 64.1347
79.3924 144.913 64.186
75.4288 145.686 65.2443
75.4109 145.708 66.3557
75.5113 144.836 65.7224
76.1525 145.368 67.1763
76.0323 145.136 64.4266
75.5528 144.017 65.3387
75.7567 144.123 66.0192
82.5579 132.717 67.4892
83.5452 132.922 68.3019
83.487 132.832 67.0101
84.5011 133.323 69.0023
83.4736 133.31 69.3747
81.6085 132.94 67.7514
81.5574 132.647 66.6818
83.3327 132.807 65.7588
84.2395 133.1 66.4286
82.4817 133.609 69.4045
81.5977 133.363 68.647
81.6552 134.128 69.2139
80.8528 133.46 67.8146
83.3292 134.099 70.0136
81.7199 134.916 69.4481
81.1055 134.734 68.885
81.4513 132.604 65.5186
82.3491 132.736 65.0394
81.353 132.672 64.3336
83.0928 133.025 64.5292
80.5294 132.71 65.9281
80.3632 132.696 63.6592
81.196 132.84 63.2685
84.9094 133.669 67.0327
85.1549 133.762 68.2698
85.2604 134.48 67.5564
85.2478 134.073 69.4802
84.5724 133.81 65.9083
85.1122 135.188 67.0674
85.3495 135.268 67.9657
79.0713 134.762 66.625
79.2584 133.864 66.5539
78.8149 134.38 65.851
79.7496 133.108 66.3204
80.023 133.561 67.1447
79.3138 135.211 67.2593
78.8738 135.575 66.7264
78.5027 134.873 65.214
78.7231 134.174 64.8793
80.2985 134.113 67.7921
79.8625 134.915 67.8348
80.494 134.757 68.3231
79.641 135.814 67.7676
80.7076 135.446 68.7302
78.381 136.005 66.319
78.2299 135.676 65.5525
77.8915 136.452 65.8944
78.1963 135.475 64.69
78.5806 136.432 66.9468
77.6751 137.253 66.1427
77.5052 136.958 65.5085
78.9071 133.524 64.4916
79.5604 132.908 65.2671
79.3988 132.843 64.0278
78.6717 134.101 63.7727
79.4727 132.954 62.8831
83.9277 143.494 70.8261
84.1033 144.04 70.1459
84.3006 142.962 70.1072
83.9507 144.383 69.3206
83.7636 145.126 70.0417
83.1719 143.944 71.1908
83.3873 142.936 70.9906
84.304 142.02 70.0248
84.4845 142.434 69.4904
83.3425 145.699 70.738
82.8991 144.923 71.3398
82.3474 145.949 71.1057
83.6073 142.134 70.655
84.0619 141.677 70.3103
83.6944 141.338 70.393
84.2863 142.716 68.8739
84.0257 143.654 68.7436
84.0515 142.887 68.2329
82.3238 142.538 65.1366
82.0597 141.927 64.6329
82.5774 141.683 64.9916
81.8904 141.344 64.0604
81.5396 142.095 64.254
81.9873 143.473 65.3028
82.5054 143.161 65.6984
83.018 141.358 65.398
82.8195 140.809 64.8636
81.211 142.913 64.4228
81.4013 143.657 64.9454
80.829 143.733 64.5965
82.9819 142.777 66.0662
83.1509 141.854 65.9429
83.3303 142.326 66.4767
82.6291 140.307 64.3406
82.0934 140.504 64.0275
82.483 139.772 63.7564
83.9209 136.653 70.2227
84.6159 136.719 70.3551
84.4086 135.753 70.3901
85.1129 136.912 70.0139
84.6769 137.629 70.3012
83.4721 137.515 70.0969
83.1843 136.675 70.0699
84.0155 134.846 70.3199
84.9745 134.83 70.2225
84.1843 138.377 70.4676
83.5926 138.288 70.2602
83.732 139.031 70.3655
82.8434 135.967 69.9008
83.1099 135.02 70.0666
82.3097 135.365 69.7604
85.4319 135.223 69.5498
85.3246 136.26 69.4464
85.4326 135.713 68.7498
83.8139 135.526 63.9942
83.3772 135.14 63.2045
83.7611 134.585 64.0192
82.7343 134.802 62.4551
82.8358 135.758 62.6619
83.707 136.463 64.1365
84.1535 136.013 64.7166
84.2089 134.131 64.8899
83.5864 133.711 64.166
82.8481 136.605 62.9716
83.2898 136.917 63.6594
82.8356 137.377 63.3165
84.5735 135.622 65.4045
84.5808 134.701 65.5929
84.8352 135.343 66.2526
82.7834 133.407 63.4983
82.3575 133.948 62.5809
81.8491 133.271 62.8549
78.3708 144.058 68.5584
77.743 143.752 68.0582
77.5403 144.514 68.302
77.3163 143.429 67.5841
77.9485 143.098 67.8807
79.0198 143.542 68.8572
79.0424 144.245 69.0681
77.4662 145.38 68.4604
76.8242 144.995 67.8498
78.5036 142.638 68.1978
79.0293 142.899 68.6303
79.0559 142.158 68.4528
79.1321 144.993 69.3332
78.3127 145.661 69.0491
79.2698 145.77 69.6785
76.3801 144.547 67.2072
76.6998 143.732 67.1592
76.1633 144.002 66.5891
77.0949 142.818 63.4225
77.7058 142.913 63.2987
77.2225 143.692 63.6861
78.3632 142.875 63.2339
78.1692 142.044 63.0264
77.0828 141.896 63.3135
76.6267 142.597 63.6832
76.6644 144.455 63.9927
77.44 144.538 63.9176
78.04 141.242 62.7608
77.452 141.162 62.8999
77.8786 140.36 62.58
76.2819 143.202 64.1969
76.0808 144.15 64.2615
75.7694 143.707 64.6592
78.2322 144.487 63.8789
78.6374 143.567 63.5901
79.0163 144.269 63.902
79.1843 138.556 67.6403
79.7056 138.245 67.9487
79.3163 137.606 67.7215
80.2059 137.92 68.3317
80.0509 138.782 68.2179
78.9481 139.412 67.6227
78.6078 138.86 67.3561
78.9025 137.007 67.4183
79.4544 136.678 67.7576
79.8227 139.575 68.1281
79.2712 139.906 67.8275
79.574 140.307 68.1048
78.1954 138.323 67.1288
78.3562 137.372 67.0608
77.876 137.76 66.7044
79.9858 136.422 68.1397
80.3623 137.062 68.4373
80.5317 136.216 68.5814
77.8666 135.608 61.764
77.4968 136.266 62.51
77.9523 135.451 62.7882
77.2697 136.882 63.1893
77.2296 137.061 62.3621
77.8154 135.952 60.8325
78.2421 134.972 61.0469
78.3477 134.684 63.1844
78.0915 135.41 63.7859
77.2802 137.397 61.6795
77.5818 136.936 60.9262
77.5577 137.86 61.264
78.602 134.099 61.5145
78.5703 134.025 62.6565
78.9944 133.451 62.1183
77.8139 136.109 64.2759
77.3449 136.821 63.9933
77.4388 136.847 64.775
POLYGONS 1280  5120
3 164 162 163
3 163 44 164
3 162 43 163
3 164 42 162
3 166 165 163
3 163 43 166
3 165 44 163
3 166 14 165
3 168 167 162
3 162 42 168
3 167 43 162
3 168 13 167
3 170 169 164
3 164 44 170
3 169 42 164
3 170 12 169
3 173 171 172
3 172 46 173
3 171 43 172
3 173 45 171
3 167 174 172
3 172 43 167
3 174 46 172
3 167 13 174
3 175 166 171
3 171 45 175
3 166 43 171
3 175 14 166
3 177 176 173
3 173 46 177
3 176 45 173
3 177 4 176
3 180 178 179
3 179 48 180
3 178 42 179
3 180 47 178
3 169 181 179
3 179 42 169
3 181 48 179
3 169 12 181
3 182 168 178
3 178 47 182
3 168 42 178
3 182 13 168
3 184 183 180
3 180 48 184
3 183 47 180
3 184 8 183
3 187 185 186
3 186 50 187
3 185 44 186
3 187 49 185
3 165 188 186
3 186 44 165
3 188 50 186
3 165 14 188
3 189 170 185
3 185 49 189
3 170 44 185
3 189 12 170
3 191 190 187
3 187 50 191
3 190 49 187
3 191 7 190
3 194 192 193
3 193 53 194
3 192 52 193
3 194 51 192
3 196 195 193
3 193 52 196
3 195 53 193
3 196 16 195
3 198 197 192
3 192 51 198
3 197 52 192
3 198 14 197
3 200 199 194
3 194 53 200
3 199 51 194
3 200 15 199
3 203 201 202
3 202 45 203
3 201 52 202
3 203 54 201
3 197 175 202
3 202 52 197
3 175 45 202
3 197 14 175
3 204 196 201
3 201 54 204
3 196 52 201
3 204 16 196
3 176 205 203
3 203 45 176
3 205 54 203
3 176 4 205
3 208 206 207
3 207 55 208
3 206 51 207
3 208 50 206
3 199 209 207
3 207 51 199
3 209 55 207
3 199 15 209
3 188 198 206
3 206 50 188
3 198 51 206
3 188 14 198
3 210 191 208
3 208 55 210
3 191 50 208
3 210 7 191
3 213 211 212
3 212 57 213
3 211 53 212
3 213 56 211
3 195 214 212
3 212 53 195
3 214 57 212
3 195 16 214
3 215 200 211
3 211 56 215
3 200 53 211
3 215 15 200
3 217 216 213
3 213 57 217
3 216 56 213
3 217 9 216
3 220 218 219
3 219 60 220
3 218 59 219
3 220 58 218
3 222 221 219
3 219 59 222
3 221 60 219
3 222 19 221
3 224 223 218
3 218 58 224
3 223 59 218
3 224 18 223
3 226 225 220
3 220 60 226
3 225 58 220
3 226 17 225
3 229 227 228
3 228 62 229
3 227 59 228
3 229 61 227
3 223 230 228
3 228 59 223
3 230 62 228
3 223 18 230
3 231 222 227
3 227 61 231
3 222 59 227
3 231 19 222
3 233 232 229
3 229 62 233
3 232 61 229
3 233 5 232
3 236 234 235
3 235 64 236
3 234 58 235
3 236 63 234
3 225 237 235
3 235 58 225
3 237 64 235
3 225 17 237
3 238 224 234
3 234 63 238
3 224 58 234
3 238 18 224
3 240 239 236
3 236 64 240
3 239 63 236
3 240 6 239
3 243 241 242
3 242 66 243
3 241 60 242
3 243 65 241
3 221 244 242
3 242 60 221
3 244 66 242
3 221 19 244
3 245 226 241
3 241 65 245
3 226 60 241
3 245 17 226
3 247 246 243
3 243 66 247
3 246 65 243
3 247 11 246
3 250 248 249
3 249 69 250
3 248 68 249
3 250 67 248
3 252 251 249
3 249 68 252
3 251 69 249
3 252 18 251
3 254 253 248
3 248 67 254
3 253 68 248
3 254 21 253
3 256 255 250
3 250 69 256
3 255 67 250
3 256 20 255
3 259 257 258
3 258 70 259
3 257 68 258
3 259 62 257
3 253 260 258
3 258 68 253
3 260 70 258
3 253 21 260
3 230 252 257
3 257 62 230
3 252 68 257
3 230 18 252
3 261 233 259
3 259 70 261
3 233 62 259
3 261 5 233
3 264 262 263
3 263 72 264
3 262 67 263
3 264 71 262
3 255 265 263
3 263 67 255
3 265 72 263
3 255 20 265
3 266 254 262
3 262 71 266
3 254 67 262
3 266 21 254
3 268 267 264
3 264 72 268
3 267 71 264
3 268 10 267
3 271 269 270
3 270 63 271
3 269 69 270
3 271 73 269
3 251 238 270
3 270 69 251
3 238 63 270
3 251 18 238
3 272 256 269
3 269 73 272
3 256 69 269
3 272 20 256
3 239 273 271
3 271 63 239
3 273 73 271
3 239 6 273
3 276 274 275
3 275 76 276
3 274 75 275
3 276 74 274
3 278 277 275
3 275 75 278
3 277 76 275
3 278 24 277
3 280 279 274
3 274 74 280
3 279 75 274
3 280 23 279
3 282 281 276
3 276 76 282
3 281 74 276
3 282 22 281
3 285 283 284
3 284 78 285
3 283 75 284
3 285 77 283
3 279 286 284
3 284 75 279
3 286 78 284
3 279 23 286
3 287 278 283
3 283 77 287
3 278 75 283
3 287 24 278
3 289 288 285
3 285 78 289
3 288 77 285
3 289 0 288
3 292 290 291
3 291 80 292
3 290 74 291
3 292 79 290
3 281 293 291
3 291 74 281
3 293 80 291
3 281 22 293
3 294 280 290
3 290 79 294
3 280 74 290
3 294 23 280
3 296 295 292
3 292 80 296
3 295 79 292
3 296 4 295
3 299 297 298
3 298 82 299
3 297 76 298
3 299 81 297
3 277 300 298
3 298 76 277
3 300 82 298
3 277 24 300
3 301 282 297
3 297 81 301
3 282 76 297
3 301 22 282
3 303 302 299
3 299 82 303
3 302 81 299
3 303 3 302
3 306 304 305
3 305 85 306
3 304 84 305
3 306 83 304
3 308 307 305
3 305 84 308
3 307 85 305
3 308 26 307
3 310 309 304
3 304 83 310
3 309 84 304
3 310 24 309
3 312 311 306
3 306 85 312
3 311 83 306
3 312 25 311
3 315 313 314
3 314 77 315
3 313 84 314
3 315 86 313
3 309 287 314
3 314 84 309
3 287 77 314
3 309 24 287
3 316 308 313
3 313 86 316
3 308 84 313
3 316 26 308
3 288 317 315
3 315 77 288
3 317 86 315
3 288 0 317
3 320 318 319
3 319 87 320
3 318 83 319
3 320 82 318
3 311 321 319
3 319 83 311
3 321 87 319
3 311 25 321
3 300 310 318
3 318 82 300
3 310 83 318
3 300 24 310
3 322 303 320
3 320 87 322
3 303 82 320
3 322 3 303
3 325 323 324
3 324 89 325
3 323 85 324
3 325 88 323
3 307 326 324
3 324 85 307
3 326 89 324
3 307 26 326
3 327 312 323
3 323 88 327
3 312 85 323
3 327 25 312
3 329 328 325
3 325 89 329
3 328 88 325
3 329 5 328
3 332 330 331
3 331 92 332
3 330 91 331
3 332 90 330
3 334 333 331
3 331 91 334
3 333 92 331
3 334 29 333
3 336 335 330
3 330 90 336
3 335 91 330
3 336 28 335
3 338 337 332
3 332 92 338
3 337 90 332
3 338 27 337
3 341 339 340
3 340 94 341
3 339 91 340
3 341 93 339
3 335 342 340
3 340 91 335
3 342 94 340
3 335 28 342
3 343 334 339
3 339 93 343
3 334 91 339
3 343 29 334
3 345 344 341
3 341 94 345
3 344 93 341
3 345 2 344
3 348 346 347
3 347 96 348
3 346 90 347
3 348 95 346
3 337 349 347
3 347 90 337
3 349 96 347
3 337 27 349
3 350 336 346
3 346 95 350
3 336 90 346
3 350 28 336
3 352 351 348
3 348 96 352
3 351 95 348
3 352 7 351
3 355 353 354
3 354 98 355
3 353 92 354
3 355 97 353
3 333 356 354
3 354 92 333
3 356 98 354
3 333 29 356
3 357 338 353
3 353 97 357
3 338 92 353
3 357 27 338
3 359 358 355
3 355 98 359
3 358 97 355
3 359 1 358
3 362 360 361
3 361 101 362
3 360 100 361
3 362 99 360
3 364 363 361
3 361 100 364
3 363 101 361
3 364 31 363
3 366 365 360
3 360 99 366
3 365 100 360
3 366 29 365
3 368 367 362
3 362 101 368
3 367 99 362
3 368 30 367
3 371 369 370
3 370 93 371
3 369 100 370
3 371 102 369
3 365 343 370
3 370 100 365
3 343 93 370
3 365 29 343
3 372 364 369
3 369 102 372
3 364 100 369
3 372 31 364
3 344 373 371
3 371 93 344
3 373 102 371
3 344 2 373
3 376 374 375
3 375 103 376
3 374 99 375
3 376 98 374
3 367 377 375
3 375 99 367
3 377 103 375
3 367 30 377
3 356 366 374
3 374 98 356
3 366 99 374
3 356 29 366
3 378 359 376
3 376 103 378
3 359 98 376
3 378 1 359
3 381 379 380
3 380 105 381
3 379 101 380
3 381 104 379
3 363 382 380
3 380 101 363
3 382 105 380
3 363 31 382
3 383 368 379
3 379 104 383
3 368 101 379
3 383 30 368
3 385 384 381
3 381 105 385
3 384 104 381
3 385 6 384
3 388 386 387
3 387 108 388
3 386 107 387
3 388 106 386
3 390 389 387
3 387 107 390
3 389 108 387
3 390 34 389
3 392 391 386
3 386 106 392
3 391 107 386
3 392 33 391
3 394 393 388
3 388 108 394
3 393 106 388
3 394 32 393
3 397 395 396
3 396 110 397
3 395 107 396
3 397 109 395
3 391 398 396
3 396 107 391
3 398 110 396
3 391 33 398
3 399 390 395
3 395 109 399
3 390 107 395
3 399 34 390
3 401 400 397
3 397 110 401
3 400 109 397
3 401 8 400
3 404 402 403
3 403 112 404
3 402 106 403
3 404 111 402
3 393 405 403
3 403 106 393
3 405 112 403
3 393 32 405
3 406 392 402
3 402 111 406
3 392 106 402
3 406 33 392
3 408 407 404
3 404 112 408
3 407 111 404
3 408 0 407
3 411 409 410
3 410 114 411
3 409 108 410
3 411 113 409
3 389 412 410
3 410 108 389
3 412 114 410
3 389 34 412
3 413 394 409
3 409 113 413
3 394 108 409
3 413 32 394
3 415 414 411
3 411 114 415
3 414 113 411
3 415 11 414
3 418 416 417
3 417 117 418
3 416 116 417
3 418 115 416
3 420 419 417
3 417 116 420
3 419 117 417
3 420 36 419
3 422 421 416
3 416 115 422
3 421 116 416
3 422 34 421
3 424 423 418
3 418 117 424
3 423 115 418
3 424 35 423
3 427 425 426
3 426 109 427
3 425 116 426
3 427 118 425
3 421 399 426
3 426 116 421
3 399 109 426
3 421 34 399
3 428 420 425
3 425 118 428
3 420 116 425
3 428 36 420
3 400 429 427
3 427 109 400
3 429 118 427
3 400 8 429
3 432 430 431
3 431 119 432
3 430 115 431
3 432 114 430
3 423 433 431
3 431 115 423
3 433 119 431
3 423 35 433
3 412 422 430
3 430 114 412
3 422 115 430
3 412 34 422
3 434 415 432
3 432 119 434
3 415 114 432
3 434 11 415
3 437 435 436
3 436 121 437
3 435 117 436
3 437 120 435
3 419 438 436
3 436 117 419
3 438 121 436
3 419 36 438
3 439 424 435
3 435 120 439
3 424 117 435
3 439 35 424
3 441 440 437
3 437 121 441
3 440 120 437
3 441 1 440
3 444 442 443
3 443 124 444
3 442 123 443
3 444 122 442
3 446 445 443
3 443 123 446
3 445 124 443
3 446 39 445
3 448 447 442
3 442 122 448
3 447 123 442
3 448 38 447
3 450 449 444
3 444 124 450
3 449 122 444
3 450 37 449
3 453 451 452
3 452 126 453
3 451 123 452
3 453 125 451
3 447 454 452
3 452 123 447
3 454 126 452
3 447 38 454
3 455 446 451
3 451 125 455
3 446 123 451
3 455 39 446
3 457 456 453
3 453 126 457
3 456 125 453
3 457 9 456
3 460 458 459
3 459 128 460
3 458 122 459
3 460 127 458
3 449 461 459
3 459 122 449
3 461 128 459
3 449 37 461
3 462 448 458
3 458 127 462
3 448 122 458
3 462 38 448
3 464 463 460
3 460 128 464
3 463 127 460
3 464 10 463
3 467 465 466
3 466 130 467
3 465 124 466
3 467 129 465
3 445 468 466
3 466 124 445
3 468 130 466
3 445 39 468
3 469 450 465
3 465 129 469
3 450 124 465
3 469 37 450
3 471 470 467
3 467 130 471
3 470 129 467
3 471 3 470
3 474 472 473
3 473 133 474
3 472 132 473
3 474 131 472
3 476 475 473
3 473 132 476
3 475 133 473
3 476 38 475
3 478 477 472
3 472 131 478
3 477 132 472
3 478 41 477
3 480 479 474
3 474 133 480
3 479 131 474
3 480 40 479
3 483 481 482
3 482 134 483
3 481 132 482
3 483 126 481
3 477 484 482
3 482 132 477
3 484 134 482
3 477 41 484
3 454 476 481
3 481 126 454
3 476 132 481
3 454 38 476
3 485 457 483
3 483 134 485
3 457 126 483
3 485 9 457
3 488 486 487
3 487 136 488
3 486 131 487
3 488 135 486
3 479 489 487
3 487 131 479
3 489 136 487
3 479 40 489
3 490 478 486
3 486 135 490
3 478 131 486
3 490 41 478
3 492 491 488
3 488 136 492
3 491 135 488
3 492 2 491
3 495 493 494
3 494 127 495
3 493 133 494
3 495 137 493
3 475 462 494
3 494 133 475
3 462 127 494
3 475 38 462
3 496 480 493
3 493 137 496
3 480 133 493
3 496 40 480
3 463 497 495
3 495 127 463
3 497 137 495
3 463 10 497
3 500 498 499
3 499 140 500
3 498 139 499
3 500 138 498
3 502 501 499
3 499 139 502
3 501 140 499
3 502 33 501
3 504 503 498
3 498 138 504
3 503 139 498
3 504 13 503
3 506 505 500
3 500 140 506
3 505 138 500
3 506 23 505
3 509 507 508
3 508 47 509
3 507 139 508
3 509 110 507
3 503 182 508
3 508 139 503
3 182 47 508
3 503 13 182
3 398 502 507
3 507 110 398
3 502 139 507
3 398 33 502
3 183 401 509
3 509 47 183
3 401 110 509
3 183 8 401
3 512 510 511
3 511 79 512
3 510 138 511
3 512 46 510
3 505 294 511
3 511 138 505
3 294 79 511
3 505 23 294
3 174 504 510
3 510 46 174
3 504 138 510
3 174 13 504
3 295 177 512
3 512 79 295
3 177 46 512
3 295 4 177
3 515 513 514
3 514 111 515
3 513 140 514
3 515 78 513
3 501 406 514
3 514 140 501
3 406 111 514
3 501 33 406
3 286 506 513
3 513 78 286
3 506 140 513
3 286 23 506
3 407 289 515
3 515 111 407
3 289 78 515
3 407 0 289
3 518 516 517
3 517 143 518
3 516 142 517
3 518 141 516
3 520 519 517
3 517 142 520
3 519 143 517
3 520 19 519
3 522 521 516
3 516 141 522
3 521 142 516
3 522 32 521
3 524 523 518
3 518 143 524
3 523 141 518
3 524 26 523
3 527 525 526
3 526 113 527
3 525 142 526
3 527 66 525
3 521 413 526
3 526 142 521
3 413 113 526
3 521 32 413
3 244 520 525
3 525 66 244
3 520 142 525
3 244 19 520
3 414 247 527
3 527 113 414
3 247 66 527
3 414 11 247
3 530 528 529
3 529 86 530
3 528 141 529
3 530 112 528
3 523 316 529
3 529 141 523
3 316 86 529
3 523 26 316
3 405 522 528
3 528 112 405
3 522 141 528
3 405 32 522
3 317 408 530
3 530 86 317
3 408 112 530
3 317 0 408
3 533 531 532
3 532 61 533
3 531 143 532
3 533 89 531
3 519 231 532
3 532 143 519
3 231 61 532
3 519 19 231
3 326 524 531
3 531 89 326
3 524 143 531
3 326 26 524
3 232 329 533
3 533 61 232
3 329 89 533
3 232 5 329
3 536 534 535
3 535 146 536
3 534 145 535
3 536 144 534
3 538 537 535
3 535 145 538
3 537 146 535
3 538 22 537
3 540 539 534
3 534 144 540
3 539 145 534
3 540 16 539
3 542 541 536
3 536 146 542
3 541 144 536
3 542 39 541
3 545 543 544
3 544 54 545
3 543 145 544
3 545 80 543
3 539 204 544
3 544 145 539
3 204 54 544
3 539 16 204
3 293 538 543
3 543 80 293
3 538 145 543
3 293 22 538
3 205 296 545
3 545 54 205
3 296 80 545
3 205 4 296
3 548 546 547
3 547 125 548
3 546 144 547
3 548 57 546
3 541 455 547
3 547 144 541
3 455 125 547
3 541 39 455
3 214 540 546
3 546 57 214
3 540 144 546
3 214 16 540
3 456 217 548
3 548 125 456
3 217 57 548
3 456 9 217
3 551 549 550
3 550 81 551
3 549 146 550
3 551 130 549
3 537 301 550
3 550 146 537
3 301 81 550
3 537 22 301
3 468 542 549
3 549 130 468
3 542 146 549
3 468 39 542
3 302 471 551
3 551 81 302
3 471 130 551
3 302 3 471
3 554 552 553
3 553 149 554
3 552 148 553
3 554 147 552
3 556 555 553
3 553 148 556
3 555 149 553
3 556 21 555
3 558 557 552
3 552 147 558
3 557 148 552
3 558 25 557
3 560 559 554
3 554 149 560
3 559 147 554
3 560 37 559
3 563 561 562
3 562 88 563
3 561 148 562
3 563 70 561
3 557 327 562
3 562 148 557
3 327 88 562
3 557 25 327
3 260 556 561
3 561 70 260
3 556 148 561
3 260 21 556
3 328 261 563
3 563 88 328
3 261 70 563
3 328 5 261
3 566 564 565
3 565 129 566
3 564 147 565
3 566 87 564
3 559 469 565
3 565 147 559
3 469 129 565
3 559 37 469
3 321 558 564
3 564 87 321
3 558 147 564
3 321 25 558
3 470 322 566
3 566 129 470
3 322 87 566
3 470 3 322
3 569 567 568
3 568 71 569
3 567 149 568
3 569 128 567
3 555 266 568
3 568 149 555
3 266 71 568
3 555 21 266
3 461 560 567
3 567 128 461
3 560 149 567
3 461 37 560
3 267 464 569
3 569 71 267
3 464 128 569
3 267 10 464
3 572 570 571
3 571 152 572
3 570 151 571
3 572 150 570
3 574 573 571
3 571 151 574
3 573 152 571
3 574 27 573
3 576 575 570
3 570 150 576
3 575 151 570
3 576 12 575
3 578 577 572
3 572 152 578
3 577 150 572
3 578 36 577
3 581 579 580
3 580 49 581
3 579 151 580
3 581 96 579
3 575 189 580
3 580 151 575
3 189 49 580
3 575 12 189
3 349 574 579
3 579 96 349
3 574 151 579
3 349 27 574
3 190 352 581
3 581 49 190
3 352 96 581
3 190 7 352
3 584 582 583
3 583 118 584
3 582 150 583
3 584 48 582
3 577 428 583
3 583 150 577
3 428 118 583
3 577 36 428
3 181 576 582
3 582 48 181
3 576 150 582
3 181 12 576
3 429 184 584
3 584 118 429
3 184 48 584
3 429 8 184
3 587 585 586
3 586 97 587
3 585 152 586
3 587 121 585
3 573 357 586
3 586 152 573
3 357 97 586
3 573 27 357
3 438 578 585
3 585 121 438
3 578 152 585
3 438 36 578
3 358 441 587
3 587 97 358
3 441 121 587
3 358 1 441
3 590 588 589
3 589 155 590
3 588 154 589
3 590 153 588
3 592 591 589
3 589 154 592
3 591 155 589
3 592 17 591
3 594 593 588
3 588 153 594
3 593 154 588
3 594 30 593
3 596 595 590
3 590 155 596
3 595 153 590
3 596 35 595
3 599 597 598
3 598 104 599
3 597 154 598
3 599 64 597
3 593 383 598
3 598 154 593
3 383 104 598
3 593 30 383
3 237 592 597
3 597 64 237
3 592 154 597
3 237 17 592
3 384 240 599
3 599 104 384
3 240 64 599
3 384 6 240
3 602 600 601
3 601 120 602
3 600 153 601
3 602 103 600
3 595 439 601
3 601 153 595
3 439 120 601
3 595 35 439
3 377 594 600
3 600 103 377
3 594 153 600
3 377 30 594
3 440 378 602
3 602 120 440
3 378 103 602
3 440 1 378
3 605 603 604
3 604 65 605
3 603 155 604
3 605 119 603
3 591 245 604
3 604 155 591
3 245 65 604
3 591 17 245
3 433 596 603
3 603 119 433
3 596 155 603
3 433 35 596
3 246 434 605
3 605 65 246
3 434 119 605
3 246 11 434
3 608 606 607
3 607 158 608
3 606 157 607
3 608 156 606
3 610 609 607
3 607 157 610
3 609 158 607
3 610 15 609
3 612 611 606
3 606 156 612
3 611 157 606
3 612 28 611
3 614 613 608
3 608 158 614
3 613 156 608
3 614 41 613
3 617 615 616
3 616 95 617
3 615 157 616
3 617 55 615
3 611 350 616
3 616 157 611
3 350 95 616
3 611 28 350
3 209 610 615
3 615 55 209
3 610 157 615
3 209 15 610
3 351 210 617
3 617 95 351
3 210 55 617
3 351 7 210
3 620 618 619
3 619 135 620
3 618 156 619
3 620 94 618
3 613 490 619
3 619 156 613
3 490 135 619
3 613 41 490
3 342 612 618
3 618 94 342
3 612 156 618
3 342 28 612
3 491 345 620
3 620 135 491
3 345 94 620
3 491 2 345
3 623 621 622
3 622 56 623
3 621 158 622
3 623 134 621
3 609 215 622
3 622 158 609
3 215 56 622
3 609 15 215
3 484 614 621
3 621 134 484
3 614 158 621
3 484 41 614
3 216 485 623
3 623 56 216
3 485 134 623
3 216 9 485
3 626 624 625
3 625 161 626
3 624 160 625
3 626 159 624
3 628 627 625
3 625 160 628
3 627 161 625
3 628 31 627
3 630 629 624
3 624 159 630
3 629 160 624
3 630 20 629
3 632 631 626
3 626 161 632
3 631 159 626
3 632 40 631
3 635 633 634
3 634 73 635
3 633 160 634
3 635 105 633
3 629 272 634
3 634 160 629
3 272 73 634
3 629 20 272
3 382 628 633
3 633 105 382
3 628 160 633
3 382 31 628
3 273 385 635
3 635 73 273
3 385 105 635
3 273 6 385
3 638 636 637
3 637 137 638
3 636 159 637
3 638 72 636
3 631 496 637
3 637 159 631
3 496 137 637
3 631 40 496
3 265 630 636
3 636 72 265
3 630 159 636
3 265 20 630
3 497 268 638
3 638 137 497
3 268 72 638
3 497 10 268
3 641 639 640
3 640 102 641
3 639 161 640
3 641 136 639
3 627 372 640
3 640 161 627
3 372 102 640
3 627 31 372
3 489 632 639
3 639 136 489
3 632 161 639
3 489 40 632
3 373 492 641
3 641 102 373
3 492 136 641
3 373 2 492
