# Supplementary material for: Subcortical shape biomarkers reveal limbic and basal ganglia damage in anti-LGI1 encephalitis
Source: Front Immunol. 2025 Jul 4;16:1623577. doi: 10.3389/fimmu.2025.1623577 (PMC12270846; doi:10.3389/fimmu.2025.1623577)
Supplement: Supplementary file 1 [file DataSheet1.zip › raw data/wmN05-R_Amyg_first.vtk]

# vtk DataFile Version 3.0
this file was written using fslvtkio
ASCII
DATASET POLYDATA
POINTS 642 float
74.308 123.606 53.224
59.6374 126.593 52.6781
60.2412 119.581 52.7688
72.3813 118.027 55.0407
72.9976 117.96 61.1641
69.9353 122.39 44.7788
60.2577 123.412 43.1033
64.2679 119.793 60.0074
68.4391 125.913 57.6601
65.0258 112.047 59.6977
64.7106 118.053 49.9789
67.3438 127.892 47.1609
66.2186 123.015 59.7229
71.4505 122.253 60.7493
68.214 118.506 62.0009
64.0155 114.558 61.5182
69.8726 112.984 61.7245
63.9634 126.751 43.6495
65.7496 122.725 42.235
69.5918 125.866 43.6431
62.3116 120.122 45.3779
66.9091 120.775 47.2406
75.5165 115.978 58.0935
75.8977 121 57.8572
75.3098 120.087 53.7455
70.8165 121.284 50.4073
73.1002 123.589 47.6531
61.5397 123.716 56.8326
61.695 119.088 56.9115
58.357 123.189 52.1007
58.9281 125.621 47.0654
58.6516 121.492 47.2861
71.1097 126.247 49.7714
72.1134 124.65 55.9588
67.7833 127.45 52.5927
62.8098 127.543 49.2389
63.8295 126.843 55.8765
68.3427 117.676 52.624
64.7969 115.161 55.399
69.8839 114.206 57.5601
61.5424 117.99 51.0262
61.036 114.39 57.9652
68.7273 122.541 60.8096
69.9632 120.701 62.5075
67.2502 121.19 62.3613
70.6469 118.046 61.8758
72.4105 120.28 61.4017
70.0054 124.322 59.4578
67.4056 125.011 59.0892
64.9066 121.645 60.5518
65.9724 119.286 61.3597
66.3441 116.4 61.7357
68.9309 115.516 61.9704
66.4718 113.476 62.3082
71.8171 115.439 61.5841
64.4121 117.348 60.4039
63.8833 112.053 61.2984
67.3103 112.09 60.6804
64.8731 124.901 42.2896
67.8953 124.429 41.737
66.9617 126.649 42.9656
70.3143 123.899 43.2427
68.0912 122.579 43.0646
63.0694 123.177 42.4996
61.9556 125.244 43.1745
65.7381 127.765 45.0383
68.6065 127.293 45.2559
64.7368 120.619 46.1362
66.2523 121.79 44.47
63.8982 121.458 43.7768
68.3236 121.809 45.882
65.7559 119.735 48.7305
63.4887 119.395 47.7756
61.1227 121.524 43.8362
77.3212 118.393 58.1832
77.427 120.355 55.5709
76.6949 117.808 55.5641
74.9812 121.917 53.576
75.648 122.614 55.6622
74.941 119.56 59.9366
74.7505 116.574 60.1913
74.1814 116.826 56.1431
74.1422 118.655 54.1993
73.0165 120.856 52.1896
73.466 122.237 51.4644
72.1951 122.249 49.0184
73.6451 123.773 50.6608
71.6905 119.258 52.8514
70.41 121.963 47.3296
71.8439 122.85 45.6294
61.6248 121.439 56.5264
60.4023 121.41 54.3275
59.6491 123.549 54.7121
59.246 121.207 52.1895
60.7347 119.477 54.9258
63.1542 119.355 58.3062
63.1186 121.671 58.4465
60.0099 125.301 55.1604
58.3028 125.086 52.3605
57.7616 124.642 49.4732
58.2319 122.507 49.4596
58.1003 123.559 46.6839
59.1192 120.635 50.1159
58.9391 126.257 49.9756
59.3575 124.663 44.5423
58.6899 122.463 44.6413
71.54 125.554 53.0331
70.0828 126.509 54.2039
69.7555 127.145 51.3734
68.0902 126.913 55.3023
70.3216 125.418 56.8761
73.6066 124.206 54.728
72.7743 125.019 51.534
69.552 127.545 48.2486
67.4606 127.783 49.8281
65.145 127.676 51.0569
65.5067 127.135 53.9192
63.2876 127.205 52.5578
66.2528 126.675 56.8427
64.9925 127.872 47.9163
61.05 127.082 50.8823
61.5398 126.888 54.4783
66.7224 116.207 54.0515
67.1982 114.669 56.7258
69.1195 116.061 55.4922
67.6238 113.225 58.6194
64.9061 113.694 58.0578
64.6743 116.819 52.7531
66.4559 117.741 51.259
70.3736 117.806 53.8833
71.3469 116.133 56.3921
61.3899 116.21 54.8574
62.8163 114.514 56.956
62.943 116.385 53.5807
62.6975 112.462 59.4581
60.6534 117.305 55.5886
60.45 118.726 52.0686
63.0415 117.779 50.3007
73.8297 121.665 59.4467
72.2008 123.88 58.5992
74.3674 123.264 57.3225
72.4523 125.207 48.2753
70.6393 126.301 46.5945
71.8935 125.056 44.9976
70.0519 112.914 59.4022
73.2185 113.846 60.3341
72.5749 114.685 57.9372
69.6156 119.319 51.4942
68.9029 121.02 48.8609
67.6461 119.416 50.0351
64.9855 125.556 58.3077
63.9012 123.589 58.4734
62.2169 125.703 57.0124
60.5483 127.144 47.8431
61.1323 126.378 45.1263
62.9989 127.603 46.0083
60.9804 116.781 57.9634
62.7545 116.906 59.5822
62.376 114.097 60.454
61.6174 119.003 47.9219
60.3081 120.684 46.0068
59.8995 119.421 48.6241
69.4079 121.91 62.0113
68.5862 120.962 62.6247
67.9923 122.238 62.01
67.876 119.799 62.5522
69.0966 119.553 62.464
70.7735 121.573 61.8251
70.0951 122.395 60.9888
67.4209 122.775 60.4399
66.7461 122.227 61.3101
70.2881 119.329 62.3566
71.2695 120.538 62.2229
71.5568 119.207 61.8456
71.9243 121.25 61.1335
69.4008 118.2 62.099
71.8649 117.991 61.5251
72.837 119.101 61.324
69.3665 123.396 60.1174
68.0484 123.709 60.0329
68.7215 124.733 59.545
66.8063 123.999 59.4914
70.6636 123.168 60.0255
69.2104 125.37 58.6405
67.9883 125.696 58.4791
65.9908 121.495 61.6586
66.601 120.129 62.1965
65.4568 120.481 61.3005
67.0719 118.873 61.7767
65.6156 122.362 60.2084
64.4776 120.778 60.469
65.0731 119.554 60.5716
67.4852 115.936 61.7413
67.6615 114.534 61.9581
66.3943 114.786 62.2415
68.0934 113.248 61.9594
69.3078 114.166 61.9889
68.5291 116.951 61.8358
67.2859 117.351 61.7108
65.2458 115.444 61.5804
65.0636 113.868 62.3116
70.3644 115.326 61.9254
69.8962 116.685 61.9493
71.2862 116.591 61.7942
70.8707 114.132 61.7595
72.5366 116.732 61.4555
66.2551 117.88 61.4431
65.2606 116.978 61.1895
65.2614 118.266 60.7563
64.3089 116.04 60.8802
64.4603 118.704 60.0092
65.0862 112.513 62.124
66.8086 112.39 61.7628
65.4584 111.7 61.158
68.528 112.34 61.2385
63.7759 113.172 61.7767
64.3575 111.693 60.6031
66.1437 111.824 60.2476
66.3185 124.75 41.7974
67.3587 125.581 42.2003
65.854 125.822 42.3105
68.3043 126.201 43.1632
68.7758 125.256 42.422
66.8419 123.564 41.673
65.3561 123.876 41.9361
64.4887 125.984 42.7587
65.4799 126.872 42.9661
69.2286 124.207 42.2932
68.1423 123.241 41.9936
69.225 123.12 42.9075
67.021 122.596 42.4685
70.2242 125.037 42.905
70.12 123.016 43.9552
69.0287 122.514 43.9248
63.9136 124.103 42.1336
63.4355 125.191 42.5496
62.4375 124.243 42.5655
62.9501 125.887 43.4009
64.4647 122.968 42.3175
61.6415 123.271 42.6851
61.1604 124.262 43.1355
66.3674 127.4 43.8724
67.8499 127.162 43.9213
67.2528 127.593 44.9909
69.0812 126.667 44.4088
64.8237 127.446 44.1506
66.5584 127.878 46.1084
68.0284 127.794 46.199
65.4825 121.082 45.2176
65.0824 121.694 44.0438
64.2951 120.922 44.7898
64.8106 122.165 42.9595
66.0288 122.152 43.2211
66.5054 121.195 45.8336
65.8244 120.725 46.6289
63.5431 120.328 45.6528
63.0475 120.825 44.5567
67.1131 122.235 43.6385
67.2808 121.765 45.0863
68.1043 122.215 44.3809
67.6071 121.138 46.4486
69.1061 122.091 45.2633
65.1861 120.296 47.4887
64.033 119.97 46.8628
64.6695 119.571 48.1704
62.8367 119.719 46.4881
66.241 120.399 48.1726
65.2096 118.59 49.1882
64.1245 118.652 48.8761
62.5817 121.519 43.7578
63.5061 122.21 42.924
62.1239 122.34 43.1447
61.7935 120.869 44.5342
60.5406 122.466 43.2448
77.6415 119.332 56.9312
77.3802 118.947 55.475
77.4932 117.968 56.7727
76.3081 118.918 54.5984
76.641 119.944 54.5461
76.9618 120.643 56.9003
76.8883 119.767 58.068
76.7237 117.086 58.0646
76.4643 117.048 56.803
76.38 121.132 54.5716
76.5748 121.523 55.7076
75.574 122.184 54.5349
75.9329 121.708 56.7271
75.2985 120.992 53.6395
74.5732 122.755 53.3358
74.9498 123.101 54.438
76.2578 118.989 59.157
76.1839 117.539 59.1792
75.1091 118.127 60.0415
75.3188 116.214 59.1779
75.5839 120.173 58.8056
74.0528 118.797 60.8801
73.8801 117.297 60.8754
75.6051 117.226 55.8768
75.5182 118.19 54.7972
74.4441 117.951 55.257
74.928 119.252 53.9873
75.0501 116.339 57.0223
73.2707 117.494 55.543
73.2456 118.421 54.7858
73.4476 121.452 51.7562
72.9577 122.321 50.1767
72.4606 121.635 50.8011
72.7266 122.828 48.2024
73.3163 122.973 49.5306
74.2902 121.217 52.7499
74.1627 120.369 53.0292
71.8951 121.181 51.3194
71.5762 121.728 49.7533
73.5015 123 51.0204
74.155 121.978 52.6662
74.0599 122.801 52.3617
73.3976 123.795 49.1839
73.9155 123.582 52.005
73.649 119.639 53.2167
72.3936 120.043 52.5335
72.9006 119.027 53.6174
71.2442 120.32 51.7087
72.0896 118.683 53.981
71.4531 122.051 48.087
72.089 122.647 47.2284
71.2724 122.322 46.4543
72.5456 123.295 46.5621
70.5565 121.681 48.912
70.1905 122.192 45.9032
70.8969 122.59 45.1167
60.8687 121.441 55.5302
59.9483 122.409 54.46
60.7003 122.524 55.6093
58.8493 123.331 53.452
59.281 122.343 53.3303
61.2488 120.266 55.5181
61.7379 120.221 56.5411
61.6236 122.563 56.5542
60.5448 123.663 55.8998
59.7224 121.402 53.2415
60.6781 120.421 54.5195
60.0704 120.374 53.4783
61.2108 119.296 56.0088
58.7884 122.213 52.011
59.7841 120.356 52.3844
60.3424 119.519 53.7898
62.4746 120.321 57.3504
62.4467 121.589 57.3429
63.2055 120.572 58.2938
62.4445 122.684 57.6009
62.3625 119.141 57.6547
63.8039 119.587 59.0577
63.7312 120.731 59.4244
59.6647 124.534 55.0901
58.8047 124.361 53.7097
59.1602 125.168 53.8578
58.1569 124.206 52.2253
60.5249 124.767 56.2769
59.7274 126.067 53.9074
58.9712 125.82 52.5379
57.7875 123.487 49.4916
57.9834 123.05 48.1156
57.8269 124.133 48.0649
58.1912 122.579 46.8367
58.33 121.945 48.2823
58.1466 122.958 50.7543
57.9212 123.942 50.812
58.1791 125.2 48.1076
58.4257 124.658 46.8553
58.5775 121.432 49.6653
58.5278 121.875 50.8624
59.0092 120.889 51.128
58.7789 120.965 48.6051
59.7448 120.188 51.4204
57.8961 124.95 50.8975
58.1231 125.574 49.5773
58.3473 125.872 51.1465
58.7932 126.032 48.4788
59.1578 126.483 51.447
58.5094 124.071 45.4605
58.1769 123.032 45.4922
58.502 123.525 44.2754
58.5643 122.011 45.8929
59.2593 125.166 45.8237
59.7003 123.999 43.6528
59.2368 122.975 43.6009
70.8333 125.937 53.6212
69.9599 126.907 52.7982
70.631 126.414 52.1726
68.8518 127.375 52.0545
69.0347 127.208 53.4391
71.0774 125.613 55.11
71.7895 125.104 54.5744
71.3481 126.004 51.4707
70.47 126.661 50.6866
69.1131 126.789 54.7825
70.1209 125.963 55.5899
69.1702 126.249 56.0432
71.1845 125.038 56.3997
67.9514 127.247 53.9814
68.2361 126.479 56.5401
69.3833 125.653 57.3522
72.5218 124.758 53.9344
72.1499 125.256 52.2855
73.1121 124.569 53.1652
71.9149 125.609 50.6503
72.9189 124.45 55.3741
74.0138 123.934 53.9858
73.5969 124.287 52.374
69.6793 127.367 49.9034
68.761 127.571 50.644
68.6932 127.802 49.1598
67.6399 127.705 51.2707
70.3515 126.985 49.0122
68.4946 127.866 47.6176
67.3684 127.854 48.3955
65.3934 127.447 52.5303
64.4476 127.206 53.3287
64.1364 127.456 51.7598
63.5474 127.106 54.2901
64.6367 126.929 54.8308
66.5919 127.31 53.1645
66.4641 127.647 51.854
63.9293 127.614 50.1714
63.0441 127.355 50.9308
65.824 126.948 55.3676
66.8419 127.078 54.5716
67.1515 126.875 55.9497
64.9735 126.745 56.383
67.441 126.35 57.297
66.3173 127.705 50.447
65.0078 127.792 49.5382
66.1864 127.814 48.9357
63.8705 127.756 48.5625
66.1556 127.937 47.4643
62.1981 127.167 51.7563
62.4187 127.116 53.5183
61.3195 127.073 52.6917
62.6885 126.932 55.1984
61.9513 127.266 50.0441
60.2045 126.983 51.8779
60.544 126.746 53.5359
66.9329 115.435 55.3312
68.2628 115.344 56.2426
67.8496 116.023 54.7023
69.5082 115.312 56.9413
68.5192 114.525 57.2732
65.8898 114.861 56.022
65.8054 115.614 54.6766
67.6017 116.983 53.4312
68.6488 116.859 54.0335
67.5505 114.001 57.7436
66.0994 114.178 57.2957
66.2343 113.453 58.3584
64.7727 114.435 56.8158
68.7645 113.537 57.9446
66.4426 112.616 59.2597
64.9056 112.877 59.006
65.6664 116.393 53.3763
66.5846 117.031 52.7458
65.6335 117.229 52.0924
67.3967 117.62 51.9471
64.719 115.94 54.0372
64.6707 117.555 51.4518
65.5648 117.837 50.59
69.7441 116.84 54.5725
70.1968 116.043 56.0883
70.9104 116.903 55.1945
70.6987 115.275 57.1258
69.3447 117.575 53.1888
71.4085 117.944 54.5334
72.0201 117.05 55.5803
62.0714 115.421 55.9575
63.0475 115.546 55.3033
62.217 116.217 54.1262
63.8419 115.755 54.6333
63.7632 114.82 56.1923
61.8732 114.266 57.4041
61.1843 115.26 56.503
61.5674 117.275 53.1987
62.1747 117.284 52.3988
63.7852 113.94 57.4589
62.7322 113.448 58.1875
63.7561 112.949 58.7497
61.7884 113.317 58.8641
63.8201 112.065 59.8509
60.789 116.506 55.3033
60.8823 117.408 53.58
60.4539 117.906 53.9055
60.9087 118.327 51.6576
60.7463 115.768 56.8449
60.507 118.508 54.0365
60.2659 119.163 52.4047
62.9947 117.317 52.0565
63.8003 116.574 53.1819
63.8352 117.445 51.7866
62.2671 117.781 50.596
63.876 117.905 50.0565
73.0005 122.763 59.0576
73.2635 123.522 58.0043
74.1177 122.415 58.3582
73.3361 124.051 56.7912
72.3312 124.359 57.344
71.8675 123.027 59.6455
72.6112 121.959 60.0741
74.9026 121.318 58.6829
75.0909 122.025 57.6219
71.3363 124.691 57.8154
71.0684 124.016 59.0572
70.3131 125.017 58.2941
73.1679 121.034 60.4941
74.4485 120.639 59.6466
73.7247 119.974 60.7084
75.0762 122.935 56.5388
74.1433 123.88 56.1282
74.7001 123.567 55.3577
71.5095 125.623 47.4292
71.2248 125.668 45.7279
72.2466 125.259 46.5497
70.8463 125.553 44.1613
70.1961 126.151 45.0313
70.9526 126.34 48.2032
71.725 125.599 49.017
73.115 124.616 47.6589
72.7308 124.322 46.2134
69.7381 126.895 45.8397
70.1798 127.002 47.4282
69.2265 127.637 46.651
72.6361 125.15 49.9598
73.2429 124.66 49.325
73.3111 124.462 50.9874
72.0992 123.931 45.1239
71.3518 124.55 43.8101
71.2787 123.352 44.3217
71.8249 113.011 59.9928
73.2705 113.889 58.9434
71.5893 113.568 58.6672
74.1742 115.053 57.9253
74.5241 114.81 59.2043
71.6371 113.248 61.167
70.0541 112.494 60.6353
70.0994 113.5 58.362
71.2253 114.426 57.805
74.1338 115.179 60.3239
72.5721 114.549 61.2777
73.3248 115.985 60.98
68.7163 112.315 60.0988
68.7043 112.982 58.8393
67.4599 112.494 59.5188
71.942 115.515 57.1791
73.5155 115.712 57.0128
72.6723 116.462 56.2926
69.2519 120.305 50.215
68.2346 120.396 49.5697
68.597 119.251 50.678
67.208 120.39 48.8787
67.8527 120.894 48.1031
69.8734 121.182 49.6082
70.1988 120.326 51.0038
68.9912 118.446 51.9546
68.0778 118.349 51.1518
68.5638 121.29 47.3226
69.5882 121.451 48.0796
69.3016 121.886 46.6877
70.6078 119.346 52.1706
69.9692 118.528 52.7008
70.9902 118.58 53.2751
67.1784 118.337 50.4186
66.6517 119.706 49.505
66.1929 118.503 49.8262
64.3093 124.633 58.4361
62.9802 124.796 57.9688
63.5242 125.72 57.7658
61.7945 124.765 56.9998
62.635 123.692 57.9001
65.0359 123.338 59.0732
65.5412 124.304 58.986
64.2458 126.32 57.1874
62.93 126.563 56.6637
63.4307 122.719 58.4992
64.5827 122.509 59.2251
63.9827 121.686 59.5615
66.1991 125.271 58.738
65.6238 126.23 57.6194
66.7797 125.95 58.0121
61.7017 126.578 55.9606
60.9634 125.69 56.2942
60.5974 126.304 55.0196
60.7858 126.722 46.5074
62.0576 127.1 45.4735
61.7487 127.375 46.9626
63.3725 127.343 44.6892
62.4698 126.612 44.295
59.9066 126.063 46.103
59.7042 126.494 47.4052
61.695 127.424 48.4467
62.8041 127.633 47.6193
61.466 125.944 44.0288
60.1611 125.689 44.8445
60.5859 125.055 43.827
59.6646 126.64 48.7897
60.8016 127.016 49.3029
59.8614 126.847 50.4026
63.9616 127.823 46.9071
64.2916 127.776 45.3401
65.2322 127.916 46.3883
61.7706 116.836 58.9533
62.4934 115.515 60.175
61.6927 115.38 59.2044
62.9395 114.163 61.2361
63.3306 115.685 60.57
62.0799 118.078 58.411
61.2621 118.034 57.5185
60.9889 115.467 58.0514
61.4841 114.059 59.4224
63.4944 117.064 60.0807
62.9289 118.162 58.9056
63.6718 118.356 59.4876
60.9243 118.21 56.3915
60.6107 117.025 56.797
60.6194 118.415 55.1882
62.3463 113.106 60.1035
63.036 112.999 61.0802
63.2909 112.131 60.4972
61.0129 119.831 46.9042
60.0541 120.104 47.2544
60.7461 119.023 48.1929
59.2251 120.519 47.8463
59.2623 121.065 46.4697
61.2496 120.307 45.5519
61.7995 119.716 46.6149
61.5237 118.263 49.2235
60.699 118.651 49.716
59.4164 121.49 45.1972
60.5417 120.991 44.7189
59.7493 121.887 44.0793
62.4605 119.201 47.7234
62.3188 118.2 48.9689
63.1602 118.452 48.8914
60.0637 119.159 50.3098
59.3899 120.023 49.2192
59.8655 119.717 50.7605
POLYGONS 1280  5120
3 164 162 163
3 163 44 164
3 162 43 163
3 164 42 162
3 166 165 163
3 163 43 166
3 165 44 163
3 166 14 165
3 168 167 162
3 162 42 168
3 167 43 162
3 168 13 167
3 170 169 164
3 164 44 170
3 169 42 164
3 170 12 169
3 173 171 172
3 172 46 173
3 171 43 172
3 173 45 171
3 167 174 172
3 172 43 167
3 174 46 172
3 167 13 174
3 175 166 171
3 171 45 175
3 166 43 171
3 175 14 166
3 177 176 173
3 173 46 177
3 176 45 173
3 177 4 176
3 180 178 179
3 179 48 180
3 178 42 179
3 180 47 178
3 169 181 179
3 179 42 169
3 181 48 179
3 169 12 181
3 182 168 178
3 178 47 182
3 168 42 178
3 182 13 168
3 184 183 180
3 180 48 184
3 183 47 180
3 184 8 183
3 187 185 186
3 186 50 187
3 185 44 186
3 187 49 185
3 165 188 186
3 186 44 165
3 188 50 186
3 165 14 188
3 189 170 185
3 185 49 189
3 170 44 185
3 189 12 170
3 191 190 187
3 187 50 191
3 190 49 187
3 191 7 190
3 194 192 193
3 193 53 194
3 192 52 193
3 194 51 192
3 196 195 193
3 193 52 196
3 195 53 193
3 196 16 195
3 198 197 192
3 192 51 198
3 197 52 192
3 198 14 197
3 200 199 194
3 194 53 200
3 199 51 194
3 200 15 199
3 203 201 202
3 202 45 203
3 201 52 202
3 203 54 201
3 197 175 202
3 202 52 197
3 175 45 202
3 197 14 175
3 204 196 201
3 201 54 204
3 196 52 201
3 204 16 196
3 176 205 203
3 203 45 176
3 205 54 203
3 176 4 205
3 208 206 207
3 207 55 208
3 206 51 207
3 208 50 206
3 199 209 207
3 207 51 199
3 209 55 207
3 199 15 209
3 188 198 206
3 206 50 188
3 198 51 206
3 188 14 198
3 210 191 208
3 208 55 210
3 191 50 208
3 210 7 191
3 213 211 212
3 212 57 213
3 211 53 212
3 213 56 211
3 195 214 212
3 212 53 195
3 214 57 212
3 195 16 214
3 215 200 211
3 211 56 215
3 200 53 211
3 215 15 200
3 217 216 213
3 213 57 217
3 216 56 213
3 217 9 216
3 220 218 219
3 219 60 220
3 218 59 219
3 220 58 218
3 222 221 219
3 219 59 222
3 221 60 219
3 222 19 221
3 224 223 218
3 218 58 224
3 223 59 218
3 224 18 223
3 226 225 220
3 220 60 226
3 225 58 220
3 226 17 225
3 229 227 228
3 228 62 229
3 227 59 228
3 229 61 227
3 223 230 228
3 228 59 223
3 230 62 228
3 223 18 230
3 231 222 227
3 227 61 231
3 222 59 227
3 231 19 222
3 233 232 229
3 229 62 233
3 232 61 229
3 233 5 232
3 236 234 235
3 235 64 236
3 234 58 235
3 236 63 234
3 225 237 235
3 235 58 225
3 237 64 235
3 225 17 237
3 238 224 234
3 234 63 238
3 224 58 234
3 238 18 224
3 240 239 236
3 236 64 240
3 239 63 236
3 240 6 239
3 243 241 242
3 242 66 243
3 241 60 242
3 243 65 241
3 221 244 242
3 242 60 221
3 244 66 242
3 221 19 244
3 245 226 241
3 241 65 245
3 226 60 241
3 245 17 226
3 247 246 243
3 243 66 247
3 246 65 243
3 247 11 246
3 250 248 249
3 249 69 250
3 248 68 249
3 250 67 248
3 252 251 249
3 249 68 252
3 251 69 249
3 252 18 251
3 254 253 248
3 248 67 254
3 253 68 248
3 254 21 253
3 256 255 250
3 250 69 256
3 255 67 250
3 256 20 255
3 259 257 258
3 258 70 259
3 257 68 258
3 259 62 257
3 253 260 258
3 258 68 253
3 260 70 258
3 253 21 260
3 230 252 257
3 257 62 230
3 252 68 257
3 230 18 252
3 261 233 259
3 259 70 261
3 233 62 259
3 261 5 233
3 264 262 263
3 263 72 264
3 262 67 263
3 264 71 262
3 255 265 263
3 263 67 255
3 265 72 263
3 255 20 265
3 266 254 262
3 262 71 266
3 254 67 262
3 266 21 254
3 268 267 264
3 264 72 268
3 267 71 264
3 268 10 267
3 271 269 270
3 270 63 271
3 269 69 270
3 271 73 269
3 251 238 270
3 270 69 251
3 238 63 270
3 251 18 238
3 272 256 269
3 269 73 272
3 256 69 269
3 272 20 256
3 239 273 271
3 271 63 239
3 273 73 271
3 239 6 273
3 276 274 275
3 275 76 276
3 274 75 275
3 276 74 274
3 278 277 275
3 275 75 278
3 277 76 275
3 278 24 277
3 280 279 274
3 274 74 280
3 279 75 274
3 280 23 279
3 282 281 276
3 276 76 282
3 281 74 276
3 282 22 281
3 285 283 284
3 284 78 285
3 283 75 284
3 285 77 283
3 279 286 284
3 284 75 279
3 286 78 284
3 279 23 286
3 287 278 283
3 283 77 287
3 278 75 283
3 287 24 278
3 289 288 285
3 285 78 289
3 288 77 285
3 289 0 288
3 292 290 291
3 291 80 292
3 290 74 291
3 292 79 290
3 281 293 291
3 291 74 281
3 293 80 291
3 281 22 293
3 294 280 290
3 290 79 294
3 280 74 290
3 294 23 280
3 296 295 292
3 292 80 296
3 295 79 292
3 296 4 295
3 299 297 298
3 298 82 299
3 297 76 298
3 299 81 297
3 277 300 298
3 298 76 277
3 300 82 298
3 277 24 300
3 301 282 297
3 297 81 301
3 282 76 297
3 301 22 282
3 303 302 299
3 299 82 303
3 302 81 299
3 303 3 302
3 306 304 305
3 305 85 306
3 304 84 305
3 306 83 304
3 308 307 305
3 305 84 308
3 307 85 305
3 308 26 307
3 310 309 304
3 304 83 310
3 309 84 304
3 310 24 309
3 312 311 306
3 306 85 312
3 311 83 306
3 312 25 311
3 315 313 314
3 314 77 315
3 313 84 314
3 315 86 313
3 309 287 314
3 314 84 309
3 287 77 314
3 309 24 287
3 316 308 313
3 313 86 316
3 308 84 313
3 316 26 308
3 288 317 315
3 315 77 288
3 317 86 315
3 288 0 317
3 320 318 319
3 319 87 320
3 318 83 319
3 320 82 318
3 311 321 319
3 319 83 311
3 321 87 319
3 311 25 321
3 300 310 318
3 318 82 300
3 310 83 318
3 300 24 310
3 322 303 320
3 320 87 322
3 303 82 320
3 322 3 303
3 325 323 324
3 324 89 325
3 323 85 324
3 325 88 323
3 307 326 324
3 324 85 307
3 326 89 324
3 307 26 326
3 327 312 323
3 323 88 327
3 312 85 323
3 327 25 312
3 329 328 325
3 325 89 329
3 328 88 325
3 329 5 328
3 332 330 331
3 331 92 332
3 330 91 331
3 332 90 330
3 334 333 331
3 331 91 334
3 333 92 331
3 334 29 333
3 336 335 330
3 330 90 336
3 335 91 330
3 336 28 335
3 338 337 332
3 332 92 338
3 337 90 332
3 338 27 337
3 341 339 340
3 340 94 341
3 339 91 340
3 341 93 339
3 335 342 340
3 340 91 335
3 342 94 340
3 335 28 342
3 343 334 339
3 339 93 343
3 334 91 339
3 343 29 334
3 345 344 341
3 341 94 345
3 344 93 341
3 345 2 344
3 348 346 347
3 347 96 348
3 346 90 347
3 348 95 346
3 337 349 347
3 347 90 337
3 349 96 347
3 337 27 349
3 350 336 346
3 346 95 350
3 336 90 346
3 350 28 336
3 352 351 348
3 348 96 352
3 351 95 348
3 352 7 351
3 355 353 354
3 354 98 355
3 353 92 354
3 355 97 353
3 333 356 354
3 354 92 333
3 356 98 354
3 333 29 356
3 357 338 353
3 353 97 357
3 338 92 353
3 357 27 338
3 359 358 355
3 355 98 359
3 358 97 355
3 359 1 358
3 362 360 361
3 361 101 362
3 360 100 361
3 362 99 360
3 364 363 361
3 361 100 364
3 363 101 361
3 364 31 363
3 366 365 360
3 360 99 366
3 365 100 360
3 366 29 365
3 368 367 362
3 362 101 368
3 367 99 362
3 368 30 367
3 371 369 370
3 370 93 371
3 369 100 370
3 371 102 369
3 365 343 370
3 370 100 365
3 343 93 370
3 365 29 343
3 372 364 369
3 369 102 372
3 364 100 369
3 372 31 364
3 344 373 371
3 371 93 344
3 373 102 371
3 344 2 373
3 376 374 375
3 375 103 376
3 374 99 375
3 376 98 374
3 367 377 375
3 375 99 367
3 377 103 375
3 367 30 377
3 356 366 374
3 374 98 356
3 366 99 374
3 356 29 366
3 378 359 376
3 376 103 378
3 359 98 376
3 378 1 359
3 381 379 380
3 380 105 381
3 379 101 380
3 381 104 379
3 363 382 380
3 380 101 363
3 382 105 380
3 363 31 382
3 383 368 379
3 379 104 383
3 368 101 379
3 383 30 368
3 385 384 381
3 381 105 385
3 384 104 381
3 385 6 384
3 388 386 387
3 387 108 388
3 386 107 387
3 388 106 386
3 390 389 387
3 387 107 390
3 389 108 387
3 390 34 389
3 392 391 386
3 386 106 392
3 391 107 386
3 392 33 391
3 394 393 388
3 388 108 394
3 393 106 388
3 394 32 393
3 397 395 396
3 396 110 397
3 395 107 396
3 397 109 395
3 391 398 396
3 396 107 391
3 398 110 396
3 391 33 398
3 399 390 395
3 395 109 399
3 390 107 395
3 399 34 390
3 401 400 397
3 397 110 401
3 400 109 397
3 401 8 400
3 404 402 403
3 403 112 404
3 402 106 403
3 404 111 402
3 393 405 403
3 403 106 393
3 405 112 403
3 393 32 405
3 406 392 402
3 402 111 406
3 392 106 402
3 406 33 392
3 408 407 404
3 404 112 408
3 407 111 404
3 408 0 407
3 411 409 410
3 410 114 411
3 409 108 410
3 411 113 409
3 389 412 410
3 410 108 389
3 412 114 410
3 389 34 412
3 413 394 409
3 409 113 413
3 394 108 409
3 413 32 394
3 415 414 411
3 411 114 415
3 414 113 411
3 415 11 414
3 418 416 417
3 417 117 418
3 416 116 417
3 418 115 416
3 420 419 417
3 417 116 420
3 419 117 417
3 420 36 419
3 422 421 416
3 416 115 422
3 421 116 416
3 422 34 421
3 424 423 418
3 418 117 424
3 423 115 418
3 424 35 423
3 427 425 426
3 426 109 427
3 425 116 426
3 427 118 425
3 421 399 426
3 426 116 421
3 399 109 426
3 421 34 399
3 428 420 425
3 425 118 428
3 420 116 425
3 428 36 420
3 400 429 427
3 427 109 400
3 429 118 427
3 400 8 429
3 432 430 431
3 431 119 432
3 430 115 431
3 432 114 430
3 423 433 431
3 431 115 423
3 433 119 431
3 423 35 433
3 412 422 430
3 430 114 412
3 422 115 430
3 412 34 422
3 434 415 432
3 432 119 434
3 415 114 432
3 434 11 415
3 437 435 436
3 436 121 437
3 435 117 436
3 437 120 435
3 419 438 436
3 436 117 419
3 438 121 436
3 419 36 438
3 439 424 435
3 435 120 439
3 424 117 435
3 439 35 424
3 441 440 437
3 437 121 441
3 440 120 437
3 441 1 440
3 444 442 443
3 443 124 444
3 442 123 443
3 444 122 442
3 446 445 443
3 443 123 446
3 445 124 443
3 446 39 445
3 448 447 442
3 442 122 448
3 447 123 442
3 448 38 447
3 450 449 444
3 444 124 450
3 449 122 444
3 450 37 449
3 453 451 452
3 452 126 453
3 451 123 452
3 453 125 451
3 447 454 452
3 452 123 447
3 454 126 452
3 447 38 454
3 455 446 451
3 451 125 455
3 446 123 451
3 455 39 446
3 457 456 453
3 453 126 457
3 456 125 453
3 457 9 456
3 460 458 459
3 459 128 460
3 458 122 459
3 460 127 458
3 449 461 459
3 459 122 449
3 461 128 459
3 449 37 461
3 462 448 458
3 458 127 462
3 448 122 458
3 462 38 448
3 464 463 460
3 460 128 464
3 463 127 460
3 464 10 463
3 467 465 466
3 466 130 467
3 465 124 466
3 467 129 465
3 445 468 466
3 466 124 445
3 468 130 466
3 445 39 468
3 469 450 465
3 465 129 469
3 450 124 465
3 469 37 450
3 471 470 467
3 467 130 471
3 470 129 467
3 471 3 470
3 474 472 473
3 473 133 474
3 472 132 473
3 474 131 472
3 476 475 473
3 473 132 476
3 475 133 473
3 476 38 475
3 478 477 472
3 472 131 478
3 477 132 472
3 478 41 477
3 480 479 474
3 474 133 480
3 479 131 474
3 480 40 479
3 483 481 482
3 482 134 483
3 481 132 482
3 483 126 481
3 477 484 482
3 482 132 477
3 484 134 482
3 477 41 484
3 454 476 481
3 481 126 454
3 476 132 481
3 454 38 476
3 485 457 483
3 483 134 485
3 457 126 483
3 485 9 457
3 488 486 487
3 487 136 488
3 486 131 487
3 488 135 486
3 479 489 487
3 487 131 479
3 489 136 487
3 479 40 489
3 490 478 486
3 486 135 490
3 478 131 486
3 490 41 478
3 492 491 488
3 488 136 492
3 491 135 488
3 492 2 491
3 495 493 494
3 494 127 495
3 493 133 494
3 495 137 493
3 475 462 494
3 494 133 475
3 462 127 494
3 475 38 462
3 496 480 493
3 493 137 496
3 480 133 493
3 496 40 480
3 463 497 495
3 495 127 463
3 497 137 495
3 463 10 497
3 500 498 499
3 499 140 500
3 498 139 499
3 500 138 498
3 502 501 499
3 499 139 502
3 501 140 499
3 502 33 501
3 504 503 498
3 498 138 504
3 503 139 498
3 504 13 503
3 506 505 500
3 500 140 506
3 505 138 500
3 506 23 505
3 509 507 508
3 508 47 509
3 507 139 508
3 509 110 507
3 503 182 508
3 508 139 503
3 182 47 508
3 503 13 182
3 398 502 507
3 507 110 398
3 502 139 507
3 398 33 502
3 183 401 509
3 509 47 183
3 401 110 509
3 183 8 401
3 512 510 511
3 511 79 512
3 510 138 511
3 512 46 510
3 505 294 511
3 511 138 505
3 294 79 511
3 505 23 294
3 174 504 510
3 510 46 174
3 504 138 510
3 174 13 504
3 295 177 512
3 512 79 295
3 177 46 512
3 295 4 177
3 515 513 514
3 514 111 515
3 513 140 514
3 515 78 513
3 501 406 514
3 514 140 501
3 406 111 514
3 501 33 406
3 286 506 513
3 513 78 286
3 506 140 513
3 286 23 506
3 407 289 515
3 515 111 407
3 289 78 515
3 407 0 289
3 518 516 517
3 517 143 518
3 516 142 517
3 518 141 516
3 520 519 517
3 517 142 520
3 519 143 517
3 520 19 519
3 522 521 516
3 516 141 522
3 521 142 516
3 522 32 521
3 524 523 518
3 518 143 524
3 523 141 518
3 524 26 523
3 527 525 526
3 526 113 527
3 525 142 526
3 527 66 525
3 521 413 526
3 526 142 521
3 413 113 526
3 521 32 413
3 244 520 525
3 525 66 244
3 520 142 525
3 244 19 520
3 414 247 527
3 527 113 414
3 247 66 527
3 414 11 247
3 530 528 529
3 529 86 530
3 528 141 529
3 530 112 528
3 523 316 529
3 529 141 523
3 316 86 529
3 523 26 316
3 405 522 528
3 528 112 405
3 522 141 528
3 405 32 522
3 317 408 530
3 530 86 317
3 408 112 530
3 317 0 408
3 533 531 532
3 532 61 533
3 531 143 532
3 533 89 531
3 519 231 532
3 532 143 519
3 231 61 532
3 519 19 231
3 326 524 531
3 531 89 326
3 524 143 531
3 326 26 524
3 232 329 533
3 533 61 232
3 329 89 533
3 232 5 329
3 536 534 535
3 535 146 536
3 534 145 535
3 536 144 534
3 538 537 535
3 535 145 538
3 537 146 535
3 538 22 537
3 540 539 534
3 534 144 540
3 539 145 534
3 540 16 539
3 542 541 536
3 536 146 542
3 541 144 536
3 542 39 541
3 545 543 544
3 544 54 545
3 543 145 544
3 545 80 543
3 539 204 544
3 544 145 539
3 204 54 544
3 539 16 204
3 293 538 543
3 543 80 293
3 538 145 543
3 293 22 538
3 205 296 545
3 545 54 205
3 296 80 545
3 205 4 296
3 548 546 547
3 547 125 548
3 546 144 547
3 548 57 546
3 541 455 547
3 547 144 541
3 455 125 547
3 541 39 455
3 214 540 546
3 546 57 214
3 540 144 546
3 214 16 540
3 456 217 548
3 548 125 456
3 217 57 548
3 456 9 217
3 551 549 550
3 550 81 551
3 549 146 550
3 551 130 549
3 537 301 550
3 550 146 537
3 301 81 550
3 537 22 301
3 468 542 549
3 549 130 468
3 542 146 549
3 468 39 542
3 302 471 551
3 551 81 302
3 471 130 551
3 302 3 471
3 554 552 553
3 553 149 554
3 552 148 553
3 554 147 552
3 556 555 553
3 553 148 556
3 555 149 553
3 556 21 555
3 558 557 552
3 552 147 558
3 557 148 552
3 558 25 557
3 560 559 554
3 554 149 560
3 559 147 554
3 560 37 559
3 563 561 562
3 562 88 563
3 561 148 562
3 563 70 561
3 557 327 562
3 562 148 557
3 327 88 562
3 557 25 327
3 260 556 561
3 561 70 260
3 556 148 561
3 260 21 556
3 328 261 563
3 563 88 328
3 261 70 563
3 328 5 261
3 566 564 565
3 565 129 566
3 564 147 565
3 566 87 564
3 559 469 565
3 565 147 559
3 469 129 565
3 559 37 469
3 321 558 564
3 564 87 321
3 558 147 564
3 321 25 558
3 470 322 566
3 566 129 470
3 322 87 566
3 470 3 322
3 569 567 568
3 568 71 569
3 567 149 568
3 569 128 567
3 555 266 568
3 568 149 555
3 266 71 568
3 555 21 266
3 461 560 567
3 567 128 461
3 560 149 567
3 461 37 560
3 267 464 569
3 569 71 267
3 464 128 569
3 267 10 464
3 572 570 571
3 571 152 572
3 570 151 571
3 572 150 570
3 574 573 571
3 571 151 574
3 573 152 571
3 574 27 573
3 576 575 570
3 570 150 576
3 575 151 570
3 576 12 575
3 578 577 572
3 572 152 578
3 577 150 572
3 578 36 577
3 581 579 580
3 580 49 581
3 579 151 580
3 581 96 579
3 575 189 580
3 580 151 575
3 189 49 580
3 575 12 189
3 349 574 579
3 579 96 349
3 574 151 579
3 349 27 574
3 190 352 581
3 581 49 190
3 352 96 581
3 190 7 352
3 584 582 583
3 583 118 584
3 582 150 583
3 584 48 582
3 577 428 583
3 583 150 577
3 428 118 583
3 577 36 428
3 181 576 582
3 582 48 181
3 576 150 582
3 181 12 576
3 429 184 584
3 584 118 429
3 184 48 584
3 429 8 184
3 587 585 586
3 586 97 587
3 585 152 586
3 587 121 585
3 573 357 586
3 586 152 573
3 357 97 586
3 573 27 357
3 438 578 585
3 585 121 438
3 578 152 585
3 438 36 578
3 358 441 587
3 587 97 358
3 441 121 587
3 358 1 441
3 590 588 589
3 589 155 590
3 588 154 589
3 590 153 588
3 592 591 589
3 589 154 592
3 591 155 589
3 592 17 591
3 594 593 588
3 588 153 594
3 593 154 588
3 594 30 593
3 596 595 590
3 590 155 596
3 595 153 590
3 596 35 595
3 599 597 598
3 598 104 599
3 597 154 598
3 599 64 597
3 593 383 598
3 598 154 593
3 383 104 598
3 593 30 383
3 237 592 597
3 597 64 237
3 592 154 597
3 237 17 592
3 384 240 599
3 599 104 384
3 240 64 599
3 384 6 240
3 602 600 601
3 601 120 602
3 600 153 601
3 602 103 600
3 595 439 601
3 601 153 595
3 439 120 601
3 595 35 439
3 377 594 600
3 600 103 377
3 594 153 600
3 377 30 594
3 440 378 602
3 602 120 440
3 378 103 602
3 440 1 378
3 605 603 604
3 604 65 605
3 603 155 604
3 605 119 603
3 591 245 604
3 604 155 591
3 245 65 604
3 591 17 245
3 433 596 603
3 603 119 433
3 596 155 603
3 433 35 596
3 246 434 605
3 605 65 246
3 434 119 605
3 246 11 434
3 608 606 607
3 607 158 608
3 606 157 607
3 608 156 606
3 610 609 607
3 607 157 610
3 609 158 607
3 610 15 609
3 612 611 606
3 606 156 612
3 611 157 606
3 612 28 611
3 614 613 608
3 608 158 614
3 613 156 608
3 614 41 613
3 617 615 616
3 616 95 617
3 615 157 616
3 617 55 615
3 611 350 616
3 616 157 611
3 350 95 616
3 611 28 350
3 209 610 615
3 615 55 209
3 610 157 615
3 209 15 610
3 351 210 617
3 617 95 351
3 210 55 617
3 351 7 210
3 620 618 619
3 619 135 620
3 618 156 619
3 620 94 618
3 613 490 619
3 619 156 613
3 490 135 619
3 613 41 490
3 342 612 618
3 618 94 342
3 612 156 618
3 342 28 612
3 491 345 620
3 620 135 491
3 345 94 620
3 491 2 345
3 623 621 622
3 622 56 623
3 621 158 622
3 623 134 621
3 609 215 622
3 622 158 609
3 215 56 622
3 609 15 215
3 484 614 621
3 621 134 484
3 614 158 621
3 484 41 614
3 216 485 623
3 623 56 216
3 485 134 623
3 216 9 485
3 626 624 625
3 625 161 626
3 624 160 625
3 626 159 624
3 628 627 625
3 625 160 628
3 627 161 625
3 628 31 627
3 630 629 624
3 624 159 630
3 629 160 624
3 630 20 629
3 632 631 626
3 626 161 632
3 631 159 626
3 632 40 631
3 635 633 634
3 634 73 635
3 633 160 634
3 635 105 633
3 629 272 634
3 634 160 629
3 272 73 634
3 629 20 272
3 382 628 633
3 633 105 382
3 628 160 633
3 382 31 628
3 273 385 635
3 635 73 273
3 385 105 635
3 273 6 385
3 638 636 637
3 637 137 638
3 636 159 637
3 638 72 636
3 631 496 637
3 637 159 631
3 496 137 637
3 631 40 496
3 265 630 636
3 636 72 265
3 630 159 636
3 265 20 630
3 497 268 638
3 638 137 497
3 268 72 638
3 497 10 268
3 641 639 640
3 640 102 641
3 639 161 640
3 641 136 639
3 627 372 640
3 640 161 627
3 372 102 640
3 627 31 372
3 489 632 639
3 639 136 489
3 632 161 639
3 489 40 632
3 373 492 641
3 641 102 373
3 492 136 641
3 373 2 492
