# Supplementary material for: Subcortical shape biomarkers reveal limbic and basal ganglia damage in anti-LGI1 encephalitis
Source: Front Immunol. 2025 Jul 4;16:1623577. doi: 10.3389/fimmu.2025.1623577 (PMC12270846; doi:10.3389/fimmu.2025.1623577)
Supplement: Supplementary file 1 [file DataSheet1.zip › raw data/wmN05-R_Caud_first.vtk]

# vtk DataFile Version 3.0
this file was written using fslvtkio
ASCII
DATASET POLYDATA
POINTS 1068 float
73.276 147.022 66.4224
72.2557 146.965 68.0339
72.8581 145.841 67.48
73.8482 145.404 66.5555
74.6687 146.919 65.686
75.1602 145.502 66.1266
76.1565 146.858 65.6233
76.7028 145.586 66.2707
77.5495 146.769 65.9113
78.1288 145.937 66.8597
72.708 148.261 67.2524
71.6465 147.878 69.0739
74.0401 148.556 66.0781
75.5936 148.546 65.5484
77.2722 148.275 65.6621
78.5869 147.62 66.4422
72.2975 149.099 68.3838
71.4228 149.058 69.8645
73.4596 149.7 67.1408
74.9731 150.049 66.3461
76.6091 149.917 66.0146
78.2717 149.364 66.4809
72.6111 150.331 68.6021
74.1358 151.002 67.558
75.9557 151.292 67.1838
77.4201 150.891 67.1134
77.9742 140.097 66.5089
77.0078 139.373 67.7466
77.9105 138.42 66.9962
79.1743 138.684 66.6852
79.4282 140.213 67.0132
80.4049 139.247 67.4373
76.5688 140.955 66.9101
75.5187 141.662 67.7816
76.1332 140.394 68.6285
77.9065 141.847 66.7473
79.0373 141.687 67.4196
80.3411 140.81 68.0478
75.6805 142.896 66.7445
74.6447 142.692 68.167
77.0669 142.766 66.6316
78.5065 143.471 67.4609
79.9644 142.67 68.3467
73.4008 144.73 68.0411
72.417 145.672 69.0286
73.0758 144.632 69.8406
73.8518 143.708 69.1429
74.4476 144.03 67.2558
75.8392 144.439 66.5621
77.3342 144.426 66.9768
78.579 145.172 67.8351
79.5653 144.166 68.473
71.7932 146.527 69.9714
79.4004 146.556 67.5779
71.1296 147.454 70.7862
79.4139 148.487 67.3658
70.8125 148.52 71.5066
78.6296 150.372 67.7321
71.8414 150.495 70.0375
71.1319 149.953 71.5121
72.8922 151.552 69.1774
74.4193 151.995 68.6441
75.8612 152.088 68.6794
77.3161 151.743 68.8412
71.8925 151.612 70.888
73.2909 152.334 70.3086
74.7022 152.415 69.9223
81.7809 134.755 67.9478
80.2371 134.486 68.5269
81.0626 133.415 69.5138
82.5746 133.298 69.2466
83.3474 134.996 68.8703
83.6848 133.846 69.8242
84.0489 135.145 69.9699
84.1504 134.144 71.0676
80.1351 135.694 67.3005
78.4914 136.415 68.079
79.1764 135.389 69.0446
81.49 136.574 67.6756
82.7742 136.554 68.3483
83.9341 136.563 69.4807
84.2194 135.703 70.9768
78.9 137.174 67.0995
77.5743 137.803 68.3216
80.4344 137.662 67.3697
81.9864 138.107 68.3459
83.3582 138.128 69.2606
84.3024 137.499 70.6212
76.9243 139.165 69.4046
81.4451 139.621 68.4156
82.7067 139.823 69.4825
83.9687 139.308 70.427
75.204 141.426 69.5247
76.0628 140.122 70.3256
81.0835 141.673 68.8772
82.1527 141.471 69.6916
83.6016 141.063 70.7788
74.4624 142.548 69.6853
73.9039 143.25 70.864
74.5821 142.051 71.1299
80.8859 143.733 69.328
82.0584 143.245 70.1333
83.0444 142.407 70.6417
72.3748 145.361 71.0139
73.1019 144.132 71.5094
79.8206 145.533 68.7505
80.7011 145.723 69.6793
81.6793 144.833 70.4278
71.524 146.138 71.8635
80.2537 147.38 68.604
80.6918 147.23 69.7709
81.1814 146.335 70.5223
70.8216 147.074 72.659
79.7564 149.309 68.4956
80.3668 148.678 69.6515
70.4699 148.978 72.7469
78.6444 150.823 69.0173
79.4456 150.074 69.6895
70.5195 150.589 73.1388
77.1778 151.9 70.6501
75.9123 152.275 70.0979
78.3605 151.202 70.3473
71.3427 151.685 72.3864
72.6751 152.499 71.9994
74.2392 152.538 71.508
80.1124 134.522 70.5333
80.9353 132.989 71.1976
82.2274 132.264 70.7962
83.5712 132.768 70.8955
83.9683 133.946 72.37
78.366 136.936 69.7285
79.1382 135.806 70.6059
84.0077 135.518 72.4667
77.6509 138.063 70.1503
84.3388 137.075 72.0491
84.5435 138.479 71.7176
84.3823 137.946 73.3069
76.7794 138.866 71.1858
84.4232 139.954 71.7456
84.5235 139.299 73.232
75.2763 140.935 71.3506
75.8689 139.988 71.9242
84.4749 140.942 72.1621
84.4011 140.683 73.6066
73.7398 142.781 72.4965
74.4725 141.614 72.7989
83.0165 143.775 71.2867
83.8014 142.669 71.8138
84.3673 141.865 72.7092
72.1998 144.778 72.8074
72.9292 143.544 73.335
82.7855 144.742 71.6234
83.414 144.388 72.7823
71.41 145.517 73.6611
81.063 147.582 70.9204
81.7511 146.349 71.4849
82.4612 145.509 72.1445
70.242 147.626 73.8281
80.3795 148.932 70.8996
81.1872 148.038 72.2537
69.9129 149.368 74.1357
80.1125 149.204 71.8957
79.3272 150.236 70.9222
70.0962 150.75 74.6702
75.6767 152.324 71.2818
76.7318 151.961 71.8799
78.0131 151.258 72.0876
70.9162 151.912 74.2618
72.1511 152.575 73.616
73.7449 152.584 73.1098
75.1692 152.317 72.5774
80.4709 133.89 71.8719
80.7651 132.836 72.7242
81.9174 132.006 72.4324
83.4231 132.491 72.7067
83.2219 134.179 74.0318
78.6995 136.835 71.6692
79.3831 135.568 72.1622
79.9331 134.506 72.9026
83.5175 135.648 73.8333
84.0574 136.659 73.2033
83.766 137.005 74.5105
77.7554 137.723 71.9079
78.1568 136.974 73.3666
84.0858 138.293 74.8392
76.6206 138.949 72.8422
84.1796 139.605 74.9945
75.1939 140.686 73.494
75.9113 139.821 73.1186
84.0679 140.838 75.2211
73.7058 142.122 74.2889
74.4319 141.334 74.0816
83.9173 143.093 73.2986
84.0415 142.032 74.5376
72.1082 143.903 74.8165
72.8637 142.909 74.6691
83.4844 144.005 73.9672
83.4755 143.343 74.9039
71.184 145.406 74.8984
70.2026 145.859 76.0567
71.2242 144.734 75.8568
81.9991 146.789 72.7147
82.6264 145.55 73.6103
82.8917 144.763 74.7573
70.3137 146.746 74.7696
69.5687 147.085 76.3161
81.5115 147.734 73.2711
81.8484 147.095 74.0282
69.6025 148.33 75.2165
69.279 148.308 76.8038
79.2619 150.239 72.209
80.196 149.095 73.0457
80.6918 148.342 74.0949
69.6244 149.827 75.7534
69.4469 149.676 77.2176
77.6588 151.187 73.8452
76.5377 151.84 73.1105
78.8284 150.493 73.2968
70.1996 151.389 76.0048
71.1232 152.456 75.9631
72.237 152.711 75.2492
73.6095 152.585 74.6575
75.0096 152.243 74.0396
82.3942 131.747 73.8272
80.9036 132.226 74.1264
81.5653 131.316 75.4237
82.88 131.771 75.1927
83.3087 132.692 74.2133
82.8465 133.188 75.7419
80.2971 133.441 73.8937
82.8324 134.483 76.0689
78.9651 135.897 74.0501
79.6678 134.546 74.502
83.2946 135.72 75.2488
83.4712 137.096 76.0151
77.0317 138.164 73.924
77.606 137.051 75.2806
83.7917 138.474 76.4466
75.7601 139.786 74.2771
75.4024 139.561 75.6803
76.2813 138.907 74.8435
83.7693 139.916 76.6383
74.2962 140.982 75.3419
73.4651 140.921 76.9633
74.332 140.012 76.7256
83.6719 141.438 76.4172
73.0128 142.224 75.9756
71.7912 142.666 77.2859
72.4515 141.555 77.8563
83.4252 142.652 76.2813
71.6837 143.515 76.2583
70.6197 144.739 77.1064
70.8129 143.487 77.9045
82.9797 143.953 76.224
69.6678 145.771 77.6662
82.2762 145.209 76.2448
82.1344 146.131 75.0218
69.2272 146.965 78.165
81.2619 147.447 75.2172
69.0884 148.257 78.5715
80.2808 148.55 75.5299
79.7124 149.513 74.2582
69.3251 149.603 78.8592
77.3206 150.995 75.1956
76.2188 151.705 74.5366
78.5569 150.378 74.7389
69.8095 151.016 77.6421
70.7284 152.145 77.3881
72.1346 152.648 76.9539
73.4666 152.486 76.2182
74.8372 152.032 75.6128
80.4946 132.177 75.5419
79.6448 133.04 76.7678
80.4343 131.497 76.8221
81.7369 130.867 76.6774
82.627 131.985 76.7124
82.4105 133.203 77.7649
79.9439 133.453 75.3825
79.1962 134.815 75.9817
82.4882 134.566 78.0618
78.4068 136.014 75.9626
82.9807 135.862 76.9471
83.2197 137.244 77.6136
76.4465 138.198 75.7664
75.5617 138.102 77.7338
76.4972 137.314 77.076
77.3983 136.452 77.1401
83.4846 138.721 77.9883
75.1299 139.038 77.0761
73.7479 139.46 78.3524
74.3535 138.434 78.9262
83.4698 140.355 78.0424
72.8099 140.147 78.8784
83.2253 141.805 77.9101
71.2827 142.341 78.7252
71.9338 141.099 79.3787
82.8302 143.143 77.7675
69.9415 144.494 78.7401
70.2794 143.188 79.4789
82.3915 144.356 77.5583
69.2887 145.517 79.4225
81.6923 145.557 77.4757
81.5968 146.53 76.3414
68.9845 146.805 79.9268
80.7543 147.545 76.6088
69.1026 148.216 80.2147
79.8394 148.613 76.9524
79.2384 149.529 75.6649
69.4369 149.504 80.3779
76.0485 151.438 75.6226
76.8286 150.956 76.2933
77.9837 150.37 76.2947
69.9058 150.777 79.1763
70.6878 151.91 78.8782
72.0172 152.406 78.4756
73.3355 152.217 77.7858
74.5306 151.79 77.1701
75.6202 151.467 76.7366
81.0202 130.335 77.6335
79.6723 131.63 78.0983
80.2916 129.988 78.6539
81.9133 129.494 78.9528
82.3509 130.671 77.7904
82.2558 130.814 79.2208
82.3517 131.877 78.2101
82.1622 132.121 79.6609
78.9447 133.505 77.8696
82.1725 133.389 79.8078
78.4304 134.921 77.5169
82.3764 134.745 79.8974
77.9837 135.758 77.4526
77.0809 135.601 78.7131
77.7922 135.17 78.2846
82.7804 136.023 78.6487
83.095 137.516 79.2176
75.2149 137.137 79.1626
76.407 136.5 78.4524
83.1758 139.089 79.3921
73.0367 138.712 80.3759
73.9123 137.63 80.313
83.0215 140.75 79.3774
72.1308 139.799 80.489
82.6649 142.263 79.289
70.9197 141.768 80.2538
71.5572 140.787 80.3395
82.1581 143.606 79.1407
69.4603 144.081 80.5552
70.0264 142.784 80.7635
81.8579 144.802 78.5167
69.035 145.356 81.1609
81.3398 145.62 78.7186
80.9895 146.66 77.8698
68.8902 146.863 81.5349
80.2817 147.641 78.0366
69.2255 148.225 81.7078
79.2929 148.49 78.1732
78.7685 149.437 77.0194
69.8186 149.325 81.5999
77.772 150.017 77.8777
76.7869 150.816 77.3841
70.1211 150.568 80.4986
70.8711 151.597 80.249
72.045 152.043 79.7807
73.2374 151.88 79.2036
74.3954 151.464 78.6321
75.5111 151.15 77.9746
80.7189 128.81 79.5578
79.4038 130.283 79.692
79.884 128.364 80.8196
81.4799 128.071 80.8244
82.0956 129.117 80.3629
81.8593 129.192 81.9903
78.8591 131.867 79.2636
82.0179 130.616 80.7165
81.8213 132.16 81.3402
78.2552 133.125 79.2783
77.4301 133.107 80.6836
78.1681 132.308 80.0867
82.0689 133.626 81.7666
77.7213 134.43 79.1205
76.7066 134.503 80.4306
82.2921 135.017 81.5291
75.9669 135.768 79.8485
75.1067 135.329 81.2534
75.9135 134.864 80.8575
82.7467 136.255 80.2274
82.8012 137.891 80.7386
74.4958 136.544 80.5823
72.9062 137.421 81.9503
73.802 136.125 81.985
82.7653 139.558 80.6936
71.9338 138.72 82.0126
82.506 141.196 80.6631
71.2929 140.36 81.3126
70.3656 140.724 82.5018
70.9977 139.66 82.5228
82.0635 142.618 80.693
70.3267 141.676 81.5874
69.44 142.956 82.0764
69.704 141.636 83.0567
81.7565 143.746 80.2562
81.4981 143.596 81.489
81.2393 144.74 80.5277
68.958 144.143 82.5295
81.534 144.741 79.5301
80.8074 145.893 79.7231
68.8383 145.638 82.848
80.2068 146.872 79.5061
69.0898 147.084 83.1083
79.5333 147.762 79.3376
69.6999 148.325 83.0165
78.9168 148.406 79.029
78.4117 149.168 78.5168
70.1152 149.411 82.4287
70.3821 150.236 81.6465
70.8418 150.185 82.7173
77.5735 149.675 78.7668
76.5967 150.432 78.6277
70.9972 151.226 81.4431
72.171 151.614 81.1121
73.1738 151.606 80.4397
74.3339 151.132 80.0833
75.3771 150.791 79.2635
78.7985 129.669 80.8945
77.9404 129.843 81.9812
78.6439 128.6 82.043
79.851 127.465 81.9157
81.5191 127.725 82.132
81.4332 129.102 83.6696
78.1697 131.339 80.7818
77.2463 130.922 82.4001
81.6486 130.734 82.4411
81.6917 132.459 83.0696
76.9761 132.346 81.8974
75.8174 132.647 83.0181
76.6095 131.722 82.7895
81.8796 134.175 83.524
76.0254 133.928 81.7542
74.7844 133.849 83.0338
82.2196 135.554 82.676
82.5696 136.497 81.4693
82.4235 137.133 82.52
74.4141 135.037 82.4852
72.7642 136.07 83.4026
73.5391 134.596 83.621
82.4798 138.581 82.093
71.74 137.5 83.5773
82.3849 140.132 81.9275
71.1027 138.597 83.3983
82.0079 141.411 82.0108
70.0002 139.99 83.8342
70.6343 139.209 83.7403
81.6262 142.549 82.3333
69.0338 142.776 83.8377
69.2581 141.105 84.2585
80.8358 143.728 82.5411
80.6559 144.927 81.3728
68.7814 144.348 84.1849
80.0134 145.924 81.2031
69.1016 145.901 84.4242
79.4265 147.03 80.8727
69.7442 147.296 84.4911
78.6824 148.223 79.8147
78.8367 147.576 80.9442
78.1923 148.048 80.9004
70.2682 148.298 84.0716
70.3772 149.223 83.2867
70.8809 149.251 84.0049
77.657 149.146 79.6355
77.391 148.472 81.0801
76.8219 149.191 80.5737
71.613 150.011 83.6547
75.4835 150.355 80.4291
75.3265 149.86 81.2865
74.6607 150.512 81.2354
76.4738 149.903 79.7446
76.0171 149.486 81.0972
71.6193 150.802 82.5682
72.4782 151.072 82.1614
73.5673 151.035 81.4676
80.631 126.675 82.8205
79.0279 126.894 83.1051
79.354 126.113 83.8175
80.8389 126.296 84.0887
81.3843 127.581 83.5982
81.0754 127.822 85.1232
77.3285 129.066 83.4547
78.2197 127.794 83.1405
80.9699 129.559 85.3287
76.3832 130.92 83.4452
75.7203 130.363 84.6715
76.5445 129.67 84.1301
81.2898 130.964 84.0205
81.4093 132.815 84.6777
75.0816 131.956 84.1978
73.4989 132.555 85.1915
74.5097 131.229 85.419
81.6812 134.625 85.1991
74.0076 133.249 84.1513
72.551 134.505 84.8373
82.0615 135.907 83.8649
82.09 137.576 83.8405
71.651 135.992 84.7794
82.0988 139.027 83.2829
70.8412 137.09 84.9923
70.0757 137.052 86.4831
70.752 136.105 86.071
81.8785 140.208 83.4249
70.2298 138.329 84.7296
69.6781 138.392 86.2622
81.5199 141.368 83.5835
69.4798 139.682 85.1054
68.9167 141.576 85.373
69.2235 139.786 86.2041
81.0379 142.605 83.4797
68.8318 143.131 85.4575
80.4399 143.537 83.662
80.0557 144.671 82.795
69.0919 144.62 85.6753
79.4235 145.786 82.6077
69.6529 146.038 85.8176
78.779 146.896 81.9314
78.612 145.951 83.3834
78.0646 146.81 83.0524
70.3646 147.147 85.5507
76.062 148.306 83.0351
75.7991 147.705 84.6864
75.2856 148.455 83.6172
77.0316 147.791 82.9234
76.5402 147.525 84.0936
77.7822 147.678 82.0896
77.276 146.902 83.9384
70.8395 148.15 85.076
71.5758 149.064 84.8262
75.3899 149.312 82.2077
74.6285 149.068 83.2376
76.5391 148.574 81.919
72.2478 149.583 84.2776
72.5206 150.352 83.2646
73.4347 150.443 82.7358
73.0062 149.544 83.9678
74.3199 150.025 82.2852
73.7711 149.407 83.5441
77.9249 125.348 85.5504
76.6483 125.907 86.1208
77.2668 124.422 87.0109
78.8967 124.288 86.3152
79.2208 125.304 84.7208
80.2445 124.942 85.8861
80.8682 126.063 85.194
80.7553 126.474 86.4625
77.8112 126.94 84.4981
76.4067 127.199 85.7477
80.5788 128.155 86.6911
76.5605 128.458 84.7545
75.208 128.914 86.2686
75.3825 127.92 86.6499
80.6413 129.927 87.0436
75.1766 129.867 85.6731
73.4283 130.801 86.5186
74.2802 129.516 86.7275
81.0761 131.34 85.6778
81.1786 133.178 86.2453
72.5324 132.649 86.0969
81.3481 134.6 86.5032
71.8506 133.855 86.2001
70.7848 134.194 87.5246
71.5832 132.918 87.2306
81.7803 136.125 85.1109
81.3072 136.065 86.5927
71.3246 135.071 86.1565
70.1564 135.691 87.5838
81.6181 137.359 85.2151
81.6921 138.796 84.7946
69.3783 137.118 87.9968
81.2783 140.061 84.9261
69.2515 138.772 87.1875
68.9249 140.392 86.9797
68.9971 138.662 88.3091
80.8485 141.516 84.5755
68.9101 141.893 86.8558
80.5505 142.582 84.3696
80.3234 141.977 85.3192
79.8879 143.315 84.6681
69.2422 143.274 86.9171
79.5204 144.512 84.1365
69.6709 144.643 87.0863
79.0384 145.185 83.9839
70.264 145.75 87.0779
70.6003 146.799 86.4402
71.2475 146.513 87.3086
77.9421 146.147 84.0558
78.1237 145.397 84.9446
77.4403 146.01 85.0293
78.6526 145.052 84.7515
70.9008 147.442 85.9193
71.532 147.383 86.5315
75.5161 147.066 85.8907
74.8764 148.073 84.8645
76.5016 146.693 85.3557
72.586 148.898 85.1241
71.8618 148.166 85.743
73.4373 148.793 84.8667
73.0648 148.162 85.9463
74.2328 148.653 84.4068
74.0182 148.043 85.6875
74.6975 125.417 88.6519
73.4428 125.384 89.8827
74.2429 124.157 89.747
75.6288 124.052 88.4559
75.9139 125.289 87.4618
77.2355 123.308 87.8594
79.0672 123.43 87.6155
80.2541 124.791 87.2995
80.2556 126.494 87.9393
74.0679 126.798 88.493
73.0429 127.154 89.3897
75.1643 126.777 87.3146
80.2034 128.163 88.2842
73.9354 128.456 87.8214
72.6208 128.59 88.9794
80.2148 129.594 88.7764
72.8735 129.872 87.8661
71.6386 131.055 88.6884
71.9836 129.686 89.1574
80.8546 131.577 87.0912
80.5085 131.144 88.5687
72.233 131.621 87.3702
70.8109 132.68 88.5038
80.8678 132.794 87.718
80.8997 134.34 87.7198
69.8585 134.313 88.7487
80.7728 135.832 87.994
69.3562 135.862 89.153
81.2441 137.662 86.2883
80.6744 137.387 87.6189
69.0864 137.412 89.6413
80.8455 138.893 86.348
80.1499 138.771 87.7465
68.9704 140.463 88.1856
69.136 139.149 89.4043
80.2055 140.059 86.8646
79.6005 139.786 87.9095
79.4257 140.845 87.319
80.6047 140.509 85.7804
69.2291 141.911 88.3382
79.7705 141.866 86.2527
78.9728 141.844 87.3259
69.658 143.227 88.3256
79.2029 143.225 85.8018
78.4444 143.058 87.0032
70.2606 144.103 88.4165
78.3765 144.224 85.9534
78.0568 143.735 86.9001
77.5827 144.295 86.8766
79.0142 144.447 84.9855
70.6279 145.043 88.1527
72.4379 146.782 87.5317
71.5568 145.823 88.1819
72.8024 146.038 88.4272
77.4042 145.262 85.9843
76.8017 144.884 87.0249
76.4915 145.779 86.3168
72.6393 147.518 86.6663
73.6042 146.542 87.7624
73.7694 147.241 86.7942
74.6977 147.415 86.1783
74.6678 146.379 87.2891
75.657 146.128 86.7997
76.2089 121.495 89.7123
74.6334 121.676 90.7257
74.9753 120.589 90.9644
76.5985 120.163 90.4916
77.9436 121.469 89.4785
78.0357 120.792 90.4994
78.8985 122.198 90.0296
78.7255 121.918 91.0811
74.7911 122.879 89.9921
73.0695 123.799 91.1982
73.4911 122.381 91.4766
76.1952 122.78 88.8549
77.7408 122.44 88.5826
79.2822 123.019 89.0469
79.1397 123.587 90.4937
72.3882 125.697 90.8389
79.9001 124.753 88.8728
79.7012 126.593 89.4516
72.0405 127.537 90.2382
79.8387 128.27 89.8825
71.8194 128.822 89.8621
71.0166 130.045 90.2327
71.2054 128.537 90.7734
79.9558 130.162 90.0645
70.6223 131.609 89.8856
80.0554 131.811 90.0591
69.9255 133.012 89.9353
80.587 133.017 88.9029
80.3818 134.614 89.0788
69.389 134.468 90.3614
80.2088 136.118 89.0773
69.2121 135.93 90.7537
79.8635 137.557 88.8816
69.306 137.316 91.1015
79.5856 138.72 88.6246
69.4915 140.51 89.5957
69.5383 138.868 90.6241
79.2494 139.28 88.8296
78.8843 140.26 88.6997
70.0009 141.959 89.6217
70.184 140.646 90.6939
78.2272 141.882 88.1969
70.5353 143.207 89.3908
71.0375 142.21 90.54
77.7469 143.216 87.7658
77.5668 142.087 88.812
77.0485 142.968 88.6837
71.0309 144.194 89.0809
71.5238 143.512 90.0319
75.8891 144.299 88.5047
75.4998 143.53 89.4706
75.005 144.465 89.0904
76.8276 144.05 87.9663
76.3354 143.15 89.152
71.7014 144.906 89.0811
73.9771 145.647 88.5553
72.8861 145.193 89.2176
75.0428 145.332 88.1418
74.0757 144.672 89.3969
76.0447 145.119 87.5532
73.4493 105.866 92.7335
72.3379 106.31 92.6963
72.3506 104.594 92.7532
73.4116 104.787 93.3616
74.0102 106.056 93.7684
73.6574 105.395 94.5513
73.4626 107.275 92.8088
72.9126 108.055 92.9778
74.1998 107.328 93.5131
74.0214 107.119 94.8195
74.0081 108.71 93.1702
74.6321 108.466 94.1384
73.2299 119.779 92.4921
71.7744 120.812 93.7945
72.1576 119.372 93.7617
73.9851 118.495 92.2978
74.9712 119.442 91.4247
76.1354 118.065 91.7147
77.1184 119.118 91.2799
77.6864 119 92.7861
73.179 121.136 92.2947
72.074 122.42 92.9172
78.2097 120.442 91.7026
78.5152 122.407 92.047
71.8745 124.305 92.0765
78.6578 124.14 92.1898
71.4966 125.721 91.8005
70.757 126.771 92.4833
70.9755 125.092 92.8248
79.3637 125.264 90.5251
79.3431 127.027 91.1113
71.3423 127.139 91.3453
70.5242 128.73 91.7447
79.6016 128.75 91.1272
70.1044 130.449 91.4566
79.4992 130.331 91.4818
69.7211 131.964 91.4194
79.1516 131.467 91.9653
69.381 133.353 91.7027
80.1009 133.286 90.105
79.3443 132.792 91.2858
69.4856 134.827 92.1731
79.7275 134.547 90.3492
78.9746 134.594 91.3119
69.7372 136.265 92.4116
79.4467 136.147 90.1964
78.6874 136.634 90.8185
69.9946 137.923 92.1038
79.1895 138.086 89.601
78.4407 137.926 90.6318
70.3411 139.497 91.7323
78.4185 139.416 89.863
77.7345 138.355 91.1433
77.3879 139.358 90.9929
71.1055 140.848 91.4656
76.2149 140.945 90.7408
75.4211 140.343 91.8725
75.1006 141.276 91.2557
77.326 140.433 90.2987
76.3584 139.656 91.6255
77.9218 140.951 89.2377
71.9267 141.889 91.2556
72.484 143.063 90.6867
73.8397 142.904 90.7847
73.0274 142.014 91.3879
75.0536 142.209 90.6821
74.1303 141.731 91.3572
75.783 142.384 89.9652
76.8275 141.793 89.6958
72.3414 144.228 89.8734
73.3819 144.015 90.1036
74.6335 143.507 90.0039
70.5533 104.01 93.3864
70.1708 105.353 94.0035
69.7083 104.114 94.9757
70.739 102.984 94.6231
71.7868 103.541 93.4143
71.8893 103.367 95.1541
71.2858 105.535 93.0452
70.7578 106.807 94.0083
72.8342 104.137 94.3393
73.2065 105.353 95.5388
71.8827 107.848 93.3256
71.1655 108.267 94.5145
73.6128 106.886 95.8456
72.0423 109.867 93.6966
71.1964 110.201 94.8169
73.229 109.778 93.1183
74.6493 110.065 93.5905
74.5034 109.017 95.2278
72.2066 111.661 94.0266
71.0873 111.677 95.2416
73.374 111.658 93.2264
74.7109 111.549 93.0959
75.3255 110.403 94.6401
75.651 111.634 93.9288
75.5568 111.632 95.1456
72.0497 113.107 94.3557
70.8723 113.127 95.6708
73.3796 113.442 93.3619
74.7432 113.368 93.0154
75.8385 113.12 93.5391
75.8684 113.048 94.9196
71.865 114.347 94.5824
73.0049 114.971 93.4949
71.8727 115.709 94.7018
74.6895 115.031 92.8112
76.1096 114.862 93.3827
76.1626 114.543 94.7703
72.5912 116.654 93.834
71.3621 117.07 95.2058
74.0277 116.413 92.8949
76.2144 116.162 92.8857
76.397 116.24 94.9435
71.5086 118.067 94.9141
72.7067 117.994 93.4616
71.0704 119.486 95.4305
74.9647 117.233 92.3746
76.7641 117.301 94.5945
77.0182 117.515 92.8055
76.8839 118.531 94.5714
70.8202 120.862 95.6436
77.2272 119.945 94.3943
71.0839 122.208 94.4847
70.6406 123.435 94.664
70.6794 122.156 96.3089
77.8543 121.012 93.1594
78.0131 122.551 93.6417
71.2311 123.581 93.4743
70.3963 125.265 94
77.9752 123.774 94.1464
70.2681 127.387 93.3917
78.9431 125.626 92.1154
78.3348 125.232 93.8031
69.98 129.162 93.01
78.8677 126.853 92.6211
79.0701 128.444 92.4451
69.6337 130.763 92.9517
78.7008 129.858 92.8332
69.57 132.216 93.1903
78.4672 131.118 93.0232
77.9982 129.976 93.8047
77.6624 131.286 93.9841
69.7728 133.681 93.4674
78.3776 132.428 92.839
77.44 132.988 93.7711
70.3211 135.191 93.7834
78.3896 133.815 92.434
77.2112 134.333 93.3679
70.6083 136.804 93.4646
77.5241 135.388 92.7249
76.4658 135.164 93.7673
76.3223 136.261 93.4474
78.3033 135.539 91.8265
70.9039 138.327 92.9012
76.9028 136.911 92.5898
76.1294 137.529 93.0875
77.7328 136.891 91.7606
71.2751 139.636 92.4736
76.9799 138.278 91.9397
76.07 138.706 92.5739
71.8895 140.394 92.3035
72.364 141.171 91.8772
73.521 141.077 92.0704
73.0647 140.325 92.6692
74.5276 140.839 91.9957
74.2736 139.985 92.7761
75.268 139.357 92.7162
69.854 105.938 95.2355
69.6808 104.594 96.338
70.5131 103.263 96.2676
71.578 103.846 96.9523
70.1349 107.412 95.7174
72.4363 104.433 96.1301
72.6742 105.881 96.8361
70.4924 108.932 95.6778
73.6944 107.88 96.5042
70.4554 110.247 96.3459
74.1119 109.477 96.6513
70.4424 111.734 96.7425
74.8344 110.605 95.813
75.1626 112.41 96.094
70.3485 112.873 97.2068
75.4237 114.061 96.215
71.0305 114.448 95.5812
70.3951 114.131 96.8714
75.6572 115.582 96.2966
70.9372 115.505 95.9393
70.764 116.738 96.3631
75.5308 117.024 96.9254
70.7205 118.285 96.7343
70.7387 119.44 97.8854
75.7445 118.266 96.7684
76.2854 119.524 96.3471
70.5872 120.863 97.9625
76.4639 120.6 96.2796
70.4987 123.863 95.7652
70.7667 122.504 97.8904
77.2811 121.413 94.9523
77.1124 122.602 95.584
70.2199 125.859 95.0454
77.2002 124.221 95.4135
70.0157 127.663 94.647
77.3099 125.688 95.3315
69.9565 129.332 94.4175
78.3483 127.181 93.673
77.6182 127.04 94.7551
69.9692 130.889 94.4509
78.1328 128.528 93.9422
77.326 129.377 94.8276
70.1997 132.31 94.8065
76.8477 131.192 94.9344
70.5688 133.641 94.7762
76.5096 132.712 94.7731
75.9696 131.658 95.7011
75.5504 132.921 95.6992
71.1081 134.709 94.9747
71.4811 136.041 94.7004
72.9983 135.769 95.4259
72.0326 134.793 95.8062
74.3648 135.096 95.5702
73.3317 134.296 96.116
75.5014 134.158 95.2247
74.5496 133.548 96.1412
76.3804 134.123 94.3027
71.7426 137.511 93.8943
72.8447 136.961 94.5447
74.1623 136.407 94.8381
75.3776 135.562 94.5758
71.9472 138.775 93.329
72.9427 138.286 93.9933
74.1274 137.719 94.253
75.2157 136.903 93.985
72.2519 139.716 92.8938
73.1339 139.355 93.2679
74.1933 138.876 93.5351
75.2132 138.241 93.4828
69.7713 105.999 96.8521
70.325 104.591 97.611
69.9332 107.307 97.3833
70.5253 106.149 98.1037
71.6911 105.171 97.8046
70.1169 108.777 97.2356
70.5059 107.968 98.5454
71.5033 106.838 98.8516
72.5043 106.691 97.9785
73.1957 108.055 97.502
70.3299 110.503 97.8378
73.6759 109.914 97.7387
70.4328 112.046 98.3477
74.4817 111.279 97.0108
74.6948 113.102 97.298
70.5611 113.415 98.5632
74.8286 114.95 97.5265
70.586 114.598 98.2695
74.707 116.456 98.0644
70.5469 115.508 97.1942
70.6761 116.341 98.0123
74.474 118.1 98.6676
70.6642 117.369 97.8514
71.8825 119.714 99.8328
71.1244 118.124 99.0758
74.0103 119.47 99.4872
72.841 118.329 100.121
75.2707 119.415 97.8541
71.462 121.295 99.4001
73.3329 121.091 99.9841
74.943 120.554 98.3759
70.5271 124.45 96.7895
71.1372 123.734 98.3521
71.9691 122.608 99.6093
73.6626 122.561 99.66
74.4199 123.683 98.9902
74.8192 122.042 98.5809
75.985 121.655 97.1052
70.3247 126.249 96.3202
75.3961 123.809 97.831
74.8359 125.161 98.49
76.2071 123.186 96.8699
70.3171 127.826 95.9728
75.6357 125.752 97.3022
74.9467 126.859 98.1564
76.3114 124.801 96.5645
70.4212 129.281 95.7799
75.7803 127.536 96.9505
74.7583 128.438 97.6734
76.6392 126.609 96.1234
70.5774 130.662 95.6963
75.6691 129.134 96.5879
74.3339 129.793 97.3554
76.7382 128.233 95.6346
71.041 131.394 96.127
71.3073 132.552 96.1608
72.7814 132.008 97.0924
71.9085 131.136 96.9517
74.3166 131.105 97.2072
73.141 130.534 97.5025
75.3616 130.639 96.6097
76.2392 130.164 95.7726
71.3776 133.871 95.7468
72.3965 133.429 96.447
73.7345 132.808 96.7944
74.9716 131.934 96.4783
70.6369 109.603 98.8743
71.6626 108.839 99.2835
72.5079 108.191 98.5998
71.0119 111.285 99.2935
72.0543 110.554 99.5919
73.0148 109.851 98.8055
71.2634 112.869 99.6791
72.3193 112.372 99.9197
73.2986 111.881 99.2665
73.9295 111.601 98.1849
71.2028 114.362 99.6882
72.3647 114.114 100.055
73.437 113.752 99.6089
74.1205 113.483 98.4355
70.8862 115.526 99.0504
71.9631 115.643 100.004
73.1433 115.582 99.829
74.1309 115.236 98.8341
71.1909 116.762 99.392
72.3472 117.053 100.048
73.757 116.995 99.4336
71.087 125.294 97.7632
71.8879 124.504 99.1457
72.997 123.746 99.6592
71.0793 126.72 97.5058
72.0748 125.947 98.8788
73.4444 125.013 99.3406
71.1314 128.086 97.2663
72.2858 127.266 98.4933
73.7421 126.402 98.9206
71.3097 129.378 96.851
72.2858 128.544 97.9389
73.7309 127.836 98.4165
71.4378 130.382 96.6572
72.2449 129.827 97.5355
73.4512 129.12 97.8519
POLYGONS 2132  8528
3 0 1 2
3 0 3 4
3 2 3 0
3 4 5 6
3 3 5 4
3 6 7 8
3 5 7 6
3 7 9 8
3 10 1 0
3 11 1 10
3 4 12 0
3 12 10 0
3 6 13 4
3 13 12 4
3 8 14 6
3 14 13 6
3 15 8 9
3 14 8 15
3 16 11 10
3 17 11 16
3 12 18 10
3 18 16 10
3 13 19 12
3 19 18 12
3 14 20 13
3 20 19 13
3 21 14 15
3 20 14 21
3 16 22 17
3 18 22 16
3 23 22 18
3 19 23 18
3 24 23 19
3 20 24 19
3 25 24 20
3 21 25 20
3 26 27 28
3 26 29 30
3 28 29 26
3 29 31 30
3 32 33 34
3 27 32 34
3 27 26 32
3 26 35 32
3 30 36 26
3 36 35 26
3 37 30 31
3 36 30 37
3 38 33 32
3 39 33 38
3 35 40 32
3 40 38 32
3 36 41 35
3 41 40 35
3 42 36 37
3 41 36 42
3 43 44 45
3 43 46 47
3 45 46 43
3 39 47 46
3 39 38 47
3 38 48 47
3 40 49 38
3 49 48 38
3 50 41 51
3 50 49 41
3 49 40 41
3 42 51 41
3 2 44 43
3 2 1 44
3 1 52 44
3 3 2 43
3 47 3 43
3 5 3 47
3 48 5 47
3 7 5 48
3 49 7 48
3 49 9 7
3 49 50 9
3 50 53 9
3 1 11 52
3 52 11 54
3 9 53 15
3 53 55 15
3 11 17 54
3 54 17 56
3 15 55 21
3 55 57 21
3 58 17 22
3 58 59 17
3 59 56 17
3 22 23 60
3 58 22 60
3 23 24 61
3 60 23 61
3 62 61 24
3 62 24 63
3 63 24 25
3 57 25 21
3 63 25 57
3 58 64 59
3 60 64 58
3 65 64 60
3 61 65 60
3 66 65 61
3 62 66 61
3 67 68 69
3 67 70 71
3 69 70 67
3 71 72 73
3 70 72 71
3 72 74 73
3 75 76 77
3 68 75 77
3 68 67 75
3 67 78 75
3 71 79 67
3 79 78 67
3 73 80 71
3 80 79 71
3 81 73 74
3 80 73 81
3 82 76 75
3 83 76 82
3 78 84 75
3 84 82 75
3 79 85 78
3 85 84 78
3 80 86 79
3 86 85 79
3 87 80 81
3 86 80 87
3 28 83 82
3 28 27 83
3 27 88 83
3 29 28 82
3 84 29 82
3 31 29 84
3 31 84 89
3 89 84 85
3 86 90 85
3 90 89 85
3 91 86 87
3 90 86 91
3 34 92 93
3 33 92 34
3 88 27 34
3 93 88 34
3 89 94 37
3 31 89 37
3 90 95 89
3 95 94 89
3 96 90 91
3 95 90 96
3 97 98 99
3 97 99 92
3 97 92 39
3 39 92 33
3 94 100 42
3 37 94 42
3 101 95 102
3 101 100 95
3 100 94 95
3 96 102 95
3 45 103 104
3 44 103 45
3 98 97 46
3 98 46 104
3 104 46 45
3 39 46 97
3 51 105 50
3 51 42 100
3 51 100 105
3 105 100 106
3 107 100 101
3 106 100 107
3 44 52 103
3 103 52 108
3 105 109 53
3 50 105 53
3 110 106 111
3 110 109 106
3 109 105 106
3 107 111 106
3 52 54 108
3 108 54 112
3 109 113 55
3 53 109 55
3 114 109 110
3 113 109 114
3 54 56 112
3 112 56 115
3 113 116 57
3 55 113 57
3 117 113 114
3 116 113 117
3 56 59 115
3 115 59 118
3 63 119 120
3 62 63 120
3 116 63 57
3 116 121 63
3 121 119 63
3 117 121 116
3 59 122 118
3 64 122 59
3 65 123 64
3 64 123 122
3 66 124 65
3 65 124 123
3 120 66 62
3 124 66 120
3 69 125 126
3 68 125 69
3 70 69 127
3 69 126 127
3 72 70 128
3 70 127 128
3 128 74 72
3 129 74 128
3 77 130 131
3 76 130 77
3 125 68 77
3 131 125 77
3 74 129 81
3 129 132 81
3 76 83 130
3 130 83 133
3 134 135 87
3 134 87 132
3 132 87 81
3 134 136 135
3 83 88 133
3 133 88 137
3 135 138 91
3 87 135 91
3 139 135 136
3 138 135 139
3 93 140 141
3 92 140 93
3 137 88 93
3 141 137 93
3 138 142 96
3 91 138 96
3 143 138 139
3 142 138 143
3 99 144 145
3 98 144 99
3 140 92 99
3 145 140 99
3 102 146 101
3 102 147 146
3 96 147 102
3 96 148 147
3 96 142 148
3 143 148 142
3 104 149 150
3 103 149 104
3 144 98 104
3 150 144 104
3 146 151 107
3 101 146 107
3 152 146 147
3 151 146 152
3 103 108 149
3 149 108 153
3 111 154 110
3 111 155 154
3 107 155 111
3 107 156 155
3 107 151 156
3 152 156 151
3 108 112 153
3 153 112 157
3 154 158 114
3 110 154 114
3 159 154 155
3 158 154 159
3 112 115 157
3 157 115 160
3 158 161 162
3 158 162 114
3 114 162 117
3 159 161 158
3 115 118 160
3 160 118 163
3 119 164 120
3 165 164 119
3 165 119 166
3 166 119 121
3 162 121 117
3 166 121 162
3 118 167 163
3 122 167 118
3 123 168 122
3 122 168 167
3 124 169 123
3 123 169 168
3 164 124 120
3 164 170 124
3 170 169 124
3 165 170 164
3 126 125 171
3 172 126 171
3 172 173 126
3 173 127 126
3 128 127 174
3 127 173 174
3 174 129 128
3 175 129 174
3 131 130 176
3 131 176 177
3 125 131 177
3 125 177 178
3 125 178 171
3 172 171 178
3 179 180 132
3 179 132 175
3 175 132 129
3 179 181 180
3 176 182 183
3 176 130 182
3 130 133 182
3 177 176 183
3 132 180 134
3 180 136 134
3 180 181 136
3 181 184 136
3 133 137 182
3 182 137 185
3 136 184 139
3 184 186 139
3 141 187 188
3 140 187 141
3 185 137 141
3 188 185 141
3 139 186 143
3 186 189 143
3 145 190 191
3 144 190 145
3 187 140 145
3 191 187 145
3 148 192 147
3 148 193 192
3 148 143 193
3 143 189 193
3 150 194 195
3 149 194 150
3 190 144 150
3 195 190 150
3 192 196 152
3 147 192 152
3 197 192 193
3 196 192 197
3 198 199 200
3 198 200 194
3 198 194 153
3 153 194 149
3 156 201 155
3 156 202 201
3 152 202 156
3 152 203 202
3 152 196 203
3 197 203 196
3 204 199 198
3 205 199 204
3 153 157 204
3 198 153 204
3 201 206 159
3 155 201 159
3 207 201 202
3 206 201 207
3 208 205 204
3 209 205 208
3 157 160 208
3 204 157 208
3 161 210 162
3 161 211 210
3 159 211 161
3 159 212 211
3 159 206 212
3 207 212 206
3 213 209 208
3 214 209 213
3 160 163 213
3 208 160 213
3 166 215 216
3 165 166 216
3 210 166 162
3 210 217 166
3 217 215 166
3 211 217 210
3 213 218 214
3 163 218 213
3 163 167 218
3 167 219 218
3 168 220 167
3 167 220 219
3 169 221 168
3 168 221 220
3 170 222 169
3 169 222 221
3 216 170 165
3 222 170 216
3 223 224 225
3 223 226 227
3 225 226 223
3 226 228 227
3 173 224 223
3 173 172 224
3 172 229 224
3 174 173 223
3 227 174 223
3 227 175 174
3 227 228 175
3 228 230 175
3 178 231 232
3 177 231 178
3 229 172 178
3 232 229 178
3 175 230 233
3 179 175 233
3 233 181 179
3 234 181 233
3 183 235 236
3 182 235 183
3 231 177 183
3 236 231 183
3 181 234 184
3 234 237 184
3 238 239 240
3 238 240 235
3 238 235 185
3 185 235 182
3 184 237 186
3 237 241 186
3 242 243 244
3 239 242 244
3 238 242 239
3 238 187 242
3 238 188 187
3 185 188 238
3 186 241 189
3 241 245 189
3 246 247 248
3 243 246 248
3 242 246 243
3 242 190 246
3 242 191 190
3 187 191 242
3 189 245 193
3 245 249 193
3 250 251 252
3 247 250 252
3 246 250 247
3 246 194 250
3 246 195 194
3 190 195 246
3 193 249 197
3 249 253 197
3 200 251 250
3 200 199 251
3 199 254 251
3 194 200 250
3 203 255 256
3 202 203 256
3 253 203 197
3 255 203 253
3 199 205 254
3 254 205 257
3 202 256 207
3 256 258 207
3 205 209 257
3 257 209 259
3 212 260 261
3 211 212 261
3 258 212 207
3 260 212 258
3 209 214 259
3 259 214 262
3 215 263 264
3 216 215 264
3 217 265 215
3 215 265 263
3 261 217 211
3 265 217 261
3 214 266 262
3 218 266 214
3 219 267 218
3 218 267 266
3 220 268 219
3 219 268 267
3 221 269 220
3 220 269 268
3 222 270 221
3 221 270 269
3 264 222 216
3 270 222 264
3 271 272 273
3 271 225 224
3 271 273 225
3 273 274 225
3 226 225 275
3 225 274 275
3 275 228 226
3 276 228 275
3 277 272 271
3 278 272 277
3 224 229 277
3 271 224 277
3 228 276 230
3 276 279 230
3 232 278 277
3 232 231 278
3 231 280 278
3 229 232 277
3 230 279 281
3 233 230 281
3 281 234 233
3 282 234 281
3 283 284 285
3 283 236 235
3 283 285 236
3 285 286 236
3 280 231 236
3 286 280 236
3 234 282 237
3 282 287 237
3 288 289 290
3 284 288 290
3 283 288 284
3 283 239 288
3 283 240 239
3 235 240 283
3 237 287 241
3 287 291 241
3 244 289 288
3 244 243 289
3 243 292 289
3 239 244 288
3 241 291 245
3 291 293 245
3 248 294 295
3 247 294 248
3 292 243 248
3 295 292 248
3 245 293 249
3 293 296 249
3 252 297 298
3 251 297 252
3 294 247 252
3 298 294 252
3 249 296 253
3 296 299 253
3 251 254 297
3 297 254 300
3 255 301 302
3 256 255 302
3 299 255 253
3 301 255 299
3 254 257 300
3 300 257 303
3 256 302 258
3 302 304 258
3 257 259 303
3 303 259 305
3 260 306 307
3 261 260 307
3 304 260 258
3 306 260 304
3 259 262 305
3 305 262 308
3 263 309 264
3 310 309 263
3 310 263 311
3 311 263 265
3 307 265 261
3 311 265 307
3 262 312 308
3 266 312 262
3 267 313 266
3 266 313 312
3 268 314 267
3 267 314 313
3 269 315 268
3 268 315 314
3 270 316 269
3 269 316 315
3 309 270 264
3 309 317 270
3 317 316 270
3 310 317 309
3 318 319 320
3 318 321 322
3 320 321 318
3 322 323 324
3 321 323 322
3 323 325 324
3 273 319 318
3 273 272 319
3 272 326 319
3 274 273 318
3 322 274 318
3 275 274 322
3 324 275 322
3 324 276 275
3 324 325 276
3 325 327 276
3 272 278 326
3 326 278 328
3 276 327 279
3 327 329 279
3 330 331 332
3 330 332 328
3 330 328 280
3 280 328 278
3 279 329 333
3 281 279 333
3 333 282 281
3 334 282 333
3 285 335 336
3 284 335 285
3 331 330 286
3 331 286 336
3 336 286 285
3 280 286 330
3 282 334 287
3 334 337 287
3 290 338 339
3 289 338 290
3 335 284 290
3 339 335 290
3 287 337 291
3 337 340 291
3 289 292 338
3 338 292 341
3 291 340 293
3 340 342 293
3 295 343 344
3 294 343 295
3 341 292 295
3 344 341 295
3 293 342 296
3 342 345 296
3 298 346 347
3 297 346 298
3 343 294 298
3 347 343 298
3 296 345 299
3 345 348 299
3 297 300 346
3 346 300 349
3 301 350 351
3 302 301 351
3 348 301 299
3 350 301 348
3 300 303 349
3 349 303 352
3 302 351 304
3 351 353 304
3 303 305 352
3 352 305 354
3 306 355 356
3 307 306 356
3 353 306 304
3 355 306 353
3 305 308 354
3 354 308 357
3 311 358 359
3 310 311 359
3 356 311 307
3 358 311 356
3 308 360 357
3 312 360 308
3 313 361 312
3 312 361 360
3 314 362 313
3 313 362 361
3 315 363 314
3 314 363 362
3 316 364 315
3 315 364 363
3 317 365 316
3 316 365 364
3 359 317 310
3 365 317 359
3 366 367 368
3 366 369 370
3 368 369 366
3 369 371 370
3 320 367 366
3 320 319 367
3 319 372 367
3 321 320 366
3 370 321 366
3 370 371 373
3 370 373 321
3 321 373 323
3 373 325 323
3 374 325 373
3 375 376 377
3 375 377 372
3 375 372 326
3 326 372 319
3 325 374 327
3 374 378 327
3 379 376 375
3 380 376 379
3 326 328 379
3 375 326 379
3 327 378 329
3 378 381 329
3 382 383 384
3 380 382 384
3 379 382 380
3 379 331 382
3 379 332 331
3 328 332 379
3 329 381 385
3 333 329 385
3 385 334 333
3 386 334 385
3 387 388 389
3 383 387 389
3 382 387 383
3 382 335 387
3 382 336 335
3 331 336 382
3 334 386 337
3 386 390 337
3 339 388 387
3 339 338 388
3 338 391 388
3 335 339 387
3 337 390 340
3 390 392 340
3 393 394 395
3 393 395 391
3 393 391 341
3 341 391 338
3 340 392 342
3 392 396 342
3 397 398 399
3 394 397 399
3 393 397 394
3 393 343 397
3 393 344 343
3 341 344 393
3 400 401 402
3 400 396 401
3 400 345 396
3 345 342 396
3 347 398 397
3 347 346 398
3 346 403 398
3 343 347 397
3 404 400 402
3 405 404 402
3 345 404 348
3 400 404 345
3 346 349 403
3 403 349 406
3 350 404 405
3 350 405 351
3 351 405 407
3 348 404 350
3 349 352 406
3 406 352 408
3 351 407 353
3 407 409 353
3 352 354 408
3 408 354 410
3 355 411 412
3 356 355 412
3 409 355 353
3 411 355 409
3 413 357 414
3 413 410 357
3 410 354 357
3 413 414 415
3 358 416 417
3 359 358 417
3 412 358 356
3 416 358 412
3 357 360 414
3 414 418 415
3 414 360 418
3 360 361 418
3 362 419 361
3 361 419 418
3 363 420 362
3 362 420 419
3 364 421 363
3 363 421 420
3 365 422 364
3 364 422 421
3 417 365 359
3 422 365 417
3 423 424 425
3 423 368 367
3 423 425 368
3 425 426 368
3 369 368 427
3 368 426 427
3 427 371 369
3 428 371 427
3 429 424 423
3 430 424 429
3 367 372 429
3 423 367 429
3 371 428 431
3 373 371 431
3 431 374 373
3 432 374 431
3 433 434 435
3 430 433 435
3 429 433 430
3 429 376 433
3 429 377 376
3 372 377 429
3 374 432 378
3 432 436 378
3 437 434 433
3 438 434 437
3 376 380 437
3 433 376 437
3 439 440 381
3 439 381 436
3 436 381 378
3 439 441 440
3 442 443 444
3 438 442 444
3 437 442 438
3 437 383 442
3 437 384 383
3 380 384 437
3 381 440 385
3 440 386 385
3 440 441 386
3 441 445 386
3 389 443 442
3 389 388 443
3 388 446 443
3 383 389 442
3 386 445 390
3 445 447 390
3 388 391 446
3 446 391 448
3 390 447 392
3 447 449 392
3 395 450 451
3 394 450 395
3 448 391 395
3 451 448 395
3 392 449 396
3 449 452 396
3 399 453 454
3 398 453 399
3 450 394 399
3 454 450 399
3 401 455 456
3 402 401 456
3 452 401 396
3 455 401 452
3 398 403 453
3 453 403 457
3 402 456 405
3 456 458 405
3 403 406 457
3 457 406 459
3 405 458 407
3 458 460 407
3 406 408 459
3 459 408 461
3 462 463 464
3 462 460 463
3 462 409 460
3 409 407 460
3 465 410 466
3 465 461 410
3 461 408 410
3 465 466 467
3 468 469 470
3 464 469 468
3 462 464 468
3 462 468 412
3 462 412 411
3 409 462 411
3 410 413 466
3 466 413 415
3 466 415 467
3 467 415 471
3 472 473 474
3 472 475 476
3 473 472 476
3 470 476 475
3 468 470 475
3 468 475 417
3 468 417 416
3 412 468 416
3 415 477 471
3 418 477 415
3 419 478 418
3 418 478 477
3 420 479 419
3 419 479 478
3 474 421 472
3 474 479 421
3 479 420 421
3 422 472 421
3 475 472 422
3 417 475 422
3 480 481 482
3 480 483 484
3 482 483 480
3 483 485 484
3 425 486 487
3 424 486 425
3 481 480 426
3 481 426 487
3 487 426 425
3 427 426 480
3 484 427 480
3 484 428 427
3 484 485 428
3 485 488 428
3 489 490 491
3 489 491 486
3 489 486 430
3 430 486 424
3 428 488 492
3 431 428 492
3 492 432 431
3 493 432 492
3 494 495 496
3 490 494 496
3 489 494 490
3 489 434 494
3 489 435 434
3 430 435 489
3 432 493 436
3 493 497 436
3 498 495 494
3 499 495 498
3 434 438 498
3 494 434 498
3 436 497 500
3 439 436 500
3 500 441 439
3 501 441 500
3 444 499 498
3 444 443 499
3 443 502 499
3 438 444 498
3 441 501 445
3 501 503 445
3 504 505 506
3 504 506 502
3 504 502 446
3 446 502 443
3 445 503 447
3 503 507 447
3 508 505 504
3 509 505 508
3 446 448 508
3 504 446 508
3 447 507 449
3 507 510 449
3 511 512 513
3 509 511 513
3 508 511 509
3 508 450 511
3 508 451 450
3 448 451 508
3 449 510 452
3 510 514 452
3 454 512 511
3 454 453 512
3 453 515 512
3 450 454 511
3 455 516 517
3 456 455 517
3 514 455 452
3 516 455 514
3 453 457 515
3 515 457 518
3 456 517 458
3 517 519 458
3 457 459 518
3 518 459 520
3 521 522 523
3 521 519 522
3 521 460 519
3 460 458 519
3 459 461 520
3 520 461 524
3 525 526 527
3 525 528 529
3 526 525 529
3 528 530 531
3 529 528 531
3 523 531 530
3 521 523 530
3 521 530 464
3 521 464 463
3 460 521 463
3 461 532 524
3 465 532 461
3 532 465 467
3 533 532 467
3 534 525 527
3 535 534 527
3 528 525 536
3 536 525 534
3 469 536 470
3 469 530 536
3 530 528 536
3 464 530 469
3 537 471 538
3 537 533 471
3 533 467 471
3 538 539 540
3 537 538 540
3 539 541 542
3 540 539 542
3 535 542 541
3 534 535 541
3 534 541 474
3 534 474 473
3 476 534 473
3 536 534 476
3 470 536 476
3 471 477 538
3 478 538 477
3 539 538 478
3 479 539 478
3 541 539 479
3 474 541 479
3 543 544 545
3 543 546 547
3 545 546 543
3 547 548 549
3 546 548 547
3 548 550 549
3 551 544 543
3 552 544 551
3 482 481 551
3 482 551 547
3 547 551 543
3 483 482 547
3 549 483 547
3 549 485 483
3 549 550 485
3 550 553 485
3 554 555 556
3 552 554 556
3 551 554 552
3 551 486 554
3 551 487 486
3 481 487 551
3 485 553 488
3 553 557 488
3 558 559 560
3 555 558 560
3 554 558 555
3 554 490 558
3 554 491 490
3 486 491 554
3 488 557 561
3 492 488 561
3 561 493 492
3 562 493 561
3 496 559 558
3 496 495 559
3 495 563 559
3 490 496 558
3 493 562 497
3 562 564 497
3 565 566 567
3 565 567 563
3 565 563 499
3 499 563 495
3 568 500 497
3 568 497 569
3 569 497 564
3 500 568 501
3 570 566 565
3 571 566 570
3 499 502 570
3 565 499 570
3 568 569 572
3 572 501 568
3 572 573 501
3 573 503 501
3 506 571 570
3 506 505 571
3 505 574 571
3 502 506 570
3 503 573 507
3 573 575 507
3 576 577 578
3 576 578 574
3 576 574 509
3 509 574 505
3 507 575 510
3 575 579 510
3 513 577 576
3 513 512 577
3 512 580 577
3 509 513 576
3 581 582 583
3 581 579 582
3 581 514 579
3 514 510 579
3 512 515 580
3 580 515 584
3 516 581 583
3 516 583 517
3 517 583 585
3 514 581 516
3 515 518 584
3 584 518 586
3 517 585 519
3 585 587 519
3 588 520 589
3 588 586 520
3 586 518 520
3 588 589 590
3 591 592 593
3 591 523 522
3 591 522 592
3 592 522 594
3 587 522 519
3 594 522 587
3 589 524 595
3 520 524 589
3 596 590 589
3 595 596 589
3 526 597 598
3 527 526 598
3 529 599 526
3 526 599 597
3 593 531 591
3 593 599 531
3 599 529 531
3 523 591 531
3 524 532 595
3 533 600 601
3 532 533 601
3 532 601 596
3 532 596 595
3 600 602 603
3 601 600 603
3 602 604 605
3 603 602 605
3 604 598 605
3 604 535 598
3 535 527 598
3 533 537 600
3 540 600 537
3 602 600 540
3 542 602 540
3 604 602 542
3 535 604 542
3 606 607 608
3 606 609 610
3 608 609 606
3 610 545 544
3 610 609 545
3 609 611 545
3 546 545 612
3 545 611 612
3 548 546 613
3 546 612 613
3 613 550 548
3 614 550 613
3 615 607 606
3 616 607 615
3 610 617 606
3 617 615 606
3 544 552 617
3 610 544 617
3 550 614 553
3 614 618 553
3 619 616 615
3 620 616 619
3 556 555 619
3 556 619 617
3 617 619 615
3 552 556 617
3 553 618 557
3 618 621 557
3 622 623 624
3 620 622 624
3 619 622 620
3 619 559 622
3 619 560 559
3 555 560 619
3 625 561 557
3 625 557 626
3 626 557 621
3 561 625 562
3 627 623 622
3 628 623 627
3 559 563 627
3 622 559 627
3 625 626 629
3 629 562 625
3 629 630 562
3 630 564 562
3 567 628 627
3 567 566 628
3 566 631 628
3 563 567 627
3 564 630 569
3 630 632 569
3 566 571 631
3 631 571 633
3 634 572 569
3 634 569 635
3 635 569 632
3 572 634 573
3 571 574 633
3 633 574 636
3 637 634 635
3 638 637 635
3 573 637 575
3 634 637 573
3 578 639 640
3 577 639 578
3 636 574 578
3 640 636 578
3 641 642 643
3 638 642 641
3 638 641 637
3 637 641 644
3 575 644 579
3 637 644 575
3 577 580 639
3 639 580 645
3 646 641 643
3 647 646 643
3 582 646 583
3 582 644 646
3 644 641 646
3 579 644 582
3 580 584 645
3 645 584 648
3 649 646 647
3 650 649 647
3 583 649 585
3 646 649 583
3 584 586 648
3 648 586 651
3 652 653 654
3 650 653 652
3 650 652 649
3 649 652 655
3 585 655 587
3 649 655 585
3 586 656 651
3 588 656 586
3 590 657 658
3 590 658 588
3 588 658 656
3 658 657 659
3 660 661 662
3 654 661 660
3 652 654 660
3 652 660 593
3 652 593 592
3 594 652 592
3 655 652 594
3 587 655 594
3 657 596 663
3 590 596 657
3 664 659 657
3 664 657 665
3 665 657 663
3 665 666 667
3 664 665 667
3 666 598 597
3 666 597 667
3 667 597 668
3 662 599 660
3 662 668 599
3 668 597 599
3 593 660 599
3 596 601 663
3 603 663 601
3 665 663 603
3 605 665 603
3 666 665 605
3 598 666 605
3 669 670 671
3 669 672 673
3 671 672 669
3 673 674 675
3 672 674 673
3 674 676 675
3 677 678 679
3 670 677 679
3 670 669 677
3 669 680 677
3 673 681 669
3 681 680 669
3 675 682 673
3 682 681 673
3 683 675 676
3 682 675 683
3 608 678 677
3 608 607 678
3 607 684 678
3 609 608 677
3 680 609 677
3 611 609 680
3 681 611 680
3 612 611 681
3 682 612 681
3 682 683 685
3 682 685 612
3 612 685 613
3 685 614 613
3 686 614 685
3 607 616 684
3 684 616 687
3 614 686 618
3 686 688 618
3 689 690 691
3 689 691 687
3 689 687 620
3 620 687 616
3 618 688 621
3 688 692 621
3 624 690 689
3 624 623 690
3 623 693 690
3 620 624 689
3 621 692 626
3 692 694 626
3 623 628 693
3 693 628 695
3 626 694 696
3 629 626 696
3 696 630 629
3 697 630 696
3 628 631 695
3 695 631 698
3 630 697 632
3 697 699 632
3 631 633 698
3 698 633 700
3 632 699 635
3 699 701 635
3 633 636 700
3 700 636 702
3 635 701 638
3 701 703 638
3 640 639 704
3 640 704 705
3 640 705 636
3 636 705 702
3 642 706 707
3 643 642 707
3 703 642 638
3 706 642 703
3 704 645 708
3 639 645 704
3 709 705 704
3 708 709 704
3 643 707 647
3 707 710 647
3 708 648 711
3 645 648 708
3 712 709 708
3 711 712 708
3 713 714 715
3 713 710 714
3 713 650 710
3 650 647 710
3 711 651 716
3 648 651 711
3 717 712 711
3 716 717 711
3 718 719 720
3 718 721 722
3 719 718 722
3 715 722 721
3 713 715 721
3 713 721 654
3 713 654 653
3 650 713 653
3 651 656 716
3 716 723 717
3 716 656 723
3 656 658 723
3 659 724 725
3 659 725 658
3 658 725 723
3 724 726 727
3 725 724 727
3 720 727 726
3 720 726 718
3 718 726 728
3 661 728 662
3 661 721 728
3 721 718 728
3 654 721 661
3 659 664 724
3 667 724 664
3 726 724 667
3 668 726 667
3 728 726 668
3 662 728 668
3 729 730 731
3 729 732 733
3 731 732 729
3 732 734 733
3 735 730 729
3 736 730 735
3 733 737 729
3 737 735 729
3 738 733 734
3 737 733 738
3 735 739 736
3 737 739 735
3 740 739 737
3 738 740 737
3 741 742 743
3 741 744 745
3 743 744 741
3 745 746 747
3 744 746 745
3 746 748 747
3 749 742 741
3 750 742 749
3 671 670 749
3 671 749 745
3 745 749 741
3 672 671 745
3 747 672 745
3 747 748 751
3 747 751 672
3 672 751 674
3 751 676 674
3 752 676 751
3 679 750 749
3 679 678 750
3 678 753 750
3 670 679 749
3 676 752 683
3 752 754 683
3 755 756 757
3 755 757 753
3 755 753 684
3 684 753 678
3 683 754 758
3 685 683 758
3 758 686 685
3 759 686 758
3 760 756 755
3 761 756 760
3 684 687 760
3 755 684 760
3 686 759 688
3 759 762 688
3 691 761 760
3 691 690 761
3 690 763 761
3 687 691 760
3 688 762 692
3 762 764 692
3 690 693 763
3 763 693 765
3 692 764 694
3 764 766 694
3 693 695 765
3 765 695 767
3 768 696 694
3 768 694 769
3 769 694 766
3 696 768 697
3 695 698 767
3 767 698 770
3 771 768 769
3 772 771 769
3 697 771 699
3 768 771 697
3 698 700 770
3 770 700 773
3 774 771 772
3 775 774 772
3 699 774 701
3 771 774 699
3 700 702 773
3 773 702 776
3 777 774 775
3 778 777 775
3 701 777 703
3 774 777 701
3 702 705 776
3 776 705 779
3 780 781 782
3 778 781 780
3 777 778 780
3 777 780 707
3 777 707 706
3 703 777 706
3 705 709 779
3 779 709 783
3 784 785 786
3 784 787 788
3 785 784 788
3 782 788 787
3 782 787 780
3 780 787 789
3 707 789 710
3 780 789 707
3 790 712 791
3 790 783 712
3 783 709 712
3 791 792 793
3 790 791 793
3 792 794 795
3 793 792 795
3 786 795 794
3 786 794 784
3 784 794 796
3 787 784 797
3 797 784 796
3 714 797 715
3 714 789 797
3 789 787 797
3 710 789 714
3 791 717 798
3 712 717 791
3 792 791 799
3 799 791 798
3 794 792 800
3 800 792 799
3 719 800 720
3 719 796 800
3 796 794 800
3 722 796 719
3 797 796 722
3 715 797 722
3 717 723 798
3 725 798 723
3 799 798 725
3 727 799 725
3 800 799 727
3 720 800 727
3 801 802 803
3 801 804 805
3 803 804 801
3 804 806 805
3 807 802 801
3 808 802 807
3 731 730 807
3 731 807 805
3 805 807 801
3 805 806 809
3 805 809 731
3 731 809 732
3 809 734 732
3 810 734 809
3 811 808 807
3 812 808 811
3 730 736 811
3 807 730 811
3 734 810 738
3 810 813 738
3 814 812 811
3 815 812 814
3 736 739 816
3 736 816 811
3 811 816 814
3 739 740 817
3 816 739 817
3 740 818 817
3 740 738 818
3 738 813 818
3 819 815 814
3 820 815 819
3 816 821 814
3 821 819 814
3 817 822 816
3 822 821 816
3 823 817 818
3 823 824 817
3 824 822 817
3 823 825 824
3 826 820 819
3 827 820 826
3 821 828 819
3 828 826 819
3 822 829 821
3 829 828 821
3 824 830 822
3 830 829 822
3 831 824 825
3 830 824 831
3 826 832 827
3 832 833 834
3 832 826 833
3 826 828 833
3 829 835 828
3 835 833 828
3 830 836 829
3 836 835 829
3 837 830 831
3 836 830 837
3 838 834 833
3 839 834 838
3 835 840 833
3 840 838 833
3 836 841 835
3 841 840 835
3 842 836 837
3 841 836 842
3 838 843 839
3 843 844 845
3 843 838 844
3 838 840 844
3 841 846 840
3 846 844 840
3 847 841 842
3 847 848 841
3 848 846 841
3 847 849 848
3 743 845 844
3 743 742 845
3 742 850 845
3 744 743 844
3 846 744 844
3 746 744 846
3 848 746 846
3 848 748 746
3 848 849 748
3 849 851 748
3 852 853 854
3 852 854 850
3 852 850 750
3 750 850 742
3 748 851 855
3 751 748 855
3 855 752 751
3 856 752 855
3 857 853 852
3 858 853 857
3 750 753 857
3 852 750 857
3 752 856 754
3 856 859 754
3 757 858 857
3 757 756 858
3 756 860 858
3 753 757 857
3 861 758 754
3 861 754 862
3 862 754 859
3 758 861 759
3 756 761 860
3 860 761 863
3 861 862 864
3 864 759 861
3 864 865 759
3 865 762 759
3 761 763 863
3 863 763 866
3 762 865 764
3 865 867 764
3 763 765 866
3 866 765 868
3 869 870 871
3 869 867 870
3 869 766 867
3 766 764 867
3 765 767 868
3 868 767 872
3 873 869 871
3 874 873 871
3 766 873 769
3 869 873 766
3 767 770 872
3 872 770 875
3 876 873 874
3 877 876 874
3 769 876 772
3 873 876 769
3 770 773 875
3 875 773 878
3 879 880 881
3 877 880 879
3 877 879 876
3 876 879 882
3 772 882 775
3 876 882 772
3 773 776 878
3 878 776 883
3 884 879 881
3 885 884 881
3 882 879 886
3 886 879 884
3 775 886 778
3 882 886 775
3 776 779 883
3 883 779 887
3 888 884 885
3 889 888 885
3 781 888 782
3 781 886 888
3 886 884 888
3 778 886 781
3 890 783 891
3 890 887 783
3 887 779 783
3 891 892 893
3 890 891 893
3 892 894 895
3 893 892 895
3 894 786 785
3 894 785 895
3 895 785 896
3 889 788 888
3 889 896 788
3 896 785 788
3 782 888 788
3 783 790 891
3 793 891 790
3 892 891 793
3 795 892 793
3 894 892 795
3 786 894 795
3 803 897 898
3 802 897 803
3 804 803 899
3 803 898 899
3 899 806 804
3 900 806 899
3 802 808 897
3 897 808 901
3 806 900 902
3 809 806 902
3 902 810 809
3 903 810 902
3 808 812 901
3 901 812 904
3 810 903 813
3 903 905 813
3 812 815 904
3 904 815 906
3 813 905 818
3 905 907 818
3 815 820 906
3 906 820 908
3 818 907 909
3 823 818 909
3 909 825 823
3 910 825 909
3 820 827 908
3 908 827 911
3 825 910 831
3 910 912 831
3 913 827 832
3 913 914 827
3 914 911 827
3 832 834 913
3 831 912 837
3 912 915 837
3 913 916 914
3 916 913 834
3 916 834 917
3 917 834 839
3 837 915 842
3 915 918 842
3 839 919 917
3 843 919 839
3 919 843 845
3 920 919 845
3 842 918 921
3 847 842 921
3 921 849 847
3 922 849 921
3 845 850 920
3 920 850 923
3 849 922 851
3 922 924 851
3 854 925 926
3 853 925 854
3 923 850 854
3 926 923 854
3 851 924 927
3 855 851 927
3 927 856 855
3 928 856 927
3 853 858 925
3 925 858 929
3 856 928 859
3 928 930 859
3 858 860 929
3 929 860 931
3 859 930 862
3 930 932 862
3 860 863 931
3 931 863 933
3 934 864 862
3 934 862 935
3 935 862 932
3 864 934 865
3 863 866 933
3 933 866 936
3 937 934 935
3 938 937 935
3 865 937 867
3 934 937 865
3 866 868 936
3 936 868 939
3 870 937 938
3 870 938 871
3 871 938 940
3 867 937 870
3 868 872 939
3 939 872 941
3 942 943 944
3 942 940 943
3 942 874 940
3 874 871 940
3 945 875 946
3 945 941 875
3 941 872 875
3 946 947 948
3 945 946 948
3 947 949 950
3 948 947 950
3 949 951 952
3 950 949 952
3 944 952 951
3 944 951 942
3 942 951 953
3 874 953 877
3 942 953 874
3 946 878 954
3 875 878 946
3 947 946 955
3 955 946 954
3 949 947 956
3 956 947 955
3 951 949 957
3 957 949 956
3 880 957 881
3 880 953 957
3 953 951 957
3 877 953 880
3 954 883 958
3 878 883 954
3 955 954 959
3 959 954 958
3 956 955 960
3 960 955 959
3 957 956 961
3 961 956 960
3 881 961 885
3 957 961 881
3 958 887 962
3 883 887 958
3 959 958 963
3 963 958 962
3 960 959 964
3 964 959 963
3 961 960 965
3 965 960 964
3 885 965 889
3 961 965 885
3 887 890 962
3 893 962 890
3 963 962 893
3 895 963 893
3 964 963 895
3 896 964 895
3 965 964 896
3 889 965 896
3 898 897 966
3 898 967 899
3 966 967 898
3 899 967 900
3 966 901 968
3 897 901 966
3 967 966 969
3 969 966 968
3 900 970 902
3 900 967 970
3 967 969 970
3 902 970 903
3 968 971 972
3 968 901 971
3 901 904 971
3 969 968 972
3 973 969 972
3 970 969 973
3 974 970 973
3 974 903 970
3 974 975 903
3 975 905 903
3 904 906 971
3 971 906 976
3 905 975 907
3 975 977 907
3 906 908 976
3 976 908 978
3 907 977 979
3 909 907 979
3 979 910 909
3 980 910 979
3 908 911 978
3 978 911 981
3 910 980 912
3 980 982 912
3 911 914 981
3 981 914 983
3 912 982 915
3 982 984 915
3 914 985 983
3 916 985 914
3 985 916 917
3 986 985 917
3 915 984 918
3 984 987 918
3 917 988 986
3 919 988 917
3 920 989 990
3 920 990 919
3 919 990 988
3 989 991 992
3 990 989 992
3 921 991 993
3 921 987 991
3 921 918 987
3 992 991 987
3 921 993 922
3 989 923 994
3 920 923 989
3 991 989 995
3 995 989 994
3 993 991 996
3 996 991 995
3 922 996 924
3 993 996 922
3 926 997 998
3 925 997 926
3 994 923 926
3 994 926 999
3 999 926 998
3 995 994 999
3 1000 995 999
3 1000 1001 1002
3 1000 1002 995
3 995 1002 996
3 924 1003 927
3 924 996 1003
3 996 1002 1003
3 927 1003 928
3 925 929 997
3 997 929 1004
3 1005 1002 1001
3 1006 1005 1001
3 1003 1002 1007
3 1007 1002 1005
3 928 1007 930
3 1003 1007 928
3 929 931 1004
3 1004 931 1008
3 1009 1005 1006
3 1010 1009 1006
3 1007 1005 1011
3 1011 1005 1009
3 930 1011 932
3 1007 1011 930
3 931 933 1008
3 1008 933 1012
3 1013 1009 1010
3 1014 1013 1010
3 1011 1009 1015
3 1015 1009 1013
3 932 1015 935
3 1011 1015 932
3 933 936 1012
3 1012 936 1016
3 1017 1013 1014
3 1018 1017 1014
3 1015 1013 1019
3 1019 1013 1017
3 935 1019 938
3 1015 1019 935
3 1020 939 1021
3 1020 1016 939
3 1016 936 939
3 1021 1022 1023
3 1020 1021 1023
3 1022 1024 1025
3 1023 1022 1025
3 1018 1025 1024
3 1018 1024 1017
3 1017 1024 1026
3 1019 1017 1027
3 1027 1017 1026
3 938 1027 940
3 1019 1027 938
3 1021 941 1028
3 939 941 1021
3 1022 1021 1029
3 1029 1021 1028
3 1024 1022 1030
3 1030 1022 1029
3 1026 1024 1031
3 1031 1024 1030
3 943 1031 944
3 943 1027 1031
3 1027 1026 1031
3 940 1027 943
3 941 945 1028
3 948 1028 945
3 1029 1028 948
3 950 1029 948
3 1030 1029 950
3 952 1030 950
3 1031 1030 952
3 944 1031 952
3 972 971 1032
3 972 1033 973
3 1032 1033 972
3 973 1034 974
3 1033 1034 973
3 974 1034 975
3 1032 976 1035
3 971 976 1032
3 1033 1032 1036
3 1036 1032 1035
3 1034 1033 1037
3 1037 1033 1036
3 975 1037 977
3 1034 1037 975
3 1035 978 1038
3 976 978 1035
3 1036 1035 1039
3 1039 1035 1038
3 1037 1036 1040
3 1040 1036 1039
3 977 1041 979
3 977 1037 1041
3 1037 1040 1041
3 979 1041 980
3 1038 981 1042
3 978 981 1038
3 1039 1038 1043
3 1043 1038 1042
3 1040 1039 1044
3 1044 1039 1043
3 1041 1040 1045
3 1045 1040 1044
3 980 1045 982
3 1041 1045 980
3 1042 983 1046
3 981 983 1042
3 1043 1042 1047
3 1047 1042 1046
3 1044 1043 1048
3 1048 1043 1047
3 1045 1044 1049
3 1049 1044 1048
3 982 1049 984
3 1045 1049 982
3 983 985 1046
3 986 1046 985
3 986 1050 1046
3 1050 1047 1046
3 1048 1047 1051
3 1051 1047 1050
3 1049 1048 1052
3 1052 1048 1051
3 984 1052 987
3 1049 1052 984
3 986 988 1050
3 990 1050 988
3 1051 1050 990
3 992 1051 990
3 1052 1051 992
3 987 1052 992
3 998 997 1053
3 998 1054 999
3 1053 1054 998
3 999 1055 1000
3 1054 1055 999
3 1000 1055 1001
3 1053 1004 1056
3 997 1004 1053
3 1054 1053 1057
3 1057 1053 1056
3 1055 1054 1058
3 1058 1054 1057
3 1001 1058 1006
3 1055 1058 1001
3 1056 1008 1059
3 1004 1008 1056
3 1057 1056 1060
3 1060 1056 1059
3 1058 1057 1061
3 1061 1057 1060
3 1006 1061 1010
3 1058 1061 1006
3 1059 1012 1062
3 1008 1012 1059
3 1060 1059 1063
3 1063 1059 1062
3 1061 1060 1064
3 1064 1060 1063
3 1010 1064 1014
3 1061 1064 1010
3 1062 1016 1065
3 1012 1016 1062
3 1063 1062 1066
3 1066 1062 1065
3 1064 1063 1067
3 1067 1063 1066
3 1014 1067 1018
3 1064 1067 1014
3 1016 1020 1065
3 1023 1065 1020
3 1066 1065 1023
3 1025 1066 1023
3 1067 1066 1025
3 1018 1067 1025
