# Supplementary material for: Subcortical shape biomarkers reveal limbic and basal ganglia damage in anti-LGI1 encephalitis
Source: Front Immunol. 2025 Jul 4;16:1623577. doi: 10.3389/fimmu.2025.1623577 (PMC12270846; doi:10.3389/fimmu.2025.1623577)
Supplement: Supplementary file 1 [file DataSheet1.zip › raw data/wmN05-R_Hipp_first.vtk]

# vtk DataFile Version 3.0
this file was written using fslvtkio
ASCII
DATASET POLYDATA
POINTS 664 float
63.864 115.645 43.0522
62.1258 115.344 43.7322
62.9926 113.834 44.2685
65.106 113.939 44.2455
65.89 115.584 43.4013
66.4758 114.339 44.5224
61.8631 117.09 43.4098
59.7908 116.875 44.7194
60.6153 115.615 44.2554
63.791 117.787 42.6856
65.5297 117.334 42.4738
67.3114 115.519 44.1219
67.248 117.196 43.1826
68.2318 116.245 44.2714
68.5636 117.326 44.1325
69.1852 116.427 45.1708
61.1761 118.8 44.102
59.6311 118.532 45.7001
63.0575 119.317 43.0223
65.1088 119.526 42.4684
66.9589 119.102 42.4937
68.6503 118.542 43.4931
69.6944 117.63 45.0937
61.3105 119.904 45.2365
60.8077 119.653 46.7401
62.8196 120.619 44.2561
64.8174 121.216 43.3475
66.8736 121.107 42.9444
68.6869 120.357 43.3021
70.1272 119.304 44.599
62.8209 120.779 46.0979
64.7302 121.653 45.3405
66.7203 122.173 44.692
68.7323 121.877 44.5766
70.0385 120.944 44.7869
61.0831 114.403 44.5078
59.1831 114.566 45.6207
60.7419 113.324 45.3873
62.1291 112.456 45.4788
64.3934 112.448 45.5089
66.7116 113.057 45.7622
67.5925 114.363 45.1721
68.2202 113.562 46.2311
58.2328 116.808 46.1229
68.7662 115.162 45.553
70.1844 116.075 46.4607
58.927 118.511 47.6081
71.0052 118.147 46.1154
60.8877 119.336 48.2473
71.2913 120.222 45.7304
62.7057 120.234 47.7076
64.7505 121.12 47.2495
66.677 122.095 46.8899
68.7619 122.409 46.6281
70.7378 121.904 46.5269
60.9804 109.906 47.4558
59.3976 109.544 48.5485
60.8362 108.927 48.7806
62.1974 108.612 48.7857
63.0697 109.582 47.3325
63.8586 108.815 48.7282
59.7859 111.928 46.6565
58.0312 111.191 47.6879
62.2379 111.061 46.4036
64.5406 109.618 47.7492
64.3661 110.886 46.7107
65.7753 110.151 47.5956
57.8373 113.12 47.0225
55.9139 113.797 48.7575
56.4313 111.927 48.3701
66.4789 111.629 46.8264
69.0082 112.25 47.5376
69.415 114.281 46.7889
70.6128 114.322 47.7749
57.2084 115.219 47.0716
56.3463 115.664 49.0637
71.5026 116.351 47.5706
57.3586 117.042 48.0497
57.0413 116.857 50.3856
71.9645 117.9 47.4359
72.0782 119.387 47.0069
73.0445 118.704 48.2457
58.2367 118.188 49.379
60.2521 118.716 49.6908
72.1254 121.005 47.1843
73.2812 120.195 48.2456
62.4906 119.423 49.1514
64.5999 120.107 48.7968
66.5572 121.178 48.7472
68.5065 122.118 48.6878
70.6508 122.435 48.6508
72.6362 121.95 48.7528
60.9109 107.761 50.0361
59.1414 107.143 50.7319
60.0899 106.32 51.4182
62.1208 106.288 51.2746
63.593 107.659 50.0256
64.417 106.459 51.6288
66.0309 107.527 50.7264
66.7371 106.338 52.6311
58.3662 108.487 50.0562
56.7775 107.835 51.3411
57.9422 107.283 51.0517
65.5424 108.853 49.164
68.1317 107.485 51.142
67.6812 109.033 49.661
69.2068 108.58 50.587
69.5138 109.709 49.6276
70.506 109.481 50.5324
55.8576 109.507 50.6639
54.1713 110.113 52.0473
54.936 108.556 52.1378
56.9871 110.156 48.9781
67.3337 110.399 48.0228
69.0256 110.562 48.6447
70.7876 111.166 49.3852
54.9872 111.551 50.1138
54.0863 112.142 52.3746
71.4057 113.109 48.9041
72.4738 115.407 48.636
72.9089 114.522 49.5387
73.8627 115.788 49.7708
74.2217 115.122 50.5128
55.0718 113.476 50.8522
55.9282 115.255 51.2028
73.0078 117.289 48.5497
74.2785 117.068 49.6194
75.4364 116.358 50.7096
57.35 116.748 52.4079
74.3936 118.811 49.5372
75.8866 118.166 50.867
58.6754 117.924 51.2001
60.6786 118.202 51.4241
74.3185 120.654 49.5523
75.8745 120.037 50.8372
62.2501 118.797 50.5433
64.0441 119.33 50.0626
66.1599 119.661 50.2205
68.1266 120.876 50.1822
70.1319 121.845 50.5758
72.2134 122.22 50.7787
74.3079 121.718 50.9018
58.3838 104.694 53.2395
56.438 104.621 54.0017
57.5145 103.494 54.3661
59.5208 103.489 53.9133
60.473 105.052 52.573
61.6505 103.617 53.701
62.8738 105.144 52.6652
63.8625 104.105 54.1043
64.9845 105.378 53.0855
66.1625 104.878 54.4855
57.8776 106.138 52.2518
55.7778 105.872 53.4273
67.9627 106.045 54.4933
55.564 107.111 52.6069
53.7484 108.479 54.0012
54.2798 106.505 53.906
68.8614 106.955 53.0007
70.3571 108.02 51.9157
71.6397 109.806 51.2753
53.473 110.589 54.2417
72.4671 111.132 51.0419
54.3086 112.705 54.5212
72.7259 112.392 50.4637
73.6478 113.823 50.62
75.2769 115.059 51.6109
55.1241 114.043 52.8733
56.5342 115.618 53.6443
76.709 116.947 52.1643
58.736 116.538 54.2062
77.1318 119.129 52.5176
59.5197 117.472 52.8236
61.2661 117.651 52.625
66.7084 118.968 51.5087
66.3289 118.115 52.5762
65.5188 118.49 51.451
67.4234 118.719 52.6257
75.9606 120.914 52.6732
62.376 118.097 51.6811
64.0923 118.417 51.275
67.8041 119.796 51.5201
69.498 120.716 52.0114
71.5214 121.293 52.4007
73.6495 121.452 52.5696
59.2319 100.844 56.2179
58.0158 99.8176 57.1319
59.3627 99.4859 57.0649
60.6842 99.503 56.9884
61.4688 101.087 56.049
62.5351 99.8528 57.1428
63.4293 101.602 56.1603
64.0162 100.551 57.6019
64.8893 102.111 56.6906
65.545 101.472 57.7857
56.8473 101.431 56.3836
54.8862 101.636 57.1409
56.1487 100.286 57.6109
58.1015 102.295 55.2154
60.3242 102.19 55.0002
62.5397 102.619 55.0116
64.6894 103.239 55.4416
66.4555 103.379 56.2901
55.726 103.096 55.5079
53.7963 103.719 56.5452
67.6758 105.111 55.8241
54.606 105.05 54.9017
53.5207 106.841 55.7171
68.748 106.146 55.8059
53.3221 109.458 56.3937
69.6359 106.85 54.9753
70.8534 107.592 54.0084
71.9077 108.852 52.8978
73.0185 110.67 52.5076
72.8143 110.26 53.8629
54.0114 111.269 56.2316
73.5878 111.966 52.1095
74.0274 112.226 54.0694
55.3514 112.684 56.3831
74.7027 113.46 52.5509
76.3038 115.45 53.3075
55.9505 114.162 54.9004
58.0167 115.238 55.499
77.3686 117.681 54.0742
60.3421 115.949 55.5709
61.2212 116.957 54.0918
63.5308 116.794 54.1599
62.4462 115.9 55.4166
65.46 116.712 54.2774
64.3589 115.877 55.3314
67.2298 117.442 53.9021
66.2413 115.849 55.6441
69.4226 118.244 54.2355
68.3677 116.723 55.3063
71.4016 118.903 54.6673
70.5508 117.264 55.5069
72.2556 117.688 55.7929
76.5894 119.57 54.541
62.9617 117.56 52.8105
64.9191 117.579 52.8004
68.6552 119.162 52.9849
70.6033 120.003 53.4424
73.0856 118.97 55.2911
72.8211 120.323 54.0003
74.8036 120.507 54.0034
74.7568 119.32 55.2317
59.5116 98.3541 58.1443
57.8699 97.6229 58.8333
59.0836 96.8108 59.3011
60.9019 96.8068 58.9907
61.7334 98.348 58.1051
62.9736 97.1563 59.1369
63.6294 98.7271 58.4746
65.279 97.9897 59.7719
64.9157 99.75 58.5755
66.223 99.9165 59.0936
57.1214 98.8785 58.202
55.0605 99.5854 59.1676
56.2931 97.9398 59.4723
66.758 101.932 58.091
54.0855 101.542 58.8925
67.5996 102.983 57.5971
67.9568 104.347 57.0767
68.0787 103.682 58.4243
53.6192 103.445 58.3987
53.652 104.34 59.6116
53.8661 102.842 59.8269
68.7121 106.019 57.1456
68.3113 105.435 58.2718
53.4052 105.348 57.5389
53.6807 106.064 59.266
69.6005 106.928 56.5913
69.6017 107.585 58.1398
53.5115 107.563 57.756
54.3316 107.635 59.5284
70.852 107.918 56.4805
71.9523 108.768 54.9086
72.8021 110.6 55.2184
54.6012 109.314 58.484
55.4872 111.024 58.0098
73.4063 111.951 55.7471
56.7962 112.399 57.6966
75.3391 114.342 54.6123
74.0926 113.565 55.7465
57.1156 113.825 56.4996
58.7987 114.232 56.9856
67.8909 115.344 56.3962
67.4305 114.19 57.2692
66.16 114.466 57.1332
70.0139 115.635 56.2536
68.8586 114.21 57.1096
72.3696 115.921 56.3349
70.812 114.284 56.7078
74.6704 115.683 56.1216
72.645 114.188 56.3982
76.3118 116.268 55.0456
59.8741 114.927 56.5966
61.8033 114.832 56.7197
64.0865 114.813 56.6615
74.0433 117.405 56.085
76.0264 117.834 55.7184
60.8622 93.992 61.6678
59.1752 93.677 62.1278
60.2159 92.6468 63.3749
62.5184 92.9852 62.6602
62.9953 94.4996 61.229
64.1363 93.821 62.3628
64.7102 95.3311 61.4405
65.775 94.5563 62.6331
58.6355 94.9601 61.2012
56.7927 95.8317 61.8274
57.7673 94.3795 62.2738
59.863 95.7029 60.3788
61.8121 95.6486 60.2858
63.8646 96.2571 60.2995
66.3244 96.0098 61.8505
65.6024 96.8442 60.9991
67.444 97.5427 61.6328
57.2965 96.5243 60.2398
55.4874 97.7977 61.1572
67.066 98.8724 60.2015
67.4233 100.801 59.2634
68.1638 100.175 60.2666
54.6481 99.9 61.4616
67.7861 102.269 58.7016
68.3216 102.113 59.7812
54.2039 101.574 60.772
53.9724 103.012 61.4406
54.61 101.436 62.6601
67.7922 103.981 59.4775
54.1323 104.753 61.3071
67.9105 106.251 59.1897
54.7526 106.227 60.9726
68.2847 107.976 59.4655
55.4131 107.436 60.9023
70.9538 109.633 58.1988
69.3278 109.472 59.3771
71.8493 109.435 56.4664
55.5948 108.747 60.0178
57.909 111.443 58.9653
56.8051 109.902 59.7225
58.3321 110.336 60.1245
69.6498 111.49 58.7767
68.5726 110.51 59.722
67.6955 111.269 59.3321
71.4623 111.586 57.8865
72.3074 110.92 56.8802
58.483 113.058 58.0576
59.539 111.056 59.8087
60.174 112.496 58.7405
61.0631 111.386 59.4803
67.4604 112.823 58.1865
66.6222 111.655 59.0543
65.506 112.007 58.6535
69.6161 113.155 57.6943
71.1676 112.907 57.4831
72.6266 112.637 56.739
60.478 113.817 57.6838
61.9784 112.297 58.7784
62.6574 113.514 57.8498
64.8855 113.346 57.7889
63.6379 112.141 58.5634
58.3941 93.3467 63.1732
57.145 94.4858 63.557
58.2828 92.8552 64.5876
59.7811 91.1676 64.8718
62.1281 91.7097 63.9568
64.8287 92.6966 63.6933
66.8266 94.2936 63.5358
56.0273 96.2912 63.3119
67.6689 95.9738 62.6894
69.715 97.1022 63.0667
55.3168 98.3008 63.472
68.6696 98.8596 61.4024
68.8341 100.805 61.2032
55.4882 100.153 64.3727
68.076 102.607 61.0038
54.9995 103.374 62.8988
55.6827 102.106 64.1038
67.3917 104.325 60.2376
55.6462 104.928 62.6722
66.9881 105.68 60.1084
66.6574 104.517 60.9724
66.1891 105.762 61.0497
56.0975 106.287 62.0458
67.048 107.24 60.193
66.052 107.366 60.9258
56.4319 107.189 61.5699
56.2795 108.088 61.0126
57.2006 107.742 61.6118
67.3425 109.321 59.9744
65.8619 108.785 60.4991
57.1559 108.756 60.9502
59.2332 110.148 60.6842
58.6558 109.232 61.1887
60.097 109.643 61.1622
65.9013 110.398 59.7617
64.6752 108.87 60.8241
64.1552 109.792 60.4689
62.5833 111.085 59.5435
61.1984 110.303 60.4836
64.1511 110.942 59.5014
62.74 109.909 60.6918
61.8707 90.3615 65.4212
59.8801 90.6366 66.8889
62.0997 89.5185 67.0122
64.269 89.8862 66.0591
64.0794 91.103 64.6592
66.2081 90.9954 65.7465
65.5632 91.7509 64.6402
67.0466 92.3573 65.0853
57.0009 94.5041 65.5377
58.4382 92.2665 66.5124
67.5614 93.6958 64.4881
68.5834 95.258 63.7715
70.1974 94.9731 64.7621
56.2007 96.5463 65.3068
71.2701 96.9975 64.7801
56.2178 98.1627 65.9038
69.5778 99.3973 62.5509
69.6665 98.8984 64.4104
57.2318 99.7023 66.1886
68.3498 101.109 62.8667
67.6189 100.382 64.2429
56.7935 103.607 64.1235
57.1212 101.531 65.2801
66.635 102.451 63.0438
66.3255 101.316 64.1369
65.4186 102.486 63.7103
67.1916 103.153 61.6938
57.3383 105.348 63.2152
58.3772 103.163 64.8061
59.0594 104.742 63.9153
61.1985 104.714 64.0999
60.1971 103.29 64.8172
63.2152 104.453 63.831
62.15 102.991 64.7391
65.0789 104.102 63.1385
63.941 102.733 64.1916
66.0864 104.31 61.9195
57.3897 106.781 62.3237
58.842 106.525 62.8971
60.5551 106.365 63.322
62.332 106.077 63.3554
64.0395 105.86 62.8125
65.2754 105.791 62.0205
58.2827 107.883 61.9997
59.9231 108.041 62.2161
61.6001 107.553 62.5249
63.2446 107.201 62.4279
64.7224 107.47 61.5921
61.5087 108.953 61.5891
63.1344 108.534 61.5465
60.5627 90.2101 68.5068
62.5386 89.0388 68.3456
64.5506 88.9838 67.4311
66.7415 89.9239 67.0241
68.5755 91.5204 66.6809
68.8798 93.281 65.5311
70.5832 93.1595 66.3588
57.8443 93.8819 67.5232
59.0463 92.3308 68.8006
71.6993 95.319 66.0136
57.4005 96.1704 67.37
58.7715 94.6314 68.7613
70.0734 97.4052 66.6865
58.0008 97.9553 67.5235
68.0026 98.8557 65.5614
58.6934 99.2635 67.2348
58.908 100.562 66.2291
60.0403 99.4999 67.1896
64.955 100.238 65.6236
64.863 99.1128 66.5623
63.7719 99.9568 66.2376
66.4494 100.166 65.148
66.3855 98.8852 66.1868
59.1632 102.028 65.4433
60.6806 100.221 66.4505
61.0951 101.468 65.4612
63.1549 101.272 65.2763
62.2468 100.029 66.2847
64.8784 101.341 64.6159
64.0346 88.2081 68.9266
61.9689 89.0499 69.767
63.5484 88.1118 70.8119
65.6341 87.7071 69.8103
66.5304 88.5494 68.33
67.8366 88.0722 69.6714
68.7016 89.7746 68.1394
70.0001 89.238 69.5464
70.5798 91.429 67.9167
71.6323 90.3216 69.374
72.2112 91.7918 68.3291
73.0189 90.9151 69.4908
60.4949 90.8065 70.2522
72.2607 93.3525 67.1735
73.3276 92.7799 68.8158
60.2756 92.6424 70.5685
71.2689 95.6371 67.8799
72.456 94.405 68.5669
59.5243 96.4938 68.8092
60.4246 94.3827 69.9658
66.8433 96.7309 68.3993
66.7857 95.3827 69.8007
65.2254 96.3163 69.1888
68.5534 96.9763 67.7826
69.0775 95.6766 68.7409
71.094 94.9112 69.2944
59.9916 98.1869 67.968
61.5052 96.0615 69.4678
61.8433 97.5385 68.4973
64.2339 97.4087 68.2924
63.3531 96.3495 69.3579
65.5845 98.0882 67.2885
67.6943 97.8619 66.9906
61.4854 98.9096 67.3382
63.3942 98.6244 67.1591
69.1812 87.8372 70.662
67.5417 87.4715 71.2334
68.7249 87.1605 72.2659
70.2136 87.3372 71.7585
70.5372 88.2877 70.6756
71.3963 87.8133 71.4711
61.8385 89.5808 71.6317
63.5443 88.5916 72.664
65.5644 87.6184 71.5708
71.7041 89.0187 70.4497
73.5127 89.3662 70.917
74.122 91.2654 70.0051
74.7949 90.0111 71.0737
61.4823 91.6024 71.9367
73.6511 92.7903 70.5173
74.6786 91.6836 71.1837
61.7642 93.1739 71.5057
73.0136 92.4617 72.0371
72.2924 93.7607 70.1898
62.4362 94.3164 71.124
62.6896 95.2356 70.2358
64.6356 95.5605 70.0392
64.7204 94.8416 71.2076
66.6721 94.4564 71.3906
68.2865 94.3234 70.6326
70.1082 94.3137 70.2933
67.0188 87.5062 72.9283
68.6685 87.1491 73.8348
70.2314 86.8812 73.2085
71.7971 86.9312 72.5373
72.5402 88.1726 71.4052
73.0409 87.4629 72.3271
73.4469 88.298 71.8112
74.3154 87.823 72.4859
62.6797 90.6003 73.1915
63.8073 89.4902 74.0247
65.1925 88.1593 73.6688
75.4064 88.6083 72.1709
75.6725 90.352 71.9587
76.4554 88.9975 72.5672
76.5212 90.0837 72.953
77.1381 89.1117 73.4249
63.3948 92.4164 72.8417
64.1776 91.1959 74.2077
74.6125 91.5705 72.5073
75.5385 90.8669 73.2201
76.6454 90.0243 73.9714
63.566 93.7262 72.0255
65.4322 92.338 73.573
65.3971 93.5862 72.4429
67.7387 93.5555 72.0472
67.0286 92.7874 73.1025
69.6397 93.301 71.7318
69.0737 92.4238 73.0147
71.3177 93.1757 71.3538
71.1675 92.3607 72.7077
72.762 91.794 73.4179
74.3095 91.4733 73.7742
75.8604 90.8102 74.3176
67.4224 87.8458 74.6319
69.0972 87.4114 74.9191
70.3236 86.9916 74.6218
71.9141 86.5345 74.0788
73.3038 86.73 73.3074
74.552 86.6448 73.9531
64.7233 89.451 75.1873
66.0542 88.4893 75.2892
75.9043 86.9813 73.8112
77.0013 87.9418 73.624
77.4614 88.9477 74.3496
65.1538 90.6382 75.6174
76.7417 89.9775 74.8475
65.8806 91.5041 74.9171
67.3516 92.0376 74.3147
69.0298 91.9347 74.3855
68.5406 91.5745 75.4984
70.5083 91.8668 74.1361
71.8651 91.7332 74.2443
73.2627 91.4773 74.6232
74.4087 91.2812 75.0497
75.657 90.9177 75.3482
70.0767 91.7399 75.3856
71.4513 91.5974 75.3437
72.7096 91.4492 75.4602
73.7235 91.3478 75.6501
68.9398 87.6919 75.4616
70.1988 87.3929 75.7416
71.8038 86.8079 75.5754
73.4214 86.3779 74.9078
66.0702 89.5694 76.1756
67.5391 88.5927 76.1451
69.2702 88.0942 76.3002
71.2479 87.7424 76.6348
73.2639 86.8674 76.3232
74.9781 86.254 75.6124
76.4382 86.2727 75.6685
77.4887 86.9067 75.1052
78.1406 87.8167 74.8538
77.7587 89.2458 75.2458
78.5644 88.4257 75.9552
66.2559 90.7868 76.2304
67.3503 89.9716 76.8516
76.7458 90.0319 75.6672
77.5489 89.4575 76.2222
67.239 91.4003 75.9657
68.5537 91.401 76.7181
75.615 90.8685 76.8923
74.6497 91.2379 76.2368
76.5165 90.3061 76.4542
69.6854 91.4925 76.4754
71.0456 91.5481 76.5116
72.37 91.5189 76.5681
73.5695 91.3453 76.5815
68.603 89.1941 77.3218
70.2025 88.6724 77.4353
71.6045 88.4545 77.4343
72.7807 87.8607 77.1326
74.3651 87.2011 77.0919
75.7208 86.8149 77.0072
77.1916 86.7956 76.7405
78.3015 87.3148 76.274
78.2415 88.4446 77.2007
68.2555 90.5164 77.2684
69.6176 89.84 77.8593
71.0721 89.3991 78.0672
77.2998 89.6104 77.1318
69.4391 91.0401 77.6887
70.6738 90.4888 78.2265
75.4645 90.4769 78.023
74.5434 91.1195 77.4796
76.4908 90.0901 77.6893
70.6551 91.3467 77.5783
72.0445 91.4418 77.6871
73.3673 91.3461 77.8085
72.577 88.8537 77.9482
73.8679 88.4191 77.8143
75.1471 87.9958 77.7229
76.3792 87.8199 77.6572
77.5854 87.7344 77.3602
72.0704 90.0215 78.3576
73.418 89.604 78.5213
74.6016 89.1166 78.2225
75.7245 89.2248 78.1656
76.9726 88.8383 77.823
71.6436 90.9082 78.3182
72.9024 90.7804 78.5543
74.3607 90.3366 78.4264
POLYGONS 1324  5296
3 0 1 2
3 0 3 4
3 2 3 0
3 3 5 4
3 6 7 8
3 1 6 8
3 1 0 6
3 0 9 6
3 4 10 0
3 10 9 0
3 11 4 5
3 11 12 4
3 12 10 4
3 12 13 14
3 11 13 12
3 13 15 14
3 16 7 6
3 17 7 16
3 9 18 6
3 18 16 6
3 10 19 9
3 19 18 9
3 12 20 10
3 20 19 10
3 14 21 12
3 21 20 12
3 22 14 15
3 21 14 22
3 23 17 16
3 24 17 23
3 18 25 16
3 25 23 16
3 19 26 18
3 26 25 18
3 20 27 19
3 27 26 19
3 21 28 20
3 28 27 20
3 29 21 22
3 28 21 29
3 23 30 24
3 25 30 23
3 31 30 25
3 26 31 25
3 32 31 26
3 27 32 26
3 33 32 27
3 28 33 27
3 34 33 28
3 29 34 28
3 35 36 37
3 35 2 1
3 35 37 2
3 37 38 2
3 3 2 39
3 2 38 39
3 5 40 41
3 5 3 40
3 3 39 40
3 40 42 41
3 8 36 35
3 8 7 36
3 7 43 36
3 1 8 35
3 5 41 11
3 41 42 44
3 41 44 11
3 11 44 13
3 44 15 13
3 45 15 44
3 7 17 43
3 43 17 46
3 15 45 22
3 45 47 22
3 17 24 46
3 46 24 48
3 22 47 29
3 47 49 29
3 24 50 48
3 30 50 24
3 31 51 30
3 30 51 50
3 32 52 31
3 31 52 51
3 33 53 32
3 32 53 52
3 34 54 33
3 33 54 53
3 49 34 29
3 54 34 49
3 55 56 57
3 55 58 59
3 57 58 55
3 58 60 59
3 61 56 55
3 62 56 61
3 59 63 55
3 63 61 55
3 64 59 60
3 64 65 59
3 65 63 59
3 64 66 65
3 67 68 69
3 62 67 69
3 61 67 62
3 61 36 67
3 61 37 36
3 38 37 61
3 63 38 61
3 39 38 63
3 65 39 63
3 65 66 70
3 65 70 39
3 39 70 40
3 42 71 72
3 42 40 71
3 40 70 71
3 71 73 72
3 74 68 67
3 75 68 74
3 36 43 74
3 67 36 74
3 42 72 44
3 72 45 44
3 72 73 45
3 73 76 45
3 77 75 74
3 78 75 77
3 43 46 77
3 74 43 77
3 79 80 47
3 79 47 76
3 76 47 45
3 79 81 80
3 77 82 78
3 82 77 46
3 82 46 83
3 83 46 48
3 80 84 49
3 47 80 49
3 85 80 81
3 84 80 85
3 48 86 83
3 50 86 48
3 51 87 50
3 50 87 86
3 52 88 51
3 51 88 87
3 53 89 52
3 52 89 88
3 54 90 53
3 53 90 89
3 84 54 49
3 84 91 54
3 91 90 54
3 85 91 84
3 92 93 94
3 92 95 96
3 94 95 92
3 96 97 98
3 95 97 96
3 97 99 98
3 100 101 102
3 93 100 102
3 92 100 93
3 92 56 100
3 92 57 56
3 58 57 92
3 96 58 92
3 60 58 96
3 60 96 103
3 103 96 98
3 104 98 99
3 104 105 98
3 105 103 98
3 105 106 107
3 104 106 105
3 106 108 107
3 109 110 111
3 101 109 111
3 101 100 109
3 100 112 109
3 56 62 112
3 100 56 112
3 60 103 64
3 66 64 103
3 66 103 113
3 113 103 105
3 107 114 105
3 114 113 105
3 115 107 108
3 114 107 115
3 116 110 109
3 117 110 116
3 69 68 116
3 69 116 112
3 112 116 109
3 62 69 112
3 66 113 70
3 71 70 113
3 114 71 113
3 73 118 119
3 71 118 73
3 71 115 118
3 71 114 115
3 119 120 121
3 118 120 119
3 120 122 121
3 116 123 117
3 123 116 68
3 123 68 124
3 124 68 75
3 119 125 76
3 73 119 76
3 121 126 119
3 126 125 119
3 127 121 122
3 126 121 127
3 75 78 124
3 124 78 128
3 76 125 79
3 81 79 125
3 81 125 129
3 129 125 126
3 130 126 127
3 129 126 130
3 78 131 128
3 82 131 78
3 131 82 83
3 132 131 83
3 129 133 85
3 81 129 85
3 134 129 130
3 133 129 134
3 83 135 132
3 86 135 83
3 87 136 86
3 86 136 135
3 88 137 87
3 87 137 136
3 89 138 88
3 88 138 137
3 90 139 89
3 89 139 138
3 91 140 90
3 90 140 139
3 133 91 85
3 133 141 91
3 141 140 91
3 134 141 133
3 142 143 144
3 142 145 146
3 144 145 142
3 146 147 148
3 145 147 146
3 148 149 150
3 147 149 148
3 149 151 150
3 152 143 142
3 153 143 152
3 94 93 152
3 94 152 146
3 146 152 142
3 95 94 146
3 148 95 146
3 97 95 148
3 150 97 148
3 150 99 97
3 150 151 99
3 151 154 99
3 155 156 157
3 153 155 157
3 152 155 153
3 152 101 155
3 152 102 101
3 93 102 152
3 99 154 158
3 104 99 158
3 106 104 159
3 104 158 159
3 159 108 106
3 160 108 159
3 111 156 155
3 111 110 156
3 110 161 156
3 101 111 155
3 108 160 115
3 160 162 115
3 110 117 161
3 161 117 163
3 115 162 164
3 118 115 164
3 120 118 165
3 118 164 165
3 165 122 120
3 166 122 165
3 117 167 163
3 123 167 117
3 167 123 124
3 168 167 124
3 122 166 127
3 166 169 127
3 124 128 168
3 168 128 170
3 127 169 130
3 169 171 130
3 128 172 170
3 131 172 128
3 172 131 132
3 173 172 132
3 174 175 176
3 175 174 177
3 130 171 134
3 171 178 134
3 132 179 173
3 135 179 132
3 136 180 135
3 135 180 179
3 176 137 174
3 176 180 137
3 180 136 137
3 174 181 177
3 174 137 181
3 137 138 181
3 139 182 138
3 138 182 181
3 140 183 139
3 139 183 182
3 141 184 140
3 140 184 183
3 178 141 134
3 184 141 178
3 185 186 187
3 185 188 189
3 187 188 185
3 189 190 191
3 188 190 189
3 191 192 193
3 190 192 191
3 192 194 193
3 195 196 197
3 186 195 197
3 186 185 195
3 185 198 195
3 189 199 185
3 199 198 185
3 191 200 189
3 200 199 189
3 193 201 191
3 201 200 191
3 202 193 194
3 201 193 202
3 203 196 195
3 204 196 203
3 144 143 203
3 144 203 198
3 198 203 195
3 145 144 198
3 199 145 198
3 147 145 199
3 200 147 199
3 149 147 200
3 201 149 200
3 201 151 149
3 201 202 151
3 202 205 151
3 206 204 203
3 207 204 206
3 143 153 206
3 203 143 206
3 151 205 154
3 205 208 154
3 157 207 206
3 157 156 207
3 156 209 207
3 153 157 206
3 154 208 210
3 158 154 210
3 159 158 211
3 158 210 211
3 160 212 213
3 160 159 212
3 159 211 212
3 212 214 213
3 156 161 209
3 209 161 215
3 213 216 162
3 160 213 162
3 217 213 214
3 216 213 217
3 161 163 215
3 215 163 218
3 162 216 164
3 216 217 219
3 216 219 164
3 164 219 165
3 219 166 165
3 220 166 219
3 163 221 218
3 167 221 163
3 221 167 168
3 222 221 168
3 166 220 169
3 220 223 169
3 224 170 225
3 224 222 170
3 222 168 170
3 225 226 227
3 224 225 227
3 226 228 229
3 227 226 229
3 228 230 231
3 229 228 231
3 230 232 233
3 231 230 233
3 232 234 235
3 233 232 235
3 235 234 236
3 169 223 171
3 223 237 171
3 170 172 225
3 173 225 172
3 173 238 225
3 238 226 225
3 228 226 239
3 239 226 238
3 175 239 176
3 175 230 239
3 230 228 239
3 177 230 175
3 177 240 230
3 240 232 230
3 234 232 241
3 241 232 240
3 242 236 234
3 242 234 243
3 243 234 241
3 243 244 245
3 242 243 245
3 244 237 245
3 244 178 237
3 178 171 237
3 173 179 238
3 180 238 179
3 239 238 180
3 176 239 180
3 177 181 240
3 182 240 181
3 241 240 182
3 183 241 182
3 243 241 183
3 184 243 183
3 244 243 184
3 178 244 184
3 246 247 248
3 246 249 250
3 248 249 246
3 250 251 252
3 249 251 250
3 252 253 254
3 251 253 252
3 253 255 254
3 256 257 258
3 247 256 258
3 246 256 247
3 246 186 256
3 246 187 186
3 188 187 246
3 250 188 246
3 190 188 250
3 252 190 250
3 192 190 252
3 254 192 252
3 254 194 192
3 254 255 194
3 255 259 194
3 197 257 256
3 197 196 257
3 196 260 257
3 186 197 256
3 261 262 202
3 261 202 259
3 259 202 194
3 261 263 262
3 264 265 266
3 264 266 260
3 264 260 204
3 204 260 196
3 262 267 205
3 202 262 205
3 268 262 263
3 267 262 268
3 269 265 264
3 270 265 269
3 204 207 269
3 264 204 269
3 267 271 208
3 205 267 208
3 272 267 268
3 271 267 272
3 273 270 269
3 274 270 273
3 207 209 273
3 269 207 273
3 208 271 210
3 271 272 275
3 271 275 210
3 210 275 211
3 212 211 276
3 211 275 276
3 276 214 212
3 277 214 276
3 273 278 274
3 278 273 209
3 278 209 279
3 279 209 215
3 214 277 217
3 277 280 217
3 215 218 279
3 279 218 281
3 282 219 217
3 282 217 283
3 283 217 280
3 219 282 220
3 218 284 281
3 221 284 218
3 284 221 222
3 285 284 222
3 286 287 288
3 286 289 290
3 287 286 290
3 289 291 292
3 290 289 292
3 291 293 294
3 292 291 294
3 283 294 293
3 283 293 282
3 282 293 295
3 220 295 223
3 282 295 220
3 222 296 285
3 224 296 222
3 227 297 224
3 224 297 296
3 229 298 227
3 227 298 297
3 288 231 286
3 288 298 231
3 298 229 231
3 233 286 231
3 289 286 233
3 235 289 233
3 291 289 235
3 236 291 235
3 236 299 291
3 299 293 291
3 295 293 300
3 300 293 299
3 223 300 237
3 295 300 223
3 236 242 299
3 245 299 242
3 300 299 245
3 237 300 245
3 301 302 303
3 301 304 305
3 303 304 301
3 305 306 307
3 304 306 305
3 306 308 307
3 309 310 311
3 302 309 311
3 302 301 309
3 301 312 309
3 305 313 301
3 313 312 301
3 307 314 305
3 314 313 305
3 315 307 308
3 315 316 307
3 316 314 307
3 315 317 316
3 318 310 309
3 319 310 318
3 248 247 318
3 248 318 312
3 312 318 309
3 249 248 312
3 313 249 312
3 251 249 313
3 314 251 313
3 253 251 314
3 316 253 314
3 255 320 321
3 253 320 255
3 253 317 320
3 253 316 317
3 320 322 321
3 258 319 318
3 258 257 319
3 257 323 319
3 247 258 318
3 321 324 259
3 255 321 259
3 325 321 322
3 324 321 325
3 326 327 328
3 326 328 323
3 326 323 260
3 260 323 257
3 259 324 261
3 324 263 261
3 324 325 263
3 325 329 263
3 266 327 326
3 266 265 327
3 265 330 327
3 260 266 326
3 263 329 268
3 329 331 268
3 265 270 330
3 330 270 332
3 268 331 272
3 331 333 272
3 270 274 332
3 332 274 334
3 335 275 272
3 335 272 336
3 336 272 333
3 275 337 276
3 335 337 275
3 276 337 277
3 274 338 334
3 278 338 274
3 279 339 340
3 279 340 278
3 278 340 338
3 340 339 341
3 342 343 344
3 336 343 342
3 336 342 335
3 335 342 345
3 337 335 346
3 346 335 345
3 277 346 280
3 337 346 277
3 339 281 347
3 279 281 339
3 348 341 339
3 348 339 349
3 349 339 347
3 348 349 350
3 351 352 353
3 344 352 351
3 344 351 342
3 342 351 354
3 345 342 355
3 355 342 354
3 346 345 356
3 356 345 355
3 280 356 283
3 346 356 280
3 281 284 347
3 285 347 284
3 285 357 347
3 357 349 347
3 358 350 349
3 358 349 359
3 359 349 357
3 359 360 361
3 358 359 361
3 353 361 360
3 351 353 360
3 351 360 288
3 351 288 287
3 290 351 287
3 354 351 290
3 292 354 290
3 355 354 292
3 294 355 292
3 356 355 294
3 283 356 294
3 285 296 357
3 297 357 296
3 359 357 297
3 298 359 297
3 360 359 298
3 288 360 298
3 362 363 364
3 362 303 302
3 362 364 303
3 364 365 303
3 304 303 366
3 303 365 366
3 306 304 367
3 304 366 367
3 367 308 306
3 368 308 367
3 311 363 362
3 311 310 363
3 310 369 363
3 302 311 362
3 308 368 370
3 315 308 370
3 370 317 315
3 371 317 370
3 310 319 369
3 369 319 372
3 317 371 373
3 320 317 373
3 373 322 320
3 374 322 373
3 319 323 372
3 372 323 375
3 322 374 325
3 374 376 325
3 328 377 378
3 327 377 328
3 375 323 328
3 378 375 328
3 325 376 329
3 376 379 329
3 327 330 377
3 377 330 380
3 381 382 383
3 381 379 382
3 381 331 379
3 331 329 379
3 330 332 380
3 380 332 384
3 385 381 383
3 386 385 383
3 331 385 333
3 381 385 331
3 387 334 388
3 387 384 334
3 384 332 334
3 387 388 389
3 390 385 386
3 391 390 386
3 333 390 336
3 385 390 333
3 334 338 388
3 388 392 389
3 388 338 392
3 338 340 392
3 341 393 394
3 341 394 340
3 340 394 392
3 394 393 395
3 396 397 398
3 391 397 396
3 390 391 396
3 390 396 344
3 390 344 343
3 336 390 343
3 341 348 393
3 350 399 400
3 348 350 400
3 348 400 395
3 348 395 393
3 399 401 402
3 400 399 402
3 398 402 401
3 396 398 401
3 396 401 353
3 396 353 352
3 344 396 352
3 350 358 399
3 361 399 358
3 401 399 361
3 353 401 361
3 403 404 405
3 403 406 407
3 405 406 403
3 407 408 409
3 406 408 407
3 408 410 409
3 364 411 412
3 363 411 364
3 404 403 365
3 404 365 412
3 412 365 364
3 366 365 403
3 407 366 403
3 367 366 407
3 409 367 407
3 368 413 414
3 367 413 368
3 367 410 413
3 367 409 410
3 413 415 414
3 363 369 411
3 411 369 416
3 368 414 370
3 414 371 370
3 414 415 371
3 415 417 371
3 369 372 416
3 416 372 418
3 419 373 371
3 419 371 420
3 420 371 417
3 373 419 374
3 372 375 418
3 418 375 421
3 422 419 420
3 423 422 420
3 374 422 376
3 419 422 374
3 378 377 424
3 378 424 425
3 378 425 375
3 375 425 421
3 426 427 428
3 423 427 426
3 423 426 422
3 422 426 429
3 376 429 379
3 422 429 376
3 424 380 430
3 377 380 424
3 431 425 424
3 431 424 432
3 432 424 430
3 432 433 434
3 431 432 434
3 433 435 436
3 434 433 436
3 435 437 438
3 436 435 438
3 428 438 437
3 428 437 426
3 426 437 439
3 382 439 383
3 382 429 439
3 429 426 439
3 379 429 382
3 430 384 440
3 380 384 430
3 432 430 441
3 441 430 440
3 433 432 442
3 442 432 441
3 435 433 443
3 443 433 442
3 437 435 444
3 444 435 443
3 439 437 445
3 445 437 444
3 383 445 386
3 439 445 383
3 384 387 440
3 389 440 387
3 389 446 440
3 446 441 440
3 442 441 447
3 447 441 446
3 443 442 448
3 448 442 447
3 444 443 449
3 449 443 448
3 445 444 450
3 450 444 449
3 386 450 391
3 445 450 386
3 389 392 446
3 394 446 392
3 447 446 394
3 395 447 394
3 395 451 447
3 451 448 447
3 449 448 452
3 452 448 451
3 397 452 398
3 397 450 452
3 450 449 452
3 391 450 397
3 395 400 451
3 402 451 400
3 452 451 402
3 398 452 402
3 405 453 454
3 404 453 405
3 406 405 455
3 405 454 455
3 408 406 456
3 406 455 456
3 410 457 458
3 410 408 457
3 408 456 457
3 457 459 458
3 412 411 460
3 412 460 461
3 412 461 404
3 404 461 453
3 410 458 413
3 458 415 413
3 458 459 415
3 459 462 415
3 460 463 464
3 460 411 463
3 411 416 463
3 461 460 464
3 415 462 417
3 462 465 417
3 416 418 463
3 463 418 466
3 417 465 420
3 465 467 420
3 468 421 469
3 468 466 421
3 466 418 421
3 468 469 470
3 471 472 473
3 471 474 475
3 472 471 475
3 474 467 475
3 474 423 467
3 423 420 467
3 469 425 476
3 421 425 469
3 477 470 469
3 477 469 478
3 478 469 476
3 478 479 480
3 477 478 480
3 473 480 479
3 473 479 471
3 471 479 481
3 427 481 428
3 427 474 481
3 474 471 481
3 423 474 427
3 425 431 476
3 434 476 431
3 478 476 434
3 436 478 434
3 479 478 436
3 438 479 436
3 481 479 438
3 428 481 438
3 482 483 484
3 482 485 486
3 484 485 482
3 486 487 488
3 485 487 486
3 488 489 490
3 487 489 488
3 490 491 492
3 489 491 490
3 491 493 492
3 454 483 482
3 454 453 483
3 453 494 483
3 455 454 482
3 486 455 482
3 456 455 486
3 488 456 486
3 457 456 488
3 490 457 488
3 459 457 490
3 459 490 495
3 495 490 492
3 496 492 493
3 495 492 496
3 453 461 494
3 494 461 497
3 495 498 462
3 459 495 462
3 499 495 496
3 498 495 499
3 464 463 500
3 464 500 501
3 464 501 461
3 461 501 497
3 502 503 504
3 502 505 506
3 503 502 506
3 498 507 506
3 498 506 465
3 498 465 462
3 465 506 505
3 499 507 498
3 500 466 508
3 463 466 500
3 509 501 500
3 509 500 510
3 510 500 508
3 510 511 512
3 509 510 512
3 504 512 511
3 504 511 502
3 502 511 513
3 505 502 514
3 514 502 513
3 465 514 467
3 505 514 465
3 466 468 508
3 470 508 468
3 470 515 508
3 515 510 508
3 511 510 516
3 516 510 515
3 472 516 473
3 472 513 516
3 513 511 516
3 475 513 472
3 514 513 475
3 467 514 475
3 470 477 515
3 480 515 477
3 516 515 480
3 473 516 480
3 517 518 519
3 517 520 521
3 519 520 517
3 520 522 521
3 484 523 524
3 483 523 484
3 485 484 525
3 484 524 525
3 518 517 487
3 518 487 525
3 525 487 485
3 489 487 517
3 521 489 517
3 521 522 526
3 521 526 489
3 489 526 491
3 493 527 528
3 493 491 527
3 491 526 527
3 527 529 528
3 483 494 523
3 523 494 530
3 528 531 496
3 493 528 496
3 532 528 529
3 531 528 532
3 494 497 530
3 530 497 533
3 531 534 535
3 531 535 496
3 496 535 499
3 532 534 531
3 536 501 537
3 536 533 501
3 533 497 501
3 537 538 539
3 536 537 539
3 538 504 503
3 538 503 539
3 539 503 540
3 506 541 503
3 503 541 540
3 507 542 506
3 506 542 541
3 535 507 499
3 542 507 535
3 501 509 537
3 512 537 509
3 538 537 512
3 504 538 512
3 519 543 544
3 518 543 519
3 520 519 545
3 519 544 545
3 522 546 547
3 522 520 546
3 520 545 546
3 547 548 549
3 546 548 547
3 548 550 549
3 524 523 551
3 552 524 551
3 552 553 524
3 553 525 524
3 543 518 525
3 553 543 525
3 522 547 526
3 527 526 547
3 549 527 547
3 529 554 555
3 527 554 529
3 527 550 554
3 527 549 550
3 555 556 557
3 554 556 555
3 556 558 557
3 551 530 559
3 523 530 551
3 560 552 551
3 559 560 551
3 555 561 532
3 529 555 532
3 557 562 555
3 562 561 555
3 563 557 558
3 562 557 563
3 559 533 564
3 530 533 559
3 565 560 559
3 565 559 566
3 566 559 564
3 566 567 568
3 565 566 568
3 567 569 570
3 568 567 570
3 569 571 572
3 570 569 572
3 571 535 534
3 571 534 572
3 572 534 573
3 561 534 532
3 561 574 534
3 574 573 534
3 562 574 561
3 575 574 562
3 563 575 562
3 533 536 564
3 539 564 536
3 566 564 539
3 540 566 539
3 567 566 540
3 541 567 540
3 569 567 541
3 542 569 541
3 571 569 542
3 535 571 542
3 544 576 577
3 543 576 544
3 545 544 578
3 544 577 578
3 546 545 579
3 545 578 579
3 548 546 580
3 546 579 580
3 580 550 548
3 581 550 580
3 553 582 583
3 552 582 553
3 576 543 553
3 583 576 553
3 550 581 584
3 554 550 584
3 556 554 585
3 554 584 585
3 585 558 556
3 586 558 585
3 552 560 582
3 582 560 587
3 558 586 563
3 586 588 563
3 560 589 587
3 565 589 560
3 568 590 565
3 565 590 589
3 591 592 590
3 591 590 570
3 570 590 568
3 570 572 593
3 591 570 593
3 572 573 594
3 593 572 594
3 573 574 595
3 594 573 595
3 596 595 574
3 596 574 597
3 597 574 575
3 588 575 563
3 597 575 588
3 591 598 592
3 593 598 591
3 599 598 593
3 594 599 593
3 600 599 594
3 595 600 594
3 601 600 595
3 596 601 595
3 577 576 602
3 577 603 578
3 602 603 577
3 578 604 579
3 603 604 578
3 579 605 580
3 604 605 579
3 580 605 581
3 583 582 606
3 583 606 607
3 576 583 607
3 576 607 608
3 576 608 602
3 603 602 608
3 609 603 608
3 604 603 609
3 610 604 609
3 605 604 610
3 611 605 610
3 581 605 611
3 581 611 584
3 584 611 612
3 585 584 613
3 584 612 613
3 586 614 615
3 586 585 614
3 585 613 614
3 614 616 615
3 606 587 617
3 582 587 606
3 618 607 606
3 617 618 606
3 615 619 588
3 586 615 588
3 620 615 616
3 619 615 620
3 587 589 617
3 617 621 618
3 617 589 621
3 589 590 621
3 621 590 592
3 622 621 592
3 597 623 624
3 596 597 624
3 619 597 588
3 619 625 597
3 625 623 597
3 620 625 619
3 592 626 622
3 598 626 592
3 599 627 598
3 598 627 626
3 600 628 599
3 599 628 627
3 601 629 600
3 600 629 628
3 624 601 596
3 629 601 624
3 608 607 630
3 608 631 609
3 630 631 608
3 632 609 631
3 632 633 609
3 633 610 609
3 611 610 634
3 610 633 634
3 612 611 635
3 611 634 635
3 613 612 636
3 612 635 636
3 614 613 637
3 613 636 637
3 637 616 614
3 638 616 637
3 630 618 639
3 607 618 630
3 631 630 640
3 640 630 639
3 641 632 631
3 640 641 631
3 616 638 620
3 638 642 620
3 618 621 639
3 622 639 621
3 622 643 639
3 643 640 639
3 644 641 640
3 643 644 640
3 623 645 646
3 624 623 646
3 625 647 623
3 623 647 645
3 642 625 620
3 647 625 642
3 622 626 643
3 643 648 644
3 643 626 648
3 626 627 648
3 628 649 627
3 627 649 648
3 629 650 628
3 628 650 649
3 646 629 624
3 650 629 646
3 633 632 651
3 633 652 634
3 651 652 633
3 634 653 635
3 652 653 634
3 635 654 636
3 653 654 635
3 636 655 637
3 654 655 636
3 637 655 638
3 651 641 656
3 632 641 651
3 652 651 657
3 657 651 656
3 653 652 658
3 658 652 657
3 654 653 659
3 659 653 658
3 655 654 660
3 660 654 659
3 638 660 642
3 655 660 638
3 656 644 661
3 641 644 656
3 657 656 662
3 662 656 661
3 658 657 663
3 663 657 662
3 645 663 646
3 645 659 663
3 659 658 663
3 647 659 645
3 660 659 647
3 642 660 647
3 644 648 661
3 649 661 648
3 662 661 649
3 650 662 649
3 663 662 650
3 646 663 650
