# Supplementary material for: Subcortical shape biomarkers reveal limbic and basal ganglia damage in anti-LGI1 encephalitis
Source: Front Immunol. 2025 Jul 4;16:1623577. doi: 10.3389/fimmu.2025.1623577 (PMC12270846; doi:10.3389/fimmu.2025.1623577)
Supplement: Supplementary file 1 [file DataSheet1.zip › raw data/wmN05-R_Pall_first.vtk]

# vtk DataFile Version 3.0
this file was written using fslvtkio
ASCII
DATASET POLYDATA
POINTS 642 float
78.0347 128.413 71.9116
66.1826 125.863 71.8597
62.6052 115.78 71.866
72.7137 119.399 71.9404
72.9054 123.388 78.0636
74.5015 122.352 66.0802
66.7276 121.085 67.4202
66.8093 121.651 77.9289
71.5423 131.388 76.7631
67.1851 113.735 76.8731
67.5648 113.248 68.7144
72.1262 130.384 68.1747
69.266 126.806 78.261
73.3926 127.957 78.9388
69.664 122.347 80.1683
66.0914 116.903 79.0294
69.829 118.536 77.5834
69.3638 126.046 67.543
70.4777 121.675 66.6817
74.2292 126.833 67.5126
66.2478 116.383 67.3129
71.2383 117.69 67.144
72.8267 121.353 74.9694
76.0349 126.708 75.8854
76.287 123.53 71.5631
74.6861 120.432 68.6241
77.674 125.668 67.8076
66.0851 124.196 75.2398
64.1454 118.026 75.4851
63.7434 120.919 71.5764
65.6057 124.228 68.6466
63.3118 117.742 68.2373
76.7512 131.705 69.1072
76.0062 131.869 74.545
72.3886 132.751 71.9619
68.4431 129.104 69.6386
68.7166 129.065 74.2307
70.9095 115.269 70.3848
66.2694 111.175 72.5895
70.095 115.788 74.3232
62.7764 111.868 69.0881
63.495 112.764 75.2147
71.0488 127.746 79.5075
71.6097 125.298 80.2185
69.3617 124.856 79.9415
71.4324 122.891 79.4127
73.4888 125.483 79.0666
72.5587 130.017 78.1766
70.4647 129.229 77.6626
67.9142 124.322 78.2748
67.9768 122.122 79.5116
67.8492 119.708 79.8601
69.8991 120.271 79.2278
68.1578 117.509 78.9587
71.3396 121.064 77.8546
66.4604 119.304 78.4686
66.5579 114.871 78.5666
68.6095 115.931 77.4269
70.1162 123.995 67.1723
72.3512 124.572 66.6422
71.7924 126.486 67.5319
74.4004 124.758 66.3679
72.4577 122.195 66.2795
68.5193 121.363 67.0145
68.1145 123.691 67.5356
70.71 128.265 67.8191
73.2366 128.679 68.0676
68.7731 117.078 66.9371
70.7622 119.602 66.487
68.3938 119.033 66.8266
72.8781 120.1 66.5293
69.477 115.472 67.7718
66.8594 114.693 67.8447
66.4152 118.701 67.1929
74.4742 124.057 75.2743
75.868 125.232 73.6481
74.7874 122.567 73.5499
77.1349 125.95 71.7811
77.1978 127.68 74.0295
74.58 125.03 77.1743
72.7572 122.442 76.4678
72.9264 120.169 73.5348
74.6606 121.352 71.8559
75.824 121.796 70.0011
77.4163 124.411 69.7284
76.8709 122.706 67.795
77.9527 127.043 69.8988
73.5611 119.821 70.3701
74.9277 120.934 66.9795
76.2235 124.105 66.5303
64.9379 121.126 75.3288
63.7758 119.598 73.6783
64.6341 122.45 73.5732
62.9797 118.395 71.6859
63.2729 116.817 73.787
65.3849 119.813 76.7966
66.4638 122.988 76.6411
65.9754 125.048 73.5632
64.8113 123.478 71.7474
64.3626 122.574 69.9675
63.2257 119.563 69.7671
64.2469 121.074 68.4007
62.5232 116.671 69.885
65.8177 125.073 70.2216
66.0513 122.689 67.9794
64.8915 119.447 67.6343
77.2844 132.741 71.5848
74.4256 133.54 73.3521
74.7486 133.284 69.8733
71.8195 132.449 74.5161
73.7813 132.101 76.1081
77.5594 130.314 73.3159
78.2029 130.232 70.539
74.3237 131.303 68.3429
72.2736 131.788 69.6184
70.5201 131.056 70.812
70.4889 131.092 73.1801
68.6511 129.384 71.9204
70.1786 130.213 75.5323
70.0922 129.991 68.6136
67.0973 127.62 70.826
67.2392 127.523 73.0891
68.7136 112.808 71.3436
68.4354 113.108 73.667
70.3343 115.147 72.3518
68.7422 114.56 75.6529
66.5322 112.285 74.9359
66.988 111.504 70.0735
69.4235 114.036 69.4233
71.8117 117.317 71.2643
71.3733 117.651 73.1097
62.4887 111.345 72.2518
64.4764 110.895 74.4456
64.4505 110.427 70.5601
65.1218 112.843 76.9077
62.8954 114.131 73.4172
62.2504 113.69 70.6604
65.2759 112.212 68.5498
75.069 127.355 77.7881
74.7244 130.141 77.0597
76.5214 129.347 75.6079
77.3199 128.63 68.8679
75.3758 129.332 68.4325
76.1055 126.41 67.3566
69.882 117.074 75.9561
71.2612 119.928 76.244
71.3186 118.641 74.6301
72.5971 118.013 69.5948
73.1646 118.834 67.7901
71.2885 116.195 68.5878
68.8935 128.042 76.2813
67.6789 125.575 76.7237
67.3803 126.707 74.8513
66.7856 126.853 69.0333
67.233 125.341 67.7886
68.4973 127.891 67.9312
63.7277 115.29 75.504
64.9773 117.337 77.3328
64.5953 114.659 77.6815
64.3932 113.919 67.912
64.5203 116.8 67.5227
62.5802 114.615 68.5393
71.3269 126.559 80.0949
70.4198 125.145 80.2509
70.1962 126.348 79.9078
69.5915 123.696 80.3003
70.6275 123.936 80.301
72.4701 126.652 79.7949
72.2165 127.837 79.4215
70.0541 127.266 79.0819
69.3986 125.956 79.2484
71.5845 124.013 80.0316
72.617 125.449 79.8326
72.5205 124.184 79.4567
73.4795 126.705 79.1741
70.6003 122.731 79.9265
72.1817 123.166 78.7858
73.2318 124.312 78.7054
71.8136 128.882 78.9909
70.5889 128.548 78.7093
71.332 129.796 78.2793
69.8584 127.993 78.0453
72.9654 128.983 78.6398
72.0047 130.901 77.7021
70.965 130.383 77.346
68.6337 124.72 79.1433
68.6723 123.535 79.8272
67.9889 123.299 78.9611
68.729 122.267 80.0979
68.6435 125.61 78.3638
67.3911 122.97 78.126
67.4044 121.935 78.7183
68.9192 119.984 79.7142
69.0144 118.937 79.085
68.0164 118.565 79.5051
69.0634 118.037 78.39
69.8138 119.317 78.4708
69.7767 121.241 79.8885
68.7391 121.002 80.039
67.0243 118.34 79.4817
67.1732 117.199 79.2785
70.6351 120.561 78.5988
70.6274 121.599 79.4106
71.4195 121.899 78.7123
70.5965 119.8 77.7994
72.0864 122.32 77.9889
67.8879 120.936 79.793
67.1028 119.518 79.268
67.1995 120.731 78.9587
66.25 118.162 78.8607
66.6363 120.51 78.1975
67.4115 116.21 78.8652
68.4454 116.716 78.277
67.6931 115.443 78.1726
69.1747 117.276 77.5546
66.3068 115.835 79.0364
67.0006 114.259 77.8547
67.926 114.772 77.2861
71.2302 124.305 66.9483
72.1267 125.502 67.0992
70.9281 125.282 67.2821
73.013 126.602 67.4314
73.2783 125.702 66.9954
71.4113 123.265 66.674
70.4163 122.949 66.9223
69.8596 125.107 67.3359
70.5733 126.203 67.5565
73.3709 124.738 66.4738
72.3507 123.41 66.4411
73.4129 123.512 66.2154
71.4735 122.106 66.5027
74.3092 125.791 66.9044
74.3993 123.494 66.1249
73.4685 122.312 66.073
69.4136 122.734 67.1444
69.1548 123.915 67.3693
68.3946 122.577 67.2935
68.7816 124.916 67.4969
69.5315 121.55 66.888
67.6255 121.249 67.2193
67.4485 122.392 67.442
71.1915 127.324 67.7581
72.5175 127.523 67.749
71.9622 128.475 67.934
73.7308 127.721 67.8233
70.0561 127.101 67.6767
71.4206 129.366 67.9229
72.7024 129.593 68.1018
69.7948 118.293 66.7117
69.5677 119.361 66.7134
68.5635 118.026 66.8306
69.4428 120.388 66.6975
70.5291 120.62 66.4808
70.9202 118.562 66.6676
70.029 117.385 66.9093
67.5561 116.815 67.0818
67.3805 117.715 66.9022
71.5217 120.965 66.3337
71.7603 119.826 66.4918
72.6525 121.128 66.1506
72.0191 118.901 66.8581
73.7385 121.209 66.1421
69.1704 116.255 67.2234
67.8465 115.933 67.2842
68.1929 115.104 67.7286
66.5878 115.535 67.4926
70.3967 116.571 67.3944
68.4504 114.383 68.284
67.2233 113.972 68.2096
67.378 118.827 67.0072
68.4742 120.266 66.8247
67.4331 120.069 67.0756
66.3288 117.542 67.1432
66.567 119.92 67.2941
75.1568 124.685 74.4576
75.3474 123.836 73.5441
74.5425 123.261 74.4001
75.5568 123.153 72.6311
76.044 124.328 72.6852
75.9002 125.915 74.7646
75.2719 125.36 75.4901
73.7257 122.733 75.0629
73.8512 122.089 74.3537
76.4831 125.59 72.7212
76.5401 126.44 73.8997
77.1512 126.802 72.8776
76.6088 127.185 74.9822
76.6433 124.722 71.7557
77.6108 127.169 71.8512
77.6636 128.017 72.9328
74.5841 124.618 76.1912
73.6564 123.263 75.9235
73.7231 123.716 76.8049
72.841 122.003 75.6711
75.3125 125.944 76.5237
73.7444 124.146 77.7159
72.8207 122.914 77.2558
73.9225 121.367 73.6448
74.7919 121.963 72.719
73.8365 120.838 72.7868
75.5704 122.432 71.7885
72.966 120.779 74.2803
72.8606 119.798 72.6844
73.6444 120.413 71.87
76.738 123.087 69.8513
77.3584 123.562 68.7529
76.5212 122.253 68.9671
77.4093 124.101 67.6876
77.729 124.964 68.6808
76.8351 123.962 70.6976
76.0858 122.636 70.7805
75.4373 121.125 69.1689
76.0118 121.503 68.1406
77.7413 125.638 69.7914
77.1675 125.098 70.8526
77.6138 126.468 70.8649
77.8424 126.325 68.8518
78.035 127.757 70.8942
75.1917 121.644 70.982
74.7266 120.874 70.1125
74.0588 120.617 71.0412
74.1912 120.137 69.4949
73.0749 119.643 71.1905
76.0205 121.807 67.2655
76.7227 123.318 67.0232
75.7676 122.466 66.5538
77.0735 124.855 67.0821
74.9926 120.697 67.7432
74.7986 121.597 66.3464
75.3419 123.227 66.2577
64.2875 120.367 74.5488
64.1739 121.045 73.61
64.8017 121.863 74.476
64.1238 121.585 72.6562
63.7496 120.35 72.7211
64.0061 118.926 74.6044
64.4997 119.629 75.3481
65.4288 122.637 75.179
65.2851 123.21 74.4765
63.3817 119.022 72.7125
63.5064 118.242 73.7694
63.0948 117.708 72.8081
63.698 117.443 74.6637
63.3778 119.669 71.7188
62.7559 117.116 71.8313
62.9126 116.387 72.8014
65.1234 120.437 76.0658
65.6711 122.074 75.9477
65.8424 121.436 76.703
66.1899 123.51 75.9136
64.7249 118.902 76.1229
66.0872 120.781 77.3815
66.6561 122.348 77.3272
65.2426 123.746 73.6577
64.6133 122.932 72.6874
65.3181 124.185 72.7398
64.2038 122.195 71.7433
65.973 124.553 74.3969
66.0189 125.373 72.6602
65.5278 124.594 71.8059
63.7335 121.147 69.9003
63.6696 120.375 69.0209
64.2419 121.966 69.1444
63.7308 119.496 68.298
63.1394 118.78 68.8907
63.4973 120.277 70.6578
63.9719 121.753 70.7544
64.9421 123.308 69.2229
64.8239 122.656 68.5325
62.8383 118.19 69.749
63.0868 119.031 70.7398
62.7117 117.636 70.7706
62.8275 117.205 68.9496
62.5305 116.266 70.9217
64.4963 122.98 70.9161
65.0839 123.759 70.0496
65.2757 124.219 70.9289
65.6245 124.673 69.3829
65.9304 125.422 71.0879
65.0816 121.93 68.129
64.4671 120.21 67.9357
65.4558 121.105 67.7951
63.9807 118.579 67.8024
65.6855 123.399 68.2485
66.4319 121.9 67.6953
65.8201 120.312 67.5315
75.9747 133.465 72.2878
74.8528 133.645 71.5281
76.1919 133.382 70.6374
73.624 133.27 70.9814
73.4271 133.469 72.4771
75.4422 132.962 73.8217
76.6504 132.533 73.0665
77.1892 132.523 70.1651
75.924 132.807 69.3599
73.0111 133.244 73.9622
74.1747 132.944 74.7875
72.7454 132.556 75.4447
74.9727 132.146 75.2624
72.1491 132.765 73.2029
71.5559 131.931 75.7264
72.5654 131.813 76.5878
77.5176 131.644 72.5491
77.9766 131.679 71.0703
78.0871 130.43 71.9428
77.7029 131.164 69.8393
76.9124 131.325 73.8179
77.9207 129.304 72.6889
78.3149 129.274 71.288
74.6097 132.512 68.9215
73.4243 132.694 69.8143
73.2439 131.741 68.7642
72.5703 132.524 70.7038
75.5366 131.781 68.6246
73.1908 130.845 68.1158
72.0811 131.098 68.7302
70.543 131.202 71.9723
69.5686 130.257 72.5367
69.4724 130.273 71.367
68.7592 129.335 73.0555
69.5802 130.037 73.6267
71.3449 132.056 72.5646
71.5399 131.999 71.3335
69.4171 130.151 70.302
68.6546 129.353 70.7782
70.3004 130.662 74.2997
71.1583 131.889 73.756
70.9059 131.391 75.0227
69.4748 129.687 74.7978
70.8095 130.849 76.2245
71.4262 131.575 70.2694
70.1716 130.607 69.6919
71.1227 130.88 69.1498
69.2732 129.684 69.176
71.0118 130.217 68.2248
67.8208 128.575 71.3303
67.8449 128.585 72.5357
67.1905 127.638 71.9596
67.9754 128.398 73.6008
67.7649 128.413 70.2298
66.5854 126.744 71.3945
66.6504 126.693 72.5052
68.5151 112.861 72.5053
69.5035 113.947 73.0206
69.6221 113.873 71.9245
70.1026 115.22 73.4017
69.4155 114.294 74.0394
67.3654 112.136 73.1375
67.496 111.897 71.9851
69.8249 113.934 70.8973
70.5054 114.987 71.3503
68.6411 113.767 74.7489
67.4813 112.652 74.2525
67.7189 113.301 75.4439
66.4346 111.636 73.8253
69.4398 115.049 74.9216
68.0407 114.141 76.3234
66.7914 112.996 76.0324
67.8396 112.006 70.7951
69.0684 113.292 70.3054
68.2121 112.655 69.7318
70.2136 114.486 69.956
66.6495 111.148 71.3086
67.331 112.347 69.2334
68.5197 113.638 69.0555
71.0368 116.17 71.7902
70.758 116.327 72.796
71.5376 117.363 72.1996
70.6563 116.601 73.6614
71.3727 116.22 70.8892
72.2003 118.415 71.6219
72.0715 118.556 72.5603
63.349 110.629 73.3521
64.3862 110.368 72.4969
63.2457 110.39 71.4809
65.4033 110.628 71.6268
65.3822 110.903 73.5459
63.681 111.547 74.9126
62.9109 111.788 73.7762
62.4428 111.227 70.6365
63.4276 110.836 69.821
65.6562 111.536 74.7695
64.6866 111.715 75.7374
65.7475 112.488 75.9267
64.1818 112.574 76.1904
66.1811 113.285 77.1502
62.5963 112.684 72.9462
62.282 112.41 71.359
62.472 113.874 72.0977
62.1752 112.516 69.8577
63.1034 113.207 74.1826
62.7232 115.054 72.6916
62.4029 114.794 71.301
64.7853 111.121 69.4115
65.8904 110.874 70.3272
66.2447 111.825 69.2227
63.9688 111.778 68.7481
66.468 112.767 68.5899
75.0267 128.798 77.5657
75.7034 129.822 76.3734
75.8856 128.428 76.8242
76.3415 130.653 75.0885
75.3748 131.075 75.8281
74.0871 129.086 78.1043
74.3041 127.755 78.3945
75.6906 127.145 76.8807
76.4077 127.963 75.9389
74.3326 131.219 76.574
73.6114 130.088 77.7338
73.0986 131.164 77.2488
74.2329 126.462 78.4418
74.9132 126.125 77.5442
74.0252 125.177 78.1657
76.9974 128.471 74.9849
77.0279 129.998 74.492
77.4762 128.964 73.7915
76.4418 129.204 68.6031
75.7447 127.936 68.0984
76.7181 127.613 68.1651
75.2241 126.738 67.5179
74.7795 128.034 68.046
76.0976 130.647 68.5565
77.1824 130.267 69.0716
77.4863 127.104 68.4199
76.9759 126.172 67.5252
74.2712 128.934 68.3559
74.9685 130.466 68.4212
73.7607 130.009 68.231
77.8554 129.522 69.6088
77.8253 127.702 69.2958
78.2073 128.54 70.3001
76.271 125.315 66.7679
75.2179 125.678 66.7791
75.2808 124.441 66.3445
70.4751 118.573 76.0937
71.2366 119.317 75.395
70.5965 117.85 75.2723
72.0368 120.001 74.8265
72.0042 120.68 75.539
70.5692 119.2 76.9278
69.8012 117.871 76.7482
70.0326 116.446 75.1385
70.6872 117.233 74.4813
72.0124 121.225 76.2961
71.2979 120.392 77.0789
72.0643 121.736 77.1962
69.2574 116.578 76.6963
69.3709 115.783 75.763
68.7245 115.251 76.5584
71.286 118.026 73.9026
72.1359 119.492 74.1456
72.0943 119.004 73.3025
73.0269 118.384 68.6835
72.1854 117.58 68.2029
72.0255 117.026 69.1106
71.2839 116.934 67.8119
72.1555 118.233 67.4978
74.0093 119.599 68.201
73.689 119.219 69.1314
71.7766 116.576 69.9864
71.177 115.66 69.47
72.8999 119.322 67.1444
73.994 119.955 67.505
73.946 120.479 66.6318
73.1011 118.95 69.9984
72.112 117.534 70.4305
72.523 118.704 70.8546
70.4733 115.096 69.0153
70.4733 115.807 68.1055
69.4627 114.714 68.5731
68.3153 126.814 76.5201
67.4749 126.167 75.7974
68.1121 127.424 75.5357
66.7104 125.478 75.0997
66.8644 124.941 75.9576
68.4811 126.212 77.4649
69.0478 127.43 77.2962
68.7594 128.582 75.2496
67.9903 127.91 74.5649
66.9614 124.34 76.6677
67.8575 124.997 77.508
67.1967 123.652 77.4296
69.648 128.574 77.0281
69.48 129.136 75.8763
70.2711 129.749 76.6227
67.3181 127.164 73.986
66.6364 125.841 74.2514
66.6061 126.282 73.3518
66.8405 126.193 68.1701
67.7742 126.675 67.7488
67.5514 127.472 68.3981
68.8835 126.941 67.6316
68.2743 125.753 67.6413
66.342 124.895 68.1574
66.1478 125.608 68.7929
67.5783 128.028 69.2939
68.3429 128.605 68.6787
67.7101 124.546 67.6091
66.6055 124.052 67.9312
67.0776 123.171 67.7587
66.1946 125.978 69.6169
66.9678 127.287 69.9241
66.3912 126.341 70.5664
69.2272 128.973 68.2849
69.5778 128.006 67.7332
70.3047 129.204 67.9464
64.3004 116.267 76.5392
64.7254 115.987 77.5587
64.1501 114.898 76.5675
65.2915 115.804 78.4744
65.4533 117.133 78.2581
64.5012 117.577 76.4113
63.9448 116.658 75.5704
63.5413 113.974 75.4429
64.0219 113.638 76.5255
65.658 118.308 77.9669
65.1358 118.547 76.9975
65.9021 119.57 77.6353
63.4935 116.098 74.7184
63.2819 114.558 74.5384
63.0761 115.483 73.7053
64.7351 113.58 77.4591
65.4467 114.789 78.5066
65.9325 113.823 77.9499
64.3053 115.269 67.6396
63.442 115.566 67.8076
63.307 114.005 68.0092
62.9166 116.154 68.3639
63.775 117.06 67.7825
65.322 116.546 67.4059
65.3193 115.181 67.629
63.4774 112.711 68.2273
62.4685 113.137 68.7316
64.5554 118.111 67.4813
65.4773 117.764 67.2829
65.622 119.077 67.4144
65.6678 114.424 67.8869
64.7172 112.97 68.137
66.0619 113.524 68.2412
62.2361 114.087 69.5082
62.4943 115.806 69.1685
62.3452 115.284 70.3206
POLYGONS 1280  5120
3 164 162 163
3 163 44 164
3 162 43 163
3 164 42 162
3 166 165 163
3 163 43 166
3 165 44 163
3 166 14 165
3 168 167 162
3 162 42 168
3 167 43 162
3 168 13 167
3 170 169 164
3 164 44 170
3 169 42 164
3 170 12 169
3 173 171 172
3 172 46 173
3 171 43 172
3 173 45 171
3 167 174 172
3 172 43 167
3 174 46 172
3 167 13 174
3 175 166 171
3 171 45 175
3 166 43 171
3 175 14 166
3 177 176 173
3 173 46 177
3 176 45 173
3 177 4 176
3 180 178 179
3 179 48 180
3 178 42 179
3 180 47 178
3 169 181 179
3 179 42 169
3 181 48 179
3 169 12 181
3 182 168 178
3 178 47 182
3 168 42 178
3 182 13 168
3 184 183 180
3 180 48 184
3 183 47 180
3 184 8 183
3 187 185 186
3 186 50 187
3 185 44 186
3 187 49 185
3 165 188 186
3 186 44 165
3 188 50 186
3 165 14 188
3 189 170 185
3 185 49 189
3 170 44 185
3 189 12 170
3 191 190 187
3 187 50 191
3 190 49 187
3 191 7 190
3 194 192 193
3 193 53 194
3 192 52 193
3 194 51 192
3 196 195 193
3 193 52 196
3 195 53 193
3 196 16 195
3 198 197 192
3 192 51 198
3 197 52 192
3 198 14 197
3 200 199 194
3 194 53 200
3 199 51 194
3 200 15 199
3 203 201 202
3 202 45 203
3 201 52 202
3 203 54 201
3 197 175 202
3 202 52 197
3 175 45 202
3 197 14 175
3 204 196 201
3 201 54 204
3 196 52 201
3 204 16 196
3 176 205 203
3 203 45 176
3 205 54 203
3 176 4 205
3 208 206 207
3 207 55 208
3 206 51 207
3 208 50 206
3 199 209 207
3 207 51 199
3 209 55 207
3 199 15 209
3 188 198 206
3 206 50 188
3 198 51 206
3 188 14 198
3 210 191 208
3 208 55 210
3 191 50 208
3 210 7 191
3 213 211 212
3 212 57 213
3 211 53 212
3 213 56 211
3 195 214 212
3 212 53 195
3 214 57 212
3 195 16 214
3 215 200 211
3 211 56 215
3 200 53 211
3 215 15 200
3 217 216 213
3 213 57 217
3 216 56 213
3 217 9 216
3 220 218 219
3 219 60 220
3 218 59 219
3 220 58 218
3 222 221 219
3 219 59 222
3 221 60 219
3 222 19 221
3 224 223 218
3 218 58 224
3 223 59 218
3 224 18 223
3 226 225 220
3 220 60 226
3 225 58 220
3 226 17 225
3 229 227 228
3 228 62 229
3 227 59 228
3 229 61 227
3 223 230 228
3 228 59 223
3 230 62 228
3 223 18 230
3 231 222 227
3 227 61 231
3 222 59 227
3 231 19 222
3 233 232 229
3 229 62 233
3 232 61 229
3 233 5 232
3 236 234 235
3 235 64 236
3 234 58 235
3 236 63 234
3 225 237 235
3 235 58 225
3 237 64 235
3 225 17 237
3 238 224 234
3 234 63 238
3 224 58 234
3 238 18 224
3 240 239 236
3 236 64 240
3 239 63 236
3 240 6 239
3 243 241 242
3 242 66 243
3 241 60 242
3 243 65 241
3 221 244 242
3 242 60 221
3 244 66 242
3 221 19 244
3 245 226 241
3 241 65 245
3 226 60 241
3 245 17 226
3 247 246 243
3 243 66 247
3 246 65 243
3 247 11 246
3 250 248 249
3 249 69 250
3 248 68 249
3 250 67 248
3 252 251 249
3 249 68 252
3 251 69 249
3 252 18 251
3 254 253 248
3 248 67 254
3 253 68 248
3 254 21 253
3 256 255 250
3 250 69 256
3 255 67 250
3 256 20 255
3 259 257 258
3 258 70 259
3 257 68 258
3 259 62 257
3 253 260 258
3 258 68 253
3 260 70 258
3 253 21 260
3 230 252 257
3 257 62 230
3 252 68 257
3 230 18 252
3 261 233 259
3 259 70 261
3 233 62 259
3 261 5 233
3 264 262 263
3 263 72 264
3 262 67 263
3 264 71 262
3 255 265 263
3 263 67 255
3 265 72 263
3 255 20 265
3 266 254 262
3 262 71 266
3 254 67 262
3 266 21 254
3 268 267 264
3 264 72 268
3 267 71 264
3 268 10 267
3 271 269 270
3 270 63 271
3 269 69 270
3 271 73 269
3 251 238 270
3 270 69 251
3 238 63 270
3 251 18 238
3 272 256 269
3 269 73 272
3 256 69 269
3 272 20 256
3 239 273 271
3 271 63 239
3 273 73 271
3 239 6 273
3 276 274 275
3 275 76 276
3 274 75 275
3 276 74 274
3 278 277 275
3 275 75 278
3 277 76 275
3 278 24 277
3 280 279 274
3 274 74 280
3 279 75 274
3 280 23 279
3 282 281 276
3 276 76 282
3 281 74 276
3 282 22 281
3 285 283 284
3 284 78 285
3 283 75 284
3 285 77 283
3 279 286 284
3 284 75 279
3 286 78 284
3 279 23 286
3 287 278 283
3 283 77 287
3 278 75 283
3 287 24 278
3 289 288 285
3 285 78 289
3 288 77 285
3 289 0 288
3 292 290 291
3 291 80 292
3 290 74 291
3 292 79 290
3 281 293 291
3 291 74 281
3 293 80 291
3 281 22 293
3 294 280 290
3 290 79 294
3 280 74 290
3 294 23 280
3 296 295 292
3 292 80 296
3 295 79 292
3 296 4 295
3 299 297 298
3 298 82 299
3 297 76 298
3 299 81 297
3 277 300 298
3 298 76 277
3 300 82 298
3 277 24 300
3 301 282 297
3 297 81 301
3 282 76 297
3 301 22 282
3 303 302 299
3 299 82 303
3 302 81 299
3 303 3 302
3 306 304 305
3 305 85 306
3 304 84 305
3 306 83 304
3 308 307 305
3 305 84 308
3 307 85 305
3 308 26 307
3 310 309 304
3 304 83 310
3 309 84 304
3 310 24 309
3 312 311 306
3 306 85 312
3 311 83 306
3 312 25 311
3 315 313 314
3 314 77 315
3 313 84 314
3 315 86 313
3 309 287 314
3 314 84 309
3 287 77 314
3 309 24 287
3 316 308 313
3 313 86 316
3 308 84 313
3 316 26 308
3 288 317 315
3 315 77 288
3 317 86 315
3 288 0 317
3 320 318 319
3 319 87 320
3 318 83 319
3 320 82 318
3 311 321 319
3 319 83 311
3 321 87 319
3 311 25 321
3 300 310 318
3 318 82 300
3 310 83 318
3 300 24 310
3 322 303 320
3 320 87 322
3 303 82 320
3 322 3 303
3 325 323 324
3 324 89 325
3 323 85 324
3 325 88 323
3 307 326 324
3 324 85 307
3 326 89 324
3 307 26 326
3 327 312 323
3 323 88 327
3 312 85 323
3 327 25 312
3 329 328 325
3 325 89 329
3 328 88 325
3 329 5 328
3 332 330 331
3 331 92 332
3 330 91 331
3 332 90 330
3 334 333 331
3 331 91 334
3 333 92 331
3 334 29 333
3 336 335 330
3 330 90 336
3 335 91 330
3 336 28 335
3 338 337 332
3 332 92 338
3 337 90 332
3 338 27 337
3 341 339 340
3 340 94 341
3 339 91 340
3 341 93 339
3 335 342 340
3 340 91 335
3 342 94 340
3 335 28 342
3 343 334 339
3 339 93 343
3 334 91 339
3 343 29 334
3 345 344 341
3 341 94 345
3 344 93 341
3 345 2 344
3 348 346 347
3 347 96 348
3 346 90 347
3 348 95 346
3 337 349 347
3 347 90 337
3 349 96 347
3 337 27 349
3 350 336 346
3 346 95 350
3 336 90 346
3 350 28 336
3 352 351 348
3 348 96 352
3 351 95 348
3 352 7 351
3 355 353 354
3 354 98 355
3 353 92 354
3 355 97 353
3 333 356 354
3 354 92 333
3 356 98 354
3 333 29 356
3 357 338 353
3 353 97 357
3 338 92 353
3 357 27 338
3 359 358 355
3 355 98 359
3 358 97 355
3 359 1 358
3 362 360 361
3 361 101 362
3 360 100 361
3 362 99 360
3 364 363 361
3 361 100 364
3 363 101 361
3 364 31 363
3 366 365 360
3 360 99 366
3 365 100 360
3 366 29 365
3 368 367 362
3 362 101 368
3 367 99 362
3 368 30 367
3 371 369 370
3 370 93 371
3 369 100 370
3 371 102 369
3 365 343 370
3 370 100 365
3 343 93 370
3 365 29 343
3 372 364 369
3 369 102 372
3 364 100 369
3 372 31 364
3 344 373 371
3 371 93 344
3 373 102 371
3 344 2 373
3 376 374 375
3 375 103 376
3 374 99 375
3 376 98 374
3 367 377 375
3 375 99 367
3 377 103 375
3 367 30 377
3 356 366 374
3 374 98 356
3 366 99 374
3 356 29 366
3 378 359 376
3 376 103 378
3 359 98 376
3 378 1 359
3 381 379 380
3 380 105 381
3 379 101 380
3 381 104 379
3 363 382 380
3 380 101 363
3 382 105 380
3 363 31 382
3 383 368 379
3 379 104 383
3 368 101 379
3 383 30 368
3 385 384 381
3 381 105 385
3 384 104 381
3 385 6 384
3 388 386 387
3 387 108 388
3 386 107 387
3 388 106 386
3 390 389 387
3 387 107 390
3 389 108 387
3 390 34 389
3 392 391 386
3 386 106 392
3 391 107 386
3 392 33 391
3 394 393 388
3 388 108 394
3 393 106 388
3 394 32 393
3 397 395 396
3 396 110 397
3 395 107 396
3 397 109 395
3 391 398 396
3 396 107 391
3 398 110 396
3 391 33 398
3 399 390 395
3 395 109 399
3 390 107 395
3 399 34 390
3 401 400 397
3 397 110 401
3 400 109 397
3 401 8 400
3 404 402 403
3 403 112 404
3 402 106 403
3 404 111 402
3 393 405 403
3 403 106 393
3 405 112 403
3 393 32 405
3 406 392 402
3 402 111 406
3 392 106 402
3 406 33 392
3 408 407 404
3 404 112 408
3 407 111 404
3 408 0 407
3 411 409 410
3 410 114 411
3 409 108 410
3 411 113 409
3 389 412 410
3 410 108 389
3 412 114 410
3 389 34 412
3 413 394 409
3 409 113 413
3 394 108 409
3 413 32 394
3 415 414 411
3 411 114 415
3 414 113 411
3 415 11 414
3 418 416 417
3 417 117 418
3 416 116 417
3 418 115 416
3 420 419 417
3 417 116 420
3 419 117 417
3 420 36 419
3 422 421 416
3 416 115 422
3 421 116 416
3 422 34 421
3 424 423 418
3 418 117 424
3 423 115 418
3 424 35 423
3 427 425 426
3 426 109 427
3 425 116 426
3 427 118 425
3 421 399 426
3 426 116 421
3 399 109 426
3 421 34 399
3 428 420 425
3 425 118 428
3 420 116 425
3 428 36 420
3 400 429 427
3 427 109 400
3 429 118 427
3 400 8 429
3 432 430 431
3 431 119 432
3 430 115 431
3 432 114 430
3 423 433 431
3 431 115 423
3 433 119 431
3 423 35 433
3 412 422 430
3 430 114 412
3 422 115 430
3 412 34 422
3 434 415 432
3 432 119 434
3 415 114 432
3 434 11 415
3 437 435 436
3 436 121 437
3 435 117 436
3 437 120 435
3 419 438 436
3 436 117 419
3 438 121 436
3 419 36 438
3 439 424 435
3 435 120 439
3 424 117 435
3 439 35 424
3 441 440 437
3 437 121 441
3 440 120 437
3 441 1 440
3 444 442 443
3 443 124 444
3 442 123 443
3 444 122 442
3 446 445 443
3 443 123 446
3 445 124 443
3 446 39 445
3 448 447 442
3 442 122 448
3 447 123 442
3 448 38 447
3 450 449 444
3 444 124 450
3 449 122 444
3 450 37 449
3 453 451 452
3 452 126 453
3 451 123 452
3 453 125 451
3 447 454 452
3 452 123 447
3 454 126 452
3 447 38 454
3 455 446 451
3 451 125 455
3 446 123 451
3 455 39 446
3 457 456 453
3 453 126 457
3 456 125 453
3 457 9 456
3 460 458 459
3 459 128 460
3 458 122 459
3 460 127 458
3 449 461 459
3 459 122 449
3 461 128 459
3 449 37 461
3 462 448 458
3 458 127 462
3 448 122 458
3 462 38 448
3 464 463 460
3 460 128 464
3 463 127 460
3 464 10 463
3 467 465 466
3 466 130 467
3 465 124 466
3 467 129 465
3 445 468 466
3 466 124 445
3 468 130 466
3 445 39 468
3 469 450 465
3 465 129 469
3 450 124 465
3 469 37 450
3 471 470 467
3 467 130 471
3 470 129 467
3 471 3 470
3 474 472 473
3 473 133 474
3 472 132 473
3 474 131 472
3 476 475 473
3 473 132 476
3 475 133 473
3 476 38 475
3 478 477 472
3 472 131 478
3 477 132 472
3 478 41 477
3 480 479 474
3 474 133 480
3 479 131 474
3 480 40 479
3 483 481 482
3 482 134 483
3 481 132 482
3 483 126 481
3 477 484 482
3 482 132 477
3 484 134 482
3 477 41 484
3 454 476 481
3 481 126 454
3 476 132 481
3 454 38 476
3 485 457 483
3 483 134 485
3 457 126 483
3 485 9 457
3 488 486 487
3 487 136 488
3 486 131 487
3 488 135 486
3 479 489 487
3 487 131 479
3 489 136 487
3 479 40 489
3 490 478 486
3 486 135 490
3 478 131 486
3 490 41 478
3 492 491 488
3 488 136 492
3 491 135 488
3 492 2 491
3 495 493 494
3 494 127 495
3 493 133 494
3 495 137 493
3 475 462 494
3 494 133 475
3 462 127 494
3 475 38 462
3 496 480 493
3 493 137 496
3 480 133 493
3 496 40 480
3 463 497 495
3 495 127 463
3 497 137 495
3 463 10 497
3 500 498 499
3 499 140 500
3 498 139 499
3 500 138 498
3 502 501 499
3 499 139 502
3 501 140 499
3 502 33 501
3 504 503 498
3 498 138 504
3 503 139 498
3 504 13 503
3 506 505 500
3 500 140 506
3 505 138 500
3 506 23 505
3 509 507 508
3 508 47 509
3 507 139 508
3 509 110 507
3 503 182 508
3 508 139 503
3 182 47 508
3 503 13 182
3 398 502 507
3 507 110 398
3 502 139 507
3 398 33 502
3 183 401 509
3 509 47 183
3 401 110 509
3 183 8 401
3 512 510 511
3 511 79 512
3 510 138 511
3 512 46 510
3 505 294 511
3 511 138 505
3 294 79 511
3 505 23 294
3 174 504 510
3 510 46 174
3 504 138 510
3 174 13 504
3 295 177 512
3 512 79 295
3 177 46 512
3 295 4 177
3 515 513 514
3 514 111 515
3 513 140 514
3 515 78 513
3 501 406 514
3 514 140 501
3 406 111 514
3 501 33 406
3 286 506 513
3 513 78 286
3 506 140 513
3 286 23 506
3 407 289 515
3 515 111 407
3 289 78 515
3 407 0 289
3 518 516 517
3 517 143 518
3 516 142 517
3 518 141 516
3 520 519 517
3 517 142 520
3 519 143 517
3 520 19 519
3 522 521 516
3 516 141 522
3 521 142 516
3 522 32 521
3 524 523 518
3 518 143 524
3 523 141 518
3 524 26 523
3 527 525 526
3 526 113 527
3 525 142 526
3 527 66 525
3 521 413 526
3 526 142 521
3 413 113 526
3 521 32 413
3 244 520 525
3 525 66 244
3 520 142 525
3 244 19 520
3 414 247 527
3 527 113 414
3 247 66 527
3 414 11 247
3 530 528 529
3 529 86 530
3 528 141 529
3 530 112 528
3 523 316 529
3 529 141 523
3 316 86 529
3 523 26 316
3 405 522 528
3 528 112 405
3 522 141 528
3 405 32 522
3 317 408 530
3 530 86 317
3 408 112 530
3 317 0 408
3 533 531 532
3 532 61 533
3 531 143 532
3 533 89 531
3 519 231 532
3 532 143 519
3 231 61 532
3 519 19 231
3 326 524 531
3 531 89 326
3 524 143 531
3 326 26 524
3 232 329 533
3 533 61 232
3 329 89 533
3 232 5 329
3 536 534 535
3 535 146 536
3 534 145 535
3 536 144 534
3 538 537 535
3 535 145 538
3 537 146 535
3 538 22 537
3 540 539 534
3 534 144 540
3 539 145 534
3 540 16 539
3 542 541 536
3 536 146 542
3 541 144 536
3 542 39 541
3 545 543 544
3 544 54 545
3 543 145 544
3 545 80 543
3 539 204 544
3 544 145 539
3 204 54 544
3 539 16 204
3 293 538 543
3 543 80 293
3 538 145 543
3 293 22 538
3 205 296 545
3 545 54 205
3 296 80 545
3 205 4 296
3 548 546 547
3 547 125 548
3 546 144 547
3 548 57 546
3 541 455 547
3 547 144 541
3 455 125 547
3 541 39 455
3 214 540 546
3 546 57 214
3 540 144 546
3 214 16 540
3 456 217 548
3 548 125 456
3 217 57 548
3 456 9 217
3 551 549 550
3 550 81 551
3 549 146 550
3 551 130 549
3 537 301 550
3 550 146 537
3 301 81 550
3 537 22 301
3 468 542 549
3 549 130 468
3 542 146 549
3 468 39 542
3 302 471 551
3 551 81 302
3 471 130 551
3 302 3 471
3 554 552 553
3 553 149 554
3 552 148 553
3 554 147 552
3 556 555 553
3 553 148 556
3 555 149 553
3 556 21 555
3 558 557 552
3 552 147 558
3 557 148 552
3 558 25 557
3 560 559 554
3 554 149 560
3 559 147 554
3 560 37 559
3 563 561 562
3 562 88 563
3 561 148 562
3 563 70 561
3 557 327 562
3 562 148 557
3 327 88 562
3 557 25 327
3 260 556 561
3 561 70 260
3 556 148 561
3 260 21 556
3 328 261 563
3 563 88 328
3 261 70 563
3 328 5 261
3 566 564 565
3 565 129 566
3 564 147 565
3 566 87 564
3 559 469 565
3 565 147 559
3 469 129 565
3 559 37 469
3 321 558 564
3 564 87 321
3 558 147 564
3 321 25 558
3 470 322 566
3 566 129 470
3 322 87 566
3 470 3 322
3 569 567 568
3 568 71 569
3 567 149 568
3 569 128 567
3 555 266 568
3 568 149 555
3 266 71 568
3 555 21 266
3 461 560 567
3 567 128 461
3 560 149 567
3 461 37 560
3 267 464 569
3 569 71 267
3 464 128 569
3 267 10 464
3 572 570 571
3 571 152 572
3 570 151 571
3 572 150 570
3 574 573 571
3 571 151 574
3 573 152 571
3 574 27 573
3 576 575 570
3 570 150 576
3 575 151 570
3 576 12 575
3 578 577 572
3 572 152 578
3 577 150 572
3 578 36 577
3 581 579 580
3 580 49 581
3 579 151 580
3 581 96 579
3 575 189 580
3 580 151 575
3 189 49 580
3 575 12 189
3 349 574 579
3 579 96 349
3 574 151 579
3 349 27 574
3 190 352 581
3 581 49 190
3 352 96 581
3 190 7 352
3 584 582 583
3 583 118 584
3 582 150 583
3 584 48 582
3 577 428 583
3 583 150 577
3 428 118 583
3 577 36 428
3 181 576 582
3 582 48 181
3 576 150 582
3 181 12 576
3 429 184 584
3 584 118 429
3 184 48 584
3 429 8 184
3 587 585 586
3 586 97 587
3 585 152 586
3 587 121 585
3 573 357 586
3 586 152 573
3 357 97 586
3 573 27 357
3 438 578 585
3 585 121 438
3 578 152 585
3 438 36 578
3 358 441 587
3 587 97 358
3 441 121 587
3 358 1 441
3 590 588 589
3 589 155 590
3 588 154 589
3 590 153 588
3 592 591 589
3 589 154 592
3 591 155 589
3 592 17 591
3 594 593 588
3 588 153 594
3 593 154 588
3 594 30 593
3 596 595 590
3 590 155 596
3 595 153 590
3 596 35 595
3 599 597 598
3 598 104 599
3 597 154 598
3 599 64 597
3 593 383 598
3 598 154 593
3 383 104 598
3 593 30 383
3 237 592 597
3 597 64 237
3 592 154 597
3 237 17 592
3 384 240 599
3 599 104 384
3 240 64 599
3 384 6 240
3 602 600 601
3 601 120 602
3 600 153 601
3 602 103 600
3 595 439 601
3 601 153 595
3 439 120 601
3 595 35 439
3 377 594 600
3 600 103 377
3 594 153 600
3 377 30 594
3 440 378 602
3 602 120 440
3 378 103 602
3 440 1 378
3 605 603 604
3 604 65 605
3 603 155 604
3 605 119 603
3 591 245 604
3 604 155 591
3 245 65 604
3 591 17 245
3 433 596 603
3 603 119 433
3 596 155 603
3 433 35 596
3 246 434 605
3 605 65 246
3 434 119 605
3 246 11 434
3 608 606 607
3 607 158 608
3 606 157 607
3 608 156 606
3 610 609 607
3 607 157 610
3 609 158 607
3 610 15 609
3 612 611 606
3 606 156 612
3 611 157 606
3 612 28 611
3 614 613 608
3 608 158 614
3 613 156 608
3 614 41 613
3 617 615 616
3 616 95 617
3 615 157 616
3 617 55 615
3 611 350 616
3 616 157 611
3 350 95 616
3 611 28 350
3 209 610 615
3 615 55 209
3 610 157 615
3 209 15 610
3 351 210 617
3 617 95 351
3 210 55 617
3 351 7 210
3 620 618 619
3 619 135 620
3 618 156 619
3 620 94 618
3 613 490 619
3 619 156 613
3 490 135 619
3 613 41 490
3 342 612 618
3 618 94 342
3 612 156 618
3 342 28 612
3 491 345 620
3 620 135 491
3 345 94 620
3 491 2 345
3 623 621 622
3 622 56 623
3 621 158 622
3 623 134 621
3 609 215 622
3 622 158 609
3 215 56 622
3 609 15 215
3 484 614 621
3 621 134 484
3 614 158 621
3 484 41 614
3 216 485 623
3 623 56 216
3 485 134 623
3 216 9 485
3 626 624 625
3 625 161 626
3 624 160 625
3 626 159 624
3 628 627 625
3 625 160 628
3 627 161 625
3 628 31 627
3 630 629 624
3 624 159 630
3 629 160 624
3 630 20 629
3 632 631 626
3 626 161 632
3 631 159 626
3 632 40 631
3 635 633 634
3 634 73 635
3 633 160 634
3 635 105 633
3 629 272 634
3 634 160 629
3 272 73 634
3 629 20 272
3 382 628 633
3 633 105 382
3 628 160 633
3 382 31 628
3 273 385 635
3 635 73 273
3 385 105 635
3 273 6 385
3 638 636 637
3 637 137 638
3 636 159 637
3 638 72 636
3 631 496 637
3 637 159 631
3 496 137 637
3 631 40 496
3 265 630 636
3 636 72 265
3 630 159 636
3 265 20 630
3 497 268 638
3 638 137 497
3 268 72 638
3 497 10 268
3 641 639 640
3 640 102 641
3 639 161 640
3 641 136 639
3 627 372 640
3 640 161 627
3 372 102 640
3 627 31 372
3 489 632 639
3 639 136 489
3 632 161 639
3 489 40 632
3 373 492 641
3 641 102 373
3 492 136 641
3 373 2 492
