# Supplementary material for: Subcortical shape biomarkers reveal limbic and basal ganglia damage in anti-LGI1 encephalitis
Source: Front Immunol. 2025 Jul 4;16:1623577. doi: 10.3389/fimmu.2025.1623577 (PMC12270846; doi:10.3389/fimmu.2025.1623577)
Supplement: Supplementary file 1 [file DataSheet1.zip › raw data/wmN05-R_Puta_first.vtk]

# vtk DataFile Version 3.0
this file was written using fslvtkio
ASCII
DATASET POLYDATA
POINTS 642 float
70.7033 132.6 74.2879
62.6523 139.474 68.6587
57.9032 122.534 70.7718
64.7968 117.157 76.9254
66.5218 124.812 86.3022
67.3652 127.902 67.4923
64.08 129.726 63.6039
60.0462 129.644 80.3114
67.3725 141.608 77.9999
59.6695 112.549 80.8685
59.7461 111.103 65.7939
75.0229 141.119 62.9014
62.9306 137.068 81.2518
67.0121 133.88 84.1636
62.135 127.023 86.4476
59.3712 120.959 81.8536
63.0594 117.046 87.169
70.7707 136.645 60.7091
66.5567 128.379 64.4505
76.7141 132.95 62.4643
60.236 118.039 62.95
63.1558 117.609 66.7997
66.3237 118.766 82.6183
69.6501 129.14 81.0941
67.0885 125.54 76.0619
63.9278 121.485 71.8501
70.616 131.53 69.3522
60.7498 136.015 74.9773
58.2784 125.703 75.8122
59.832 131.541 69.2977
64.5135 136.535 64.0848
59.6664 124.849 66.0506
75.5005 137.461 68.1309
70.5082 137.859 75.8908
71.2486 144.765 69.4765
68.4449 143.641 64.3646
64.6248 143.842 73.2282
62.6581 111.961 72.7324
58.7212 107.756 73.3024
62.9397 109.837 80.9616
58.0765 114.82 68.0751
58.0705 116.201 75.4168
64.6931 136.104 84.0563
64.451 130.935 86.7664
62.4758 132.173 84.3292
64.3462 125.865 87.823
67.005 129.549 85.6523
67.2936 138.044 81.332
64.8879 140.515 80.6061
61.5192 133.43 80.8365
60.8888 128.611 83.4368
60.5441 124.026 84.4857
62.3386 122.05 87.4177
60.8933 119.047 84.9464
64.9968 120.781 87.548
59.4299 125.379 81.2457
59.6422 116.807 81.5065
61.0623 114.649 84.3551
69.6626 132.799 61.4445
72.0276 131.643 62.5825
74.0872 134.634 60.2061
72.0334 131.158 64.9743
66.9836 128.165 65.846
65.5016 128.911 63.4709
67.3365 133.769 62.1061
73.3426 139.098 61.125
77.355 136.652 61.9704
62.2589 117.403 63.7484
63.6677 122.289 66.2105
62.8119 122.972 64.9528
64.0461 123.176 67.7224
61.8858 113.994 65.6726
59.1868 114.187 62.0569
62.2123 124.464 64.4853
68.2836 123.945 82.0638
68.9396 126.547 78.7867
67.4092 122.053 79.5459
68.769 129.149 75.3276
70.2676 130.759 77.806
68.3798 127.209 83.9965
66.9017 121.824 84.8056
65.9885 117.996 79.55
65.7385 121.6 76.6981
65.4403 124.235 73.7633
67.8013 128.874 72.8274
66.6475 127.161 70.8565
70.8124 132.52 71.4863
64.0732 119.638 74.4714
65.1005 124.914 69.566
69.3705 130.018 68.0978
59.3223 130.88 75.3799
58.6903 128.976 72.6698
59.9042 133.651 72.2689
58.5052 127.143 69.9313
58.1498 124.279 73.2173
58.9939 127.789 78.1348
60.4921 133.028 77.6947
61.2393 138.103 71.8779
61.1108 135.744 68.9989
61.861 134.04 66.696
59.6905 128.624 67.3064
61.909 131.194 65.2571
58.4325 123.485 68.1739
63.5614 138.351 66.0531
64.4282 133.15 63.6642
61.7142 127.549 64.6709
72.9479 138.398 71.7539
71.0982 141.525 72.3453
73.8248 141.433 68.4213
68.8872 143.671 73.7098
69.0115 139.899 76.8775
71.3443 134.987 75.2116
73.2136 135.271 71.5738
76.4462 139.297 65.3018
73.6052 144.081 65.6745
70.0884 146.22 66.4209
67.7918 146.127 71.7479
66.3205 144.873 68.5086
65.8647 143.849 76.3891
71.8345 143.431 62.5986
65.2856 142.011 66.6984
63.7173 141.732 70.7678
61.2455 107.848 72.7816
60.9424 106.42 78.2375
63.0322 109.984 76.7279
60.9586 110.119 82.7733
59.3554 109.738 77.7076
58.7854 108.246 68.7283
61.5921 111.445 69.2473
63.4314 114.745 75.1513
64.3214 113.531 78.8424
57.8486 115.093 71.822
58.2682 111.588 74.6488
57.9214 110.809 70.1136
58.5759 114.316 78.2363
57.8244 119.514 73.0857
57.8586 118.872 69.5679
57.7721 112.745 65.2818
68.7672 131.788 82.7645
68.8653 136.075 80.1786
70.1983 133.836 78.6868
74.4876 134.089 69.0105
77.4667 134.892 65.5711
74.3212 132.316 66.191
63.1246 112.625 84.6086
65.2862 117.419 85.4293
64.558 114.371 81.828
62.8124 116.706 72.6004
63.2757 120.123 69.5001
62.5651 114.995 69.613
63.5283 140.95 77.3681
61.8394 136.951 78.0185
62.4189 140.217 74.2877
66.5255 140.305 63.9442
67.3128 136.936 62.0349
69.8796 140.489 61.8519
58.0274 120.962 75.7692
58.5794 123.19 78.8861
58.584 118.536 78.5658
58.5073 116.723 64.5654
60.1262 121.83 64.9436
58.2082 119.61 66.7705
64.4787 133.565 85.7085
63.2627 131.758 85.8174
63.3622 134.277 84.5376
62.2981 129.729 85.5323
63.1474 129.269 86.7977
65.6802 132.511 85.6996
65.7985 134.816 84.5046
63.6037 136.47 82.8906
62.6387 134.595 83.0629
64.4144 128.647 87.54
65.8571 130.247 86.4201
65.6022 127.77 86.9316
66.8979 131.79 85.0303
63.1774 126.769 87.4713
65.5001 125.303 87.1228
66.6437 127.236 86.1096
66.0746 137.118 83.0547
64.7072 138.231 82.431
66.1282 139.245 81.5775
63.8311 138.835 81.0038
67.1343 135.999 82.8736
67.3081 139.939 79.8741
66.3236 141.15 79.8334
62.0099 132.964 82.5394
61.7411 130.484 83.9358
61.1972 131.057 82.2203
61.4707 127.955 84.9959
62.2242 135.212 81.2896
60.7677 131.473 80.6682
60.5066 129.161 81.8514
61.2585 123.102 86.1226
61.6207 120.489 86.3055
60.6696 121.549 84.9247
61.8812 118.061 86.2803
62.6297 119.557 87.66
62.1254 124.537 87.0378
61.2792 125.508 85.5539
59.9939 122.338 83.3768
60.0827 120.203 83.5514
63.5162 121.433 88.0238
63.1714 124.227 87.8803
64.6795 123.398 87.8706
64.019 118.943 87.8215
65.7401 122.836 87.0655
60.644 126.419 84.0606
60.025 124.656 82.9167
60.013 127.049 82.386
59.435 123.145 81.7991
59.6489 127.587 80.8227
60.1418 118.103 83.2233
61.0769 116.972 84.6876
60.3274 115.788 82.9894
61.9711 115.731 85.9158
59.4943 118.979 81.7882
59.6936 114.648 81.3384
60.2537 113.603 82.6461
70.4026 131.924 62.1991
73.137 132.776 61.1761
71.6599 133.46 60.5785
75.5285 133.688 60.7418
74.6483 132.287 62.0092
69.2655 130.517 63.4604
68.492 130.768 62.8871
70.394 134.679 60.7149
72.4645 135.501 60.2632
72.5623 131.419 63.5772
69.7211 130.239 64.1989
69.8123 130.093 65.1773
66.8932 128.299 65.1099
74.7357 132.007 63.6649
69.3283 129.819 66.2492
67.1478 128.121 66.6064
67.6506 131.151 62.5135
68.5972 133.445 61.5431
66.696 131.522 62.4084
68.971 135.448 61.1843
66.1663 128.68 63.7991
64.8335 129.276 63.4546
65.5493 131.684 62.6807
74.0971 136.734 60.3964
76.0372 135.642 60.5311
75.4532 137.678 61.0124
77.5216 134.593 61.712
72.249 137.758 60.6556
74.5254 139.94 61.7938
76.3282 138.773 62.2259
62.9527 119.907 65.3844
63.4117 123.281 65.8287
62.2251 120.009 64.5526
64.6089 125.669 64.8998
64.9988 125.541 65.4894
63.4128 119.46 66.2756
62.911 117.479 65.0223
61.2522 117.428 62.8662
61.4476 120.007 64.0681
65.163 125.422 66.1467
63.7057 122.019 66.9018
65.2278 125.222 66.9228
63.3128 119.977 67.5863
65.6651 125.884 67.6069
62.1712 115.499 64.2102
61.1511 115.48 62.4225
60.8265 113.915 63.6264
59.4994 115.885 61.5585
62.795 115.688 66.042
60.8105 112.531 65.525
59.4284 112.609 63.7549
62.4555 123.413 64.6599
64.3591 126.305 64.471
63.7459 126.605 64.0802
61.1986 121.17 64.3993
63.1875 127.236 64.1318
68.8575 125.295 80.426
68.1036 124.435 79.1241
67.9418 122.934 80.8033
67.3496 123.84 77.9652
68.0252 125.729 77.5326
69.4763 127.554 80.1392
69.0596 126.455 81.6108
67.3852 121.484 82.3244
67.1137 120.502 81.1718
68.8783 127.623 77.1121
69.7203 128.568 78.4784
69.6257 129.601 76.6981
70.0565 129.922 79.5122
67.9763 127.272 75.7869
69.8006 130.788 74.8928
70.3783 131.483 76.0455
68.506 125.586 83.0417
67.6091 122.905 83.4208
67.6418 124.601 84.4591
66.6997 120.28 83.6813
69.0574 128.05 82.518
67.4627 126.197 85.2932
66.7719 123.374 85.6857
66.7757 119.993 79.7222
66.6321 121.86 78.1362
66.1014 119.786 78.1356
66.482 123.544 76.6125
66.2482 118.338 81.1532
65.5263 117.691 78.079
65.2655 119.5 76.7987
66.3966 126.572 73.5856
66.9987 128.148 71.9071
65.7332 125.789 72.3702
68.2379 129.326 70.3856
68.8326 130.118 71.1168
67.2768 127.191 74.433
66.2828 125.055 74.8996
64.7713 123.375 72.6069
65.2296 124.711 71.4458
69.2801 130.761 72.0786
68.258 129.001 74.054
69.4986 130.884 73.4555
70.6731 132.035 70.3629
70.6272 132.501 73.0035
65.5651 123.095 75.3216
64.644 122.188 74.0288
64.9241 120.852 75.457
63.9953 120.83 73.1084
64.4603 118.443 75.7574
65.8385 126.107 70.2373
67.8328 128.751 69.5516
67.1535 127.701 68.9279
69.9856 130.815 68.7366
64.3476 123.158 70.7297
66.0665 126.47 68.4834
68.4366 128.973 67.6727
58.8632 129.996 74.0321
59.2789 131.316 72.3993
59.6069 132.347 73.8217
59.7538 132.459 70.8952
59.1865 130.436 71.0562
58.3522 127.629 74.3545
58.6545 128.453 75.5132
60.0262 133.362 75.0603
60.1468 134.649 73.7285
58.5645 128.236 71.3044
58.1352 126.728 73.0201
58.0715 125.916 71.6023
58.1574 125.158 74.5134
59.0408 129.456 69.7449
58.1563 124.937 70.2996
57.9969 123.653 71.8209
59.0586 129.342 76.762
59.891 132.035 76.4963
59.643 130.535 77.8929
60.5168 134.517 76.2858
58.5543 126.841 76.897
59.4313 128.862 79.2206
60.3115 131.374 79.0892
60.488 135.868 72.1988
60.2821 134.646 70.6758
60.8773 136.817 70.4934
60.4147 133.617 69.3372
60.8853 137.064 73.4917
61.7912 138.717 70.2005
61.7417 137.639 68.7955
60.5985 131.402 67.1277
60.5833 129.887 66.2667
61.7836 132.565 65.9964
60.775 128.412 65.6843
59.8052 127.004 66.4909
59.7414 130.257 68.2168
60.7002 132.776 67.9568
63.0483 135.144 65.3816
63.0288 133.744 64.8596
58.9579 126.188 67.554
59.0397 128.074 68.6009
58.4686 125.503 68.8811
58.9994 124.192 67.0243
58.1006 123.003 69.4717
61.3245 134.83 67.8136
62.695 136.177 66.3439
62.1459 136.975 67.4311
64.0125 137.369 65.0344
63.06 138.883 67.3864
63.0857 132.345 64.3744
61.7433 129.411 64.7934
62.9635 130.535 64.0576
60.6403 126.349 65.3781
64.438 134.94 63.8036
64.2381 131.349 63.419
62.928 128.754 64.091
72.1158 139.992 72.1259
72.4338 141.584 70.357
73.498 139.969 70.2308
72.6507 143.176 68.9456
71.2744 143.132 70.7962
70.9557 139.813 73.9821
71.6117 138.495 73.6657
74.231 138.363 69.8138
74.7301 139.601 68.4167
70.0354 142.741 72.8629
69.9561 140.863 74.5166
68.9914 141.854 75.2642
69.9019 139.045 76.2063
70.0817 144.4 71.5326
67.9911 142.739 75.9639
68.1889 140.69 77.6037
72.0239 136.92 73.5484
73.2435 136.849 71.7499
72.1648 135.089 73.4266
74.3741 136.728 70.0013
71.146 136.679 75.2964
71.1993 133.565 74.9452
71.9144 133.888 72.8789
75.2393 140.569 66.869
73.8796 142.754 67.0542
75.1966 141.761 65.3452
72.5788 144.57 67.5818
76.0686 138.378 66.8018
76.1716 140.236 63.8262
74.4735 142.916 64.0391
68.9558 146.552 69.0364
67.0629 146.017 69.896
68.0592 145.992 67.5007
65.5613 144.719 70.8169
66.0337 145.441 72.4469
69.5335 145.722 70.5987
70.8385 145.956 68.2544
69.0171 145.271 65.3339
67.3997 144.635 66.4132
66.7649 145.341 74.0623
68.5363 145.043 72.8399
67.432 144.005 75.3306
65.2617 144.19 74.7469
66.6586 142.829 77.613
72.0011 145.65 66.1513
70.8729 145.278 64.3343
72.8783 144.351 63.9744
70.0546 143.927 63.4286
73.5212 142.387 62.4948
65.8843 143.46 67.5751
64.9056 143.547 69.7077
64.3097 141.984 68.7198
64.301 143.171 71.7074
66.8204 143.139 65.6026
63.9933 140.695 67.7536
63.0616 140.529 69.7455
61.3754 106.715 75.4
62.3701 107.762 77.3932
62.2628 108.496 75.1182
62.9862 109.565 78.8344
62.3661 107.495 79.7866
59.6919 106.73 75.8835
59.9397 106.706 73.0327
62.1216 109.594 72.8409
62.825 110.554 74.5923
60.8035 107.847 80.5606
59.8564 107.985 78.136
60.065 109.588 80.3048
59.0332 108.426 75.7016
62.0613 109.061 82.1108
60.2059 111.316 81.7527
59.3755 111.08 79.3685
60.2224 107.801 70.7748
61.4409 109.652 70.8385
60.4305 109.531 68.7075
62.1328 111.518 71.1536
58.5495 107.397 70.8073
59.2409 109.606 66.7609
60.927 111.398 67.4326
63.4385 112.1 75.7825
63.7048 111.65 77.8288
64.0982 113.84 76.8521
63.612 111.548 79.786
63.1768 112.852 74.1952
64.1013 116.105 76.0453
64.8399 115.358 77.7897
57.9392 113.021 72.984
58.2043 111.017 72.3296
57.8362 112.785 71.0459
58.1997 109.066 71.5891
58.5315 109.612 74.0344
58.0329 113.717 74.8633
57.9245 115.285 73.6139
57.9321 114.777 70.0076
57.8457 112.781 69.0246
58.7731 110.573 76.1756
58.3209 112.919 76.4334
58.7896 112.049 78.0787
58.2271 115.052 76.6361
59.152 113.463 79.6591
57.8807 117.223 72.5397
57.84 116.94 70.6968
57.7946 119.229 71.3323
58.0125 116.694 69.0087
57.9527 117.556 74.159
57.6127 121.232 71.9625
57.6748 120.8 70.1843
57.7065 111.551 67.6852
57.9744 109.269 69.4511
57.6881 109.935 66.6909
57.9533 113.54 66.7835
58.1902 111.396 64.7191
68.8023 133.944 81.5376
69.6028 134.946 79.4088
69.5016 132.743 80.7633
70.4174 135.917 77.3378
69.6805 136.972 78.0315
67.9918 134.971 82.2185
67.9899 132.931 83.4777
69.3622 130.669 81.8301
69.9166 131.536 80.1027
69.0438 138.042 78.4125
68.0599 136.988 80.7868
68.2156 139.017 79.1952
68.0043 130.876 84.2867
68.7648 129.565 83.3137
67.8425 128.481 84.8515
70.4074 132.192 78.4412
70.8251 134.578 76.9256
70.7156 132.899 76.6105
75.9003 134.231 67.6281
76.3098 133.203 65.9908
74.0387 132.952 67.7879
75.9846 132.333 64.5185
77.648 133.813 63.8838
76.5992 135.968 67.0389
75.3623 135.802 68.742
72.6298 132.725 68.9787
72.4275 132.058 67.7882
77.8127 135.674 63.6889
77.1196 137.032 65.7066
77.132 138.022 63.8304
74.1063 134.937 70.1798
72.7116 133.321 70.1018
72.328 133.758 71.4265
71.5578 131.451 67.1472
73.2951 131.788 65.3932
70.2515 130.703 66.6221
64.2439 114.932 84.9367
64.8932 115.729 83.5401
63.9004 113.226 83.1366
65.4312 116.59 82.2035
65.7526 117.958 84.0068
64.3008 116.908 86.496
63.2109 114.633 86.1318
63.0467 110.875 82.9913
63.6753 111.974 81.4865
66.0848 119.569 85.1068
65.2625 118.895 86.8397
66.0677 121.268 86.2152
61.8337 113.538 85.2426
62.0234 111.003 84.2407
60.6933 112.315 83.5942
64.4013 113.908 80.376
65.5131 116.386 80.7321
65.3136 115.899 79.1316
62.813 118.303 70.9356
62.739 117.278 69.7506
62.614 115.697 71.2856
62.7801 116.523 68.1245
63.055 118.769 68.4873
63.5136 120.859 70.6229
63.1909 119.157 72.1302
62.8464 114.187 72.8416
62.5305 113.467 71.1708
63.6361 121.72 68.4793
63.9666 122.869 69.5512
64.7816 124.578 68.4073
63.4104 118.617 73.403
63.0975 115.781 73.8404
63.7081 117.404 74.7997
62.2956 113.231 69.3528
62.4654 114.968 67.6052
61.9419 112.943 67.3075
62.5536 139.03 77.7971
61.9075 138.655 76.2214
62.9349 140.702 75.7854
61.4734 138.221 74.7403
61.2894 136.693 76.388
62.3729 137.109 79.6204
63.1454 139.082 79.3911
64.0127 142.54 75.3552
63.5912 142.08 73.7345
61.1017 135.103 77.759
61.6086 135.346 79.5505
60.9802 133.281 79.2247
64.0495 140.807 79.0641
64.5476 142.725 76.877
65.305 142.329 78.6802
63.1238 141.207 72.5237
61.7375 139.218 73.1199
62.2726 140.021 71.3306
66.8933 138.684 62.6732
68.6303 138.883 61.8196
68.0504 140.539 62.8259
70.3529 138.513 61.0803
68.9348 137.065 61.3092
65.8355 136.722 62.9504
65.4561 138.497 63.7741
67.4722 142.09 63.9769
69.1195 142.175 62.8396
67.2134 135.223 61.9875
65.6211 134.978 62.9426
65.6322 133.084 62.9498
64.9674 139.405 64.9131
66.0584 141.407 65.1904
64.4731 140.273 66.2857
70.7091 142.239 62.1089
71.4322 139.826 61.3113
72.6376 141.25 61.7405
58.3322 122.154 77.2587
58.6397 120.942 78.7781
58.2946 119.734 77.156
58.9943 119.807 80.1597
58.9635 122.038 80.3507
58.3817 124.289 77.2955
58.0754 123.323 75.9598
58.0071 118.621 75.5899
58.2176 117.37 76.9653
59.0101 124.204 80.0983
58.6947 125.483 78.3407
59.0881 126.586 79.6187
57.8626 122.811 74.6313
57.9 120.163 74.4627
57.7055 122.036 73.2137
58.6664 116.405 78.274
59.0825 117.782 80.082
59.0671 115.587 79.937
59.124 119.13 64.6304
59.0294 120.836 65.587
58.2278 118.024 65.8589
58.7723 122.147 66.3017
59.8757 123.367 65.476
60.2166 119.971 64.173
59.246 117.558 63.3634
58.2813 115.692 66.2905
58.1003 117.099 67.455
60.8476 124.862 65.0274
61.1825 123.078 64.8512
62.1207 126.28 64.7126
58.4465 115.89 62.6875
58.1777 114.827 64.9187
57.9058 113.4 63.1307
58.0245 119.029 68.1021
58.1832 121.698 67.3526
57.7765 121.17 68.769
POLYGONS 1280  5120
3 164 162 163
3 163 44 164
3 162 43 163
3 164 42 162
3 166 165 163
3 163 43 166
3 165 44 163
3 166 14 165
3 168 167 162
3 162 42 168
3 167 43 162
3 168 13 167
3 170 169 164
3 164 44 170
3 169 42 164
3 170 12 169
3 173 171 172
3 172 46 173
3 171 43 172
3 173 45 171
3 167 174 172
3 172 43 167
3 174 46 172
3 167 13 174
3 175 166 171
3 171 45 175
3 166 43 171
3 175 14 166
3 177 176 173
3 173 46 177
3 176 45 173
3 177 4 176
3 180 178 179
3 179 48 180
3 178 42 179
3 180 47 178
3 169 181 179
3 179 42 169
3 181 48 179
3 169 12 181
3 182 168 178
3 178 47 182
3 168 42 178
3 182 13 168
3 184 183 180
3 180 48 184
3 183 47 180
3 184 8 183
3 187 185 186
3 186 50 187
3 185 44 186
3 187 49 185
3 165 188 186
3 186 44 165
3 188 50 186
3 165 14 188
3 189 170 185
3 185 49 189
3 170 44 185
3 189 12 170
3 191 190 187
3 187 50 191
3 190 49 187
3 191 7 190
3 194 192 193
3 193 53 194
3 192 52 193
3 194 51 192
3 196 195 193
3 193 52 196
3 195 53 193
3 196 16 195
3 198 197 192
3 192 51 198
3 197 52 192
3 198 14 197
3 200 199 194
3 194 53 200
3 199 51 194
3 200 15 199
3 203 201 202
3 202 45 203
3 201 52 202
3 203 54 201
3 197 175 202
3 202 52 197
3 175 45 202
3 197 14 175
3 204 196 201
3 201 54 204
3 196 52 201
3 204 16 196
3 176 205 203
3 203 45 176
3 205 54 203
3 176 4 205
3 208 206 207
3 207 55 208
3 206 51 207
3 208 50 206
3 199 209 207
3 207 51 199
3 209 55 207
3 199 15 209
3 188 198 206
3 206 50 188
3 198 51 206
3 188 14 198
3 210 191 208
3 208 55 210
3 191 50 208
3 210 7 191
3 213 211 212
3 212 57 213
3 211 53 212
3 213 56 211
3 195 214 212
3 212 53 195
3 214 57 212
3 195 16 214
3 215 200 211
3 211 56 215
3 200 53 211
3 215 15 200
3 217 216 213
3 213 57 217
3 216 56 213
3 217 9 216
3 220 218 219
3 219 60 220
3 218 59 219
3 220 58 218
3 222 221 219
3 219 59 222
3 221 60 219
3 222 19 221
3 224 223 218
3 218 58 224
3 223 59 218
3 224 18 223
3 226 225 220
3 220 60 226
3 225 58 220
3 226 17 225
3 229 227 228
3 228 62 229
3 227 59 228
3 229 61 227
3 223 230 228
3 228 59 223
3 230 62 228
3 223 18 230
3 231 222 227
3 227 61 231
3 222 59 227
3 231 19 222
3 233 232 229
3 229 62 233
3 232 61 229
3 233 5 232
3 236 234 235
3 235 64 236
3 234 58 235
3 236 63 234
3 225 237 235
3 235 58 225
3 237 64 235
3 225 17 237
3 238 224 234
3 234 63 238
3 224 58 234
3 238 18 224
3 240 239 236
3 236 64 240
3 239 63 236
3 240 6 239
3 243 241 242
3 242 66 243
3 241 60 242
3 243 65 241
3 221 244 242
3 242 60 221
3 244 66 242
3 221 19 244
3 245 226 241
3 241 65 245
3 226 60 241
3 245 17 226
3 247 246 243
3 243 66 247
3 246 65 243
3 247 11 246
3 250 248 249
3 249 69 250
3 248 68 249
3 250 67 248
3 252 251 249
3 249 68 252
3 251 69 249
3 252 18 251
3 254 253 248
3 248 67 254
3 253 68 248
3 254 21 253
3 256 255 250
3 250 69 256
3 255 67 250
3 256 20 255
3 259 257 258
3 258 70 259
3 257 68 258
3 259 62 257
3 253 260 258
3 258 68 253
3 260 70 258
3 253 21 260
3 230 252 257
3 257 62 230
3 252 68 257
3 230 18 252
3 261 233 259
3 259 70 261
3 233 62 259
3 261 5 233
3 264 262 263
3 263 72 264
3 262 67 263
3 264 71 262
3 255 265 263
3 263 67 255
3 265 72 263
3 255 20 265
3 266 254 262
3 262 71 266
3 254 67 262
3 266 21 254
3 268 267 264
3 264 72 268
3 267 71 264
3 268 10 267
3 271 269 270
3 270 63 271
3 269 69 270
3 271 73 269
3 251 238 270
3 270 69 251
3 238 63 270
3 251 18 238
3 272 256 269
3 269 73 272
3 256 69 269
3 272 20 256
3 239 273 271
3 271 63 239
3 273 73 271
3 239 6 273
3 276 274 275
3 275 76 276
3 274 75 275
3 276 74 274
3 278 277 275
3 275 75 278
3 277 76 275
3 278 24 277
3 280 279 274
3 274 74 280
3 279 75 274
3 280 23 279
3 282 281 276
3 276 76 282
3 281 74 276
3 282 22 281
3 285 283 284
3 284 78 285
3 283 75 284
3 285 77 283
3 279 286 284
3 284 75 279
3 286 78 284
3 279 23 286
3 287 278 283
3 283 77 287
3 278 75 283
3 287 24 278
3 289 288 285
3 285 78 289
3 288 77 285
3 289 0 288
3 292 290 291
3 291 80 292
3 290 74 291
3 292 79 290
3 281 293 291
3 291 74 281
3 293 80 291
3 281 22 293
3 294 280 290
3 290 79 294
3 280 74 290
3 294 23 280
3 296 295 292
3 292 80 296
3 295 79 292
3 296 4 295
3 299 297 298
3 298 82 299
3 297 76 298
3 299 81 297
3 277 300 298
3 298 76 277
3 300 82 298
3 277 24 300
3 301 282 297
3 297 81 301
3 282 76 297
3 301 22 282
3 303 302 299
3 299 82 303
3 302 81 299
3 303 3 302
3 306 304 305
3 305 85 306
3 304 84 305
3 306 83 304
3 308 307 305
3 305 84 308
3 307 85 305
3 308 26 307
3 310 309 304
3 304 83 310
3 309 84 304
3 310 24 309
3 312 311 306
3 306 85 312
3 311 83 306
3 312 25 311
3 315 313 314
3 314 77 315
3 313 84 314
3 315 86 313
3 309 287 314
3 314 84 309
3 287 77 314
3 309 24 287
3 316 308 313
3 313 86 316
3 308 84 313
3 316 26 308
3 288 317 315
3 315 77 288
3 317 86 315
3 288 0 317
3 320 318 319
3 319 87 320
3 318 83 319
3 320 82 318
3 311 321 319
3 319 83 311
3 321 87 319
3 311 25 321
3 300 310 318
3 318 82 300
3 310 83 318
3 300 24 310
3 322 303 320
3 320 87 322
3 303 82 320
3 322 3 303
3 325 323 324
3 324 89 325
3 323 85 324
3 325 88 323
3 307 326 324
3 324 85 307
3 326 89 324
3 307 26 326
3 327 312 323
3 323 88 327
3 312 85 323
3 327 25 312
3 329 328 325
3 325 89 329
3 328 88 325
3 329 5 328
3 332 330 331
3 331 92 332
3 330 91 331
3 332 90 330
3 334 333 331
3 331 91 334
3 333 92 331
3 334 29 333
3 336 335 330
3 330 90 336
3 335 91 330
3 336 28 335
3 338 337 332
3 332 92 338
3 337 90 332
3 338 27 337
3 341 339 340
3 340 94 341
3 339 91 340
3 341 93 339
3 335 342 340
3 340 91 335
3 342 94 340
3 335 28 342
3 343 334 339
3 339 93 343
3 334 91 339
3 343 29 334
3 345 344 341
3 341 94 345
3 344 93 341
3 345 2 344
3 348 346 347
3 347 96 348
3 346 90 347
3 348 95 346
3 337 349 347
3 347 90 337
3 349 96 347
3 337 27 349
3 350 336 346
3 346 95 350
3 336 90 346
3 350 28 336
3 352 351 348
3 348 96 352
3 351 95 348
3 352 7 351
3 355 353 354
3 354 98 355
3 353 92 354
3 355 97 353
3 333 356 354
3 354 92 333
3 356 98 354
3 333 29 356
3 357 338 353
3 353 97 357
3 338 92 353
3 357 27 338
3 359 358 355
3 355 98 359
3 358 97 355
3 359 1 358
3 362 360 361
3 361 101 362
3 360 100 361
3 362 99 360
3 364 363 361
3 361 100 364
3 363 101 361
3 364 31 363
3 366 365 360
3 360 99 366
3 365 100 360
3 366 29 365
3 368 367 362
3 362 101 368
3 367 99 362
3 368 30 367
3 371 369 370
3 370 93 371
3 369 100 370
3 371 102 369
3 365 343 370
3 370 100 365
3 343 93 370
3 365 29 343
3 372 364 369
3 369 102 372
3 364 100 369
3 372 31 364
3 344 373 371
3 371 93 344
3 373 102 371
3 344 2 373
3 376 374 375
3 375 103 376
3 374 99 375
3 376 98 374
3 367 377 375
3 375 99 367
3 377 103 375
3 367 30 377
3 356 366 374
3 374 98 356
3 366 99 374
3 356 29 366
3 378 359 376
3 376 103 378
3 359 98 376
3 378 1 359
3 381 379 380
3 380 105 381
3 379 101 380
3 381 104 379
3 363 382 380
3 380 101 363
3 382 105 380
3 363 31 382
3 383 368 379
3 379 104 383
3 368 101 379
3 383 30 368
3 385 384 381
3 381 105 385
3 384 104 381
3 385 6 384
3 388 386 387
3 387 108 388
3 386 107 387
3 388 106 386
3 390 389 387
3 387 107 390
3 389 108 387
3 390 34 389
3 392 391 386
3 386 106 392
3 391 107 386
3 392 33 391
3 394 393 388
3 388 108 394
3 393 106 388
3 394 32 393
3 397 395 396
3 396 110 397
3 395 107 396
3 397 109 395
3 391 398 396
3 396 107 391
3 398 110 396
3 391 33 398
3 399 390 395
3 395 109 399
3 390 107 395
3 399 34 390
3 401 400 397
3 397 110 401
3 400 109 397
3 401 8 400
3 404 402 403
3 403 112 404
3 402 106 403
3 404 111 402
3 393 405 403
3 403 106 393
3 405 112 403
3 393 32 405
3 406 392 402
3 402 111 406
3 392 106 402
3 406 33 392
3 408 407 404
3 404 112 408
3 407 111 404
3 408 0 407
3 411 409 410
3 410 114 411
3 409 108 410
3 411 113 409
3 389 412 410
3 410 108 389
3 412 114 410
3 389 34 412
3 413 394 409
3 409 113 413
3 394 108 409
3 413 32 394
3 415 414 411
3 411 114 415
3 414 113 411
3 415 11 414
3 418 416 417
3 417 117 418
3 416 116 417
3 418 115 416
3 420 419 417
3 417 116 420
3 419 117 417
3 420 36 419
3 422 421 416
3 416 115 422
3 421 116 416
3 422 34 421
3 424 423 418
3 418 117 424
3 423 115 418
3 424 35 423
3 427 425 426
3 426 109 427
3 425 116 426
3 427 118 425
3 421 399 426
3 426 116 421
3 399 109 426
3 421 34 399
3 428 420 425
3 425 118 428
3 420 116 425
3 428 36 420
3 400 429 427
3 427 109 400
3 429 118 427
3 400 8 429
3 432 430 431
3 431 119 432
3 430 115 431
3 432 114 430
3 423 433 431
3 431 115 423
3 433 119 431
3 423 35 433
3 412 422 430
3 430 114 412
3 422 115 430
3 412 34 422
3 434 415 432
3 432 119 434
3 415 114 432
3 434 11 415
3 437 435 436
3 436 121 437
3 435 117 436
3 437 120 435
3 419 438 436
3 436 117 419
3 438 121 436
3 419 36 438
3 439 424 435
3 435 120 439
3 424 117 435
3 439 35 424
3 441 440 437
3 437 121 441
3 440 120 437
3 441 1 440
3 444 442 443
3 443 124 444
3 442 123 443
3 444 122 442
3 446 445 443
3 443 123 446
3 445 124 443
3 446 39 445
3 448 447 442
3 442 122 448
3 447 123 442
3 448 38 447
3 450 449 444
3 444 124 450
3 449 122 444
3 450 37 449
3 453 451 452
3 452 126 453
3 451 123 452
3 453 125 451
3 447 454 452
3 452 123 447
3 454 126 452
3 447 38 454
3 455 446 451
3 451 125 455
3 446 123 451
3 455 39 446
3 457 456 453
3 453 126 457
3 456 125 453
3 457 9 456
3 460 458 459
3 459 128 460
3 458 122 459
3 460 127 458
3 449 461 459
3 459 122 449
3 461 128 459
3 449 37 461
3 462 448 458
3 458 127 462
3 448 122 458
3 462 38 448
3 464 463 460
3 460 128 464
3 463 127 460
3 464 10 463
3 467 465 466
3 466 130 467
3 465 124 466
3 467 129 465
3 445 468 466
3 466 124 445
3 468 130 466
3 445 39 468
3 469 450 465
3 465 129 469
3 450 124 465
3 469 37 450
3 471 470 467
3 467 130 471
3 470 129 467
3 471 3 470
3 474 472 473
3 473 133 474
3 472 132 473
3 474 131 472
3 476 475 473
3 473 132 476
3 475 133 473
3 476 38 475
3 478 477 472
3 472 131 478
3 477 132 472
3 478 41 477
3 480 479 474
3 474 133 480
3 479 131 474
3 480 40 479
3 483 481 482
3 482 134 483
3 481 132 482
3 483 126 481
3 477 484 482
3 482 132 477
3 484 134 482
3 477 41 484
3 454 476 481
3 481 126 454
3 476 132 481
3 454 38 476
3 485 457 483
3 483 134 485
3 457 126 483
3 485 9 457
3 488 486 487
3 487 136 488
3 486 131 487
3 488 135 486
3 479 489 487
3 487 131 479
3 489 136 487
3 479 40 489
3 490 478 486
3 486 135 490
3 478 131 486
3 490 41 478
3 492 491 488
3 488 136 492
3 491 135 488
3 492 2 491
3 495 493 494
3 494 127 495
3 493 133 494
3 495 137 493
3 475 462 494
3 494 133 475
3 462 127 494
3 475 38 462
3 496 480 493
3 493 137 496
3 480 133 493
3 496 40 480
3 463 497 495
3 495 127 463
3 497 137 495
3 463 10 497
3 500 498 499
3 499 140 500
3 498 139 499
3 500 138 498
3 502 501 499
3 499 139 502
3 501 140 499
3 502 33 501
3 504 503 498
3 498 138 504
3 503 139 498
3 504 13 503
3 506 505 500
3 500 140 506
3 505 138 500
3 506 23 505
3 509 507 508
3 508 47 509
3 507 139 508
3 509 110 507
3 503 182 508
3 508 139 503
3 182 47 508
3 503 13 182
3 398 502 507
3 507 110 398
3 502 139 507
3 398 33 502
3 183 401 509
3 509 47 183
3 401 110 509
3 183 8 401
3 512 510 511
3 511 79 512
3 510 138 511
3 512 46 510
3 505 294 511
3 511 138 505
3 294 79 511
3 505 23 294
3 174 504 510
3 510 46 174
3 504 138 510
3 174 13 504
3 295 177 512
3 512 79 295
3 177 46 512
3 295 4 177
3 515 513 514
3 514 111 515
3 513 140 514
3 515 78 513
3 501 406 514
3 514 140 501
3 406 111 514
3 501 33 406
3 286 506 513
3 513 78 286
3 506 140 513
3 286 23 506
3 407 289 515
3 515 111 407
3 289 78 515
3 407 0 289
3 518 516 517
3 517 143 518
3 516 142 517
3 518 141 516
3 520 519 517
3 517 142 520
3 519 143 517
3 520 19 519
3 522 521 516
3 516 141 522
3 521 142 516
3 522 32 521
3 524 523 518
3 518 143 524
3 523 141 518
3 524 26 523
3 527 525 526
3 526 113 527
3 525 142 526
3 527 66 525
3 521 413 526
3 526 142 521
3 413 113 526
3 521 32 413
3 244 520 525
3 525 66 244
3 520 142 525
3 244 19 520
3 414 247 527
3 527 113 414
3 247 66 527
3 414 11 247
3 530 528 529
3 529 86 530
3 528 141 529
3 530 112 528
3 523 316 529
3 529 141 523
3 316 86 529
3 523 26 316
3 405 522 528
3 528 112 405
3 522 141 528
3 405 32 522
3 317 408 530
3 530 86 317
3 408 112 530
3 317 0 408
3 533 531 532
3 532 61 533
3 531 143 532
3 533 89 531
3 519 231 532
3 532 143 519
3 231 61 532
3 519 19 231
3 326 524 531
3 531 89 326
3 524 143 531
3 326 26 524
3 232 329 533
3 533 61 232
3 329 89 533
3 232 5 329
3 536 534 535
3 535 146 536
3 534 145 535
3 536 144 534
3 538 537 535
3 535 145 538
3 537 146 535
3 538 22 537
3 540 539 534
3 534 144 540
3 539 145 534
3 540 16 539
3 542 541 536
3 536 146 542
3 541 144 536
3 542 39 541
3 545 543 544
3 544 54 545
3 543 145 544
3 545 80 543
3 539 204 544
3 544 145 539
3 204 54 544
3 539 16 204
3 293 538 543
3 543 80 293
3 538 145 543
3 293 22 538
3 205 296 545
3 545 54 205
3 296 80 545
3 205 4 296
3 548 546 547
3 547 125 548
3 546 144 547
3 548 57 546
3 541 455 547
3 547 144 541
3 455 125 547
3 541 39 455
3 214 540 546
3 546 57 214
3 540 144 546
3 214 16 540
3 456 217 548
3 548 125 456
3 217 57 548
3 456 9 217
3 551 549 550
3 550 81 551
3 549 146 550
3 551 130 549
3 537 301 550
3 550 146 537
3 301 81 550
3 537 22 301
3 468 542 549
3 549 130 468
3 542 146 549
3 468 39 542
3 302 471 551
3 551 81 302
3 471 130 551
3 302 3 471
3 554 552 553
3 553 149 554
3 552 148 553
3 554 147 552
3 556 555 553
3 553 148 556
3 555 149 553
3 556 21 555
3 558 557 552
3 552 147 558
3 557 148 552
3 558 25 557
3 560 559 554
3 554 149 560
3 559 147 554
3 560 37 559
3 563 561 562
3 562 88 563
3 561 148 562
3 563 70 561
3 557 327 562
3 562 148 557
3 327 88 562
3 557 25 327
3 260 556 561
3 561 70 260
3 556 148 561
3 260 21 556
3 328 261 563
3 563 88 328
3 261 70 563
3 328 5 261
3 566 564 565
3 565 129 566
3 564 147 565
3 566 87 564
3 559 469 565
3 565 147 559
3 469 129 565
3 559 37 469
3 321 558 564
3 564 87 321
3 558 147 564
3 321 25 558
3 470 322 566
3 566 129 470
3 322 87 566
3 470 3 322
3 569 567 568
3 568 71 569
3 567 149 568
3 569 128 567
3 555 266 568
3 568 149 555
3 266 71 568
3 555 21 266
3 461 560 567
3 567 128 461
3 560 149 567
3 461 37 560
3 267 464 569
3 569 71 267
3 464 128 569
3 267 10 464
3 572 570 571
3 571 152 572
3 570 151 571
3 572 150 570
3 574 573 571
3 571 151 574
3 573 152 571
3 574 27 573
3 576 575 570
3 570 150 576
3 575 151 570
3 576 12 575
3 578 577 572
3 572 152 578
3 577 150 572
3 578 36 577
3 581 579 580
3 580 49 581
3 579 151 580
3 581 96 579
3 575 189 580
3 580 151 575
3 189 49 580
3 575 12 189
3 349 574 579
3 579 96 349
3 574 151 579
3 349 27 574
3 190 352 581
3 581 49 190
3 352 96 581
3 190 7 352
3 584 582 583
3 583 118 584
3 582 150 583
3 584 48 582
3 577 428 583
3 583 150 577
3 428 118 583
3 577 36 428
3 181 576 582
3 582 48 181
3 576 150 582
3 181 12 576
3 429 184 584
3 584 118 429
3 184 48 584
3 429 8 184
3 587 585 586
3 586 97 587
3 585 152 586
3 587 121 585
3 573 357 586
3 586 152 573
3 357 97 586
3 573 27 357
3 438 578 585
3 585 121 438
3 578 152 585
3 438 36 578
3 358 441 587
3 587 97 358
3 441 121 587
3 358 1 441
3 590 588 589
3 589 155 590
3 588 154 589
3 590 153 588
3 592 591 589
3 589 154 592
3 591 155 589
3 592 17 591
3 594 593 588
3 588 153 594
3 593 154 588
3 594 30 593
3 596 595 590
3 590 155 596
3 595 153 590
3 596 35 595
3 599 597 598
3 598 104 599
3 597 154 598
3 599 64 597
3 593 383 598
3 598 154 593
3 383 104 598
3 593 30 383
3 237 592 597
3 597 64 237
3 592 154 597
3 237 17 592
3 384 240 599
3 599 104 384
3 240 64 599
3 384 6 240
3 602 600 601
3 601 120 602
3 600 153 601
3 602 103 600
3 595 439 601
3 601 153 595
3 439 120 601
3 595 35 439
3 377 594 600
3 600 103 377
3 594 153 600
3 377 30 594
3 440 378 602
3 602 120 440
3 378 103 602
3 440 1 378
3 605 603 604
3 604 65 605
3 603 155 604
3 605 119 603
3 591 245 604
3 604 155 591
3 245 65 604
3 591 17 245
3 433 596 603
3 603 119 433
3 596 155 603
3 433 35 596
3 246 434 605
3 605 65 246
3 434 119 605
3 246 11 434
3 608 606 607
3 607 158 608
3 606 157 607
3 608 156 606
3 610 609 607
3 607 157 610
3 609 158 607
3 610 15 609
3 612 611 606
3 606 156 612
3 611 157 606
3 612 28 611
3 614 613 608
3 608 158 614
3 613 156 608
3 614 41 613
3 617 615 616
3 616 95 617
3 615 157 616
3 617 55 615
3 611 350 616
3 616 157 611
3 350 95 616
3 611 28 350
3 209 610 615
3 615 55 209
3 610 157 615
3 209 15 610
3 351 210 617
3 617 95 351
3 210 55 617
3 351 7 210
3 620 618 619
3 619 135 620
3 618 156 619
3 620 94 618
3 613 490 619
3 619 156 613
3 490 135 619
3 613 41 490
3 342 612 618
3 618 94 342
3 612 156 618
3 342 28 612
3 491 345 620
3 620 135 491
3 345 94 620
3 491 2 345
3 623 621 622
3 622 56 623
3 621 158 622
3 623 134 621
3 609 215 622
3 622 158 609
3 215 56 622
3 609 15 215
3 484 614 621
3 621 134 484
3 614 158 621
3 484 41 614
3 216 485 623
3 623 56 216
3 485 134 623
3 216 9 485
3 626 624 625
3 625 161 626
3 624 160 625
3 626 159 624
3 628 627 625
3 625 160 628
3 627 161 625
3 628 31 627
3 630 629 624
3 624 159 630
3 629 160 624
3 630 20 629
3 632 631 626
3 626 161 632
3 631 159 626
3 632 40 631
3 635 633 634
3 634 73 635
3 633 160 634
3 635 105 633
3 629 272 634
3 634 160 629
3 272 73 634
3 629 20 272
3 382 628 633
3 633 105 382
3 628 160 633
3 382 31 628
3 273 385 635
3 635 73 273
3 385 105 635
3 273 6 385
3 638 636 637
3 637 137 638
3 636 159 637
3 638 72 636
3 631 496 637
3 637 159 631
3 496 137 637
3 631 40 496
3 265 630 636
3 636 72 265
3 630 159 636
3 265 20 630
3 497 268 638
3 638 137 497
3 268 72 638
3 497 10 268
3 641 639 640
3 640 102 641
3 639 161 640
3 641 136 639
3 627 372 640
3 640 161 627
3 372 102 640
3 627 31 372
3 489 632 639
3 639 136 489
3 632 161 639
3 489 40 632
3 373 492 641
3 641 102 373
3 492 136 641
3 373 2 492
