# Supplementary material for: Subcortical shape biomarkers reveal limbic and basal ganglia damage in anti-LGI1 encephalitis
Source: Front Immunol. 2025 Jul 4;16:1623577. doi: 10.3389/fimmu.2025.1623577 (PMC12270846; doi:10.3389/fimmu.2025.1623577)
Supplement: Supplementary file 1 [file DataSheet1.zip › raw data/wmN05-R_Thal_first.vtk]

# vtk DataFile Version 3.0
this file was written using fslvtkio
ASCII
DATASET POLYDATA
POINTS 642 float
89.1014 118.762 80.0154
71.3706 114.289 79.6946
65.6192 97.8698 77.3705
84.9723 102.197 79.8665
82.9332 109.777 89.8625
85.7 108.824 70.5952
73.4289 106.593 70.5993
71.129 107.674 89.8397
78.4357 123.543 86.9641
75.1653 95.8402 84.2436
75.3628 93.6462 71.577
81.1604 123.408 72.1201
74.312 116.795 90.3803
81.2944 117.478 90.2893
76.5369 108.573 92.2347
71.7059 100.014 89.4471
79.2298 101.873 88.2302
78.5824 115.056 72.3071
79.7356 107.823 70.1872
85.4897 118.356 69.4312
73.1538 98.9309 70.8571
80.4023 100.663 72.5487
85.0948 105.421 85.4078
86.6646 115.719 86.3497
88.9843 110.454 79.8234
86.6967 104.517 74.7506
89.1106 116.233 73.5428
70.4754 112.033 85.4476
67.2289 101.271 84.9743
67.9067 105.653 78.6263
72.5173 111.28 74.7381
69.1576 100.795 73.4699
87.1647 124.483 74.3359
85.3428 123.32 83.9357
79.8964 125.954 79.3775
75.976 120.159 76.6642
73.4526 120.727 83.8921
81.5409 95.3553 75.9118
73.0055 91.8086 77.3933
81.1336 96.107 82.7498
66.9531 93.7978 70.4398
68.7391 95.4468 81.1062
77.7522 117.718 91.3234
79.021 113.157 91.9416
75.3607 112.836 92.4392
79.894 109.059 91.3282
82.5561 113.869 90.644
80.2406 120.953 88.9399
75.9615 120.571 89.1261
72.7371 112.369 90.5299
73.475 107.838 91.9736
74.2777 104.186 91.3437
78.161 105.317 90.6686
75.6741 100.901 89.4845
81.3229 105.699 89.0334
70.9247 103.507 90.0474
73.6279 97.7835 87.2984
77.6122 98.464 86.7363
79.3532 111.499 71.1586
82.9788 113.351 70.0925
81.882 117.007 70.4321
85.8993 113.668 69.5992
82.7684 108.516 70.4756
76.5481 107.16 70.0156
76.0896 110.594 72.2693
79.9239 119.375 72.0067
83.4864 121.396 69.9436
76.7928 99.4585 71.1159
80.1901 104.373 70.9288
76.6118 103.433 70.2531
83.342 104.531 71.6036
78.5498 96.746 71.4083
73.9932 95.9614 70.045
73.5797 102.945 70.6396
86.4744 110.524 86.1105
88.5205 112.775 83.4672
87.5683 107.869 83.1283
89.3523 114.544 79.9598
88.2046 117.094 83.3903
85.125 112.718 88.4657
84.2117 107.337 87.7033
85.2823 103.545 82.7384
87.8471 106.16 80.036
88.0223 107.663 77.1098
89.1038 113.312 76.6557
88.0422 110.46 74.1613
89.3809 117.833 76.5258
86.2101 103.02 77.3888
86.5866 106.425 72.2976
87.8093 112.411 71.6466
68.8356 106.623 85.2841
67.351 103.88 82.0505
69.2392 108.497 82.3511
66.8144 101.67 78.3053
66.1623 99.6517 81.4414
69.0223 104.781 87.4105
70.6298 110.298 87.8687
70.683 113.08 82.5354
69.858 109.591 79.3149
69.8694 108.283 76.4122
67.9817 103.093 75.7782
69.9648 106.169 73.5974
66.8198 98.964 74.6922
71.7174 112.722 77.0266
73.0199 108.907 72.9312
70.9999 103.88 71.6513
86.6892 124.395 79.2828
82.8028 125.537 81.5663
83.934 126.058 76.0847
78.7924 125.498 83.5107
81.9978 123.691 85.6751
87.8713 121.289 82.2102
88.8494 121.983 77.4978
84.6982 124.731 71.591
80.5062 125.213 75.1762
77.6756 124.023 77.6092
76.247 124.326 81.9239
74.5499 120.933 80.1228
75.3218 122.698 85.9093
78.5415 121.728 74.4094
73.2736 117.414 78.0732
72.3254 117.539 81.8686
78.1092 92.0248 76.6749
77.624 92.9962 80.117
81.9464 94.6201 79.2928
78.3349 95.8109 83.7109
74.3414 93.6241 80.8437
74.603 91.8091 74.2603
78.9223 94.0619 73.4525
83.4706 98.7796 78.0919
83.3947 98.5794 81.4992
67.0161 93.4275 75.6007
70.6398 93.3289 79.2102
69.8558 91.9525 73.9899
71.8887 95.5782 83.0469
66.4392 96.2141 79.5448
65.4544 95.6287 73.3833
71.1112 93.073 71.0287
84.5226 116.886 88.9862
83.6405 120.876 87.6756
86.6342 119.98 85.5746
88.7339 120.679 73.8987
86.7831 122.278 70.7288
87.7925 116.773 70.6967
80.5704 98.9305 85.5484
82.2804 103.217 86.8352
83.1793 100.592 84.0876
83.9689 100.316 75.7464
84.2621 102.486 73.2343
81.272 97.7571 73.7264
73.2069 119.323 87.4536
71.8121 114.741 88.2918
71.5999 116.519 84.7613
74.0408 115.923 75.6965
75.2585 113.42 73.3549
77.1527 117.849 74.12
67.3508 97.7267 83.5186
68.9469 100.884 88.0977
70.3113 97.2045 86.021
70.1227 95.7434 69.4162
70.7001 99.2581 72.0776
66.5772 97.2918 70.9769
78.3536 115.437 91.874
77.201 113.253 92.3955
76.5981 115.334 92.1053
76.1011 110.929 92.6128
77.663 111.138 92.313
79.956 115.418 91.3253
79.4394 117.325 91.0407
75.9615 117.064 91.2803
75.0278 115.02 91.7002
79.387 111.115 91.8155
80.7113 113.588 91.3678
81.0881 111.582 91.2939
81.7231 115.566 90.6781
78.1702 109.092 91.9159
81.4252 109.619 90.7752
82.5769 111.718 90.5297
79.044 119.238 90.3677
76.7552 119.178 90.6802
78.0573 120.646 89.5965
75.1526 118.754 90.0327
80.7735 119.204 89.7361
79.1788 122.203 88.2646
77.2572 121.978 88.368
73.9937 112.832 91.6215
74.4792 110.517 92.5932
73.1347 110.258 91.5382
75.0047 108.543 92.4116
73.5754 114.717 90.7367
71.9932 110.027 90.4458
72.2903 107.9 91.0248
76.2528 104.773 91.2073
76.9115 103.063 90.2039
75.0184 102.495 90.5511
77.5139 101.661 89.1156
78.5289 103.47 89.6651
77.336 106.863 91.5923
75.4898 106.357 91.8662
73.1008 102.099 90.6465
73.7214 100.638 89.791
79.7658 105.377 89.8636
79.0742 107.259 91.2129
80.952 107.444 90.4051
80.1025 103.714 88.7465
82.197 107.847 89.6384
73.9952 106.09 91.9528
72.5582 103.744 91.0146
72.2188 105.792 91.1668
71.3043 101.703 90.0845
71.0939 105.63 89.9831
74.6185 99.3512 88.6718
76.7805 99.8467 88.2586
75.7026 98.3021 87.3135
78.335 100.242 87.6746
72.7162 98.8942 88.589
74.66 96.9208 86.0461
76.3979 97.0871 85.8282
81.1186 112.588 70.6331
82.468 115.158 70.2694
80.7262 114.349 71.0084
83.5683 117.524 69.71
84.1792 115.905 69.5776
81.3919 110.894 70.2865
79.8302 109.953 70.5976
79.1864 113.435 71.6012
80.1944 115.808 71.2909
84.4417 113.805 69.7742
82.8358 110.99 70.1519
84.3721 111.186 69.8494
81.3703 108.808 70.3228
85.7222 116.153 69.4175
85.7277 111.094 69.8915
84.2126 108.798 70.422
78.1996 109.325 70.9388
77.8069 111.26 71.7558
76.4197 108.923 71.182
77.4543 112.873 72.2326
78.2386 107.56 70.0803
74.9873 106.966 70.1762
74.8449 108.549 71.4176
80.8383 118.056 71.1131
82.6924 119.129 69.9239
81.5145 120.285 70.6279
84.4021 119.751 69.4958
79.3839 117.184 72.1248
80.5477 121.365 71.715
82.0661 122.243 70.758
78.4271 101.959 71.2856
78.409 103.888 70.507
76.7331 101.504 70.8802
78.1728 105.534 69.862
80.0413 106.19 70.2567
79.9569 102.298 71.6965
78.6061 100.294 71.7046
75.1169 99.4024 70.816
75.0792 101.118 70.837
81.4823 106.645 70.5063
81.569 104.349 71.3572
83.1637 106.521 70.8798
81.647 102.698 72.1667
84.642 106.645 71.0177
77.6592 98.203 71.1009
75.395 97.7505 70.4614
76.4867 96.448 70.3717
73.5391 97.5736 70.1932
79.232 98.755 71.9907
77.1088 95.1559 71.2367
74.9469 94.8453 70.5937
75.203 103.201 70.4721
76.8373 105.54 69.7373
74.965 105.3 69.7195
73.5947 100.933 71.1191
73.4187 104.73 70.2149
87.538 111.656 84.8044
88.1791 110.346 83.3185
87.1609 109.211 84.6756
88.5388 109.321 81.8359
88.8909 111.232 81.901
87.5195 113.875 84.9763
86.7754 112.955 86.0458
86.0967 108.099 85.748
86.4721 106.991 84.534
89.226 113.376 81.8815
88.3531 114.915 83.6831
89.1894 115.552 81.9622
87.4039 116.272 84.9704
89.2223 112.414 80.1629
89.348 116.531 80.1007
88.9831 117.618 81.7472
85.8805 111.766 87.2062
85.4668 108.928 86.999
84.8378 110.074 88.2984
84.8352 106.463 86.5435
85.9841 114.272 87.2715
84.0438 111.229 89.3951
83.6317 108.556 88.7958
86.541 105.785 83.1134
87.8941 107.093 81.6068
86.5879 104.91 81.5217
88.6152 108.406 80.1748
85.3777 104.669 84.1502
85.2636 102.989 81.219
86.617 104.23 79.9804
88.7741 110.465 77.0313
88.6353 111.761 75.488
88.044 109.032 75.7311
88.703 113.128 74.0576
89.1277 114.381 75.0221
89.0459 111.705 78.1802
88.6568 109.317 78.3576
87.3285 106.357 75.7518
87.4535 107.792 74.5564
89.3055 115.441 76.4339
89.2862 113.667 78.4173
89.3875 116.073 78.2384
89.3718 116.913 74.98
89.2938 118.076 78.4103
88.1806 107.165 78.7043
87.3633 105.403 77.1405
87.1711 104.744 78.5799
86.6604 103.717 76.0657
85.7311 102.842 78.7011
87.3355 108.443 73.183
88.0532 111.613 72.967
87.2772 109.588 71.893
88.5901 114.356 72.7106
86.8206 105.846 73.6179
86.3345 107.699 71.3441
86.894 110.53 70.7555
67.9978 105.222 83.724
68.2809 106.148 82.1148
68.9917 107.581 83.8112
68.3778 106.877 80.7224
67.5789 105.043 80.532
67.2838 103.043 83.6973
67.9009 104.126 84.9821
69.6453 109.065 85.1767
69.6678 109.918 84.0006
66.9061 102.979 80.293
66.7197 101.851 81.9924
66.4264 100.922 80.0319
66.7383 100.762 83.2882
67.1978 103.773 78.7381
66.2136 99.8906 78.0887
65.8253 98.9873 79.4197
68.7901 105.509 86.2822
69.8357 108.44 86.445
69.8513 107.567 87.7144
70.362 110.948 86.5119
67.9106 102.908 86.1819
70.1156 106.442 88.6914
70.9583 109.102 88.9099
69.9893 110.74 82.6323
69.3689 108.858 80.8522
70.2091 111.12 81.0402
68.7982 107.594 79.1706
70.4769 112.341 84.0247
70.8622 113.289 80.9474
70.5631 111.707 79.5232
68.5903 105.78 76.0829
68.8463 104.697 74.7169
69.7033 107.183 75.0429
69.3105 103.75 73.4254
68.5717 102.185 74.4188
67.7622 104.562 77.0834
68.7221 106.889 77.4046
71.048 109.481 75.3607
70.9842 108.419 74.2678
67.9227 100.936 75.4176
67.3186 102.577 77.1516
66.9094 100.249 76.5962
67.9741 99.8224 73.9658
66.0949 98.5584 76.1514
69.6199 108.713 77.9796
70.981 110.11 76.7619
70.7451 111.108 78.0934
72.0273 111.798 75.8402
71.4097 113.351 78.4213
71.3538 107.604 73.1316
70.4296 105.119 72.5597
71.6735 106.692 71.7033
69.9754 102.571 72.709
72.4644 109.831 73.8605
73.3156 107.848 71.7657
72.04 105.258 70.8139
84.8139 125.254 80.1252
83.6275 125.969 78.9022
85.3094 125.565 77.8512
82.1742 126.136 77.9175
81.6557 126.04 80.1743
84.218 124.611 82.4626
85.8361 124.069 81.4891
86.9419 124.729 76.9227
85.7739 125.693 75.337
80.932 125.756 82.518
82.458 124.748 83.7045
80.3773 124.911 84.7284
83.7981 123.666 84.6998
79.4717 125.898 81.4488
78.4099 124.744 85.4618
80.2347 123.681 86.5785
87.365 123.059 80.9275
88.0994 123.447 78.5205
88.5529 121.51 80.0121
88.048 123.532 76.2338
86.6731 122.696 82.8608
88.6334 119.849 81.3064
89.0743 120.354 78.7981
84.321 125.838 73.7611
82.2421 125.812 75.5658
82.5668 125.239 73.2186
80.5645 125.828 77.2474
86.0591 125.235 72.9329
82.6615 124.336 71.6058
80.5812 124.384 73.6568
76.9268 124.336 79.7159
75.4124 122.978 80.7661
76.0387 122.786 79.0808
74.094 121.255 81.805
74.7734 122.623 82.6725
77.8804 125.439 80.6824
78.6336 125.309 78.4458
76.5984 122.168 77.4663
75.3109 120.924 78.4379
75.5661 123.665 83.7878
77.5201 125.231 82.621
76.9077 124.436 84.8997
74.3369 122.014 84.669
76.757 123.217 86.6794
79.0767 124.935 76.5064
77.9217 122.933 76.1068
79.2794 123.689 74.7068
77.2044 121.167 75.7037
79.8761 122.451 73.1842
73.9924 119.197 79.0633
73.4282 119.338 81.0465
72.6957 117.44 79.9047
72.9352 119.429 82.7906
74.6686 119.057 77.5341
72.259 115.798 78.8727
71.7588 115.887 80.8075
78.045 92.2745 78.5199
79.9953 93.4589 79.7847
80.3322 92.9077 77.9928
81.2423 94.9591 81.0216
79.4886 94.1892 81.285
75.6362 92.1482 78.8509
75.7587 91.8014 77.2387
80.0753 93.0541 76.1858
81.6709 94.5508 77.4183
78.0429 94.3178 82.0089
76.0468 93.2749 80.5262
76.352 94.5263 82.5175
73.786 92.4254 79.1919
79.68 95.5845 82.9764
76.8142 95.8989 84.1784
74.6261 94.7014 82.5656
76.4643 91.8245 75.48
78.6517 92.6584 74.7977
76.8385 92.4284 73.4274
80.2847 94.3769 74.808
73.9371 91.6709 75.8906
74.9566 92.4642 72.5795
77.3735 93.9663 72.3551
82.9237 96.3694 78.5865
82.7676 96.2839 80.4853
83.5763 98.5821 79.8185
82.4591 96.8934 82.0806
82.6547 96.8087 77.1006
84.1579 100.543 79.0607
84.1074 100.585 80.8283
68.8509 93.0323 77.4132
70.0563 91.9973 76.7197
68.1379 92.288 74.7663
71.4663 91.7779 75.7011
71.664 92.3034 78.4163
69.3318 94.2628 79.6674
67.8643 94.1384 78.0275
66.5816 93.0923 73.0059
68.1989 92.47 72.2434
72.7765 93.2031 80.0246
71.0812 94.3503 80.7192
72.9925 94.5422 81.9342
70.2711 95.399 82.0657
73.5631 95.7205 83.8627
66.6339 94.7599 77.2105
65.8798 94.2283 74.2807
65.6287 95.5671 76.3697
65.675 94.4639 71.6411
67.4586 95.4713 79.7286
65.7316 96.9834 78.6758
65.4481 96.678 75.47
70.4492 92.1453 72.6077
72.6518 91.7638 74.5096
72.9644 92.2139 72.5532
69.0163 93.1727 70.7523
73.2443 93.2643 71.2401
84.1738 119.014 88.5412
85.3027 120.535 86.8617
85.6277 118.628 87.4936
86.1273 121.775 84.9458
84.672 122.231 85.9954
82.5455 119.172 89.1051
83.025 117.253 89.8295
85.7102 116.531 87.7364
86.6321 117.904 86.2627
83.0901 122.467 86.4843
82.0162 120.794 88.3227
81.0889 122.385 87.3765
83.6248 115.482 89.9461
85.0736 114.797 88.6441
83.9262 113.109 89.7373
87.3461 118.423 84.6676
87.265 120.871 83.9285
88.0978 119.122 82.8631
87.8187 121.529 72.3503
87.5452 119.794 70.7348
88.3215 119.039 72.0808
86.937 117.679 69.7646
86.3731 120.335 69.6698
87.2414 123.594 72.4601
88.0317 122.665 74.4251
89.0667 118.524 73.5651
88.5428 116.541 72.0618
85.1875 121.614 69.8102
86.1439 123.885 71.3113
83.5764 123.257 70.6408
88.8197 121.454 75.753
89.279 119.185 75.1386
89.2161 119.78 77.2038
87.8788 114.402 71.2845
87.0229 115.054 69.7444
86.9891 112.255 70.1425
81.4216 101.077 86.2153
82.9183 101.975 85.5337
82.0455 99.5117 84.8449
84.0856 103.042 84.8623
83.7433 104.047 86.0882
80.768 102.403 87.4622
79.9459 100.512 86.8094
81.0817 97.4516 84.2324
82.3507 98.1306 83.5141
83.3862 105.243 87.133
81.6438 104.31 87.8886
82.8211 106.46 88.4892
79.21 98.8369 86.25
79.7973 97.0542 84.5696
78.116 97.0922 85.2853
83.2871 99.3752 82.8581
84.1884 102.313 83.5907
84.1996 101.36 82.1025
84.3652 101.485 74.477
82.5817 100.326 73.8341
82.8125 99.0396 74.7342
80.9494 99.3472 73.1508
82.2978 101.574 73.0044
85.9757 103.38 73.7434
85.7022 102.276 75.2973
82.6353 97.8576 75.9161
81.4938 96.5932 74.7403
83.6716 103.337 72.3701
85.9346 104.189 72.6521
85.2048 105.52 71.7434
85.1298 101.837 76.5835
83.5241 99.4496 76.8619
84.4272 101.297 77.9574
80.3803 95.7502 73.5588
80.0074 97.5483 72.5611
78.9353 95.4172 72.2121
72.3867 117.125 87.9927
71.601 115.769 86.5886
72.218 118.024 86.1748
71.0579 114.339 85.2389
71.0447 113.614 86.8302
72.8803 115.92 89.4658
73.6713 118.103 89.0136
73.0809 120 85.6431
72.4409 118.609 84.4292
71.1974 112.498 87.9047
72.3214 113.758 89.5671
71.5025 111.306 89.3494
74.3984 119.944 88.4847
74.0988 121.065 86.4421
75.6792 121.773 87.5492
71.9479 117.147 83.292
71.0631 114.652 83.7141
71.3443 115.195 82.0184
74.6799 114.782 74.4031
76.2932 115.654 73.7692
75.5514 116.961 74.8525
77.8092 116.425 73.0596
76.9059 114.272 72.8701
73.786 112.616 74.0358
73.3105 113.736 75.1092
74.9644 118.039 76.1868
76.4108 119.02 75.3319
75.7097 112.172 72.7184
73.8685 111.111 73.431
74.528 109.72 72.6152
72.6964 114.151 76.2131
73.704 116.763 76.8756
72.3014 115.047 77.5788
77.6721 119.853 74.4151
78.5214 118.317 73.1836
79.2399 120.528 73.1313
68.0316 99.0024 86.1453
69.3491 98.7115 87.2437
68.6896 97.444 84.9895
70.9244 98.451 87.9569
70.1157 100.273 88.9721
67.9285 100.952 86.658
67.0632 99.3543 84.6468
67.9637 96.397 82.4911
69.4923 96.2151 83.8214
69.7718 102.229 89.2666
68.6359 102.896 87.6998
70.0306 104.638 88.7406
66.5741 98.8945 82.8049
66.9424 96.7824 81.6671
66.0577 97.8851 80.5875
71.1256 96.2833 84.5516
71.9482 97.5008 86.892
73.0389 96.4611 85.3942
70.1539 97.6539 70.3296
68.6907 98.1523 71.338
67.938 96.4861 69.4015
68.2223 98.7954 72.6304
70.1003 100.086 73.027
72.0855 99.175 71.7478
71.6071 97.5952 69.9407
68.5154 94.531 69.6027
66.0792 95.5236 70.0682
70.8881 101.571 71.9572
72.176 101.176 71.5169
72.1772 103.319 71.0539
72.1512 96.2683 69.7083
70.7036 94.3007 70.103
73.0365 94.495 70.3552
65.6635 96.2814 72.141
66.9511 98.2873 72.926
65.82 97.521 74.4474
POLYGONS 1280  5120
3 164 162 163
3 163 44 164
3 162 43 163
3 164 42 162
3 166 165 163
3 163 43 166
3 165 44 163
3 166 14 165
3 168 167 162
3 162 42 168
3 167 43 162
3 168 13 167
3 170 169 164
3 164 44 170
3 169 42 164
3 170 12 169
3 173 171 172
3 172 46 173
3 171 43 172
3 173 45 171
3 167 174 172
3 172 43 167
3 174 46 172
3 167 13 174
3 175 166 171
3 171 45 175
3 166 43 171
3 175 14 166
3 177 176 173
3 173 46 177
3 176 45 173
3 177 4 176
3 180 178 179
3 179 48 180
3 178 42 179
3 180 47 178
3 169 181 179
3 179 42 169
3 181 48 179
3 169 12 181
3 182 168 178
3 178 47 182
3 168 42 178
3 182 13 168
3 184 183 180
3 180 48 184
3 183 47 180
3 184 8 183
3 187 185 186
3 186 50 187
3 185 44 186
3 187 49 185
3 165 188 186
3 186 44 165
3 188 50 186
3 165 14 188
3 189 170 185
3 185 49 189
3 170 44 185
3 189 12 170
3 191 190 187
3 187 50 191
3 190 49 187
3 191 7 190
3 194 192 193
3 193 53 194
3 192 52 193
3 194 51 192
3 196 195 193
3 193 52 196
3 195 53 193
3 196 16 195
3 198 197 192
3 192 51 198
3 197 52 192
3 198 14 197
3 200 199 194
3 194 53 200
3 199 51 194
3 200 15 199
3 203 201 202
3 202 45 203
3 201 52 202
3 203 54 201
3 197 175 202
3 202 52 197
3 175 45 202
3 197 14 175
3 204 196 201
3 201 54 204
3 196 52 201
3 204 16 196
3 176 205 203
3 203 45 176
3 205 54 203
3 176 4 205
3 208 206 207
3 207 55 208
3 206 51 207
3 208 50 206
3 199 209 207
3 207 51 199
3 209 55 207
3 199 15 209
3 188 198 206
3 206 50 188
3 198 51 206
3 188 14 198
3 210 191 208
3 208 55 210
3 191 50 208
3 210 7 191
3 213 211 212
3 212 57 213
3 211 53 212
3 213 56 211
3 195 214 212
3 212 53 195
3 214 57 212
3 195 16 214
3 215 200 211
3 211 56 215
3 200 53 211
3 215 15 200
3 217 216 213
3 213 57 217
3 216 56 213
3 217 9 216
3 220 218 219
3 219 60 220
3 218 59 219
3 220 58 218
3 222 221 219
3 219 59 222
3 221 60 219
3 222 19 221
3 224 223 218
3 218 58 224
3 223 59 218
3 224 18 223
3 226 225 220
3 220 60 226
3 225 58 220
3 226 17 225
3 229 227 228
3 228 62 229
3 227 59 228
3 229 61 227
3 223 230 228
3 228 59 223
3 230 62 228
3 223 18 230
3 231 222 227
3 227 61 231
3 222 59 227
3 231 19 222
3 233 232 229
3 229 62 233
3 232 61 229
3 233 5 232
3 236 234 235
3 235 64 236
3 234 58 235
3 236 63 234
3 225 237 235
3 235 58 225
3 237 64 235
3 225 17 237
3 238 224 234
3 234 63 238
3 224 58 234
3 238 18 224
3 240 239 236
3 236 64 240
3 239 63 236
3 240 6 239
3 243 241 242
3 242 66 243
3 241 60 242
3 243 65 241
3 221 244 242
3 242 60 221
3 244 66 242
3 221 19 244
3 245 226 241
3 241 65 245
3 226 60 241
3 245 17 226
3 247 246 243
3 243 66 247
3 246 65 243
3 247 11 246
3 250 248 249
3 249 69 250
3 248 68 249
3 250 67 248
3 252 251 249
3 249 68 252
3 251 69 249
3 252 18 251
3 254 253 248
3 248 67 254
3 253 68 248
3 254 21 253
3 256 255 250
3 250 69 256
3 255 67 250
3 256 20 255
3 259 257 258
3 258 70 259
3 257 68 258
3 259 62 257
3 253 260 258
3 258 68 253
3 260 70 258
3 253 21 260
3 230 252 257
3 257 62 230
3 252 68 257
3 230 18 252
3 261 233 259
3 259 70 261
3 233 62 259
3 261 5 233
3 264 262 263
3 263 72 264
3 262 67 263
3 264 71 262
3 255 265 263
3 263 67 255
3 265 72 263
3 255 20 265
3 266 254 262
3 262 71 266
3 254 67 262
3 266 21 254
3 268 267 264
3 264 72 268
3 267 71 264
3 268 10 267
3 271 269 270
3 270 63 271
3 269 69 270
3 271 73 269
3 251 238 270
3 270 69 251
3 238 63 270
3 251 18 238
3 272 256 269
3 269 73 272
3 256 69 269
3 272 20 256
3 239 273 271
3 271 63 239
3 273 73 271
3 239 6 273
3 276 274 275
3 275 76 276
3 274 75 275
3 276 74 274
3 278 277 275
3 275 75 278
3 277 76 275
3 278 24 277
3 280 279 274
3 274 74 280
3 279 75 274
3 280 23 279
3 282 281 276
3 276 76 282
3 281 74 276
3 282 22 281
3 285 283 284
3 284 78 285
3 283 75 284
3 285 77 283
3 279 286 284
3 284 75 279
3 286 78 284
3 279 23 286
3 287 278 283
3 283 77 287
3 278 75 283
3 287 24 278
3 289 288 285
3 285 78 289
3 288 77 285
3 289 0 288
3 292 290 291
3 291 80 292
3 290 74 291
3 292 79 290
3 281 293 291
3 291 74 281
3 293 80 291
3 281 22 293
3 294 280 290
3 290 79 294
3 280 74 290
3 294 23 280
3 296 295 292
3 292 80 296
3 295 79 292
3 296 4 295
3 299 297 298
3 298 82 299
3 297 76 298
3 299 81 297
3 277 300 298
3 298 76 277
3 300 82 298
3 277 24 300
3 301 282 297
3 297 81 301
3 282 76 297
3 301 22 282
3 303 302 299
3 299 82 303
3 302 81 299
3 303 3 302
3 306 304 305
3 305 85 306
3 304 84 305
3 306 83 304
3 308 307 305
3 305 84 308
3 307 85 305
3 308 26 307
3 310 309 304
3 304 83 310
3 309 84 304
3 310 24 309
3 312 311 306
3 306 85 312
3 311 83 306
3 312 25 311
3 315 313 314
3 314 77 315
3 313 84 314
3 315 86 313
3 309 287 314
3 314 84 309
3 287 77 314
3 309 24 287
3 316 308 313
3 313 86 316
3 308 84 313
3 316 26 308
3 288 317 315
3 315 77 288
3 317 86 315
3 288 0 317
3 320 318 319
3 319 87 320
3 318 83 319
3 320 82 318
3 311 321 319
3 319 83 311
3 321 87 319
3 311 25 321
3 300 310 318
3 318 82 300
3 310 83 318
3 300 24 310
3 322 303 320
3 320 87 322
3 303 82 320
3 322 3 303
3 325 323 324
3 324 89 325
3 323 85 324
3 325 88 323
3 307 326 324
3 324 85 307
3 326 89 324
3 307 26 326
3 327 312 323
3 323 88 327
3 312 85 323
3 327 25 312
3 329 328 325
3 325 89 329
3 328 88 325
3 329 5 328
3 332 330 331
3 331 92 332
3 330 91 331
3 332 90 330
3 334 333 331
3 331 91 334
3 333 92 331
3 334 29 333
3 336 335 330
3 330 90 336
3 335 91 330
3 336 28 335
3 338 337 332
3 332 92 338
3 337 90 332
3 338 27 337
3 341 339 340
3 340 94 341
3 339 91 340
3 341 93 339
3 335 342 340
3 340 91 335
3 342 94 340
3 335 28 342
3 343 334 339
3 339 93 343
3 334 91 339
3 343 29 334
3 345 344 341
3 341 94 345
3 344 93 341
3 345 2 344
3 348 346 347
3 347 96 348
3 346 90 347
3 348 95 346
3 337 349 347
3 347 90 337
3 349 96 347
3 337 27 349
3 350 336 346
3 346 95 350
3 336 90 346
3 350 28 336
3 352 351 348
3 348 96 352
3 351 95 348
3 352 7 351
3 355 353 354
3 354 98 355
3 353 92 354
3 355 97 353
3 333 356 354
3 354 92 333
3 356 98 354
3 333 29 356
3 357 338 353
3 353 97 357
3 338 92 353
3 357 27 338
3 359 358 355
3 355 98 359
3 358 97 355
3 359 1 358
3 362 360 361
3 361 101 362
3 360 100 361
3 362 99 360
3 364 363 361
3 361 100 364
3 363 101 361
3 364 31 363
3 366 365 360
3 360 99 366
3 365 100 360
3 366 29 365
3 368 367 362
3 362 101 368
3 367 99 362
3 368 30 367
3 371 369 370
3 370 93 371
3 369 100 370
3 371 102 369
3 365 343 370
3 370 100 365
3 343 93 370
3 365 29 343
3 372 364 369
3 369 102 372
3 364 100 369
3 372 31 364
3 344 373 371
3 371 93 344
3 373 102 371
3 344 2 373
3 376 374 375
3 375 103 376
3 374 99 375
3 376 98 374
3 367 377 375
3 375 99 367
3 377 103 375
3 367 30 377
3 356 366 374
3 374 98 356
3 366 99 374
3 356 29 366
3 378 359 376
3 376 103 378
3 359 98 376
3 378 1 359
3 381 379 380
3 380 105 381
3 379 101 380
3 381 104 379
3 363 382 380
3 380 101 363
3 382 105 380
3 363 31 382
3 383 368 379
3 379 104 383
3 368 101 379
3 383 30 368
3 385 384 381
3 381 105 385
3 384 104 381
3 385 6 384
3 388 386 387
3 387 108 388
3 386 107 387
3 388 106 386
3 390 389 387
3 387 107 390
3 389 108 387
3 390 34 389
3 392 391 386
3 386 106 392
3 391 107 386
3 392 33 391
3 394 393 388
3 388 108 394
3 393 106 388
3 394 32 393
3 397 395 396
3 396 110 397
3 395 107 396
3 397 109 395
3 391 398 396
3 396 107 391
3 398 110 396
3 391 33 398
3 399 390 395
3 395 109 399
3 390 107 395
3 399 34 390
3 401 400 397
3 397 110 401
3 400 109 397
3 401 8 400
3 404 402 403
3 403 112 404
3 402 106 403
3 404 111 402
3 393 405 403
3 403 106 393
3 405 112 403
3 393 32 405
3 406 392 402
3 402 111 406
3 392 106 402
3 406 33 392
3 408 407 404
3 404 112 408
3 407 111 404
3 408 0 407
3 411 409 410
3 410 114 411
3 409 108 410
3 411 113 409
3 389 412 410
3 410 108 389
3 412 114 410
3 389 34 412
3 413 394 409
3 409 113 413
3 394 108 409
3 413 32 394
3 415 414 411
3 411 114 415
3 414 113 411
3 415 11 414
3 418 416 417
3 417 117 418
3 416 116 417
3 418 115 416
3 420 419 417
3 417 116 420
3 419 117 417
3 420 36 419
3 422 421 416
3 416 115 422
3 421 116 416
3 422 34 421
3 424 423 418
3 418 117 424
3 423 115 418
3 424 35 423
3 427 425 426
3 426 109 427
3 425 116 426
3 427 118 425
3 421 399 426
3 426 116 421
3 399 109 426
3 421 34 399
3 428 420 425
3 425 118 428
3 420 116 425
3 428 36 420
3 400 429 427
3 427 109 400
3 429 118 427
3 400 8 429
3 432 430 431
3 431 119 432
3 430 115 431
3 432 114 430
3 423 433 431
3 431 115 423
3 433 119 431
3 423 35 433
3 412 422 430
3 430 114 412
3 422 115 430
3 412 34 422
3 434 415 432
3 432 119 434
3 415 114 432
3 434 11 415
3 437 435 436
3 436 121 437
3 435 117 436
3 437 120 435
3 419 438 436
3 436 117 419
3 438 121 436
3 419 36 438
3 439 424 435
3 435 120 439
3 424 117 435
3 439 35 424
3 441 440 437
3 437 121 441
3 440 120 437
3 441 1 440
3 444 442 443
3 443 124 444
3 442 123 443
3 444 122 442
3 446 445 443
3 443 123 446
3 445 124 443
3 446 39 445
3 448 447 442
3 442 122 448
3 447 123 442
3 448 38 447
3 450 449 444
3 444 124 450
3 449 122 444
3 450 37 449
3 453 451 452
3 452 126 453
3 451 123 452
3 453 125 451
3 447 454 452
3 452 123 447
3 454 126 452
3 447 38 454
3 455 446 451
3 451 125 455
3 446 123 451
3 455 39 446
3 457 456 453
3 453 126 457
3 456 125 453
3 457 9 456
3 460 458 459
3 459 128 460
3 458 122 459
3 460 127 458
3 449 461 459
3 459 122 449
3 461 128 459
3 449 37 461
3 462 448 458
3 458 127 462
3 448 122 458
3 462 38 448
3 464 463 460
3 460 128 464
3 463 127 460
3 464 10 463
3 467 465 466
3 466 130 467
3 465 124 466
3 467 129 465
3 445 468 466
3 466 124 445
3 468 130 466
3 445 39 468
3 469 450 465
3 465 129 469
3 450 124 465
3 469 37 450
3 471 470 467
3 467 130 471
3 470 129 467
3 471 3 470
3 474 472 473
3 473 133 474
3 472 132 473
3 474 131 472
3 476 475 473
3 473 132 476
3 475 133 473
3 476 38 475
3 478 477 472
3 472 131 478
3 477 132 472
3 478 41 477
3 480 479 474
3 474 133 480
3 479 131 474
3 480 40 479
3 483 481 482
3 482 134 483
3 481 132 482
3 483 126 481
3 477 484 482
3 482 132 477
3 484 134 482
3 477 41 484
3 454 476 481
3 481 126 454
3 476 132 481
3 454 38 476
3 485 457 483
3 483 134 485
3 457 126 483
3 485 9 457
3 488 486 487
3 487 136 488
3 486 131 487
3 488 135 486
3 479 489 487
3 487 131 479
3 489 136 487
3 479 40 489
3 490 478 486
3 486 135 490
3 478 131 486
3 490 41 478
3 492 491 488
3 488 136 492
3 491 135 488
3 492 2 491
3 495 493 494
3 494 127 495
3 493 133 494
3 495 137 493
3 475 462 494
3 494 133 475
3 462 127 494
3 475 38 462
3 496 480 493
3 493 137 496
3 480 133 493
3 496 40 480
3 463 497 495
3 495 127 463
3 497 137 495
3 463 10 497
3 500 498 499
3 499 140 500
3 498 139 499
3 500 138 498
3 502 501 499
3 499 139 502
3 501 140 499
3 502 33 501
3 504 503 498
3 498 138 504
3 503 139 498
3 504 13 503
3 506 505 500
3 500 140 506
3 505 138 500
3 506 23 505
3 509 507 508
3 508 47 509
3 507 139 508
3 509 110 507
3 503 182 508
3 508 139 503
3 182 47 508
3 503 13 182
3 398 502 507
3 507 110 398
3 502 139 507
3 398 33 502
3 183 401 509
3 509 47 183
3 401 110 509
3 183 8 401
3 512 510 511
3 511 79 512
3 510 138 511
3 512 46 510
3 505 294 511
3 511 138 505
3 294 79 511
3 505 23 294
3 174 504 510
3 510 46 174
3 504 138 510
3 174 13 504
3 295 177 512
3 512 79 295
3 177 46 512
3 295 4 177
3 515 513 514
3 514 111 515
3 513 140 514
3 515 78 513
3 501 406 514
3 514 140 501
3 406 111 514
3 501 33 406
3 286 506 513
3 513 78 286
3 506 140 513
3 286 23 506
3 407 289 515
3 515 111 407
3 289 78 515
3 407 0 289
3 518 516 517
3 517 143 518
3 516 142 517
3 518 141 516
3 520 519 517
3 517 142 520
3 519 143 517
3 520 19 519
3 522 521 516
3 516 141 522
3 521 142 516
3 522 32 521
3 524 523 518
3 518 143 524
3 523 141 518
3 524 26 523
3 527 525 526
3 526 113 527
3 525 142 526
3 527 66 525
3 521 413 526
3 526 142 521
3 413 113 526
3 521 32 413
3 244 520 525
3 525 66 244
3 520 142 525
3 244 19 520
3 414 247 527
3 527 113 414
3 247 66 527
3 414 11 247
3 530 528 529
3 529 86 530
3 528 141 529
3 530 112 528
3 523 316 529
3 529 141 523
3 316 86 529
3 523 26 316
3 405 522 528
3 528 112 405
3 522 141 528
3 405 32 522
3 317 408 530
3 530 86 317
3 408 112 530
3 317 0 408
3 533 531 532
3 532 61 533
3 531 143 532
3 533 89 531
3 519 231 532
3 532 143 519
3 231 61 532
3 519 19 231
3 326 524 531
3 531 89 326
3 524 143 531
3 326 26 524
3 232 329 533
3 533 61 232
3 329 89 533
3 232 5 329
3 536 534 535
3 535 146 536
3 534 145 535
3 536 144 534
3 538 537 535
3 535 145 538
3 537 146 535
3 538 22 537
3 540 539 534
3 534 144 540
3 539 145 534
3 540 16 539
3 542 541 536
3 536 146 542
3 541 144 536
3 542 39 541
3 545 543 544
3 544 54 545
3 543 145 544
3 545 80 543
3 539 204 544
3 544 145 539
3 204 54 544
3 539 16 204
3 293 538 543
3 543 80 293
3 538 145 543
3 293 22 538
3 205 296 545
3 545 54 205
3 296 80 545
3 205 4 296
3 548 546 547
3 547 125 548
3 546 144 547
3 548 57 546
3 541 455 547
3 547 144 541
3 455 125 547
3 541 39 455
3 214 540 546
3 546 57 214
3 540 144 546
3 214 16 540
3 456 217 548
3 548 125 456
3 217 57 548
3 456 9 217
3 551 549 550
3 550 81 551
3 549 146 550
3 551 130 549
3 537 301 550
3 550 146 537
3 301 81 550
3 537 22 301
3 468 542 549
3 549 130 468
3 542 146 549
3 468 39 542
3 302 471 551
3 551 81 302
3 471 130 551
3 302 3 471
3 554 552 553
3 553 149 554
3 552 148 553
3 554 147 552
3 556 555 553
3 553 148 556
3 555 149 553
3 556 21 555
3 558 557 552
3 552 147 558
3 557 148 552
3 558 25 557
3 560 559 554
3 554 149 560
3 559 147 554
3 560 37 559
3 563 561 562
3 562 88 563
3 561 148 562
3 563 70 561
3 557 327 562
3 562 148 557
3 327 88 562
3 557 25 327
3 260 556 561
3 561 70 260
3 556 148 561
3 260 21 556
3 328 261 563
3 563 88 328
3 261 70 563
3 328 5 261
3 566 564 565
3 565 129 566
3 564 147 565
3 566 87 564
3 559 469 565
3 565 147 559
3 469 129 565
3 559 37 469
3 321 558 564
3 564 87 321
3 558 147 564
3 321 25 558
3 470 322 566
3 566 129 470
3 322 87 566
3 470 3 322
3 569 567 568
3 568 71 569
3 567 149 568
3 569 128 567
3 555 266 568
3 568 149 555
3 266 71 568
3 555 21 266
3 461 560 567
3 567 128 461
3 560 149 567
3 461 37 560
3 267 464 569
3 569 71 267
3 464 128 569
3 267 10 464
3 572 570 571
3 571 152 572
3 570 151 571
3 572 150 570
3 574 573 571
3 571 151 574
3 573 152 571
3 574 27 573
3 576 575 570
3 570 150 576
3 575 151 570
3 576 12 575
3 578 577 572
3 572 152 578
3 577 150 572
3 578 36 577
3 581 579 580
3 580 49 581
3 579 151 580
3 581 96 579
3 575 189 580
3 580 151 575
3 189 49 580
3 575 12 189
3 349 574 579
3 579 96 349
3 574 151 579
3 349 27 574
3 190 352 581
3 581 49 190
3 352 96 581
3 190 7 352
3 584 582 583
3 583 118 584
3 582 150 583
3 584 48 582
3 577 428 583
3 583 150 577
3 428 118 583
3 577 36 428
3 181 576 582
3 582 48 181
3 576 150 582
3 181 12 576
3 429 184 584
3 584 118 429
3 184 48 584
3 429 8 184
3 587 585 586
3 586 97 587
3 585 152 586
3 587 121 585
3 573 357 586
3 586 152 573
3 357 97 586
3 573 27 357
3 438 578 585
3 585 121 438
3 578 152 585
3 438 36 578
3 358 441 587
3 587 97 358
3 441 121 587
3 358 1 441
3 590 588 589
3 589 155 590
3 588 154 589
3 590 153 588
3 592 591 589
3 589 154 592
3 591 155 589
3 592 17 591
3 594 593 588
3 588 153 594
3 593 154 588
3 594 30 593
3 596 595 590
3 590 155 596
3 595 153 590
3 596 35 595
3 599 597 598
3 598 104 599
3 597 154 598
3 599 64 597
3 593 383 598
3 598 154 593
3 383 104 598
3 593 30 383
3 237 592 597
3 597 64 237
3 592 154 597
3 237 17 592
3 384 240 599
3 599 104 384
3 240 64 599
3 384 6 240
3 602 600 601
3 601 120 602
3 600 153 601
3 602 103 600
3 595 439 601
3 601 153 595
3 439 120 601
3 595 35 439
3 377 594 600
3 600 103 377
3 594 153 600
3 377 30 594
3 440 378 602
3 602 120 440
3 378 103 602
3 440 1 378
3 605 603 604
3 604 65 605
3 603 155 604
3 605 119 603
3 591 245 604
3 604 155 591
3 245 65 604
3 591 17 245
3 433 596 603
3 603 119 433
3 596 155 603
3 433 35 596
3 246 434 605
3 605 65 246
3 434 119 605
3 246 11 434
3 608 606 607
3 607 158 608
3 606 157 607
3 608 156 606
3 610 609 607
3 607 157 610
3 609 158 607
3 610 15 609
3 612 611 606
3 606 156 612
3 611 157 606
3 612 28 611
3 614 613 608
3 608 158 614
3 613 156 608
3 614 41 613
3 617 615 616
3 616 95 617
3 615 157 616
3 617 55 615
3 611 350 616
3 616 157 611
3 350 95 616
3 611 28 350
3 209 610 615
3 615 55 209
3 610 157 615
3 209 15 610
3 351 210 617
3 617 95 351
3 210 55 617
3 351 7 210
3 620 618 619
3 619 135 620
3 618 156 619
3 620 94 618
3 613 490 619
3 619 156 613
3 490 135 619
3 613 41 490
3 342 612 618
3 618 94 342
3 612 156 618
3 342 28 612
3 491 345 620
3 620 135 491
3 345 94 620
3 491 2 345
3 623 621 622
3 622 56 623
3 621 158 622
3 623 134 621
3 609 215 622
3 622 158 609
3 215 56 622
3 609 15 215
3 484 614 621
3 621 134 484
3 614 158 621
3 484 41 614
3 216 485 623
3 623 56 216
3 485 134 623
3 216 9 485
3 626 624 625
3 625 161 626
3 624 160 625
3 626 159 624
3 628 627 625
3 625 160 628
3 627 161 625
3 628 31 627
3 630 629 624
3 624 159 630
3 629 160 624
3 630 20 629
3 632 631 626
3 626 161 632
3 631 159 626
3 632 40 631
3 635 633 634
3 634 73 635
3 633 160 634
3 635 105 633
3 629 272 634
3 634 160 629
3 272 73 634
3 629 20 272
3 382 628 633
3 633 105 382
3 628 160 633
3 382 31 628
3 273 385 635
3 635 73 273
3 385 105 635
3 273 6 385
3 638 636 637
3 637 137 638
3 636 159 637
3 638 72 636
3 631 496 637
3 637 159 631
3 496 137 637
3 631 40 496
3 265 630 636
3 636 72 265
3 630 159 636
3 265 20 630
3 497 268 638
3 638 137 497
3 268 72 638
3 497 10 268
3 641 639 640
3 640 102 641
3 639 161 640
3 641 136 639
3 627 372 640
3 640 161 627
3 372 102 640
3 627 31 372
3 489 632 639
3 639 136 489
3 632 161 639
3 489 40 632
3 373 492 641
3 641 102 373
3 492 136 641
3 373 2 492
