# Supplementary material for: Subcortical shape biomarkers reveal limbic and basal ganglia damage in anti-LGI1 encephalitis
Source: Front Immunol. 2025 Jul 4;16:1623577. doi: 10.3389/fimmu.2025.1623577 (PMC12270846; doi:10.3389/fimmu.2025.1623577)
Supplement: Supplementary file 1 [file DataSheet1.zip › raw data/wmN06-BrStem_first.vtk]

# vtk DataFile Version 3.0
this file was written using fslvtkio
ASCII
DATASET POLYDATA
POINTS 642 float
106.44 105.016 41.5704
73.1944 104.358 40.7096
78.0461 86.068 36.0107
101.236 86.2432 37.344
101.442 95.1239 65.9173
98.6415 89.9909 16.6757
82.1514 89.4756 13.6636
79.1047 95.2582 65.0181
89.547 109.752 54.5348
90.017 81.9526 48.3745
90.1667 77.378 24.2385
89.6066 108.662 30.8352
83.1914 102.465 64.5458
96.2361 102.398 64.2362
89.666 95.3177 72.3949
85.1189 88.4698 59.5276
95.2855 88.2331 60.0664
86.1167 98.2613 22.4214
90.7826 87.992 5.99022
94.5714 99.03 23.3024
84.6398 80.1311 12.1052
96.9562 79.4611 13.3163
101.121 92.1992 51.6795
106.338 102.42 57.1672
105.901 96.6338 39.7311
101.129 87.043 26.2434
103.02 99.4585 29.7908
73.8268 102.28 56.3658
79.1287 92.3493 50.759
74.418 96.2206 38.5239
78.1526 98.2014 28.479
79.0566 86.3249 23.5801
99.3085 110.467 35.6931
101.304 112.283 52.0159
89.0777 114.416 43.9526
79.9076 109.535 35.2595
78.167 111.887 52.3966
97.8844 79.034 30.1763
89.5269 78.3269 39.8684
96.7532 80.8812 42.9537
81.965 79.2238 28.6422
83.1794 81.7568 43.3371
89.7052 102.521 63.9543
94.1842 100.802 72.1496
85.1236 100.756 72.6678
97.583 94.2048 72.6335
101.837 100.865 68.7112
93.0134 104.223 56.7674
86.5984 104.137 56.8554
77.7345 100.707 68.5361
82.4891 94.1142 71.8678
86.653 89.5158 67.9848
93.4628 89.8632 68.1574
90.1812 88.3588 60.5338
98.6682 90.4272 64.3439
81.6568 90.6528 63.6431
87.6717 85.1805 53.7711
92.6877 85.3037 53.9347
88.3125 93.097 13.0812
92.9008 93.3732 14.027
90.4203 97.9378 22.2545
96.5573 94.2757 18.3373
95.1737 88.4681 9.94269
85.6753 88.2767 7.66818
84.2822 93.8999 16.1396
87.3545 104.651 26.1869
92.6335 104.963 26.521
90.7488 80.1796 11.4694
94.4688 83.5404 7.02378
87.429 83.4065 5.65671
98.0242 84.6748 13.2752
93.4529 77.6076 18.0637
87.7614 77.6496 17.3467
82.7187 84.1822 10.306
103.89 97.8105 54.7531
106.61 98.8752 47.4314
102.494 94.7874 46.0687
109.503 99.8727 39.7989
106.57 103.622 48.5389
105.237 99.5016 63.2201
101.135 94.231 59.0167
100.634 89.5737 44.0008
101.217 92.608 38.6824
101.618 93.4264 33.7313
106.927 97.391 34.1345
100.193 93.6707 28.56
105.367 102.68 35.4487
101.519 86.7123 31.8042
99.7233 88.1791 21.2005
98.4983 94.5133 24.3883
76.3185 97.6773 53.8864
77.1833 94.6644 45.0554
73.2547 98.5912 46.648
78.4941 92.1416 37.6886
79.1269 89.4294 43.2045
79.5392 94.3442 58.115
75.5272 99.2152 62.0931
73.0152 103.106 47.5603
70.22 99.0317 38.8652
74.1192 97.0354 33.0844
79.0294 91.9787 31.7659
80.196 92.4003 26.1579
77.8668 86.1765 29.9001
74.3443 101.899 34.1971
81.1095 93.5226 20.8633
80.3866 87.4217 17.9988
100.9 113.436 43.9082
95.6854 115.063 48.0442
94.7552 113.779 39.9474
89.1151 114.403 50.5904
95.5274 111.666 54.5405
105.036 109.692 46.7203
103.582 108.353 38.6799
94.3492 110.369 32.5442
89.0356 112.168 36.7726
83.6089 113.553 39.6628
82.9446 115.102 47.9773
78.3407 112.675 43.7295
83.7518 111.621 54.6084
84.6807 109.813 32.2272
76.0845 107.478 38.271
74.7607 109.076 46.6905
94.6048 76.6098 36.121
95.3344 73.1614 41.9511
99.8033 76.0558 37.993
93.9783 80.3702 46.5364
89.5829 76.0351 44.3598
89.863 79.2581 32.9394
94.1935 78.1062 26.9392
100.718 81.1672 33.3279
99.7689 83.0885 40.752
81.6951 78.8418 37.5372
84.151 73.9888 41.8653
85.4712 78.2538 35.788
85.9773 80.9104 46.6185
79.629 83.5524 40.3573
78.6147 81.1868 32.1982
86.0233 78.5694 25.7002
101.687 102.585 61.3037
98.1124 104.989 55.1139
104.337 106.805 53.3286
101.401 105.174 32.262
97.3093 106.051 28.8171
98.4815 100.012 26.1824
96.5064 84.7522 51.0276
98.9165 89.6195 56.2735
99.5711 86.4181 47.7686
101.168 81.5508 27.1052
99.418 82.6576 19.3748
97.9479 78.5647 21.7606
81.4948 104.824 55.2827
77.7264 102.8 61.3732
75.4439 106.656 53.3872
78.4082 104.296 31.362
82.4239 98.581 25.0525
82.6182 105.339 27.9494
80.5542 86.7838 47.4936
81.1927 89.6041 55.5683
83.5541 85.057 51.3738
82.9321 78.4381 19.688
80.6205 82.2186 16.7737
79.0159 81.6115 25.2727
91.4554 101.781 68.2795
89.6426 100.92 71.5004
87.7721 101.717 68.499
87.4983 98.3286 73.6488
91.8661 98.325 73.2944
95.2032 101.712 68.1722
92.9404 102.589 63.9285
86.472 102.607 64.1977
84.1052 101.729 68.684
96.216 98.0272 73.8444
97.9998 100.732 71.1958
99.4728 98.2664 72.3866
98.9317 101.864 67.2948
93.8907 95.198 73.1859
99.8885 94.9824 70.0666
101.835 97.6306 69.1867
91.3912 102.9 60.2051
88.0781 102.889 60.3182
89.783 104.008 56.6188
85.0066 102.934 60.6251
94.472 102.891 60.3879
91.3662 106.899 55.3355
88.0494 106.919 55.4448
81.4164 100.433 71.7837
83.5686 97.581 73.9782
80.3295 97.8507 72.0906
85.9366 94.5766 73.3209
80.5373 101.983 67.8806
78.3928 97.5394 68.5402
80.3167 95.147 69.2728
90.0308 90.2449 68.1453
91.7699 87.8339 64.6363
88.417 87.9119 64.5591
92.9276 88.0649 60.7488
94.7892 87.5895 64.9043
91.9024 92.6566 71.255
87.9619 92.0433 71.2868
85.3737 87.7364 64.2679
87.3787 88.3056 60.2909
96.5155 89.5434 66.9708
95.3124 91.828 71.0939
98.2691 92.1865 68.7854
97.2396 88.488 62.5241
100.096 92.8481 65.4621
84.6914 91.6797 70.5723
83.6427 89.7713 66.6809
81.9699 92.4527 68.0094
83.2565 88.9004 62.0572
80.3659 93.1286 64.6759
88.784 87.1769 57.414
91.6143 87.5841 57.4377
90.166 85.6623 54.3254
93.856 87.2343 56.923
86.4857 86.9414 56.6952
88.9702 83.9702 51.0408
91.3213 84.1207 51.0812
90.6299 93.1601 13.472
91.7071 95.6749 18.1924
89.2129 95.4293 17.9867
92.3338 98.6062 22.4921
93.4521 96.2402 19.3282
91.84 90.69 9.8748
89.5703 90.4681 9.28394
87.4903 95.8138 18.1944
88.3234 98.0894 21.8988
94.7408 93.9345 15.5118
94.0586 90.8306 11.0904
95.9632 91.4819 13.6927
93.0997 88.4676 7.37158
95.2162 96.1453 20.5628
97.6139 92.0174 16.6429
96.892 89.3226 13.2673
87.3274 90.4777 9.51244
86.4334 93.4806 14.1891
85.2913 91.1249 11.6463
85.504 95.8519 18.8202
88.2145 88.3202 6.20566
83.9393 89.1624 10.9174
83.2702 91.8436 14.2041
88.9424 100.972 24.4905
91.3416 101.373 24.5694
89.9612 104.162 26.3171
93.8898 102.246 24.9827
86.4915 101.516 24.5978
88.462 106.89 28.6083
91.1743 107.094 28.6189
92.5655 81.5651 8.24327
91.1392 83.8277 5.57777
89.558 81.6164 7.79794
89.0123 85.9764 4.64175
92.9665 86.1687 5.66436
95.5633 81.2891 9.60076
93.7454 79.9967 11.6251
87.8153 80.5194 10.9768
86.1714 81.7895 8.46378
95.0878 85.867 8.01264
96.6299 83.6707 9.55436
97.0201 86.7588 11.5226
97.6656 81.9481 12.209
98.3528 87.4569 14.8796
92.2626 78.3869 14.3126
89.2382 78.6048 13.8123
90.5617 77.3791 17.0004
86.5918 78.8527 13.9797
95.0184 78.2226 14.9559
91.7507 77.0762 20.7012
89.0533 77.1848 20.4957
84.4695 83.6335 7.18206
86.1478 85.9607 5.78489
83.734 86.5914 8.95811
83.2825 81.8249 10.3671
82.1554 86.8831 11.8871
104.651 98.4116 51.0744
104.512 97.0634 46.9707
103.153 96.2664 50.2015
104.232 95.9398 43.2563
106.694 97.4914 43.6831
105.785 100.63 52.1704
105.661 99.9019 56.0535
102.245 95.4485 53.3546
101.835 93.8448 49.458
108.415 99.204 43.5643
106.834 101.147 47.8988
107.961 101.668 43.9741
106.073 102.899 52.8711
108.577 97.6446 40.1924
107.981 102.445 40.8853
107.051 104.12 44.8006
104.535 98.5484 58.6905
102.188 96.2911 57.1084
102.781 97.3741 61.3945
101.099 93.372 55.1695
106.64 100.704 60.349
103.103 97.5104 65.4855
101.463 94.9649 62.5632
101.363 92.5627 45.3908
101.881 93.9613 42.1662
100.787 91.1922 41.4357
103.29 95.0181 39.7066
100.912 91.0239 47.8054
100.697 88.1578 40.4311
100.452 89.6117 37.9016
104.215 95.7606 33.8615
103.397 96.1583 31.2657
100.8 93.2187 30.8635
102.258 96.6787 29.3386
105.211 98.1144 31.6131
107.021 96.8936 36.9077
103.772 95.392 36.7678
100.241 90.2906 30.2086
99.7211 90.3132 27.5485
106.984 100.021 34.1606
109.206 98.1868 36.6771
108.277 101.505 37.3447
104.389 101.183 32.6178
106.333 103.827 38.3678
101.362 93.2093 36.2066
100.539 89.8927 32.3854
100.643 89.5752 35.0581
101.368 87.1243 29.0938
101.377 86.4435 34.6761
99.4552 90.848 25.2182
99.4304 94.4247 26.8368
99.6117 91.7316 22.7042
100.582 97.1338 27.3964
100.178 87.5479 23.847
99.4594 89.2167 19.0023
99.0469 92.4374 20.2045
76.6859 95.988 49.2469
75.1913 96.8424 46.0294
75.2794 98.1647 50.2421
73.2859 97.3953 42.7196
75.584 95.6737 42.1134
78.3711 93.843 48.4551
77.9879 95.4661 52.6554
74.8239 99.8473 55.1479
74.3372 100.391 51.2185
77.8124 93.6566 41.17
78.6898 92.6045 44.3294
78.973 90.8591 40.4622
79.2145 91.0682 46.8769
76.672 94.6161 38.6235
78.8545 89.2903 36.9633
78.4865 87.906 39.4446
78.184 96.397 56.5681
75.8449 98.4419 57.8912
77.7777 97.3297 60.658
73.7392 100.541 59.5867
79.1721 93.4869 54.352
79.2708 95.0881 61.6016
77.5326 97.5365 64.6436
72.6932 100.626 47.0392
71.166 98.6366 42.8148
71.1384 101.099 43.167
71.7051 97.3391 39.0397
74.0051 102.453 51.5574
72.6476 103.599 43.7449
71.4489 101.884 39.7708
76.9733 94.579 32.4501
79.8564 92.06 29.0848
78.0363 94.7869 29.8624
79.9331 89.4421 24.8124
79.5823 89.0525 27.6795
76.9374 94.5489 35.4219
73.6782 96.4104 35.5685
76.1115 97.2985 30.6285
79.1787 95.4641 27.7414
79.1533 88.9878 30.6769
78.6942 92.3197 34.9393
78.9211 88.9684 33.7455
78.2424 86.3385 26.7593
77.7675 86.1999 33.2532
71.521 97.9282 35.8049
73.4165 99.3476 32.8106
71.6355 100.948 36.1384
75.9237 100.173 31.1243
73.3531 103.112 37.4907
80.4369 93.0824 23.7492
79.9315 89.9453 21.8742
80.2742 90.748 19.1378
79.8389 86.9655 20.9531
80.9015 95.6516 25.5847
81.2879 91.8128 16.7866
81.0119 88.4785 15.6262
98.4812 114.765 45.8419
95.3909 114.705 43.798
98.0327 113.998 41.616
92.1772 114.167 42.6151
92.6257 114.815 46.2618
98.5912 114.664 50.1677
101.109 113.94 48.2728
99.9753 112.224 39.8698
97.3794 112.585 38.0742
92.6185 114.72 49.8376
95.6307 114.441 52.1011
92.6066 113.285 52.8861
98.4565 112.429 53.3238
89.2095 114.655 47.289
89.2194 112.631 53.238
92.3824 110.533 54.7278
103.099 112.051 45.7274
102.485 111.15 41.4858
104.424 109.437 42.7802
101.519 109.847 37.6724
103.486 111.662 49.609
105.971 107.209 43.8454
105.208 106.676 39.8511
94.6119 112.228 36.2797
91.8698 112.987 38.7413
91.8173 111.512 34.9365
89.1624 113.571 40.3626
96.8596 110.621 34.2074
91.925 109.603 31.4556
89.3027 110.625 33.4274
83.2639 114.605 43.6656
80.3869 114.365 45.6459
80.8746 113.419 41.3817
78.1682 113.189 48.1406
80.3339 114.229 50.0384
85.8385 114.899 46.0508
86.1541 114.327 42.2508
81.3076 111.86 37.5926
79.0293 111.49 39.7034
83.0361 114.423 51.9482
85.9346 115.033 49.6022
86.1693 113.723 52.9988
80.8835 112.193 53.4787
86.7869 110.747 55.0069
86.4662 113.253 38.5561
83.9482 111.87 36.0149
86.6431 111.453 34.7826
82.1609 110.127 33.5599
87.1651 109.36 31.3136
76.933 110.317 41.3592
76.4176 111.267 45.7118
75.2008 108.671 42.5964
76.2496 111.057 49.8173
77.7885 109.075 37.2308
74.5468 105.846 39.3124
73.9643 106.474 43.4766
95.0463 72.9098 38.2426
99.0336 72.3123 39.6383
97.33 75.3483 36.9909
98.7639 76.6078 40.6645
97.4597 75.272 42.16
93.2156 75.3906 40.4127
93.0636 77.1273 38.2673
96.2292 77.7418 33.5595
98.436 77.7385 34.7977
95.1256 76.5892 44.1233
92.6996 75.4649 43.3374
92.4563 77.5918 45.9004
89.768 76.5984 41.7403
95.6822 79.9946 44.4936
91.8354 81.1288 47.7075
89.7116 78.4236 46.6234
92.2859 78.6997 34.8417
93.9882 78.0466 32.3089
92.0453 78.5684 30.3128
95.8588 78.6823 29.0096
89.9837 79.3696 37.324
90.011 78.4865 28.145
92.3694 77.5152 25.2559
99.2447 79.4649 36.222
98.7554 79.7036 39.1206
99.7302 81.8721 37.4483
97.8959 81.6701 41.6952
99.5099 79.3875 32.29
101.174 83.3708 35.3088
100.988 84.593 38.9943
81.6745 75.7719 39.527
84.3839 74.563 38.3082
83.4903 78.2096 36.402
86.794 77.941 38.2203
86.76 75.3589 40.3593
83.0213 77.2208 42.2409
82.1372 79.2855 40.6277
81.9267 79.3077 33.4015
83.7366 79.0607 32.0233
86.9461 75.3253 43.1354
84.8432 77.1006 44.0349
87.2133 77.8564 45.7608
84.4678 81.1193 44.8084
88.0435 81.3179 47.8556
81.5989 81.53 38.6935
80.7027 80.6378 34.9398
79.6631 82.414 36.6233
80.1244 79.7875 30.853
81.6926 82.75 41.8884
78.3166 84.8041 38.3131
78.1276 83.2535 34.3094
85.8748 78.9956 31.1131
87.6202 79.0913 34.8952
87.939 79.0264 29.7612
84.1215 79.0264 27.4112
87.9866 77.9357 24.8477
99.6955 103.626 58.136
101.046 105.995 54.5079
102.403 104.119 56.7485
103.233 109.576 52.5621
99.9809 109.134 53.9341
96.8792 103.055 59.1645
98.8623 102.55 62.8694
104.269 102.93 59.2844
105.018 104.302 54.8993
97.2131 108.805 54.7354
95.443 104.392 55.6442
94.1437 108.038 55.5701
101.501 102.278 64.6534
105.453 102.247 62.4352
104.252 100.26 66.1194
105.98 105.402 50.8925
105.286 108.642 49.9153
106.339 106.521 46.9762
99.4376 105.843 30.3631
98.1 103.045 27.0101
100.313 102.919 28.9164
96.2677 99.3581 24.5437
96.0115 102.929 25.8489
98.3673 108.483 32.2241
100.485 107.921 34.043
102.107 102.256 30.917
100.767 99.9368 27.9041
95.0847 105.535 27.4787
96.1172 108.441 30.6995
93.6307 107.858 29.3537
102.448 107.056 35.4526
103.311 103.999 33.809
104.479 105.493 36.7094
98.4972 97.1114 25.5427
96.7118 96.7309 23.1681
97.7774 94.3304 21.2398
97.6812 87.1905 53.9089
99.2617 88.0863 51.9899
98.2256 85.4456 49.6633
100.229 89.3416 49.8752
100.306 90.651 53.9583
97.2527 88.6337 58.0614
95.8607 87.046 55.5942
96.6743 83.076 46.7365
98.4522 83.5466 45.5791
99.9148 91.7204 57.8271
98.5577 90.0809 60.5442
100.134 92.3685 61.8688
94.705 84.8483 52.8733
95.0487 82.8612 48.2564
93.1972 83.2888 49.9172
99.7915 84.4514 44.0709
100.391 87.8894 46.0668
100.792 86.165 42.3779
100.133 82.0731 23.1254
98.978 80.0875 19.5316
99.8044 79.8245 24.2236
97.573 78.4679 17.1344
98.4797 80.831 15.8286
100.539 84.6661 23.0003
101.37 84.1103 26.193
100.09 79.551 28.4764
98.11 78.7085 26.3119
98.6628 83.2648 15.6518
99.5855 85.1451 19.8618
98.978 86.3216 17.2605
102.054 84.0602 29.2419
101.561 80.8869 30.3043
101.846 83.6402 32.3879
96.4055 78.1168 24.2249
95.8458 77.9059 19.0378
94.0466 77.6073 22.3693
79.8608 103.68 58.486
77.0201 104.2 56.7631
78.659 105.963 54.7302
74.7542 104.014 54.3395
75.1786 103.089 59.2622
80.3539 102.471 63.4262
82.4754 103.168 59.8134
79.5862 108.95 54.1957
76.2681 109.412 52.6997
74.6008 101.925 62.1036
77.7618 102.376 64.9907
75.8878 99.7271 65.5901
84.1296 104.284 55.9559
82.2829 108.637 54.9049
85.304 107.93 55.4355
74.5135 108.069 49.8067
74.049 105.064 50.56
73.547 105.842 46.5308
79.9773 101.812 27.8955
82.3007 101.904 26.2441
80.5279 104.851 29.4471
84.4224 102.112 25.2716
84.3668 98.4044 23.4994
80.2075 98.6003 26.5639
77.9411 101.262 29.7611
79.0801 107.092 33.139
81.331 107.676 31.4703
83.7413 96.0719 20.8311
82.2199 95.886 23.2598
82.5168 93.8757 18.3978
76.338 103.203 32.7494
77.2499 106.25 34.7807
75.2433 104.693 36.0416
83.5905 107.62 30.1667
85.0043 104.97 26.7365
86.0453 107.402 28.9592
80.9906 88.2982 51.5461
82.475 87.263 53.7705
81.7688 85.6504 49.5568
84.4081 86.8564 55.5069
83.0896 88.7669 57.5596
79.8648 90.8315 53.2776
79.9304 89.5974 49.3049
81.4405 84.0916 45.6344
83.1282 83.6083 47.1814
81.9472 90.2911 59.7144
80.3651 91.738 57.0435
80.543 92.5274 61.0736
79.577 88.0835 45.5308
79.9353 84.8501 43.8057
78.8365 86.346 41.8165
84.8732 83.3218 48.5323
85.5877 85.0092 52.7398
86.865 83.4139 49.8707
81.5347 79.8527 17.5416
79.9837 81.748 20.9083
80.7671 79.7363 22.1495
78.8081 83.7424 23.908
79.7023 84.0702 20.2692
82.2147 80.5919 13.7702
83.7306 78.7035 15.3722
82.2634 78.9019 24.2889
80.1436 79.82 26.616
80.3796 84.6871 17.1917
81.8954 82.7497 13.0759
81.2919 85.5122 13.9737
85.2988 77.994 17.2951
84.2539 78.2393 22.5009
86.822 77.834 21.3423
78.3953 81.0195 28.8525
77.9973 83.8023 27.5211
77.6034 83.5767 31.1586
POLYGONS 1280  5120
3 164 162 163
3 163 44 164
3 162 43 163
3 164 42 162
3 166 165 163
3 163 43 166
3 165 44 163
3 166 14 165
3 168 167 162
3 162 42 168
3 167 43 162
3 168 13 167
3 170 169 164
3 164 44 170
3 169 42 164
3 170 12 169
3 173 171 172
3 172 46 173
3 171 43 172
3 173 45 171
3 167 174 172
3 172 43 167
3 174 46 172
3 167 13 174
3 175 166 171
3 171 45 175
3 166 43 171
3 175 14 166
3 177 176 173
3 173 46 177
3 176 45 173
3 177 4 176
3 180 178 179
3 179 48 180
3 178 42 179
3 180 47 178
3 169 181 179
3 179 42 169
3 181 48 179
3 169 12 181
3 182 168 178
3 178 47 182
3 168 42 178
3 182 13 168
3 184 183 180
3 180 48 184
3 183 47 180
3 184 8 183
3 187 185 186
3 186 50 187
3 185 44 186
3 187 49 185
3 165 188 186
3 186 44 165
3 188 50 186
3 165 14 188
3 189 170 185
3 185 49 189
3 170 44 185
3 189 12 170
3 191 190 187
3 187 50 191
3 190 49 187
3 191 7 190
3 194 192 193
3 193 53 194
3 192 52 193
3 194 51 192
3 196 195 193
3 193 52 196
3 195 53 193
3 196 16 195
3 198 197 192
3 192 51 198
3 197 52 192
3 198 14 197
3 200 199 194
3 194 53 200
3 199 51 194
3 200 15 199
3 203 201 202
3 202 45 203
3 201 52 202
3 203 54 201
3 197 175 202
3 202 52 197
3 175 45 202
3 197 14 175
3 204 196 201
3 201 54 204
3 196 52 201
3 204 16 196
3 176 205 203
3 203 45 176
3 205 54 203
3 176 4 205
3 208 206 207
3 207 55 208
3 206 51 207
3 208 50 206
3 199 209 207
3 207 51 199
3 209 55 207
3 199 15 209
3 188 198 206
3 206 50 188
3 198 51 206
3 188 14 198
3 210 191 208
3 208 55 210
3 191 50 208
3 210 7 191
3 213 211 212
3 212 57 213
3 211 53 212
3 213 56 211
3 195 214 212
3 212 53 195
3 214 57 212
3 195 16 214
3 215 200 211
3 211 56 215
3 200 53 211
3 215 15 200
3 217 216 213
3 213 57 217
3 216 56 213
3 217 9 216
3 220 218 219
3 219 60 220
3 218 59 219
3 220 58 218
3 222 221 219
3 219 59 222
3 221 60 219
3 222 19 221
3 224 223 218
3 218 58 224
3 223 59 218
3 224 18 223
3 226 225 220
3 220 60 226
3 225 58 220
3 226 17 225
3 229 227 228
3 228 62 229
3 227 59 228
3 229 61 227
3 223 230 228
3 228 59 223
3 230 62 228
3 223 18 230
3 231 222 227
3 227 61 231
3 222 59 227
3 231 19 222
3 233 232 229
3 229 62 233
3 232 61 229
3 233 5 232
3 236 234 235
3 235 64 236
3 234 58 235
3 236 63 234
3 225 237 235
3 235 58 225
3 237 64 235
3 225 17 237
3 238 224 234
3 234 63 238
3 224 58 234
3 238 18 224
3 240 239 236
3 236 64 240
3 239 63 236
3 240 6 239
3 243 241 242
3 242 66 243
3 241 60 242
3 243 65 241
3 221 244 242
3 242 60 221
3 244 66 242
3 221 19 244
3 245 226 241
3 241 65 245
3 226 60 241
3 245 17 226
3 247 246 243
3 243 66 247
3 246 65 243
3 247 11 246
3 250 248 249
3 249 69 250
3 248 68 249
3 250 67 248
3 252 251 249
3 249 68 252
3 251 69 249
3 252 18 251
3 254 253 248
3 248 67 254
3 253 68 248
3 254 21 253
3 256 255 250
3 250 69 256
3 255 67 250
3 256 20 255
3 259 257 258
3 258 70 259
3 257 68 258
3 259 62 257
3 253 260 258
3 258 68 253
3 260 70 258
3 253 21 260
3 230 252 257
3 257 62 230
3 252 68 257
3 230 18 252
3 261 233 259
3 259 70 261
3 233 62 259
3 261 5 233
3 264 262 263
3 263 72 264
3 262 67 263
3 264 71 262
3 255 265 263
3 263 67 255
3 265 72 263
3 255 20 265
3 266 254 262
3 262 71 266
3 254 67 262
3 266 21 254
3 268 267 264
3 264 72 268
3 267 71 264
3 268 10 267
3 271 269 270
3 270 63 271
3 269 69 270
3 271 73 269
3 251 238 270
3 270 69 251
3 238 63 270
3 251 18 238
3 272 256 269
3 269 73 272
3 256 69 269
3 272 20 256
3 239 273 271
3 271 63 239
3 273 73 271
3 239 6 273
3 276 274 275
3 275 76 276
3 274 75 275
3 276 74 274
3 278 277 275
3 275 75 278
3 277 76 275
3 278 24 277
3 280 279 274
3 274 74 280
3 279 75 274
3 280 23 279
3 282 281 276
3 276 76 282
3 281 74 276
3 282 22 281
3 285 283 284
3 284 78 285
3 283 75 284
3 285 77 283
3 279 286 284
3 284 75 279
3 286 78 284
3 279 23 286
3 287 278 283
3 283 77 287
3 278 75 283
3 287 24 278
3 289 288 285
3 285 78 289
3 288 77 285
3 289 0 288
3 292 290 291
3 291 80 292
3 290 74 291
3 292 79 290
3 281 293 291
3 291 74 281
3 293 80 291
3 281 22 293
3 294 280 290
3 290 79 294
3 280 74 290
3 294 23 280
3 296 295 292
3 292 80 296
3 295 79 292
3 296 4 295
3 299 297 298
3 298 82 299
3 297 76 298
3 299 81 297
3 277 300 298
3 298 76 277
3 300 82 298
3 277 24 300
3 301 282 297
3 297 81 301
3 282 76 297
3 301 22 282
3 303 302 299
3 299 82 303
3 302 81 299
3 303 3 302
3 306 304 305
3 305 85 306
3 304 84 305
3 306 83 304
3 308 307 305
3 305 84 308
3 307 85 305
3 308 26 307
3 310 309 304
3 304 83 310
3 309 84 304
3 310 24 309
3 312 311 306
3 306 85 312
3 311 83 306
3 312 25 311
3 315 313 314
3 314 77 315
3 313 84 314
3 315 86 313
3 309 287 314
3 314 84 309
3 287 77 314
3 309 24 287
3 316 308 313
3 313 86 316
3 308 84 313
3 316 26 308
3 288 317 315
3 315 77 288
3 317 86 315
3 288 0 317
3 320 318 319
3 319 87 320
3 318 83 319
3 320 82 318
3 311 321 319
3 319 83 311
3 321 87 319
3 311 25 321
3 300 310 318
3 318 82 300
3 310 83 318
3 300 24 310
3 322 303 320
3 320 87 322
3 303 82 320
3 322 3 303
3 325 323 324
3 324 89 325
3 323 85 324
3 325 88 323
3 307 326 324
3 324 85 307
3 326 89 324
3 307 26 326
3 327 312 323
3 323 88 327
3 312 85 323
3 327 25 312
3 329 328 325
3 325 89 329
3 328 88 325
3 329 5 328
3 332 330 331
3 331 92 332
3 330 91 331
3 332 90 330
3 334 333 331
3 331 91 334
3 333 92 331
3 334 29 333
3 336 335 330
3 330 90 336
3 335 91 330
3 336 28 335
3 338 337 332
3 332 92 338
3 337 90 332
3 338 27 337
3 341 339 340
3 340 94 341
3 339 91 340
3 341 93 339
3 335 342 340
3 340 91 335
3 342 94 340
3 335 28 342
3 343 334 339
3 339 93 343
3 334 91 339
3 343 29 334
3 345 344 341
3 341 94 345
3 344 93 341
3 345 2 344
3 348 346 347
3 347 96 348
3 346 90 347
3 348 95 346
3 337 349 347
3 347 90 337
3 349 96 347
3 337 27 349
3 350 336 346
3 346 95 350
3 336 90 346
3 350 28 336
3 352 351 348
3 348 96 352
3 351 95 348
3 352 7 351
3 355 353 354
3 354 98 355
3 353 92 354
3 355 97 353
3 333 356 354
3 354 92 333
3 356 98 354
3 333 29 356
3 357 338 353
3 353 97 357
3 338 92 353
3 357 27 338
3 359 358 355
3 355 98 359
3 358 97 355
3 359 1 358
3 362 360 361
3 361 101 362
3 360 100 361
3 362 99 360
3 364 363 361
3 361 100 364
3 363 101 361
3 364 31 363
3 366 365 360
3 360 99 366
3 365 100 360
3 366 29 365
3 368 367 362
3 362 101 368
3 367 99 362
3 368 30 367
3 371 369 370
3 370 93 371
3 369 100 370
3 371 102 369
3 365 343 370
3 370 100 365
3 343 93 370
3 365 29 343
3 372 364 369
3 369 102 372
3 364 100 369
3 372 31 364
3 344 373 371
3 371 93 344
3 373 102 371
3 344 2 373
3 376 374 375
3 375 103 376
3 374 99 375
3 376 98 374
3 367 377 375
3 375 99 367
3 377 103 375
3 367 30 377
3 356 366 374
3 374 98 356
3 366 99 374
3 356 29 366
3 378 359 376
3 376 103 378
3 359 98 376
3 378 1 359
3 381 379 380
3 380 105 381
3 379 101 380
3 381 104 379
3 363 382 380
3 380 101 363
3 382 105 380
3 363 31 382
3 383 368 379
3 379 104 383
3 368 101 379
3 383 30 368
3 385 384 381
3 381 105 385
3 384 104 381
3 385 6 384
3 388 386 387
3 387 108 388
3 386 107 387
3 388 106 386
3 390 389 387
3 387 107 390
3 389 108 387
3 390 34 389
3 392 391 386
3 386 106 392
3 391 107 386
3 392 33 391
3 394 393 388
3 388 108 394
3 393 106 388
3 394 32 393
3 397 395 396
3 396 110 397
3 395 107 396
3 397 109 395
3 391 398 396
3 396 107 391
3 398 110 396
3 391 33 398
3 399 390 395
3 395 109 399
3 390 107 395
3 399 34 390
3 401 400 397
3 397 110 401
3 400 109 397
3 401 8 400
3 404 402 403
3 403 112 404
3 402 106 403
3 404 111 402
3 393 405 403
3 403 106 393
3 405 112 403
3 393 32 405
3 406 392 402
3 402 111 406
3 392 106 402
3 406 33 392
3 408 407 404
3 404 112 408
3 407 111 404
3 408 0 407
3 411 409 410
3 410 114 411
3 409 108 410
3 411 113 409
3 389 412 410
3 410 108 389
3 412 114 410
3 389 34 412
3 413 394 409
3 409 113 413
3 394 108 409
3 413 32 394
3 415 414 411
3 411 114 415
3 414 113 411
3 415 11 414
3 418 416 417
3 417 117 418
3 416 116 417
3 418 115 416
3 420 419 417
3 417 116 420
3 419 117 417
3 420 36 419
3 422 421 416
3 416 115 422
3 421 116 416
3 422 34 421
3 424 423 418
3 418 117 424
3 423 115 418
3 424 35 423
3 427 425 426
3 426 109 427
3 425 116 426
3 427 118 425
3 421 399 426
3 426 116 421
3 399 109 426
3 421 34 399
3 428 420 425
3 425 118 428
3 420 116 425
3 428 36 420
3 400 429 427
3 427 109 400
3 429 118 427
3 400 8 429
3 432 430 431
3 431 119 432
3 430 115 431
3 432 114 430
3 423 433 431
3 431 115 423
3 433 119 431
3 423 35 433
3 412 422 430
3 430 114 412
3 422 115 430
3 412 34 422
3 434 415 432
3 432 119 434
3 415 114 432
3 434 11 415
3 437 435 436
3 436 121 437
3 435 117 436
3 437 120 435
3 419 438 436
3 436 117 419
3 438 121 436
3 419 36 438
3 439 424 435
3 435 120 439
3 424 117 435
3 439 35 424
3 441 440 437
3 437 121 441
3 440 120 437
3 441 1 440
3 444 442 443
3 443 124 444
3 442 123 443
3 444 122 442
3 446 445 443
3 443 123 446
3 445 124 443
3 446 39 445
3 448 447 442
3 442 122 448
3 447 123 442
3 448 38 447
3 450 449 444
3 444 124 450
3 449 122 444
3 450 37 449
3 453 451 452
3 452 126 453
3 451 123 452
3 453 125 451
3 447 454 452
3 452 123 447
3 454 126 452
3 447 38 454
3 455 446 451
3 451 125 455
3 446 123 451
3 455 39 446
3 457 456 453
3 453 126 457
3 456 125 453
3 457 9 456
3 460 458 459
3 459 128 460
3 458 122 459
3 460 127 458
3 449 461 459
3 459 122 449
3 461 128 459
3 449 37 461
3 462 448 458
3 458 127 462
3 448 122 458
3 462 38 448
3 464 463 460
3 460 128 464
3 463 127 460
3 464 10 463
3 467 465 466
3 466 130 467
3 465 124 466
3 467 129 465
3 445 468 466
3 466 124 445
3 468 130 466
3 445 39 468
3 469 450 465
3 465 129 469
3 450 124 465
3 469 37 450
3 471 470 467
3 467 130 471
3 470 129 467
3 471 3 470
3 474 472 473
3 473 133 474
3 472 132 473
3 474 131 472
3 476 475 473
3 473 132 476
3 475 133 473
3 476 38 475
3 478 477 472
3 472 131 478
3 477 132 472
3 478 41 477
3 480 479 474
3 474 133 480
3 479 131 474
3 480 40 479
3 483 481 482
3 482 134 483
3 481 132 482
3 483 126 481
3 477 484 482
3 482 132 477
3 484 134 482
3 477 41 484
3 454 476 481
3 481 126 454
3 476 132 481
3 454 38 476
3 485 457 483
3 483 134 485
3 457 126 483
3 485 9 457
3 488 486 487
3 487 136 488
3 486 131 487
3 488 135 486
3 479 489 487
3 487 131 479
3 489 136 487
3 479 40 489
3 490 478 486
3 486 135 490
3 478 131 486
3 490 41 478
3 492 491 488
3 488 136 492
3 491 135 488
3 492 2 491
3 495 493 494
3 494 127 495
3 493 133 494
3 495 137 493
3 475 462 494
3 494 133 475
3 462 127 494
3 475 38 462
3 496 480 493
3 493 137 496
3 480 133 493
3 496 40 480
3 463 497 495
3 495 127 463
3 497 137 495
3 463 10 497
3 500 498 499
3 499 140 500
3 498 139 499
3 500 138 498
3 502 501 499
3 499 139 502
3 501 140 499
3 502 33 501
3 504 503 498
3 498 138 504
3 503 139 498
3 504 13 503
3 506 505 500
3 500 140 506
3 505 138 500
3 506 23 505
3 509 507 508
3 508 47 509
3 507 139 508
3 509 110 507
3 503 182 508
3 508 139 503
3 182 47 508
3 503 13 182
3 398 502 507
3 507 110 398
3 502 139 507
3 398 33 502
3 183 401 509
3 509 47 183
3 401 110 509
3 183 8 401
3 512 510 511
3 511 79 512
3 510 138 511
3 512 46 510
3 505 294 511
3 511 138 505
3 294 79 511
3 505 23 294
3 174 504 510
3 510 46 174
3 504 138 510
3 174 13 504
3 295 177 512
3 512 79 295
3 177 46 512
3 295 4 177
3 515 513 514
3 514 111 515
3 513 140 514
3 515 78 513
3 501 406 514
3 514 140 501
3 406 111 514
3 501 33 406
3 286 506 513
3 513 78 286
3 506 140 513
3 286 23 506
3 407 289 515
3 515 111 407
3 289 78 515
3 407 0 289
3 518 516 517
3 517 143 518
3 516 142 517
3 518 141 516
3 520 519 517
3 517 142 520
3 519 143 517
3 520 19 519
3 522 521 516
3 516 141 522
3 521 142 516
3 522 32 521
3 524 523 518
3 518 143 524
3 523 141 518
3 524 26 523
3 527 525 526
3 526 113 527
3 525 142 526
3 527 66 525
3 521 413 526
3 526 142 521
3 413 113 526
3 521 32 413
3 244 520 525
3 525 66 244
3 520 142 525
3 244 19 520
3 414 247 527
3 527 113 414
3 247 66 527
3 414 11 247
3 530 528 529
3 529 86 530
3 528 141 529
3 530 112 528
3 523 316 529
3 529 141 523
3 316 86 529
3 523 26 316
3 405 522 528
3 528 112 405
3 522 141 528
3 405 32 522
3 317 408 530
3 530 86 317
3 408 112 530
3 317 0 408
3 533 531 532
3 532 61 533
3 531 143 532
3 533 89 531
3 519 231 532
3 532 143 519
3 231 61 532
3 519 19 231
3 326 524 531
3 531 89 326
3 524 143 531
3 326 26 524
3 232 329 533
3 533 61 232
3 329 89 533
3 232 5 329
3 536 534 535
3 535 146 536
3 534 145 535
3 536 144 534
3 538 537 535
3 535 145 538
3 537 146 535
3 538 22 537
3 540 539 534
3 534 144 540
3 539 145 534
3 540 16 539
3 542 541 536
3 536 146 542
3 541 144 536
3 542 39 541
3 545 543 544
3 544 54 545
3 543 145 544
3 545 80 543
3 539 204 544
3 544 145 539
3 204 54 544
3 539 16 204
3 293 538 543
3 543 80 293
3 538 145 543
3 293 22 538
3 205 296 545
3 545 54 205
3 296 80 545
3 205 4 296
3 548 546 547
3 547 125 548
3 546 144 547
3 548 57 546
3 541 455 547
3 547 144 541
3 455 125 547
3 541 39 455
3 214 540 546
3 546 57 214
3 540 144 546
3 214 16 540
3 456 217 548
3 548 125 456
3 217 57 548
3 456 9 217
3 551 549 550
3 550 81 551
3 549 146 550
3 551 130 549
3 537 301 550
3 550 146 537
3 301 81 550
3 537 22 301
3 468 542 549
3 549 130 468
3 542 146 549
3 468 39 542
3 302 471 551
3 551 81 302
3 471 130 551
3 302 3 471
3 554 552 553
3 553 149 554
3 552 148 553
3 554 147 552
3 556 555 553
3 553 148 556
3 555 149 553
3 556 21 555
3 558 557 552
3 552 147 558
3 557 148 552
3 558 25 557
3 560 559 554
3 554 149 560
3 559 147 554
3 560 37 559
3 563 561 562
3 562 88 563
3 561 148 562
3 563 70 561
3 557 327 562
3 562 148 557
3 327 88 562
3 557 25 327
3 260 556 561
3 561 70 260
3 556 148 561
3 260 21 556
3 328 261 563
3 563 88 328
3 261 70 563
3 328 5 261
3 566 564 565
3 565 129 566
3 564 147 565
3 566 87 564
3 559 469 565
3 565 147 559
3 469 129 565
3 559 37 469
3 321 558 564
3 564 87 321
3 558 147 564
3 321 25 558
3 470 322 566
3 566 129 470
3 322 87 566
3 470 3 322
3 569 567 568
3 568 71 569
3 567 149 568
3 569 128 567
3 555 266 568
3 568 149 555
3 266 71 568
3 555 21 266
3 461 560 567
3 567 128 461
3 560 149 567
3 461 37 560
3 267 464 569
3 569 71 267
3 464 128 569
3 267 10 464
3 572 570 571
3 571 152 572
3 570 151 571
3 572 150 570
3 574 573 571
3 571 151 574
3 573 152 571
3 574 27 573
3 576 575 570
3 570 150 576
3 575 151 570
3 576 12 575
3 578 577 572
3 572 152 578
3 577 150 572
3 578 36 577
3 581 579 580
3 580 49 581
3 579 151 580
3 581 96 579
3 575 189 580
3 580 151 575
3 189 49 580
3 575 12 189
3 349 574 579
3 579 96 349
3 574 151 579
3 349 27 574
3 190 352 581
3 581 49 190
3 352 96 581
3 190 7 352
3 584 582 583
3 583 118 584
3 582 150 583
3 584 48 582
3 577 428 583
3 583 150 577
3 428 118 583
3 577 36 428
3 181 576 582
3 582 48 181
3 576 150 582
3 181 12 576
3 429 184 584
3 584 118 429
3 184 48 584
3 429 8 184
3 587 585 586
3 586 97 587
3 585 152 586
3 587 121 585
3 573 357 586
3 586 152 573
3 357 97 586
3 573 27 357
3 438 578 585
3 585 121 438
3 578 152 585
3 438 36 578
3 358 441 587
3 587 97 358
3 441 121 587
3 358 1 441
3 590 588 589
3 589 155 590
3 588 154 589
3 590 153 588
3 592 591 589
3 589 154 592
3 591 155 589
3 592 17 591
3 594 593 588
3 588 153 594
3 593 154 588
3 594 30 593
3 596 595 590
3 590 155 596
3 595 153 590
3 596 35 595
3 599 597 598
3 598 104 599
3 597 154 598
3 599 64 597
3 593 383 598
3 598 154 593
3 383 104 598
3 593 30 383
3 237 592 597
3 597 64 237
3 592 154 597
3 237 17 592
3 384 240 599
3 599 104 384
3 240 64 599
3 384 6 240
3 602 600 601
3 601 120 602
3 600 153 601
3 602 103 600
3 595 439 601
3 601 153 595
3 439 120 601
3 595 35 439
3 377 594 600
3 600 103 377
3 594 153 600
3 377 30 594
3 440 378 602
3 602 120 440
3 378 103 602
3 440 1 378
3 605 603 604
3 604 65 605
3 603 155 604
3 605 119 603
3 591 245 604
3 604 155 591
3 245 65 604
3 591 17 245
3 433 596 603
3 603 119 433
3 596 155 603
3 433 35 596
3 246 434 605
3 605 65 246
3 434 119 605
3 246 11 434
3 608 606 607
3 607 158 608
3 606 157 607
3 608 156 606
3 610 609 607
3 607 157 610
3 609 158 607
3 610 15 609
3 612 611 606
3 606 156 612
3 611 157 606
3 612 28 611
3 614 613 608
3 608 158 614
3 613 156 608
3 614 41 613
3 617 615 616
3 616 95 617
3 615 157 616
3 617 55 615
3 611 350 616
3 616 157 611
3 350 95 616
3 611 28 350
3 209 610 615
3 615 55 209
3 610 157 615
3 209 15 610
3 351 210 617
3 617 95 351
3 210 55 617
3 351 7 210
3 620 618 619
3 619 135 620
3 618 156 619
3 620 94 618
3 613 490 619
3 619 156 613
3 490 135 619
3 613 41 490
3 342 612 618
3 618 94 342
3 612 156 618
3 342 28 612
3 491 345 620
3 620 135 491
3 345 94 620
3 491 2 345
3 623 621 622
3 622 56 623
3 621 158 622
3 623 134 621
3 609 215 622
3 622 158 609
3 215 56 622
3 609 15 215
3 484 614 621
3 621 134 484
3 614 158 621
3 484 41 614
3 216 485 623
3 623 56 216
3 485 134 623
3 216 9 485
3 626 624 625
3 625 161 626
3 624 160 625
3 626 159 624
3 628 627 625
3 625 160 628
3 627 161 625
3 628 31 627
3 630 629 624
3 624 159 630
3 629 160 624
3 630 20 629
3 632 631 626
3 626 161 632
3 631 159 626
3 632 40 631
3 635 633 634
3 634 73 635
3 633 160 634
3 635 105 633
3 629 272 634
3 634 160 629
3 272 73 634
3 629 20 272
3 382 628 633
3 633 105 382
3 628 160 633
3 382 31 628
3 273 385 635
3 635 73 273
3 385 105 635
3 273 6 385
3 638 636 637
3 637 137 638
3 636 159 637
3 638 72 636
3 631 496 637
3 637 159 631
3 496 137 637
3 631 40 496
3 265 630 636
3 636 72 265
3 630 159 636
3 265 20 630
3 497 268 638
3 638 137 497
3 268 72 638
3 497 10 268
3 641 639 640
3 640 102 641
3 639 161 640
3 641 136 639
3 627 372 640
3 640 161 627
3 372 102 640
3 627 31 372
3 489 632 639
3 639 136 489
3 632 161 639
3 489 40 632
3 373 492 641
3 641 102 373
3 492 136 641
3 373 2 492
