# Supplementary material for: Subcortical shape biomarkers reveal limbic and basal ganglia damage in anti-LGI1 encephalitis
Source: Front Immunol. 2025 Jul 4;16:1623577. doi: 10.3389/fimmu.2025.1623577 (PMC12270846; doi:10.3389/fimmu.2025.1623577)
Supplement: Supplementary file 1 [file DataSheet1.zip › raw data/wmN06-L_Accu_first.vtk]

# vtk DataFile Version 3.0
this file was written using fslvtkio
ASCII
DATASET POLYDATA
POINTS 642 float
105.714 141.313 64.4821
97.4795 143.596 68.2508
95.5942 136.642 66.9799
103.449 134.668 64.5301
102.039 139.419 67.29
103.452 136.837 59.7363
98.1621 138.763 62.1823
97.5889 140.116 70.912
103.162 145.112 69.6944
98.3169 133.691 69.3685
98.6453 132.073 62.7066
102.477 144.435 63.6093
99.8561 143.105 71.2611
102.817 142.462 68.7737
99.7929 139.908 69.0111
97.3533 136.752 69.6931
100.342 136.47 68.0474
100.042 141.727 62.805
100.617 137.216 60.3833
102.895 140.687 61.7629
97.9863 135.035 61.5106
101.674 133.543 59.6841
103.084 136.869 66.3918
104.164 140.913 66.3573
104.878 137.915 64.1903
104.129 135.06 61.2123
105.031 139.375 61.86
96.1141 142.77 71.5533
95.1016 138.403 70.1305
95.8335 140.485 67.3483
97.6906 141.584 64.8666
96.4848 137.374 64.1414
105.638 143.802 63.1962
106.268 143.868 67.1062
103.838 146.338 66.5809
99.8073 144.858 65.8964
99.2385 146.075 70.6454
102.023 132.309 63.1205
97.7291 131.761 66.9285
101.222 133.74 66.9565
96.0524 133.732 65.0319
95.4482 134.142 69.4839
101.522 142.749 70.0009
101.266 141.286 68.8388
99.9668 141.705 69.9397
100.937 139.716 68.1123
102.201 140.937 67.794
103.361 143.771 69.3633
101.403 144.192 70.6344
98.6545 141.701 70.9206
98.7932 140.015 70.0302
98.7157 138.262 69.2455
100.003 138.185 68.368
98.8909 136.629 68.8396
101.249 138.083 67.5958
97.5109 138.518 70.0966
97.7284 135.206 69.621
99.4685 135.093 68.8408
100.373 139.495 61.4437
101.727 138.833 60.9713
101.465 141.152 62.0553
103.113 138.628 60.704
102.001 136.895 59.8028
99.3361 138.026 61.2036
99.1405 140.223 62.4218
101.149 143.182 63.2088
102.706 142.763 62.613
99.6578 134.221 60.3276
101.018 135.373 59.4956
99.3155 136.125 60.5656
102.825 135.22 59.1196
100.126 132.697 61.0864
98.1991 133.427 61.9141
97.9499 136.894 61.5882
103.888 138.993 66.3961
104.65 139.374 65.4457
104.305 137.48 65.5458
105.118 139.701 64.3019
105.071 141.215 65.5799
103.13 140.264 66.8693
102.605 138.379 66.8425
103.535 135.695 65.8218
104.269 136.242 64.3431
104.629 136.386 62.7579
105.213 138.423 62.9265
105.011 137.125 61.35
105.4 140.425 63.2234
103.869 134.873 62.9593
104.208 135.973 59.9542
104.513 138.153 60.5509
95.2658 140.763 70.9915
95.3041 139.681 68.8794
95.724 141.776 69.4858
95.5884 138.501 66.9921
95.1127 137.556 68.4225
96.2522 139.145 70.9268
96.8181 141.298 71.8168
96.7502 143.425 69.8906
96.4818 142.17 67.6673
96.6516 140.968 66.0126
96.0824 138.987 65.649
96.9142 139.522 64.4446
95.9824 136.952 65.463
97.5072 142.754 66.3895
97.926 140.155 63.5349
97.1682 138.1 63.0115
107.102 144.289 64.9346
106.335 145.904 66.8557
105.606 146.021 64.2345
103.772 146.196 68.5829
105.104 144.627 68.4816
106.185 142.653 65.5989
106.214 142.378 63.7958
104.052 144.384 63.2268
103.193 145.951 64.5966
101.632 146.031 66.3495
101.533 146.406 68.6817
99.6791 145.758 68.1531
101.284 145.69 70.6775
101.206 144.887 64.5874
98.5097 144.261 67.1169
98.1406 144.983 69.3592
100.204 131.693 64.9018
99.8614 132.244 67.1576
101.699 132.786 65.2596
99.7572 133.623 68.2847
97.9784 132.259 68.9124
98.2049 131.738 64.5621
100.525 131.724 62.5352
102.831 133.481 63.8523
102.574 134.184 65.7267
95.5223 133.662 67.344
96.0555 132.271 68.9395
96.1889 132.065 65.9515
96.7481 133.741 70.0648
95.4552 135.374 68.0857
95.8443 135.189 66.1383
96.9725 132.779 63.7383
103.378 141.781 67.397
104.71 143.169 68.2705
105.149 142.345 66.8387
105.336 141.765 62.6099
104.184 142.543 62.3477
104.077 140.095 61.6484
101.001 134.966 67.8555
101.748 136.67 67.1624
102.359 135.176 66.8242
103.246 133.465 62.1224
103.501 134.124 60.0462
101.938 132.579 61.2461
99.5667 144.561 71.6467
98.029 142.778 71.9463
97.3678 144.695 71.2627
98.6449 143.373 65.3727
98.8487 141.798 63.8255
99.9172 143.48 64.3318
95.3488 136.225 69.364
96.2308 137.375 70.3909
96.2561 135.375 70.3423
96.839 134.331 63.053
96.8968 136.236 62.6585
96.1392 135.517 64.3308
101.405 142.044 69.3546
100.591 141.429 69.3196
100.716 142.204 69.9282
99.9083 140.845 69.441
100.474 140.619 68.9878
101.998 141.958 68.8697
102.158 142.575 69.4596
100.752 142.883 70.5734
100.006 142.424 70.5612
101.098 140.463 68.4994
101.767 141.141 68.3001
101.611 140.308 67.8977
102.499 141.753 68.2804
100.385 139.826 68.6152
101.525 139.563 67.6961
102.09 140.171 67.4966
102.434 143.297 69.7664
101.606 143.428 70.388
102.393 143.954 70.0525
100.697 143.649 70.9312
103.101 143.13 69.1463
103.268 144.439 69.5619
102.291 144.683 70.267
99.3685 141.752 70.4761
99.3592 140.858 69.979
98.7527 140.87 70.5224
99.3214 139.97 69.5103
99.2859 142.494 71.0669
98.1633 140.865 70.9857
98.2009 140.027 70.4932
99.3279 138.337 68.7396
99.412 137.439 68.5077
98.8048 137.479 68.9433
99.5851 136.563 68.4692
100.112 137.286 68.2017
99.8464 139.088 68.6418
99.21 139.102 69.0519
98.0368 137.495 69.3232
98.1465 136.717 69.1881
100.613 138.168 67.9996
100.428 139.038 68.2628
101.039 138.931 67.8201
100.783 137.257 67.7879
101.626 138.776 67.4527
98.7261 139.196 69.5044
98.1071 138.371 69.5951
98.0924 139.257 69.9278
97.4487 137.626 69.8139
97.4992 139.361 70.384
98.2931 135.903 69.213
99.1583 135.866 68.9592
98.5997 135.151 69.2829
99.9622 135.795 68.4909
97.5935 135.996 69.6328
98.0197 134.446 69.5572
98.867 134.395 69.1635
101.093 139.122 61.2425
101.661 139.962 61.5542
100.931 140.329 61.7074
102.159 140.858 61.8547
102.264 139.738 61.4472
101.157 138.112 60.5509
100.489 138.415 60.8823
100.249 140.619 62.0593
100.688 141.436 62.3127
102.44 138.793 60.8851
101.861 137.89 60.3974
102.597 137.773 60.2001
101.302 137.054 60.0769
102.901 139.583 61.3403
103.267 137.649 60.0751
102.742 136.812 59.7271
99.8248 138.847 61.2542
99.7534 139.936 61.9325
99.1953 139.181 61.7312
99.6519 140.939 62.5988
99.9583 137.657 60.7774
98.7256 138.454 61.6524
98.6624 139.468 62.2747
101.266 142.225 62.5132
102.09 141.965 62.2762
101.913 142.943 62.837
102.829 141.74 62.1439
100.585 142.438 63.0094
101.807 143.835 63.391
102.616 143.593 63.1296
100.306 134.791 59.7744
100.171 135.794 60.0918
99.4699 135.219 60.3441
99.9732 136.682 60.4771
100.784 136.29 59.9329
101.335 134.458 59.3281
100.577 133.885 59.8645
98.7928 134.636 60.7611
98.6359 135.524 60.8693
101.541 136.209 59.5266
101.91 135.301 59.1596
102.416 136.089 59.2936
102.298 134.295 59.1182
103.165 136.019 59.3303
99.8923 133.514 60.5877
98.8786 133.859 61.0273
99.0888 133.018 61.3725
98.1024 134.232 61.6171
100.848 133.205 60.3596
99.3416 132.298 61.8104
98.4391 132.668 62.2973
98.5986 136.477 61.0013
99.3311 137.063 60.8937
98.6327 137.489 61.4106
97.9348 135.931 61.4797
98.1058 137.839 61.9109
104.294 139.2 66.034
104.535 138.431 65.5213
104.103 138.207 66.0604
104.642 137.775 64.9423
104.828 138.623 64.9108
104.456 140.103 65.9495
104.064 140.009 66.3611
103.545 137.855 66.3285
103.759 137.182 65.9511
104.917 139.519 64.9209
104.805 140.302 65.5119
105.143 140.382 64.955
104.654 141.043 66.0249
105.024 138.791 64.2412
105.38 140.5 64.3665
105.416 141.261 65.0453
103.541 139.691 66.6103
103.289 138.607 66.59
102.989 139.275 66.8491
102.886 137.628 66.6445
103.612 140.636 66.6074
102.595 139.825 67.0898
102.337 138.955 67.0714
103.891 136.546 65.6217
104.367 136.827 65.0076
103.953 136.036 65.0733
104.659 137.059 64.2765
103.323 136.295 66.1078
103.545 135.209 65.1849
103.88 135.45 64.4648
104.976 137.398 62.8769
105.141 137.765 62.1396
104.851 136.717 62.0548
105.1 138.141 61.5619
105.188 138.844 62.263
105.07 138.116 63.5752
104.803 137.125 63.5155
104.42 135.744 61.9446
104.666 136.061 61.2357
105.327 139.444 62.9745
105.202 139.087 63.6369
105.288 140.03 63.733
105.223 139.909 62.4757
105.57 140.819 63.8775
104.447 136.353 63.6065
104.265 135.645 62.8286
104.107 135.528 63.7357
104.014 134.965 62.056
103.689 134.773 63.8228
104.691 136.557 60.6156
104.939 137.608 60.8731
104.512 137.056 60.1694
104.789 138.682 61.235
104.289 135.469 60.5451
103.892 136.5 59.7369
103.997 137.526 60.0666
95.2194 140.224 69.8424
95.4281 140.725 69.0767
95.3935 141.347 70.2317
95.7569 141.137 68.4296
95.4899 140.201 68.1215
95.0975 139.189 69.5938
95.2086 139.721 70.4808
95.5175 141.764 71.3432
95.7914 142.281 70.5663
95.3425 139.213 67.8641
95.1926 138.673 68.6104
95.367 138.103 67.7213
95.0419 138.088 69.262
95.5782 139.559 67.1758
95.5611 137.514 66.9658
95.3567 137.12 67.6833
95.6209 139.895 71.1903
95.7826 141.026 71.7404
96.4996 140.243 71.528
96.256 141.935 71.9892
95.5137 138.871 70.7868
96.9497 139.607 70.9209
97.298 140.669 71.3852
96.1567 142.636 69.6699
96.0918 142.006 68.5408
96.5524 142.82 68.7748
96.088 141.362 67.5946
96.3337 143.199 70.6966
97.1198 143.435 69.0247
96.9557 142.902 67.9734
96.3094 140.011 65.8472
96.4203 139.269 65.0121
96.7406 140.274 65.2194
96.5782 138.53 64.2659
96.291 138.257 64.8822
95.8904 139.768 66.4426
96.2051 140.705 66.6412
97.177 141.234 65.3934
97.2777 140.533 64.6996
95.9771 137.999 65.5076
95.8038 138.793 66.3241
95.7121 137.734 66.2155
96.2625 137.174 64.8205
95.7619 136.802 66.2054
96.4611 141.562 66.8119
97.062 141.895 66.14
96.9533 142.408 67.0161
97.5113 142.265 65.5241
97.4988 143.139 67.3188
97.3952 139.865 63.9697
96.9862 138.803 63.708
97.4496 139.183 63.1914
96.8044 137.731 63.5704
97.8072 140.844 64.2277
98.0519 139.485 62.828
97.677 138.461 62.58
107.244 145.406 65.8296
106.184 146.124 65.5118
106.659 145.437 64.4776
105.021 146.291 65.4936
105.297 146.235 66.5541
106.711 144.856 67.029
106.902 144.171 66.0617
106.639 144.397 63.8975
105.948 145.099 63.5955
105.164 146.076 67.6675
106.021 145.322 67.9305
104.749 145.523 68.607
105.848 144.344 67.7649
103.957 146.351 67.5546
103.536 145.673 69.3451
104.088 144.806 69.029
106.778 143.387 65.3726
106.735 143.397 64.2725
106.311 142.527 64.677
106.124 143.219 63.4665
106.298 143.292 66.3314
105.901 141.977 65.0186
106.023 141.762 64.2014
104.899 145.325 63.5574
104.417 146.15 64.473
103.761 145.36 63.7198
103.652 146.268 65.5644
104.922 144.233 63.2248
103.226 144.366 63.397
102.715 145.241 63.9391
101.701 146.242 67.4327
100.522 146.243 68.4224
100.64 145.863 67.2285
99.4459 146.056 69.2927
100.309 146.367 69.6843
102.678 146.394 67.622
102.717 146.232 66.5083
100.58 145.578 66.2635
99.8111 145.43 67.0333
101.397 146.356 69.7358
102.739 146.404 68.6043
102.567 146.041 69.6894
100.317 146.086 70.7993
102.235 145.406 70.3256
102.494 146.029 65.4993
101.338 145.647 65.4728
102.063 145.555 64.5939
100.484 144.996 65.2359
101.85 144.677 64.0161
99.145 144.993 67.6565
98.8408 145.41 68.7342
98.3169 144.639 68.1696
98.6021 145.709 69.9951
99.2249 144.679 66.6456
97.9192 143.905 67.6772
97.7877 144.291 68.776
100.008 131.948 66.0569
100.802 132.535 66.1521
101.087 132.098 65.1489
101.387 133.157 66.2148
100.558 132.899 66.9995
98.8982 131.846 67.0743
99.0312 131.7 65.885
101.197 131.917 64.0433
101.86 132.494 64.2428
99.8024 132.868 67.8397
98.9815 132.086 68.0952
99.0173 132.83 68.6802
97.8305 131.831 68.067
100.479 133.6 67.639
99.0389 133.711 68.8413
98.2134 133.017 69.2737
99.1998 131.659 64.7643
100.397 131.664 63.709
99.3299 131.608 63.4878
101.342 131.863 62.8486
98.0547 131.735 65.6564
98.3423 131.814 63.5146
99.5555 131.85 62.5131
102.318 133.073 64.5316
102.048 133.432 65.5407
102.667 133.798 64.8995
101.931 133.87 66.3001
102.434 132.865 63.4935
103.208 134.117 64.3087
103.108 134.477 65.1832
95.5326 132.802 68.0978
96.0132 132.06 67.4661
95.6394 132.789 66.7343
96.9009 131.8 66.494
96.7809 131.824 68.0323
95.6217 133.076 69.2118
95.4501 133.757 68.4457
95.8133 133.595 66.1863
95.943 132.835 65.5055
97.0326 132.134 69.0535
96.2241 132.822 69.8176
97.3056 132.937 69.6922
95.9236 133.765 70.0481
97.4674 133.736 69.711
95.4829 134.539 67.7767
95.6948 134.405 66.6994
95.7203 135.321 67.1323
95.9339 134.391 65.6773
95.3434 134.66 68.7742
95.5398 136.062 67.4749
95.7351 135.956 66.5195
96.482 132.279 64.7853
97.2054 131.856 65.2685
97.3699 132.005 64.0719
96.3863 133.157 64.4164
97.706 132.432 63.1049
104.053 142.451 67.8926
105.061 142.754 67.5808
104.228 142.113 67.1751
105.828 143.033 67.069
105.635 143.594 67.764
103.689 142.789 68.4911
103.199 142.165 68.1078
103.746 141.435 66.8024
104.471 141.755 66.5814
105.071 143.902 68.4392
103.962 143.365 68.7819
104.16 144.129 68.9165
102.8 141.411 67.695
103.136 140.987 67.019
102.583 140.536 67.3091
105.079 141.888 66.2196
105.783 142.582 66.3012
105.619 141.974 65.6174
104.857 142.262 62.3897
104.117 141.355 62.0416
104.655 141.023 62.133
103.5 140.401 61.7001
103.517 141.591 62.0539
104.9 143.286 62.7755
105.566 142.829 62.8736
104.994 140.495 62.2711
104.562 139.775 61.6778
103.423 142.611 62.406
104.171 143.506 62.7914
103.353 143.522 62.9362
105.85 142.163 63.0922
105.346 141.014 62.8778
105.714 141.439 63.5835
104.269 139.093 61.0442
103.547 139.395 61.2102
103.813 138.455 60.5225
101.427 135.831 67.5458
102.101 135.932 67.0375
101.719 135.039 67.3575
102.732 136.05 66.5423
102.451 136.78 66.7772
101.048 136.54 67.5772
100.724 135.769 68.0036
101.11 134.314 67.4692
101.817 134.366 66.8866
102.239 137.56 66.9251
101.51 137.364 67.3138
101.984 138.338 67.196
100.265 135.112 68.3205
100.373 134.276 67.9946
99.572 134.388 68.4975
102.49 134.551 66.3819
102.969 135.448 66.3196
103.091 134.91 65.8004
103.47 133.664 61.0448
102.784 133.239 60.5042
102.766 132.857 61.5633
101.926 133.064 60.431
102.66 133.742 59.7435
103.931 134.553 60.6201
103.778 134.319 61.6497
102.607 132.811 62.5854
101.985 132.298 62.1205
103.272 134.561 59.3408
104.022 135 59.9395
103.732 135.642 59.3719
103.588 134.324 62.569
103.019 133.454 63.0384
103.393 134.295 63.5291
101.31 132.068 61.8295
101.099 132.675 60.9683
100.294 132.139 61.6899
98.7706 143.706 71.8668
97.4666 143.855 72.1755
98.3785 144.882 71.99
96.6939 143.695 71.3469
96.9204 142.767 72.0407
98.9208 142.862 71.5968
99.6867 143.757 71.4998
99.4125 145.602 71.5518
98.3102 145.456 70.9718
97.3198 142.024 71.7925
98.4293 142.215 71.3482
97.8262 141.338 71.2722
100.408 144.241 71.125
100.37 145.216 71.3669
101.306 144.824 70.729
97.8342 144.979 70.3001
97.002 144.125 70.4828
97.4815 144.202 69.5164
98.7356 142.65 64.5666
99.3102 142.73 64.0673
99.2412 143.509 64.8788
99.9005 142.628 63.5468
99.4233 141.839 63.3418
98.2686 141.75 64.3477
98.1319 142.517 65.05
99.1724 144.167 65.7082
99.8764 144.293 65.0783
99.0545 140.979 63.1507
98.4402 140.921 63.7332
98.5649 140.226 62.9971
98.0753 143.057 65.8384
98.6267 143.896 66.2529
98.0576 143.43 66.774
100.52 144.225 64.5054
100.527 143.286 63.7563
101.181 144.011 63.9245
95.602 136.834 70.0008
96.3305 136.417 70.1664
95.6385 135.707 69.9971
96.8895 136.13 70.0703
96.8618 137.133 70.0096
95.5535 137.829 70.5329
95.228 137.397 69.6184
95.3587 135.18 69.3791
95.721 134.712 70.0498
96.9401 137.937 70.2401
96.1984 138.246 70.7903
96.9457 138.814 70.5126
95.1811 136.92 68.8391
95.3372 135.719 68.7292
95.3622 136.46 68.0737
96.4354 134.534 70.2839
97.0564 135.354 69.9848
97.3072 134.457 69.8727
96.77 135.28 62.7573
96.4122 135.945 63.4488
96.3891 134.924 63.6744
96.3161 136.454 64.1675
96.6263 136.769 63.3809
97.3627 135.592 62.0736
97.3906 134.713 62.272
96.4081 133.988 63.9802
96.1697 134.578 64.6564
97.0181 137.183 62.7978
97.4327 136.554 62.09
97.5779 137.523 62.3155
97.47 133.932 62.434
96.8669 133.512 63.3982
97.5347 133.099 62.7523
95.9911 135.225 65.2214
96.0838 136.216 64.8954
95.8894 136.027 65.6926
POLYGONS 1280  5120
3 164 162 163
3 163 44 164
3 162 43 163
3 164 42 162
3 166 165 163
3 163 43 166
3 165 44 163
3 166 14 165
3 168 167 162
3 162 42 168
3 167 43 162
3 168 13 167
3 170 169 164
3 164 44 170
3 169 42 164
3 170 12 169
3 173 171 172
3 172 46 173
3 171 43 172
3 173 45 171
3 167 174 172
3 172 43 167
3 174 46 172
3 167 13 174
3 175 166 171
3 171 45 175
3 166 43 171
3 175 14 166
3 177 176 173
3 173 46 177
3 176 45 173
3 177 4 176
3 180 178 179
3 179 48 180
3 178 42 179
3 180 47 178
3 169 181 179
3 179 42 169
3 181 48 179
3 169 12 181
3 182 168 178
3 178 47 182
3 168 42 178
3 182 13 168
3 184 183 180
3 180 48 184
3 183 47 180
3 184 8 183
3 187 185 186
3 186 50 187
3 185 44 186
3 187 49 185
3 165 188 186
3 186 44 165
3 188 50 186
3 165 14 188
3 189 170 185
3 185 49 189
3 170 44 185
3 189 12 170
3 191 190 187
3 187 50 191
3 190 49 187
3 191 7 190
3 194 192 193
3 193 53 194
3 192 52 193
3 194 51 192
3 196 195 193
3 193 52 196
3 195 53 193
3 196 16 195
3 198 197 192
3 192 51 198
3 197 52 192
3 198 14 197
3 200 199 194
3 194 53 200
3 199 51 194
3 200 15 199
3 203 201 202
3 202 45 203
3 201 52 202
3 203 54 201
3 197 175 202
3 202 52 197
3 175 45 202
3 197 14 175
3 204 196 201
3 201 54 204
3 196 52 201
3 204 16 196
3 176 205 203
3 203 45 176
3 205 54 203
3 176 4 205
3 208 206 207
3 207 55 208
3 206 51 207
3 208 50 206
3 199 209 207
3 207 51 199
3 209 55 207
3 199 15 209
3 188 198 206
3 206 50 188
3 198 51 206
3 188 14 198
3 210 191 208
3 208 55 210
3 191 50 208
3 210 7 191
3 213 211 212
3 212 57 213
3 211 53 212
3 213 56 211
3 195 214 212
3 212 53 195
3 214 57 212
3 195 16 214
3 215 200 211
3 211 56 215
3 200 53 211
3 215 15 200
3 217 216 213
3 213 57 217
3 216 56 213
3 217 9 216
3 220 218 219
3 219 60 220
3 218 59 219
3 220 58 218
3 222 221 219
3 219 59 222
3 221 60 219
3 222 19 221
3 224 223 218
3 218 58 224
3 223 59 218
3 224 18 223
3 226 225 220
3 220 60 226
3 225 58 220
3 226 17 225
3 229 227 228
3 228 62 229
3 227 59 228
3 229 61 227
3 223 230 228
3 228 59 223
3 230 62 228
3 223 18 230
3 231 222 227
3 227 61 231
3 222 59 227
3 231 19 222
3 233 232 229
3 229 62 233
3 232 61 229
3 233 5 232
3 236 234 235
3 235 64 236
3 234 58 235
3 236 63 234
3 225 237 235
3 235 58 225
3 237 64 235
3 225 17 237
3 238 224 234
3 234 63 238
3 224 58 234
3 238 18 224
3 240 239 236
3 236 64 240
3 239 63 236
3 240 6 239
3 243 241 242
3 242 66 243
3 241 60 242
3 243 65 241
3 221 244 242
3 242 60 221
3 244 66 242
3 221 19 244
3 245 226 241
3 241 65 245
3 226 60 241
3 245 17 226
3 247 246 243
3 243 66 247
3 246 65 243
3 247 11 246
3 250 248 249
3 249 69 250
3 248 68 249
3 250 67 248
3 252 251 249
3 249 68 252
3 251 69 249
3 252 18 251
3 254 253 248
3 248 67 254
3 253 68 248
3 254 21 253
3 256 255 250
3 250 69 256
3 255 67 250
3 256 20 255
3 259 257 258
3 258 70 259
3 257 68 258
3 259 62 257
3 253 260 258
3 258 68 253
3 260 70 258
3 253 21 260
3 230 252 257
3 257 62 230
3 252 68 257
3 230 18 252
3 261 233 259
3 259 70 261
3 233 62 259
3 261 5 233
3 264 262 263
3 263 72 264
3 262 67 263
3 264 71 262
3 255 265 263
3 263 67 255
3 265 72 263
3 255 20 265
3 266 254 262
3 262 71 266
3 254 67 262
3 266 21 254
3 268 267 264
3 264 72 268
3 267 71 264
3 268 10 267
3 271 269 270
3 270 63 271
3 269 69 270
3 271 73 269
3 251 238 270
3 270 69 251
3 238 63 270
3 251 18 238
3 272 256 269
3 269 73 272
3 256 69 269
3 272 20 256
3 239 273 271
3 271 63 239
3 273 73 271
3 239 6 273
3 276 274 275
3 275 76 276
3 274 75 275
3 276 74 274
3 278 277 275
3 275 75 278
3 277 76 275
3 278 24 277
3 280 279 274
3 274 74 280
3 279 75 274
3 280 23 279
3 282 281 276
3 276 76 282
3 281 74 276
3 282 22 281
3 285 283 284
3 284 78 285
3 283 75 284
3 285 77 283
3 279 286 284
3 284 75 279
3 286 78 284
3 279 23 286
3 287 278 283
3 283 77 287
3 278 75 283
3 287 24 278
3 289 288 285
3 285 78 289
3 288 77 285
3 289 0 288
3 292 290 291
3 291 80 292
3 290 74 291
3 292 79 290
3 281 293 291
3 291 74 281
3 293 80 291
3 281 22 293
3 294 280 290
3 290 79 294
3 280 74 290
3 294 23 280
3 296 295 292
3 292 80 296
3 295 79 292
3 296 4 295
3 299 297 298
3 298 82 299
3 297 76 298
3 299 81 297
3 277 300 298
3 298 76 277
3 300 82 298
3 277 24 300
3 301 282 297
3 297 81 301
3 282 76 297
3 301 22 282
3 303 302 299
3 299 82 303
3 302 81 299
3 303 3 302
3 306 304 305
3 305 85 306
3 304 84 305
3 306 83 304
3 308 307 305
3 305 84 308
3 307 85 305
3 308 26 307
3 310 309 304
3 304 83 310
3 309 84 304
3 310 24 309
3 312 311 306
3 306 85 312
3 311 83 306
3 312 25 311
3 315 313 314
3 314 77 315
3 313 84 314
3 315 86 313
3 309 287 314
3 314 84 309
3 287 77 314
3 309 24 287
3 316 308 313
3 313 86 316
3 308 84 313
3 316 26 308
3 288 317 315
3 315 77 288
3 317 86 315
3 288 0 317
3 320 318 319
3 319 87 320
3 318 83 319
3 320 82 318
3 311 321 319
3 319 83 311
3 321 87 319
3 311 25 321
3 300 310 318
3 318 82 300
3 310 83 318
3 300 24 310
3 322 303 320
3 320 87 322
3 303 82 320
3 322 3 303
3 325 323 324
3 324 89 325
3 323 85 324
3 325 88 323
3 307 326 324
3 324 85 307
3 326 89 324
3 307 26 326
3 327 312 323
3 323 88 327
3 312 85 323
3 327 25 312
3 329 328 325
3 325 89 329
3 328 88 325
3 329 5 328
3 332 330 331
3 331 92 332
3 330 91 331
3 332 90 330
3 334 333 331
3 331 91 334
3 333 92 331
3 334 29 333
3 336 335 330
3 330 90 336
3 335 91 330
3 336 28 335
3 338 337 332
3 332 92 338
3 337 90 332
3 338 27 337
3 341 339 340
3 340 94 341
3 339 91 340
3 341 93 339
3 335 342 340
3 340 91 335
3 342 94 340
3 335 28 342
3 343 334 339
3 339 93 343
3 334 91 339
3 343 29 334
3 345 344 341
3 341 94 345
3 344 93 341
3 345 2 344
3 348 346 347
3 347 96 348
3 346 90 347
3 348 95 346
3 337 349 347
3 347 90 337
3 349 96 347
3 337 27 349
3 350 336 346
3 346 95 350
3 336 90 346
3 350 28 336
3 352 351 348
3 348 96 352
3 351 95 348
3 352 7 351
3 355 353 354
3 354 98 355
3 353 92 354
3 355 97 353
3 333 356 354
3 354 92 333
3 356 98 354
3 333 29 356
3 357 338 353
3 353 97 357
3 338 92 353
3 357 27 338
3 359 358 355
3 355 98 359
3 358 97 355
3 359 1 358
3 362 360 361
3 361 101 362
3 360 100 361
3 362 99 360
3 364 363 361
3 361 100 364
3 363 101 361
3 364 31 363
3 366 365 360
3 360 99 366
3 365 100 360
3 366 29 365
3 368 367 362
3 362 101 368
3 367 99 362
3 368 30 367
3 371 369 370
3 370 93 371
3 369 100 370
3 371 102 369
3 365 343 370
3 370 100 365
3 343 93 370
3 365 29 343
3 372 364 369
3 369 102 372
3 364 100 369
3 372 31 364
3 344 373 371
3 371 93 344
3 373 102 371
3 344 2 373
3 376 374 375
3 375 103 376
3 374 99 375
3 376 98 374
3 367 377 375
3 375 99 367
3 377 103 375
3 367 30 377
3 356 366 374
3 374 98 356
3 366 99 374
3 356 29 366
3 378 359 376
3 376 103 378
3 359 98 376
3 378 1 359
3 381 379 380
3 380 105 381
3 379 101 380
3 381 104 379
3 363 382 380
3 380 101 363
3 382 105 380
3 363 31 382
3 383 368 379
3 379 104 383
3 368 101 379
3 383 30 368
3 385 384 381
3 381 105 385
3 384 104 381
3 385 6 384
3 388 386 387
3 387 108 388
3 386 107 387
3 388 106 386
3 390 389 387
3 387 107 390
3 389 108 387
3 390 34 389
3 392 391 386
3 386 106 392
3 391 107 386
3 392 33 391
3 394 393 388
3 388 108 394
3 393 106 388
3 394 32 393
3 397 395 396
3 396 110 397
3 395 107 396
3 397 109 395
3 391 398 396
3 396 107 391
3 398 110 396
3 391 33 398
3 399 390 395
3 395 109 399
3 390 107 395
3 399 34 390
3 401 400 397
3 397 110 401
3 400 109 397
3 401 8 400
3 404 402 403
3 403 112 404
3 402 106 403
3 404 111 402
3 393 405 403
3 403 106 393
3 405 112 403
3 393 32 405
3 406 392 402
3 402 111 406
3 392 106 402
3 406 33 392
3 408 407 404
3 404 112 408
3 407 111 404
3 408 0 407
3 411 409 410
3 410 114 411
3 409 108 410
3 411 113 409
3 389 412 410
3 410 108 389
3 412 114 410
3 389 34 412
3 413 394 409
3 409 113 413
3 394 108 409
3 413 32 394
3 415 414 411
3 411 114 415
3 414 113 411
3 415 11 414
3 418 416 417
3 417 117 418
3 416 116 417
3 418 115 416
3 420 419 417
3 417 116 420
3 419 117 417
3 420 36 419
3 422 421 416
3 416 115 422
3 421 116 416
3 422 34 421
3 424 423 418
3 418 117 424
3 423 115 418
3 424 35 423
3 427 425 426
3 426 109 427
3 425 116 426
3 427 118 425
3 421 399 426
3 426 116 421
3 399 109 426
3 421 34 399
3 428 420 425
3 425 118 428
3 420 116 425
3 428 36 420
3 400 429 427
3 427 109 400
3 429 118 427
3 400 8 429
3 432 430 431
3 431 119 432
3 430 115 431
3 432 114 430
3 423 433 431
3 431 115 423
3 433 119 431
3 423 35 433
3 412 422 430
3 430 114 412
3 422 115 430
3 412 34 422
3 434 415 432
3 432 119 434
3 415 114 432
3 434 11 415
3 437 435 436
3 436 121 437
3 435 117 436
3 437 120 435
3 419 438 436
3 436 117 419
3 438 121 436
3 419 36 438
3 439 424 435
3 435 120 439
3 424 117 435
3 439 35 424
3 441 440 437
3 437 121 441
3 440 120 437
3 441 1 440
3 444 442 443
3 443 124 444
3 442 123 443
3 444 122 442
3 446 445 443
3 443 123 446
3 445 124 443
3 446 39 445
3 448 447 442
3 442 122 448
3 447 123 442
3 448 38 447
3 450 449 444
3 444 124 450
3 449 122 444
3 450 37 449
3 453 451 452
3 452 126 453
3 451 123 452
3 453 125 451
3 447 454 452
3 452 123 447
3 454 126 452
3 447 38 454
3 455 446 451
3 451 125 455
3 446 123 451
3 455 39 446
3 457 456 453
3 453 126 457
3 456 125 453
3 457 9 456
3 460 458 459
3 459 128 460
3 458 122 459
3 460 127 458
3 449 461 459
3 459 122 449
3 461 128 459
3 449 37 461
3 462 448 458
3 458 127 462
3 448 122 458
3 462 38 448
3 464 463 460
3 460 128 464
3 463 127 460
3 464 10 463
3 467 465 466
3 466 130 467
3 465 124 466
3 467 129 465
3 445 468 466
3 466 124 445
3 468 130 466
3 445 39 468
3 469 450 465
3 465 129 469
3 450 124 465
3 469 37 450
3 471 470 467
3 467 130 471
3 470 129 467
3 471 3 470
3 474 472 473
3 473 133 474
3 472 132 473
3 474 131 472
3 476 475 473
3 473 132 476
3 475 133 473
3 476 38 475
3 478 477 472
3 472 131 478
3 477 132 472
3 478 41 477
3 480 479 474
3 474 133 480
3 479 131 474
3 480 40 479
3 483 481 482
3 482 134 483
3 481 132 482
3 483 126 481
3 477 484 482
3 482 132 477
3 484 134 482
3 477 41 484
3 454 476 481
3 481 126 454
3 476 132 481
3 454 38 476
3 485 457 483
3 483 134 485
3 457 126 483
3 485 9 457
3 488 486 487
3 487 136 488
3 486 131 487
3 488 135 486
3 479 489 487
3 487 131 479
3 489 136 487
3 479 40 489
3 490 478 486
3 486 135 490
3 478 131 486
3 490 41 478
3 492 491 488
3 488 136 492
3 491 135 488
3 492 2 491
3 495 493 494
3 494 127 495
3 493 133 494
3 495 137 493
3 475 462 494
3 494 133 475
3 462 127 494
3 475 38 462
3 496 480 493
3 493 137 496
3 480 133 493
3 496 40 480
3 463 497 495
3 495 127 463
3 497 137 495
3 463 10 497
3 500 498 499
3 499 140 500
3 498 139 499
3 500 138 498
3 502 501 499
3 499 139 502
3 501 140 499
3 502 33 501
3 504 503 498
3 498 138 504
3 503 139 498
3 504 13 503
3 506 505 500
3 500 140 506
3 505 138 500
3 506 23 505
3 509 507 508
3 508 47 509
3 507 139 508
3 509 110 507
3 503 182 508
3 508 139 503
3 182 47 508
3 503 13 182
3 398 502 507
3 507 110 398
3 502 139 507
3 398 33 502
3 183 401 509
3 509 47 183
3 401 110 509
3 183 8 401
3 512 510 511
3 511 79 512
3 510 138 511
3 512 46 510
3 505 294 511
3 511 138 505
3 294 79 511
3 505 23 294
3 174 504 510
3 510 46 174
3 504 138 510
3 174 13 504
3 295 177 512
3 512 79 295
3 177 46 512
3 295 4 177
3 515 513 514
3 514 111 515
3 513 140 514
3 515 78 513
3 501 406 514
3 514 140 501
3 406 111 514
3 501 33 406
3 286 506 513
3 513 78 286
3 506 140 513
3 286 23 506
3 407 289 515
3 515 111 407
3 289 78 515
3 407 0 289
3 518 516 517
3 517 143 518
3 516 142 517
3 518 141 516
3 520 519 517
3 517 142 520
3 519 143 517
3 520 19 519
3 522 521 516
3 516 141 522
3 521 142 516
3 522 32 521
3 524 523 518
3 518 143 524
3 523 141 518
3 524 26 523
3 527 525 526
3 526 113 527
3 525 142 526
3 527 66 525
3 521 413 526
3 526 142 521
3 413 113 526
3 521 32 413
3 244 520 525
3 525 66 244
3 520 142 525
3 244 19 520
3 414 247 527
3 527 113 414
3 247 66 527
3 414 11 247
3 530 528 529
3 529 86 530
3 528 141 529
3 530 112 528
3 523 316 529
3 529 141 523
3 316 86 529
3 523 26 316
3 405 522 528
3 528 112 405
3 522 141 528
3 405 32 522
3 317 408 530
3 530 86 317
3 408 112 530
3 317 0 408
3 533 531 532
3 532 61 533
3 531 143 532
3 533 89 531
3 519 231 532
3 532 143 519
3 231 61 532
3 519 19 231
3 326 524 531
3 531 89 326
3 524 143 531
3 326 26 524
3 232 329 533
3 533 61 232
3 329 89 533
3 232 5 329
3 536 534 535
3 535 146 536
3 534 145 535
3 536 144 534
3 538 537 535
3 535 145 538
3 537 146 535
3 538 22 537
3 540 539 534
3 534 144 540
3 539 145 534
3 540 16 539
3 542 541 536
3 536 146 542
3 541 144 536
3 542 39 541
3 545 543 544
3 544 54 545
3 543 145 544
3 545 80 543
3 539 204 544
3 544 145 539
3 204 54 544
3 539 16 204
3 293 538 543
3 543 80 293
3 538 145 543
3 293 22 538
3 205 296 545
3 545 54 205
3 296 80 545
3 205 4 296
3 548 546 547
3 547 125 548
3 546 144 547
3 548 57 546
3 541 455 547
3 547 144 541
3 455 125 547
3 541 39 455
3 214 540 546
3 546 57 214
3 540 144 546
3 214 16 540
3 456 217 548
3 548 125 456
3 217 57 548
3 456 9 217
3 551 549 550
3 550 81 551
3 549 146 550
3 551 130 549
3 537 301 550
3 550 146 537
3 301 81 550
3 537 22 301
3 468 542 549
3 549 130 468
3 542 146 549
3 468 39 542
3 302 471 551
3 551 81 302
3 471 130 551
3 302 3 471
3 554 552 553
3 553 149 554
3 552 148 553
3 554 147 552
3 556 555 553
3 553 148 556
3 555 149 553
3 556 21 555
3 558 557 552
3 552 147 558
3 557 148 552
3 558 25 557
3 560 559 554
3 554 149 560
3 559 147 554
3 560 37 559
3 563 561 562
3 562 88 563
3 561 148 562
3 563 70 561
3 557 327 562
3 562 148 557
3 327 88 562
3 557 25 327
3 260 556 561
3 561 70 260
3 556 148 561
3 260 21 556
3 328 261 563
3 563 88 328
3 261 70 563
3 328 5 261
3 566 564 565
3 565 129 566
3 564 147 565
3 566 87 564
3 559 469 565
3 565 147 559
3 469 129 565
3 559 37 469
3 321 558 564
3 564 87 321
3 558 147 564
3 321 25 558
3 470 322 566
3 566 129 470
3 322 87 566
3 470 3 322
3 569 567 568
3 568 71 569
3 567 149 568
3 569 128 567
3 555 266 568
3 568 149 555
3 266 71 568
3 555 21 266
3 461 560 567
3 567 128 461
3 560 149 567
3 461 37 560
3 267 464 569
3 569 71 267
3 464 128 569
3 267 10 464
3 572 570 571
3 571 152 572
3 570 151 571
3 572 150 570
3 574 573 571
3 571 151 574
3 573 152 571
3 574 27 573
3 576 575 570
3 570 150 576
3 575 151 570
3 576 12 575
3 578 577 572
3 572 152 578
3 577 150 572
3 578 36 577
3 581 579 580
3 580 49 581
3 579 151 580
3 581 96 579
3 575 189 580
3 580 151 575
3 189 49 580
3 575 12 189
3 349 574 579
3 579 96 349
3 574 151 579
3 349 27 574
3 190 352 581
3 581 49 190
3 352 96 581
3 190 7 352
3 584 582 583
3 583 118 584
3 582 150 583
3 584 48 582
3 577 428 583
3 583 150 577
3 428 118 583
3 577 36 428
3 181 576 582
3 582 48 181
3 576 150 582
3 181 12 576
3 429 184 584
3 584 118 429
3 184 48 584
3 429 8 184
3 587 585 586
3 586 97 587
3 585 152 586
3 587 121 585
3 573 357 586
3 586 152 573
3 357 97 586
3 573 27 357
3 438 578 585
3 585 121 438
3 578 152 585
3 438 36 578
3 358 441 587
3 587 97 358
3 441 121 587
3 358 1 441
3 590 588 589
3 589 155 590
3 588 154 589
3 590 153 588
3 592 591 589
3 589 154 592
3 591 155 589
3 592 17 591
3 594 593 588
3 588 153 594
3 593 154 588
3 594 30 593
3 596 595 590
3 590 155 596
3 595 153 590
3 596 35 595
3 599 597 598
3 598 104 599
3 597 154 598
3 599 64 597
3 593 383 598
3 598 154 593
3 383 104 598
3 593 30 383
3 237 592 597
3 597 64 237
3 592 154 597
3 237 17 592
3 384 240 599
3 599 104 384
3 240 64 599
3 384 6 240
3 602 600 601
3 601 120 602
3 600 153 601
3 602 103 600
3 595 439 601
3 601 153 595
3 439 120 601
3 595 35 439
3 377 594 600
3 600 103 377
3 594 153 600
3 377 30 594
3 440 378 602
3 602 120 440
3 378 103 602
3 440 1 378
3 605 603 604
3 604 65 605
3 603 155 604
3 605 119 603
3 591 245 604
3 604 155 591
3 245 65 604
3 591 17 245
3 433 596 603
3 603 119 433
3 596 155 603
3 433 35 596
3 246 434 605
3 605 65 246
3 434 119 605
3 246 11 434
3 608 606 607
3 607 158 608
3 606 157 607
3 608 156 606
3 610 609 607
3 607 157 610
3 609 158 607
3 610 15 609
3 612 611 606
3 606 156 612
3 611 157 606
3 612 28 611
3 614 613 608
3 608 158 614
3 613 156 608
3 614 41 613
3 617 615 616
3 616 95 617
3 615 157 616
3 617 55 615
3 611 350 616
3 616 157 611
3 350 95 616
3 611 28 350
3 209 610 615
3 615 55 209
3 610 157 615
3 209 15 610
3 351 210 617
3 617 95 351
3 210 55 617
3 351 7 210
3 620 618 619
3 619 135 620
3 618 156 619
3 620 94 618
3 613 490 619
3 619 156 613
3 490 135 619
3 613 41 490
3 342 612 618
3 618 94 342
3 612 156 618
3 342 28 612
3 491 345 620
3 620 135 491
3 345 94 620
3 491 2 345
3 623 621 622
3 622 56 623
3 621 158 622
3 623 134 621
3 609 215 622
3 622 158 609
3 215 56 622
3 609 15 215
3 484 614 621
3 621 134 484
3 614 158 621
3 484 41 614
3 216 485 623
3 623 56 216
3 485 134 623
3 216 9 485
3 626 624 625
3 625 161 626
3 624 160 625
3 626 159 624
3 628 627 625
3 625 160 628
3 627 161 625
3 628 31 627
3 630 629 624
3 624 159 630
3 629 160 624
3 630 20 629
3 632 631 626
3 626 161 632
3 631 159 626
3 632 40 631
3 635 633 634
3 634 73 635
3 633 160 634
3 635 105 633
3 629 272 634
3 634 160 629
3 272 73 634
3 629 20 272
3 382 628 633
3 633 105 382
3 628 160 633
3 382 31 628
3 273 385 635
3 635 73 273
3 385 105 635
3 273 6 385
3 638 636 637
3 637 137 638
3 636 159 637
3 638 72 636
3 631 496 637
3 637 159 631
3 496 137 637
3 631 40 496
3 265 630 636
3 636 72 265
3 630 159 636
3 265 20 630
3 497 268 638
3 638 137 497
3 268 72 638
3 497 10 268
3 641 639 640
3 640 102 641
3 639 161 640
3 641 136 639
3 627 372 640
3 640 161 627
3 372 102 640
3 627 31 372
3 489 632 639
3 639 136 489
3 632 161 639
3 489 40 632
3 373 492 641
3 641 102 373
3 492 136 641
3 373 2 492
