# Supplementary material for: Subcortical shape biomarkers reveal limbic and basal ganglia damage in anti-LGI1 encephalitis
Source: Front Immunol. 2025 Jul 4;16:1623577. doi: 10.3389/fimmu.2025.1623577 (PMC12270846; doi:10.3389/fimmu.2025.1623577)
Supplement: Supplementary file 1 [file DataSheet1.zip › raw data/wmN06-L_Amyg_first.vtk]

# vtk DataFile Version 3.0
this file was written using fslvtkio
ASCII
DATASET POLYDATA
POINTS 642 float
122.1 125.276 52.8381
104.944 123.471 54.1772
105.933 117.221 53.9938
121.665 117.968 51.6704
118.18 118.258 59.6899
118.992 122.001 43.0678
108.331 121.727 46.0441
108.8 117.614 61.4661
113.175 124.75 58.5872
114.798 114.376 58.096
114.211 118.544 49.8498
113.212 126.14 49.1049
110.436 121.537 61.2556
115.928 121.944 59.5919
114.256 116.945 62.277
111.476 113.411 61.0972
118.415 113.459 60.3607
110.152 124.928 45.9877
113.063 121.917 42.536
116.32 125.431 44.5889
111.487 120.366 47.698
116.82 119.557 45.4826
120.774 117.655 56.4007
120.198 122.288 56.3433
123.021 121.454 51.4139
122.001 119.501 46.4792
121.588 124.34 47.0495
105.512 120.98 58.5865
105.277 116.108 58.4879
102.333 119.959 53.4414
105.232 123.203 49.5417
106.587 120.056 50.633
118.026 125.985 50.3162
118.085 125.671 56.6789
113.138 126.035 54.2291
108.533 125.568 51.6776
108.529 124.525 57.3609
118.356 117.978 50.2361
114.251 116.224 53.8938
118.489 115.96 55.6547
110.075 117.607 51.8936
109.795 115.32 56.8634
113.4 121.52 60.7424
115.016 119.509 61.3078
112.357 119.383 61.9063
116.57 117.547 61.3299
117.151 120.059 59.8098
114.664 123.552 59.3609
111.851 123.116 59.8285
109.446 119.612 61.7081
111.468 117.055 62.3491
113.16 114.703 62.7437
116.499 115.037 62.2302
115.299 112.777 61.7777
118.42 115.95 60.3756
109.794 115.227 61.8649
113.458 113.438 59.5363
116.733 113.056 59.1098
111.407 123.734 43.5301
114.572 124.013 42.6155
113.154 125.23 44.9076
117.738 124.006 43.4092
116.089 121.933 42.3888
110.445 121.804 44.055
108.797 123.363 45.306
111.816 125.677 47.432
114.689 126.038 46.7548
114.063 120.165 46.3594
114.972 120.487 43.7227
112.232 120.775 44.8723
118.081 120.242 43.575
115.533 119.184 47.7719
112.959 119.639 48.8688
109.797 120.794 46.7048
120.406 119.975 56.1059
121.999 122.029 54.2359
121.848 119.804 53.8784
123.064 123.464 52.1365
121.959 123.946 55.221
118.898 120.167 57.8552
119.708 117.743 58.3814
121.429 117.93 54.0561
122.903 119.304 51.3959
123.279 120.367 48.7532
123.119 123.007 49.1029
122.551 121.953 46.2315
122.194 125.027 49.952
122.185 118.552 49.1691
120.832 120.77 44.2842
120.538 123.461 44.5151
104.669 118.574 58.6251
103.065 118.029 56.083
103.485 120.507 56.2161
103.652 118.061 53.4989
105.117 116.534 55.9998
106.787 116.614 60.5936
106.809 119.317 60.4261
104.884 122.406 56.4049
103.162 122.135 53.8638
102.92 121.744 51.2237
103.955 119.666 51.6512
105.02 121.162 49.4206
105.945 118.53 52.246
104.503 123.524 51.8115
106.613 122.594 47.3586
107.448 120.886 48.2233
118.194 126.036 53.58
115.703 126.071 55.319
115.796 126.15 52.419
113.09 125.66 56.6067
115.546 125.333 57.7683
120.419 125.626 54.9595
120.225 125.803 51.6148
115.565 126.175 49.5233
113.216 126.185 51.6161
110.69 125.956 53.1164
110.639 125.564 55.7946
108.308 125.328 54.5364
110.86 124.657 58.177
110.891 125.988 50.3104
106.278 124.888 52.9462
106.468 124.108 55.8814
116.394 116.956 52.0836
116.527 116.215 54.8257
118.442 116.938 52.7724
116.806 114.94 57.1686
114.492 115.685 56.3778
114.187 117.206 51.6866
116.219 118.336 50.0483
120.225 117.766 50.769
120.115 117.104 53.7746
109.856 116.466 54.4348
112.079 115.911 55.4988
112.117 116.663 52.8576
112.353 114.852 57.7484
107.576 116.268 55.5425
107.942 117.263 53.0303
112.191 118.187 50.9319
118.138 122.184 58.0845
117.272 124.089 58.5448
119.808 124.165 57.1169
120.052 125.703 48.4501
117.434 125.991 47.2651
119.25 125.178 45.519
118.718 114.007 57.683
119.838 115.432 58.5705
120.06 116.175 56.1174
120.248 118.502 48.167
119.494 119.169 45.6399
117.873 118.813 47.8104
109.156 123.265 59.6661
107.591 121.516 60.5193
106.639 123.012 58.4142
106.709 124.747 50.2205
107.68 124.241 47.6194
109.31 125.498 48.7559
107.303 115.092 57.6374
107.935 114.24 60.2054
110.458 113.936 58.763
110.719 119.48 50.1298
109.108 120.44 49.4134
108.329 118.995 51.3445
114.228 120.612 61.0437
113.769 119.46 61.752
112.884 120.556 61.4871
113.313 118.264 62.1338
114.575 118.324 61.9601
115.399 120.728 60.5001
114.722 121.636 60.2819
111.943 121.458 61.0527
111.476 120.518 61.7352
115.715 118.492 61.4446
116.12 119.751 60.64
116.74 118.787 60.6182
116.49 120.986 59.7436
115.479 117.213 61.9576
117.411 117.899 60.4782
117.671 119.104 59.773
114.01 122.497 60.0084
112.58 122.317 60.3371
113.299 123.22 59.6811
111.129 122.311 60.5285
115.28 122.763 59.4669
113.939 124.242 59.0851
112.611 123.955 59.1836
110.921 119.497 61.9818
111.929 118.247 62.2136
110.49 118.412 62.0951
112.928 116.979 62.4027
109.927 120.603 61.6823
109.111 118.566 61.6857
110.07 117.323 62.0133
114.912 114.848 62.6085
116.076 113.687 62.3369
114.225 113.588 62.5534
117.025 112.879 61.3499
117.499 114.044 61.6177
115.362 115.998 62.302
113.819 115.86 62.6094
112.389 113.716 62.1946
113.409 112.919 61.6075
117.649 115.376 61.426
116.562 116.356 61.7483
117.55 116.775 60.888
118.581 114.615 60.6579
118.286 117.143 60.0347
112.358 115.938 62.5378
111.52 114.868 62.3399
110.745 116.108 62.199
110.544 114.086 61.6781
109.27 116.457 61.6774
114.352 112.814 60.6051
116.173 112.594 60.501
115.158 113.092 59.5678
117.699 112.818 59.7785
112.568 113.156 60.335
114.24 113.979 58.9116
115.726 113.743 58.6285
112.933 123.924 42.8775
113.824 124.803 43.6744
112.245 124.68 44.0507
114.704 125.353 44.5242
115.401 124.856 43.5304
113.709 122.963 42.2415
112.184 122.829 42.7472
110.844 124.444 44.6247
111.664 125.05 45.3169
116.199 124.059 42.831
115.313 122.999 42.2478
116.834 123.021 42.5896
114.577 121.986 42.2827
117.022 124.906 43.8052
118.287 123.005 43.1662
117.521 121.992 42.7313
110.835 122.693 43.5526
110.057 123.598 44.3442
109.606 122.558 44.5367
109.391 124.287 45.4512
111.701 121.871 43.1655
109.296 121.768 45.0711
108.49 122.481 45.4569
112.45 125.511 46.0993
113.987 125.722 45.683
113.232 125.882 46.9539
115.505 125.806 45.5713
111.042 125.36 46.6227
112.578 125.942 48.2442
113.889 126.162 47.9338
114.501 120.313 45.1525
113.561 120.65 44.1796
113.159 120.533 45.6794
112.586 121.141 43.474
114.01 121.145 42.9035
115.916 120.141 44.6562
115.447 119.943 45.8541
112.736 120.321 46.9264
111.922 120.584 46.3151
115.435 121.056 42.7715
116.442 120.352 43.5821
117.04 121.031 42.8431
117.401 119.781 44.3975
118.593 121.073 43.079
114.858 119.707 47.0184
113.483 119.89 47.5372
114.241 119.435 48.206
112.287 120.113 48.2471
116.161 119.445 46.6385
114.814 118.937 48.8552
113.645 119.069 49.3294
110.995 120.718 45.6992
111.294 121.089 44.1818
110.057 121.137 45.2395
110.664 120.569 47.1979
108.975 121.2 46.1904
121.154 121.013 55.2254
121.95 120.868 54.0269
121.05 119.916 55.0364
122.602 120.609 52.7161
122.568 121.765 52.9411
121.192 122.109 55.4013
120.294 121.126 56.1379
120.731 118.818 56.229
121.268 118.839 55.1085
122.708 122.758 53.2872
122.133 122.936 54.7443
122.651 123.65 53.725
121.211 123.079 55.8776
123.04 122.46 51.8044
122.723 124.473 52.5051
122.25 124.701 54.0597
119.713 120.041 56.9989
120.152 118.785 57.2381
119.38 118.954 58.0843
120.333 117.623 57.4659
119.442 121.22 57.0005
118.508 119.134 58.8375
118.947 118.004 59.1164
121.766 118.72 53.9868
122.609 119.586 52.7456
122.248 118.614 52.7229
123.121 120.279 51.3744
121.078 117.796 55.234
121.589 118.007 52.799
122.387 118.519 51.4703
123.201 121.687 48.8669
122.891 122.476 47.6719
123.01 121.177 47.4806
122.224 123.217 46.5831
122.605 123.718 47.9827
123.181 122.146 50.2408
123.214 120.916 50.0827
122.796 119.929 47.4979
122.608 120.673 46.174
122.812 124.061 49.4775
123.215 123.156 50.6859
122.941 124.248 51.0483
121.968 124.729 48.4487
122.247 125.177 51.3976
123.177 119.823 50.1069
122.908 119.368 48.804
122.772 118.864 50.2199
122.227 119.022 47.8142
122.009 118.204 50.4302
121.886 121.343 45.1064
121.712 122.721 45.2927
120.99 122.121 44.1445
121.178 123.845 45.7126
121.541 120.148 45.3597
119.973 121.427 43.5024
119.81 122.773 43.5704
103.711 118.292 57.3618
103.009 119.362 56.1232
103.915 119.602 57.397
102.664 120.275 54.9625
102.445 119.124 54.7273
104.076 117.123 57.2949
104.707 117.29 58.6268
104.976 119.807 58.5049
104.398 120.673 57.4909
103.162 118.032 54.6841
103.858 117.089 55.9922
104.182 117.276 54.8684
104.967 116.277 57.1572
102.701 118.857 53.413
104.791 117.555 53.79
105.422 116.899 54.981
105.601 117.59 59.654
105.652 118.919 59.5586
106.651 118.033 60.4299
106.012 120.18 59.5512
105.845 116.227 59.7081
107.858 117.171 61.0371
107.856 118.49 61.003
104.166 121.455 56.3678
103.132 121.379 55.1298
103.944 122.263 55.2026
102.545 121.121 53.7338
105.071 121.697 57.586
104.807 122.962 55.2388
104.02 122.833 53.9986
103.039 120.482 51.2236
104.353 120.406 50.553
103.755 121.442 50.2137
105.679 120.476 50.0035
105.234 119.836 51.0749
102.932 119.634 52.4114
102.435 120.813 52.308
103.878 122.515 50.3037
104.788 122.211 49.3083
104.929 119.131 51.9789
103.664 118.851 52.5491
104.781 118.265 52.8103
106.229 119.357 51.5511
105.837 117.717 52.9918
102.678 121.971 52.5165
103.547 122.75 51.4689
103.606 122.845 52.7766
104.668 123.41 50.6585
104.626 123.517 53.0178
105.794 121.952 48.4076
106.252 121.007 48.7931
106.834 121.619 47.6466
107.003 120.582 49.5103
105.863 122.954 48.4049
107.473 122.137 46.5661
107.871 121.238 47.0621
116.96 126.067 54.5097
115.751 126.071 53.8311
116.982 126.101 52.972
114.539 126.143 53.3812
114.447 126.104 54.7043
116.902 125.985 56.0007
118.132 125.977 55.1973
118.078 126.03 52.0018
116.971 126.119 51.4469
114.414 125.897 55.9683
115.641 125.848 56.651
114.347 125.591 57.1664
116.827 125.623 57.3042
113.176 125.861 55.4647
113.055 125.266 57.7146
114.299 125.127 58.2625
119.294 125.918 54.2449
119.237 125.975 52.5273
120.372 125.791 53.3414
119.109 125.899 50.9415
119.253 125.716 55.823
121.431 125.448 54.0165
121.267 125.612 52.314
115.753 126.131 50.9648
114.504 126.203 51.9961
114.412 126.256 50.5823
113.202 126.169 52.9464
116.869 126.065 49.876
114.283 126.202 49.2507
113.192 126.16 50.2954
110.677 125.731 54.4174
109.473 125.456 55.143
109.481 125.657 53.8164
108.39 124.957 55.9569
109.503 125.124 56.5674
111.875 125.781 54.9671
111.906 125.944 53.6742
109.56 125.77 52.5072
108.401 125.478 53.1171
110.634 125.252 57.0575
111.877 125.624 56.1818
111.878 125.311 57.4592
109.659 124.665 57.834
112.062 124.715 58.4528
112.008 126.11 52.4346
110.738 126.054 51.7891
112.025 126.073 51.0382
109.729 125.856 51.0491
112.152 126.044 49.6623
107.258 125.184 53.7526
107.304 124.832 55.2496
106.308 124.625 54.4591
107.462 124.378 56.608
107.428 125.235 52.3145
105.538 124.163 53.5728
105.656 123.797 55.0343
116.437 116.478 53.3746
117.512 116.529 53.8333
117.413 116.871 52.3559
118.441 116.621 54.2846
117.58 116.088 55.2236
115.442 116.214 54.3227
115.375 116.461 52.968
117.392 117.615 51.3025
118.356 117.465 51.5062
116.727 115.767 56.1307
115.582 115.944 55.6519
115.654 115.406 56.8712
114.379 116.012 55.1249
117.71 115.373 56.4905
115.802 114.628 57.7662
114.602 115.086 57.4248
115.338 117.032 51.914
116.338 117.751 51.1403
115.25 117.839 50.9732
117.317 118.153 50.1289
114.281 116.534 52.6101
114.201 118.016 50.8082
115.167 118.413 49.9225
119.288 117.38 51.7675
119.345 117.042 53.3213
120.178 117.473 52.2297
119.274 116.564 54.667
119.303 117.818 50.5164
121.045 117.818 51.2273
120.909 117.577 52.6959
110.928 116.156 55.0066
112.118 116.261 54.142
111.007 116.566 53.6043
113.174 116.363 53.373
113.167 116.152 54.6904
110.923 115.642 56.2739
109.834 115.931 55.5765
109.998 116.948 53.0727
111.075 117.089 52.4054
113.355 115.778 55.8845
112.118 115.516 56.7668
113.461 115.361 57.1312
111.067 115.074 57.3844
113.551 114.575 58.0307
108.781 116.352 54.9647
108.904 116.853 53.6869
107.759 116.801 54.335
109.023 117.396 52.47
108.665 115.759 56.1518
106.663 116.754 54.8129
106.886 117.24 53.5539
112.109 117.34 51.8301
113.188 116.863 52.2814
113.167 117.663 51.2752
111.149 117.91 51.4473
113.252 118.424 50.3951
117.844 123.154 58.4144
118.607 124.233 58.0051
119.05 123.259 57.6435
119.138 125.139 57.03
117.775 125.084 57.8388
116.576 123.038 58.9461
117.058 122.093 58.9507
119.164 122.236 57.2088
120.09 123.192 56.7967
116.467 124.821 58.2089
115.958 123.804 58.9717
115.17 124.576 58.7383
117.551 121.148 58.9051
118.519 121.191 57.9486
118.021 120.133 58.7938
121.015 123.995 56.3659
120.258 125.025 56.242
121.368 124.909 55.2631
118.816 125.851 47.8324
118.431 125.741 46.3082
119.767 125.506 46.9518
117.815 125.382 45.0226
116.966 125.786 45.8579
117.827 125.999 48.7477
119.019 125.906 49.293
120.978 125.233 47.6879
120.572 124.832 46.2024
116.053 126.073 46.9346
116.529 126.132 48.3904
115.119 126.238 48.1101
120.125 125.771 50.0154
121.18 125.478 49.1526
121.266 125.592 50.7509
119.953 124.407 44.9544
118.479 124.747 44.3626
119.158 123.842 43.8637
119.588 114.349 58.1918
120.154 115.615 57.2637
119.465 114.981 56.9616
120.589 116.771 56.2565
120.309 116.585 57.4744
119.371 114.312 59.5924
118.857 113.369 58.9986
118.581 115.019 56.7017
119.306 115.96 55.9397
119.793 116.593 58.4361
119.217 115.562 59.6013
119.081 116.865 59.3603
117.847 113.341 58.3998
117.825 114.469 57.3968
116.802 113.973 58.0474
120.091 116.646 54.9325
120.802 117.089 55.1369
120.861 117.443 53.9536
119.943 118.836 46.8698
118.704 118.979 46.6843
119.082 118.551 47.9747
117.418 119.213 46.6075
118.148 119.308 45.5052
120.801 119.262 45.9673
121.192 118.822 47.1923
119.346 118.162 49.1634
118.162 118.33 48.9839
118.819 119.598 44.5125
120.27 119.743 44.8466
119.512 120.404 43.8313
121.304 118.454 48.5142
120.308 118.005 49.4205
121.318 117.946 49.8284
117.053 118.51 48.8479
116.661 118.976 47.7357
115.868 118.679 48.8025
108.304 122.496 60.258
106.955 122.334 59.5287
107.848 123.242 59.1857
105.973 122.039 58.5823
106.426 121.316 59.6275
108.98 121.624 61.0715
109.724 122.476 60.5147
108.758 123.899 58.5897
107.569 123.765 57.9568
107.191 120.457 60.3484
108.482 120.612 61.2037
108.157 119.513 61.0284
110.498 123.165 59.8224
109.987 123.953 58.9161
111.34 123.967 59.1157
106.627 123.553 57.1196
105.757 122.65 57.4611
105.623 123.267 56.2198
107.131 124.543 48.9253
108.456 124.984 48.0624
108.017 125.195 49.5212
109.76 125.249 47.3075
108.87 124.687 46.7408
106.397 123.779 48.5328
105.868 124.039 49.7976
107.61 125.266 50.8938
108.901 125.605 50.2241
108.19 123.946 46.3409
107.047 123.43 47.3944
107.726 122.964 46.2849
105.534 124.184 50.9968
106.422 124.923 51.5441
105.403 124.289 52.285
110.068 125.827 49.5217
110.56 125.6 48.0513
111.391 125.874 48.8459
107.375 114.484 58.8306
109.03 113.677 59.4168
108.721 114.408 58.2185
110.866 113.338 59.885
109.637 113.619 60.7704
106.486 115.144 59.4248
106.095 115.398 58.0044
108.569 115.128 57.2726
110.022 114.631 57.8117
108.772 114.54 61.3395
107.247 115.37 60.5322
108.249 115.895 61.3007
106.159 115.796 56.9164
107.465 115.655 56.6282
106.339 116.324 55.8339
111.439 114.384 58.2147
111.957 113.547 59.1416
112.803 114.151 58.5891
109.978 120.062 49.782
108.746 119.843 50.4925
109.551 119.23 50.7509
107.474 119.589 51.0774
107.871 120.259 50.0935
110.327 120.472 48.594
111.148 120.142 49.005
110.346 118.644 51.1014
109.192 118.316 51.5419
108.273 120.718 48.8952
109.498 120.665 48.0488
108.645 120.857 47.4808
111.829 119.682 49.4693
111.435 118.857 50.5449
112.563 119.024 49.9133
108.09 118.026 52.009
107.153 118.783 51.839
106.937 117.914 52.5501
POLYGONS 1280  5120
3 164 162 163
3 163 44 164
3 162 43 163
3 164 42 162
3 166 165 163
3 163 43 166
3 165 44 163
3 166 14 165
3 168 167 162
3 162 42 168
3 167 43 162
3 168 13 167
3 170 169 164
3 164 44 170
3 169 42 164
3 170 12 169
3 173 171 172
3 172 46 173
3 171 43 172
3 173 45 171
3 167 174 172
3 172 43 167
3 174 46 172
3 167 13 174
3 175 166 171
3 171 45 175
3 166 43 171
3 175 14 166
3 177 176 173
3 173 46 177
3 176 45 173
3 177 4 176
3 180 178 179
3 179 48 180
3 178 42 179
3 180 47 178
3 169 181 179
3 179 42 169
3 181 48 179
3 169 12 181
3 182 168 178
3 178 47 182
3 168 42 178
3 182 13 168
3 184 183 180
3 180 48 184
3 183 47 180
3 184 8 183
3 187 185 186
3 186 50 187
3 185 44 186
3 187 49 185
3 165 188 186
3 186 44 165
3 188 50 186
3 165 14 188
3 189 170 185
3 185 49 189
3 170 44 185
3 189 12 170
3 191 190 187
3 187 50 191
3 190 49 187
3 191 7 190
3 194 192 193
3 193 53 194
3 192 52 193
3 194 51 192
3 196 195 193
3 193 52 196
3 195 53 193
3 196 16 195
3 198 197 192
3 192 51 198
3 197 52 192
3 198 14 197
3 200 199 194
3 194 53 200
3 199 51 194
3 200 15 199
3 203 201 202
3 202 45 203
3 201 52 202
3 203 54 201
3 197 175 202
3 202 52 197
3 175 45 202
3 197 14 175
3 204 196 201
3 201 54 204
3 196 52 201
3 204 16 196
3 176 205 203
3 203 45 176
3 205 54 203
3 176 4 205
3 208 206 207
3 207 55 208
3 206 51 207
3 208 50 206
3 199 209 207
3 207 51 199
3 209 55 207
3 199 15 209
3 188 198 206
3 206 50 188
3 198 51 206
3 188 14 198
3 210 191 208
3 208 55 210
3 191 50 208
3 210 7 191
3 213 211 212
3 212 57 213
3 211 53 212
3 213 56 211
3 195 214 212
3 212 53 195
3 214 57 212
3 195 16 214
3 215 200 211
3 211 56 215
3 200 53 211
3 215 15 200
3 217 216 213
3 213 57 217
3 216 56 213
3 217 9 216
3 220 218 219
3 219 60 220
3 218 59 219
3 220 58 218
3 222 221 219
3 219 59 222
3 221 60 219
3 222 19 221
3 224 223 218
3 218 58 224
3 223 59 218
3 224 18 223
3 226 225 220
3 220 60 226
3 225 58 220
3 226 17 225
3 229 227 228
3 228 62 229
3 227 59 228
3 229 61 227
3 223 230 228
3 228 59 223
3 230 62 228
3 223 18 230
3 231 222 227
3 227 61 231
3 222 59 227
3 231 19 222
3 233 232 229
3 229 62 233
3 232 61 229
3 233 5 232
3 236 234 235
3 235 64 236
3 234 58 235
3 236 63 234
3 225 237 235
3 235 58 225
3 237 64 235
3 225 17 237
3 238 224 234
3 234 63 238
3 224 58 234
3 238 18 224
3 240 239 236
3 236 64 240
3 239 63 236
3 240 6 239
3 243 241 242
3 242 66 243
3 241 60 242
3 243 65 241
3 221 244 242
3 242 60 221
3 244 66 242
3 221 19 244
3 245 226 241
3 241 65 245
3 226 60 241
3 245 17 226
3 247 246 243
3 243 66 247
3 246 65 243
3 247 11 246
3 250 248 249
3 249 69 250
3 248 68 249
3 250 67 248
3 252 251 249
3 249 68 252
3 251 69 249
3 252 18 251
3 254 253 248
3 248 67 254
3 253 68 248
3 254 21 253
3 256 255 250
3 250 69 256
3 255 67 250
3 256 20 255
3 259 257 258
3 258 70 259
3 257 68 258
3 259 62 257
3 253 260 258
3 258 68 253
3 260 70 258
3 253 21 260
3 230 252 257
3 257 62 230
3 252 68 257
3 230 18 252
3 261 233 259
3 259 70 261
3 233 62 259
3 261 5 233
3 264 262 263
3 263 72 264
3 262 67 263
3 264 71 262
3 255 265 263
3 263 67 255
3 265 72 263
3 255 20 265
3 266 254 262
3 262 71 266
3 254 67 262
3 266 21 254
3 268 267 264
3 264 72 268
3 267 71 264
3 268 10 267
3 271 269 270
3 270 63 271
3 269 69 270
3 271 73 269
3 251 238 270
3 270 69 251
3 238 63 270
3 251 18 238
3 272 256 269
3 269 73 272
3 256 69 269
3 272 20 256
3 239 273 271
3 271 63 239
3 273 73 271
3 239 6 273
3 276 274 275
3 275 76 276
3 274 75 275
3 276 74 274
3 278 277 275
3 275 75 278
3 277 76 275
3 278 24 277
3 280 279 274
3 274 74 280
3 279 75 274
3 280 23 279
3 282 281 276
3 276 76 282
3 281 74 276
3 282 22 281
3 285 283 284
3 284 78 285
3 283 75 284
3 285 77 283
3 279 286 284
3 284 75 279
3 286 78 284
3 279 23 286
3 287 278 283
3 283 77 287
3 278 75 283
3 287 24 278
3 289 288 285
3 285 78 289
3 288 77 285
3 289 0 288
3 292 290 291
3 291 80 292
3 290 74 291
3 292 79 290
3 281 293 291
3 291 74 281
3 293 80 291
3 281 22 293
3 294 280 290
3 290 79 294
3 280 74 290
3 294 23 280
3 296 295 292
3 292 80 296
3 295 79 292
3 296 4 295
3 299 297 298
3 298 82 299
3 297 76 298
3 299 81 297
3 277 300 298
3 298 76 277
3 300 82 298
3 277 24 300
3 301 282 297
3 297 81 301
3 282 76 297
3 301 22 282
3 303 302 299
3 299 82 303
3 302 81 299
3 303 3 302
3 306 304 305
3 305 85 306
3 304 84 305
3 306 83 304
3 308 307 305
3 305 84 308
3 307 85 305
3 308 26 307
3 310 309 304
3 304 83 310
3 309 84 304
3 310 24 309
3 312 311 306
3 306 85 312
3 311 83 306
3 312 25 311
3 315 313 314
3 314 77 315
3 313 84 314
3 315 86 313
3 309 287 314
3 314 84 309
3 287 77 314
3 309 24 287
3 316 308 313
3 313 86 316
3 308 84 313
3 316 26 308
3 288 317 315
3 315 77 288
3 317 86 315
3 288 0 317
3 320 318 319
3 319 87 320
3 318 83 319
3 320 82 318
3 311 321 319
3 319 83 311
3 321 87 319
3 311 25 321
3 300 310 318
3 318 82 300
3 310 83 318
3 300 24 310
3 322 303 320
3 320 87 322
3 303 82 320
3 322 3 303
3 325 323 324
3 324 89 325
3 323 85 324
3 325 88 323
3 307 326 324
3 324 85 307
3 326 89 324
3 307 26 326
3 327 312 323
3 323 88 327
3 312 85 323
3 327 25 312
3 329 328 325
3 325 89 329
3 328 88 325
3 329 5 328
3 332 330 331
3 331 92 332
3 330 91 331
3 332 90 330
3 334 333 331
3 331 91 334
3 333 92 331
3 334 29 333
3 336 335 330
3 330 90 336
3 335 91 330
3 336 28 335
3 338 337 332
3 332 92 338
3 337 90 332
3 338 27 337
3 341 339 340
3 340 94 341
3 339 91 340
3 341 93 339
3 335 342 340
3 340 91 335
3 342 94 340
3 335 28 342
3 343 334 339
3 339 93 343
3 334 91 339
3 343 29 334
3 345 344 341
3 341 94 345
3 344 93 341
3 345 2 344
3 348 346 347
3 347 96 348
3 346 90 347
3 348 95 346
3 337 349 347
3 347 90 337
3 349 96 347
3 337 27 349
3 350 336 346
3 346 95 350
3 336 90 346
3 350 28 336
3 352 351 348
3 348 96 352
3 351 95 348
3 352 7 351
3 355 353 354
3 354 98 355
3 353 92 354
3 355 97 353
3 333 356 354
3 354 92 333
3 356 98 354
3 333 29 356
3 357 338 353
3 353 97 357
3 338 92 353
3 357 27 338
3 359 358 355
3 355 98 359
3 358 97 355
3 359 1 358
3 362 360 361
3 361 101 362
3 360 100 361
3 362 99 360
3 364 363 361
3 361 100 364
3 363 101 361
3 364 31 363
3 366 365 360
3 360 99 366
3 365 100 360
3 366 29 365
3 368 367 362
3 362 101 368
3 367 99 362
3 368 30 367
3 371 369 370
3 370 93 371
3 369 100 370
3 371 102 369
3 365 343 370
3 370 100 365
3 343 93 370
3 365 29 343
3 372 364 369
3 369 102 372
3 364 100 369
3 372 31 364
3 344 373 371
3 371 93 344
3 373 102 371
3 344 2 373
3 376 374 375
3 375 103 376
3 374 99 375
3 376 98 374
3 367 377 375
3 375 99 367
3 377 103 375
3 367 30 377
3 356 366 374
3 374 98 356
3 366 99 374
3 356 29 366
3 378 359 376
3 376 103 378
3 359 98 376
3 378 1 359
3 381 379 380
3 380 105 381
3 379 101 380
3 381 104 379
3 363 382 380
3 380 101 363
3 382 105 380
3 363 31 382
3 383 368 379
3 379 104 383
3 368 101 379
3 383 30 368
3 385 384 381
3 381 105 385
3 384 104 381
3 385 6 384
3 388 386 387
3 387 108 388
3 386 107 387
3 388 106 386
3 390 389 387
3 387 107 390
3 389 108 387
3 390 34 389
3 392 391 386
3 386 106 392
3 391 107 386
3 392 33 391
3 394 393 388
3 388 108 394
3 393 106 388
3 394 32 393
3 397 395 396
3 396 110 397
3 395 107 396
3 397 109 395
3 391 398 396
3 396 107 391
3 398 110 396
3 391 33 398
3 399 390 395
3 395 109 399
3 390 107 395
3 399 34 390
3 401 400 397
3 397 110 401
3 400 109 397
3 401 8 400
3 404 402 403
3 403 112 404
3 402 106 403
3 404 111 402
3 393 405 403
3 403 106 393
3 405 112 403
3 393 32 405
3 406 392 402
3 402 111 406
3 392 106 402
3 406 33 392
3 408 407 404
3 404 112 408
3 407 111 404
3 408 0 407
3 411 409 410
3 410 114 411
3 409 108 410
3 411 113 409
3 389 412 410
3 410 108 389
3 412 114 410
3 389 34 412
3 413 394 409
3 409 113 413
3 394 108 409
3 413 32 394
3 415 414 411
3 411 114 415
3 414 113 411
3 415 11 414
3 418 416 417
3 417 117 418
3 416 116 417
3 418 115 416
3 420 419 417
3 417 116 420
3 419 117 417
3 420 36 419
3 422 421 416
3 416 115 422
3 421 116 416
3 422 34 421
3 424 423 418
3 418 117 424
3 423 115 418
3 424 35 423
3 427 425 426
3 426 109 427
3 425 116 426
3 427 118 425
3 421 399 426
3 426 116 421
3 399 109 426
3 421 34 399
3 428 420 425
3 425 118 428
3 420 116 425
3 428 36 420
3 400 429 427
3 427 109 400
3 429 118 427
3 400 8 429
3 432 430 431
3 431 119 432
3 430 115 431
3 432 114 430
3 423 433 431
3 431 115 423
3 433 119 431
3 423 35 433
3 412 422 430
3 430 114 412
3 422 115 430
3 412 34 422
3 434 415 432
3 432 119 434
3 415 114 432
3 434 11 415
3 437 435 436
3 436 121 437
3 435 117 436
3 437 120 435
3 419 438 436
3 436 117 419
3 438 121 436
3 419 36 438
3 439 424 435
3 435 120 439
3 424 117 435
3 439 35 424
3 441 440 437
3 437 121 441
3 440 120 437
3 441 1 440
3 444 442 443
3 443 124 444
3 442 123 443
3 444 122 442
3 446 445 443
3 443 123 446
3 445 124 443
3 446 39 445
3 448 447 442
3 442 122 448
3 447 123 442
3 448 38 447
3 450 449 444
3 444 124 450
3 449 122 444
3 450 37 449
3 453 451 452
3 452 126 453
3 451 123 452
3 453 125 451
3 447 454 452
3 452 123 447
3 454 126 452
3 447 38 454
3 455 446 451
3 451 125 455
3 446 123 451
3 455 39 446
3 457 456 453
3 453 126 457
3 456 125 453
3 457 9 456
3 460 458 459
3 459 128 460
3 458 122 459
3 460 127 458
3 449 461 459
3 459 122 449
3 461 128 459
3 449 37 461
3 462 448 458
3 458 127 462
3 448 122 458
3 462 38 448
3 464 463 460
3 460 128 464
3 463 127 460
3 464 10 463
3 467 465 466
3 466 130 467
3 465 124 466
3 467 129 465
3 445 468 466
3 466 124 445
3 468 130 466
3 445 39 468
3 469 450 465
3 465 129 469
3 450 124 465
3 469 37 450
3 471 470 467
3 467 130 471
3 470 129 467
3 471 3 470
3 474 472 473
3 473 133 474
3 472 132 473
3 474 131 472
3 476 475 473
3 473 132 476
3 475 133 473
3 476 38 475
3 478 477 472
3 472 131 478
3 477 132 472
3 478 41 477
3 480 479 474
3 474 133 480
3 479 131 474
3 480 40 479
3 483 481 482
3 482 134 483
3 481 132 482
3 483 126 481
3 477 484 482
3 482 132 477
3 484 134 482
3 477 41 484
3 454 476 481
3 481 126 454
3 476 132 481
3 454 38 476
3 485 457 483
3 483 134 485
3 457 126 483
3 485 9 457
3 488 486 487
3 487 136 488
3 486 131 487
3 488 135 486
3 479 489 487
3 487 131 479
3 489 136 487
3 479 40 489
3 490 478 486
3 486 135 490
3 478 131 486
3 490 41 478
3 492 491 488
3 488 136 492
3 491 135 488
3 492 2 491
3 495 493 494
3 494 127 495
3 493 133 494
3 495 137 493
3 475 462 494
3 494 133 475
3 462 127 494
3 475 38 462
3 496 480 493
3 493 137 496
3 480 133 493
3 496 40 480
3 463 497 495
3 495 127 463
3 497 137 495
3 463 10 497
3 500 498 499
3 499 140 500
3 498 139 499
3 500 138 498
3 502 501 499
3 499 139 502
3 501 140 499
3 502 33 501
3 504 503 498
3 498 138 504
3 503 139 498
3 504 13 503
3 506 505 500
3 500 140 506
3 505 138 500
3 506 23 505
3 509 507 508
3 508 47 509
3 507 139 508
3 509 110 507
3 503 182 508
3 508 139 503
3 182 47 508
3 503 13 182
3 398 502 507
3 507 110 398
3 502 139 507
3 398 33 502
3 183 401 509
3 509 47 183
3 401 110 509
3 183 8 401
3 512 510 511
3 511 79 512
3 510 138 511
3 512 46 510
3 505 294 511
3 511 138 505
3 294 79 511
3 505 23 294
3 174 504 510
3 510 46 174
3 504 138 510
3 174 13 504
3 295 177 512
3 512 79 295
3 177 46 512
3 295 4 177
3 515 513 514
3 514 111 515
3 513 140 514
3 515 78 513
3 501 406 514
3 514 140 501
3 406 111 514
3 501 33 406
3 286 506 513
3 513 78 286
3 506 140 513
3 286 23 506
3 407 289 515
3 515 111 407
3 289 78 515
3 407 0 289
3 518 516 517
3 517 143 518
3 516 142 517
3 518 141 516
3 520 519 517
3 517 142 520
3 519 143 517
3 520 19 519
3 522 521 516
3 516 141 522
3 521 142 516
3 522 32 521
3 524 523 518
3 518 143 524
3 523 141 518
3 524 26 523
3 527 525 526
3 526 113 527
3 525 142 526
3 527 66 525
3 521 413 526
3 526 142 521
3 413 113 526
3 521 32 413
3 244 520 525
3 525 66 244
3 520 142 525
3 244 19 520
3 414 247 527
3 527 113 414
3 247 66 527
3 414 11 247
3 530 528 529
3 529 86 530
3 528 141 529
3 530 112 528
3 523 316 529
3 529 141 523
3 316 86 529
3 523 26 316
3 405 522 528
3 528 112 405
3 522 141 528
3 405 32 522
3 317 408 530
3 530 86 317
3 408 112 530
3 317 0 408
3 533 531 532
3 532 61 533
3 531 143 532
3 533 89 531
3 519 231 532
3 532 143 519
3 231 61 532
3 519 19 231
3 326 524 531
3 531 89 326
3 524 143 531
3 326 26 524
3 232 329 533
3 533 61 232
3 329 89 533
3 232 5 329
3 536 534 535
3 535 146 536
3 534 145 535
3 536 144 534
3 538 537 535
3 535 145 538
3 537 146 535
3 538 22 537
3 540 539 534
3 534 144 540
3 539 145 534
3 540 16 539
3 542 541 536
3 536 146 542
3 541 144 536
3 542 39 541
3 545 543 544
3 544 54 545
3 543 145 544
3 545 80 543
3 539 204 544
3 544 145 539
3 204 54 544
3 539 16 204
3 293 538 543
3 543 80 293
3 538 145 543
3 293 22 538
3 205 296 545
3 545 54 205
3 296 80 545
3 205 4 296
3 548 546 547
3 547 125 548
3 546 144 547
3 548 57 546
3 541 455 547
3 547 144 541
3 455 125 547
3 541 39 455
3 214 540 546
3 546 57 214
3 540 144 546
3 214 16 540
3 456 217 548
3 548 125 456
3 217 57 548
3 456 9 217
3 551 549 550
3 550 81 551
3 549 146 550
3 551 130 549
3 537 301 550
3 550 146 537
3 301 81 550
3 537 22 301
3 468 542 549
3 549 130 468
3 542 146 549
3 468 39 542
3 302 471 551
3 551 81 302
3 471 130 551
3 302 3 471
3 554 552 553
3 553 149 554
3 552 148 553
3 554 147 552
3 556 555 553
3 553 148 556
3 555 149 553
3 556 21 555
3 558 557 552
3 552 147 558
3 557 148 552
3 558 25 557
3 560 559 554
3 554 149 560
3 559 147 554
3 560 37 559
3 563 561 562
3 562 88 563
3 561 148 562
3 563 70 561
3 557 327 562
3 562 148 557
3 327 88 562
3 557 25 327
3 260 556 561
3 561 70 260
3 556 148 561
3 260 21 556
3 328 261 563
3 563 88 328
3 261 70 563
3 328 5 261
3 566 564 565
3 565 129 566
3 564 147 565
3 566 87 564
3 559 469 565
3 565 147 559
3 469 129 565
3 559 37 469
3 321 558 564
3 564 87 321
3 558 147 564
3 321 25 558
3 470 322 566
3 566 129 470
3 322 87 566
3 470 3 322
3 569 567 568
3 568 71 569
3 567 149 568
3 569 128 567
3 555 266 568
3 568 149 555
3 266 71 568
3 555 21 266
3 461 560 567
3 567 128 461
3 560 149 567
3 461 37 560
3 267 464 569
3 569 71 267
3 464 128 569
3 267 10 464
3 572 570 571
3 571 152 572
3 570 151 571
3 572 150 570
3 574 573 571
3 571 151 574
3 573 152 571
3 574 27 573
3 576 575 570
3 570 150 576
3 575 151 570
3 576 12 575
3 578 577 572
3 572 152 578
3 577 150 572
3 578 36 577
3 581 579 580
3 580 49 581
3 579 151 580
3 581 96 579
3 575 189 580
3 580 151 575
3 189 49 580
3 575 12 189
3 349 574 579
3 579 96 349
3 574 151 579
3 349 27 574
3 190 352 581
3 581 49 190
3 352 96 581
3 190 7 352
3 584 582 583
3 583 118 584
3 582 150 583
3 584 48 582
3 577 428 583
3 583 150 577
3 428 118 583
3 577 36 428
3 181 576 582
3 582 48 181
3 576 150 582
3 181 12 576
3 429 184 584
3 584 118 429
3 184 48 584
3 429 8 184
3 587 585 586
3 586 97 587
3 585 152 586
3 587 121 585
3 573 357 586
3 586 152 573
3 357 97 586
3 573 27 357
3 438 578 585
3 585 121 438
3 578 152 585
3 438 36 578
3 358 441 587
3 587 97 358
3 441 121 587
3 358 1 441
3 590 588 589
3 589 155 590
3 588 154 589
3 590 153 588
3 592 591 589
3 589 154 592
3 591 155 589
3 592 17 591
3 594 593 588
3 588 153 594
3 593 154 588
3 594 30 593
3 596 595 590
3 590 155 596
3 595 153 590
3 596 35 595
3 599 597 598
3 598 104 599
3 597 154 598
3 599 64 597
3 593 383 598
3 598 154 593
3 383 104 598
3 593 30 383
3 237 592 597
3 597 64 237
3 592 154 597
3 237 17 592
3 384 240 599
3 599 104 384
3 240 64 599
3 384 6 240
3 602 600 601
3 601 120 602
3 600 153 601
3 602 103 600
3 595 439 601
3 601 153 595
3 439 120 601
3 595 35 439
3 377 594 600
3 600 103 377
3 594 153 600
3 377 30 594
3 440 378 602
3 602 120 440
3 378 103 602
3 440 1 378
3 605 603 604
3 604 65 605
3 603 155 604
3 605 119 603
3 591 245 604
3 604 155 591
3 245 65 604
3 591 17 245
3 433 596 603
3 603 119 433
3 596 155 603
3 433 35 596
3 246 434 605
3 605 65 246
3 434 119 605
3 246 11 434
3 608 606 607
3 607 158 608
3 606 157 607
3 608 156 606
3 610 609 607
3 607 157 610
3 609 158 607
3 610 15 609
3 612 611 606
3 606 156 612
3 611 157 606
3 612 28 611
3 614 613 608
3 608 158 614
3 613 156 608
3 614 41 613
3 617 615 616
3 616 95 617
3 615 157 616
3 617 55 615
3 611 350 616
3 616 157 611
3 350 95 616
3 611 28 350
3 209 610 615
3 615 55 209
3 610 157 615
3 209 15 610
3 351 210 617
3 617 95 351
3 210 55 617
3 351 7 210
3 620 618 619
3 619 135 620
3 618 156 619
3 620 94 618
3 613 490 619
3 619 156 613
3 490 135 619
3 613 41 490
3 342 612 618
3 618 94 342
3 612 156 618
3 342 28 612
3 491 345 620
3 620 135 491
3 345 94 620
3 491 2 345
3 623 621 622
3 622 56 623
3 621 158 622
3 623 134 621
3 609 215 622
3 622 158 609
3 215 56 622
3 609 15 215
3 484 614 621
3 621 134 484
3 614 158 621
3 484 41 614
3 216 485 623
3 623 56 216
3 485 134 623
3 216 9 485
3 626 624 625
3 625 161 626
3 624 160 625
3 626 159 624
3 628 627 625
3 625 160 628
3 627 161 625
3 628 31 627
3 630 629 624
3 624 159 630
3 629 160 624
3 630 20 629
3 632 631 626
3 626 161 632
3 631 159 626
3 632 40 631
3 635 633 634
3 634 73 635
3 633 160 634
3 635 105 633
3 629 272 634
3 634 160 629
3 272 73 634
3 629 20 272
3 382 628 633
3 633 105 382
3 628 160 633
3 382 31 628
3 273 385 635
3 635 73 273
3 385 105 635
3 273 6 385
3 638 636 637
3 637 137 638
3 636 159 637
3 638 72 636
3 631 496 637
3 637 159 631
3 496 137 637
3 631 40 496
3 265 630 636
3 636 72 265
3 630 159 636
3 265 20 630
3 497 268 638
3 638 137 497
3 268 72 638
3 497 10 268
3 641 639 640
3 640 102 641
3 639 161 640
3 641 136 639
3 627 372 640
3 640 161 627
3 372 102 640
3 627 31 372
3 489 632 639
3 639 136 489
3 632 161 639
3 489 40 632
3 373 492 641
3 641 102 373
3 492 136 641
3 373 2 492
