# Supplementary material for: Subcortical shape biomarkers reveal limbic and basal ganglia damage in anti-LGI1 encephalitis
Source: Front Immunol. 2025 Jul 4;16:1623577. doi: 10.3389/fimmu.2025.1623577 (PMC12270846; doi:10.3389/fimmu.2025.1623577)
Supplement: Supplementary file 1 [file DataSheet1.zip › raw data/wmN06-L_Caud_first.vtk]

# vtk DataFile Version 3.0
this file was written using fslvtkio
ASCII
DATASET POLYDATA
POINTS 970 float
104.745 147.098 64.8899
103.365 146.892 65.7349
104.143 146.161 65.4908
105.141 145.783 65.372
106.21 146.781 64.8068
106.493 145.375 65.5862
107.589 146.225 65.3713
107.897 145.194 66.5615
104.153 148.319 65.2708
103.269 148.615 66.0565
105.601 148.455 65.1948
107.169 147.826 65.2792
108.411 146.719 66.371
104.505 149.612 66.0927
106.407 149.371 65.8799
107.872 148.291 66.3712
100.429 137.062 67.1371
98.8916 137.104 67.9647
99.5268 135.581 67.8252
101.07 135.595 67.4342
101.866 137.259 66.7494
102.349 136.121 67.618
102.963 137.528 67.2895
102.848 136.559 68.7885
100.11 138.51 67.5564
98.5665 138.505 68.4105
101.516 138.799 66.8499
102.808 138.965 66.5179
103.572 137.732 68.324
103.918 138.951 67.2442
104.221 138.574 68.8626
99.9337 139.726 67.9154
98.6107 139.383 68.6583
101.431 140.152 67.1105
102.852 140.489 66.4612
104.171 140.297 66.5982
104.848 139.789 68.1363
98.8262 140.305 68.738
100.829 141.011 67.8481
100.02 141.391 68.3702
102.562 141.793 67.091
104.157 141.871 66.68
105.265 141.038 67.4762
101.181 142.304 68.235
102.692 143.168 67.5103
103.833 143.454 66.6378
103.189 144.372 67.3317
105.616 142.359 67.4253
105.285 143.431 66.6872
106.39 143.108 67.8236
106.812 143.869 67.2377
107.223 143.653 68.4603
103.848 145.249 66.4374
102.605 145.411 67.4637
105.007 144.649 66.3474
106.627 144.45 66.471
107.853 144.528 67.9315
102.516 146.325 66.7446
101.513 147.116 67.6624
101.493 145.917 68.2598
108.773 145.759 67.7831
102.384 147.808 66.7527
101.62 148.469 67.9619
108.849 147.605 67.5432
102.745 149.485 67.2249
103.954 150.468 67.44
105.788 150.407 66.9166
107.504 149.644 66.9604
97.6485 133.907 68.6521
96.5923 134.716 69.3502
96.8842 133.158 69.884
98.5472 132.762 69.1422
99.0122 134.2 68.1552
99.9752 133.329 69.0563
97.6858 135.761 68.3639
96.2953 136.24 69.4863
100.686 134.423 68.5175
101.974 135.317 68.8715
102.602 136.201 70.2324
97.3654 137.494 68.8327
96.0424 137.917 69.8458
103.445 137.522 69.7384
104.408 138.517 70.4637
97.2584 139.103 69.2779
95.9777 139.648 70.405
104.978 139.645 69.7571
105.55 140.809 69.0343
105.792 140.5 70.4808
97.5718 140.654 69.6388
99.2557 141.643 68.9152
98.0491 141.812 69.808
106.105 141.798 68.7951
106.545 141.674 70.5631
99.615 142.704 69.3173
100.684 143.73 68.9485
99.4948 143.822 69.7774
101.935 143.767 68.1684
106.828 142.69 69.294
107.584 143.822 69.7471
100.624 145.254 69.2608
99.5507 144.676 70.0788
101.737 144.808 68.4169
108.366 144.848 69.5698
99.6355 145.449 70.2567
100.652 146.862 69.0751
109.168 146.172 69.1411
101.214 148.789 69.1742
109.225 147.933 68.7525
102.325 150.088 68.7707
103.951 151.043 68.7338
103.549 151.074 70.1352
105.492 151.158 68.2007
107.162 150.763 67.9156
108.387 149.369 68.0712
105.169 151.617 69.9089
106.708 151.477 69.3846
108.009 150.908 69.094
95.9596 134.718 70.825
96.6179 132.98 71.3117
98.0673 132.321 70.7061
99.8271 132.813 70.4748
100.658 133.879 70.2779
101.061 134.167 72.0182
95.7187 136.48 71.0421
101.618 134.838 70.3777
102.603 136.101 71.6929
95.5451 138.141 71.3379
103.554 137.496 71.2329
104.527 138.46 72.2234
95.3105 139.506 71.845
105.268 139.518 71.3287
106.049 140.751 71.876
96.4779 141.219 70.5675
95.4722 141.055 71.8905
106.892 141.912 72.2982
96.541 142.518 71.3403
96.0284 142.678 72.802
97.867 142.693 70.4244
107.201 142.926 71.0217
108.204 143.968 71.4841
96.9778 143.574 71.6902
98.1924 144.035 70.7542
97.6912 144.51 71.6783
108.864 144.94 71.1533
98.5986 145.421 71.4199
99.8464 146.636 70.3565
99.4589 147.204 71.2299
109.398 146.181 70.5472
109.702 147.421 69.9395
110.097 147.067 71.4407
100.482 147.965 70.1003
100.457 148.474 71.2879
109.42 148.855 69.529
110.052 148.434 71.0585
101.62 149.478 70.4416
102.676 150.417 70.758
103.813 151.054 71.5491
108.894 150.057 69.4863
109.549 149.716 71.0132
104.975 151.596 71.5376
106.433 151.979 71.2697
107.923 151.617 70.8411
108.936 150.852 70.793
97.6487 132.37 72.4425
96.7818 133.74 72.5282
97.4457 132.574 73.8629
98.8889 131.957 73.6041
99.1658 132.35 71.9624
99.937 132.584 73.3386
100.302 133.177 72.1338
100.902 133.426 73.7982
96.2613 135.298 72.5074
101.645 134.321 73.9555
95.932 136.812 72.6825
101.958 135.155 72.4133
102.904 136.256 73.3834
95.581 138.262 73.0428
103.591 137.471 72.7271
104.655 138.456 73.8409
95.5031 139.838 73.345
105.525 139.55 72.9076
106.439 140.656 73.4555
95.7105 141.313 73.6576
107.367 141.78 73.8161
96.1444 142.534 74.2374
107.856 142.996 72.6783
108.615 144.244 73.3491
96.8632 144.164 72.7076
96.6954 144.037 74.1024
109.233 145.193 72.5814
109.6 146.04 71.7501
110.003 146.361 73.024
97.6399 145.3 72.929
98.8955 146.422 72.3376
98.7471 146.517 73.5554
110.431 147.686 72.6442
99.7759 147.795 72.6001
99.854 147.68 73.8407
110.159 148.99 72.4972
101.02 148.986 72.3629
102.124 149.824 72.1886
103.135 150.519 72.2968
102.993 150.115 73.4276
109.777 150.296 72.4231
104.419 151.004 73.0534
105.554 151.578 73.4128
106.546 152.011 73.0433
107.947 152.072 72.6069
109.134 151.485 72.2496
97.0376 134.072 74.2023
97.7068 132.516 75.2484
98.9108 131.746 74.9181
100.383 132.422 74.7563
101.378 133.254 75.7246
96.6189 135.642 74.2071
102.16 134.346 75.8779
96.2096 137.01 74.424
102.36 135.367 74.4639
103.23 136.216 75.0994
95.9696 138.415 74.7111
103.988 137.346 74.3215
105.063 138.35 75.4987
96.0487 139.918 75.0232
105.669 139.468 74.5356
106.706 140.382 75.0239
96.2292 141.319 75.4605
107.67 141.59 75.3222
96.6868 142.735 75.6924
108.166 143.084 74.3219
109.161 144.13 75.3158
97.3272 144.094 75.6883
109.561 145.204 73.9404
110.395 146.564 74.4017
97.9043 145.276 74.3932
98.8734 146.481 74.9003
110.524 147.956 73.9984
99.9239 147.489 75.4875
110.361 149.24 74.0407
100.791 148.505 74.1975
101.845 149.244 73.8304
103.09 149.71 74.8384
109.936 150.622 73.8581
104.252 150.488 74.426
105.519 151.057 74.7382
106.774 151.675 74.8973
107.888 152.052 74.4956
109.119 151.744 73.9661
98.609 131.572 76.4503
97.7791 132.925 76.1538
98.3065 131.438 77.5753
99.4831 130.512 77.4505
99.8356 131.389 76.0032
100.551 130.951 77.3546
100.868 132.022 76.1403
101.359 131.735 77.4424
97.3112 134.38 75.8494
102.052 132.982 77.4806
96.8723 135.821 75.9112
102.531 134.114 77.4188
96.4252 137.071 76.261
103.04 135.164 76.6423
103.839 136.213 76.6254
96.3305 138.513 76.5029
104.363 137.231 75.9048
105.576 137.812 77.141
96.4043 139.935 76.8198
106.051 139.121 76.2435
107.169 140.187 76.5389
96.629 141.394 77.1126
108.014 141.419 76.621
97.119 142.773 77.2696
108.508 142.859 75.8224
109.512 143.451 77.0001
97.7203 144.002 77.3436
109.817 145.33 75.291
110.108 144.782 76.7789
98.2535 145.258 76.0052
99.147 146.273 76.5721
110.511 146.187 75.7558
110.665 147.752 75.5191
100.29 147.118 77.0571
110.373 149.381 75.4057
101.07 148.306 75.9662
102.084 148.99 75.5816
103.411 149.501 76.3785
109.948 150.88 75.3064
104.474 150.092 75.8439
105.683 150.704 76.1702
106.958 151.307 76.4633
108.032 151.81 76.3554
109.114 151.845 75.6851
97.9624 132.905 77.7569
98.5001 131.057 79.0601
99.0745 129.81 78.4991
100.842 129.891 78.6827
101.854 131.369 78.8105
97.3756 134.464 77.3507
102.453 132.339 78.9989
102.969 133.457 78.7732
103.426 132.677 80.1672
97.1354 135.737 77.8253
103.101 134.426 78.0085
103.834 134.271 79.0234
96.7536 137.132 78.011
104.033 135.444 78.1439
104.711 136.707 77.3503
105.25 136.359 78.6228
96.6162 138.56 78.2523
106.218 137.452 78.5573
96.7681 140.03 78.519
106.714 138.87 77.7676
107.883 140.219 77.7604
97.1281 141.37 78.8092
108.524 141.367 77.7927
108.805 142.365 77.106
109.425 142.196 78.5365
97.6086 142.623 78.9203
110.161 143.708 78.3619
98.2277 143.799 79.0366
110.609 145.319 78.228
98.6375 145.053 77.7015
99.61 145.985 78.2277
110.689 146.468 76.9289
110.585 148.145 76.8971
100.842 146.903 78.4481
110.282 149.453 76.7477
101.442 148.088 77.4907
102.684 148.928 77.4162
104.044 149.461 77.9732
109.895 150.836 76.54
104.748 149.762 77.1941
105.885 150.294 77.5786
107.062 150.869 77.901
108.421 151.27 77.989
109.282 151.231 77.3356
99.2239 129.238 79.7578
98.882 129.411 81.2181
99.5323 128.402 81.1144
100.925 128.219 81.1262
100.696 128.848 79.8214
101.809 128.914 80.733
98.2403 132.376 79.4202
98.6236 130.744 80.5668
101.959 130.135 79.9597
102.613 131.448 80.0852
103.262 130.984 81.3058
97.6948 133.967 79.0158
98.2886 132.561 80.8503
104.243 132.704 81.1124
97.373 135.624 79.4394
104.718 133.944 80.4176
97.0672 137.121 79.7402
105.183 135.123 79.719
106.081 136.138 79.9729
97.0333 138.615 79.9416
106.944 137.146 80.1235
106.935 138.006 78.904
107.551 138.523 79.4863
97.3524 139.956 80.2424
107.975 139.574 78.9925
108.762 140.825 78.8591
109.207 140.531 80.1236
97.8291 141.196 80.5195
109.919 142.131 79.8755
98.1547 142.445 80.5677
110.511 143.741 79.8184
98.6486 143.557 80.5358
110.824 145.142 79.8549
99.0923 144.799 79.4504
100.114 145.906 79.6391
110.764 147.061 78.1085
110.783 146.683 79.4533
101.243 146.661 80.0555
101.844 147.647 78.8457
102.343 147.519 79.991
110.477 148.546 78.4312
110.376 148.834 79.5814
102.895 148.574 78.8661
105.495 149.832 78.8085
104.394 149.163 79.341
106.912 150.429 79.1915
106.165 149.691 80.2318
108.459 150.736 79.2934
107.801 150.155 80.4924
109.724 150.256 78.7888
109.443 149.878 80.2005
110.043 150.11 77.6412
99.9644 127.536 81.8648
99.2738 128.446 82.6809
99.8871 127.081 83.1218
101.03 126.665 82.8399
100.998 127.409 81.9255
101.904 127.391 82.3534
98.9881 130.037 82.4175
102.744 128.212 82.6048
102.675 129.655 81.3718
103.488 129.475 82.7379
98.7296 131.449 82.2043
104.055 131.269 82.3572
97.8517 134.131 80.7115
98.4548 132.925 82.4359
105.027 131.967 82.8525
105.059 133.448 81.7331
105.75 132.823 82.9911
97.486 135.668 81.1267
105.266 134.293 80.869
105.832 134.45 81.5072
97.362 137.22 81.4519
106.615 135.372 81.5682
106.783 136.342 80.9235
107.44 136.434 81.758
97.4717 138.568 81.7681
107.887 137.822 80.9791
108.472 139.182 80.3337
108.995 138.957 81.6457
97.8607 139.898 82.0115
109.747 140.515 81.399
98.2825 141.191 82.3546
110.123 142.01 81.1943
98.7126 142.53 82.0812
110.569 142.973 81.4277
110.872 144.193 81.2668
110.886 143.022 82.874
99.1154 143.391 81.8025
99.2172 144.067 80.9161
99.8816 143.856 82.4081
110.964 145.649 81.0882
111.112 144.4 82.7433
100.573 145.919 80.5846
99.8614 144.946 80.9211
101.111 145.885 81.4278
110.713 147.052 80.8335
110.889 145.959 82.3921
103.187 148.096 80.39
102.3 146.96 81.1988
103.592 147.544 81.5665
110.354 147.471 81.8373
110.318 148.49 80.7014
104.289 148.698 80.5266
105.792 149.31 81.2389
107.426 149.775 81.7568
109.037 149.663 81.5147
100.69 126.049 84.0794
99.787 127.414 84.2889
100.367 126.003 85.3428
101.547 125.111 85.181
101.973 126.195 83.8542
102.546 125.308 84.992
103.032 126.166 84.3302
103.496 125.484 85.2124
99.4609 128.844 84.1538
102.819 127.072 83.4713
103.773 126.909 84.6657
99.1492 130.421 83.9352
103.983 128.218 84.137
104.355 129.898 83.6691
105.017 129.469 84.9202
98.7566 131.836 84.1234
104.766 130.945 83.3342
105.569 130.792 84.3348
98.0851 134.416 82.4682
98.5971 133.209 84.0852
106.402 131.677 84.5624
106.49 133.384 83.2854
107.163 132.919 84.4792
97.8617 135.818 82.6812
106.596 134.42 82.4764
107.31 134.487 83.2924
97.9647 137.052 83.2857
108.05 135.508 83.2022
108.236 137.349 82.1891
108.823 137.228 83.1467
98.1255 138.345 83.4664
109.512 138.816 82.8241
98.4199 139.611 83.7547
109.928 139.739 82.981
110.334 140.905 82.7275
110.398 139.929 84.2991
98.8648 140.727 83.9035
99.2464 141.803 83.686
99.8671 140.964 85.3292
110.534 142.002 82.7154
110.709 141.397 84.244
99.4904 142.919 83.125
100.118 142.47 84.5862
110.934 142.889 84.267
100.503 143.804 83.6603
110.883 144.61 83.9564
100.683 144.824 82.4058
101.807 145.59 82.6497
110.428 146.387 83.2186
102.496 146.462 82.3043
104.568 148.04 82.0097
103.901 147.026 82.8682
105.218 147.743 83.1273
110.058 147.447 82.7566
109.617 148.606 82.2151
105.559 148.678 82.1717
106.826 149.2 82.7797
108.403 149.329 82.8897
99.8811 127.351 85.8096
100.444 125.49 86.4186
101.458 124.366 86.1845
103.044 124.3 86.0214
104.132 125.396 85.9814
99.6549 129.006 85.6904
104.935 126.2 86.4516
104.452 127.313 85.3322
105.213 127.495 86.0998
99.4652 130.389 85.6736
105.512 128.473 85.671
106.201 129.633 85.7763
106.904 128.852 87.1437
99.1464 131.653 85.9193
106.609 130.572 85.4301
107.427 130.224 86.7426
98.4726 134.31 84.4309
98.896 133.1 85.9811
107.495 131.634 85.698
107.986 133.223 85.1346
108.648 132.567 86.3545
98.3164 135.605 84.3844
98.735 134.572 86.0098
108.124 134.442 84.2671
108.776 134.416 85.3178
98.4999 136.833 85.1552
108.899 135.842 84.2915
109.494 137.479 84.2057
109.766 136.82 85.4832
98.6585 138.136 85.2248
109.855 138.78 84.2008
110.234 138.295 85.6
99.0642 139.055 85.391
99.2822 140.074 85.1621
100.003 139.589 86.7468
110.742 139.896 85.6375
100.818 141.088 86.4878
110.824 141.535 85.7351
101 142.328 85.7904
101.001 143.362 84.9115
102.018 143.294 85.9085
110.697 143.222 85.5181
101.152 144.113 83.926
101.955 144.185 84.7237
110.465 145.394 84.5824
102.993 145.939 83.3552
101.998 144.953 83.7336
103.798 146.336 83.7735
103.47 145.548 84.4788
104.577 146.397 84.5012
109.723 147.226 83.6451
109.905 145.989 85.13
109.172 146.944 84.8484
106.432 148.241 83.6497
105.426 147.093 84.2219
107.768 148.624 83.9641
106.901 147.393 84.7013
108.986 148.292 83.6239
108.186 147.473 84.8253
100.927 123.98 87.3574
100.376 125.923 87.359
100.741 124.475 88.4654
101.31 122.747 88.4187
102.28 123.302 87.0964
103.031 122.257 87.6648
103.956 123.599 86.9617
104.578 122.493 87.8471
105.192 123.975 87.6364
105.803 123.452 88.5963
100.136 127.546 87.3074
104.942 124.953 86.9936
106.139 125.072 88.2583
99.9468 128.982 87.4299
106.208 126.391 87.6449
106.336 127.746 87.1051
107.369 127.242 88.414
99.6881 130.407 87.4249
107.931 128.607 88.2927
99.4875 131.87 87.4865
108.511 129.718 88.4209
108.24 131.145 87.0493
109.009 131.452 87.953
99.472 133.145 87.8622
109.296 133.232 87.0359
98.9401 135.774 86.5218
99.3478 134.445 87.6738
109.581 134.557 86.7036
99.31 137.184 86.9074
99.5914 136.164 88.0454
109.506 135.601 85.7549
110.406 136.717 86.8501
99.425 138.449 86.7324
100.304 137.942 88.2226
110.742 138.354 86.93
100.824 139.609 87.8983
110.79 140.106 87.0365
101.613 140.745 87.948
101.829 142.171 86.8914
102.684 142.684 87.3579
102.451 141.351 88.2737
103.281 141.913 88.5762
110.556 141.852 87.0568
103.037 144.001 86.3308
103.519 143.301 87.7487
110.403 143.324 86.6414
110.128 142.926 87.9162
109.874 144.247 87.1614
102.944 144.844 85.1922
104.232 144.357 87.0004
104.09 145.251 85.7098
105.005 145.383 86.6368
110.212 144.61 85.7398
109.439 145.495 86.5232
105.54 145.997 86.1858
108.667 146.654 86.0344
105.642 146.509 85.324
106.513 146.794 85.661
107.665 146.855 86.0006
103.186 120.281 89.6549
102.068 121.185 90.1208
102.566 120.063 91.0579
103.428 118.947 90.8449
104.546 120.202 89.5465
104.785 118.847 90.5243
105.84 120.574 89.8427
106.108 119.275 90.7397
102.325 121.554 88.8335
101.512 122.684 90.0387
103.989 121.235 88.6278
105.574 121.926 89.0014
106.636 120.681 90.5433
106.726 122.353 89.9518
107.395 121.051 91.1106
100.665 126.052 88.7129
101.192 124.279 89.7172
106.884 124.112 89.5386
107.732 122.315 91.094
107.889 123.706 90.7445
108.565 122.644 91.9842
100.631 127.518 88.9675
107.372 125.806 89.0981
108.126 125.404 90.3638
108.749 124.568 91.5993
100.238 129.028 89.1364
108.486 127.152 89.7737
108.98 126.511 91.1782
99.9045 130.687 88.7484
108.733 128.455 89.3041
109.349 128.45 90.5553
99.9648 132.08 89.1612
109.26 130.138 89.3777
109.658 132.212 88.5316
109.913 131.525 89.6995
100.259 133.515 89.4989
109.973 133.931 87.9391
110.253 133.356 89.1711
100.199 135.017 89.1038
110.097 135.389 87.084
110.55 135.391 88.3578
100.509 136.599 89.056
110.76 136.987 88.3005
101.459 137.181 89.8748
101.414 138.629 89.1121
102.161 137.947 90.2737
110.703 138.604 88.3107
101.939 139.893 88.8093
102.463 139.223 89.6652
110.449 140.303 88.2864
103.232 140.43 89.5851
104.054 141.746 89.3787
110.1 141.629 88.6432
104.384 142.735 88.8673
104.282 143.6 88.0274
104.976 143.616 88.6986
109.529 142.845 89.0876
109.224 144.041 88.409
106.315 145.43 87.5237
105.455 144.493 88.0566
107.534 145.367 88.1235
106.683 144.428 88.8496
108.693 145.1 87.8653
108 144.239 89.0901
106.312 146.229 86.5984
107.149 146.317 87.0682
108.337 146.051 87.1454
104.054 117.519 91.5272
103.21 118.548 92.2887
103.605 117.504 93.1268
104.162 116.224 92.6134
105.528 117.674 91.2932
105.61 116.314 91.8533
106.894 117.966 91.8585
107.081 116.709 92.2684
102.209 121.297 91.4586
102.943 119.925 92.4865
107.128 119.463 91.4469
107.845 117.999 92.6305
108.052 119.39 92.5888
108.775 118.57 93.445
102.046 122.688 91.5699
108.125 120.927 92.0761
108.863 120.683 93.2258
101.167 125.746 90.225
101.704 124.152 91.3171
109.16 122.845 92.9928
101.081 127.311 90.5521
101.489 125.78 91.7293
109.338 125.043 92.5361
100.858 128.783 90.4984
101.532 127.554 92.0138
109.624 127.077 92.1436
100.412 130.392 90.098
101.205 129.158 91.5857
109.878 128.82 92.033
100.659 131.872 90.5382
109.788 130.147 90.7207
110.293 131.845 90.6422
101.233 132.417 91.4297
100.946 134.052 90.6595
101.768 133.507 91.8769
110.538 133.992 90.0273
100.967 135.382 90.2334
101.797 134.827 91.6063
110.696 135.693 89.7553
101.324 136.275 90.1548
102.107 136.023 91.1237
110.593 137.268 89.7759
103.033 138.514 90.7646
102.817 136.929 91.4019
103.795 138.094 91.5863
110.391 138.929 89.597
103.23 139.475 90.2255
104.04 139.533 90.8418
110.073 140.357 89.709
105.27 142.161 89.9296
104.55 140.768 90.3419
106.505 142.164 90.584
105.763 140.953 91.0038
107.719 142.037 90.8242
107.045 140.832 91.6024
108.733 141.641 90.5664
108.314 140.608 91.5422
109.5 141.625 89.8689
109.232 140.418 90.7961
105.962 143.484 89.5514
107.227 143.354 89.9973
108.546 143.107 89.9205
107.553 108.676 93.275
106.359 109.479 93.9242
107.146 107.813 94.8762
108.337 106.896 94.2219
108.878 109.092 93.6517
109.599 107.576 94.1372
109.868 109.204 94.4328
110.376 108.341 95.2905
106.908 110.821 93.2162
105.749 110.986 94.2515
108.266 110.755 93.4239
109.349 110.779 94.366
110.209 110.06 95.4443
106.35 112.426 93.157
105.508 112.483 94.7905
107.868 112.273 93.3554
109.186 112.581 94.2152
109.937 112.045 95.4252
105.269 113.568 93.0102
104.659 114.636 94.4023
105.157 113.699 95.1747
107.085 114.147 92.9104
108.366 113.895 93.6114
109.468 114.283 94.9019
109.951 113.646 96.0529
104.929 115.06 92.794
104.417 115.897 94.5676
106.599 115.268 92.5261
108.399 115.663 93.5255
109.399 115.652 94.6966
103.648 118.858 93.8929
104.175 117.171 94.598
108.098 116.852 93.1624
109.198 117.456 94.3666
102.706 121.526 92.8273
103.376 120.299 93.9456
109.417 119.267 94.4034
102.423 122.997 92.9791
109.407 121.26 94.2588
102.158 124.481 92.9213
109.651 123.324 93.9525
102.032 125.996 93.1029
109.784 125.507 93.5794
102.257 127.577 93.2763
109.942 127.486 93.4197
101.268 130.499 91.5319
102.031 129.192 92.7971
110.08 129.33 93.5004
101.319 131.395 91.66
102.079 130.882 92.6494
110.084 130.507 91.9947
110.315 132.465 91.5537
102.764 133.841 92.7162
102.268 132.283 92.5866
103.381 132.87 93.4639
110.36 133.999 91.4448
103.115 135.045 92.5248
104.056 134.092 93.6765
110.383 135.588 91.1342
103.028 135.999 92.0593
104.133 135.711 93.051
110.234 136.728 91.1377
110.056 135.692 91.928
109.688 136.422 92.3307
104.857 138.67 92.0746
104.179 136.972 92.409
105.199 137.493 92.9555
110.019 137.941 90.9655
109.331 137.801 92.3618
105.165 139.941 91.5507
105.91 138.586 92.8712
106.402 139.738 92.3056
107.901 139.596 92.4513
107.11 138.652 93.1445
109.114 139.087 91.7297
108.42 138.365 92.9665
109.808 139.316 90.5963
106.472 109.691 95.3386
107.423 108.574 96.4938
108.477 107.274 96.2372
109.705 107.065 95.7416
110.496 108.633 96.4329
106.169 111.521 95.8812
110.426 110.762 96.5047
106.165 113.166 96.7587
110.385 112.452 96.8582
105.351 115.398 96.1439
105.791 114.33 96.5667
110.05 113.888 97.7646
110.042 115.478 96.5728
105.089 116.803 96.3458
109.819 116.86 95.6712
104.332 118.788 95.2961
104.903 117.972 96.2577
109.707 118.359 95.7137
103.325 121.717 94.3305
104.092 120.28 95.4624
109.808 120.106 95.6034
103.072 123.244 94.4056
104.08 121.92 95.7013
109.712 121.97 95.376
102.907 124.746 94.3692
103.943 123.633 95.6545
109.799 123.882 95.0622
102.86 126.372 94.3595
103.826 125.264 95.5124
109.811 125.714 94.8788
103.062 128.339 94.0954
103.629 126.828 95.2509
109.862 127.529 94.7586
103.081 130.006 93.7662
103.988 128.155 95.257
103.919 129.493 95.0271
104.933 128.721 95.9568
109.774 129.21 94.7652
103.291 131.559 93.6415
104.145 130.999 94.7794
105.253 130.307 95.8066
110.135 131.058 93.0303
109.746 130.997 94.3568
104.377 132.618 94.4529
105.386 131.902 95.4581
110.207 132.572 93.1376
109.66 132.979 94.243
105.15 134.732 94.1514
105.513 133.517 94.955
110.105 134.354 92.7602
109.418 134.278 94.1679
105.354 136.237 93.6766
106.113 134.941 94.7429
106.622 136.181 94.2641
108.183 136.116 94.2227
107.254 135.242 95.0282
109.389 135.543 93.4399
108.589 134.964 94.8202
106.281 137.411 93.6676
107.553 137.388 93.8032
108.817 136.959 93.3314
106.997 110.181 96.567
107.75 109.286 97.6286
108.569 108.075 97.8167
109.961 107.73 97.3878
110.447 109.561 97.5626
106.971 111.735 97.1854
110.399 111.139 97.7681
107.148 112.811 97.9743
110.207 112.483 98.0751
106.478 115.091 97.9022
107.114 114.037 98.2561
108.013 115.128 99.3891
109.761 115.044 98.5464
108.943 114.079 99.3689
109.81 113.05 98.9433
106.062 116.494 97.8645
107.291 116.324 99.13
108.862 116.156 99.5909
109.875 116.245 98.0816
109.923 117.358 97.1555
105.091 119.33 96.7763
105.899 118.047 97.7307
109.849 119.114 97.1346
105.08 120.914 96.8279
106.048 119.87 97.951
109.749 120.876 96.8804
104.952 122.641 96.8525
106.045 121.707 97.8553
109.753 122.644 96.5877
104.95 124.332 96.6182
105.91 123.528 97.7531
109.722 124.423 96.3604
104.835 126.025 96.3637
105.959 125.259 97.3127
109.594 126.085 96.1932
104.625 127.408 96.0657
105.747 127.075 96.9294
109.546 127.788 96.007
105.947 128.718 96.708
109.311 129.523 95.683
106.34 129.911 96.5351
106.531 131.395 96.3316
108.066 131.307 96.4208
107.341 130.102 96.8233
109.057 130.795 95.6062
108.499 129.778 96.543
106.493 132.886 95.7498
107.805 132.617 96.027
109.098 132.135 95.3097
106.538 134.157 95.3637
107.67 134.036 95.6622
108.834 133.551 95.2657
107.71 110.62 97.9953
108.607 109.598 98.701
109.729 108.885 98.3638
107.803 111.905 98.7468
108.778 110.995 99.279
109.933 110.291 98.7906
107.881 113.229 99.0932
108.837 112.527 99.6922
109.871 111.726 99.1242
107.103 117.872 98.9473
108.428 117.649 99.7856
109.609 117.245 98.9384
107.123 119.408 98.8767
108.451 119.11 99.4893
109.587 118.461 98.6005
107.102 121.13 98.8278
108.485 120.715 99.2476
109.586 120.085 98.4162
107.074 122.82 98.6076
108.393 122.448 99.0035
109.357 121.741 98.116
107.01 124.573 98.2816
108.333 124.067 98.6114
109.432 123.462 97.8585
106.874 126.244 97.8446
108.212 125.714 98.1952
109.28 125.08 97.5762
106.74 127.843 97.5035
108.049 127.32 97.8274
109.041 126.725 97.235
106.85 129.046 97.0481
107.781 128.779 97.2833
108.813 128.36 96.8253
POLYGONS 1936  7744
3 0 1 2
3 0 3 4
3 2 3 0
3 4 5 6
3 3 5 4
3 5 7 6
3 8 1 0
3 9 1 8
3 4 10 0
3 10 8 0
3 6 11 4
3 11 10 4
3 12 6 7
3 11 6 12
3 8 13 9
3 10 13 8
3 14 13 10
3 11 14 10
3 15 14 11
3 12 15 11
3 16 17 18
3 16 19 20
3 18 19 16
3 20 21 22
3 19 21 20
3 21 23 22
3 24 17 16
3 25 17 24
3 20 26 16
3 26 24 16
3 22 27 20
3 27 26 20
3 28 22 23
3 28 29 22
3 29 27 22
3 28 30 29
3 31 25 24
3 32 25 31
3 26 33 24
3 33 31 24
3 27 34 26
3 34 33 26
3 29 35 27
3 35 34 27
3 36 29 30
3 35 29 36
3 31 37 32
3 37 38 39
3 37 31 38
3 31 33 38
3 34 40 33
3 40 38 33
3 35 41 34
3 41 40 34
3 42 35 36
3 41 35 42
3 38 43 39
3 40 43 38
3 44 43 40
3 44 45 46
3 44 40 45
3 40 41 45
3 47 41 42
3 47 48 41
3 48 45 41
3 48 49 50
3 47 49 48
3 49 51 50
3 52 46 45
3 53 46 52
3 48 54 45
3 54 52 45
3 50 55 48
3 55 54 48
3 56 50 51
3 55 50 56
3 57 58 59
3 53 57 59
3 52 57 53
3 52 1 57
3 52 2 1
3 3 2 52
3 54 3 52
3 5 3 54
3 55 5 54
3 55 7 5
3 55 56 7
3 56 60 7
3 61 58 57
3 62 58 61
3 1 9 61
3 57 1 61
3 7 60 12
3 60 63 12
3 61 64 62
3 9 64 61
3 9 13 64
3 13 65 64
3 14 66 13
3 13 66 65
3 15 67 14
3 14 67 66
3 63 15 12
3 67 15 63
3 68 69 70
3 68 71 72
3 70 71 68
3 71 73 72
3 74 69 68
3 75 69 74
3 18 17 74
3 18 74 72
3 72 74 68
3 72 73 76
3 72 76 18
3 18 76 19
3 21 19 77
3 19 76 77
3 77 23 21
3 78 23 77
3 79 75 74
3 80 75 79
3 17 25 79
3 74 17 79
3 23 78 81
3 28 23 81
3 81 30 28
3 82 30 81
3 83 80 79
3 84 80 83
3 25 32 83
3 79 25 83
3 85 86 36
3 85 36 82
3 82 36 30
3 85 87 86
3 83 88 84
3 89 90 88
3 37 89 88
3 37 88 83
3 37 83 32
3 37 39 89
3 86 91 42
3 36 86 42
3 92 86 87
3 91 86 92
3 89 93 90
3 94 95 93
3 43 94 93
3 43 93 89
3 43 89 39
3 43 44 96
3 94 43 96
3 44 46 96
3 42 91 47
3 91 92 97
3 91 97 47
3 47 97 49
3 97 51 49
3 98 51 97
3 99 95 94
3 100 95 99
3 96 101 94
3 101 99 94
3 46 53 101
3 96 46 101
3 51 98 56
3 98 102 56
3 99 103 100
3 59 58 104
3 59 104 99
3 59 99 101
3 99 104 103
3 53 59 101
3 56 102 60
3 102 105 60
3 58 62 104
3 104 62 106
3 60 105 63
3 105 107 63
3 62 108 106
3 64 108 62
3 109 110 108
3 109 108 65
3 65 108 64
3 65 66 111
3 109 65 111
3 66 67 112
3 111 66 112
3 67 113 112
3 67 63 113
3 63 107 113
3 109 114 110
3 111 114 109
3 115 114 111
3 112 115 111
3 116 115 112
3 113 116 112
3 70 117 118
3 69 117 70
3 71 70 119
3 70 118 119
3 73 120 121
3 73 71 120
3 71 119 120
3 120 122 121
3 69 75 117
3 117 75 123
3 73 121 76
3 121 122 124
3 121 124 76
3 76 124 77
3 124 78 77
3 125 78 124
3 75 80 123
3 123 80 126
3 78 125 127
3 81 78 127
3 127 82 81
3 128 82 127
3 80 84 126
3 126 84 129
3 82 128 130
3 85 82 130
3 130 87 85
3 131 87 130
3 132 84 88
3 132 133 84
3 133 129 84
3 88 90 132
3 87 131 92
3 131 134 92
3 135 133 132
3 136 133 135
3 90 93 137
3 90 137 132
3 132 137 135
3 93 95 137
3 92 134 138
3 97 92 138
3 138 98 97
3 139 98 138
3 135 140 136
3 140 141 142
3 140 135 141
3 135 137 141
3 95 100 141
3 137 95 141
3 98 139 102
3 139 143 102
3 141 144 142
3 145 146 144
3 103 145 144
3 103 144 141
3 103 141 100
3 103 104 145
3 147 148 105
3 147 105 143
3 143 105 102
3 147 149 148
3 150 146 145
3 151 146 150
3 104 106 150
3 145 104 150
3 148 152 107
3 105 148 107
3 153 148 149
3 152 148 153
3 150 154 151
3 106 154 150
3 106 108 154
3 108 155 154
3 155 108 110
3 156 155 110
3 152 157 113
3 107 152 113
3 158 152 153
3 157 152 158
3 110 159 156
3 114 159 110
3 115 160 114
3 114 160 159
3 116 161 115
3 115 161 160
3 157 116 113
3 157 162 116
3 162 161 116
3 158 162 157
3 163 164 165
3 163 166 167
3 165 166 163
3 167 168 169
3 166 168 167
3 168 170 169
3 118 164 163
3 118 117 164
3 117 171 164
3 119 118 163
3 167 119 163
3 120 119 167
3 169 120 167
3 169 122 120
3 169 170 122
3 170 172 122
3 117 123 171
3 171 123 173
3 122 172 174
3 124 122 174
3 174 125 124
3 175 125 174
3 123 126 173
3 173 126 176
3 125 175 177
3 127 125 177
3 177 128 127
3 178 128 177
3 126 129 176
3 176 129 179
3 128 178 180
3 130 128 180
3 180 131 130
3 181 131 180
3 129 133 179
3 179 133 182
3 131 181 134
3 181 183 134
3 133 136 182
3 182 136 184
3 134 183 185
3 138 134 185
3 185 139 138
3 186 139 185
3 187 136 140
3 187 188 136
3 188 184 136
3 140 142 187
3 189 190 143
3 189 143 186
3 186 143 139
3 189 191 190
3 187 192 188
3 193 194 192
3 144 193 192
3 144 192 187
3 144 187 142
3 144 146 193
3 143 190 147
3 190 149 147
3 190 191 149
3 191 195 149
3 196 194 193
3 197 194 196
3 146 151 196
3 193 146 196
3 149 195 153
3 195 198 153
3 196 199 197
3 151 199 196
3 151 154 199
3 154 200 199
3 201 202 200
3 201 200 155
3 155 200 154
3 155 156 201
3 153 198 158
3 198 203 158
3 201 204 202
3 156 204 201
3 156 159 204
3 159 205 204
3 160 206 159
3 159 206 205
3 161 207 160
3 160 207 206
3 162 208 161
3 161 208 207
3 203 162 158
3 208 162 203
3 165 209 210
3 164 209 165
3 166 165 211
3 165 210 211
3 168 166 212
3 166 211 212
3 212 170 168
3 213 170 212
3 164 171 209
3 209 171 214
3 170 213 172
3 213 215 172
3 171 173 214
3 214 173 216
3 172 215 217
3 174 172 217
3 217 175 174
3 218 175 217
3 173 176 216
3 216 176 219
3 175 218 220
3 177 175 220
3 220 178 177
3 221 178 220
3 176 179 219
3 219 179 222
3 178 221 223
3 180 178 223
3 223 181 180
3 224 181 223
3 179 182 222
3 222 182 225
3 181 224 183
3 224 226 183
3 182 184 225
3 225 184 227
3 183 226 228
3 185 183 228
3 228 186 185
3 229 186 228
3 184 188 227
3 227 188 230
3 186 229 231
3 189 186 231
3 231 191 189
3 232 191 231
3 188 233 230
3 192 233 188
3 233 192 194
3 234 233 194
3 191 232 195
3 232 235 195
3 194 197 234
3 234 197 236
3 195 235 198
3 235 237 198
3 197 238 236
3 199 238 197
3 200 239 199
3 199 239 238
3 239 200 202
3 240 239 202
3 198 237 203
3 237 241 203
3 202 242 240
3 204 242 202
3 205 243 204
3 204 243 242
3 206 244 205
3 205 244 243
3 207 245 206
3 206 245 244
3 208 246 207
3 207 246 245
3 241 208 203
3 246 208 241
3 247 248 249
3 247 250 251
3 249 250 247
3 251 252 253
3 250 252 251
3 252 254 253
3 210 248 247
3 210 209 248
3 209 255 248
3 211 210 247
3 251 211 247
3 212 211 251
3 253 212 251
3 253 213 212
3 253 254 213
3 254 256 213
3 209 214 255
3 255 214 257
3 213 256 215
3 256 258 215
3 214 216 257
3 257 216 259
3 215 258 260
3 217 215 260
3 260 218 217
3 261 218 260
3 216 219 259
3 259 219 262
3 218 261 263
3 220 218 263
3 263 221 220
3 264 221 263
3 219 222 262
3 262 222 265
3 221 264 266
3 223 221 266
3 266 224 223
3 267 224 266
3 222 225 265
3 265 225 268
3 224 267 226
3 267 269 226
3 225 227 268
3 268 227 270
3 226 269 271
3 228 226 271
3 271 229 228
3 272 229 271
3 227 230 270
3 270 230 273
3 274 231 229
3 274 229 275
3 275 229 272
3 231 274 232
3 230 276 273
3 233 276 230
3 276 233 234
3 277 276 234
3 274 275 278
3 278 232 274
3 278 279 232
3 279 235 232
3 234 236 277
3 277 236 280
3 235 279 237
3 279 281 237
3 236 282 280
3 238 282 236
3 239 283 238
3 238 283 282
3 283 239 240
3 284 283 240
3 237 281 241
3 281 285 241
3 240 286 284
3 242 286 240
3 243 287 242
3 242 287 286
3 244 288 243
3 243 288 287
3 245 289 244
3 244 289 288
3 246 290 245
3 245 290 289
3 285 246 241
3 290 246 285
3 249 291 292
3 248 291 249
3 250 249 293
3 249 292 293
3 252 250 294
3 250 293 294
3 294 254 252
3 295 254 294
3 248 255 291
3 291 255 296
3 297 298 256
3 297 256 295
3 295 256 254
3 297 299 298
3 255 257 296
3 296 257 300
3 298 301 258
3 256 298 258
3 302 298 299
3 301 298 302
3 257 259 300
3 300 259 303
3 258 301 260
3 261 304 305
3 260 304 261
3 260 302 304
3 260 301 302
3 304 306 305
3 259 262 303
3 303 262 307
3 261 305 263
3 305 264 263
3 305 306 264
3 306 308 264
3 262 265 307
3 307 265 309
3 264 308 310
3 266 264 310
3 310 267 266
3 311 267 310
3 265 268 309
3 309 268 312
3 313 314 269
3 313 269 311
3 311 269 267
3 313 315 314
3 268 270 312
3 312 270 316
3 269 314 271
3 314 272 271
3 314 315 272
3 315 317 272
3 270 273 316
3 316 273 318
3 272 317 275
3 317 319 275
3 273 320 318
3 276 320 273
3 320 276 277
3 321 320 277
3 275 319 322
3 278 275 322
3 322 279 278
3 323 279 322
3 277 280 321
3 321 280 324
3 279 323 281
3 323 325 281
3 280 326 324
3 282 326 280
3 283 327 282
3 282 327 326
3 327 283 284
3 328 327 284
3 281 325 285
3 325 329 285
3 284 330 328
3 286 330 284
3 287 331 286
3 286 331 330
3 288 332 287
3 287 332 331
3 289 333 288
3 288 333 332
3 290 334 289
3 289 334 333
3 329 290 285
3 334 290 329
3 335 336 337
3 335 338 339
3 337 338 335
3 338 340 339
3 292 291 341
3 335 342 336
3 335 292 342
3 335 293 292
3 341 342 292
3 294 293 335
3 339 294 335
3 295 343 344
3 294 343 295
3 294 340 343
3 294 339 340
3 343 345 344
3 341 346 347
3 341 291 346
3 291 296 346
3 342 341 347
3 295 344 297
3 344 299 297
3 344 345 299
3 345 348 299
3 296 300 346
3 346 300 349
3 299 348 302
3 348 350 302
3 300 303 349
3 349 303 351
3 302 350 352
3 304 302 352
3 352 306 304
3 353 306 352
3 303 307 351
3 351 307 354
3 355 356 308
3 355 308 353
3 353 308 306
3 355 357 356
3 307 309 354
3 354 309 358
3 308 356 310
3 311 359 360
3 310 359 311
3 310 357 359
3 310 356 357
3 359 361 360
3 309 312 358
3 358 312 362
3 311 360 313
3 360 315 313
3 360 361 315
3 361 363 315
3 312 316 362
3 362 316 364
3 315 363 317
3 363 365 317
3 316 318 364
3 364 318 366
3 317 365 319
3 365 367 319
3 318 368 366
3 320 368 318
3 368 320 321
3 369 368 321
3 370 322 319
3 370 319 371
3 371 319 367
3 322 370 323
3 372 324 373
3 372 369 324
3 369 321 324
3 372 373 374
3 375 370 371
3 376 375 371
3 323 375 325
3 370 375 323
3 324 326 373
3 373 377 374
3 373 326 377
3 326 327 377
3 328 378 379
3 328 379 327
3 327 379 377
3 378 380 381
3 379 378 381
3 380 382 383
3 381 380 383
3 382 384 385
3 383 382 385
3 376 385 384
3 376 384 375
3 375 384 386
3 325 386 329
3 375 386 325
3 328 330 378
3 331 378 330
3 380 378 331
3 332 380 331
3 382 380 332
3 333 382 332
3 384 382 333
3 334 384 333
3 386 384 334
3 329 386 334
3 387 388 389
3 387 390 391
3 389 390 387
3 390 392 391
3 337 388 387
3 337 336 388
3 336 393 388
3 338 337 387
3 391 338 387
3 340 394 395
3 338 394 340
3 338 392 394
3 338 391 392
3 394 396 395
3 336 342 393
3 393 342 397
3 340 395 343
3 395 345 343
3 395 396 345
3 396 398 345
3 347 399 400
3 346 399 347
3 397 342 347
3 400 397 347
3 401 402 348
3 401 348 398
3 398 348 345
3 401 403 402
3 346 349 399
3 399 349 404
3 402 405 350
3 348 402 350
3 406 402 403
3 405 402 406
3 349 351 404
3 404 351 407
3 350 405 352
3 353 408 409
3 352 408 353
3 352 406 408
3 352 405 406
3 408 410 409
3 351 354 407
3 407 354 411
3 353 409 355
3 357 412 413
3 355 412 357
3 355 410 412
3 355 409 410
3 412 414 413
3 354 358 411
3 411 358 415
3 357 413 359
3 413 361 359
3 413 414 361
3 414 416 361
3 358 362 415
3 415 362 417
3 361 416 363
3 416 418 363
3 362 364 417
3 417 364 419
3 420 421 365
3 420 365 418
3 418 365 363
3 420 422 421
3 423 366 424
3 423 419 366
3 419 364 366
3 423 424 425
3 421 426 367
3 365 421 367
3 427 421 422
3 426 421 427
3 366 368 424
3 369 428 429
3 368 369 429
3 368 429 425
3 368 425 424
3 429 428 430
3 426 431 371
3 367 426 371
3 432 426 427
3 431 426 432
3 369 372 428
3 374 433 434
3 372 374 434
3 372 434 430
3 372 430 428
3 434 433 435
3 431 436 437
3 431 437 371
3 371 437 376
3 432 436 431
3 374 377 433
3 433 438 435
3 433 377 438
3 377 379 438
3 381 439 379
3 379 439 438
3 383 440 381
3 381 440 439
3 385 441 383
3 383 441 440
3 437 385 376
3 441 385 437
3 442 443 444
3 442 445 446
3 444 445 442
3 446 447 448
3 445 447 446
3 447 449 448
3 389 443 442
3 389 388 443
3 388 450 443
3 390 389 442
3 446 390 442
3 392 390 446
3 392 446 451
3 451 446 448
3 452 448 449
3 451 448 452
3 388 393 450
3 450 393 453
3 392 451 394
3 396 454 455
3 394 454 396
3 394 452 454
3 394 451 452
3 454 456 455
3 393 397 453
3 453 397 457
3 455 458 398
3 396 455 398
3 459 455 456
3 458 455 459
3 400 460 461
3 399 460 400
3 457 397 400
3 461 457 400
3 398 458 401
3 403 462 463
3 401 462 403
3 401 459 462
3 401 458 459
3 462 464 463
3 399 404 460
3 460 404 465
3 463 466 406
3 403 463 406
3 467 463 464
3 466 463 467
3 404 407 465
3 465 407 468
3 406 466 408
3 410 469 470
3 408 469 410
3 408 467 469
3 408 466 467
3 469 471 470
3 407 411 468
3 468 411 472
3 410 470 412
3 470 414 412
3 470 471 414
3 471 473 414
3 411 415 472
3 472 415 474
3 475 476 416
3 475 416 473
3 473 416 414
3 475 477 476
3 478 417 479
3 478 474 417
3 474 415 417
3 478 479 480
3 476 481 418
3 416 476 418
3 482 476 477
3 481 476 482
3 479 419 483
3 417 419 479
3 484 480 479
3 483 484 479
3 418 481 420
3 481 422 420
3 481 482 422
3 482 485 422
3 419 423 483
3 483 423 425
3 483 425 484
3 484 425 486
3 422 485 427
3 485 487 427
3 425 488 486
3 429 488 425
3 488 429 430
3 489 488 430
3 427 487 432
3 487 490 432
3 430 491 489
3 434 491 430
3 435 492 493
3 435 493 434
3 434 493 491
3 493 492 494
3 436 495 496
3 437 436 496
3 490 436 432
3 495 436 490
3 435 438 492
3 492 497 494
3 492 438 497
3 438 439 497
3 440 498 439
3 439 498 497
3 441 499 440
3 440 499 498
3 496 441 437
3 499 441 496
3 444 500 501
3 443 500 444
3 445 444 502
3 444 501 502
3 447 445 503
3 445 502 503
3 503 449 447
3 504 449 503
3 443 450 500
3 500 450 505
3 506 507 452
3 506 452 504
3 504 452 449
3 506 508 507
3 450 453 505
3 505 453 509
3 452 507 454
3 456 510 511
3 454 510 456
3 454 508 510
3 454 507 508
3 510 512 511
3 453 457 509
3 509 457 513
3 511 514 459
3 456 511 459
3 515 511 512
3 514 511 515
3 461 460 516
3 461 516 517
3 461 517 457
3 457 517 513
3 459 514 462
3 464 518 519
3 462 518 464
3 462 515 518
3 462 514 515
3 518 520 519
3 516 521 522
3 516 460 521
3 460 465 521
3 517 516 522
3 519 523 467
3 464 519 467
3 524 519 520
3 523 519 524
3 465 468 521
3 521 468 525
3 467 523 469
3 471 526 527
3 469 526 471
3 469 524 526
3 469 523 524
3 526 528 527
3 468 472 525
3 525 472 529
3 527 530 473
3 471 527 473
3 531 527 528
3 530 527 531
3 532 474 533
3 532 529 474
3 529 472 474
3 532 533 534
3 473 530 475
3 530 477 475
3 530 531 477
3 531 535 477
3 474 478 533
3 533 478 480
3 533 480 534
3 534 480 536
3 477 535 482
3 535 537 482
3 538 484 539
3 538 536 484
3 536 480 484
3 538 539 540
3 482 537 485
3 537 541 485
3 539 486 542
3 484 486 539
3 543 540 539
3 542 543 539
3 485 541 487
3 541 544 487
3 486 488 542
3 489 545 546
3 488 489 546
3 488 546 543
3 488 543 542
3 545 547 548
3 546 545 548
3 548 547 549
3 550 551 552
3 550 544 551
3 550 490 544
3 490 487 544
3 489 491 545
3 493 545 491
3 547 545 493
3 494 553 554
3 493 494 554
3 493 554 549
3 493 549 547
3 553 555 556
3 554 553 556
3 555 557 558
3 556 555 558
3 552 558 557
3 550 552 557
3 550 557 496
3 550 496 495
3 490 550 495
3 494 497 553
3 498 553 497
3 555 553 498
3 499 555 498
3 557 555 499
3 496 557 499
3 559 560 561
3 559 562 563
3 561 562 559
3 563 564 565
3 562 564 563
3 565 566 567
3 564 566 565
3 566 568 567
3 501 560 559
3 501 500 560
3 500 569 560
3 502 501 559
3 563 502 559
3 503 502 563
3 565 503 563
3 504 503 565
3 504 565 570
3 570 565 567
3 571 567 568
3 570 567 571
3 500 505 569
3 569 505 572
3 504 570 506
3 508 573 574
3 506 573 508
3 506 571 573
3 506 570 571
3 573 575 574
3 505 509 572
3 572 509 576
3 508 574 510
3 574 512 510
3 574 575 512
3 575 577 512
3 509 513 576
3 576 513 578
3 579 580 515
3 579 515 577
3 577 515 512
3 579 581 580
3 513 517 578
3 578 517 582
3 515 580 518
3 580 520 518
3 580 581 520
3 581 583 520
3 522 521 584
3 522 584 585
3 522 585 517
3 517 585 582
3 520 583 524
3 583 586 524
3 584 525 587
3 521 525 584
3 588 585 584
3 587 588 584
3 524 586 589
3 526 524 589
3 589 528 526
3 590 528 589
3 587 529 591
3 525 529 587
3 592 588 587
3 591 592 587
3 528 590 531
3 590 593 531
3 529 532 591
3 591 532 534
3 591 534 592
3 592 534 594
3 531 593 535
3 593 595 535
3 596 536 597
3 596 594 536
3 594 534 536
3 597 598 599
3 596 597 599
3 599 598 600
3 535 595 537
3 595 601 537
3 536 538 597
3 540 597 538
3 540 602 597
3 602 598 597
3 603 600 598
3 602 603 598
3 604 605 606
3 604 601 605
3 604 541 601
3 541 537 601
3 602 543 607
3 540 543 602
3 608 603 602
3 608 602 609
3 609 602 607
3 608 609 610
3 611 604 606
3 612 611 606
3 541 611 544
3 604 611 541
3 543 546 607
3 548 607 546
3 609 607 548
3 609 548 549
3 609 549 610
3 610 549 613
3 551 611 612
3 551 612 552
3 552 612 614
3 544 611 551
3 549 615 613
3 554 615 549
3 556 616 554
3 554 616 615
3 558 617 556
3 556 617 616
3 614 558 552
3 617 558 614
3 618 619 620
3 618 621 622
3 620 621 618
3 622 623 624
3 621 623 622
3 623 625 624
3 626 619 618
3 627 619 626
3 622 628 618
3 628 626 618
3 624 629 622
3 629 628 622
3 630 624 625
3 630 631 624
3 631 629 624
3 630 632 631
3 561 633 634
3 560 633 561
3 627 626 562
3 627 562 634
3 634 562 561
3 564 562 626
3 628 564 626
3 566 564 628
3 629 566 628
3 568 566 629
3 568 629 635
3 635 629 631
3 636 631 632
3 636 637 631
3 637 635 631
3 636 638 637
3 560 569 633
3 633 569 639
3 635 640 571
3 568 635 571
3 637 641 635
3 641 640 635
3 642 637 638
3 641 637 642
3 569 572 639
3 639 572 643
3 571 640 573
3 575 573 640
3 575 640 644
3 644 640 641
3 645 641 642
3 644 641 645
3 572 576 643
3 643 576 646
3 644 647 577
3 575 644 577
3 648 644 645
3 647 644 648
3 576 578 646
3 646 578 649
3 577 647 579
3 581 650 651
3 579 650 581
3 579 648 650
3 579 647 648
3 650 652 651
3 578 582 649
3 649 582 653
3 651 654 583
3 581 651 583
3 655 651 652
3 654 651 655
3 582 585 653
3 653 585 656
3 654 657 586
3 583 654 586
3 658 654 655
3 657 654 658
3 585 588 656
3 656 588 659
3 586 657 589
3 657 590 589
3 657 658 590
3 658 660 590
3 661 592 662
3 661 659 592
3 659 588 592
3 661 662 663
3 590 660 593
3 660 664 593
3 662 594 665
3 592 594 662
3 666 663 662
3 665 666 662
3 593 664 595
3 664 667 595
3 594 596 665
3 665 668 666
3 665 596 668
3 596 599 668
3 668 599 600
3 669 668 600
3 595 667 601
3 667 670 601
3 671 603 672
3 671 669 603
3 669 600 603
3 671 672 673
3 605 674 675
3 606 605 675
3 670 605 601
3 674 605 670
3 603 608 672
3 610 676 677
3 608 610 677
3 608 677 673
3 608 673 672
3 676 678 679
3 677 676 679
3 678 680 681
3 679 678 681
3 680 675 681
3 680 612 675
3 612 606 675
3 676 613 682
3 610 613 676
3 678 676 683
3 683 676 682
3 680 678 684
3 684 678 683
3 612 684 614
3 680 684 612
3 613 615 682
3 616 682 615
3 683 682 616
3 617 683 616
3 684 683 617
3 614 684 617
3 685 686 687
3 685 688 689
3 687 688 685
3 689 690 691
3 688 690 689
3 690 692 691
3 620 693 694
3 619 693 620
3 686 685 621
3 686 621 694
3 694 621 620
3 623 621 685
3 689 623 685
3 625 623 689
3 625 689 695
3 695 689 691
3 696 691 692
3 696 697 691
3 697 695 691
3 696 698 697
3 619 627 693
3 693 627 699
3 625 695 630
3 632 630 695
3 632 695 700
3 700 695 697
3 701 697 698
3 700 697 701
3 634 633 702
3 634 702 703
3 634 703 627
3 627 703 699
3 632 700 636
3 700 638 636
3 700 701 638
3 701 704 638
3 702 639 705
3 633 639 702
3 706 703 702
3 705 706 702
3 638 704 642
3 704 707 642
3 705 643 708
3 639 643 705
3 709 706 705
3 708 709 705
3 642 707 645
3 707 710 645
3 708 711 712
3 708 643 711
3 643 646 711
3 709 708 712
3 645 710 648
3 710 713 648
3 646 649 711
3 711 649 714
3 648 713 715
3 650 648 715
3 715 652 650
3 716 652 715
3 717 653 718
3 717 714 653
3 714 649 653
3 717 718 719
3 652 716 655
3 716 720 655
3 718 656 721
3 653 656 718
3 722 719 718
3 721 722 718
3 655 720 658
3 720 723 658
3 721 659 724
3 656 659 721
3 725 722 721
3 724 725 721
3 658 723 660
3 723 726 660
3 659 661 724
3 663 727 728
3 661 663 728
3 661 728 725
3 661 725 724
3 728 727 729
3 660 726 664
3 726 730 664
3 727 666 731
3 663 666 727
3 732 729 727
3 731 732 727
3 664 730 667
3 730 733 667
3 666 668 731
3 669 734 735
3 668 669 735
3 668 735 732
3 668 732 731
3 734 736 737
3 735 734 737
3 736 738 739
3 737 736 739
3 738 740 741
3 739 738 741
3 740 742 743
3 741 740 743
3 742 733 743
3 742 670 733
3 670 667 733
3 669 671 734
3 673 734 671
3 673 744 734
3 744 736 734
3 738 736 745
3 745 736 744
3 740 738 746
3 746 738 745
3 674 746 675
3 674 742 746
3 742 740 746
3 670 742 674
3 673 677 744
3 679 744 677
3 745 744 679
3 681 745 679
3 746 745 681
3 675 746 681
3 747 748 749
3 747 750 751
3 749 750 747
3 751 752 753
3 750 752 751
3 752 754 753
3 755 748 747
3 756 748 755
3 751 757 747
3 757 755 747
3 753 758 751
3 758 757 751
3 759 753 754
3 758 753 759
3 760 756 755
3 761 756 760
3 757 762 755
3 762 760 755
3 758 763 757
3 763 762 757
3 764 758 759
3 763 758 764
3 765 766 767
3 761 765 767
3 761 760 765
3 760 768 765
3 762 769 760
3 769 768 760
3 770 763 771
3 770 769 763
3 769 762 763
3 764 771 763
3 772 766 765
3 773 766 772
3 768 774 765
3 774 772 765
3 769 775 768
3 775 774 768
3 776 769 770
3 775 769 776
3 687 777 778
3 686 777 687
3 773 772 688
3 773 688 778
3 778 688 687
3 690 688 772
3 774 690 772
3 692 690 774
3 692 774 779
3 779 774 775
3 780 775 776
3 779 775 780
3 694 781 782
3 693 781 694
3 777 686 694
3 782 777 694
3 692 779 696
3 779 698 696
3 779 780 698
3 780 783 698
3 693 699 781
3 781 699 784
3 698 783 701
3 783 785 701
3 699 703 784
3 784 703 786
3 701 785 704
3 785 787 704
3 703 706 786
3 786 706 788
3 704 787 707
3 787 789 707
3 706 709 788
3 788 709 790
3 707 789 710
3 789 791 710
3 712 711 792
3 712 792 793
3 712 793 709
3 709 793 790
3 710 791 713
3 791 794 713
3 792 714 795
3 711 714 792
3 796 793 792
3 795 796 792
3 713 794 797
3 715 713 797
3 797 716 715
3 798 716 797
3 714 717 795
3 719 799 800
3 717 719 800
3 717 800 796
3 717 796 795
3 800 799 801
3 716 798 720
3 798 802 720
3 799 722 803
3 719 722 799
3 804 801 799
3 803 804 799
3 720 802 723
3 802 805 723
3 803 725 806
3 722 725 803
3 807 804 803
3 806 807 803
3 808 809 810
3 808 805 809
3 808 726 805
3 726 723 805
3 725 728 806
3 729 811 812
3 728 729 812
3 728 812 807
3 728 807 806
3 812 811 813
3 814 808 810
3 815 814 810
3 726 814 730
3 808 814 726
3 811 732 816
3 729 732 811
3 817 813 811
3 817 811 818
3 818 811 816
3 818 819 820
3 817 818 820
3 819 821 822
3 820 819 822
3 815 822 821
3 815 821 814
3 814 821 823
3 730 823 733
3 814 823 730
3 732 735 816
3 737 816 735
3 818 816 737
3 739 818 737
3 819 818 739
3 741 819 739
3 821 819 741
3 743 821 741
3 823 821 743
3 733 823 743
3 749 824 825
3 748 824 749
3 750 749 826
3 749 825 826
3 752 750 827
3 750 826 827
3 827 754 752
3 828 754 827
3 748 756 824
3 824 756 829
3 754 828 759
3 828 830 759
3 756 761 829
3 829 761 831
3 759 830 764
3 830 832 764
3 767 833 834
3 766 833 767
3 831 761 767
3 834 831 767
3 771 835 836
3 770 771 836
3 832 771 764
3 835 771 832
3 766 773 833
3 833 773 837
3 770 836 776
3 836 838 776
3 778 839 840
3 777 839 778
3 837 773 778
3 840 837 778
3 776 838 780
3 838 841 780
3 782 781 842
3 782 842 843
3 782 843 777
3 777 843 839
3 780 841 783
3 841 844 783
3 842 784 845
3 781 784 842
3 846 843 842
3 845 846 842
3 783 844 785
3 844 847 785
3 845 786 848
3 784 786 845
3 849 846 845
3 848 849 845
3 785 847 787
3 847 850 787
3 848 788 851
3 786 788 848
3 852 849 848
3 851 852 848
3 787 850 789
3 850 853 789
3 851 790 854
3 788 790 851
3 855 852 851
3 854 855 851
3 789 853 791
3 853 856 791
3 854 793 857
3 790 793 854
3 858 855 854
3 858 854 859
3 859 854 857
3 858 859 860
3 791 856 794
3 856 861 794
3 857 796 862
3 793 796 857
3 859 857 863
3 863 857 862
3 864 860 859
3 863 864 859
3 865 797 794
3 865 794 866
3 866 794 861
3 797 865 798
3 796 800 862
3 801 862 800
3 801 867 862
3 867 863 862
3 868 864 863
3 867 868 863
3 869 865 866
3 870 869 866
3 798 869 802
3 865 869 798
3 867 804 871
3 801 804 867
3 872 868 867
3 871 872 867
3 873 869 870
3 874 873 870
3 802 873 805
3 869 873 802
3 871 807 875
3 804 807 871
3 876 872 871
3 876 871 877
3 877 871 875
3 877 878 879
3 876 877 879
3 878 880 881
3 879 878 881
3 874 881 880
3 873 874 880
3 873 880 810
3 873 810 809
3 805 873 809
3 807 812 875
3 813 875 812
3 813 882 875
3 882 877 875
3 878 877 883
3 883 877 882
3 880 878 884
3 884 878 883
3 810 884 815
3 880 884 810
3 813 817 882
3 820 882 817
3 883 882 820
3 822 883 820
3 884 883 822
3 815 884 822
3 825 885 886
3 824 885 825
3 826 825 887
3 825 886 887
3 827 826 888
3 826 887 888
3 888 828 827
3 889 828 888
3 824 829 885
3 885 829 890
3 828 889 830
3 889 891 830
3 829 831 890
3 890 831 892
3 830 891 832
3 891 893 832
3 834 833 894
3 895 892 831
3 895 831 894
3 895 894 896
3 894 831 834
3 896 897 898
3 895 896 898
3 897 836 835
3 897 835 898
3 898 835 899
3 893 835 832
3 899 835 893
3 894 900 901
3 894 833 900
3 833 837 900
3 896 894 901
3 902 896 901
3 897 896 902
3 903 897 902
3 903 836 897
3 903 904 836
3 904 838 836
3 840 839 905
3 840 905 906
3 840 906 837
3 837 906 900
3 838 904 841
3 904 907 841
3 905 843 908
3 839 843 905
3 909 906 905
3 908 909 905
3 841 907 844
3 907 910 844
3 908 846 911
3 843 846 908
3 912 909 908
3 911 912 908
3 844 910 847
3 910 913 847
3 911 849 914
3 846 849 911
3 915 912 911
3 914 915 911
3 847 913 850
3 913 916 850
3 914 852 917
3 849 852 914
3 918 915 914
3 917 918 914
3 850 916 853
3 916 919 853
3 917 855 920
3 852 855 917
3 921 918 917
3 920 921 917
3 853 919 856
3 919 922 856
3 855 858 920
3 920 858 860
3 920 860 921
3 921 860 923
3 856 922 861
3 922 924 861
3 925 864 926
3 925 923 864
3 923 860 864
3 926 927 928
3 925 926 928
3 927 929 930
3 928 927 930
3 929 924 930
3 929 866 924
3 866 861 924
3 926 868 931
3 864 868 926
3 927 926 932
3 932 926 931
3 929 927 933
3 933 927 932
3 866 933 870
3 929 933 866
3 931 872 934
3 868 872 931
3 932 931 935
3 935 931 934
3 933 932 936
3 936 932 935
3 870 936 874
3 933 936 870
3 872 876 934
3 879 934 876
3 935 934 879
3 881 935 879
3 936 935 881
3 874 936 881
3 886 885 937
3 886 938 887
3 937 938 886
3 887 939 888
3 938 939 887
3 888 939 889
3 937 890 940
3 885 890 937
3 938 937 941
3 941 937 940
3 939 938 942
3 942 938 941
3 889 942 891
3 939 942 889
3 940 892 943
3 890 892 940
3 941 940 944
3 944 940 943
3 942 941 945
3 945 941 944
3 891 945 893
3 942 945 891
3 892 895 943
3 898 943 895
3 944 943 898
3 899 944 898
3 945 944 899
3 893 945 899
3 901 900 946
3 901 947 902
3 946 947 901
3 902 948 903
3 947 948 902
3 903 948 904
3 946 906 949
3 900 906 946
3 947 946 950
3 950 946 949
3 948 947 951
3 951 947 950
3 904 951 907
3 948 951 904
3 949 909 952
3 906 909 949
3 950 949 953
3 953 949 952
3 951 950 954
3 954 950 953
3 907 954 910
3 951 954 907
3 952 912 955
3 909 912 952
3 953 952 956
3 956 952 955
3 954 953 957
3 957 953 956
3 910 957 913
3 954 957 910
3 955 915 958
3 912 915 955
3 956 955 959
3 959 955 958
3 957 956 960
3 960 956 959
3 913 960 916
3 957 960 913
3 958 918 961
3 915 918 958
3 959 958 962
3 962 958 961
3 960 959 963
3 963 959 962
3 916 963 919
3 960 963 916
3 961 921 964
3 918 921 961
3 962 961 965
3 965 961 964
3 963 962 966
3 966 962 965
3 919 966 922
3 963 966 919
3 964 923 967
3 921 923 964
3 965 964 968
3 968 964 967
3 966 965 969
3 969 965 968
3 922 969 924
3 966 969 922
3 923 925 967
3 928 967 925
3 968 967 928
3 930 968 928
3 969 968 930
3 924 969 930
