# Supplementary material for: Subcortical shape biomarkers reveal limbic and basal ganglia damage in anti-LGI1 encephalitis
Source: Front Immunol. 2025 Jul 4;16:1623577. doi: 10.3389/fimmu.2025.1623577 (PMC12270846; doi:10.3389/fimmu.2025.1623577)
Supplement: Supplementary file 1 [file DataSheet1.zip › raw data/wmN06-L_Hipp_first.vtk]

# vtk DataFile Version 3.0
this file was written using fslvtkio
ASCII
DATASET POLYDATA
POINTS 732 float
114.317 116.729 43.1463
113.027 115.395 44.0374
114.298 114.927 43.7833
115.563 114.981 43.6653
115.817 117.118 42.8161
117.091 115.378 43.5585
117.459 117.342 42.9907
118.669 116.493 43.6452
113.077 117.905 42.9808
111.801 117.321 43.63
114.63 119.034 42.7109
116.362 119.043 42.8776
118.544 118.437 43.491
111.572 119.308 42.9521
109.691 119.574 44.1814
110.482 118.097 44.1159
113.115 119.921 42.7091
114.414 120.791 43.4951
115.838 120.576 43.9054
117.549 119.875 43.6903
110.746 120.902 43.7213
109.338 121.072 44.9984
112.405 121.19 43.7259
113.802 121.376 45.0021
115.195 120.798 45.9893
117.096 120.512 45.0081
110.763 121.547 45.441
112.352 121.512 45.8083
114.687 113.368 44.636
112.623 113.257 45.5488
113.617 111.932 46.0154
115.581 111.7 45.3865
116.654 113.559 44.2737
117.54 112.324 44.9215
118.555 114.633 44.2125
119.255 113.268 44.9022
120.192 115.336 44.6384
120.933 114.151 45.434
111.979 114.755 44.9252
109.861 114.954 46.1088
110.646 113.566 46.4548
120.008 117.119 44.3168
121.438 116.225 45.6654
109.654 116.401 45.6399
107.642 117.183 46.5848
107.96 115.532 47.0361
110.926 116.629 44.5568
119.998 118.736 44.9666
120.992 117.835 45.7734
108.932 118.169 45.2834
107.229 118.925 46.5037
120.11 118.849 46.8298
118.753 119.642 45.0753
108.26 120.057 45.4476
107.064 120.407 46.7993
113.808 121.062 46.5766
113.668 120.339 48.1681
112.336 121.284 47.2556
115.65 120.203 47.6709
117.167 120.18 46.5428
108.804 121.516 46.6896
110.52 121.572 47.3277
119.357 110.33 46.4748
117.51 109.441 46.8788
118.691 108.596 47.5808
120.346 109.013 47.5256
121.136 110.822 46.7446
121.905 109.683 47.6757
112.183 110.601 47.5978
110.73 110.205 48.526
112.136 109.54 48.4671
113.558 109.24 48.1101
114.577 110.527 46.7139
115.692 109.248 47.411
117.035 110.667 46.1389
118.852 111.608 45.5323
120.679 112.352 45.8318
122.486 111.321 47.4426
122.198 112.799 46.7392
123.546 112.134 48.2912
109.491 112.154 47.8953
107.917 111.896 48.8541
109.281 111.003 48.6164
111.481 112.097 47.0075
122.145 114.64 46.4043
123.243 113.905 47.841
106.942 113.979 48.2927
105.214 114.112 49.2823
106.503 112.88 48.9822
108.545 113.983 47.4406
122.261 116.427 47.3755
123.059 115.525 48.2428
105.921 116.065 47.9336
104.287 116.09 49.0739
122.108 116.769 49.3261
121.426 117.756 47.3578
104.402 118.024 48.6596
102.845 118.738 50.4002
102.916 116.99 49.9492
106.111 117.939 47.5539
119.858 118.455 48.6145
118.626 119.505 47.0157
104.378 119.897 49.5896
105.511 119.522 48.1391
105.792 120.769 49.3707
111.959 120.764 48.4866
111.358 119.946 49.6995
110.344 121.077 48.8021
113.153 119.365 49.8123
114.995 119.504 49.1029
116.917 119.547 48.3235
107.03 121.206 48.0643
108.727 121.431 48.5547
117.093 107.006 49.0353
115.502 106.543 50.0558
116.864 106.143 49.9321
118.239 106.09 49.6064
119.479 107.439 48.4702
120.321 106.441 49.3843
121.544 108.151 48.3795
122.136 107.114 49.5287
123.163 108.823 49.2542
123.939 108.198 50.2196
112.165 108.396 49.3083
110.59 108.094 50.1788
112.006 107.299 50.2478
113.505 106.954 50.091
114.883 107.89 48.8441
116.939 108.089 48.1335
123.169 110.212 48.5119
124.28 110.635 49.669
109.193 110.01 49.5024
107.754 109.826 50.3755
109.154 108.885 50.2647
124.288 112.84 49.5591
106.326 111.888 49.8092
104.71 112.112 51.4908
106.259 110.678 51.1863
123.866 114.498 49.484
104.354 113.343 50.4727
102.605 114.904 51.6747
103.293 113.67 52.663
122.939 115.689 50.305
103.195 115.404 50.3781
101.894 117.232 51.898
121.566 116.401 51.3329
121.001 117.679 49.4302
102.479 118.785 52.4694
114.624 118.547 50.4943
113.386 117.993 51.9191
112.809 118.683 50.9166
116.507 118.634 49.8329
115.685 117.84 51.3772
118.336 118.918 48.7907
117.944 118.059 50.4525
119.579 117.819 50.4285
103.801 119.886 51.1701
107.503 120.835 50.0261
105.854 120.391 51.1265
109.376 120.653 49.8211
108.785 119.997 50.9513
111.132 119.176 50.9184
116.757 105.372 50.926
115.13 104.737 52.1266
116.676 104.461 51.9215
118.126 104.284 51.5926
119.191 105.253 50.516
120.479 104.453 51.4134
121.345 105.595 50.5395
122.808 104.949 51.793
123.083 106.472 50.6587
124.332 106.644 51.7579
112.003 106.307 51.3168
110.094 106.561 51.8686
111.083 105.418 52.8836
112.899 104.86 52.6346
114.267 105.81 51.1643
124.786 108.356 51.2432
109.222 107.89 51.1722
107.491 108.142 53.0107
108.615 106.998 52.8319
125.085 109.842 51.3166
124.921 111.333 50.9988
125.684 110.026 53.1003
107.079 109.148 51.7633
105.392 110.645 52.6663
106.118 109.391 53.828
124.754 112.777 51.2812
125.329 111.53 53.0016
104.279 112.321 53.4999
124.529 113.185 52.6874
124.049 114.24 51.1375
102.179 115.691 53.3168
103.442 113.825 54.368
122.976 115.231 52.057
102.586 117.398 54.1877
116.523 117.118 52.1465
115.041 116.088 53.9546
114.672 117.045 52.8165
118.396 117.048 51.7783
117.233 116.409 53.0228
120.251 116.963 51.1498
119.569 116.146 52.793
121.374 115.639 52.8383
103.698 118.612 54.0221
107.96 119.395 52.0567
107.269 118.566 53.6165
106.141 119.461 52.5331
109.904 118.929 52.1578
108.864 118.167 53.5947
111.699 118.509 52.0393
110.768 117.753 53.3089
112.873 117.272 53.0364
104.396 119.608 52.6179
116.68 103.491 52.8534
115.25 102.839 54.0984
116.626 102.475 53.7067
118.034 102.309 53.4148
119.127 103.404 52.3727
120.41 102.527 53.1771
121.425 103.616 52.3769
122.818 102.931 53.6464
122.716 103.968 52.6792
123.898 104.19 53.3021
114.307 104.033 53.3688
112.506 103.794 54.478
113.906 103.314 54.2318
124.672 105.665 52.9335
125.477 107.169 53.067
126.105 106.231 54.6741
109.315 106.103 53.4048
107.985 107.244 54.6993
109.509 105.471 54.9895
111.223 104.554 54.1052
125.689 108.65 52.8179
126.131 108.128 54.6677
106.993 108.755 55.3049
125.831 110.018 54.7689
105.224 111.116 54.626
106.238 110.2 55.8527
125.164 111.864 54.4518
104.897 112.789 55.5431
124.583 113.079 53.9922
123.495 114.074 53.3993
103.074 115.593 54.8648
104.454 114.222 55.9726
120.284 115.012 54.0473
118.937 114.198 55.4659
118.623 115.242 54.1752
122.163 114.808 53.5548
121.166 114.185 54.8769
104.301 116.443 55.3537
105.039 117.498 54.9876
107.428 117.393 54.7194
106.343 116.394 55.6324
109.582 116.918 54.5235
108.418 116.143 55.5985
111.583 116.578 54.2535
110.327 115.7 55.5918
113.418 116.418 53.9384
112.556 115.57 55.1569
114.812 115.312 55.1503
117.025 115.582 54.1515
105.591 118.546 54.1491
116.549 101.652 54.7337
115.516 101.233 55.6801
117.02 100.612 55.5452
118.395 100.521 55.1426
119.175 101.481 54.2238
120.594 100.61 55.0389
121.389 101.712 54.1291
122.662 100.814 55.223
122.912 101.874 54.4871
124.313 102.034 55.1438
113.599 102.705 55.1287
112.551 102.451 56.0453
114.043 101.903 55.8347
124.955 103.31 54.7398
125.498 104.782 54.4086
126.488 104.397 56.056
110.711 104.186 55.7826
110.582 103.957 57.5241
111.279 103.053 56.4536
126.587 106.525 56.1661
108.533 106.803 56.3313
109.705 105.757 56.9515
126.222 108.563 56.2707
107.887 108.491 56.8668
109.052 107.743 57.846
125.349 110.613 56.0746
106.182 111.904 56.6136
107.544 110.299 57.4122
124.25 112.774 55.0712
124.44 111.61 56.1498
123.184 112.276 56.4801
106.418 113.781 56.9794
107.69 112.226 57.6856
122.737 113.59 55.0234
121.766 112.684 56.6533
120.788 113.423 56.1079
105.301 115.377 56.3992
107.365 115.331 56.6487
108.537 113.718 57.4666
109.221 114.764 56.6919
111.435 114.509 56.1242
110.474 113.652 57.2394
113.595 114.445 56.0451
112.404 113.47 57.0756
115.693 114.418 55.72
114.457 113.48 56.841
117.321 114.564 55.4052
116.624 113.548 56.5794
118.904 113.407 56.4384
120.219 98.456 56.5308
119.063 97.7457 57.1207
120.553 97.3919 57.3045
121.93 97.4745 57.4176
122.662 98.7522 56.62
123.572 97.8245 57.6049
117.488 99.4579 56.2335
115.644 99.6037 57.0208
116.978 98.3566 57.281
119.656 99.6093 55.6392
121.907 99.564 55.9579
124.212 99.2298 56.9645
124.346 100.571 56.1216
125.645 99.9004 57.4312
126.114 101.51 57.0482
126.741 101.089 58.611
114.393 101.057 56.5454
112.776 100.945 57.4529
113.846 99.8852 57.8438
125.935 102.609 56.086
126.804 103.113 57.6971
111.722 102.168 57.259
111.06 101.933 58.8247
111.671 101.125 58.0729
126.855 105.07 57.5793
111.69 103.608 58.9163
111.434 104.936 58.5977
112.843 105.028 59.5772
126.456 107.04 57.641
110.574 106.103 58.3507
112.084 106.19 59.2914
125.598 109.13 57.4996
109.158 109.662 58.5058
110.171 108.014 58.8955
124.246 110.781 57.065
124.468 109.922 57.8927
123.023 110.544 58.198
109.276 111.225 58.3359
110.964 109.667 59.2077
111.454 110.934 58.5609
113.922 111.21 58.2568
113.001 110.051 59.0234
116.157 111.392 58.1859
115.105 110.168 58.9821
118.294 111.58 58.2587
117.224 110.287 58.9525
120.296 111.569 58.1144
119.223 110.525 59.0101
122.127 111.818 57.5307
121.266 110.635 58.7474
109.49 112.711 58.0453
111.172 112.368 57.9281
113.114 112.269 57.6271
115.228 112.482 57.5165
117.365 112.55 57.4165
119.621 112.484 57.3687
121.075 96.4289 58.1323
118.969 96.072 58.3054
120.313 95.0558 58.8546
122.289 95.152 58.9635
123.568 96.6281 58.5455
124.364 95.2546 59.6957
125.285 97.306 58.9951
125.818 96.2226 59.8372
115.55 97.3732 58.7503
114.218 96.8614 59.6805
115.66 96.2426 59.4037
116.998 96.0243 58.8674
117.932 97.2023 57.8335
125.114 98.3414 58.0384
126.417 98.1524 59.5506
126.452 99.4306 58.8083
126.855 99.4974 60.447
113.003 98.495 59.1113
111.108 99.2373 60.3387
112.087 97.6883 60.0438
114.751 98.5814 58.247
127.038 101.869 59.7007
111.877 100.133 58.8422
111.505 100.712 60.6754
126.996 103.796 59.3211
112.064 102.142 60.2911
111.881 102.993 59.5983
113.118 103.515 60.1652
126.587 105.73 59.1611
113.623 106.665 59.8039
114.071 104.861 60.247
115.404 105.861 60.699
125.809 107.674 58.785
111.817 107.405 59.342
114.304 107.981 59.6408
115.6 107.049 60.3407
124.536 109.085 58.6267
124.677 108.012 59.6547
123.361 108.746 59.7301
111.985 108.742 59.435
113.905 109.012 59.3353
116.171 108.143 60.076
116.327 109.212 59.5715
118.656 109.468 59.7563
118 108.409 60.4016
120.731 109.577 59.7017
119.993 108.529 60.6689
122.606 109.566 59.1641
121.862 108.568 60.4724
118.263 93.7867 60.1466
117.042 93.2517 61.0575
118.426 92.7055 61.0037
119.791 92.6179 60.863
120.626 93.9061 59.7507
121.831 92.746 60.9078
122.825 93.993 60.0074
123.764 93.0422 61.2147
124.5 94.0939 60.7507
125.742 94.0948 62.3831
115.953 95.04 60.0263
113.487 95.4968 60.9653
115.157 94.2554 61.1845
118.361 94.7847 59.1319
125.935 95.2971 61.0792
126.57 97.3582 60.5534
126.638 97.4151 61.6304
112.941 96.538 60.4623
110.791 97.8263 61.5267
111.11 96.3924 61.7941
126.817 100.18 61.6076
111.601 99.2531 62.382
126.718 102.149 61.1869
112.886 100.437 62.0342
113.378 102.052 61.3201
114.833 102.43 62.1108
114.553 101.055 62.5343
116.287 101.965 63.0183
126.496 104.04 60.7938
114.456 103.543 61.2416
116.015 103.394 62.2732
125.592 105.504 60.5947
125.212 104.078 61.8992
124.456 105.182 61.7141
117.197 106.176 61.4358
115.869 104.664 61.5869
119.241 106.234 61.9261
117.792 104.998 62.1704
119.785 104.847 62.3855
123.752 106.595 61.1892
123.078 104.979 62.2637
122.202 106.16 61.8402
125.276 106.866 60.0062
117.404 107.385 60.8523
119.276 107.404 61.2676
120.793 105.905 62.0471
121.4 107.325 61.3575
123.35 107.765 60.5987
118.824 91.6586 61.8424
116.709 91.7319 62.3939
118.227 90.5245 63.0541
120.254 90.3022 62.984
121.141 91.4437 61.9217
122.476 90.473 63.2815
123.119 91.7336 62.0007
124.315 91.29 63.3678
124.869 92.5898 62.3531
125.486 92.8512 63.8863
112.897 93.7824 62.6402
111.246 93.6963 63.3734
113.051 92.6414 63.4077
114.673 92.1353 63.0247
115.576 93.0593 61.8709
126.02 94.8767 64.1878
110.403 95.6536 62.6614
109.279 96.1661 64.6232
109.238 94.4835 64.0322
112.991 94.7403 61.8792
126.415 95.9977 62.7403
126.609 97.8047 62.7817
110.566 97.2493 64.1527
111.487 97.7545 63.6185
126.386 99.3934 63.0043
126.19 98.1464 63.7377
125.457 99.0626 64.2834
113.092 98.6223 63.6368
114.085 99.8557 63.1822
116.305 100.554 63.562
115.176 98.8437 64.0663
118.214 100.777 63.8411
117.04 99.0904 64.3408
118.604 99.4143 64.5397
125.925 100.96 62.8677
124.572 100.547 64.0562
118.159 102.25 63.2927
119.697 100.553 64.1075
120.175 101.999 63.6107
122.412 102.147 63.7993
121.151 100.724 64.3668
124.321 102.098 63.3112
123.021 100.78 64.3754
125.607 102.768 62.2677
117.578 103.747 62.5911
119.456 103.629 62.9123
121.388 103.09 63.2998
123.6 103.598 62.8939
121.618 104.309 62.684
116.346 89.6839 64.4259
114.903 89.499 65.2564
116.574 88.5486 65.3025
118.248 88.209 65.147
119.179 89.3163 64.133
120.719 88.0518 65.5361
121.486 89.2912 64.2777
122.558 88.4369 65.9526
123.4 89.6533 64.7435
123.88 89.6455 66.615
113.344 91.3998 64.1337
111.484 91.4731 65.0034
113.34 90.5125 65.0934
116.274 90.6788 63.5255
124.504 91.001 64.9614
125.383 93.0816 65.4488
110.415 93.0308 64.3123
109.052 94.7164 66.2125
109.669 92.7091 64.7968
125.358 94.7362 65.8587
110.568 95.7431 66.048
125.939 96.8924 64.3385
125.056 96.2549 65.5993
110.972 96.7399 65.3661
114.08 97.7629 64.7532
112.746 97.0508 65.3327
116.388 97.8039 65.1724
115.111 96.7114 65.974
118.519 98.0868 65.3093
117.141 96.5644 66.2352
120.647 98.1463 65.8276
119.132 96.7752 66.2982
122.724 98.1864 65.8578
121.272 96.7765 66.6191
124.746 97.9117 65.3637
123.324 96.7454 66.4856
120.126 99.1949 65.0872
121.915 99.4689 65.1517
123.817 99.3725 65.0247
116.793 87.5178 66.3095
114.877 87.7741 66.8629
116.437 86.5991 67.3395
118.244 86.0969 67.7312
119.379 87.0885 66.4808
120.311 86.2993 68.2582
121.3 87.2607 67.2634
121.856 87.343 69.3819
113.279 89.6689 65.9075
111.431 90.0397 66.3571
113.221 88.6855 66.7821
122.699 88.2244 67.9682
123.591 89.9103 68.3173
107.671 92.8791 66.0468
107.092 92.1557 68.0515
107.755 90.9945 66.7936
109.457 90.4453 66.5405
109.387 92.0729 65.3645
124.761 91.6566 66.5688
124.031 91.7221 67.9365
107.994 94.0275 67.4099
111.824 94.9397 66.978
110.319 93.9646 68.1493
114.193 94.5822 67.55
112.562 93.8817 68.3166
114.803 93.5746 68.9548
124.371 93.637 66.9431
123.174 93.7106 67.9916
112.381 96.0375 66.2671
114.254 95.7616 66.6035
116.023 94.1729 68.2962
116.656 95.199 67.3168
118.615 95.4362 67.3271
117.908 94.0082 68.6505
120.602 95.627 67.3966
119.616 94.2112 68.5248
122.831 95.3816 67.3927
121.563 94.3792 68.2233
124.342 95.463 66.5667
115.835 85.9024 68.4552
114.344 85.7653 69.0811
115.357 84.2692 70.8944
116.85 84.6219 70.2178
118.106 85.3276 69.1914
118.813 84.97 71.1398
113.452 87.5841 67.7404
112.334 87.0802 68.8727
113.387 86.2498 69.1256
120.076 85.7646 69.8575
121.198 86.964 70.9875
108.733 89.7859 67.782
107.312 90.25 68.703
108.774 88.7806 68.7447
110.415 88.0502 68.7652
111.235 88.8391 67.5518
122.689 89.5184 69.8032
121.889 89.0229 71.0842
108.388 91.7033 69.7192
108.677 93.1178 68.6913
110.435 92.5632 69.4743
110.847 91.5149 70.7313
112.355 91.7647 70.7296
121.491 91.4487 70.0944
120.926 90.5674 71.1237
119.325 91.5865 70.8942
123.108 91.2335 69.1553
112.276 92.9027 69.4611
117.04 93.087 69.644
114.566 92.6113 70.0463
119.443 92.7042 69.8225
117.071 92.047 70.6244
120.97 93.2213 69.1609
122.486 92.6954 68.8686
113.655 84.9723 70.6297
112.394 84.9255 71.2398
113.867 83.8231 72.7791
116.009 83.8907 72.9434
117.536 84.3402 72.4419
118.791 85.441 73.5602
109.261 87.5055 69.7883
108.154 87.1422 70.7322
109.508 86.1878 71.264
110.824 85.746 71.1946
111.593 86.4776 69.9193
120.029 86.1295 72.2659
120.828 87.9982 72.4522
106.974 89.1663 69.3426
105.57 90.0494 70.8354
106.635 88.1579 70.3291
120.2 89.8571 72.0006
119.93 88.8658 73.0657
118.655 89.5746 73.2416
107.009 91.0531 70.2093
108.75 90.9366 71.3344
110.528 90.9187 71.9196
114.043 91.74 71.2803
112.651 91.0032 72.6274
116.168 91.4426 71.6774
114.665 90.9276 73.0547
118.263 90.894 71.9388
116.718 90.3798 73.2316
109.83 84.8769 72.7942
108.058 85.4829 72.6744
109.247 84.1739 74.4893
111.784 83.7893 74.1055
111.766 84.3674 72.3873
113.628 83.7805 75.0842
115.299 83.9691 74.7168
117.005 84.587 74.6425
118.154 85.9281 75.2891
105.03 88.1935 70.9379
103.59 87.6442 71.9897
105.007 86.6141 72.2582
106.359 86.1244 72.4806
106.946 87.2243 71.1401
119.637 87.6001 73.9687
118.589 87.6593 75.2205
104.307 89.8025 72.2753
107.503 90.5439 72.1308
106.027 90.1922 73.1888
109.622 90.3722 73.1377
108.047 90.1746 74.2298
111.683 90.419 73.8545
110.227 90.1254 75.1225
113.767 90.2898 74.5208
112.129 89.9734 75.7716
115.642 89.8937 74.6631
113.915 89.3689 76.3668
117.716 89.0311 74.5088
116.183 88.8446 75.8547
105 85.4093 73.7165
103.035 85.1208 75.1608
104.993 84.6699 76.0794
106.82 84.4508 75.4402
107.236 84.8673 73.7647
109.049 84.1756 76.4194
110.88 83.9731 76.0194
112.679 84.2344 76.8651
114.689 84.6255 76.671
116.526 85.5616 76.248
115.437 86.1228 77.4594
103.082 86.23 73.3357
101.693 87.3911 73.5834
101.824 86.0898 75.007
115.988 87.8315 77.0167
114.454 87.2813 78.1906
113.533 88.6509 77.5329
117.638 87.297 76.3128
102.673 88.7833 73.0765
103.674 89.7079 74.3999
105.228 89.9921 74.8393
107.085 90.04 75.7296
109.209 89.946 76.4007
111.243 89.5407 77.447
102.991 85.4416 76.9698
104.686 85.5648 77.9043
106.464 85.0702 77.6582
108.202 84.9471 77.6529
110.529 84.8887 77.8498
112.21 85.7042 78.2828
110.708 86.9308 78.9156
113.783 85.8199 78.1413
101.59 87.9754 75.1121
101.851 86.781 76.8072
112.424 87.8487 78.6309
110.238 88.8174 78.6523
102.535 88.8905 75.5464
104.117 89.6285 76.444
106.101 89.7387 77.2106
108.34 89.6049 77.9029
103.349 87.1361 78.1505
105.367 87.0888 78.6295
107.188 86.6885 78.6955
109.115 86.2407 78.6482
102.751 88.4327 77.2227
104.522 88.7528 78.1319
106.606 88.7983 78.7005
108.535 88.099 79.0571
POLYGONS 1460  5840
3 0 1 2
3 0 3 4
3 2 3 0
3 4 5 6
3 3 5 4
3 5 7 6
3 8 1 0
3 9 1 8
3 4 10 0
3 10 8 0
3 6 11 4
3 11 10 4
3 12 6 7
3 11 6 12
3 13 14 15
3 9 13 15
3 9 8 13
3 8 16 13
3 10 17 8
3 17 16 8
3 11 18 10
3 18 17 10
3 19 11 12
3 18 11 19
3 20 14 13
3 21 14 20
3 16 22 13
3 22 20 13
3 23 17 24
3 23 22 17
3 22 16 17
3 18 24 17
3 25 24 18
3 19 25 18
3 20 26 21
3 22 26 20
3 27 26 22
3 23 27 22
3 28 29 30
3 28 31 32
3 30 31 28
3 32 33 34
3 31 33 32
3 34 35 36
3 33 35 34
3 35 37 36
3 38 39 40
3 29 38 40
3 28 38 29
3 28 1 38
3 28 2 1
3 3 2 28
3 32 3 28
3 5 3 32
3 34 5 32
3 7 5 34
3 7 34 41
3 41 34 36
3 42 36 37
3 41 36 42
3 43 44 45
3 39 43 45
3 39 38 43
3 38 46 43
3 1 9 46
3 38 1 46
3 41 47 12
3 7 41 12
3 48 41 42
3 47 41 48
3 49 44 43
3 50 44 49
3 15 14 49
3 15 49 46
3 46 49 43
3 9 15 46
3 47 51 52
3 47 52 12
3 12 52 19
3 48 51 47
3 53 50 49
3 54 50 53
3 14 21 53
3 49 14 53
3 55 56 57
3 55 23 24
3 55 24 56
3 56 24 58
3 25 59 24
3 24 59 58
3 52 25 19
3 59 25 52
3 53 60 54
3 21 60 53
3 21 26 60
3 26 61 60
3 57 27 55
3 57 61 27
3 61 26 27
3 23 55 27
3 62 63 64
3 62 65 66
3 64 65 62
3 65 67 66
3 68 69 70
3 68 71 72
3 70 71 68
3 72 73 74
3 71 73 72
3 63 74 73
3 63 62 74
3 62 75 74
3 66 76 62
3 76 75 62
3 77 66 67
3 77 78 66
3 78 76 66
3 77 79 78
3 80 81 82
3 69 80 82
3 69 68 80
3 68 83 80
3 30 29 83
3 30 83 72
3 72 83 68
3 31 30 72
3 74 31 72
3 33 31 74
3 75 33 74
3 35 33 75
3 76 35 75
3 37 35 76
3 37 76 84
3 84 76 78
3 85 78 79
3 84 78 85
3 86 87 88
3 81 86 88
3 81 80 86
3 80 89 86
3 40 39 89
3 40 89 83
3 83 89 80
3 29 40 83
3 84 90 42
3 37 84 42
3 91 84 85
3 90 84 91
3 92 87 86
3 93 87 92
3 45 44 92
3 45 92 89
3 89 92 86
3 39 45 89
3 90 94 95
3 90 95 42
3 42 95 48
3 91 94 90
3 96 97 98
3 93 96 98
3 93 92 96
3 92 99 96
3 44 50 99
3 92 44 99
3 51 100 101
3 52 51 101
3 95 51 48
3 100 51 95
3 96 102 97
3 102 103 104
3 102 96 103
3 96 99 103
3 50 54 103
3 99 50 103
3 105 106 107
3 105 57 56
3 105 56 106
3 106 56 108
3 58 109 56
3 56 109 108
3 59 110 58
3 58 110 109
3 101 59 52
3 110 59 101
3 103 111 104
3 54 111 103
3 54 60 111
3 60 112 111
3 107 61 105
3 107 112 61
3 112 60 61
3 57 105 61
3 113 114 115
3 113 116 117
3 115 116 113
3 117 118 119
3 116 118 117
3 119 120 121
3 118 120 119
3 120 122 121
3 123 124 125
3 123 126 127
3 125 126 123
3 114 127 126
3 114 113 127
3 113 128 127
3 64 63 128
3 64 128 117
3 117 128 113
3 65 64 117
3 119 65 117
3 67 65 119
3 67 119 129
3 129 119 121
3 130 121 122
3 129 121 130
3 131 132 133
3 124 131 133
3 123 131 124
3 123 69 131
3 123 70 69
3 71 70 123
3 127 71 123
3 73 71 127
3 128 73 127
3 63 73 128
3 67 129 77
3 129 79 77
3 129 130 79
3 130 134 79
3 135 136 137
3 132 135 137
3 131 135 132
3 131 81 135
3 131 82 81
3 69 82 131
3 79 134 85
3 134 138 85
3 139 140 141
3 136 139 141
3 135 139 136
3 135 87 139
3 135 88 87
3 81 88 135
3 85 138 91
3 138 142 91
3 143 140 139
3 144 140 143
3 87 93 143
3 139 87 143
3 94 145 146
3 95 94 146
3 142 94 91
3 145 94 142
3 98 144 143
3 98 97 144
3 97 147 144
3 93 98 143
3 148 149 150
3 148 151 152
3 149 148 152
3 151 153 154
3 152 151 154
3 153 101 100
3 153 100 154
3 154 100 155
3 146 100 95
3 155 100 146
3 97 156 147
3 102 156 97
3 104 157 158
3 104 158 102
3 102 158 156
3 157 159 160
3 158 157 160
3 159 107 106
3 159 106 160
3 160 106 161
3 150 108 148
3 150 161 108
3 161 106 108
3 109 148 108
3 151 148 109
3 110 151 109
3 153 151 110
3 101 153 110
3 104 111 157
3 112 157 111
3 159 157 112
3 107 159 112
3 162 163 164
3 162 165 166
3 164 165 162
3 166 167 168
3 165 167 166
3 168 169 170
3 167 169 168
3 169 171 170
3 172 173 174
3 172 175 176
3 174 175 172
3 163 176 175
3 162 176 163
3 162 114 176
3 162 115 114
3 116 115 162
3 166 116 162
3 118 116 166
3 168 118 166
3 120 118 168
3 170 120 168
3 170 122 120
3 170 171 122
3 171 177 122
3 178 179 180
3 173 178 180
3 172 178 173
3 172 124 178
3 172 125 124
3 126 125 172
3 176 126 172
3 114 126 176
3 181 182 130
3 181 130 177
3 177 130 122
3 181 183 182
3 184 185 186
3 179 184 186
3 178 184 179
3 178 132 184
3 178 133 132
3 124 133 178
3 182 187 134
3 130 182 134
3 188 182 183
3 187 182 188
3 137 185 184
3 137 136 185
3 136 189 185
3 132 137 184
3 187 190 191
3 187 191 134
3 134 191 138
3 188 190 187
3 141 192 193
3 140 192 141
3 189 136 141
3 193 189 141
3 138 191 142
3 191 194 142
3 140 144 192
3 192 144 195
3 196 197 198
3 196 199 200
3 197 196 200
3 199 201 202
3 200 199 202
3 201 146 145
3 201 145 202
3 202 145 203
3 194 145 142
3 203 145 194
3 144 147 195
3 195 147 204
3 205 206 207
3 205 208 209
3 206 205 209
3 208 210 211
3 209 208 211
3 210 150 149
3 210 149 211
3 211 149 212
3 198 152 196
3 198 212 152
3 212 149 152
3 154 196 152
3 199 196 154
3 155 199 154
3 201 199 155
3 146 201 155
3 147 213 204
3 156 213 147
3 207 158 205
3 207 213 158
3 213 156 158
3 160 205 158
3 208 205 160
3 161 208 160
3 210 208 161
3 150 210 161
3 214 215 216
3 214 217 218
3 216 217 214
3 218 219 220
3 217 219 218
3 220 221 222
3 219 221 220
3 221 223 222
3 224 225 226
3 215 224 226
3 214 224 215
3 214 163 224
3 214 164 163
3 165 164 214
3 218 165 214
3 167 165 218
3 220 167 218
3 169 167 220
3 222 169 220
3 171 227 228
3 169 227 171
3 169 223 227
3 169 222 223
3 227 229 228
3 230 231 232
3 230 174 173
3 230 232 174
3 232 233 174
3 225 224 175
3 225 175 233
3 233 175 174
3 163 175 224
3 228 234 177
3 171 228 177
3 235 228 229
3 234 228 235
3 180 231 230
3 180 179 231
3 179 236 231
3 173 180 230
3 177 234 181
3 234 183 181
3 234 235 183
3 235 237 183
3 186 238 239
3 185 238 186
3 236 179 186
3 239 236 186
3 183 237 188
3 237 240 188
3 185 189 238
3 238 189 241
3 190 242 243
3 191 190 243
3 240 190 188
3 242 190 240
3 193 244 245
3 192 244 193
3 241 189 193
3 245 241 193
3 246 247 248
3 246 249 250
3 247 246 250
3 249 243 250
3 249 194 243
3 194 191 243
3 251 195 252
3 251 244 195
3 244 192 195
3 252 253 254
3 251 252 254
3 253 255 256
3 254 253 256
3 255 257 258
3 256 255 258
3 257 259 260
3 258 257 260
3 259 198 197
3 259 197 260
3 260 197 261
3 200 262 197
3 197 262 261
3 248 202 246
3 248 262 202
3 262 200 202
3 203 246 202
3 249 246 203
3 194 249 203
3 252 204 263
3 195 204 252
3 206 263 207
3 206 253 263
3 253 252 263
3 209 253 206
3 255 253 209
3 211 255 209
3 257 255 211
3 212 257 211
3 259 257 212
3 198 259 212
3 204 213 263
3 207 263 213
3 264 265 266
3 264 267 268
3 266 267 264
3 268 269 270
3 267 269 268
3 270 271 272
3 269 271 270
3 271 273 272
3 274 275 276
3 265 274 276
3 264 274 265
3 264 215 274
3 264 216 215
3 217 216 264
3 268 217 264
3 219 217 268
3 270 219 268
3 221 219 270
3 272 221 270
3 223 277 278
3 221 277 223
3 221 273 277
3 221 272 273
3 277 279 278
3 280 281 282
3 275 280 282
3 274 280 275
3 274 225 280
3 274 226 225
3 215 226 274
3 223 278 227
3 278 229 227
3 278 279 229
3 279 283 229
3 232 231 284
3 280 285 281
3 280 232 285
3 280 233 232
3 284 285 232
3 225 233 280
3 229 283 235
3 283 286 235
3 284 287 288
3 284 231 287
3 231 236 287
3 285 284 288
3 235 286 237
3 286 289 237
3 239 238 290
3 239 290 291
3 239 291 236
3 236 291 287
3 292 293 294
3 292 289 293
3 292 240 289
3 240 237 289
3 290 241 295
3 238 241 290
3 296 291 290
3 295 296 290
3 297 298 299
3 294 298 297
3 292 294 297
3 292 297 243
3 292 243 242
3 240 292 242
3 245 244 300
3 245 295 241
3 245 300 295
3 300 301 295
3 302 296 295
3 302 295 303
3 303 295 301
3 303 304 305
3 302 303 305
3 304 306 307
3 305 304 307
3 306 308 309
3 307 306 309
3 308 310 311
3 309 308 311
3 310 248 247
3 310 247 311
3 311 247 312
3 299 250 297
3 299 312 250
3 312 247 250
3 243 297 250
3 244 251 300
3 254 300 251
3 301 300 254
3 256 301 254
3 303 301 256
3 258 303 256
3 304 303 258
3 260 304 258
3 306 304 260
3 261 306 260
3 308 306 261
3 262 308 261
3 310 308 262
3 248 310 262
3 313 314 315
3 313 316 317
3 315 316 313
3 316 318 317
3 319 320 321
3 314 319 321
3 314 313 319
3 313 322 319
3 317 323 313
3 323 322 313
3 324 317 318
3 324 325 317
3 325 323 317
3 325 326 327
3 324 326 325
3 326 328 327
3 329 330 331
3 320 329 331
3 319 329 320
3 319 265 329
3 319 266 265
3 267 266 319
3 322 267 319
3 269 267 322
3 323 269 322
3 271 269 323
3 325 271 323
3 273 271 325
3 273 325 332
3 332 325 327
3 333 327 328
3 332 327 333
3 334 335 336
3 330 334 336
3 329 334 330
3 329 275 334
3 329 276 275
3 265 276 329
3 273 332 277
3 332 279 277
3 332 333 279
3 333 337 279
3 338 281 339
3 338 335 281
3 282 281 334
3 334 281 335
3 282 334 275
3 339 340 338
3 279 337 283
3 337 341 283
3 339 342 343
3 339 281 342
3 281 285 342
3 340 339 343
3 283 341 286
3 341 344 286
3 288 287 345
3 288 345 346
3 288 346 285
3 285 346 342
3 347 348 349
3 347 344 348
3 347 289 344
3 289 286 344
3 345 291 350
3 287 291 345
3 351 346 345
3 351 345 352
3 352 345 350
3 352 353 354
3 351 352 354
3 353 355 356
3 354 353 356
3 355 357 358
3 356 355 358
3 357 359 360
3 358 357 360
3 359 361 362
3 360 359 362
3 349 362 361
3 347 349 361
3 347 361 294
3 347 294 293
3 289 347 293
3 350 296 363
3 291 296 350
3 352 350 364
3 364 350 363
3 353 352 365
3 365 352 364
3 355 353 366
3 366 353 365
3 357 355 367
3 367 355 366
3 359 357 368
3 368 357 367
3 298 368 299
3 298 361 368
3 361 359 368
3 294 361 298
3 296 302 363
3 305 363 302
3 364 363 305
3 307 364 305
3 365 364 307
3 309 365 307
3 366 365 309
3 311 366 309
3 367 366 311
3 312 367 311
3 368 367 312
3 299 368 312
3 369 370 371
3 369 372 373
3 371 372 369
3 373 374 375
3 372 374 373
3 374 376 375
3 377 378 379
3 377 380 381
3 379 380 377
3 370 381 380
3 369 381 370
3 369 314 381
3 369 315 314
3 316 315 369
3 373 316 369
3 318 316 373
3 318 373 382
3 382 373 375
3 383 375 376
3 383 384 375
3 384 382 375
3 383 385 384
3 386 387 388
3 378 386 388
3 378 377 386
3 377 389 386
3 321 320 389
3 321 389 381
3 381 389 377
3 314 321 381
3 318 382 324
3 326 324 382
3 384 326 382
3 384 328 326
3 384 385 328
3 385 390 328
3 391 387 386
3 392 387 391
3 331 330 391
3 331 391 389
3 389 391 386
3 320 331 389
3 328 390 333
3 390 393 333
3 394 335 395
3 394 392 335
3 336 335 391
3 391 335 392
3 336 391 330
3 395 396 394
3 333 393 337
3 393 397 337
3 335 338 395
3 340 398 399
3 338 340 399
3 338 399 396
3 338 396 395
3 399 398 400
3 337 397 341
3 397 401 341
3 343 342 402
3 343 398 340
3 343 402 398
3 402 403 398
3 404 400 398
3 403 404 398
3 405 406 407
3 405 401 406
3 405 344 401
3 344 341 401
3 402 346 408
3 342 346 402
3 403 402 409
3 409 402 408
3 410 404 403
3 410 403 411
3 411 403 409
3 411 412 413
3 410 411 413
3 412 414 415
3 413 412 415
3 414 416 417
3 415 414 417
3 407 417 416
3 405 407 416
3 405 416 349
3 405 349 348
3 344 405 348
3 346 351 408
3 354 408 351
3 409 408 354
3 356 409 354
3 411 409 356
3 358 411 356
3 412 411 358
3 360 412 358
3 414 412 360
3 362 414 360
3 416 414 362
3 349 416 362
3 418 419 420
3 418 421 422
3 420 421 418
3 422 423 424
3 421 423 422
3 424 425 426
3 423 425 424
3 425 427 426
3 428 429 430
3 419 428 430
3 419 418 428
3 418 431 428
3 371 370 431
3 371 431 422
3 422 431 418
3 372 371 422
3 424 372 422
3 374 372 424
3 426 374 424
3 376 432 433
3 374 432 376
3 374 427 432
3 374 426 427
3 432 434 433
3 435 436 437
3 429 435 437
3 428 435 429
3 428 378 435
3 428 379 378
3 380 379 428
3 431 380 428
3 370 380 431
3 376 433 383
3 433 385 383
3 433 434 385
3 434 438 385
3 388 436 435
3 388 387 436
3 387 439 436
3 378 388 435
3 385 438 390
3 438 440 390
3 441 392 442
3 441 439 392
3 439 387 392
3 442 443 444
3 441 442 444
3 444 443 445
3 390 440 393
3 440 446 393
3 392 394 442
3 396 442 394
3 396 447 442
3 447 443 442
3 448 445 443
3 447 448 443
3 449 450 451
3 449 446 450
3 449 397 446
3 397 393 446
3 396 399 447
3 400 452 453
3 399 400 453
3 399 453 448
3 399 448 447
3 452 454 455
3 453 452 455
3 455 454 456
3 457 458 459
3 451 458 457
3 451 457 449
3 449 457 460
3 397 460 401
3 449 460 397
3 452 404 461
3 400 404 452
3 454 452 462
3 462 452 461
3 463 456 454
3 463 454 464
3 464 454 462
3 459 463 464
3 459 464 457
3 457 464 465
3 406 465 407
3 406 460 465
3 460 457 465
3 401 460 406
3 404 410 461
3 413 461 410
3 462 461 413
3 415 462 413
3 464 462 415
3 417 464 415
3 465 464 417
3 407 465 417
3 466 467 468
3 466 469 470
3 468 469 466
3 470 471 472
3 469 471 470
3 472 473 474
3 471 473 472
3 473 475 474
3 476 477 478
3 476 479 480
3 478 479 476
3 467 480 479
3 466 480 467
3 466 419 480
3 466 420 419
3 421 420 466
3 470 421 466
3 423 421 470
3 472 423 470
3 425 423 472
3 474 425 472
3 474 427 425
3 474 475 427
3 475 481 427
3 482 483 484
3 477 482 484
3 477 476 482
3 476 485 482
3 430 429 485
3 430 485 480
3 480 485 476
3 419 430 480
3 427 481 486
3 432 427 486
3 486 434 432
3 487 434 486
3 482 488 483
3 437 436 489
3 437 489 482
3 437 482 485
3 482 489 488
3 429 437 485
3 490 491 492
3 490 487 491
3 490 438 487
3 438 434 487
3 493 439 494
3 493 489 439
3 489 436 439
3 494 495 496
3 493 494 496
3 495 497 498
3 496 495 498
3 498 497 499
3 500 490 492
3 501 500 492
3 438 500 440
3 490 500 438
3 439 441 494
3 444 494 441
3 495 494 444
3 445 495 444
3 445 502 495
3 502 497 495
3 503 499 497
3 503 497 504
3 504 497 502
3 504 505 506
3 503 504 506
3 505 507 508
3 506 505 508
3 501 508 507
3 501 507 500
3 500 507 509
3 440 509 446
3 500 509 440
3 502 448 510
3 445 448 502
3 504 502 511
3 511 502 510
3 505 504 512
3 512 504 511
3 507 505 513
3 513 505 512
3 450 513 451
3 450 509 513
3 509 507 513
3 446 509 450
3 448 453 510
3 455 510 453
3 511 510 455
3 456 511 455
3 456 514 511
3 514 512 511
3 458 514 459
3 458 513 514
3 513 512 514
3 451 513 458
3 456 463 514
3 459 514 463
3 515 516 517
3 515 518 519
3 517 518 515
3 519 520 521
3 518 520 519
3 521 522 523
3 520 522 521
3 522 524 523
3 525 526 527
3 516 525 527
3 516 515 525
3 515 528 525
3 468 467 528
3 468 528 519
3 519 528 515
3 469 468 519
3 521 469 519
3 471 469 521
3 523 471 521
3 523 524 529
3 523 529 471
3 471 529 473
3 529 475 473
3 530 475 529
3 531 532 533
3 526 531 533
3 525 531 526
3 525 477 531
3 525 478 477
3 479 478 525
3 528 479 525
3 467 479 528
3 475 530 481
3 530 534 481
3 484 532 531
3 484 483 532
3 483 535 532
3 477 484 531
3 536 486 481
3 536 481 537
3 537 481 534
3 486 536 487
3 483 538 535
3 488 538 483
3 489 539 540
3 489 540 488
3 488 540 538
3 539 541 542
3 540 539 542
3 541 543 544
3 542 541 544
3 543 545 546
3 544 543 546
3 545 547 548
3 546 545 548
3 547 549 550
3 548 547 550
3 537 550 549
3 536 537 549
3 536 549 492
3 536 492 491
3 487 536 491
3 489 493 539
3 496 539 493
3 541 539 496
3 498 541 496
3 543 541 498
3 499 543 498
3 499 551 543
3 551 545 543
3 547 545 552
3 552 545 551
3 549 547 553
3 553 547 552
3 492 553 501
3 549 553 492
3 499 503 551
3 506 551 503
3 552 551 506
3 508 552 506
3 553 552 508
3 501 553 508
3 554 555 556
3 554 557 558
3 556 557 554
3 558 559 560
3 557 559 558
3 559 561 560
3 562 563 564
3 555 562 564
3 554 562 555
3 554 516 562
3 554 517 516
3 518 517 554
3 558 518 554
3 520 518 558
3 560 520 558
3 560 561 565
3 560 565 520
3 520 565 522
3 565 524 522
3 566 524 565
3 567 568 569
3 567 570 571
3 569 570 567
3 563 571 570
3 562 571 563
3 562 526 571
3 562 527 526
3 516 527 562
3 572 529 524
3 572 524 573
3 573 524 566
3 529 572 530
3 567 574 568
3 571 532 567
3 571 533 532
3 567 532 574
3 575 576 532
3 574 532 576
3 575 577 578
3 575 578 576
3 571 526 533
3 578 577 579
3 580 572 573
3 581 580 573
3 530 580 534
3 572 580 530
3 575 535 582
3 532 535 575
3 577 575 583
3 583 575 582
3 584 579 577
3 584 577 585
3 585 577 583
3 585 586 587
3 584 585 587
3 586 588 589
3 587 586 589
3 588 590 591
3 589 588 591
3 581 591 590
3 581 590 580
3 580 590 592
3 534 592 537
3 580 592 534
3 535 538 582
3 540 582 538
3 583 582 540
3 542 583 540
3 585 583 542
3 544 585 542
3 586 585 544
3 546 586 544
3 588 586 546
3 548 588 546
3 590 588 548
3 550 590 548
3 592 590 550
3 537 592 550
3 593 594 595
3 593 596 597
3 595 596 593
3 596 598 597
3 599 600 601
3 594 599 601
3 593 599 594
3 593 555 599
3 593 556 555
3 557 556 593
3 597 557 593
3 597 598 602
3 597 602 557
3 557 602 559
3 602 561 559
3 603 561 602
3 604 605 606
3 604 607 608
3 606 607 604
3 600 608 607
3 599 608 600
3 599 563 608
3 599 564 563
3 555 564 599
3 609 565 561
3 609 561 610
3 610 561 603
3 565 609 566
3 611 568 612
3 611 605 568
3 569 568 604
3 604 568 605
3 613 614 611
3 613 611 612
3 608 570 604
3 604 570 569
3 570 608 563
3 613 615 614
3 616 617 618
3 610 617 616
3 610 616 609
3 609 616 619
3 566 619 573
3 609 619 566
3 568 574 612
3 576 612 574
3 613 612 576
3 613 620 615
3 613 576 620
3 576 578 620
3 579 621 622
3 579 622 578
3 578 622 620
3 621 623 624
3 622 621 624
3 618 624 623
3 618 623 616
3 616 623 625
3 619 616 626
3 626 616 625
3 573 626 581
3 619 626 573
3 579 584 621
3 587 621 584
3 623 621 587
3 589 623 587
3 625 623 589
3 591 625 589
3 626 625 591
3 581 626 591
3 627 628 629
3 627 595 594
3 627 629 595
3 629 630 595
3 596 595 631
3 595 630 631
3 631 598 596
3 632 598 631
3 633 634 635
3 633 636 637
3 635 636 633
3 628 637 636
3 627 637 628
3 627 600 637
3 627 601 600
3 594 601 627
3 598 632 638
3 602 598 638
3 638 603 602
3 639 603 638
3 640 641 642
3 634 640 642
3 633 640 634
3 633 605 640
3 633 606 605
3 607 606 633
3 637 607 633
3 600 607 637
3 643 644 645
3 643 639 644
3 643 610 639
3 610 603 639
3 640 646 641
3 605 646 640
3 605 611 646
3 611 647 646
3 614 648 611
3 611 648 647
3 615 649 650
3 615 650 614
3 614 650 648
3 649 651 652
3 650 649 652
3 651 653 654
3 652 651 654
3 645 654 653
3 643 645 653
3 643 653 618
3 643 618 617
3 610 643 617
3 615 620 649
3 622 649 620
3 651 649 622
3 624 651 622
3 653 651 624
3 618 653 624
3 655 656 657
3 655 658 659
3 657 658 655
3 659 629 628
3 659 658 629
3 658 660 629
3 630 629 661
3 629 660 661
3 631 630 662
3 630 661 662
3 662 632 631
3 663 632 662
3 664 665 666
3 664 667 668
3 666 667 664
3 656 668 667
3 655 668 656
3 655 634 668
3 655 635 634
3 636 635 655
3 659 636 655
3 628 636 659
3 669 638 632
3 669 632 670
3 670 632 663
3 638 669 639
3 664 671 665
3 668 641 664
3 668 642 641
3 664 641 671
3 672 673 641
3 671 641 673
3 672 674 675
3 672 675 673
3 668 634 642
3 674 676 677
3 675 674 677
3 676 678 679
3 677 676 679
3 678 680 681
3 679 678 681
3 680 682 683
3 681 680 683
3 670 683 682
3 669 670 682
3 669 682 645
3 669 645 644
3 639 669 644
3 641 646 672
3 647 672 646
3 674 672 647
3 648 674 647
3 676 674 648
3 650 676 648
3 678 676 650
3 652 678 650
3 680 678 652
3 654 680 652
3 682 680 654
3 645 682 654
3 684 685 686
3 684 687 688
3 686 687 684
3 688 657 656
3 688 687 657
3 687 689 657
3 658 657 690
3 657 689 690
3 660 658 691
3 658 690 691
3 661 660 692
3 660 691 692
3 693 692 694
3 693 662 692
3 662 661 692
3 662 693 663
3 695 696 697
3 685 695 697
3 684 695 685
3 684 665 695
3 684 666 665
3 667 666 684
3 688 667 684
3 656 667 688
3 698 699 700
3 694 699 698
3 694 698 693
3 693 698 701
3 663 701 670
3 693 701 663
3 695 702 696
3 665 702 695
3 665 671 702
3 671 703 702
3 673 704 671
3 671 704 703
3 675 705 673
3 673 705 704
3 677 706 675
3 675 706 705
3 679 707 677
3 677 707 706
3 700 681 698
3 700 707 681
3 707 679 681
3 683 698 681
3 701 698 683
3 670 701 683
3 686 708 709
3 685 708 686
3 687 686 710
3 686 709 710
3 689 687 711
3 687 710 711
3 690 689 712
3 689 711 712
3 713 712 714
3 713 691 712
3 691 690 712
3 691 715 692
3 713 715 691
3 692 715 694
3 697 696 716
3 697 716 717
3 697 717 685
3 685 717 708
3 718 713 714
3 719 718 714
3 699 718 700
3 699 715 718
3 715 713 718
3 694 715 699
3 696 702 716
3 716 720 717
3 716 702 720
3 702 703 720
3 704 721 703
3 703 721 720
3 705 722 704
3 704 722 721
3 706 723 705
3 705 723 722
3 719 707 718
3 719 723 707
3 723 706 707
3 700 718 707
3 709 708 724
3 709 725 710
3 724 725 709
3 710 726 711
3 725 726 710
3 711 727 712
3 726 727 711
3 712 727 714
3 724 717 728
3 708 717 724
3 725 724 729
3 729 724 728
3 726 725 730
3 730 725 729
3 727 726 731
3 731 726 730
3 714 731 719
3 727 731 714
3 717 720 728
3 721 728 720
3 729 728 721
3 722 729 721
3 730 729 722
3 723 730 722
3 731 730 723
3 719 731 723
