# Supplementary material for: Subcortical shape biomarkers reveal limbic and basal ganglia damage in anti-LGI1 encephalitis
Source: Front Immunol. 2025 Jul 4;16:1623577. doi: 10.3389/fimmu.2025.1623577 (PMC12270846; doi:10.3389/fimmu.2025.1623577)
Supplement: Supplementary file 1 [file DataSheet1.zip › raw data/wmN06-L_Pall_first.vtk]

# vtk DataFile Version 3.0
this file was written using fslvtkio
ASCII
DATASET POLYDATA
POINTS 642 float
113.482 125.932 71.4274
102.451 125.674 70.6726
107.772 118.345 71.4807
117.558 114.974 71.9765
112.871 121.487 77.9157
113.994 120.29 66.9131
106.286 120.677 65.6916
107.162 122.305 77.2731
106.795 130.954 75.3899
112.642 113.341 76.4352
112.462 112.784 68.3421
107.042 128.936 67.5169
105.949 126.862 77.9522
110.119 126.982 77.8577
110.089 121.645 80.1771
110.186 117.691 77.6804
113.869 116.257 79.2113
106.097 124.901 66.349
110.259 120.339 66.2418
110.717 124.953 67.313
109.453 116.373 66.6343
114.415 115.508 66.9492
115.622 117.422 75.4993
113.245 124.2 74.9144
116.335 120.527 71.6622
117.061 117.025 68.3449
114.495 123.681 68.2745
104.091 125.157 74.7853
107.485 120.105 74.4769
104.146 121.788 70.809
102.429 123.48 66.5423
106.246 119.196 68.2959
110.543 128.776 69.0316
110.032 129.354 73.4156
105.149 132.299 70.2296
102.856 128.5 68.461
102.581 129.702 73.1321
117.293 111.077 69.0446
113.084 111.28 72.2029
116.614 111.563 75.2853
109.21 114.459 69.9993
109.854 115.103 74.147
108.159 127.171 78.5841
110.153 124.523 79.6019
107.937 124.4 79.3667
111.909 121.72 79.6475
111.472 124.338 77.9986
108.603 129.262 76.9583
106.203 129.129 76.89
105.994 124.34 78.0924
108.249 121.933 79.0326
109.901 119.635 79.174
112.038 119.155 80.1499
111.756 116.727 79.2669
113.441 118.955 78.6423
108.661 120.097 77.4185
111.118 115.353 77.2352
113.297 114.326 78.3282
108.276 122.858 65.9995
110.42 122.623 66.6052
108.455 124.878 66.8885
112.323 122.594 67.0232
112.197 120.231 66.5173
108.315 120.595 65.7537
106.232 122.909 65.6369
106.745 126.732 67.2998
109.001 126.98 67.3588
111.895 115.992 66.5622
112.238 117.929 66.376
109.933 118.323 66.1404
114.129 117.958 66.6885
113.571 113.983 67.5435
110.962 114.57 67.4418
107.88 118.75 66.3295
114.814 120.957 75.3163
115.074 122.313 73.4754
116.153 119.211 73.803
114.959 123.266 71.5405
113.441 125.173 73.2062
113.044 122.948 76.4821
114.334 119.504 76.7721
116.704 116.097 73.8707
117.102 117.839 71.9304
116.999 118.911 69.8807
115.717 122.133 69.8544
116.192 120.505 68.194
113.946 124.856 69.8314
117.648 115.973 70.0498
115.726 118.827 67.2305
114.41 122.094 67.3561
105.646 122.666 74.5942
105.649 121.267 72.939
104.238 123.291 72.8955
105.91 120.229 71.2535
107.439 119.214 72.9597
107.461 121.381 75.7542
105.366 123.694 76.2877
103.386 125.478 72.6334
103.103 123.61 70.7737
102.913 122.364 68.7246
105.063 120.503 69.4144
103.819 121.053 67.2453
107.152 118.775 69.9283
101.998 124.453 68.6347
104.266 122.214 65.7681
105.931 119.691 66.7757
110.132 129.539 71.1369
107.78 131.472 72.0447
107.716 130.844 69.5952
105.887 132.177 73.1183
108.558 130.62 74.6793
112.004 127.852 72.4617
112.327 127.505 70.2311
108.953 129.142 67.8515
105.796 131.107 68.0145
103.423 131.403 68.394
103.326 131.863 71.8547
101.506 129.686 70.4271
104.549 130.633 74.5564
104.961 128.848 67.8517
101.952 127.056 69.5729
102.06 127.674 72.1202
115.225 109.517 70.3413
115.168 109.961 73.9218
117.782 110.178 72.0667
114.656 111.985 76.3653
112.713 112.079 74.5061
112.743 111.624 69.9635
114.804 111.692 68.5901
117.98 112.812 70.5447
117.201 113.215 73.4532
109.6 114.488 72.0325
111.088 112.804 73.2803
110.976 112.514 71.0295
111.103 114.236 75.3922
108.792 116.69 72.7873
108.569 116.418 70.7722
110.523 113.485 68.88
111.584 125.728 76.2954
110.157 128.428 75.7064
111.944 127.069 74.3509
112.678 126.348 68.5087
110.983 127.193 67.5279
112.812 124.399 67.3931
115.258 113.711 77.6817
114.731 116.707 77.3556
116.192 114.41 75.5724
117.562 113.972 68.5931
115.962 116.228 67.2436
115.903 113.255 67.7992
104.214 128.591 75.717
104.556 125.962 76.663
102.946 127.361 74.2297
102.679 125.736 67.6011
104.261 124.203 65.9433
104.539 126.685 67.4713
108.704 117.802 74.2228
108.881 119.048 75.9533
109.906 116.587 75.7765
109.002 115.204 68.0755
107.84 117.648 67.5515
108.179 116.91 69.2355
109.14 125.996 79.2664
109.026 124.552 79.5553
108.022 125.854 79.1182
108.988 123.166 79.8105
110.013 123.198 79.9334
110.09 125.889 78.9393
109.275 127.116 78.5105
107.038 126.959 78.4999
107.015 125.671 78.8165
110.996 123.213 79.7227
110.908 124.6 78.9564
111.555 123.164 78.8812
110.767 125.692 78.0716
111.02 121.835 80.1187
112.317 121.759 78.7909
112.091 122.885 78.0678
108.406 128.235 77.9317
107.12 128.15 77.912
107.446 129.197 77.1228
106.043 128.001 77.5557
109.382 128.149 77.5609
107.723 130.274 76.4135
106.543 130.135 76.3178
106.892 124.46 78.8502
108.003 123.139 79.3467
107.112 123.192 78.6264
109.078 121.891 79.7297
106.088 125.535 78.2478
106.561 123.204 77.8212
107.605 122.13 78.1977
110.867 119.373 79.9295
111.892 117.888 79.9193
110.86 118.197 79.4055
112.81 116.491 79.6577
112.98 117.717 79.8242
111.087 120.457 80.3391
109.855 120.616 79.8673
110.164 118.533 78.5708
110.903 117.263 78.6232
112.832 119.071 79.5897
111.945 120.607 80.1005
112.674 120.468 79.0576
113.704 117.721 79.0963
113.171 120.292 78.2745
108.969 120.795 79.2103
109.28 119.782 78.2843
108.29 120.937 78.2276
109.549 118.927 77.6354
107.854 121.245 77.4004
111.335 116.035 78.3096
112.438 115.533 79.0039
112.123 114.962 78.0197
113.57 115.144 79.0029
110.661 116.532 77.5707
111.894 114.371 77.0635
112.83 113.86 77.472
109.356 122.79 66.2995
109.485 123.855 66.6977
108.361 123.941 66.3998
109.611 124.83 67.052
110.438 123.824 66.9802
110.275 121.525 66.2961
109.288 121.701 66.0064
107.286 124.008 66.0818
107.352 124.835 66.5777
111.341 122.676 66.8305
111.251 121.43 66.525
112.228 121.405 66.7546
111.196 120.311 66.4172
111.448 123.806 67.2108
113.124 121.432 66.9794
113.12 120.234 66.6573
108.332 121.743 65.8013
107.248 122.977 65.8008
107.316 121.737 65.6034
106.217 124.031 65.7918
109.281 120.613 65.9696
107.3 120.661 65.6188
106.369 121.695 65.5605
107.634 125.776 67.04
108.78 125.856 67.2621
107.868 126.898 67.3599
109.852 125.915 67.2712
106.492 125.71 66.913
106.944 127.823 67.3967
108.035 127.988 67.3867
112.072 116.917 66.3979
111.069 118.151 66.1917
110.862 117.064 66.2425
110.14 119.33 66.1045
111.282 119.124 66.2658
113.251 116.694 66.5444
113.125 115.795 66.7581
110.639 116.17 66.4746
109.766 117.265 66.2739
112.133 119.156 66.4141
113.209 117.869 66.5163
113.17 119.123 66.4747
114.216 116.695 66.7219
114.047 119.171 66.6617
112.782 114.995 67.0304
111.438 115.216 66.835
112.265 114.285 67.4372
110.235 115.415 66.8597
114.044 114.709 67.1683
112.997 113.31 67.8492
111.754 113.731 67.8813
108.941 118.475 66.1863
109.183 119.512 65.9447
108.08 119.589 65.9099
108.78 117.606 66.5254
107.059 119.719 65.9193
114.955 121.725 74.4353
115.701 120.824 73.6212
115.488 120.11 74.5503
116.228 120.025 72.8428
115.755 121.344 72.6795
114.191 123.119 74.2466
114.218 122.58 75.0813
115.243 119.274 75.4098
115.841 118.461 74.7076
115.03 122.734 72.5163
114.214 123.706 73.356
114.28 124.21 72.4606
113.424 124.594 74.0557
115.651 121.823 71.656
114.238 124.584 71.4992
113.547 125.529 72.2892
114.008 121.998 75.886
114.564 120.24 76.0551
113.762 121.318 76.6732
114.999 118.417 76.1285
113.256 123.455 75.6427
112.898 122.29 77.2561
113.591 120.532 77.3537
116.401 117.721 73.9387
116.615 118.6 72.8992
116.909 117.123 73.0094
116.716 119.227 71.8713
116.167 116.766 74.7278
117.192 115.637 72.9524
117.326 116.437 72.0035
116.466 120.579 69.8967
116.076 121.387 68.9832
116.726 119.773 69.0188
115.541 122.076 68.2418
115.197 122.801 68.9631
116.109 121.286 70.7274
116.756 119.828 70.7386
117.073 118.118 69.0396
116.709 118.881 68.2847
114.905 123.464 69.7688
115.4 122.638 70.7319
114.585 124.07 70.6239
114.256 124.217 69.0549
113.791 125.34 70.6879
117.08 118.488 70.9625
117.318 117.509 69.9592
117.427 116.99 71.017
117.413 116.524 69.1287
117.666 115.525 71.0736
116.027 119.669 67.6459
115.473 121.353 67.6536
115.182 120.491 67.2354
114.656 122.874 67.7234
116.533 118.054 67.716
114.873 119.581 66.9769
114.153 121.239 67.1327
105.719 121.853 73.8093
104.817 122.178 72.9899
104.918 122.988 73.8268
104.122 122.44 72.0317
104.791 121.607 71.9948
106.533 120.856 73.825
106.575 121.519 74.4513
104.795 123.828 74.6121
104.276 124.156 73.8157
105.677 120.741 72.1264
106.535 120.31 73.0479
106.662 119.849 72.1883
107.331 119.709 73.7401
105.014 121.06 71.0982
106.88 119.369 71.3499
107.507 118.848 72.1632
106.603 122.064 75.1761
105.48 123.201 75.4013
106.432 122.65 76.0374
104.69 124.381 75.4852
107.443 120.846 75.0284
107.337 121.873 76.4992
106.285 123.08 76.8902
103.856 124.425 72.8271
103.688 123.446 71.8846
103.313 124.554 71.6701
103.591 122.63 70.9312
103.758 125.292 73.7739
102.944 125.655 71.5938
102.741 124.681 70.6619
103.949 121.36 69.1894
104.323 120.743 68.4085
103.252 121.736 67.9892
104.883 120.223 67.6856
105.501 119.935 68.6446
104.606 121.171 70.104
103.592 122.02 69.7835
102.285 122.787 67.6122
102.908 122.173 66.8291
106.067 119.725 69.58
105.496 120.416 70.4047
106.57 119.525 70.515
106.665 118.963 69.1338
107.52 118.623 70.7507
103.106 122.889 69.9135
102.303 123.279 68.7139
102.455 123.956 69.8088
101.952 123.903 67.5662
102.182 125.002 69.7101
103.842 121.604 66.3855
104.772 120.444 66.8548
104.87 120.862 66.0602
105.948 119.469 67.5505
103.255 122.802 66.0607
105.418 121.388 65.7007
106.062 120.058 66.1447
108.882 130.501 71.5215
107.704 131.271 70.7567
108.96 130.278 70.3861
106.526 131.783 69.8868
106.636 132.069 71.1587
108.941 130.523 72.6651
109.952 129.682 72.2453
110.117 129.312 70.0063
109.085 129.917 69.3789
106.971 132.013 72.5892
108.208 131.154 73.3978
107.321 131.656 74.0124
109.276 130.134 73.8979
105.567 132.346 71.6816
106.313 131.607 74.341
107.797 130.969 75.2027
111.059 128.783 71.7947
111.172 128.576 70.5734
112.071 127.847 71.2906
111.389 128.166 69.6167
110.986 128.712 72.8771
112.858 126.927 72.0145
113.004 126.774 70.8791
108.241 130.146 68.664
106.797 131.174 68.7844
107.334 130.21 67.9307
105.405 131.927 68.9461
109.633 129.143 68.4464
108.059 129.068 67.6586
106.436 129.898 67.7131
103.08 131.969 70.0728
102.255 131.178 70.8896
102.279 131.048 69.5131
101.874 129.981 71.6661
102.658 130.888 72.3461
104.185 132.326 71.0691
104.116 132.101 69.0931
102.916 130.08 68.6855
101.964 129.512 69.259
103.755 131.346 73.1534
104.625 132.148 72.5247
105.121 131.537 73.9246
103.439 130.327 73.735
105.69 130.823 75.1297
104.7 131.522 67.9627
104.079 130.231 68.1278
105.385 130.007 67.8149
103.815 128.92 68.2009
106.048 128.826 67.5857
101.487 128.464 69.8442
101.538 128.765 71.4231
101.863 127.459 70.7829
102.115 128.817 72.6218
102.183 127.955 68.9046
102.093 126.271 70.1638
102.391 126.656 71.4527
115.365 109.259 72.1708
116.735 109.323 73.2193
116.819 109.146 71.1553
117.247 110.518 73.7513
116.251 110.193 74.7148
114.221 110.216 72.8736
114.2 109.992 71.5019
116.541 109.814 69.5707
117.795 110.076 70.2845
114.986 110.774 75.3029
113.978 110.927 74.1681
113.786 111.926 75.3991
113.098 111.438 73.3444
115.764 111.364 76.0227
113.53 112.771 76.4319
112.484 112.808 75.384
113.885 110.542 70.2718
115.082 110.417 69.2028
113.634 111.646 69.2637
116.073 111.044 68.7006
113.068 111.124 71.0572
112.395 112.169 69.0119
113.582 112.342 68.4717
118.037 111.296 71.1603
117.551 111.586 72.8857
117.733 113.001 72.0802
117.048 112.105 74.2343
118.004 111.613 69.7997
117.796 113.947 71.281
117.392 114.211 72.7892
110.257 113.599 72.6303
111.049 112.472 72.1568
110.187 113.464 71.5578
112.009 111.755 71.5587
112.03 111.881 72.8031
110.357 113.901 73.6717
109.76 114.617 73.0825
109.484 114.289 71.022
110.022 113.474 70.575
111.892 112.286 73.8713
111.03 113.474 74.2378
111.743 113.102 74.9574
110.458 114.531 74.738
111.829 113.823 76.0575
109.183 115.53 72.4597
109.046 115.35 71.4182
108.7 116.544 71.7663
108.87 115.271 70.5142
109.338 115.777 73.4218
108.303 117.576 72.0893
108.284 117.489 71.1154
110.673 112.966 69.9697
111.788 111.906 70.4988
111.481 112.44 69.4279
109.824 113.863 69.5318
111.425 113.09 68.4977
110.851 127.082 76.0819
111.051 127.801 75.024
111.788 126.383 75.3018
111.067 128.32 73.923
110.156 128.944 74.5656
110.177 127.77 76.8365
110.826 126.388 77.0868
112.416 125.015 75.6002
112.58 125.641 74.6894
109.414 129.558 75.1353
109.473 128.903 76.441
108.621 130.066 75.9187
111.514 125.106 77.162
112.314 124.262 76.2822
112.199 123.6 77.2016
112.693 126.054 73.8488
111.981 127.584 73.4271
112.808 126.54 72.8927
111.915 126.95 67.8985
111.906 125.823 67.3917
112.857 125.461 67.7486
111.782 124.737 67.3228
110.924 126.037 67.3621
110.87 128.195 68.1007
111.701 127.648 68.7297
113.544 125.043 68.3962
113.746 124.24 67.7105
110.051 126.985 67.3858
110.033 128.231 67.6501
109.058 128.114 67.4068
112.467 127.003 69.3427
113.367 125.576 69.1591
113.207 126.231 70.0983
113.677 123.275 67.3333
112.511 123.547 67.2241
113.368 122.374 67.1461
115.093 115.22 77.5977
115.51 115.578 76.497
115.8 113.942 76.5948
115.897 115.943 75.5932
115.225 116.996 76.4404
114.334 116.499 78.3349
114.584 114.939 78.5222
115.921 112.534 76.5559
116.416 112.946 75.432
114.563 118.092 77.0114
114.072 117.803 78.0306
113.824 119.234 77.6568
114.265 114.055 78.3521
114.998 112.689 77.1413
113.724 113.288 77.3242
116.743 113.601 74.5742
116.462 115.299 74.8002
116.974 114.697 73.7815
116.859 114.969 67.7703
116.102 114.642 67.3461
116.903 113.396 68.0258
115.204 114.417 67.2617
115.232 115.831 67.0522
116.618 116.513 67.737
117.372 115.477 68.3927
117.683 112.405 68.739
116.668 112.02 68.2412
115.026 117.084 66.9708
115.916 117.583 67.2682
114.914 118.418 66.9691
117.702 115.119 69.2129
117.839 113.321 69.4758
117.881 114.535 70.3328
115.556 112.317 68.1063
114.667 113.645 67.5607
114.142 112.821 68.0415
104.232 127.307 76.4033
103.671 126.733 75.5493
103.468 128.029 75.0604
103.477 126.232 74.5511
104.206 125.544 75.7414
105.186 126.385 77.417
105.025 127.724 76.9791
103.354 129.263 74.4484
102.652 128.525 73.8149
104.812 124.693 76.4079
105.265 125.214 77.4639
105.624 123.96 77.2065
105.209 128.81 76.4129
104.338 129.667 75.0927
105.459 129.912 75.7915
102.495 127.511 73.2016
103.246 126.184 73.5789
102.77 126.464 72.4089
103.398 125.001 66.7417
104.38 125.373 66.816
103.563 126.249 67.4443
105.3 125.726 66.9055
105.149 124.635 66.1003
103.299 123.891 66.0996
102.462 124.579 66.9571
102.878 127.057 68.1468
103.7 127.588 67.9702
105.35 123.614 65.7673
104.203 123.184 65.7762
105.407 122.381 65.6518
102.141 125.085 68.0219
102.302 126.487 68.5415
101.998 125.685 69.1888
104.75 127.714 67.7893
105.702 126.573 67.3383
105.918 127.714 67.5069
108.761 118.434 75.0371
109.463 117.814 75.8978
109.333 117.176 74.874
110.029 117.088 76.7936
109.491 118.374 76.8314
108.24 119.579 75.1311
108.044 118.962 74.3808
109.302 116.485 74.1287
109.85 115.914 74.8734
108.819 119.587 76.6954
108.145 120.225 75.7085
108 120.792 76.5837
108.046 118.544 73.5964
108.762 117.221 73.4815
108.168 118.09 72.7163
110.357 115.394 75.406
110.434 115.999 76.4548
111.041 114.805 76.2707
108.407 116.386 67.8359
107.956 117.4 68.399
108.424 115.952 68.7649
107.289 118.123 68.7585
106.981 118.368 67.9279
108.591 116.963 67.0594
109.188 115.734 67.2496
109.047 114.815 69.0088
108.621 115.56 69.6729
106.825 118.753 67.3126
107.815 118.136 66.9268
106.874 119.154 66.4786
109.882 114.873 67.5411
109.718 114.382 68.5023
110.756 114.031 68.0819
108.405 116.607 69.9955
107.665 117.968 69.4989
108.059 117.769 70.3552
POLYGONS 1280  5120
3 164 162 163
3 163 44 164
3 162 43 163
3 164 42 162
3 166 165 163
3 163 43 166
3 165 44 163
3 166 14 165
3 168 167 162
3 162 42 168
3 167 43 162
3 168 13 167
3 170 169 164
3 164 44 170
3 169 42 164
3 170 12 169
3 173 171 172
3 172 46 173
3 171 43 172
3 173 45 171
3 167 174 172
3 172 43 167
3 174 46 172
3 167 13 174
3 175 166 171
3 171 45 175
3 166 43 171
3 175 14 166
3 177 176 173
3 173 46 177
3 176 45 173
3 177 4 176
3 180 178 179
3 179 48 180
3 178 42 179
3 180 47 178
3 169 181 179
3 179 42 169
3 181 48 179
3 169 12 181
3 182 168 178
3 178 47 182
3 168 42 178
3 182 13 168
3 184 183 180
3 180 48 184
3 183 47 180
3 184 8 183
3 187 185 186
3 186 50 187
3 185 44 186
3 187 49 185
3 165 188 186
3 186 44 165
3 188 50 186
3 165 14 188
3 189 170 185
3 185 49 189
3 170 44 185
3 189 12 170
3 191 190 187
3 187 50 191
3 190 49 187
3 191 7 190
3 194 192 193
3 193 53 194
3 192 52 193
3 194 51 192
3 196 195 193
3 193 52 196
3 195 53 193
3 196 16 195
3 198 197 192
3 192 51 198
3 197 52 192
3 198 14 197
3 200 199 194
3 194 53 200
3 199 51 194
3 200 15 199
3 203 201 202
3 202 45 203
3 201 52 202
3 203 54 201
3 197 175 202
3 202 52 197
3 175 45 202
3 197 14 175
3 204 196 201
3 201 54 204
3 196 52 201
3 204 16 196
3 176 205 203
3 203 45 176
3 205 54 203
3 176 4 205
3 208 206 207
3 207 55 208
3 206 51 207
3 208 50 206
3 199 209 207
3 207 51 199
3 209 55 207
3 199 15 209
3 188 198 206
3 206 50 188
3 198 51 206
3 188 14 198
3 210 191 208
3 208 55 210
3 191 50 208
3 210 7 191
3 213 211 212
3 212 57 213
3 211 53 212
3 213 56 211
3 195 214 212
3 212 53 195
3 214 57 212
3 195 16 214
3 215 200 211
3 211 56 215
3 200 53 211
3 215 15 200
3 217 216 213
3 213 57 217
3 216 56 213
3 217 9 216
3 220 218 219
3 219 60 220
3 218 59 219
3 220 58 218
3 222 221 219
3 219 59 222
3 221 60 219
3 222 19 221
3 224 223 218
3 218 58 224
3 223 59 218
3 224 18 223
3 226 225 220
3 220 60 226
3 225 58 220
3 226 17 225
3 229 227 228
3 228 62 229
3 227 59 228
3 229 61 227
3 223 230 228
3 228 59 223
3 230 62 228
3 223 18 230
3 231 222 227
3 227 61 231
3 222 59 227
3 231 19 222
3 233 232 229
3 229 62 233
3 232 61 229
3 233 5 232
3 236 234 235
3 235 64 236
3 234 58 235
3 236 63 234
3 225 237 235
3 235 58 225
3 237 64 235
3 225 17 237
3 238 224 234
3 234 63 238
3 224 58 234
3 238 18 224
3 240 239 236
3 236 64 240
3 239 63 236
3 240 6 239
3 243 241 242
3 242 66 243
3 241 60 242
3 243 65 241
3 221 244 242
3 242 60 221
3 244 66 242
3 221 19 244
3 245 226 241
3 241 65 245
3 226 60 241
3 245 17 226
3 247 246 243
3 243 66 247
3 246 65 243
3 247 11 246
3 250 248 249
3 249 69 250
3 248 68 249
3 250 67 248
3 252 251 249
3 249 68 252
3 251 69 249
3 252 18 251
3 254 253 248
3 248 67 254
3 253 68 248
3 254 21 253
3 256 255 250
3 250 69 256
3 255 67 250
3 256 20 255
3 259 257 258
3 258 70 259
3 257 68 258
3 259 62 257
3 253 260 258
3 258 68 253
3 260 70 258
3 253 21 260
3 230 252 257
3 257 62 230
3 252 68 257
3 230 18 252
3 261 233 259
3 259 70 261
3 233 62 259
3 261 5 233
3 264 262 263
3 263 72 264
3 262 67 263
3 264 71 262
3 255 265 263
3 263 67 255
3 265 72 263
3 255 20 265
3 266 254 262
3 262 71 266
3 254 67 262
3 266 21 254
3 268 267 264
3 264 72 268
3 267 71 264
3 268 10 267
3 271 269 270
3 270 63 271
3 269 69 270
3 271 73 269
3 251 238 270
3 270 69 251
3 238 63 270
3 251 18 238
3 272 256 269
3 269 73 272
3 256 69 269
3 272 20 256
3 239 273 271
3 271 63 239
3 273 73 271
3 239 6 273
3 276 274 275
3 275 76 276
3 274 75 275
3 276 74 274
3 278 277 275
3 275 75 278
3 277 76 275
3 278 24 277
3 280 279 274
3 274 74 280
3 279 75 274
3 280 23 279
3 282 281 276
3 276 76 282
3 281 74 276
3 282 22 281
3 285 283 284
3 284 78 285
3 283 75 284
3 285 77 283
3 279 286 284
3 284 75 279
3 286 78 284
3 279 23 286
3 287 278 283
3 283 77 287
3 278 75 283
3 287 24 278
3 289 288 285
3 285 78 289
3 288 77 285
3 289 0 288
3 292 290 291
3 291 80 292
3 290 74 291
3 292 79 290
3 281 293 291
3 291 74 281
3 293 80 291
3 281 22 293
3 294 280 290
3 290 79 294
3 280 74 290
3 294 23 280
3 296 295 292
3 292 80 296
3 295 79 292
3 296 4 295
3 299 297 298
3 298 82 299
3 297 76 298
3 299 81 297
3 277 300 298
3 298 76 277
3 300 82 298
3 277 24 300
3 301 282 297
3 297 81 301
3 282 76 297
3 301 22 282
3 303 302 299
3 299 82 303
3 302 81 299
3 303 3 302
3 306 304 305
3 305 85 306
3 304 84 305
3 306 83 304
3 308 307 305
3 305 84 308
3 307 85 305
3 308 26 307
3 310 309 304
3 304 83 310
3 309 84 304
3 310 24 309
3 312 311 306
3 306 85 312
3 311 83 306
3 312 25 311
3 315 313 314
3 314 77 315
3 313 84 314
3 315 86 313
3 309 287 314
3 314 84 309
3 287 77 314
3 309 24 287
3 316 308 313
3 313 86 316
3 308 84 313
3 316 26 308
3 288 317 315
3 315 77 288
3 317 86 315
3 288 0 317
3 320 318 319
3 319 87 320
3 318 83 319
3 320 82 318
3 311 321 319
3 319 83 311
3 321 87 319
3 311 25 321
3 300 310 318
3 318 82 300
3 310 83 318
3 300 24 310
3 322 303 320
3 320 87 322
3 303 82 320
3 322 3 303
3 325 323 324
3 324 89 325
3 323 85 324
3 325 88 323
3 307 326 324
3 324 85 307
3 326 89 324
3 307 26 326
3 327 312 323
3 323 88 327
3 312 85 323
3 327 25 312
3 329 328 325
3 325 89 329
3 328 88 325
3 329 5 328
3 332 330 331
3 331 92 332
3 330 91 331
3 332 90 330
3 334 333 331
3 331 91 334
3 333 92 331
3 334 29 333
3 336 335 330
3 330 90 336
3 335 91 330
3 336 28 335
3 338 337 332
3 332 92 338
3 337 90 332
3 338 27 337
3 341 339 340
3 340 94 341
3 339 91 340
3 341 93 339
3 335 342 340
3 340 91 335
3 342 94 340
3 335 28 342
3 343 334 339
3 339 93 343
3 334 91 339
3 343 29 334
3 345 344 341
3 341 94 345
3 344 93 341
3 345 2 344
3 348 346 347
3 347 96 348
3 346 90 347
3 348 95 346
3 337 349 347
3 347 90 337
3 349 96 347
3 337 27 349
3 350 336 346
3 346 95 350
3 336 90 346
3 350 28 336
3 352 351 348
3 348 96 352
3 351 95 348
3 352 7 351
3 355 353 354
3 354 98 355
3 353 92 354
3 355 97 353
3 333 356 354
3 354 92 333
3 356 98 354
3 333 29 356
3 357 338 353
3 353 97 357
3 338 92 353
3 357 27 338
3 359 358 355
3 355 98 359
3 358 97 355
3 359 1 358
3 362 360 361
3 361 101 362
3 360 100 361
3 362 99 360
3 364 363 361
3 361 100 364
3 363 101 361
3 364 31 363
3 366 365 360
3 360 99 366
3 365 100 360
3 366 29 365
3 368 367 362
3 362 101 368
3 367 99 362
3 368 30 367
3 371 369 370
3 370 93 371
3 369 100 370
3 371 102 369
3 365 343 370
3 370 100 365
3 343 93 370
3 365 29 343
3 372 364 369
3 369 102 372
3 364 100 369
3 372 31 364
3 344 373 371
3 371 93 344
3 373 102 371
3 344 2 373
3 376 374 375
3 375 103 376
3 374 99 375
3 376 98 374
3 367 377 375
3 375 99 367
3 377 103 375
3 367 30 377
3 356 366 374
3 374 98 356
3 366 99 374
3 356 29 366
3 378 359 376
3 376 103 378
3 359 98 376
3 378 1 359
3 381 379 380
3 380 105 381
3 379 101 380
3 381 104 379
3 363 382 380
3 380 101 363
3 382 105 380
3 363 31 382
3 383 368 379
3 379 104 383
3 368 101 379
3 383 30 368
3 385 384 381
3 381 105 385
3 384 104 381
3 385 6 384
3 388 386 387
3 387 108 388
3 386 107 387
3 388 106 386
3 390 389 387
3 387 107 390
3 389 108 387
3 390 34 389
3 392 391 386
3 386 106 392
3 391 107 386
3 392 33 391
3 394 393 388
3 388 108 394
3 393 106 388
3 394 32 393
3 397 395 396
3 396 110 397
3 395 107 396
3 397 109 395
3 391 398 396
3 396 107 391
3 398 110 396
3 391 33 398
3 399 390 395
3 395 109 399
3 390 107 395
3 399 34 390
3 401 400 397
3 397 110 401
3 400 109 397
3 401 8 400
3 404 402 403
3 403 112 404
3 402 106 403
3 404 111 402
3 393 405 403
3 403 106 393
3 405 112 403
3 393 32 405
3 406 392 402
3 402 111 406
3 392 106 402
3 406 33 392
3 408 407 404
3 404 112 408
3 407 111 404
3 408 0 407
3 411 409 410
3 410 114 411
3 409 108 410
3 411 113 409
3 389 412 410
3 410 108 389
3 412 114 410
3 389 34 412
3 413 394 409
3 409 113 413
3 394 108 409
3 413 32 394
3 415 414 411
3 411 114 415
3 414 113 411
3 415 11 414
3 418 416 417
3 417 117 418
3 416 116 417
3 418 115 416
3 420 419 417
3 417 116 420
3 419 117 417
3 420 36 419
3 422 421 416
3 416 115 422
3 421 116 416
3 422 34 421
3 424 423 418
3 418 117 424
3 423 115 418
3 424 35 423
3 427 425 426
3 426 109 427
3 425 116 426
3 427 118 425
3 421 399 426
3 426 116 421
3 399 109 426
3 421 34 399
3 428 420 425
3 425 118 428
3 420 116 425
3 428 36 420
3 400 429 427
3 427 109 400
3 429 118 427
3 400 8 429
3 432 430 431
3 431 119 432
3 430 115 431
3 432 114 430
3 423 433 431
3 431 115 423
3 433 119 431
3 423 35 433
3 412 422 430
3 430 114 412
3 422 115 430
3 412 34 422
3 434 415 432
3 432 119 434
3 415 114 432
3 434 11 415
3 437 435 436
3 436 121 437
3 435 117 436
3 437 120 435
3 419 438 436
3 436 117 419
3 438 121 436
3 419 36 438
3 439 424 435
3 435 120 439
3 424 117 435
3 439 35 424
3 441 440 437
3 437 121 441
3 440 120 437
3 441 1 440
3 444 442 443
3 443 124 444
3 442 123 443
3 444 122 442
3 446 445 443
3 443 123 446
3 445 124 443
3 446 39 445
3 448 447 442
3 442 122 448
3 447 123 442
3 448 38 447
3 450 449 444
3 444 124 450
3 449 122 444
3 450 37 449
3 453 451 452
3 452 126 453
3 451 123 452
3 453 125 451
3 447 454 452
3 452 123 447
3 454 126 452
3 447 38 454
3 455 446 451
3 451 125 455
3 446 123 451
3 455 39 446
3 457 456 453
3 453 126 457
3 456 125 453
3 457 9 456
3 460 458 459
3 459 128 460
3 458 122 459
3 460 127 458
3 449 461 459
3 459 122 449
3 461 128 459
3 449 37 461
3 462 448 458
3 458 127 462
3 448 122 458
3 462 38 448
3 464 463 460
3 460 128 464
3 463 127 460
3 464 10 463
3 467 465 466
3 466 130 467
3 465 124 466
3 467 129 465
3 445 468 466
3 466 124 445
3 468 130 466
3 445 39 468
3 469 450 465
3 465 129 469
3 450 124 465
3 469 37 450
3 471 470 467
3 467 130 471
3 470 129 467
3 471 3 470
3 474 472 473
3 473 133 474
3 472 132 473
3 474 131 472
3 476 475 473
3 473 132 476
3 475 133 473
3 476 38 475
3 478 477 472
3 472 131 478
3 477 132 472
3 478 41 477
3 480 479 474
3 474 133 480
3 479 131 474
3 480 40 479
3 483 481 482
3 482 134 483
3 481 132 482
3 483 126 481
3 477 484 482
3 482 132 477
3 484 134 482
3 477 41 484
3 454 476 481
3 481 126 454
3 476 132 481
3 454 38 476
3 485 457 483
3 483 134 485
3 457 126 483
3 485 9 457
3 488 486 487
3 487 136 488
3 486 131 487
3 488 135 486
3 479 489 487
3 487 131 479
3 489 136 487
3 479 40 489
3 490 478 486
3 486 135 490
3 478 131 486
3 490 41 478
3 492 491 488
3 488 136 492
3 491 135 488
3 492 2 491
3 495 493 494
3 494 127 495
3 493 133 494
3 495 137 493
3 475 462 494
3 494 133 475
3 462 127 494
3 475 38 462
3 496 480 493
3 493 137 496
3 480 133 493
3 496 40 480
3 463 497 495
3 495 127 463
3 497 137 495
3 463 10 497
3 500 498 499
3 499 140 500
3 498 139 499
3 500 138 498
3 502 501 499
3 499 139 502
3 501 140 499
3 502 33 501
3 504 503 498
3 498 138 504
3 503 139 498
3 504 13 503
3 506 505 500
3 500 140 506
3 505 138 500
3 506 23 505
3 509 507 508
3 508 47 509
3 507 139 508
3 509 110 507
3 503 182 508
3 508 139 503
3 182 47 508
3 503 13 182
3 398 502 507
3 507 110 398
3 502 139 507
3 398 33 502
3 183 401 509
3 509 47 183
3 401 110 509
3 183 8 401
3 512 510 511
3 511 79 512
3 510 138 511
3 512 46 510
3 505 294 511
3 511 138 505
3 294 79 511
3 505 23 294
3 174 504 510
3 510 46 174
3 504 138 510
3 174 13 504
3 295 177 512
3 512 79 295
3 177 46 512
3 295 4 177
3 515 513 514
3 514 111 515
3 513 140 514
3 515 78 513
3 501 406 514
3 514 140 501
3 406 111 514
3 501 33 406
3 286 506 513
3 513 78 286
3 506 140 513
3 286 23 506
3 407 289 515
3 515 111 407
3 289 78 515
3 407 0 289
3 518 516 517
3 517 143 518
3 516 142 517
3 518 141 516
3 520 519 517
3 517 142 520
3 519 143 517
3 520 19 519
3 522 521 516
3 516 141 522
3 521 142 516
3 522 32 521
3 524 523 518
3 518 143 524
3 523 141 518
3 524 26 523
3 527 525 526
3 526 113 527
3 525 142 526
3 527 66 525
3 521 413 526
3 526 142 521
3 413 113 526
3 521 32 413
3 244 520 525
3 525 66 244
3 520 142 525
3 244 19 520
3 414 247 527
3 527 113 414
3 247 66 527
3 414 11 247
3 530 528 529
3 529 86 530
3 528 141 529
3 530 112 528
3 523 316 529
3 529 141 523
3 316 86 529
3 523 26 316
3 405 522 528
3 528 112 405
3 522 141 528
3 405 32 522
3 317 408 530
3 530 86 317
3 408 112 530
3 317 0 408
3 533 531 532
3 532 61 533
3 531 143 532
3 533 89 531
3 519 231 532
3 532 143 519
3 231 61 532
3 519 19 231
3 326 524 531
3 531 89 326
3 524 143 531
3 326 26 524
3 232 329 533
3 533 61 232
3 329 89 533
3 232 5 329
3 536 534 535
3 535 146 536
3 534 145 535
3 536 144 534
3 538 537 535
3 535 145 538
3 537 146 535
3 538 22 537
3 540 539 534
3 534 144 540
3 539 145 534
3 540 16 539
3 542 541 536
3 536 146 542
3 541 144 536
3 542 39 541
3 545 543 544
3 544 54 545
3 543 145 544
3 545 80 543
3 539 204 544
3 544 145 539
3 204 54 544
3 539 16 204
3 293 538 543
3 543 80 293
3 538 145 543
3 293 22 538
3 205 296 545
3 545 54 205
3 296 80 545
3 205 4 296
3 548 546 547
3 547 125 548
3 546 144 547
3 548 57 546
3 541 455 547
3 547 144 541
3 455 125 547
3 541 39 455
3 214 540 546
3 546 57 214
3 540 144 546
3 214 16 540
3 456 217 548
3 548 125 456
3 217 57 548
3 456 9 217
3 551 549 550
3 550 81 551
3 549 146 550
3 551 130 549
3 537 301 550
3 550 146 537
3 301 81 550
3 537 22 301
3 468 542 549
3 549 130 468
3 542 146 549
3 468 39 542
3 302 471 551
3 551 81 302
3 471 130 551
3 302 3 471
3 554 552 553
3 553 149 554
3 552 148 553
3 554 147 552
3 556 555 553
3 553 148 556
3 555 149 553
3 556 21 555
3 558 557 552
3 552 147 558
3 557 148 552
3 558 25 557
3 560 559 554
3 554 149 560
3 559 147 554
3 560 37 559
3 563 561 562
3 562 88 563
3 561 148 562
3 563 70 561
3 557 327 562
3 562 148 557
3 327 88 562
3 557 25 327
3 260 556 561
3 561 70 260
3 556 148 561
3 260 21 556
3 328 261 563
3 563 88 328
3 261 70 563
3 328 5 261
3 566 564 565
3 565 129 566
3 564 147 565
3 566 87 564
3 559 469 565
3 565 147 559
3 469 129 565
3 559 37 469
3 321 558 564
3 564 87 321
3 558 147 564
3 321 25 558
3 470 322 566
3 566 129 470
3 322 87 566
3 470 3 322
3 569 567 568
3 568 71 569
3 567 149 568
3 569 128 567
3 555 266 568
3 568 149 555
3 266 71 568
3 555 21 266
3 461 560 567
3 567 128 461
3 560 149 567
3 461 37 560
3 267 464 569
3 569 71 267
3 464 128 569
3 267 10 464
3 572 570 571
3 571 152 572
3 570 151 571
3 572 150 570
3 574 573 571
3 571 151 574
3 573 152 571
3 574 27 573
3 576 575 570
3 570 150 576
3 575 151 570
3 576 12 575
3 578 577 572
3 572 152 578
3 577 150 572
3 578 36 577
3 581 579 580
3 580 49 581
3 579 151 580
3 581 96 579
3 575 189 580
3 580 151 575
3 189 49 580
3 575 12 189
3 349 574 579
3 579 96 349
3 574 151 579
3 349 27 574
3 190 352 581
3 581 49 190
3 352 96 581
3 190 7 352
3 584 582 583
3 583 118 584
3 582 150 583
3 584 48 582
3 577 428 583
3 583 150 577
3 428 118 583
3 577 36 428
3 181 576 582
3 582 48 181
3 576 150 582
3 181 12 576
3 429 184 584
3 584 118 429
3 184 48 584
3 429 8 184
3 587 585 586
3 586 97 587
3 585 152 586
3 587 121 585
3 573 357 586
3 586 152 573
3 357 97 586
3 573 27 357
3 438 578 585
3 585 121 438
3 578 152 585
3 438 36 578
3 358 441 587
3 587 97 358
3 441 121 587
3 358 1 441
3 590 588 589
3 589 155 590
3 588 154 589
3 590 153 588
3 592 591 589
3 589 154 592
3 591 155 589
3 592 17 591
3 594 593 588
3 588 153 594
3 593 154 588
3 594 30 593
3 596 595 590
3 590 155 596
3 595 153 590
3 596 35 595
3 599 597 598
3 598 104 599
3 597 154 598
3 599 64 597
3 593 383 598
3 598 154 593
3 383 104 598
3 593 30 383
3 237 592 597
3 597 64 237
3 592 154 597
3 237 17 592
3 384 240 599
3 599 104 384
3 240 64 599
3 384 6 240
3 602 600 601
3 601 120 602
3 600 153 601
3 602 103 600
3 595 439 601
3 601 153 595
3 439 120 601
3 595 35 439
3 377 594 600
3 600 103 377
3 594 153 600
3 377 30 594
3 440 378 602
3 602 120 440
3 378 103 602
3 440 1 378
3 605 603 604
3 604 65 605
3 603 155 604
3 605 119 603
3 591 245 604
3 604 155 591
3 245 65 604
3 591 17 245
3 433 596 603
3 603 119 433
3 596 155 603
3 433 35 596
3 246 434 605
3 605 65 246
3 434 119 605
3 246 11 434
3 608 606 607
3 607 158 608
3 606 157 607
3 608 156 606
3 610 609 607
3 607 157 610
3 609 158 607
3 610 15 609
3 612 611 606
3 606 156 612
3 611 157 606
3 612 28 611
3 614 613 608
3 608 158 614
3 613 156 608
3 614 41 613
3 617 615 616
3 616 95 617
3 615 157 616
3 617 55 615
3 611 350 616
3 616 157 611
3 350 95 616
3 611 28 350
3 209 610 615
3 615 55 209
3 610 157 615
3 209 15 610
3 351 210 617
3 617 95 351
3 210 55 617
3 351 7 210
3 620 618 619
3 619 135 620
3 618 156 619
3 620 94 618
3 613 490 619
3 619 156 613
3 490 135 619
3 613 41 490
3 342 612 618
3 618 94 342
3 612 156 618
3 342 28 612
3 491 345 620
3 620 135 491
3 345 94 620
3 491 2 345
3 623 621 622
3 622 56 623
3 621 158 622
3 623 134 621
3 609 215 622
3 622 158 609
3 215 56 622
3 609 15 215
3 484 614 621
3 621 134 484
3 614 158 621
3 484 41 614
3 216 485 623
3 623 56 216
3 485 134 623
3 216 9 485
3 626 624 625
3 625 161 626
3 624 160 625
3 626 159 624
3 628 627 625
3 625 160 628
3 627 161 625
3 628 31 627
3 630 629 624
3 624 159 630
3 629 160 624
3 630 20 629
3 632 631 626
3 626 161 632
3 631 159 626
3 632 40 631
3 635 633 634
3 634 73 635
3 633 160 634
3 635 105 633
3 629 272 634
3 634 160 629
3 272 73 634
3 629 20 272
3 382 628 633
3 633 105 382
3 628 160 633
3 382 31 628
3 273 385 635
3 635 73 273
3 385 105 635
3 273 6 385
3 638 636 637
3 637 137 638
3 636 159 637
3 638 72 636
3 631 496 637
3 637 159 631
3 496 137 637
3 631 40 496
3 265 630 636
3 636 72 265
3 630 159 636
3 265 20 630
3 497 268 638
3 638 137 497
3 268 72 638
3 497 10 268
3 641 639 640
3 640 102 641
3 639 161 640
3 641 136 639
3 627 372 640
3 640 161 627
3 372 102 640
3 627 31 372
3 489 632 639
3 639 136 489
3 632 161 639
3 489 40 632
3 373 492 641
3 641 102 373
3 492 136 641
3 373 2 492
