# Supplementary material for: Subcortical shape biomarkers reveal limbic and basal ganglia damage in anti-LGI1 encephalitis
Source: Front Immunol. 2025 Jul 4;16:1623577. doi: 10.3389/fimmu.2025.1623577 (PMC12270846; doi:10.3389/fimmu.2025.1623577)
Supplement: Supplementary file 1 [file DataSheet1.zip › raw data/wmN06-L_Puta_first.vtk]

# vtk DataFile Version 3.0
this file was written using fslvtkio
ASCII
DATASET POLYDATA
POINTS 642 float
119.989 133.944 71.4039
107.669 134.469 72.6428
115.157 121.485 74.7472
122.876 115.409 71.3612
120.91 122.869 81.9256
118.023 127.689 64.5545
109.43 129.496 64.5845
113.155 124.147 85.0439
114.54 139.61 80.1625
117.836 107.101 80.6264
118.811 112.874 65.8933
109.772 142.467 63.0007
113.883 131.869 84.6745
118.394 131.83 82.1373
117.993 123.018 87.3787
115.404 115.823 84.8501
119.986 113.705 82.2991
105.578 134.814 60.0115
113.362 128.961 63.2747
113.501 136.331 61.7805
117.35 121.202 66.716
120.454 117.368 63.2656
122.188 118.051 77.1217
120.959 128.956 76.9809
122.776 124.728 71.6852
122.644 120.581 66.5306
119.227 132.082 66.6727
110.365 130.254 79.9164
112.922 121.365 79.9912
111.408 128.863 73.8406
105.039 132.645 66.7824
113.943 126.396 69.5887
115.651 140.926 67.2629
117.29 139.113 75.0043
111.507 144.878 71.3828
106.338 139.575 66.9734
110.571 137.991 76.4194
123.484 110.923 65.5678
118.673 107.932 72.1325
121.58 108.007 75.8213
117.798 116.662 71.3058
116.046 113.606 77.6013
116.529 132.171 84.6298
118.436 127.527 85.3265
116.029 127.622 87.0204
119.746 122.849 84.6752
119.883 127.45 82.329
116.699 136.08 81.49
114.122 136.146 82.9579
113.186 128.007 85.467
115.032 123.329 87.4581
116.449 118.902 87.5743
119.017 118.508 85.3927
118.113 114.23 84.8311
120.465 118.291 82.4577
114.136 119.99 85.5336
117.22 111.414 82.6777
119.518 109.075 82.3292
109.111 132.269 60.4797
112.746 132.478 61.5291
109.82 135.85 60.3646
115.774 132.155 63.034
115.863 128.265 63.9071
111.024 129.327 63.3347
105.918 130.993 61.3693
107.549 138.861 61.2116
111.679 139.745 61.7244
118.586 118.774 64.7323
117.385 123.582 64.9113
115.744 125.376 65.6643
119.004 122.774 64.8581
119.488 114.417 62.809
117.782 116.37 66.1262
114.07 126.761 66.3375
122.163 123.46 77.3497
122.067 126.472 74.5555
122.95 121.425 74.5928
121.21 129.378 71.6582
120.632 131.614 74.2447
121.115 126.051 79.6596
121.572 120.144 79.7516
122.717 116.435 74.3232
123.318 120.082 71.4819
122.996 123.1 68.896
121.279 128.091 69.1483
121.172 126.291 66.9929
119.872 133.472 68.7574
122.675 117.578 68.7757
120.499 124.203 65.5011
118.578 129.99 65.1951
111.216 125.779 80.1397
112.157 125.054 77.2821
110.328 128.978 76.9299
113.454 125.258 74.3995
113.98 121.212 77.2355
112.575 122.534 82.7797
111.645 127.314 82.8504
109.032 132.64 76.4716
109.245 131.869 73.1107
108.88 131.304 70.0773
112.44 128.251 71.2334
109.245 130.077 68.0899
115.014 123.923 72.1812
105.799 134.026 69.555
106.412 130.798 64.9508
111.867 128.373 67.1634
116.667 141.132 71.1929
114.93 143.587 73.6472
113.739 144.425 68.75
112.972 142.894 76.3873
116.183 139.944 77.7412
118.924 136.681 73.0986
118.271 137.794 69.4368
112.943 142.648 64.6568
110.047 145.145 66.5671
108.851 142.661 69.1059
110.738 141.633 73.7744
108.685 139.575 71.3089
112.203 139.124 78.7661
107.29 141.672 64.5253
106.667 137.125 70.0529
108.798 136.325 74.3839
121.585 107.406 68.366
120.753 104.819 73.7209
122.674 108.714 70.949
120.093 105.515 79.3104
117.895 106.904 76.5852
119.239 110.367 68.6495
121.16 110.744 64.4746
122.969 112.624 69.1309
122.44 111.761 73.4122
116.964 114.591 74.2696
117.274 110.349 75.1249
118.137 112.026 71.7045
117.099 110.504 79.167
115.483 117.494 76.2039
116.645 119.167 73.2587
118.108 114.36 68.7176
119.772 130.954 79.4493
117.998 135.695 78.6254
119.356 134.166 76.2946
117.75 136.908 66.3993
114.904 138.953 64.0443
116.758 134.842 64.0149
121.031 110.217 79.322
121.229 115.216 79.6707
122.119 112.87 76.6958
122.844 115.167 66.0165
121.117 118.911 65.0667
122.461 113.676 61.9678
111.897 135.467 81.1172
111.77 131.424 82.4265
110.154 134.384 78.5932
104.633 135.939 66.2314
103.699 133 62.7531
104.857 137.731 62.832
114.241 117.348 79.0658
113.898 118.192 82.5302
115.448 114.297 81.1671
117.562 118.895 68.6462
115.895 124.333 68.2119
116.549 121.493 70.6352
117.627 129.886 85.2236
117.396 127.676 86.4361
116.447 129.98 86.0882
117.077 125.31 87.4932
118.318 125.278 86.5968
118.509 129.726 83.9015
117.614 131.927 83.5489
115.234 132.091 85.2382
114.959 129.858 86.1558
119.222 125.296 85.2027
119.172 127.52 83.8088
119.921 125.201 83.7234
119.231 129.709 82.4235
118.929 123.054 86.0339
120.423 122.871 83.2741
120.439 125.142 82.2137
116.703 134.21 83.1839
115.4 134.284 84.0332
115.539 136.204 82.635
113.973 134.017 83.93
117.583 133.95 81.8558
115.71 138.037 81.0266
114.326 138.052 81.6945
114.463 127.854 86.5922
115.53 125.547 87.3886
114.134 125.809 86.6409
116.505 123.23 87.8626
113.578 129.873 85.3217
113.081 126.021 85.4509
113.982 123.734 86.2881
118.02 118.675 86.8234
118.545 116.337 85.3152
117.314 116.589 86.589
119.204 113.842 83.701
119.452 116.097 83.9016
118.625 120.785 86.6181
117.28 120.936 87.6596
115.752 117.196 86.517
116.745 115.075 85.2914
119.956 118.282 84.0249
119.468 120.637 85.1838
120.235 120.6 83.7086
120.307 116.007 82.5871
120.739 120.586 82.1969
115.681 121.171 87.8189
115.116 119.451 86.7821
114.325 121.613 86.7844
114.784 117.923 85.4518
113.456 122.046 85.4674
117.569 112.566 84.1426
118.895 111.688 83.7411
118.167 109.854 83.1841
119.778 111.415 82.3962
116.249 113.69 83.7351
117.58 109.081 81.6192
118.622 107.251 82.0508
111.119 132.393 60.8722
111.402 134.177 60.7153
109.324 133.987 60.1862
111.718 136.128 60.9189
113.021 134.408 61.4167
112.705 130.508 61.9695
110.953 130.708 61.3898
107.183 133.524 59.8459
107.716 135.456 59.9197
114.27 132.426 62.1913
114.278 130.398 62.3436
115.658 130.276 62.8991
114.697 128.613 63.5872
114.549 134.294 62.3563
116.963 129.943 63.6523
117.019 127.952 64.2263
109.615 130.427 61.4415
107.375 131.696 60.5162
108.26 130.177 61.8145
105.38 132.754 60.2476
112.185 129.131 63.2288
110.181 129.396 63.879
107.654 130.048 63.029
108.601 137.335 60.5479
110.653 137.832 60.6951
109.638 139.314 61.1593
112.496 138.072 61.6489
106.499 136.865 60.4962
108.624 140.712 61.9904
110.655 141.171 62.0925
118.266 121.161 65.1237
116.571 124.643 65.4071
117.527 122.134 65.9252
114.392 127.212 64.3982
115.533 126.599 64.5795
119.018 120.264 64.4817
119.417 117.881 63.8528
117.964 119.783 65.7563
116.808 122.911 66.3701
116.341 126.239 64.7548
118.167 123.067 64.8208
117.445 125.815 64.6988
119.601 120.045 64.513
118.48 125.334 64.7287
118.879 116.457 63.4999
118.259 117.267 65.0699
118.275 115.272 64.3582
117.853 118.458 66.3886
120.239 115.766 62.1324
119.041 113.551 64.3868
118.054 114.502 65.8412
114.982 125.95 65.9772
113.366 127.704 64.4714
112.585 127.988 64.9023
116.019 124.267 66.8125
111.775 128.355 65.4411
122.332 124.998 76.016
122.798 124.045 74.639
122.614 122.377 75.9865
123.027 123.094 73.2468
122.486 125.498 73.1804
121.575 127.578 75.8714
121.657 126.118 77.223
122.353 120.775 77.3363
122.654 119.763 75.9414
121.695 127.85 73.1111
121.345 128.964 74.4819
121.064 130.326 73.046
120.929 130.366 75.6409
122.092 127.029 71.6843
120.46 131.652 71.5264
120.329 132.796 72.8209
121.82 124.728 78.5768
122.022 121.777 78.6444
121.631 123.153 79.8168
121.964 119.03 78.5016
120.998 127.513 78.287
121.048 124.526 80.8899
121.259 121.505 80.8953
122.813 118.869 74.5148
123.166 120.715 73.117
122.959 118.367 72.9496
123.194 122.369 71.6576
122.447 117.06 75.8195
122.808 116.03 72.7961
122.953 117.782 71.381
122.478 125.678 69.0004
121.146 127.334 68.0375
122.265 124.733 67.8153
120.163 129.088 66.9646
120.373 129.991 67.8776
122.293 126.439 70.2949
122.946 123.959 70.2852
122.919 121.969 67.6699
122.079 123.418 66.8472
120.484 130.679 69.0022
121.288 128.74 70.3832
120.542 131.186 70.2165
119.622 132.732 67.7022
119.916 133.75 70.0865
123.268 121.547 70.1578
123.288 120.39 68.7662
123.24 119.073 69.9721
122.863 118.991 67.6089
122.85 116.56 70.0564
120.918 125.267 66.1308
120.01 128.246 65.9865
119.748 127.023 65.2912
118.889 131.097 65.8909
121.766 122.469 65.8437
119.208 126.013 65.0585
118.324 128.904 64.6825
111.479 125.348 78.6516
111.296 127.118 77.1243
110.768 127.426 78.5805
110.93 128.747 75.4109
111.817 126.916 75.6875
112.448 123.244 78.7058
112.014 123.644 80.0861
110.743 128.046 80.0018
110.113 129.49 78.5037
112.781 125.096 75.8374
113.095 123.154 77.3344
113.839 123.326 75.9862
113.249 121.199 78.5593
112.422 127.045 74.2367
114.454 123.488 74.5425
114.531 121.385 75.8596
111.876 124.208 81.4754
111.327 126.536 81.5243
112.008 124.96 82.861
111.081 128.789 81.3461
112.758 121.919 81.3772
112.818 123.273 84.0199
112.313 125.776 84.1424
109.467 130.761 76.7713
109.853 130.343 75.138
109.252 132.029 74.8848
110.318 130.429 73.4811
109.693 131.529 78.2487
108.574 133.609 74.4859
108.262 133.161 72.8885
110.961 130.031 70.7437
111.3 129.37 69.5863
109.081 130.774 69.0048
111.595 128.576 68.7113
112.987 127.477 70.1644
111.912 128.712 72.4991
110.469 130.369 71.9132
106.767 131.974 68.3981
106.889 131.257 67.2629
113.609 126.176 71.5996
112.943 126.809 72.7948
114.145 124.923 73.0889
114.639 125.145 70.8739
115.303 122.728 73.544
109.138 131.664 71.5187
107.052 132.385 69.8192
107.696 132.895 71.2319
105.257 133.327 68.201
106.726 134.373 71.0014
107.591 130.501 66.4641
110.116 129.285 67.3957
108.9 129.741 66.0146
113.004 127.526 68.3531
105.353 131.723 65.673
107.936 130.064 64.5868
110.563 128.933 65.8547
115.721 142.56 72.2286
114.348 144.275 71.2151
115.245 143.017 70.0905
112.637 145.364 70.0003
113.355 144.815 72.6748
116.148 141.537 74.2939
116.921 140.404 73.1547
116.003 141.32 69.21
114.77 142.837 67.9902
114.15 143.604 75.2092
115.622 141.855 75.8055
114.856 141.987 77.2288
116.595 139.759 76.2044
112.435 143.86 73.8668
113.795 141.21 78.2959
115.428 139.954 79.0939
117.675 138.984 72.2307
117.381 139.551 70.2528
118.62 137.536 71.2746
117.004 139.646 68.4317
118.029 137.933 74.0178
119.522 135.271 72.2078
119.296 135.901 70.4588
113.39 143.703 66.5683
112.184 145.205 67.5113
111.708 144.275 65.3495
110.671 145.229 68.8744
114.433 141.962 66.0154
111.419 142.851 63.4174
109.849 143.998 64.3822
110.049 142.218 71.3395
109.859 140.474 72.6115
108.752 141.048 70.2831
109.718 138.932 73.8101
110.61 139.804 74.9537
111.161 143.248 72.5106
110.237 143.833 70.1668
107.637 141.263 68.0283
107.362 139.822 69.059
111.591 140.474 76.1749
111.789 142.296 75.0494
112.439 141.082 77.3165
111.307 138.69 77.5417
113.236 139.583 79.6906
109.183 143.998 67.8891
107.799 142.598 66.829
108.463 143.694 65.5962
106.653 140.738 65.8125
108.248 142.367 63.4994
107.691 138.447 70.5962
108.791 138.013 72.9383
107.815 136.955 72.1364
109.639 137.276 75.2987
106.463 138.354 68.3831
107.054 135.76 71.537
108.217 135.314 73.5188
121.387 105.634 70.7003
122.242 106.557 72.1361
122.796 107.632 69.3331
122.196 108.051 73.4325
121.612 106.112 74.8562
119.546 105.944 72.5147
120.065 107.205 70.3289
123.084 108.812 66.5674
123.214 109.76 68.2181
120.504 104.768 76.6038
118.858 105.335 75.1478
118.523 105.27 78.0134
118.297 107.081 74.2111
120.899 106.612 77.4867
118.397 105.322 80.7153
117.758 107.03 78.8923
120.263 108.591 68.4105
121.589 108.901 66.0852
120.248 110.224 66.7069
122.77 110.319 64.1487
119.104 109.037 70.327
119.072 111.678 67.1129
119.757 111.701 65.1751
122.828 110.66 70.0816
122.483 110.074 72.3392
122.779 112.246 71.3356
122.18 109.747 74.4932
123.207 111.638 67.529
122.9 114.077 70.3087
122.836 113.717 72.452
117.054 112.466 74.6396
117.729 111.071 73.3623
117.648 113.316 73.0543
118.395 109.906 71.9434
117.894 108.944 73.6866
116.726 111.954 76.3554
116.427 113.869 75.8695
117.414 115.487 72.733
117.987 114.262 71.5683
117.574 108.514 75.6703
117.211 110.393 77.057
117.459 108.645 77.8527
116.583 112.007 78.3289
117.424 108.827 79.8504
116.276 115.923 75.3393
116.822 116.792 73.7898
116.282 118.101 74.775
117.265 117.839 72.3922
115.642 115.465 76.9311
115.475 119.555 75.5859
115.925 120.339 74.1416
118.265 113.209 70.217
118.534 110.937 70.2266
118.547 112.294 68.6424
118.04 115.409 70.1253
118.311 113.511 67.2015
118.87 133.292 79.1402
118.669 134.991 77.4541
119.496 132.495 77.8326
118.35 136.63 75.7608
117.682 137.487 76.8599
118.229 133.806 80.3695
119.149 131.57 80.7591
120.417 130.164 78.1521
120.194 131.593 76.7383
117.136 137.894 78.1566
117.336 135.898 80.0325
116.408 137.999 79.597
119.879 129.34 80.9621
120.517 128.599 79.5473
120.503 126.973 80.909
120.132 132.953 75.2944
119.11 135.523 74.7318
119.928 134.242 73.7864
116.37 137.98 65.2254
115.915 136.904 63.7741
117.506 135.874 65.0141
115.194 135.775 62.82
114.293 137.696 62.7475
115.39 140.051 65.5075
116.742 139.035 66.7324
118.609 134.634 66.3472
118.118 133.678 65.3002
113.46 139.453 62.7915
113.951 140.875 64.3393
112.439 141.189 63.0763
117.994 137.575 67.8483
119.021 135.331 67.4882
119.166 135.797 68.9261
117.72 132.514 64.5598
116.157 133.564 63.5068
117.307 131.282 64.0009
121.174 112.676 79.6466
121.737 113.954 78.2653
121.583 111.385 77.9694
122.078 115.329 77.0045
121.824 116.438 78.3284
120.647 114.291 81.0698
120.528 111.833 80.889
121.47 108.811 77.6349
121.936 110.457 76.2293
121.385 117.555 79.7226
120.827 116.511 81.1401
121.067 118.924 81.0292
120.292 109.688 80.9692
120.691 108.031 79.243
119.973 107.159 80.9943
122.248 112.125 75.1002
122.518 114.584 75.576
122.804 114.048 74.0008
122.193 116.915 65.1037
122.046 116.242 63.4626
122.929 114.5 63.9977
121.822 115.646 61.7679
120.329 118.122 64.6478
121.966 119.84 65.6719
122.362 117.87 66.5858
123.283 112.936 65.5679
123.408 112.255 63.3661
120.143 120.821 64.9268
121.038 121.67 65.2589
119.611 123.57 65.2091
122.719 116.314 67.4696
122.917 113.735 67.4255
122.899 115.157 68.8427
121.92 111.76 62.599
120.791 114.053 61.4266
120.144 112.664 63.5581
111.753 133.458 81.9632
110.843 132.978 80.6354
111.007 134.906 79.8884
110.151 132.412 79.3757
110.937 130.999 81.0657
112.724 131.694 83.7039
112.773 133.827 83.0605
111.295 136.751 78.7902
110.26 136.26 77.6047
111.673 129.432 82.5772
112.477 129.817 84.019
112.276 127.781 84.1815
112.934 135.86 82.1471
112.152 137.306 79.8649
113.11 137.758 81.0346
109.445 135.507 76.5424
109.479 133.607 77.5227
108.885 134.523 75.5801
103.943 134.768 64.3764
104.029 135.346 62.5272
104.622 136.671 64.3689
104.822 136.337 61.0512
104.124 133.856 60.906
104.023 132.935 64.8064
104.304 134.206 66.4263
105.559 137.632 66.4154
105.521 138.66 64.9224
104.11 131.511 61.6164
104.497 131.356 64.0018
106.143 130.546 63.3573
104.951 135.147 68.0065
105.533 136.821 68.1467
105.996 135.615 69.738
106.025 139.775 63.7351
105.947 138.532 61.7331
107.045 140.567 62.5695
114.129 117.661 80.7675
114.635 116.236 81.9722
114.746 115.723 80.175
115.405 114.992 83.0474
114.549 116.968 83.805
113.356 119.582 81.2126
113.477 119.237 79.6331
115.025 115.475 78.4113
115.629 113.915 79.2868
113.929 118.905 84.0925
113.203 120.274 82.6878
113.178 121.034 84.1371
113.89 119.244 78.1471
114.835 117.39 77.58
114.638 119.346 76.7699
116.312 112.553 80.1389
116.193 112.928 82.1277
117.093 110.975 80.9539
116.861 121.453 68.4866
116.245 122.87 69.3224
117.117 120.199 69.7439
115.606 124.09 70.1574
114.987 125.434 68.9334
116.634 122.919 67.4634
117.377 120.068 67.5223
117.756 117.759 69.9686
117.341 119.022 71.0905
113.98 126.407 67.7693
115.001 125.334 67.2425
112.988 127.482 66.6882
117.661 117.604 67.5457
117.98 116.523 68.8044
117.89 115.414 67.3771
116.654 120.263 71.9325
115.919 122.842 71.4576
116.073 121.604 72.81
POLYGONS 1280  5120
3 164 162 163
3 163 44 164
3 162 43 163
3 164 42 162
3 166 165 163
3 163 43 166
3 165 44 163
3 166 14 165
3 168 167 162
3 162 42 168
3 167 43 162
3 168 13 167
3 170 169 164
3 164 44 170
3 169 42 164
3 170 12 169
3 173 171 172
3 172 46 173
3 171 43 172
3 173 45 171
3 167 174 172
3 172 43 167
3 174 46 172
3 167 13 174
3 175 166 171
3 171 45 175
3 166 43 171
3 175 14 166
3 177 176 173
3 173 46 177
3 176 45 173
3 177 4 176
3 180 178 179
3 179 48 180
3 178 42 179
3 180 47 178
3 169 181 179
3 179 42 169
3 181 48 179
3 169 12 181
3 182 168 178
3 178 47 182
3 168 42 178
3 182 13 168
3 184 183 180
3 180 48 184
3 183 47 180
3 184 8 183
3 187 185 186
3 186 50 187
3 185 44 186
3 187 49 185
3 165 188 186
3 186 44 165
3 188 50 186
3 165 14 188
3 189 170 185
3 185 49 189
3 170 44 185
3 189 12 170
3 191 190 187
3 187 50 191
3 190 49 187
3 191 7 190
3 194 192 193
3 193 53 194
3 192 52 193
3 194 51 192
3 196 195 193
3 193 52 196
3 195 53 193
3 196 16 195
3 198 197 192
3 192 51 198
3 197 52 192
3 198 14 197
3 200 199 194
3 194 53 200
3 199 51 194
3 200 15 199
3 203 201 202
3 202 45 203
3 201 52 202
3 203 54 201
3 197 175 202
3 202 52 197
3 175 45 202
3 197 14 175
3 204 196 201
3 201 54 204
3 196 52 201
3 204 16 196
3 176 205 203
3 203 45 176
3 205 54 203
3 176 4 205
3 208 206 207
3 207 55 208
3 206 51 207
3 208 50 206
3 199 209 207
3 207 51 199
3 209 55 207
3 199 15 209
3 188 198 206
3 206 50 188
3 198 51 206
3 188 14 198
3 210 191 208
3 208 55 210
3 191 50 208
3 210 7 191
3 213 211 212
3 212 57 213
3 211 53 212
3 213 56 211
3 195 214 212
3 212 53 195
3 214 57 212
3 195 16 214
3 215 200 211
3 211 56 215
3 200 53 211
3 215 15 200
3 217 216 213
3 213 57 217
3 216 56 213
3 217 9 216
3 220 218 219
3 219 60 220
3 218 59 219
3 220 58 218
3 222 221 219
3 219 59 222
3 221 60 219
3 222 19 221
3 224 223 218
3 218 58 224
3 223 59 218
3 224 18 223
3 226 225 220
3 220 60 226
3 225 58 220
3 226 17 225
3 229 227 228
3 228 62 229
3 227 59 228
3 229 61 227
3 223 230 228
3 228 59 223
3 230 62 228
3 223 18 230
3 231 222 227
3 227 61 231
3 222 59 227
3 231 19 222
3 233 232 229
3 229 62 233
3 232 61 229
3 233 5 232
3 236 234 235
3 235 64 236
3 234 58 235
3 236 63 234
3 225 237 235
3 235 58 225
3 237 64 235
3 225 17 237
3 238 224 234
3 234 63 238
3 224 58 234
3 238 18 224
3 240 239 236
3 236 64 240
3 239 63 236
3 240 6 239
3 243 241 242
3 242 66 243
3 241 60 242
3 243 65 241
3 221 244 242
3 242 60 221
3 244 66 242
3 221 19 244
3 245 226 241
3 241 65 245
3 226 60 241
3 245 17 226
3 247 246 243
3 243 66 247
3 246 65 243
3 247 11 246
3 250 248 249
3 249 69 250
3 248 68 249
3 250 67 248
3 252 251 249
3 249 68 252
3 251 69 249
3 252 18 251
3 254 253 248
3 248 67 254
3 253 68 248
3 254 21 253
3 256 255 250
3 250 69 256
3 255 67 250
3 256 20 255
3 259 257 258
3 258 70 259
3 257 68 258
3 259 62 257
3 253 260 258
3 258 68 253
3 260 70 258
3 253 21 260
3 230 252 257
3 257 62 230
3 252 68 257
3 230 18 252
3 261 233 259
3 259 70 261
3 233 62 259
3 261 5 233
3 264 262 263
3 263 72 264
3 262 67 263
3 264 71 262
3 255 265 263
3 263 67 255
3 265 72 263
3 255 20 265
3 266 254 262
3 262 71 266
3 254 67 262
3 266 21 254
3 268 267 264
3 264 72 268
3 267 71 264
3 268 10 267
3 271 269 270
3 270 63 271
3 269 69 270
3 271 73 269
3 251 238 270
3 270 69 251
3 238 63 270
3 251 18 238
3 272 256 269
3 269 73 272
3 256 69 269
3 272 20 256
3 239 273 271
3 271 63 239
3 273 73 271
3 239 6 273
3 276 274 275
3 275 76 276
3 274 75 275
3 276 74 274
3 278 277 275
3 275 75 278
3 277 76 275
3 278 24 277
3 280 279 274
3 274 74 280
3 279 75 274
3 280 23 279
3 282 281 276
3 276 76 282
3 281 74 276
3 282 22 281
3 285 283 284
3 284 78 285
3 283 75 284
3 285 77 283
3 279 286 284
3 284 75 279
3 286 78 284
3 279 23 286
3 287 278 283
3 283 77 287
3 278 75 283
3 287 24 278
3 289 288 285
3 285 78 289
3 288 77 285
3 289 0 288
3 292 290 291
3 291 80 292
3 290 74 291
3 292 79 290
3 281 293 291
3 291 74 281
3 293 80 291
3 281 22 293
3 294 280 290
3 290 79 294
3 280 74 290
3 294 23 280
3 296 295 292
3 292 80 296
3 295 79 292
3 296 4 295
3 299 297 298
3 298 82 299
3 297 76 298
3 299 81 297
3 277 300 298
3 298 76 277
3 300 82 298
3 277 24 300
3 301 282 297
3 297 81 301
3 282 76 297
3 301 22 282
3 303 302 299
3 299 82 303
3 302 81 299
3 303 3 302
3 306 304 305
3 305 85 306
3 304 84 305
3 306 83 304
3 308 307 305
3 305 84 308
3 307 85 305
3 308 26 307
3 310 309 304
3 304 83 310
3 309 84 304
3 310 24 309
3 312 311 306
3 306 85 312
3 311 83 306
3 312 25 311
3 315 313 314
3 314 77 315
3 313 84 314
3 315 86 313
3 309 287 314
3 314 84 309
3 287 77 314
3 309 24 287
3 316 308 313
3 313 86 316
3 308 84 313
3 316 26 308
3 288 317 315
3 315 77 288
3 317 86 315
3 288 0 317
3 320 318 319
3 319 87 320
3 318 83 319
3 320 82 318
3 311 321 319
3 319 83 311
3 321 87 319
3 311 25 321
3 300 310 318
3 318 82 300
3 310 83 318
3 300 24 310
3 322 303 320
3 320 87 322
3 303 82 320
3 322 3 303
3 325 323 324
3 324 89 325
3 323 85 324
3 325 88 323
3 307 326 324
3 324 85 307
3 326 89 324
3 307 26 326
3 327 312 323
3 323 88 327
3 312 85 323
3 327 25 312
3 329 328 325
3 325 89 329
3 328 88 325
3 329 5 328
3 332 330 331
3 331 92 332
3 330 91 331
3 332 90 330
3 334 333 331
3 331 91 334
3 333 92 331
3 334 29 333
3 336 335 330
3 330 90 336
3 335 91 330
3 336 28 335
3 338 337 332
3 332 92 338
3 337 90 332
3 338 27 337
3 341 339 340
3 340 94 341
3 339 91 340
3 341 93 339
3 335 342 340
3 340 91 335
3 342 94 340
3 335 28 342
3 343 334 339
3 339 93 343
3 334 91 339
3 343 29 334
3 345 344 341
3 341 94 345
3 344 93 341
3 345 2 344
3 348 346 347
3 347 96 348
3 346 90 347
3 348 95 346
3 337 349 347
3 347 90 337
3 349 96 347
3 337 27 349
3 350 336 346
3 346 95 350
3 336 90 346
3 350 28 336
3 352 351 348
3 348 96 352
3 351 95 348
3 352 7 351
3 355 353 354
3 354 98 355
3 353 92 354
3 355 97 353
3 333 356 354
3 354 92 333
3 356 98 354
3 333 29 356
3 357 338 353
3 353 97 357
3 338 92 353
3 357 27 338
3 359 358 355
3 355 98 359
3 358 97 355
3 359 1 358
3 362 360 361
3 361 101 362
3 360 100 361
3 362 99 360
3 364 363 361
3 361 100 364
3 363 101 361
3 364 31 363
3 366 365 360
3 360 99 366
3 365 100 360
3 366 29 365
3 368 367 362
3 362 101 368
3 367 99 362
3 368 30 367
3 371 369 370
3 370 93 371
3 369 100 370
3 371 102 369
3 365 343 370
3 370 100 365
3 343 93 370
3 365 29 343
3 372 364 369
3 369 102 372
3 364 100 369
3 372 31 364
3 344 373 371
3 371 93 344
3 373 102 371
3 344 2 373
3 376 374 375
3 375 103 376
3 374 99 375
3 376 98 374
3 367 377 375
3 375 99 367
3 377 103 375
3 367 30 377
3 356 366 374
3 374 98 356
3 366 99 374
3 356 29 366
3 378 359 376
3 376 103 378
3 359 98 376
3 378 1 359
3 381 379 380
3 380 105 381
3 379 101 380
3 381 104 379
3 363 382 380
3 380 101 363
3 382 105 380
3 363 31 382
3 383 368 379
3 379 104 383
3 368 101 379
3 383 30 368
3 385 384 381
3 381 105 385
3 384 104 381
3 385 6 384
3 388 386 387
3 387 108 388
3 386 107 387
3 388 106 386
3 390 389 387
3 387 107 390
3 389 108 387
3 390 34 389
3 392 391 386
3 386 106 392
3 391 107 386
3 392 33 391
3 394 393 388
3 388 108 394
3 393 106 388
3 394 32 393
3 397 395 396
3 396 110 397
3 395 107 396
3 397 109 395
3 391 398 396
3 396 107 391
3 398 110 396
3 391 33 398
3 399 390 395
3 395 109 399
3 390 107 395
3 399 34 390
3 401 400 397
3 397 110 401
3 400 109 397
3 401 8 400
3 404 402 403
3 403 112 404
3 402 106 403
3 404 111 402
3 393 405 403
3 403 106 393
3 405 112 403
3 393 32 405
3 406 392 402
3 402 111 406
3 392 106 402
3 406 33 392
3 408 407 404
3 404 112 408
3 407 111 404
3 408 0 407
3 411 409 410
3 410 114 411
3 409 108 410
3 411 113 409
3 389 412 410
3 410 108 389
3 412 114 410
3 389 34 412
3 413 394 409
3 409 113 413
3 394 108 409
3 413 32 394
3 415 414 411
3 411 114 415
3 414 113 411
3 415 11 414
3 418 416 417
3 417 117 418
3 416 116 417
3 418 115 416
3 420 419 417
3 417 116 420
3 419 117 417
3 420 36 419
3 422 421 416
3 416 115 422
3 421 116 416
3 422 34 421
3 424 423 418
3 418 117 424
3 423 115 418
3 424 35 423
3 427 425 426
3 426 109 427
3 425 116 426
3 427 118 425
3 421 399 426
3 426 116 421
3 399 109 426
3 421 34 399
3 428 420 425
3 425 118 428
3 420 116 425
3 428 36 420
3 400 429 427
3 427 109 400
3 429 118 427
3 400 8 429
3 432 430 431
3 431 119 432
3 430 115 431
3 432 114 430
3 423 433 431
3 431 115 423
3 433 119 431
3 423 35 433
3 412 422 430
3 430 114 412
3 422 115 430
3 412 34 422
3 434 415 432
3 432 119 434
3 415 114 432
3 434 11 415
3 437 435 436
3 436 121 437
3 435 117 436
3 437 120 435
3 419 438 436
3 436 117 419
3 438 121 436
3 419 36 438
3 439 424 435
3 435 120 439
3 424 117 435
3 439 35 424
3 441 440 437
3 437 121 441
3 440 120 437
3 441 1 440
3 444 442 443
3 443 124 444
3 442 123 443
3 444 122 442
3 446 445 443
3 443 123 446
3 445 124 443
3 446 39 445
3 448 447 442
3 442 122 448
3 447 123 442
3 448 38 447
3 450 449 444
3 444 124 450
3 449 122 444
3 450 37 449
3 453 451 452
3 452 126 453
3 451 123 452
3 453 125 451
3 447 454 452
3 452 123 447
3 454 126 452
3 447 38 454
3 455 446 451
3 451 125 455
3 446 123 451
3 455 39 446
3 457 456 453
3 453 126 457
3 456 125 453
3 457 9 456
3 460 458 459
3 459 128 460
3 458 122 459
3 460 127 458
3 449 461 459
3 459 122 449
3 461 128 459
3 449 37 461
3 462 448 458
3 458 127 462
3 448 122 458
3 462 38 448
3 464 463 460
3 460 128 464
3 463 127 460
3 464 10 463
3 467 465 466
3 466 130 467
3 465 124 466
3 467 129 465
3 445 468 466
3 466 124 445
3 468 130 466
3 445 39 468
3 469 450 465
3 465 129 469
3 450 124 465
3 469 37 450
3 471 470 467
3 467 130 471
3 470 129 467
3 471 3 470
3 474 472 473
3 473 133 474
3 472 132 473
3 474 131 472
3 476 475 473
3 473 132 476
3 475 133 473
3 476 38 475
3 478 477 472
3 472 131 478
3 477 132 472
3 478 41 477
3 480 479 474
3 474 133 480
3 479 131 474
3 480 40 479
3 483 481 482
3 482 134 483
3 481 132 482
3 483 126 481
3 477 484 482
3 482 132 477
3 484 134 482
3 477 41 484
3 454 476 481
3 481 126 454
3 476 132 481
3 454 38 476
3 485 457 483
3 483 134 485
3 457 126 483
3 485 9 457
3 488 486 487
3 487 136 488
3 486 131 487
3 488 135 486
3 479 489 487
3 487 131 479
3 489 136 487
3 479 40 489
3 490 478 486
3 486 135 490
3 478 131 486
3 490 41 478
3 492 491 488
3 488 136 492
3 491 135 488
3 492 2 491
3 495 493 494
3 494 127 495
3 493 133 494
3 495 137 493
3 475 462 494
3 494 133 475
3 462 127 494
3 475 38 462
3 496 480 493
3 493 137 496
3 480 133 493
3 496 40 480
3 463 497 495
3 495 127 463
3 497 137 495
3 463 10 497
3 500 498 499
3 499 140 500
3 498 139 499
3 500 138 498
3 502 501 499
3 499 139 502
3 501 140 499
3 502 33 501
3 504 503 498
3 498 138 504
3 503 139 498
3 504 13 503
3 506 505 500
3 500 140 506
3 505 138 500
3 506 23 505
3 509 507 508
3 508 47 509
3 507 139 508
3 509 110 507
3 503 182 508
3 508 139 503
3 182 47 508
3 503 13 182
3 398 502 507
3 507 110 398
3 502 139 507
3 398 33 502
3 183 401 509
3 509 47 183
3 401 110 509
3 183 8 401
3 512 510 511
3 511 79 512
3 510 138 511
3 512 46 510
3 505 294 511
3 511 138 505
3 294 79 511
3 505 23 294
3 174 504 510
3 510 46 174
3 504 138 510
3 174 13 504
3 295 177 512
3 512 79 295
3 177 46 512
3 295 4 177
3 515 513 514
3 514 111 515
3 513 140 514
3 515 78 513
3 501 406 514
3 514 140 501
3 406 111 514
3 501 33 406
3 286 506 513
3 513 78 286
3 506 140 513
3 286 23 506
3 407 289 515
3 515 111 407
3 289 78 515
3 407 0 289
3 518 516 517
3 517 143 518
3 516 142 517
3 518 141 516
3 520 519 517
3 517 142 520
3 519 143 517
3 520 19 519
3 522 521 516
3 516 141 522
3 521 142 516
3 522 32 521
3 524 523 518
3 518 143 524
3 523 141 518
3 524 26 523
3 527 525 526
3 526 113 527
3 525 142 526
3 527 66 525
3 521 413 526
3 526 142 521
3 413 113 526
3 521 32 413
3 244 520 525
3 525 66 244
3 520 142 525
3 244 19 520
3 414 247 527
3 527 113 414
3 247 66 527
3 414 11 247
3 530 528 529
3 529 86 530
3 528 141 529
3 530 112 528
3 523 316 529
3 529 141 523
3 316 86 529
3 523 26 316
3 405 522 528
3 528 112 405
3 522 141 528
3 405 32 522
3 317 408 530
3 530 86 317
3 408 112 530
3 317 0 408
3 533 531 532
3 532 61 533
3 531 143 532
3 533 89 531
3 519 231 532
3 532 143 519
3 231 61 532
3 519 19 231
3 326 524 531
3 531 89 326
3 524 143 531
3 326 26 524
3 232 329 533
3 533 61 232
3 329 89 533
3 232 5 329
3 536 534 535
3 535 146 536
3 534 145 535
3 536 144 534
3 538 537 535
3 535 145 538
3 537 146 535
3 538 22 537
3 540 539 534
3 534 144 540
3 539 145 534
3 540 16 539
3 542 541 536
3 536 146 542
3 541 144 536
3 542 39 541
3 545 543 544
3 544 54 545
3 543 145 544
3 545 80 543
3 539 204 544
3 544 145 539
3 204 54 544
3 539 16 204
3 293 538 543
3 543 80 293
3 538 145 543
3 293 22 538
3 205 296 545
3 545 54 205
3 296 80 545
3 205 4 296
3 548 546 547
3 547 125 548
3 546 144 547
3 548 57 546
3 541 455 547
3 547 144 541
3 455 125 547
3 541 39 455
3 214 540 546
3 546 57 214
3 540 144 546
3 214 16 540
3 456 217 548
3 548 125 456
3 217 57 548
3 456 9 217
3 551 549 550
3 550 81 551
3 549 146 550
3 551 130 549
3 537 301 550
3 550 146 537
3 301 81 550
3 537 22 301
3 468 542 549
3 549 130 468
3 542 146 549
3 468 39 542
3 302 471 551
3 551 81 302
3 471 130 551
3 302 3 471
3 554 552 553
3 553 149 554
3 552 148 553
3 554 147 552
3 556 555 553
3 553 148 556
3 555 149 553
3 556 21 555
3 558 557 552
3 552 147 558
3 557 148 552
3 558 25 557
3 560 559 554
3 554 149 560
3 559 147 554
3 560 37 559
3 563 561 562
3 562 88 563
3 561 148 562
3 563 70 561
3 557 327 562
3 562 148 557
3 327 88 562
3 557 25 327
3 260 556 561
3 561 70 260
3 556 148 561
3 260 21 556
3 328 261 563
3 563 88 328
3 261 70 563
3 328 5 261
3 566 564 565
3 565 129 566
3 564 147 565
3 566 87 564
3 559 469 565
3 565 147 559
3 469 129 565
3 559 37 469
3 321 558 564
3 564 87 321
3 558 147 564
3 321 25 558
3 470 322 566
3 566 129 470
3 322 87 566
3 470 3 322
3 569 567 568
3 568 71 569
3 567 149 568
3 569 128 567
3 555 266 568
3 568 149 555
3 266 71 568
3 555 21 266
3 461 560 567
3 567 128 461
3 560 149 567
3 461 37 560
3 267 464 569
3 569 71 267
3 464 128 569
3 267 10 464
3 572 570 571
3 571 152 572
3 570 151 571
3 572 150 570
3 574 573 571
3 571 151 574
3 573 152 571
3 574 27 573
3 576 575 570
3 570 150 576
3 575 151 570
3 576 12 575
3 578 577 572
3 572 152 578
3 577 150 572
3 578 36 577
3 581 579 580
3 580 49 581
3 579 151 580
3 581 96 579
3 575 189 580
3 580 151 575
3 189 49 580
3 575 12 189
3 349 574 579
3 579 96 349
3 574 151 579
3 349 27 574
3 190 352 581
3 581 49 190
3 352 96 581
3 190 7 352
3 584 582 583
3 583 118 584
3 582 150 583
3 584 48 582
3 577 428 583
3 583 150 577
3 428 118 583
3 577 36 428
3 181 576 582
3 582 48 181
3 576 150 582
3 181 12 576
3 429 184 584
3 584 118 429
3 184 48 584
3 429 8 184
3 587 585 586
3 586 97 587
3 585 152 586
3 587 121 585
3 573 357 586
3 586 152 573
3 357 97 586
3 573 27 357
3 438 578 585
3 585 121 438
3 578 152 585
3 438 36 578
3 358 441 587
3 587 97 358
3 441 121 587
3 358 1 441
3 590 588 589
3 589 155 590
3 588 154 589
3 590 153 588
3 592 591 589
3 589 154 592
3 591 155 589
3 592 17 591
3 594 593 588
3 588 153 594
3 593 154 588
3 594 30 593
3 596 595 590
3 590 155 596
3 595 153 590
3 596 35 595
3 599 597 598
3 598 104 599
3 597 154 598
3 599 64 597
3 593 383 598
3 598 154 593
3 383 104 598
3 593 30 383
3 237 592 597
3 597 64 237
3 592 154 597
3 237 17 592
3 384 240 599
3 599 104 384
3 240 64 599
3 384 6 240
3 602 600 601
3 601 120 602
3 600 153 601
3 602 103 600
3 595 439 601
3 601 153 595
3 439 120 601
3 595 35 439
3 377 594 600
3 600 103 377
3 594 153 600
3 377 30 594
3 440 378 602
3 602 120 440
3 378 103 602
3 440 1 378
3 605 603 604
3 604 65 605
3 603 155 604
3 605 119 603
3 591 245 604
3 604 155 591
3 245 65 604
3 591 17 245
3 433 596 603
3 603 119 433
3 596 155 603
3 433 35 596
3 246 434 605
3 605 65 246
3 434 119 605
3 246 11 434
3 608 606 607
3 607 158 608
3 606 157 607
3 608 156 606
3 610 609 607
3 607 157 610
3 609 158 607
3 610 15 609
3 612 611 606
3 606 156 612
3 611 157 606
3 612 28 611
3 614 613 608
3 608 158 614
3 613 156 608
3 614 41 613
3 617 615 616
3 616 95 617
3 615 157 616
3 617 55 615
3 611 350 616
3 616 157 611
3 350 95 616
3 611 28 350
3 209 610 615
3 615 55 209
3 610 157 615
3 209 15 610
3 351 210 617
3 617 95 351
3 210 55 617
3 351 7 210
3 620 618 619
3 619 135 620
3 618 156 619
3 620 94 618
3 613 490 619
3 619 156 613
3 490 135 619
3 613 41 490
3 342 612 618
3 618 94 342
3 612 156 618
3 342 28 612
3 491 345 620
3 620 135 491
3 345 94 620
3 491 2 345
3 623 621 622
3 622 56 623
3 621 158 622
3 623 134 621
3 609 215 622
3 622 158 609
3 215 56 622
3 609 15 215
3 484 614 621
3 621 134 484
3 614 158 621
3 484 41 614
3 216 485 623
3 623 56 216
3 485 134 623
3 216 9 485
3 626 624 625
3 625 161 626
3 624 160 625
3 626 159 624
3 628 627 625
3 625 160 628
3 627 161 625
3 628 31 627
3 630 629 624
3 624 159 630
3 629 160 624
3 630 20 629
3 632 631 626
3 626 161 632
3 631 159 626
3 632 40 631
3 635 633 634
3 634 73 635
3 633 160 634
3 635 105 633
3 629 272 634
3 634 160 629
3 272 73 634
3 629 20 272
3 382 628 633
3 633 105 382
3 628 160 633
3 382 31 628
3 273 385 635
3 635 73 273
3 385 105 635
3 273 6 385
3 638 636 637
3 637 137 638
3 636 159 637
3 638 72 636
3 631 496 637
3 637 159 631
3 496 137 637
3 631 40 496
3 265 630 636
3 636 72 265
3 630 159 636
3 265 20 630
3 497 268 638
3 638 137 497
3 268 72 638
3 497 10 268
3 641 639 640
3 640 102 641
3 639 161 640
3 641 136 639
3 627 372 640
3 640 161 627
3 372 102 640
3 627 31 372
3 489 632 639
3 639 136 489
3 632 161 639
3 489 40 632
3 373 492 641
3 641 102 373
3 492 136 641
3 373 2 492
