# Supplementary material for: Subcortical shape biomarkers reveal limbic and basal ganglia damage in anti-LGI1 encephalitis
Source: Front Immunol. 2025 Jul 4;16:1623577. doi: 10.3389/fimmu.2025.1623577 (PMC12270846; doi:10.3389/fimmu.2025.1623577)
Supplement: Supplementary file 1 [file DataSheet1.zip › raw data/wmN06-L_Thal_first.vtk]

# vtk DataFile Version 3.0
this file was written using fslvtkio
ASCII
DATASET POLYDATA
POINTS 642 float
108.501 115.148 80.5295
90.9819 116.549 79.3169
95.7636 100.04 78.607
114.099 98.779 78.1378
109.352 107.512 90.0097
107.32 106.78 71.4352
96.1751 107.897 70.4511
96.9234 107.825 89.3469
100.278 122.317 86.9821
105.491 95.1694 84.0703
106.435 92.3741 70.3526
99.1541 123.093 71.9732
97.9433 115.941 89.8742
105.62 116.328 90.7798
103.764 107.766 92.1519
101.152 100.479 87.8202
108.913 99.7093 89.4756
95.89 116.96 69.2914
102.138 106.41 69.7893
102.48 115.041 72.3562
101.529 98.849 71.2257
108.546 98.3952 70.8878
112.981 101.904 85.103
109.781 112.593 85.9596
112.073 106.555 79.598
111.641 101.091 73.7862
108.085 111.34 75.3775
92.844 113.213 85.7222
95.1343 103.403 84.513
91.5171 108.226 78.996
91.8736 113.609 72.7714
94.52 102.636 73.3735
104.216 120.214 76.8322
105.73 121.793 84.5019
98.2434 125.69 79.3424
92.8279 122.592 73.6233
93.8048 121.377 83.6586
115.047 93.4387 71.0425
106.57 90.2687 76.8394
112.148 94.7202 81.6838
99.5358 93.601 74.2151
99.3883 94.6619 81.8401
101.943 116.126 91.3017
104.614 112.267 92.656
100.818 111.844 91.5288
106.981 107.413 92.3436
107.569 112.166 90.739
103.293 119.881 89.6744
99.1249 119.246 88.6337
97.1797 111.933 90.2041
100.145 107.666 91.0692
102.351 103.967 90.6115
106.245 103.525 91.2717
104.922 99.9879 89.3756
109.72 103.39 90.0389
98.9323 104.06 88.7912
103.163 97.3787 86.3775
107.213 97.0043 87.2887
98.9777 112.307 70.0644
101.832 110.916 71.219
99.6003 116.203 70.2912
104.737 110.742 72.3907
104.778 106.738 70.3009
99.2141 107.519 70.1358
95.8821 112.519 69.5329
97.6083 120.299 69.8239
101.01 119.219 71.9205
104.943 98.3127 70.3261
105.351 102.408 69.6693
101.725 102.8 69.9895
107.95 102.806 70.5057
107.802 95.3948 68.9519
103.354 95.2738 69.9567
98.7108 103.306 70.7734
111.34 107.071 85.4504
110.865 109.168 82.9899
112.486 104.579 82.4236
110.147 110.762 80.246
109.139 113.84 83.2613
109.867 110.097 88.1418
111.318 104.857 87.6448
113.818 100.309 81.8112
113.296 102.663 78.7563
112.291 104.173 76.2901
110.314 108.916 77.459
110.506 106.439 74.6227
108.436 113.408 77.7616
113.288 99.3466 75.2161
109.819 104.427 72.4457
107.632 109.131 73.4802
93.2966 108.204 85.3937
92.5853 105.701 82.2126
91.2598 110.432 82.7468
93.1041 103.881 78.9237
95.1976 101.573 81.5902
95.7849 105.492 87.1461
94.6356 110.679 87.9146
91.2789 114.902 82.8739
90.9064 112.385 79.2579
91.7903 110.797 75.7392
92.9911 105.48 75.9307
92.9558 107.868 73.1271
94.8702 101.24 75.9807
91.0643 115.173 75.8504
93.3191 110.588 70.62
95.1072 104.971 71.4343
104.914 121.895 80.4019
102.338 124.931 82.4103
101.743 124.467 77.709
98.9501 124.592 83.4724
103.443 122.965 86.5754
107.319 118.628 82.3006
106.661 117.831 78.7125
101.855 121.598 74.5545
98.2452 125.041 75.0115
94.9122 125.068 75.745
95.5257 124.054 80.9419
92.4453 122.667 78.6424
96.7607 122.082 85.4697
95.3299 123.557 70.9866
91.4244 119.741 76.8818
91.8714 119.209 81.6937
111.458 90.8214 73.8381
109.56 92.2448 78.778
113.657 93.1482 76.3618
108.686 94.665 83.0672
105.825 92.5691 80.6951
106.453 90.4078 73.1679
111.021 92.4969 69.6262
115.249 95.8781 75.238
114.569 96.473 80.257
98.9766 92.8669 78.0816
102.663 91.4962 79.5797
102.441 90.3761 75.5265
102.344 94.7385 82.9887
97.122 96.8661 80.3926
97.3474 96.5586 76.6541
102.519 92.4901 71.9191
108.158 114.924 88.4915
106.137 119.465 87.8862
108.026 117.388 85.2849
106.317 116.037 76.0775
103.664 117.736 74.159
105.474 113.524 73.7422
110.672 96.5742 86.1177
111.759 100.542 87.7787
113.582 97.6067 84.0462
114.145 97.0401 71.7876
110.008 100.173 72.3217
111.899 95.6404 68.2467
95.4587 119.191 87.6599
94.788 114.991 88.5816
92.91 117.62 85.1822
91.4747 118.463 73.4042
93.1167 115.277 70.1164
93.7578 120.567 70.1028
97.2765 98.957 83.3242
97.9695 101.463 86.3608
99.9655 97.607 84.8954
99.9756 96.2266 71.828
98.0915 101.107 72.5206
97.4839 98.5343 74.3324
103.223 114.223 92.2708
102.632 112.098 92.2271
101.307 114.017 91.492
102.365 109.913 92.0449
104.021 110.203 92.6076
105.098 114.396 92.153
103.884 116.233 91.618
100.086 115.908 90.5736
99.5293 114.073 90.7855
105.718 110.017 92.6054
106.207 112.326 91.9846
107.058 110.072 91.8989
106.57 114.329 90.9655
105.361 107.751 92.5565
108.168 107.646 91.3913
108.273 109.765 90.709
102.644 117.986 90.7198
100.592 117.763 90.1461
101.304 119.391 89.6727
98.5558 117.577 89.3894
104.497 118.149 90.4903
101.723 121.07 88.6192
99.8323 120.68 88.0044
98.9895 112.07 90.8809
100.526 109.772 91.4324
98.7305 109.91 90.7839
101.957 107.785 91.658
97.6382 113.981 90.2425
97.163 109.736 90.0838
98.5083 107.843 90.3813
104.257 103.724 90.9939
105.514 101.705 90.4284
103.56 101.909 90.0038
106.905 99.9272 89.7642
107.465 101.584 90.6595
104.978 105.517 91.9231
103.12 105.82 91.4773
101.864 102.112 89.3664
102.952 100.399 88.8598
108.076 103.324 91.0722
106.627 105.426 92.0971
108.377 105.366 91.3928
109.307 101.475 90.0763
109.553 105.539 90.2151
101.226 105.797 90.9233
100.544 103.827 89.8179
99.3975 105.767 90.11
100.276 102.293 88.4822
97.8421 106.022 89.3095
103.963 98.7461 87.9953
106.11 98.4484 88.5583
105.124 97.3401 87.1235
108.123 98.2418 88.6473
102.155 98.9112 87.2874
104.425 96.2332 85.4086
106.307 96.0872 85.8394
100.56 111.697 70.6144
100.778 113.738 71.0662
99.2158 114.287 70.281
101.011 115.502 71.395
102.07 113.191 71.6596
101.71 108.71 70.7635
100.388 109.614 70.3733
97.5422 114.693 69.6917
97.855 116.474 69.5993
103.183 110.922 71.8403
103.102 108.654 71.1493
104.432 108.785 71.6966
103.417 106.56 69.9856
103.554 112.875 72.3081
105.847 108.54 72.1067
105.981 106.836 70.8919
99.0313 109.933 70.0659
97.4171 112.644 69.7877
97.5293 110.266 69.8399
95.8801 114.799 69.4064
100.662 107.216 69.9701
97.7418 107.892 70.2831
96.1162 110.11 69.8599
98.7625 118.158 69.8895
100.584 117.655 70.9119
99.488 119.836 70.6458
101.847 117.14 71.9755
96.8953 118.513 69.4825
98.5331 121.871 70.5491
100.163 121.207 71.8085
105.019 100.474 70.2435
103.527 102.491 69.6928
103.422 100.615 70.3895
101.994 104.545 69.5546
103.834 104.3 69.3885
106.75 100.291 70.4407
106.586 98.5086 70.4469
103.298 98.5977 70.6878
101.895 100.691 70.7483
105.015 104.885 69.4747
106.609 102.561 70.0193
106.547 104.996 70.0117
108.071 100.576 70.7189
107.707 104.945 70.7024
106.246 96.887 69.3986
104.112 96.8668 69.6394
105.529 95.42 69.2676
102.386 97.064 70.3535
108.02 97.0607 69.6472
106.892 93.8514 69.2448
104.81 93.8411 69.9032
100.292 102.913 70.41
100.495 105.186 69.8673
98.9499 105.319 70.2249
100.308 101.178 71.3141
97.4744 105.743 70.5172
111.269 108.262 84.2375
111.819 106.877 82.6732
111.932 105.757 83.9637
112.349 105.673 81.1264
111.575 107.77 81.3856
110.429 110.711 84.5491
110.637 109.707 85.6327
112.163 104.531 85.1717
112.791 103.477 83.8382
110.536 109.904 81.595
110.14 111.46 83.1928
109.661 112.157 81.8176
109.532 113.126 84.608
111.011 108.584 80.088
109.248 112.845 80.3604
108.863 114.422 81.8181
110.643 108.676 86.7669
111.371 105.958 86.5267
110.494 107.523 87.9403
112.262 103.368 86.3237
109.906 111.229 86.9395
109.564 108.983 89.2887
110.403 106.262 88.9158
113.304 102.497 82.202
112.985 103.75 80.7207
113.542 101.755 80.4155
112.661 104.606 79.1757
113.361 101.135 83.5052
113.902 99.7157 80.0005
113.576 100.744 78.4999
111.306 106.805 77.0713
110.346 107.953 76.0394
111.374 105.472 75.5423
109.278 108.732 75.2086
109.211 109.952 76.2827
111.342 107.531 78.5041
112.15 105.405 77.7968
112.12 102.767 74.861
111.453 103.946 74.0488
109.281 110.975 77.5943
110.384 109.698 78.8602
109.332 111.881 78.9268
108.358 112.409 76.5001
108.572 114.222 79.1311
112.88 103.336 77.3754
112.732 101.653 75.718
113.232 101.11 76.9582
112.309 100.108 74.4374
113.767 99.1876 76.681
110.279 105.36 73.4953
109.111 107.851 74.0543
109.001 106.928 72.7709
107.904 110.11 74.5053
111.049 102.838 72.9813
108.661 105.903 71.7456
107.372 108.026 72.5301
92.796 106.873 83.8874
91.7295 108.014 82.5595
92.1897 109.25 84.1656
91.1791 109.139 81.0298
91.6692 107.046 80.8641
93.7303 104.739 83.6073
93.896 105.829 85.0676
92.7917 110.643 85.5294
91.9205 111.576 84.3736
92.6684 104.813 80.5788
93.9107 103.727 81.9864
94.1885 102.82 80.3194
94.9962 102.495 83.1116
92.067 106.066 79.1113
94.4728 101.994 78.7567
95.4404 100.751 80.0822
94.5111 106.89 86.3459
93.9503 109.503 86.5957
95.0777 108.149 87.625
93.6673 112.009 86.8222
95.3242 104.456 85.8407
96.2917 106.655 88.2817
95.7221 109.366 88.8949
91.1716 112.661 82.9814
90.9101 111.331 81.0741
90.8034 113.585 81.1211
91.1108 110.262 79.2011
91.9943 113.96 84.4024
90.9298 115.656 81.1053
90.8527 114.472 79.2935
92.2176 108.142 76.1457
92.966 106.727 74.6545
92.3677 109.339 74.5944
93.5184 105.28 73.1586
93.5819 103.973 74.4315
92.2182 107.009 77.463
91.5857 109.363 77.351
91.8381 112.117 74.1786
92.5103 110.553 73.1618
93.5056 103.261 75.9329
92.7484 104.777 77.5353
93.9072 102.65 77.3561
94.5704 101.965 74.7211
95.3106 100.729 77.3363
91.2851 111.472 77.4923
91.4309 112.973 75.7152
91.1123 113.606 77.4744
91.2476 114.527 74.1772
91.0012 115.758 77.6263
93.0403 109.25 71.8946
93.6813 106.363 71.9221
94.0388 107.724 70.8878
94.5492 103.801 72.2003
92.5814 112.007 71.8127
94.6654 109.199 70.177
95.6474 106.387 70.747
103.782 123.739 81.2534
102.186 124.827 80.0795
103.393 123.41 79.2716
100.258 125.391 78.7438
100.522 125.559 80.9638
104.062 123.688 83.3711
105.144 122.358 82.4105
104.217 121.647 78.4221
102.919 122.724 77.2737
100.692 125.181 83.1326
102.821 124.277 84.6016
101.207 124.232 85.2182
104.603 122.771 85.366
98.6177 125.436 81.5078
99.3563 123.609 85.3056
101.697 122.993 86.9317
106.124 120.409 81.4627
105.65 120.053 79.3868
106.953 118.441 80.3927
105.378 119.387 77.8903
106.509 120.506 83.3195
107.89 116.899 81.3962
107.67 116.467 79.5816
101.675 123.251 75.7759
100.155 124.854 76.3734
100.294 123.972 74.3597
98.4041 125.482 77.178
103.051 121.116 75.8506
100.686 122.198 73.31
98.57 124.255 73.1238
95.0047 124.838 78.3676
93.9308 123.663 79.4571
93.5634 124.118 77.1194
93.0626 122.318 80.9839
94.3255 122.975 81.9793
96.6297 125.165 80.0358
96.4783 125.502 77.6443
93.4717 124.16 74.6249
92.5469 122.848 76.1742
95.9083 123.18 83.1712
97.2319 124.456 82.1286
97.6584 123.377 84.3051
95.0744 121.962 84.5314
98.5586 122.066 86.3131
96.666 125.38 75.548
94.8973 124.701 73.4604
96.6632 124.725 72.9666
93.7584 123.704 72.0942
97.2154 123.547 71.3074
91.738 121.307 77.8576
92.0224 121.046 80.4327
91.4125 119.464 79.3887
92.7808 120.57 82.5695
92.0863 121.252 75.3651
91.2031 118.109 78.2575
91.2125 117.824 80.7068
110.532 91.2153 76.7495
111.512 92.7074 77.7112
112.569 91.9084 75.2393
112.69 93.6521 78.8337
111.027 93.478 79.9633
108.461 90.6501 77.5541
109.421 90.3316 75.1585
113.444 91.8178 72.4138
114.52 92.7295 73.7877
109.133 93.4927 80.8828
107.722 92.0931 79.5066
107.227 93.5754 81.6
106.187 91.0532 78.9155
110.429 94.574 82.3346
107.072 94.8612 83.6503
105.499 93.9449 82.4011
109.332 90.3989 73.0541
111.588 91.3278 71.4932
109.095 91.0959 71.2718
113.273 92.7137 69.9689
106.833 90.1051 74.9088
106.166 91.198 71.7398
108.502 92.2208 69.931
114.856 94.2241 76.1017
114.194 94.5163 78.808
115.007 96.1881 77.7755
113.581 94.9672 80.7647
115.512 94.2656 73.5369
114.675 97.4628 76.7454
114.549 97.8274 79.3167
100.682 91.7018 78.7764
102.437 90.5666 77.6931
100.526 91.1438 76.9351
104.446 90.1545 76.2859
104.464 90.6318 78.3258
100.873 92.8216 80.4853
99.2648 93.2925 79.953
99.2236 92.5883 76.0528
100.674 91.5067 74.8847
104.338 91.8644 80.1374
102.399 93.0972 81.1944
103.982 93.4816 81.8695
100.894 94.4279 82.2556
103.868 94.9181 83.6244
97.8262 94.6041 79.3339
97.9686 94.4003 77.2325
97.1183 96.4112 78.495
98.3932 94.7085 75.5227
98.1284 95.3534 81.0871
96.3905 98.4196 79.5338
96.5686 98.3521 77.7558
102.354 91.1008 73.672
104.487 90.2209 74.3861
104.194 91.0852 72.5738
100.924 92.7468 73.1108
104.41 92.5081 70.9955
107.351 117.302 88.3759
107.374 118.55 86.6304
108.26 116.142 86.851
107.019 119.631 84.9494
106.105 120.651 86.1835
105.988 118.101 89.4398
106.955 115.789 89.7589
109.076 113.961 87.1703
108.833 114.944 85.636
104.934 121.343 87.0648
104.797 119.85 88.9459
103.137 121.643 88.1044
108.014 113.646 89.6942
109.131 112.446 88.1987
108.852 111.084 89.5168
108.716 115.655 84.2364
107.68 118.196 83.7954
108.368 116.276 82.7289
105.011 117.018 75.1192
104.487 115.647 74.0679
105.928 114.823 74.8651
103.966 114.232 73.138
103.087 116.37 73.1478
104.06 119.04 75.4065
105.298 118.14 76.4492
107.251 113.767 75.6172
106.919 112.646 74.5052
102.465 118.287 73.0854
102.904 119.76 74.4219
101.482 120.338 73.149
106.407 117.154 77.3549
107.466 114.728 76.8417
107.616 115.688 78.2019
106.677 111.339 73.7217
105.117 112.258 72.9659
106.249 109.946 72.8263
111.519 98.2285 87.2491
112.745 98.8233 86.1224
112.4 96.8612 85.3384
113.366 99.7057 84.7943
112.581 101.095 86.5009
110.467 100.002 88.6924
109.906 97.9987 88.0672
111.498 95.5056 84.0756
113.161 95.8285 83.2067
111.764 102.768 87.5827
110.741 101.922 88.97
110.691 104.292 88.9392
108.949 96.714 86.9422
109.755 95.491 84.6653
107.944 95.6744 85.313
114.133 96.6695 82.1831
113.935 99.0533 83.0824
114.246 98.3639 81.1726
111.975 97.8315 71.7402
111.648 97.1986 70.2285
113.975 96.1374 69.5966
109.989 97.2004 70.0672
109.321 99.5206 71.6759
110.765 100.479 73.0531
112.173 98.7344 73.2646
115.482 95.1374 71.2683
113.862 94.2258 68.8066
109.017 101.601 71.2554
110.12 102.332 72.0923
108.818 103.94 71.4523
113.646 98.1927 73.6485
115.136 96.159 73.1697
114.441 97.6791 75.1414
111.457 93.892 68.5992
109.541 96.1033 68.8551
108.719 93.7699 68.9111
94.8981 117.199 88.391
93.7503 116.516 87.0901
93.976 118.528 86.7016
92.8928 115.507 85.7331
93.7515 114.399 87.139
96.1486 115.614 89.5484
96.535 117.598 88.9483
94.4355 120.36 85.9041
93.2648 119.587 84.7695
94.5016 112.833 88.2322
95.8972 113.615 89.5197
95.748 111.37 89.2736
97.1909 119.14 88.2169
95.8822 120.8 86.643
97.8258 120.713 87.2061
92.3286 118.64 83.5452
92.2005 116.153 84.0802
91.5199 117.044 82.4174
92.2962 117.258 71.5303
93.2024 117.99 70.1069
92.5914 119.424 71.5991
94.6862 118.628 69.3996
94.398 116.054 69.445
92.3382 114.727 71.5401
91.4994 116.167 73.0562
92.1396 120.479 73.5454
93.0865 121.638 71.8284
94.4238 113.774 69.5412
93.0891 112.891 70.5015
94.5507 111.334 69.813
91.004 116.747 74.734
91.2856 119.181 75.1491
91.1158 117.398 76.5647
94.1944 122.246 70.6012
95.737 120.087 69.5531
96.7524 122.09 70.211
97.4702 100.302 84.8325
98.972 99.6035 85.662
98.4806 98.1202 84.1506
100.458 99.0652 86.3929
99.5454 100.948 87.1225
96.5432 102.238 85.43
96.2164 101.224 84.0269
98.2871 96.7291 82.6776
99.6814 96.2055 83.3488
98.5276 102.675 87.5737
96.8398 103.445 86.6577
97.3318 104.693 87.9832
96.172 100.285 82.5534
97.2028 97.7136 81.9118
96.2209 99.3096 81.0383
101.126 96.067 83.9226
101.479 97.5157 85.6928
102.783 96.1697 84.6398
99.2385 98.7202 72.6088
97.5761 99.974 73.415
98.6409 97.3625 73.185
96.059 100.816 74.0878
96.1561 101.95 72.7983
99.8617 99.9168 71.9671
100.705 97.6275 71.5954
99.6223 95.0191 72.9274
98.462 95.9841 74.2451
96.3982 103.039 71.7588
98.4242 102.182 71.6739
96.9418 104.448 71.0346
101.407 95.8911 70.7146
100.969 94.2705 71.9473
102.741 93.961 70.8061
97.4467 97.3913 75.4028
96.19 99.9671 75.2526
96.4207 99.1701 76.5939
POLYGONS 1280  5120
3 164 162 163
3 163 44 164
3 162 43 163
3 164 42 162
3 166 165 163
3 163 43 166
3 165 44 163
3 166 14 165
3 168 167 162
3 162 42 168
3 167 43 162
3 168 13 167
3 170 169 164
3 164 44 170
3 169 42 164
3 170 12 169
3 173 171 172
3 172 46 173
3 171 43 172
3 173 45 171
3 167 174 172
3 172 43 167
3 174 46 172
3 167 13 174
3 175 166 171
3 171 45 175
3 166 43 171
3 175 14 166
3 177 176 173
3 173 46 177
3 176 45 173
3 177 4 176
3 180 178 179
3 179 48 180
3 178 42 179
3 180 47 178
3 169 181 179
3 179 42 169
3 181 48 179
3 169 12 181
3 182 168 178
3 178 47 182
3 168 42 178
3 182 13 168
3 184 183 180
3 180 48 184
3 183 47 180
3 184 8 183
3 187 185 186
3 186 50 187
3 185 44 186
3 187 49 185
3 165 188 186
3 186 44 165
3 188 50 186
3 165 14 188
3 189 170 185
3 185 49 189
3 170 44 185
3 189 12 170
3 191 190 187
3 187 50 191
3 190 49 187
3 191 7 190
3 194 192 193
3 193 53 194
3 192 52 193
3 194 51 192
3 196 195 193
3 193 52 196
3 195 53 193
3 196 16 195
3 198 197 192
3 192 51 198
3 197 52 192
3 198 14 197
3 200 199 194
3 194 53 200
3 199 51 194
3 200 15 199
3 203 201 202
3 202 45 203
3 201 52 202
3 203 54 201
3 197 175 202
3 202 52 197
3 175 45 202
3 197 14 175
3 204 196 201
3 201 54 204
3 196 52 201
3 204 16 196
3 176 205 203
3 203 45 176
3 205 54 203
3 176 4 205
3 208 206 207
3 207 55 208
3 206 51 207
3 208 50 206
3 199 209 207
3 207 51 199
3 209 55 207
3 199 15 209
3 188 198 206
3 206 50 188
3 198 51 206
3 188 14 198
3 210 191 208
3 208 55 210
3 191 50 208
3 210 7 191
3 213 211 212
3 212 57 213
3 211 53 212
3 213 56 211
3 195 214 212
3 212 53 195
3 214 57 212
3 195 16 214
3 215 200 211
3 211 56 215
3 200 53 211
3 215 15 200
3 217 216 213
3 213 57 217
3 216 56 213
3 217 9 216
3 220 218 219
3 219 60 220
3 218 59 219
3 220 58 218
3 222 221 219
3 219 59 222
3 221 60 219
3 222 19 221
3 224 223 218
3 218 58 224
3 223 59 218
3 224 18 223
3 226 225 220
3 220 60 226
3 225 58 220
3 226 17 225
3 229 227 228
3 228 62 229
3 227 59 228
3 229 61 227
3 223 230 228
3 228 59 223
3 230 62 228
3 223 18 230
3 231 222 227
3 227 61 231
3 222 59 227
3 231 19 222
3 233 232 229
3 229 62 233
3 232 61 229
3 233 5 232
3 236 234 235
3 235 64 236
3 234 58 235
3 236 63 234
3 225 237 235
3 235 58 225
3 237 64 235
3 225 17 237
3 238 224 234
3 234 63 238
3 224 58 234
3 238 18 224
3 240 239 236
3 236 64 240
3 239 63 236
3 240 6 239
3 243 241 242
3 242 66 243
3 241 60 242
3 243 65 241
3 221 244 242
3 242 60 221
3 244 66 242
3 221 19 244
3 245 226 241
3 241 65 245
3 226 60 241
3 245 17 226
3 247 246 243
3 243 66 247
3 246 65 243
3 247 11 246
3 250 248 249
3 249 69 250
3 248 68 249
3 250 67 248
3 252 251 249
3 249 68 252
3 251 69 249
3 252 18 251
3 254 253 248
3 248 67 254
3 253 68 248
3 254 21 253
3 256 255 250
3 250 69 256
3 255 67 250
3 256 20 255
3 259 257 258
3 258 70 259
3 257 68 258
3 259 62 257
3 253 260 258
3 258 68 253
3 260 70 258
3 253 21 260
3 230 252 257
3 257 62 230
3 252 68 257
3 230 18 252
3 261 233 259
3 259 70 261
3 233 62 259
3 261 5 233
3 264 262 263
3 263 72 264
3 262 67 263
3 264 71 262
3 255 265 263
3 263 67 255
3 265 72 263
3 255 20 265
3 266 254 262
3 262 71 266
3 254 67 262
3 266 21 254
3 268 267 264
3 264 72 268
3 267 71 264
3 268 10 267
3 271 269 270
3 270 63 271
3 269 69 270
3 271 73 269
3 251 238 270
3 270 69 251
3 238 63 270
3 251 18 238
3 272 256 269
3 269 73 272
3 256 69 269
3 272 20 256
3 239 273 271
3 271 63 239
3 273 73 271
3 239 6 273
3 276 274 275
3 275 76 276
3 274 75 275
3 276 74 274
3 278 277 275
3 275 75 278
3 277 76 275
3 278 24 277
3 280 279 274
3 274 74 280
3 279 75 274
3 280 23 279
3 282 281 276
3 276 76 282
3 281 74 276
3 282 22 281
3 285 283 284
3 284 78 285
3 283 75 284
3 285 77 283
3 279 286 284
3 284 75 279
3 286 78 284
3 279 23 286
3 287 278 283
3 283 77 287
3 278 75 283
3 287 24 278
3 289 288 285
3 285 78 289
3 288 77 285
3 289 0 288
3 292 290 291
3 291 80 292
3 290 74 291
3 292 79 290
3 281 293 291
3 291 74 281
3 293 80 291
3 281 22 293
3 294 280 290
3 290 79 294
3 280 74 290
3 294 23 280
3 296 295 292
3 292 80 296
3 295 79 292
3 296 4 295
3 299 297 298
3 298 82 299
3 297 76 298
3 299 81 297
3 277 300 298
3 298 76 277
3 300 82 298
3 277 24 300
3 301 282 297
3 297 81 301
3 282 76 297
3 301 22 282
3 303 302 299
3 299 82 303
3 302 81 299
3 303 3 302
3 306 304 305
3 305 85 306
3 304 84 305
3 306 83 304
3 308 307 305
3 305 84 308
3 307 85 305
3 308 26 307
3 310 309 304
3 304 83 310
3 309 84 304
3 310 24 309
3 312 311 306
3 306 85 312
3 311 83 306
3 312 25 311
3 315 313 314
3 314 77 315
3 313 84 314
3 315 86 313
3 309 287 314
3 314 84 309
3 287 77 314
3 309 24 287
3 316 308 313
3 313 86 316
3 308 84 313
3 316 26 308
3 288 317 315
3 315 77 288
3 317 86 315
3 288 0 317
3 320 318 319
3 319 87 320
3 318 83 319
3 320 82 318
3 311 321 319
3 319 83 311
3 321 87 319
3 311 25 321
3 300 310 318
3 318 82 300
3 310 83 318
3 300 24 310
3 322 303 320
3 320 87 322
3 303 82 320
3 322 3 303
3 325 323 324
3 324 89 325
3 323 85 324
3 325 88 323
3 307 326 324
3 324 85 307
3 326 89 324
3 307 26 326
3 327 312 323
3 323 88 327
3 312 85 323
3 327 25 312
3 329 328 325
3 325 89 329
3 328 88 325
3 329 5 328
3 332 330 331
3 331 92 332
3 330 91 331
3 332 90 330
3 334 333 331
3 331 91 334
3 333 92 331
3 334 29 333
3 336 335 330
3 330 90 336
3 335 91 330
3 336 28 335
3 338 337 332
3 332 92 338
3 337 90 332
3 338 27 337
3 341 339 340
3 340 94 341
3 339 91 340
3 341 93 339
3 335 342 340
3 340 91 335
3 342 94 340
3 335 28 342
3 343 334 339
3 339 93 343
3 334 91 339
3 343 29 334
3 345 344 341
3 341 94 345
3 344 93 341
3 345 2 344
3 348 346 347
3 347 96 348
3 346 90 347
3 348 95 346
3 337 349 347
3 347 90 337
3 349 96 347
3 337 27 349
3 350 336 346
3 346 95 350
3 336 90 346
3 350 28 336
3 352 351 348
3 348 96 352
3 351 95 348
3 352 7 351
3 355 353 354
3 354 98 355
3 353 92 354
3 355 97 353
3 333 356 354
3 354 92 333
3 356 98 354
3 333 29 356
3 357 338 353
3 353 97 357
3 338 92 353
3 357 27 338
3 359 358 355
3 355 98 359
3 358 97 355
3 359 1 358
3 362 360 361
3 361 101 362
3 360 100 361
3 362 99 360
3 364 363 361
3 361 100 364
3 363 101 361
3 364 31 363
3 366 365 360
3 360 99 366
3 365 100 360
3 366 29 365
3 368 367 362
3 362 101 368
3 367 99 362
3 368 30 367
3 371 369 370
3 370 93 371
3 369 100 370
3 371 102 369
3 365 343 370
3 370 100 365
3 343 93 370
3 365 29 343
3 372 364 369
3 369 102 372
3 364 100 369
3 372 31 364
3 344 373 371
3 371 93 344
3 373 102 371
3 344 2 373
3 376 374 375
3 375 103 376
3 374 99 375
3 376 98 374
3 367 377 375
3 375 99 367
3 377 103 375
3 367 30 377
3 356 366 374
3 374 98 356
3 366 99 374
3 356 29 366
3 378 359 376
3 376 103 378
3 359 98 376
3 378 1 359
3 381 379 380
3 380 105 381
3 379 101 380
3 381 104 379
3 363 382 380
3 380 101 363
3 382 105 380
3 363 31 382
3 383 368 379
3 379 104 383
3 368 101 379
3 383 30 368
3 385 384 381
3 381 105 385
3 384 104 381
3 385 6 384
3 388 386 387
3 387 108 388
3 386 107 387
3 388 106 386
3 390 389 387
3 387 107 390
3 389 108 387
3 390 34 389
3 392 391 386
3 386 106 392
3 391 107 386
3 392 33 391
3 394 393 388
3 388 108 394
3 393 106 388
3 394 32 393
3 397 395 396
3 396 110 397
3 395 107 396
3 397 109 395
3 391 398 396
3 396 107 391
3 398 110 396
3 391 33 398
3 399 390 395
3 395 109 399
3 390 107 395
3 399 34 390
3 401 400 397
3 397 110 401
3 400 109 397
3 401 8 400
3 404 402 403
3 403 112 404
3 402 106 403
3 404 111 402
3 393 405 403
3 403 106 393
3 405 112 403
3 393 32 405
3 406 392 402
3 402 111 406
3 392 106 402
3 406 33 392
3 408 407 404
3 404 112 408
3 407 111 404
3 408 0 407
3 411 409 410
3 410 114 411
3 409 108 410
3 411 113 409
3 389 412 410
3 410 108 389
3 412 114 410
3 389 34 412
3 413 394 409
3 409 113 413
3 394 108 409
3 413 32 394
3 415 414 411
3 411 114 415
3 414 113 411
3 415 11 414
3 418 416 417
3 417 117 418
3 416 116 417
3 418 115 416
3 420 419 417
3 417 116 420
3 419 117 417
3 420 36 419
3 422 421 416
3 416 115 422
3 421 116 416
3 422 34 421
3 424 423 418
3 418 117 424
3 423 115 418
3 424 35 423
3 427 425 426
3 426 109 427
3 425 116 426
3 427 118 425
3 421 399 426
3 426 116 421
3 399 109 426
3 421 34 399
3 428 420 425
3 425 118 428
3 420 116 425
3 428 36 420
3 400 429 427
3 427 109 400
3 429 118 427
3 400 8 429
3 432 430 431
3 431 119 432
3 430 115 431
3 432 114 430
3 423 433 431
3 431 115 423
3 433 119 431
3 423 35 433
3 412 422 430
3 430 114 412
3 422 115 430
3 412 34 422
3 434 415 432
3 432 119 434
3 415 114 432
3 434 11 415
3 437 435 436
3 436 121 437
3 435 117 436
3 437 120 435
3 419 438 436
3 436 117 419
3 438 121 436
3 419 36 438
3 439 424 435
3 435 120 439
3 424 117 435
3 439 35 424
3 441 440 437
3 437 121 441
3 440 120 437
3 441 1 440
3 444 442 443
3 443 124 444
3 442 123 443
3 444 122 442
3 446 445 443
3 443 123 446
3 445 124 443
3 446 39 445
3 448 447 442
3 442 122 448
3 447 123 442
3 448 38 447
3 450 449 444
3 444 124 450
3 449 122 444
3 450 37 449
3 453 451 452
3 452 126 453
3 451 123 452
3 453 125 451
3 447 454 452
3 452 123 447
3 454 126 452
3 447 38 454
3 455 446 451
3 451 125 455
3 446 123 451
3 455 39 446
3 457 456 453
3 453 126 457
3 456 125 453
3 457 9 456
3 460 458 459
3 459 128 460
3 458 122 459
3 460 127 458
3 449 461 459
3 459 122 449
3 461 128 459
3 449 37 461
3 462 448 458
3 458 127 462
3 448 122 458
3 462 38 448
3 464 463 460
3 460 128 464
3 463 127 460
3 464 10 463
3 467 465 466
3 466 130 467
3 465 124 466
3 467 129 465
3 445 468 466
3 466 124 445
3 468 130 466
3 445 39 468
3 469 450 465
3 465 129 469
3 450 124 465
3 469 37 450
3 471 470 467
3 467 130 471
3 470 129 467
3 471 3 470
3 474 472 473
3 473 133 474
3 472 132 473
3 474 131 472
3 476 475 473
3 473 132 476
3 475 133 473
3 476 38 475
3 478 477 472
3 472 131 478
3 477 132 472
3 478 41 477
3 480 479 474
3 474 133 480
3 479 131 474
3 480 40 479
3 483 481 482
3 482 134 483
3 481 132 482
3 483 126 481
3 477 484 482
3 482 132 477
3 484 134 482
3 477 41 484
3 454 476 481
3 481 126 454
3 476 132 481
3 454 38 476
3 485 457 483
3 483 134 485
3 457 126 483
3 485 9 457
3 488 486 487
3 487 136 488
3 486 131 487
3 488 135 486
3 479 489 487
3 487 131 479
3 489 136 487
3 479 40 489
3 490 478 486
3 486 135 490
3 478 131 486
3 490 41 478
3 492 491 488
3 488 136 492
3 491 135 488
3 492 2 491
3 495 493 494
3 494 127 495
3 493 133 494
3 495 137 493
3 475 462 494
3 494 133 475
3 462 127 494
3 475 38 462
3 496 480 493
3 493 137 496
3 480 133 493
3 496 40 480
3 463 497 495
3 495 127 463
3 497 137 495
3 463 10 497
3 500 498 499
3 499 140 500
3 498 139 499
3 500 138 498
3 502 501 499
3 499 139 502
3 501 140 499
3 502 33 501
3 504 503 498
3 498 138 504
3 503 139 498
3 504 13 503
3 506 505 500
3 500 140 506
3 505 138 500
3 506 23 505
3 509 507 508
3 508 47 509
3 507 139 508
3 509 110 507
3 503 182 508
3 508 139 503
3 182 47 508
3 503 13 182
3 398 502 507
3 507 110 398
3 502 139 507
3 398 33 502
3 183 401 509
3 509 47 183
3 401 110 509
3 183 8 401
3 512 510 511
3 511 79 512
3 510 138 511
3 512 46 510
3 505 294 511
3 511 138 505
3 294 79 511
3 505 23 294
3 174 504 510
3 510 46 174
3 504 138 510
3 174 13 504
3 295 177 512
3 512 79 295
3 177 46 512
3 295 4 177
3 515 513 514
3 514 111 515
3 513 140 514
3 515 78 513
3 501 406 514
3 514 140 501
3 406 111 514
3 501 33 406
3 286 506 513
3 513 78 286
3 506 140 513
3 286 23 506
3 407 289 515
3 515 111 407
3 289 78 515
3 407 0 289
3 518 516 517
3 517 143 518
3 516 142 517
3 518 141 516
3 520 519 517
3 517 142 520
3 519 143 517
3 520 19 519
3 522 521 516
3 516 141 522
3 521 142 516
3 522 32 521
3 524 523 518
3 518 143 524
3 523 141 518
3 524 26 523
3 527 525 526
3 526 113 527
3 525 142 526
3 527 66 525
3 521 413 526
3 526 142 521
3 413 113 526
3 521 32 413
3 244 520 525
3 525 66 244
3 520 142 525
3 244 19 520
3 414 247 527
3 527 113 414
3 247 66 527
3 414 11 247
3 530 528 529
3 529 86 530
3 528 141 529
3 530 112 528
3 523 316 529
3 529 141 523
3 316 86 529
3 523 26 316
3 405 522 528
3 528 112 405
3 522 141 528
3 405 32 522
3 317 408 530
3 530 86 317
3 408 112 530
3 317 0 408
3 533 531 532
3 532 61 533
3 531 143 532
3 533 89 531
3 519 231 532
3 532 143 519
3 231 61 532
3 519 19 231
3 326 524 531
3 531 89 326
3 524 143 531
3 326 26 524
3 232 329 533
3 533 61 232
3 329 89 533
3 232 5 329
3 536 534 535
3 535 146 536
3 534 145 535
3 536 144 534
3 538 537 535
3 535 145 538
3 537 146 535
3 538 22 537
3 540 539 534
3 534 144 540
3 539 145 534
3 540 16 539
3 542 541 536
3 536 146 542
3 541 144 536
3 542 39 541
3 545 543 544
3 544 54 545
3 543 145 544
3 545 80 543
3 539 204 544
3 544 145 539
3 204 54 544
3 539 16 204
3 293 538 543
3 543 80 293
3 538 145 543
3 293 22 538
3 205 296 545
3 545 54 205
3 296 80 545
3 205 4 296
3 548 546 547
3 547 125 548
3 546 144 547
3 548 57 546
3 541 455 547
3 547 144 541
3 455 125 547
3 541 39 455
3 214 540 546
3 546 57 214
3 540 144 546
3 214 16 540
3 456 217 548
3 548 125 456
3 217 57 548
3 456 9 217
3 551 549 550
3 550 81 551
3 549 146 550
3 551 130 549
3 537 301 550
3 550 146 537
3 301 81 550
3 537 22 301
3 468 542 549
3 549 130 468
3 542 146 549
3 468 39 542
3 302 471 551
3 551 81 302
3 471 130 551
3 302 3 471
3 554 552 553
3 553 149 554
3 552 148 553
3 554 147 552
3 556 555 553
3 553 148 556
3 555 149 553
3 556 21 555
3 558 557 552
3 552 147 558
3 557 148 552
3 558 25 557
3 560 559 554
3 554 149 560
3 559 147 554
3 560 37 559
3 563 561 562
3 562 88 563
3 561 148 562
3 563 70 561
3 557 327 562
3 562 148 557
3 327 88 562
3 557 25 327
3 260 556 561
3 561 70 260
3 556 148 561
3 260 21 556
3 328 261 563
3 563 88 328
3 261 70 563
3 328 5 261
3 566 564 565
3 565 129 566
3 564 147 565
3 566 87 564
3 559 469 565
3 565 147 559
3 469 129 565
3 559 37 469
3 321 558 564
3 564 87 321
3 558 147 564
3 321 25 558
3 470 322 566
3 566 129 470
3 322 87 566
3 470 3 322
3 569 567 568
3 568 71 569
3 567 149 568
3 569 128 567
3 555 266 568
3 568 149 555
3 266 71 568
3 555 21 266
3 461 560 567
3 567 128 461
3 560 149 567
3 461 37 560
3 267 464 569
3 569 71 267
3 464 128 569
3 267 10 464
3 572 570 571
3 571 152 572
3 570 151 571
3 572 150 570
3 574 573 571
3 571 151 574
3 573 152 571
3 574 27 573
3 576 575 570
3 570 150 576
3 575 151 570
3 576 12 575
3 578 577 572
3 572 152 578
3 577 150 572
3 578 36 577
3 581 579 580
3 580 49 581
3 579 151 580
3 581 96 579
3 575 189 580
3 580 151 575
3 189 49 580
3 575 12 189
3 349 574 579
3 579 96 349
3 574 151 579
3 349 27 574
3 190 352 581
3 581 49 190
3 352 96 581
3 190 7 352
3 584 582 583
3 583 118 584
3 582 150 583
3 584 48 582
3 577 428 583
3 583 150 577
3 428 118 583
3 577 36 428
3 181 576 582
3 582 48 181
3 576 150 582
3 181 12 576
3 429 184 584
3 584 118 429
3 184 48 584
3 429 8 184
3 587 585 586
3 586 97 587
3 585 152 586
3 587 121 585
3 573 357 586
3 586 152 573
3 357 97 586
3 573 27 357
3 438 578 585
3 585 121 438
3 578 152 585
3 438 36 578
3 358 441 587
3 587 97 358
3 441 121 587
3 358 1 441
3 590 588 589
3 589 155 590
3 588 154 589
3 590 153 588
3 592 591 589
3 589 154 592
3 591 155 589
3 592 17 591
3 594 593 588
3 588 153 594
3 593 154 588
3 594 30 593
3 596 595 590
3 590 155 596
3 595 153 590
3 596 35 595
3 599 597 598
3 598 104 599
3 597 154 598
3 599 64 597
3 593 383 598
3 598 154 593
3 383 104 598
3 593 30 383
3 237 592 597
3 597 64 237
3 592 154 597
3 237 17 592
3 384 240 599
3 599 104 384
3 240 64 599
3 384 6 240
3 602 600 601
3 601 120 602
3 600 153 601
3 602 103 600
3 595 439 601
3 601 153 595
3 439 120 601
3 595 35 439
3 377 594 600
3 600 103 377
3 594 153 600
3 377 30 594
3 440 378 602
3 602 120 440
3 378 103 602
3 440 1 378
3 605 603 604
3 604 65 605
3 603 155 604
3 605 119 603
3 591 245 604
3 604 155 591
3 245 65 604
3 591 17 245
3 433 596 603
3 603 119 433
3 596 155 603
3 433 35 596
3 246 434 605
3 605 65 246
3 434 119 605
3 246 11 434
3 608 606 607
3 607 158 608
3 606 157 607
3 608 156 606
3 610 609 607
3 607 157 610
3 609 158 607
3 610 15 609
3 612 611 606
3 606 156 612
3 611 157 606
3 612 28 611
3 614 613 608
3 608 158 614
3 613 156 608
3 614 41 613
3 617 615 616
3 616 95 617
3 615 157 616
3 617 55 615
3 611 350 616
3 616 157 611
3 350 95 616
3 611 28 350
3 209 610 615
3 615 55 209
3 610 157 615
3 209 15 610
3 351 210 617
3 617 95 351
3 210 55 617
3 351 7 210
3 620 618 619
3 619 135 620
3 618 156 619
3 620 94 618
3 613 490 619
3 619 156 613
3 490 135 619
3 613 41 490
3 342 612 618
3 618 94 342
3 612 156 618
3 342 28 612
3 491 345 620
3 620 135 491
3 345 94 620
3 491 2 345
3 623 621 622
3 622 56 623
3 621 158 622
3 623 134 621
3 609 215 622
3 622 158 609
3 215 56 622
3 609 15 215
3 484 614 621
3 621 134 484
3 614 158 621
3 484 41 614
3 216 485 623
3 623 56 216
3 485 134 623
3 216 9 485
3 626 624 625
3 625 161 626
3 624 160 625
3 626 159 624
3 628 627 625
3 625 160 628
3 627 161 625
3 628 31 627
3 630 629 624
3 624 159 630
3 629 160 624
3 630 20 629
3 632 631 626
3 626 161 632
3 631 159 626
3 632 40 631
3 635 633 634
3 634 73 635
3 633 160 634
3 635 105 633
3 629 272 634
3 634 160 629
3 272 73 634
3 629 20 272
3 382 628 633
3 633 105 382
3 628 160 633
3 382 31 628
3 273 385 635
3 635 73 273
3 385 105 635
3 273 6 385
3 638 636 637
3 637 137 638
3 636 159 637
3 638 72 636
3 631 496 637
3 637 159 631
3 496 137 637
3 631 40 496
3 265 630 636
3 636 72 265
3 630 159 636
3 265 20 630
3 497 268 638
3 638 137 497
3 268 72 638
3 497 10 268
3 641 639 640
3 640 102 641
3 639 161 640
3 641 136 639
3 627 372 640
3 640 161 627
3 372 102 640
3 627 31 372
3 489 632 639
3 639 136 489
3 632 161 639
3 489 40 632
3 373 492 641
3 641 102 373
3 492 136 641
3 373 2 492
