# Supplementary material for: Subcortical shape biomarkers reveal limbic and basal ganglia damage in anti-LGI1 encephalitis
Source: Front Immunol. 2025 Jul 4;16:1623577. doi: 10.3389/fimmu.2025.1623577 (PMC12270846; doi:10.3389/fimmu.2025.1623577)
Supplement: Supplementary file 1 [file DataSheet1.zip › raw data/wmN06-R_Accu_first.vtk]

# vtk DataFile Version 3.0
this file was written using fslvtkio
ASCII
DATASET POLYDATA
POINTS 642 float
84.0509 142.689 67.7477
75.1419 143.874 66.0159
76.9675 137.087 65.7414
85.4959 135.167 67.7681
83.9995 140.297 71.3467
82.9007 138.366 62.828
77.742 138.876 61.5386
79.7599 141.339 68.5975
80.3396 147.128 71.15
81.2004 134.866 69.4484
80.1078 132.339 62.3304
79.5395 145.377 64.4561
79.5137 144.231 70.1665
82.8709 144.067 72.1158
81.992 141.153 70.0279
80.5243 138.098 69.1996
83.0958 137.016 70.9853
78.445 142.389 62.9749
80.4697 138.255 61.3408
81.3988 141.892 63.6251
78.3851 135.142 60.2251
82.2923 134.94 61.5598
85.7094 137.321 70.8166
84.9115 141.868 70.2376
85.3559 138.928 67.6223
84.5502 136.393 64.6434
83.7611 140.655 65.2052
77.3026 143.074 67.8126
78.1805 139.413 67.5009
76.3381 140.513 65.5801
75.8975 141.852 63.329
76.7924 137.386 62.8386
82.1225 144.814 66.189
83.2617 146.032 69.7836
79.3329 147.8 67.2419
75.9743 146.046 64.5115
76.0788 146.359 68.4264
84.0427 132.812 65.0161
80.5321 132.774 66.6235
84.362 133.268 70.4562
77.7891 134.051 63.889
78.6588 135.591 67.5042
81.1989 144.396 71.2824
82.2968 142.776 70.951
80.9413 142.955 70.1875
83.0331 140.733 70.7696
83.5319 142.199 71.3815
81.833 145.873 72.2369
79.7419 145.743 70.8454
79.6833 142.782 69.2464
80.8516 141.303 69.2425
81.4072 139.498 69.5939
82.4473 139.086 70.5526
81.7845 137.589 70.0951
83.6156 138.7 71.3653
80.2223 139.871 68.783
80.7881 136.375 69.4575
82.2467 135.694 70.3233
79.5208 140.265 62.2128
80.8846 140.108 62.5359
79.9354 142.069 63.1995
82.1907 140.014 63.1736
81.7952 138.24 61.9651
78.9845 138.488 61.2513
78.1801 140.507 62.2251
78.9448 144.066 63.6478
80.4714 143.705 64.1432
80.4268 134.815 60.3873
81.4283 136.565 60.8793
79.6214 136.717 60.1697
82.8172 136.741 62.0813
81.4061 133.207 61.5049
79.0836 133.243 60.8266
77.9362 137.153 60.5347
85.4829 139.602 70.4672
85.1167 140.235 69.0393
85.769 138.164 69.2142
84.6958 140.888 67.6725
84.5565 142.441 68.9879
84.6866 141.088 71.1842
84.9694 138.914 71.5944
85.7625 136.016 69.4133
85.4838 136.916 67.6707
85.0348 137.609 66.1603
84.5977 139.675 66.3232
84.4235 138.521 64.8712
83.963 141.779 66.4955
85.1516 135.641 66.1193
83.7916 137.395 63.54
83.3687 139.466 63.9762
77.956 141.244 67.3551
77.2104 140.084 66.5943
76.6635 141.835 66.7481
76.6791 138.755 65.5816
77.2953 138.172 66.873
79.1108 140.506 67.9494
78.642 142.22 68.2206
76.0113 143.601 67.0654
75.69 142.279 65.7692
75.8147 141.02 64.4191
76.3853 138.998 64.2506
76.3102 139.612 63.0712
76.8735 137.116 64.342
75.3122 143.05 64.6523
76.8967 140.363 62.4027
76.9675 138.094 61.7551
82.6231 145.69 67.8646
81.7256 147.423 68.776
81.1938 146.785 66.6937
79.7461 147.813 69.5887
82.2969 147.245 71.073
83.7371 144.339 68.6677
83.2685 143.828 67.0524
80.7894 145.327 65.2299
79.3146 146.965 65.3964
77.0928 147.571 65.5854
77.0861 147.828 68.0516
74.6107 147.174 66.3703
78.073 146.959 69.9496
77.9588 146.001 64.2454
74.7464 145.054 65.2454
75.1723 145.195 67.0638
82.3497 132.511 65.9853
82.4878 132.83 68.4615
84.2878 132.772 67.7551
82.3973 133.876 70.1705
80.951 133.697 68.3396
80.1201 132.351 64.3965
82.1256 132.39 63.5051
85.1454 133.863 66.5529
85.4963 133.968 69.0365
78.0325 134.543 65.9826
79.3077 133.919 67.0658
78.6457 133.022 65.2112
79.9636 135.17 68.4366
77.4745 136.238 66.6882
77.2473 135.579 64.9494
78.3989 132.774 62.7801
84.2608 143.172 71.4176
83.7124 145.451 71.6705
84.2768 144.054 70.1921
82.9176 142.75 65.673
81.8156 143.449 64.8356
82.6353 141.461 64.3647
83.6966 135.048 71.2446
84.5025 136.927 71.4815
85.4173 135.033 71.0319
84.5929 134.426 64.518
83.7169 135.534 63.0183
83.3412 133.592 62.8823
77.9105 145.42 69.5242
78.2675 143.805 68.9288
76.5765 144.649 68.2961
75.8134 144.063 63.8696
77.0299 142.395 62.9956
77.2765 144.427 63.5253
78.2808 137.4 67.7338
79.2822 138.683 68.3536
79.4712 136.82 68.6063
77.7455 134.204 61.7195
77.1552 136.059 61.3789
77.1671 135.591 63.1251
81.7802 143.598 71.1667
81.6339 142.829 70.559
81.0276 143.63 70.7347
81.5325 142.084 70.0616
82.1539 141.984 70.4198
82.4887 143.453 71.6
82.0134 144.276 71.7814
80.3625 144.368 70.7628
80.2675 143.667 70.2439
82.7145 141.803 70.7673
82.9161 142.554 71.2299
83.2476 141.513 71.0703
83.2208 143.179 71.7338
82.5521 140.986 70.389
83.5243 140.496 71.1028
83.7639 141.205 71.2693
81.4909 145.12 71.7928
80.5524 145.117 71.1427
80.7766 145.841 71.6215
79.6275 145.019 70.5145
82.4184 144.998 72.2592
81.078 146.668 71.8054
79.9921 146.473 71.0711
80.3031 142.932 69.7298
80.9509 142.153 69.6388
80.3414 142.129 69.2367
81.4075 141.266 69.645
79.5986 143.555 69.6865
79.7342 142.002 68.8956
80.2726 141.32 68.9127
81.934 139.314 70.0657
82.1284 138.319 70.3327
81.5779 138.555 69.8436
82.4162 137.282 70.5364
82.6804 138.043 70.8531
82.2541 140.129 70.2559
81.7372 140.343 69.7936
80.9814 138.761 69.4082
81.1606 137.835 69.6606
83.0073 138.866 70.9631
82.7461 139.914 70.6561
83.3119 139.708 70.9995
83.3443 137.87 71.2194
83.833 139.552 71.3726
81.2106 140.459 69.3538
80.8423 139.671 69.1807
80.6326 140.554 68.9468
80.3857 139.004 68.9788
80.0626 140.668 68.5856
81.3004 136.923 69.82
82.0302 136.617 70.2144
81.4908 136.061 69.9419
82.6848 136.297 70.7061
80.6385 137.192 69.3793
80.9851 135.575 69.4787
81.6805 135.226 69.9418
80.2226 140.17 62.3237
80.4356 141.091 62.8367
79.6974 141.208 62.6566
80.7049 141.973 63.3487
81.1221 140.994 63.0974
80.6815 139.169 61.971
79.9911 139.201 61.8367
79.0215 141.364 62.5817
79.2154 142.207 63.0395
81.5284 140.074 62.8332
81.3541 139.151 62.1822
81.9591 139.167 62.5508
81.1374 138.219 61.6206
81.738 140.898 63.4536
82.5722 139.152 62.9491
82.3967 138.316 62.3831
79.2824 139.308 61.7807
78.8418 140.406 62.2178
78.6069 139.493 61.7956
78.3294 141.525 62.5241
79.7309 138.358 61.2417
78.3165 138.671 61.3575
77.945 139.643 61.893
79.4641 143.045 63.4291
80.2012 142.886 63.6355
79.7289 143.839 63.8471
80.9452 142.779 63.909
78.7156 143.239 63.2801
79.2485 144.769 64.0847
79.9528 144.538 64.4051
80.9439 135.695 60.5894
80.5539 136.616 60.4384
80.0194 135.748 60.0858
80.1405 137.456 60.7308
80.9222 137.384 61.0252
81.8104 135.71 61.1369
81.3291 134.851 60.9652
79.3773 134.908 60.1062
78.962 135.916 59.9877
81.6438 137.396 61.4529
82.1523 136.596 61.4406
82.3003 137.461 61.9486
82.5973 135.841 61.7445
82.895 137.581 62.472
80.8689 133.959 60.8789
79.7801 133.943 60.4618
80.2423 133.155 61.0185
78.7092 134.146 60.4639
81.9092 134.029 61.4502
80.7735 132.617 61.8095
79.5782 132.626 61.4632
78.7235 136.903 60.2069
79.3245 137.613 60.6804
78.4933 137.822 60.8101
78.0576 136.153 60.1752
77.8478 138.061 61.0408
85.3028 139.944 69.7518
85.5348 139.244 69.0954
85.7257 138.893 69.8861
85.6052 138.571 68.4157
85.2858 139.539 68.3507
85.0323 141.001 69.6659
85.1291 140.682 70.2874
85.7153 138.503 70.6796
85.8334 137.744 70.0183
84.9295 140.54 68.3525
84.8612 141.344 69.0171
84.6944 141.609 68.3487
84.8122 142.181 69.6134
84.9532 139.864 67.6526
84.4303 141.872 67.6724
84.3205 142.581 68.3297
85.1311 140.379 70.8857
85.358 139.229 71.1299
84.8993 139.989 71.3816
85.4132 138.147 71.3759
84.8721 141.472 70.7556
84.3537 140.686 71.3722
84.4333 139.649 71.549
85.7311 137.085 69.3135
85.6194 137.516 68.4625
85.6822 136.506 68.5327
85.4464 137.898 67.6629
85.7851 136.604 70.1627
85.6134 135.543 68.5744
85.5466 135.984 67.7204
84.9746 138.689 66.1976
84.5572 139.13 65.5889
84.7788 138.066 65.4798
84.1277 139.583 65.0335
84.2075 140.137 65.7219
85.0023 139.283 66.9476
85.2956 138.262 66.8613
84.8301 136.995 65.3993
84.5245 137.454 64.7707
84.2346 140.672 66.4262
84.5975 140.23 67.0467
84.3523 141.274 67.0502
83.876 141.23 65.8563
84.0236 142.28 67.1367
85.2987 137.274 66.8733
85.1194 136.615 66.1064
85.387 136.291 66.8777
84.8974 135.992 65.3217
85.3717 135.343 66.9334
84.1547 137.929 64.2104
83.9456 139.012 64.3786
83.6904 138.427 63.7468
83.5898 140.038 64.597
84.1592 136.891 64.0531
83.3415 137.927 63.133
83.1495 138.919 63.3623
77.6174 140.676 66.9595
77.0249 140.944 66.5931
77.3041 141.555 67.0945
76.4595 141.17 66.2001
76.7563 140.355 66.0987
77.7274 139.794 67.0519
78.1732 140.396 67.3082
77.6472 142.158 67.538
76.9611 142.475 67.2855
76.8487 139.469 66.1585
77.2744 139.143 66.7576
76.9131 138.53 66.2785
77.7432 138.78 67.2267
76.5105 139.644 65.5347
76.8354 137.868 65.674
77.0383 137.593 66.3202
78.5768 140.914 67.6104
78.2999 141.774 67.7472
78.9148 141.352 67.9821
78.0016 142.67 68.0194
78.6553 140.017 67.7207
79.4814 140.939 68.2393
79.2569 141.75 68.4264
76.391 142.73 66.8901
76.0978 142.036 66.3052
75.8825 142.931 66.4111
75.951 141.374 65.6917
76.6416 143.362 67.4873
75.5143 143.766 66.539
75.4525 143.121 65.8633
76.1228 140.01 64.327
76.3269 139.256 63.6346
76.0211 140.331 63.7367
76.5036 138.461 62.9405
76.5514 138.208 63.5637
76.3298 139.792 64.9007
76.0428 140.699 64.9974
75.7027 141.392 63.8245
76.0823 140.702 63.2106
76.6308 138.055 64.2403
76.5271 138.893 64.9221
76.7398 137.964 64.9799
76.8199 137.203 63.5812
76.9072 137.09 65.1002
75.6477 141.637 65.1183
75.5028 142.016 64.5121
75.4264 142.587 65.2081
75.6099 142.485 63.9941
75.1568 143.499 65.3563
76.49 140.029 62.6643
76.6289 138.864 62.4488
76.9454 139.284 62.1267
76.7967 137.701 62.226
76.3696 141.15 62.8157
77.3771 139.58 62.0031
77.3275 138.512 61.5462
82.2681 146.581 68.3001
81.4692 147.149 67.665
82.0169 146.272 67.2755
80.4184 147.474 66.972
80.6135 147.682 68.0608
82.5858 146.811 69.3562
82.9152 145.944 68.8333
82.3908 145.361 66.9533
81.6769 145.828 66.4691
80.8561 147.781 69.2466
82.0298 147.441 69.9691
81.1437 147.714 70.3921
82.8864 146.735 70.4362
79.521 147.85 68.4096
80.0299 147.625 70.5429
81.3538 147.377 71.3514
83.1948 145.057 68.3237
82.9653 144.776 67.4321
83.4832 144.132 67.8375
82.7409 144.368 66.6406
83.5099 145.192 69.206
83.9551 143.482 68.1628
83.7088 143.256 67.4209
80.9346 146.148 65.9357
80.2758 147.027 66.0519
80.1818 146.284 65.3591
79.2884 147.533 66.2056
81.4194 145.101 65.7382
80.1394 145.394 64.7855
79.4245 146.14 64.8266
76.9068 147.866 66.7653
75.6674 147.756 67.2164
75.7739 147.602 65.9153
75.0754 146.906 67.6547
76.1657 147.353 68.4336
78.1978 147.859 67.6039
78.1576 147.784 66.4103
76.3073 146.982 64.9269
75.1542 146.829 65.2224
77.4583 147.574 69.1318
78.4495 147.829 68.7761
78.7619 147.636 69.8491
76.9622 146.76 69.2214
79.2318 147.08 70.5742
78.289 147.334 65.4562
77.4288 146.892 64.7814
78.5415 146.549 64.777
76.9585 146.117 64.3169
78.8417 145.719 64.3249
74.4673 146.167 65.7014
74.5727 146.121 66.9145
74.6763 145.229 66.1969
75.4498 145.828 67.7254
75.0936 145.727 64.7637
74.8667 144.399 65.7113
75.0908 144.517 66.4856
82.428 132.633 67.2341
83.4181 132.722 68.2125
83.3308 132.627 66.8404
84.4007 132.897 69.1805
83.4187 132.95 69.4794
81.5528 132.784 67.4531
81.4368 132.533 66.3488
83.2631 132.509 65.5256
84.2089 132.695 66.3484
82.4264 133.201 69.4882
81.6096 133.169 68.4411
81.6196 133.705 69.2893
80.7948 133.193 67.5503
83.286 133.462 70.4586
81.7 134.39 69.8009
81.0443 134.287 68.985
81.2934 132.449 65.1635
82.2402 132.464 64.7446
81.1946 132.346 64.0002
83.1266 132.549 64.246
80.341 132.533 65.5345
80.0581 132.248 63.2747
81.0714 132.307 62.868
84.939 133.153 67.0795
85.0863 133.218 68.4817
85.3703 133.85 67.7619
85.2289 133.439 69.8462
84.7202 133.244 65.8451
85.3579 134.521 67.2297
85.5433 134.565 68.353
78.6055 134.193 66.5456
78.8884 133.355 66.2938
78.2706 133.72 65.6449
79.4986 132.805 65.9255
79.8162 133.21 66.8773
78.9562 134.72 67.2616
78.3379 135.014 66.7636
77.8619 134.229 65.0103
78.1277 133.436 64.5287
80.1135 133.759 67.6333
79.6217 134.508 67.8039
80.3868 134.391 68.3052
79.3001 135.354 67.9592
80.623 135.039 68.9326
77.7577 135.393 66.3504
77.601 135.041 65.4504
77.2839 135.854 65.8734
77.5728 134.817 64.4408
78.0385 135.856 67.0896
77.1278 136.673 66.2048
77.0053 136.341 65.4106
78.4353 132.854 64.0406
79.2384 132.563 64.8364
79.0351 132.371 63.5964
78 133.329 63.3513
79.1019 132.367 62.3895
84.1028 144.239 71.6369
84.0573 144.775 70.8725
84.4186 143.627 70.8791
83.7717 145.053 70.0488
83.5714 145.854 70.7458
83.4061 144.72 72.2178
83.6755 143.662 71.9264
84.7102 142.579 70.8442
84.6745 142.988 70.2174
83.1346 146.419 71.467
82.9213 145.729 72.2554
82.1854 146.772 72.0096
83.9057 142.704 71.5246
84.5088 142.151 71.2511
84.1256 141.661 71.3863
84.458 143.281 69.5524
84.0273 144.308 69.4445
84.2122 143.447 68.8613
82.3921 143.153 65.253
82.218 142.421 64.604
82.7868 142.091 65.0184
82.0335 141.72 63.965
81.6158 142.652 64.243
81.9489 144.193 65.5133
82.554 143.83 65.9468
83.3623 141.718 65.4181
83.2044 141.074 64.7993
81.1593 143.591 64.4754
81.2802 144.4 65.1242
80.6367 144.478 64.7223
83.1018 143.357 66.3243
83.4917 142.298 66.0538
83.5952 142.816 66.7324
83.0365 140.47 64.1868
82.3885 140.734 63.8085
82.8046 139.819 63.5583
84.1622 135.962 71.3887
84.9886 135.988 71.454
84.5982 134.883 71.4523
85.5771 136.185 70.9234
85.2012 137.037 71.3437
83.7664 136.92 71.2909
83.3851 136.043 71.1373
84.0369 134.003 71.1442
85.097 133.945 70.9022
84.7765 137.912 71.6861
83.986 137.816 71.5462
84.274 138.748 71.6455
82.8753 135.369 70.8463
83.0656 134.314 70.9005
82.2838 134.782 70.3879
85.5508 134.391 70.1384
85.696 135.502 70.225
85.6612 134.957 69.31
84.2046 134.963 63.6867
83.6141 134.551 62.8696
84.0341 133.959 63.7055
82.8098 134.222 62.1239
83.0943 135.199 62.2285
84.235 135.93 63.8141
84.6292 135.416 64.4921
84.4244 133.533 64.7013
83.7331 133.14 63.8659
83.2634 136.106 62.4889
83.7899 136.483 63.2788
83.3408 137.032 62.8398
84.9551 134.983 65.3062
84.876 134.059 65.4906
85.1616 134.698 66.2573
82.8913 132.81 63.0898
82.4204 133.366 62.1603
81.8447 132.666 62.4052
78.0203 144.567 69.305
77.4192 144.232 68.6558
77.1548 145.091 68.8906
76.9612 143.848 68.095
77.7456 143.519 68.3296
78.8633 144.023 69.5414
78.7573 144.812 69.8842
76.9792 145.932 69.0326
76.3029 145.521 68.3515
78.4434 143.013 68.5609
79.0085 143.307 69.0968
79.1343 142.489 68.7484
78.813 145.587 70.1662
77.8898 146.183 69.7454
78.8934 146.342 70.4697
75.8089 145.013 67.7545
76.1997 144.133 67.736
75.551 144.383 67.1364
76.4202 143.3 63.3589
77.1221 143.459 63.2305
76.4629 144.348 63.6242
77.9137 143.411 63.2177
77.7355 142.442 62.9473
76.421 142.217 63.1106
75.9199 142.949 63.6367
75.7773 145.112 64.1218
76.6414 145.309 63.9426
77.6347 141.544 62.5363
76.9447 141.419 62.6246
77.5145 140.506 62.2751
75.4461 143.531 64.1954
75.1878 144.661 64.4465
75.0385 144.061 64.9198
77.5593 145.293 63.8241
78.1377 144.249 63.5285
78.4872 145.061 63.8835
78.799 138.076 68.0568
79.3935 137.763 68.5111
78.893 137.102 68.1537
79.9825 137.475 68.9532
79.9228 138.392 68.7701
78.6954 139.036 67.9232
78.2377 138.38 67.6163
78.388 136.46 67.7227
79.0422 136.187 68.1146
79.7609 139.283 68.5719
79.182 139.635 68.117
79.6435 140.143 68.3617
77.7389 137.796 67.3415
77.8095 136.777 67.3136
77.3359 137.19 66.8628
79.6712 135.974 68.5548
80.1003 136.61 69.059
80.3731 135.781 68.9794
77.4461 135.121 61.4674
77.1191 135.807 62.228
77.4093 134.908 62.4362
76.9728 136.431 62.929
76.9709 136.662 62.1264
77.6177 135.514 60.6698
77.9302 134.544 60.802
77.72 134.059 62.7563
77.5042 134.809 63.4425
77.0678 137.015 61.4782
77.4313 136.528 60.7476
77.3761 137.531 61.0698
78.238 133.67 61.1771
77.9998 133.396 62.1926
78.5879 132.83 61.6392
77.2461 135.511 64.0409
76.9693 136.307 63.7651
76.9781 136.284 64.6146
POLYGONS 1280  5120
3 164 162 163
3 163 44 164
3 162 43 163
3 164 42 162
3 166 165 163
3 163 43 166
3 165 44 163
3 166 14 165
3 168 167 162
3 162 42 168
3 167 43 162
3 168 13 167
3 170 169 164
3 164 44 170
3 169 42 164
3 170 12 169
3 173 171 172
3 172 46 173
3 171 43 172
3 173 45 171
3 167 174 172
3 172 43 167
3 174 46 172
3 167 13 174
3 175 166 171
3 171 45 175
3 166 43 171
3 175 14 166
3 177 176 173
3 173 46 177
3 176 45 173
3 177 4 176
3 180 178 179
3 179 48 180
3 178 42 179
3 180 47 178
3 169 181 179
3 179 42 169
3 181 48 179
3 169 12 181
3 182 168 178
3 178 47 182
3 168 42 178
3 182 13 168
3 184 183 180
3 180 48 184
3 183 47 180
3 184 8 183
3 187 185 186
3 186 50 187
3 185 44 186
3 187 49 185
3 165 188 186
3 186 44 165
3 188 50 186
3 165 14 188
3 189 170 185
3 185 49 189
3 170 44 185
3 189 12 170
3 191 190 187
3 187 50 191
3 190 49 187
3 191 7 190
3 194 192 193
3 193 53 194
3 192 52 193
3 194 51 192
3 196 195 193
3 193 52 196
3 195 53 193
3 196 16 195
3 198 197 192
3 192 51 198
3 197 52 192
3 198 14 197
3 200 199 194
3 194 53 200
3 199 51 194
3 200 15 199
3 203 201 202
3 202 45 203
3 201 52 202
3 203 54 201
3 197 175 202
3 202 52 197
3 175 45 202
3 197 14 175
3 204 196 201
3 201 54 204
3 196 52 201
3 204 16 196
3 176 205 203
3 203 45 176
3 205 54 203
3 176 4 205
3 208 206 207
3 207 55 208
3 206 51 207
3 208 50 206
3 199 209 207
3 207 51 199
3 209 55 207
3 199 15 209
3 188 198 206
3 206 50 188
3 198 51 206
3 188 14 198
3 210 191 208
3 208 55 210
3 191 50 208
3 210 7 191
3 213 211 212
3 212 57 213
3 211 53 212
3 213 56 211
3 195 214 212
3 212 53 195
3 214 57 212
3 195 16 214
3 215 200 211
3 211 56 215
3 200 53 211
3 215 15 200
3 217 216 213
3 213 57 217
3 216 56 213
3 217 9 216
3 220 218 219
3 219 60 220
3 218 59 219
3 220 58 218
3 222 221 219
3 219 59 222
3 221 60 219
3 222 19 221
3 224 223 218
3 218 58 224
3 223 59 218
3 224 18 223
3 226 225 220
3 220 60 226
3 225 58 220
3 226 17 225
3 229 227 228
3 228 62 229
3 227 59 228
3 229 61 227
3 223 230 228
3 228 59 223
3 230 62 228
3 223 18 230
3 231 222 227
3 227 61 231
3 222 59 227
3 231 19 222
3 233 232 229
3 229 62 233
3 232 61 229
3 233 5 232
3 236 234 235
3 235 64 236
3 234 58 235
3 236 63 234
3 225 237 235
3 235 58 225
3 237 64 235
3 225 17 237
3 238 224 234
3 234 63 238
3 224 58 234
3 238 18 224
3 240 239 236
3 236 64 240
3 239 63 236
3 240 6 239
3 243 241 242
3 242 66 243
3 241 60 242
3 243 65 241
3 221 244 242
3 242 60 221
3 244 66 242
3 221 19 244
3 245 226 241
3 241 65 245
3 226 60 241
3 245 17 226
3 247 246 243
3 243 66 247
3 246 65 243
3 247 11 246
3 250 248 249
3 249 69 250
3 248 68 249
3 250 67 248
3 252 251 249
3 249 68 252
3 251 69 249
3 252 18 251
3 254 253 248
3 248 67 254
3 253 68 248
3 254 21 253
3 256 255 250
3 250 69 256
3 255 67 250
3 256 20 255
3 259 257 258
3 258 70 259
3 257 68 258
3 259 62 257
3 253 260 258
3 258 68 253
3 260 70 258
3 253 21 260
3 230 252 257
3 257 62 230
3 252 68 257
3 230 18 252
3 261 233 259
3 259 70 261
3 233 62 259
3 261 5 233
3 264 262 263
3 263 72 264
3 262 67 263
3 264 71 262
3 255 265 263
3 263 67 255
3 265 72 263
3 255 20 265
3 266 254 262
3 262 71 266
3 254 67 262
3 266 21 254
3 268 267 264
3 264 72 268
3 267 71 264
3 268 10 267
3 271 269 270
3 270 63 271
3 269 69 270
3 271 73 269
3 251 238 270
3 270 69 251
3 238 63 270
3 251 18 238
3 272 256 269
3 269 73 272
3 256 69 269
3 272 20 256
3 239 273 271
3 271 63 239
3 273 73 271
3 239 6 273
3 276 274 275
3 275 76 276
3 274 75 275
3 276 74 274
3 278 277 275
3 275 75 278
3 277 76 275
3 278 24 277
3 280 279 274
3 274 74 280
3 279 75 274
3 280 23 279
3 282 281 276
3 276 76 282
3 281 74 276
3 282 22 281
3 285 283 284
3 284 78 285
3 283 75 284
3 285 77 283
3 279 286 284
3 284 75 279
3 286 78 284
3 279 23 286
3 287 278 283
3 283 77 287
3 278 75 283
3 287 24 278
3 289 288 285
3 285 78 289
3 288 77 285
3 289 0 288
3 292 290 291
3 291 80 292
3 290 74 291
3 292 79 290
3 281 293 291
3 291 74 281
3 293 80 291
3 281 22 293
3 294 280 290
3 290 79 294
3 280 74 290
3 294 23 280
3 296 295 292
3 292 80 296
3 295 79 292
3 296 4 295
3 299 297 298
3 298 82 299
3 297 76 298
3 299 81 297
3 277 300 298
3 298 76 277
3 300 82 298
3 277 24 300
3 301 282 297
3 297 81 301
3 282 76 297
3 301 22 282
3 303 302 299
3 299 82 303
3 302 81 299
3 303 3 302
3 306 304 305
3 305 85 306
3 304 84 305
3 306 83 304
3 308 307 305
3 305 84 308
3 307 85 305
3 308 26 307
3 310 309 304
3 304 83 310
3 309 84 304
3 310 24 309
3 312 311 306
3 306 85 312
3 311 83 306
3 312 25 311
3 315 313 314
3 314 77 315
3 313 84 314
3 315 86 313
3 309 287 314
3 314 84 309
3 287 77 314
3 309 24 287
3 316 308 313
3 313 86 316
3 308 84 313
3 316 26 308
3 288 317 315
3 315 77 288
3 317 86 315
3 288 0 317
3 320 318 319
3 319 87 320
3 318 83 319
3 320 82 318
3 311 321 319
3 319 83 311
3 321 87 319
3 311 25 321
3 300 310 318
3 318 82 300
3 310 83 318
3 300 24 310
3 322 303 320
3 320 87 322
3 303 82 320
3 322 3 303
3 325 323 324
3 324 89 325
3 323 85 324
3 325 88 323
3 307 326 324
3 324 85 307
3 326 89 324
3 307 26 326
3 327 312 323
3 323 88 327
3 312 85 323
3 327 25 312
3 329 328 325
3 325 89 329
3 328 88 325
3 329 5 328
3 332 330 331
3 331 92 332
3 330 91 331
3 332 90 330
3 334 333 331
3 331 91 334
3 333 92 331
3 334 29 333
3 336 335 330
3 330 90 336
3 335 91 330
3 336 28 335
3 338 337 332
3 332 92 338
3 337 90 332
3 338 27 337
3 341 339 340
3 340 94 341
3 339 91 340
3 341 93 339
3 335 342 340
3 340 91 335
3 342 94 340
3 335 28 342
3 343 334 339
3 339 93 343
3 334 91 339
3 343 29 334
3 345 344 341
3 341 94 345
3 344 93 341
3 345 2 344
3 348 346 347
3 347 96 348
3 346 90 347
3 348 95 346
3 337 349 347
3 347 90 337
3 349 96 347
3 337 27 349
3 350 336 346
3 346 95 350
3 336 90 346
3 350 28 336
3 352 351 348
3 348 96 352
3 351 95 348
3 352 7 351
3 355 353 354
3 354 98 355
3 353 92 354
3 355 97 353
3 333 356 354
3 354 92 333
3 356 98 354
3 333 29 356
3 357 338 353
3 353 97 357
3 338 92 353
3 357 27 338
3 359 358 355
3 355 98 359
3 358 97 355
3 359 1 358
3 362 360 361
3 361 101 362
3 360 100 361
3 362 99 360
3 364 363 361
3 361 100 364
3 363 101 361
3 364 31 363
3 366 365 360
3 360 99 366
3 365 100 360
3 366 29 365
3 368 367 362
3 362 101 368
3 367 99 362
3 368 30 367
3 371 369 370
3 370 93 371
3 369 100 370
3 371 102 369
3 365 343 370
3 370 100 365
3 343 93 370
3 365 29 343
3 372 364 369
3 369 102 372
3 364 100 369
3 372 31 364
3 344 373 371
3 371 93 344
3 373 102 371
3 344 2 373
3 376 374 375
3 375 103 376
3 374 99 375
3 376 98 374
3 367 377 375
3 375 99 367
3 377 103 375
3 367 30 377
3 356 366 374
3 374 98 356
3 366 99 374
3 356 29 366
3 378 359 376
3 376 103 378
3 359 98 376
3 378 1 359
3 381 379 380
3 380 105 381
3 379 101 380
3 381 104 379
3 363 382 380
3 380 101 363
3 382 105 380
3 363 31 382
3 383 368 379
3 379 104 383
3 368 101 379
3 383 30 368
3 385 384 381
3 381 105 385
3 384 104 381
3 385 6 384
3 388 386 387
3 387 108 388
3 386 107 387
3 388 106 386
3 390 389 387
3 387 107 390
3 389 108 387
3 390 34 389
3 392 391 386
3 386 106 392
3 391 107 386
3 392 33 391
3 394 393 388
3 388 108 394
3 393 106 388
3 394 32 393
3 397 395 396
3 396 110 397
3 395 107 396
3 397 109 395
3 391 398 396
3 396 107 391
3 398 110 396
3 391 33 398
3 399 390 395
3 395 109 399
3 390 107 395
3 399 34 390
3 401 400 397
3 397 110 401
3 400 109 397
3 401 8 400
3 404 402 403
3 403 112 404
3 402 106 403
3 404 111 402
3 393 405 403
3 403 106 393
3 405 112 403
3 393 32 405
3 406 392 402
3 402 111 406
3 392 106 402
3 406 33 392
3 408 407 404
3 404 112 408
3 407 111 404
3 408 0 407
3 411 409 410
3 410 114 411
3 409 108 410
3 411 113 409
3 389 412 410
3 410 108 389
3 412 114 410
3 389 34 412
3 413 394 409
3 409 113 413
3 394 108 409
3 413 32 394
3 415 414 411
3 411 114 415
3 414 113 411
3 415 11 414
3 418 416 417
3 417 117 418
3 416 116 417
3 418 115 416
3 420 419 417
3 417 116 420
3 419 117 417
3 420 36 419
3 422 421 416
3 416 115 422
3 421 116 416
3 422 34 421
3 424 423 418
3 418 117 424
3 423 115 418
3 424 35 423
3 427 425 426
3 426 109 427
3 425 116 426
3 427 118 425
3 421 399 426
3 426 116 421
3 399 109 426
3 421 34 399
3 428 420 425
3 425 118 428
3 420 116 425
3 428 36 420
3 400 429 427
3 427 109 400
3 429 118 427
3 400 8 429
3 432 430 431
3 431 119 432
3 430 115 431
3 432 114 430
3 423 433 431
3 431 115 423
3 433 119 431
3 423 35 433
3 412 422 430
3 430 114 412
3 422 115 430
3 412 34 422
3 434 415 432
3 432 119 434
3 415 114 432
3 434 11 415
3 437 435 436
3 436 121 437
3 435 117 436
3 437 120 435
3 419 438 436
3 436 117 419
3 438 121 436
3 419 36 438
3 439 424 435
3 435 120 439
3 424 117 435
3 439 35 424
3 441 440 437
3 437 121 441
3 440 120 437
3 441 1 440
3 444 442 443
3 443 124 444
3 442 123 443
3 444 122 442
3 446 445 443
3 443 123 446
3 445 124 443
3 446 39 445
3 448 447 442
3 442 122 448
3 447 123 442
3 448 38 447
3 450 449 444
3 444 124 450
3 449 122 444
3 450 37 449
3 453 451 452
3 452 126 453
3 451 123 452
3 453 125 451
3 447 454 452
3 452 123 447
3 454 126 452
3 447 38 454
3 455 446 451
3 451 125 455
3 446 123 451
3 455 39 446
3 457 456 453
3 453 126 457
3 456 125 453
3 457 9 456
3 460 458 459
3 459 128 460
3 458 122 459
3 460 127 458
3 449 461 459
3 459 122 449
3 461 128 459
3 449 37 461
3 462 448 458
3 458 127 462
3 448 122 458
3 462 38 448
3 464 463 460
3 460 128 464
3 463 127 460
3 464 10 463
3 467 465 466
3 466 130 467
3 465 124 466
3 467 129 465
3 445 468 466
3 466 124 445
3 468 130 466
3 445 39 468
3 469 450 465
3 465 129 469
3 450 124 465
3 469 37 450
3 471 470 467
3 467 130 471
3 470 129 467
3 471 3 470
3 474 472 473
3 473 133 474
3 472 132 473
3 474 131 472
3 476 475 473
3 473 132 476
3 475 133 473
3 476 38 475
3 478 477 472
3 472 131 478
3 477 132 472
3 478 41 477
3 480 479 474
3 474 133 480
3 479 131 474
3 480 40 479
3 483 481 482
3 482 134 483
3 481 132 482
3 483 126 481
3 477 484 482
3 482 132 477
3 484 134 482
3 477 41 484
3 454 476 481
3 481 126 454
3 476 132 481
3 454 38 476
3 485 457 483
3 483 134 485
3 457 126 483
3 485 9 457
3 488 486 487
3 487 136 488
3 486 131 487
3 488 135 486
3 479 489 487
3 487 131 479
3 489 136 487
3 479 40 489
3 490 478 486
3 486 135 490
3 478 131 486
3 490 41 478
3 492 491 488
3 488 136 492
3 491 135 488
3 492 2 491
3 495 493 494
3 494 127 495
3 493 133 494
3 495 137 493
3 475 462 494
3 494 133 475
3 462 127 494
3 475 38 462
3 496 480 493
3 493 137 496
3 480 133 493
3 496 40 480
3 463 497 495
3 495 127 463
3 497 137 495
3 463 10 497
3 500 498 499
3 499 140 500
3 498 139 499
3 500 138 498
3 502 501 499
3 499 139 502
3 501 140 499
3 502 33 501
3 504 503 498
3 498 138 504
3 503 139 498
3 504 13 503
3 506 505 500
3 500 140 506
3 505 138 500
3 506 23 505
3 509 507 508
3 508 47 509
3 507 139 508
3 509 110 507
3 503 182 508
3 508 139 503
3 182 47 508
3 503 13 182
3 398 502 507
3 507 110 398
3 502 139 507
3 398 33 502
3 183 401 509
3 509 47 183
3 401 110 509
3 183 8 401
3 512 510 511
3 511 79 512
3 510 138 511
3 512 46 510
3 505 294 511
3 511 138 505
3 294 79 511
3 505 23 294
3 174 504 510
3 510 46 174
3 504 138 510
3 174 13 504
3 295 177 512
3 512 79 295
3 177 46 512
3 295 4 177
3 515 513 514
3 514 111 515
3 513 140 514
3 515 78 513
3 501 406 514
3 514 140 501
3 406 111 514
3 501 33 406
3 286 506 513
3 513 78 286
3 506 140 513
3 286 23 506
3 407 289 515
3 515 111 407
3 289 78 515
3 407 0 289
3 518 516 517
3 517 143 518
3 516 142 517
3 518 141 516
3 520 519 517
3 517 142 520
3 519 143 517
3 520 19 519
3 522 521 516
3 516 141 522
3 521 142 516
3 522 32 521
3 524 523 518
3 518 143 524
3 523 141 518
3 524 26 523
3 527 525 526
3 526 113 527
3 525 142 526
3 527 66 525
3 521 413 526
3 526 142 521
3 413 113 526
3 521 32 413
3 244 520 525
3 525 66 244
3 520 142 525
3 244 19 520
3 414 247 527
3 527 113 414
3 247 66 527
3 414 11 247
3 530 528 529
3 529 86 530
3 528 141 529
3 530 112 528
3 523 316 529
3 529 141 523
3 316 86 529
3 523 26 316
3 405 522 528
3 528 112 405
3 522 141 528
3 405 32 522
3 317 408 530
3 530 86 317
3 408 112 530
3 317 0 408
3 533 531 532
3 532 61 533
3 531 143 532
3 533 89 531
3 519 231 532
3 532 143 519
3 231 61 532
3 519 19 231
3 326 524 531
3 531 89 326
3 524 143 531
3 326 26 524
3 232 329 533
3 533 61 232
3 329 89 533
3 232 5 329
3 536 534 535
3 535 146 536
3 534 145 535
3 536 144 534
3 538 537 535
3 535 145 538
3 537 146 535
3 538 22 537
3 540 539 534
3 534 144 540
3 539 145 534
3 540 16 539
3 542 541 536
3 536 146 542
3 541 144 536
3 542 39 541
3 545 543 544
3 544 54 545
3 543 145 544
3 545 80 543
3 539 204 544
3 544 145 539
3 204 54 544
3 539 16 204
3 293 538 543
3 543 80 293
3 538 145 543
3 293 22 538
3 205 296 545
3 545 54 205
3 296 80 545
3 205 4 296
3 548 546 547
3 547 125 548
3 546 144 547
3 548 57 546
3 541 455 547
3 547 144 541
3 455 125 547
3 541 39 455
3 214 540 546
3 546 57 214
3 540 144 546
3 214 16 540
3 456 217 548
3 548 125 456
3 217 57 548
3 456 9 217
3 551 549 550
3 550 81 551
3 549 146 550
3 551 130 549
3 537 301 550
3 550 146 537
3 301 81 550
3 537 22 301
3 468 542 549
3 549 130 468
3 542 146 549
3 468 39 542
3 302 471 551
3 551 81 302
3 471 130 551
3 302 3 471
3 554 552 553
3 553 149 554
3 552 148 553
3 554 147 552
3 556 555 553
3 553 148 556
3 555 149 553
3 556 21 555
3 558 557 552
3 552 147 558
3 557 148 552
3 558 25 557
3 560 559 554
3 554 149 560
3 559 147 554
3 560 37 559
3 563 561 562
3 562 88 563
3 561 148 562
3 563 70 561
3 557 327 562
3 562 148 557
3 327 88 562
3 557 25 327
3 260 556 561
3 561 70 260
3 556 148 561
3 260 21 556
3 328 261 563
3 563 88 328
3 261 70 563
3 328 5 261
3 566 564 565
3 565 129 566
3 564 147 565
3 566 87 564
3 559 469 565
3 565 147 559
3 469 129 565
3 559 37 469
3 321 558 564
3 564 87 321
3 558 147 564
3 321 25 558
3 470 322 566
3 566 129 470
3 322 87 566
3 470 3 322
3 569 567 568
3 568 71 569
3 567 149 568
3 569 128 567
3 555 266 568
3 568 149 555
3 266 71 568
3 555 21 266
3 461 560 567
3 567 128 461
3 560 149 567
3 461 37 560
3 267 464 569
3 569 71 267
3 464 128 569
3 267 10 464
3 572 570 571
3 571 152 572
3 570 151 571
3 572 150 570
3 574 573 571
3 571 151 574
3 573 152 571
3 574 27 573
3 576 575 570
3 570 150 576
3 575 151 570
3 576 12 575
3 578 577 572
3 572 152 578
3 577 150 572
3 578 36 577
3 581 579 580
3 580 49 581
3 579 151 580
3 581 96 579
3 575 189 580
3 580 151 575
3 189 49 580
3 575 12 189
3 349 574 579
3 579 96 349
3 574 151 579
3 349 27 574
3 190 352 581
3 581 49 190
3 352 96 581
3 190 7 352
3 584 582 583
3 583 118 584
3 582 150 583
3 584 48 582
3 577 428 583
3 583 150 577
3 428 118 583
3 577 36 428
3 181 576 582
3 582 48 181
3 576 150 582
3 181 12 576
3 429 184 584
3 584 118 429
3 184 48 584
3 429 8 184
3 587 585 586
3 586 97 587
3 585 152 586
3 587 121 585
3 573 357 586
3 586 152 573
3 357 97 586
3 573 27 357
3 438 578 585
3 585 121 438
3 578 152 585
3 438 36 578
3 358 441 587
3 587 97 358
3 441 121 587
3 358 1 441
3 590 588 589
3 589 155 590
3 588 154 589
3 590 153 588
3 592 591 589
3 589 154 592
3 591 155 589
3 592 17 591
3 594 593 588
3 588 153 594
3 593 154 588
3 594 30 593
3 596 595 590
3 590 155 596
3 595 153 590
3 596 35 595
3 599 597 598
3 598 104 599
3 597 154 598
3 599 64 597
3 593 383 598
3 598 154 593
3 383 104 598
3 593 30 383
3 237 592 597
3 597 64 237
3 592 154 597
3 237 17 592
3 384 240 599
3 599 104 384
3 240 64 599
3 384 6 240
3 602 600 601
3 601 120 602
3 600 153 601
3 602 103 600
3 595 439 601
3 601 153 595
3 439 120 601
3 595 35 439
3 377 594 600
3 600 103 377
3 594 153 600
3 377 30 594
3 440 378 602
3 602 120 440
3 378 103 602
3 440 1 378
3 605 603 604
3 604 65 605
3 603 155 604
3 605 119 603
3 591 245 604
3 604 155 591
3 245 65 604
3 591 17 245
3 433 596 603
3 603 119 433
3 596 155 603
3 433 35 596
3 246 434 605
3 605 65 246
3 434 119 605
3 246 11 434
3 608 606 607
3 607 158 608
3 606 157 607
3 608 156 606
3 610 609 607
3 607 157 610
3 609 158 607
3 610 15 609
3 612 611 606
3 606 156 612
3 611 157 606
3 612 28 611
3 614 613 608
3 608 158 614
3 613 156 608
3 614 41 613
3 617 615 616
3 616 95 617
3 615 157 616
3 617 55 615
3 611 350 616
3 616 157 611
3 350 95 616
3 611 28 350
3 209 610 615
3 615 55 209
3 610 157 615
3 209 15 610
3 351 210 617
3 617 95 351
3 210 55 617
3 351 7 210
3 620 618 619
3 619 135 620
3 618 156 619
3 620 94 618
3 613 490 619
3 619 156 613
3 490 135 619
3 613 41 490
3 342 612 618
3 618 94 342
3 612 156 618
3 342 28 612
3 491 345 620
3 620 135 491
3 345 94 620
3 491 2 345
3 623 621 622
3 622 56 623
3 621 158 622
3 623 134 621
3 609 215 622
3 622 158 609
3 215 56 622
3 609 15 215
3 484 614 621
3 621 134 484
3 614 158 621
3 484 41 614
3 216 485 623
3 623 56 216
3 485 134 623
3 216 9 485
3 626 624 625
3 625 161 626
3 624 160 625
3 626 159 624
3 628 627 625
3 625 160 628
3 627 161 625
3 628 31 627
3 630 629 624
3 624 159 630
3 629 160 624
3 630 20 629
3 632 631 626
3 626 161 632
3 631 159 626
3 632 40 631
3 635 633 634
3 634 73 635
3 633 160 634
3 635 105 633
3 629 272 634
3 634 160 629
3 272 73 634
3 629 20 272
3 382 628 633
3 633 105 382
3 628 160 633
3 382 31 628
3 273 385 635
3 635 73 273
3 385 105 635
3 273 6 385
3 638 636 637
3 637 137 638
3 636 159 637
3 638 72 636
3 631 496 637
3 637 159 631
3 496 137 637
3 631 40 496
3 265 630 636
3 636 72 265
3 630 159 636
3 265 20 630
3 497 268 638
3 638 137 497
3 268 72 638
3 497 10 268
3 641 639 640
3 640 102 641
3 639 161 640
3 641 136 639
3 627 372 640
3 640 161 627
3 372 102 640
3 627 31 372
3 489 632 639
3 639 136 489
3 632 161 639
3 489 40 632
3 373 492 641
3 641 102 373
3 492 136 641
3 373 2 492
