# Supplementary material for: Subcortical shape biomarkers reveal limbic and basal ganglia damage in anti-LGI1 encephalitis
Source: Front Immunol. 2025 Jul 4;16:1623577. doi: 10.3389/fimmu.2025.1623577 (PMC12270846; doi:10.3389/fimmu.2025.1623577)
Supplement: Supplementary file 1 [file DataSheet1.zip › raw data/wmN06-R_Amyg_first.vtk]

# vtk DataFile Version 3.0
this file was written using fslvtkio
ASCII
DATASET POLYDATA
POINTS 642 float
75.9194 124.9 52.6249
60.2729 127.51 53.2239
60.0224 120.008 53.5961
73.22 118.69 54.2226
74.2154 119.223 60.2252
70.7629 122.959 45.7892
60.7071 123.814 44.7084
65.5275 120.889 58.9552
69.6737 126.833 56.7622
66.1342 114.684 59.5888
64.8755 119.085 50.6249
68.0116 128.333 47.7977
67.635 123.819 58.4159
72.5916 123.215 59.2929
69.4267 119.491 61.4117
64.5564 116.523 61.6828
70.7219 115.037 61.509
64.1003 127.343 45.2622
66.2999 123.326 44.3117
70.432 126.611 44.4733
62.1175 120.381 46.4213
67.3258 121.651 48.505
76.2778 117.082 57.2194
76.9285 122.306 56.8765
76.3258 121.359 53.062
71.715 121.992 50.761
74.2001 124.418 47.9506
62.9985 124.575 55.9802
62.1843 120.109 57.107
59.0796 124.133 52.6262
59.2374 126.494 48.3806
59.0278 122.033 48.4817
72.6521 127.457 49.6053
73.8765 126.388 55.5348
68.6951 128.219 52.4893
63.1778 128.455 49.9226
64.7748 127.734 55.4938
68.9805 118.833 52.5794
65.2711 116.509 55.2433
70.47 115.814 57.1684
61.4337 118.445 51.5872
61.1999 115.615 58.3745
70.0198 123.386 59.2156
71.1642 121.502 60.753
68.7258 121.745 60.1246
71.9993 119.264 61.3641
73.7873 121.417 60.3512
71.3288 125.422 58.3486
68.5207 125.695 57.9547
66.497 122.41 58.8019
67.1964 120.431 60.5456
67.272 118.026 61.5967
70.2002 117.06 62.0339
67.4793 115.503 62.2209
72.9191 116.942 61.1637
65.1784 118.956 60.3387
64.9164 114.738 61.0866
68.0875 114.332 60.4881
65.3093 125.473 44.4237
68.3854 124.987 43.8239
67.3375 127.244 44.5344
71.0985 124.424 44.2634
68.6807 123.108 44.7616
63.3012 123.578 44.0288
62.3973 125.734 45.0118
66.1483 128.118 46.2918
69.3579 127.91 45.9581
64.818 121.205 47.3131
66.6654 122.25 46.1217
63.981 121.783 45.2146
68.9242 122.578 47.3492
66.0197 120.624 49.5827
63.5062 119.971 48.6061
61.0709 121.703 45.0115
77.7533 119.644 57.0908
78.1119 121.726 54.595
77.2846 119.093 54.7635
76.6921 123.155 52.5715
76.9966 123.905 54.9159
75.824 120.822 58.8122
75.7791 117.909 59.2938
75.0582 117.537 55.0999
74.9038 119.894 53.8865
74.0192 121.808 51.9369
75.1219 123.098 50.8187
73.2978 123.033 49.1842
75.2461 124.786 50.3204
72.4693 120.548 53.1173
71.2231 122.806 48.3217
72.7877 123.515 46.0941
62.3784 122.458 56.3947
60.7447 122.506 54.6215
60.5771 124.548 54.6948
59.6024 122.003 52.8022
60.8495 120.362 55.4224
63.9529 120.478 58.1228
64.3493 122.678 57.5489
61.159 125.974 55.1095
59.256 125.836 52.8469
58.5062 125.406 50.5362
58.6676 123.28 50.623
58.8929 124.368 48.2476
59.3046 121.022 51.0916
59.2054 127.262 50.9409
60.0572 125.335 46.3623
59.1449 122.903 46.1507
73.2889 127.104 52.6429
71.4322 127.604 53.9093
70.8686 127.967 51.323
69.2714 127.852 54.8259
71.8647 126.812 56.3506
75.2944 125.757 54.1927
74.3757 126.323 51.17
70.5112 128.212 48.5596
68.237 128.332 50.0029
65.7977 128.479 51.2148
66.4873 128.084 53.7678
63.8814 128.214 52.7845
67.3112 127.479 56.1872
65.4963 128.409 48.6125
61.424 128.179 51.5424
62.3039 127.894 54.7179
67.2592 117.267 53.7835
67.7239 116.056 56.3524
69.7327 117.128 54.9216
68.1955 115.397 58.5503
65.6189 115.754 57.9005
64.9889 117.671 52.7206
66.8634 118.908 51.64
71.1057 118.628 53.5763
72.104 117.071 55.4773
61.6956 117.414 55.3775
63.2847 115.953 56.8495
63.2296 117.367 53.5942
63.5603 114.54 59.2705
60.5328 118.242 56.0376
59.9924 118.98 52.4962
63.0245 118.611 50.813
75.0511 122.913 58.4975
73.7038 125.326 57.7903
75.6755 124.631 56.5537
73.6312 126.011 48.5197
71.8185 127.316 46.7799
72.58 125.559 45.5494
70.5641 115.054 59.3318
74.1865 115.589 59.7984
73.2827 116.073 57.1961
70.2576 120.557 52.0378
69.5948 121.762 49.7239
68.0813 120.475 50.7639
66.1302 126.103 57.2861
65.3345 124.369 57.374
63.4706 126.264 56.3896
60.7618 127.994 48.9154
61.1961 127.092 46.4385
63.2653 128.346 47.1721
61.2281 118.018 58.2584
63.1002 118.455 59.8777
62.7691 115.727 60.6566
61.485 119.638 48.9492
60.021 120.823 47.0713
59.8613 119.721 49.7476
70.5911 122.446 59.8839
69.8728 121.624 60.5816
69.3256 122.702 59.6789
69.231 120.686 61.0362
70.3671 120.519 61.2305
71.8308 122.374 60.0163
71.3168 123.299 59.3905
68.8399 123.572 58.9536
68.279 122.755 59.2708
71.6473 120.461 61.2194
72.4901 121.546 60.6946
72.9588 120.314 60.9314
73.245 122.396 59.842
70.7525 119.355 61.6143
73.1564 119.193 60.8689
74.0803 120.271 60.2799
70.6869 124.434 58.9024
69.3116 124.622 58.7243
69.9684 125.479 58.3425
68.0561 124.858 58.2894
71.9793 124.311 58.8333
70.467 126.258 57.6039
69.1907 126.391 57.4772
67.5786 122.031 59.4887
68.0804 121.029 60.4088
66.9521 121.331 59.6079
68.2953 119.975 60.9161
67.1232 123.068 58.5984
65.9245 121.708 58.9561
66.2173 120.705 59.7097
68.6679 117.564 61.9096
68.8207 116.29 62.1904
67.3597 116.665 62.1085
69.0478 115.189 61.9442
70.4226 115.969 62.0089
69.7688 118.32 61.7759
68.3531 118.763 61.4109
66.0086 117.24 61.4942
65.9886 116.015 62.1507
71.6122 116.853 61.8475
71.1931 118.077 61.8544
72.4398 118.02 61.4024
71.8856 115.854 61.4522
73.6493 118.099 60.8498
67.3375 119.302 60.9648
66.125 118.568 61.051
66.1652 119.697 60.4622
64.8271 117.849 61.1755
65.418 119.998 59.6483
66.0935 114.956 61.9496
67.8543 114.652 61.5981
66.567 114.316 60.9168
69.2419 114.64 61.0796
64.5728 115.455 61.7282
65.6118 114.428 60.364
66.9833 114.323 60.0213
66.7877 125.193 44.2364
67.8212 126.195 43.9388
66.2697 126.328 44.3074
68.899 126.949 44.3682
69.3596 125.816 43.8933
67.365 124.14 44.0236
65.9066 124.338 44.3122
64.7913 126.572 44.6376
65.7619 127.407 44.6727
69.8573 124.759 43.8345
68.6566 123.918 44.0948
69.8272 123.759 44.3471
67.615 123.273 44.4531
70.9257 125.517 44.0139
70.9038 123.504 44.9435
69.7418 123.084 45.2157
64.4181 124.611 44.2352
63.8972 125.644 44.6359
62.9526 124.735 44.3853
63.2651 126.484 45.1985
64.8604 123.455 44.1531
61.9118 123.74 44.2111
61.6395 124.724 44.886
66.6713 127.839 45.3397
68.4293 127.752 45.0319
67.7498 127.994 46.0812
69.918 127.499 45.0224
65.0695 127.917 45.5552
67.1654 128.268 47.032
68.6855 128.13 46.9044
65.7028 121.704 46.6652
65.3719 122.13 45.6671
64.343 121.396 46.164
65.1056 122.668 44.7474
66.4704 122.686 45.0636
66.8529 121.993 47.3269
66.0942 121.48 47.8737
63.5476 120.701 46.6845
62.9709 121.024 45.7869
67.6429 122.644 45.3428
67.7841 122.416 46.7261
68.7749 122.73 45.9746
68.0537 122.196 47.9715
69.8781 122.73 46.5084
65.4133 120.917 48.3872
64.1151 120.448 47.7497
64.8258 120.226 49.0458
62.811 120.126 47.3474
66.6473 121.112 49.0044
65.4504 119.862 50.1004
64.2719 119.683 49.7198
62.5067 121.749 45.0867
63.5866 122.5 44.3926
62.1498 122.614 44.4888
61.6228 120.931 45.6012
60.6923 122.738 44.5771
78.1653 120.63 55.8653
77.9961 120.326 54.623
77.8985 119.266 55.8585
76.9334 120.329 53.9169
77.5718 121.399 53.6523
77.6668 121.845 55.8572
77.5663 121.003 57.0016
77.2936 118.237 57.1418
76.9989 118.191 55.9149
77.7264 122.466 53.6161
77.6286 122.848 54.8307
77.0938 123.443 53.7513
77.1109 123.136 55.9484
76.8281 122.245 52.6851
76.216 123.853 52.6391
76.4038 124.365 53.7088
76.9046 120.259 58.0276
76.923 118.764 58.2303
75.9048 119.43 58.8642
76.3425 117.339 58.3573
76.5185 121.453 57.7806
75.0167 120.078 59.6472
74.935 118.676 59.8663
76.3704 118.19 54.9229
76.2144 119.367 54.1319
75.2824 118.812 54.3993
75.6397 120.649 53.6177
75.8765 117.29 56.0494
74.1827 118.181 54.5089
74.1327 119.255 54.1385
74.7886 122.396 51.2507
74.2955 123.072 49.9209
73.5943 122.496 50.7607
73.9172 123.633 48.3553
74.6785 123.779 49.3678
75.7745 122.295 51.9909
75.1326 121.527 52.5961
72.8562 121.99 51.3494
72.5332 122.602 50.1532
75.2654 123.948 50.3644
75.9597 123.004 51.7127
75.8193 123.883 51.5981
74.6665 124.615 49.1531
75.6463 124.721 51.5762
74.4541 120.962 53.0782
73.2673 121.158 52.4855
73.6714 120.309 53.6244
72.0764 121.195 51.8943
72.9515 119.617 53.7465
72.3547 122.876 48.669
73.0861 123.384 47.6054
72.2552 122.947 47.0877
73.5081 124.055 46.9607
71.4175 122.541 49.7117
71.1336 122.762 46.935
71.8458 123.112 45.7967
61.5466 122.524 55.5262
60.6292 123.465 54.6566
61.6382 123.57 55.4192
59.752 124.268 53.737
59.7792 123.327 53.7716
61.6747 121.352 55.6861
62.3422 121.324 56.5426
62.681 123.645 56.0409
61.7575 124.591 55.4246
59.994 122.346 53.756
60.898 121.364 54.9056
60.3017 121.248 54.015
61.4931 120.3 56.3235
59.1572 123.08 52.7785
60.0362 121.007 53.1293
60.2786 120.282 54.4842
63.2188 121.489 57.164
63.4081 122.621 56.8968
64.1617 121.721 57.7096
63.7584 123.627 56.661
63.0243 120.356 57.6511
64.8641 120.728 58.4271
64.9916 121.806 58.313
60.9302 125.393 54.8458
59.893 125.185 53.7852
60.2162 125.918 54.0713
59.1472 125.016 52.7069
61.9837 125.407 55.6062
60.6251 126.831 54.2898
59.7223 126.612 53.1371
58.4442 124.248 50.5964
58.6247 123.747 49.4804
58.4264 124.903 49.4519
59.0568 123.213 48.3728
58.8295 122.677 49.5759
58.6511 123.772 51.6777
58.6538 124.718 51.5934
58.6767 126 49.3766
59.1968 125.498 48.3985
58.9844 122.088 50.7606
58.8063 122.591 51.8231
59.2666 121.499 51.9789
59.2065 121.583 49.7088
59.7437 120.538 52.3506
58.7476 125.672 51.7213
58.5607 126.402 50.6648
58.8587 126.618 52.0369
59.0812 126.906 49.6258
59.5413 127.448 52.2169
59.3161 124.898 47.1671
59.0557 123.661 47.1385
59.3169 124.115 46.0594
59.0106 122.555 47.2713
59.7941 125.967 47.3986
60.3689 124.493 45.4515
59.7309 123.317 45.1922
72.3626 127.278 53.3186
71.2074 127.935 52.6284
72.1325 127.641 51.9507
69.8414 128.135 51.9311
70.1376 128.013 53.2317
72.7333 127.185 54.7594
73.5626 126.856 54.17
72.9139 127.37 51.1632
71.8711 127.713 50.6251
70.4244 127.841 54.4796
71.6869 127.316 55.2021
70.5671 127.452 55.5
72.9029 126.693 56.0007
69.0574 128.13 53.7539
69.4685 127.495 55.85
70.7141 126.805 56.5782
74.28 126.476 53.507
73.8117 126.743 51.8492
74.8131 126.075 52.7327
73.5138 126.957 50.3818
74.6414 126.176 54.895
75.7217 125.379 53.4044
75.2991 125.61 51.8816
70.691 128.047 50.0154
69.6701 128.202 50.6722
69.4929 128.317 49.3776
68.4793 128.39 51.2323
71.6814 127.896 49.0894
69.2157 128.289 48.0737
68.0276 128.36 48.795
66.1647 128.34 52.4824
65.1898 128.141 53.3295
64.8131 128.443 51.9548
64.31 128.121 54.2088
65.5317 127.897 54.5385
67.5662 128.203 53.0886
67.1888 128.347 51.7993
64.468 128.555 50.6223
63.5715 128.404 51.3435
66.8215 127.798 54.8941
67.9297 127.999 54.2206
68.2727 127.765 55.4355
65.9917 127.542 55.776
68.5779 127.212 56.5397
66.9921 128.365 50.5994
65.5822 128.51 49.9653
66.7996 128.378 49.3485
64.3188 128.551 49.2427
66.6883 128.402 48.1057
62.6599 128.278 52.1511
63.0491 128.193 53.7703
61.8382 128.192 53.1937
63.5254 127.961 55.1457
62.352 128.261 50.6715
60.5877 128.13 52.5717
61.2297 127.719 54.0486
67.4919 116.624 55.0163
68.7569 116.561 55.6806
68.4562 117.048 54.3165
70.123 116.612 56.3584
69.079 116.098 56.8969
66.4614 116.243 55.7118
66.2999 116.817 54.4781
68.2562 117.87 53.173
69.3096 117.787 53.689
68.0507 115.818 57.4204
66.6958 115.951 57.0355
66.8648 115.567 58.2321
65.373 116.039 56.5878
69.322 115.597 57.8159
67.1949 114.981 59.1556
65.8657 115.239 58.8892
66.1146 117.401 53.252
67.1389 118.083 52.634
66.0068 118.211 52.1547
67.9717 118.787 52.1101
65.1744 117.128 53.9357
64.9258 118.381 51.7406
65.8578 118.998 51.0979
70.4161 117.814 54.1415
70.9026 117.066 55.4119
71.6582 117.78 54.5892
71.3356 116.536 56.4781
70.0358 118.6 53.0549
72.1958 118.652 53.962
72.8656 117.768 54.5757
62.4982 116.704 56.2269
63.4374 116.896 55.2992
62.4736 117.397 54.3687
64.3046 116.964 54.5849
64.1946 116.351 56.0855
62.2784 115.594 57.504
61.5347 116.369 56.9145
61.6274 118.084 53.5548
62.2886 117.943 52.627
64.4233 115.801 57.364
63.3409 115.156 58.1757
64.5817 115.061 58.5877
62.3197 114.973 58.9295
64.923 114.537 59.6258
61.0552 117.624 55.785
60.8727 118.128 53.948
60.2256 118.627 54.3154
60.6876 118.592 52.1009
60.8052 116.836 57.2836
60.1244 119.162 54.6816
59.7892 119.468 53.0619
63.0509 117.997 52.1319
64.0935 117.456 53.1909
63.9925 118.179 51.9571
62.2347 118.458 51.1594
63.9676 118.797 50.6376
74.3354 124.056 58.1519
74.7521 125.037 57.2531
75.3737 123.79 57.5455
74.9636 125.638 56.175
73.9434 125.979 56.7371
73.1748 124.257 58.5798
73.952 123.197 59.0381
76.0366 122.68 57.7264
76.3584 123.473 56.8016
72.8074 126.082 57.0772
72.4687 125.331 58.1224
71.6311 126.244 57.4204
74.5096 122.299 59.5282
75.5454 121.943 58.6586
74.8381 121.194 59.6043
76.3817 124.257 55.804
75.762 125.366 55.5276
76.2346 124.927 54.6731
72.6171 126.573 47.6226
72.199 126.434 46.1065
73.1534 125.864 46.9702
71.6863 126.106 44.8142
71.203 127.079 45.4577
72.3335 127.424 48.2169
73.2051 126.775 48.9991
74.0428 125.306 48.0572
73.5829 124.993 46.6432
70.7223 127.748 46.2725
71.3577 127.891 47.6995
70.0221 128.136 47.2096
74.1054 126.302 49.8254
74.4908 125.484 49.3862
74.944 125.596 50.7306
72.9263 124.463 45.6697
72.0651 125.063 44.5215
72.0238 123.827 45.0847
72.5937 115.02 59.6245
73.9446 115.56 58.3624
72.1723 115.418 58.3675
74.9693 116.295 57.0959
75.4618 116.143 58.4982
72.592 115.208 60.7882
70.7197 114.801 60.376
70.5733 115.422 58.1356
71.7874 115.88 57.2108
75.1691 116.599 59.6789
73.5578 116.258 60.7743
74.3381 117.568 60.3296
69.3395 114.625 60.0352
69.1847 115.342 58.8488
68.0909 114.807 59.4265
72.6094 116.662 56.3943
74.2884 116.743 56.1834
73.5163 117.302 55.225
69.9535 121.094 50.7759
68.7816 121.185 50.2879
69.153 120.51 51.3867
67.6666 121.182 49.7195
68.4092 121.724 49.163
70.6733 121.909 50.2825
70.9775 121.129 51.3997
69.6461 119.699 52.2605
68.565 119.714 51.6709
69.0816 122.36 48.6827
70.3186 122.434 49.1949
70.0401 122.675 47.8933
71.3159 120.591 52.5731
70.6561 119.593 52.8405
71.8029 119.607 53.3505
67.5531 119.601 51.0564
66.9799 120.669 50.2735
66.4492 119.803 50.58
65.6769 125.192 57.3719
64.3496 125.328 56.9625
64.7831 126.179 56.865
63.2197 125.384 56.1672
64.0938 124.417 56.7923
66.551 124.109 57.8772
66.894 125.061 57.92
65.3512 127.009 56.5145
64.0297 127.235 56.1387
64.7331 123.655 57.4581
66.0335 123.381 57.9815
65.4457 122.542 58.2136
67.3289 125.981 57.669
66.6715 126.889 56.7437
67.8716 126.585 57.0672
62.7705 127.317 55.7419
62.267 126.14 55.8461
61.5434 127.032 55.1804
60.817 127.596 47.6019
62.1418 127.909 46.6858
61.9307 128.173 47.988
63.5572 128.013 46.0767
62.5441 127.283 45.7563
60.1572 126.796 47.4139
59.8598 127.363 48.5779
61.9473 128.26 49.3754
63.1498 128.432 48.5446
61.8131 126.563 45.6464
60.6306 126.301 46.4613
61.1182 125.526 45.603
59.8779 127.583 49.876
61.0895 128.029 50.2719
60.1065 127.898 51.3547
64.4166 128.431 47.8383
64.6406 128.356 46.4831
65.749 128.398 47.2725
62.0284 118.295 59.1539
62.6245 117.211 60.5148
61.7758 116.868 59.633
63.4349 116.178 61.3028
63.6468 117.489 60.8808
62.5369 119.325 58.5876
61.5832 119.2 57.7622
60.9582 116.735 58.5148
61.9027 115.527 59.7311
64.0824 118.715 60.2659
63.6028 119.463 58.964
64.4802 119.78 59.306
60.9085 119.335 56.8664
60.7381 118.101 57.205
60.4449 119.424 55.7198
62.93 114.957 60.0611
63.7843 115.261 61.0012
64.3269 114.706 60.2505
60.742 120.119 48.0351
59.9817 120.363 48.395
60.6339 119.432 49.2814
59.3224 120.909 48.9782
59.2646 121.32 47.5867
60.9292 120.405 46.5837
61.6703 120.119 47.6347
61.4615 118.849 50.1249
60.5319 118.914 50.5396
59.2862 121.737 46.3671
60.2847 121.064 45.7254
59.8851 122.221 45.3755
62.4326 119.828 48.557
62.3742 119.086 49.7611
63.2792 119.345 49.6491
59.9038 119.31 51.0838
59.4724 120.392 50.2472
59.5348 119.888 51.629
POLYGONS 1280  5120
3 164 162 163
3 163 44 164
3 162 43 163
3 164 42 162
3 166 165 163
3 163 43 166
3 165 44 163
3 166 14 165
3 168 167 162
3 162 42 168
3 167 43 162
3 168 13 167
3 170 169 164
3 164 44 170
3 169 42 164
3 170 12 169
3 173 171 172
3 172 46 173
3 171 43 172
3 173 45 171
3 167 174 172
3 172 43 167
3 174 46 172
3 167 13 174
3 175 166 171
3 171 45 175
3 166 43 171
3 175 14 166
3 177 176 173
3 173 46 177
3 176 45 173
3 177 4 176
3 180 178 179
3 179 48 180
3 178 42 179
3 180 47 178
3 169 181 179
3 179 42 169
3 181 48 179
3 169 12 181
3 182 168 178
3 178 47 182
3 168 42 178
3 182 13 168
3 184 183 180
3 180 48 184
3 183 47 180
3 184 8 183
3 187 185 186
3 186 50 187
3 185 44 186
3 187 49 185
3 165 188 186
3 186 44 165
3 188 50 186
3 165 14 188
3 189 170 185
3 185 49 189
3 170 44 185
3 189 12 170
3 191 190 187
3 187 50 191
3 190 49 187
3 191 7 190
3 194 192 193
3 193 53 194
3 192 52 193
3 194 51 192
3 196 195 193
3 193 52 196
3 195 53 193
3 196 16 195
3 198 197 192
3 192 51 198
3 197 52 192
3 198 14 197
3 200 199 194
3 194 53 200
3 199 51 194
3 200 15 199
3 203 201 202
3 202 45 203
3 201 52 202
3 203 54 201
3 197 175 202
3 202 52 197
3 175 45 202
3 197 14 175
3 204 196 201
3 201 54 204
3 196 52 201
3 204 16 196
3 176 205 203
3 203 45 176
3 205 54 203
3 176 4 205
3 208 206 207
3 207 55 208
3 206 51 207
3 208 50 206
3 199 209 207
3 207 51 199
3 209 55 207
3 199 15 209
3 188 198 206
3 206 50 188
3 198 51 206
3 188 14 198
3 210 191 208
3 208 55 210
3 191 50 208
3 210 7 191
3 213 211 212
3 212 57 213
3 211 53 212
3 213 56 211
3 195 214 212
3 212 53 195
3 214 57 212
3 195 16 214
3 215 200 211
3 211 56 215
3 200 53 211
3 215 15 200
3 217 216 213
3 213 57 217
3 216 56 213
3 217 9 216
3 220 218 219
3 219 60 220
3 218 59 219
3 220 58 218
3 222 221 219
3 219 59 222
3 221 60 219
3 222 19 221
3 224 223 218
3 218 58 224
3 223 59 218
3 224 18 223
3 226 225 220
3 220 60 226
3 225 58 220
3 226 17 225
3 229 227 228
3 228 62 229
3 227 59 228
3 229 61 227
3 223 230 228
3 228 59 223
3 230 62 228
3 223 18 230
3 231 222 227
3 227 61 231
3 222 59 227
3 231 19 222
3 233 232 229
3 229 62 233
3 232 61 229
3 233 5 232
3 236 234 235
3 235 64 236
3 234 58 235
3 236 63 234
3 225 237 235
3 235 58 225
3 237 64 235
3 225 17 237
3 238 224 234
3 234 63 238
3 224 58 234
3 238 18 224
3 240 239 236
3 236 64 240
3 239 63 236
3 240 6 239
3 243 241 242
3 242 66 243
3 241 60 242
3 243 65 241
3 221 244 242
3 242 60 221
3 244 66 242
3 221 19 244
3 245 226 241
3 241 65 245
3 226 60 241
3 245 17 226
3 247 246 243
3 243 66 247
3 246 65 243
3 247 11 246
3 250 248 249
3 249 69 250
3 248 68 249
3 250 67 248
3 252 251 249
3 249 68 252
3 251 69 249
3 252 18 251
3 254 253 248
3 248 67 254
3 253 68 248
3 254 21 253
3 256 255 250
3 250 69 256
3 255 67 250
3 256 20 255
3 259 257 258
3 258 70 259
3 257 68 258
3 259 62 257
3 253 260 258
3 258 68 253
3 260 70 258
3 253 21 260
3 230 252 257
3 257 62 230
3 252 68 257
3 230 18 252
3 261 233 259
3 259 70 261
3 233 62 259
3 261 5 233
3 264 262 263
3 263 72 264
3 262 67 263
3 264 71 262
3 255 265 263
3 263 67 255
3 265 72 263
3 255 20 265
3 266 254 262
3 262 71 266
3 254 67 262
3 266 21 254
3 268 267 264
3 264 72 268
3 267 71 264
3 268 10 267
3 271 269 270
3 270 63 271
3 269 69 270
3 271 73 269
3 251 238 270
3 270 69 251
3 238 63 270
3 251 18 238
3 272 256 269
3 269 73 272
3 256 69 269
3 272 20 256
3 239 273 271
3 271 63 239
3 273 73 271
3 239 6 273
3 276 274 275
3 275 76 276
3 274 75 275
3 276 74 274
3 278 277 275
3 275 75 278
3 277 76 275
3 278 24 277
3 280 279 274
3 274 74 280
3 279 75 274
3 280 23 279
3 282 281 276
3 276 76 282
3 281 74 276
3 282 22 281
3 285 283 284
3 284 78 285
3 283 75 284
3 285 77 283
3 279 286 284
3 284 75 279
3 286 78 284
3 279 23 286
3 287 278 283
3 283 77 287
3 278 75 283
3 287 24 278
3 289 288 285
3 285 78 289
3 288 77 285
3 289 0 288
3 292 290 291
3 291 80 292
3 290 74 291
3 292 79 290
3 281 293 291
3 291 74 281
3 293 80 291
3 281 22 293
3 294 280 290
3 290 79 294
3 280 74 290
3 294 23 280
3 296 295 292
3 292 80 296
3 295 79 292
3 296 4 295
3 299 297 298
3 298 82 299
3 297 76 298
3 299 81 297
3 277 300 298
3 298 76 277
3 300 82 298
3 277 24 300
3 301 282 297
3 297 81 301
3 282 76 297
3 301 22 282
3 303 302 299
3 299 82 303
3 302 81 299
3 303 3 302
3 306 304 305
3 305 85 306
3 304 84 305
3 306 83 304
3 308 307 305
3 305 84 308
3 307 85 305
3 308 26 307
3 310 309 304
3 304 83 310
3 309 84 304
3 310 24 309
3 312 311 306
3 306 85 312
3 311 83 306
3 312 25 311
3 315 313 314
3 314 77 315
3 313 84 314
3 315 86 313
3 309 287 314
3 314 84 309
3 287 77 314
3 309 24 287
3 316 308 313
3 313 86 316
3 308 84 313
3 316 26 308
3 288 317 315
3 315 77 288
3 317 86 315
3 288 0 317
3 320 318 319
3 319 87 320
3 318 83 319
3 320 82 318
3 311 321 319
3 319 83 311
3 321 87 319
3 311 25 321
3 300 310 318
3 318 82 300
3 310 83 318
3 300 24 310
3 322 303 320
3 320 87 322
3 303 82 320
3 322 3 303
3 325 323 324
3 324 89 325
3 323 85 324
3 325 88 323
3 307 326 324
3 324 85 307
3 326 89 324
3 307 26 326
3 327 312 323
3 323 88 327
3 312 85 323
3 327 25 312
3 329 328 325
3 325 89 329
3 328 88 325
3 329 5 328
3 332 330 331
3 331 92 332
3 330 91 331
3 332 90 330
3 334 333 331
3 331 91 334
3 333 92 331
3 334 29 333
3 336 335 330
3 330 90 336
3 335 91 330
3 336 28 335
3 338 337 332
3 332 92 338
3 337 90 332
3 338 27 337
3 341 339 340
3 340 94 341
3 339 91 340
3 341 93 339
3 335 342 340
3 340 91 335
3 342 94 340
3 335 28 342
3 343 334 339
3 339 93 343
3 334 91 339
3 343 29 334
3 345 344 341
3 341 94 345
3 344 93 341
3 345 2 344
3 348 346 347
3 347 96 348
3 346 90 347
3 348 95 346
3 337 349 347
3 347 90 337
3 349 96 347
3 337 27 349
3 350 336 346
3 346 95 350
3 336 90 346
3 350 28 336
3 352 351 348
3 348 96 352
3 351 95 348
3 352 7 351
3 355 353 354
3 354 98 355
3 353 92 354
3 355 97 353
3 333 356 354
3 354 92 333
3 356 98 354
3 333 29 356
3 357 338 353
3 353 97 357
3 338 92 353
3 357 27 338
3 359 358 355
3 355 98 359
3 358 97 355
3 359 1 358
3 362 360 361
3 361 101 362
3 360 100 361
3 362 99 360
3 364 363 361
3 361 100 364
3 363 101 361
3 364 31 363
3 366 365 360
3 360 99 366
3 365 100 360
3 366 29 365
3 368 367 362
3 362 101 368
3 367 99 362
3 368 30 367
3 371 369 370
3 370 93 371
3 369 100 370
3 371 102 369
3 365 343 370
3 370 100 365
3 343 93 370
3 365 29 343
3 372 364 369
3 369 102 372
3 364 100 369
3 372 31 364
3 344 373 371
3 371 93 344
3 373 102 371
3 344 2 373
3 376 374 375
3 375 103 376
3 374 99 375
3 376 98 374
3 367 377 375
3 375 99 367
3 377 103 375
3 367 30 377
3 356 366 374
3 374 98 356
3 366 99 374
3 356 29 366
3 378 359 376
3 376 103 378
3 359 98 376
3 378 1 359
3 381 379 380
3 380 105 381
3 379 101 380
3 381 104 379
3 363 382 380
3 380 101 363
3 382 105 380
3 363 31 382
3 383 368 379
3 379 104 383
3 368 101 379
3 383 30 368
3 385 384 381
3 381 105 385
3 384 104 381
3 385 6 384
3 388 386 387
3 387 108 388
3 386 107 387
3 388 106 386
3 390 389 387
3 387 107 390
3 389 108 387
3 390 34 389
3 392 391 386
3 386 106 392
3 391 107 386
3 392 33 391
3 394 393 388
3 388 108 394
3 393 106 388
3 394 32 393
3 397 395 396
3 396 110 397
3 395 107 396
3 397 109 395
3 391 398 396
3 396 107 391
3 398 110 396
3 391 33 398
3 399 390 395
3 395 109 399
3 390 107 395
3 399 34 390
3 401 400 397
3 397 110 401
3 400 109 397
3 401 8 400
3 404 402 403
3 403 112 404
3 402 106 403
3 404 111 402
3 393 405 403
3 403 106 393
3 405 112 403
3 393 32 405
3 406 392 402
3 402 111 406
3 392 106 402
3 406 33 392
3 408 407 404
3 404 112 408
3 407 111 404
3 408 0 407
3 411 409 410
3 410 114 411
3 409 108 410
3 411 113 409
3 389 412 410
3 410 108 389
3 412 114 410
3 389 34 412
3 413 394 409
3 409 113 413
3 394 108 409
3 413 32 394
3 415 414 411
3 411 114 415
3 414 113 411
3 415 11 414
3 418 416 417
3 417 117 418
3 416 116 417
3 418 115 416
3 420 419 417
3 417 116 420
3 419 117 417
3 420 36 419
3 422 421 416
3 416 115 422
3 421 116 416
3 422 34 421
3 424 423 418
3 418 117 424
3 423 115 418
3 424 35 423
3 427 425 426
3 426 109 427
3 425 116 426
3 427 118 425
3 421 399 426
3 426 116 421
3 399 109 426
3 421 34 399
3 428 420 425
3 425 118 428
3 420 116 425
3 428 36 420
3 400 429 427
3 427 109 400
3 429 118 427
3 400 8 429
3 432 430 431
3 431 119 432
3 430 115 431
3 432 114 430
3 423 433 431
3 431 115 423
3 433 119 431
3 423 35 433
3 412 422 430
3 430 114 412
3 422 115 430
3 412 34 422
3 434 415 432
3 432 119 434
3 415 114 432
3 434 11 415
3 437 435 436
3 436 121 437
3 435 117 436
3 437 120 435
3 419 438 436
3 436 117 419
3 438 121 436
3 419 36 438
3 439 424 435
3 435 120 439
3 424 117 435
3 439 35 424
3 441 440 437
3 437 121 441
3 440 120 437
3 441 1 440
3 444 442 443
3 443 124 444
3 442 123 443
3 444 122 442
3 446 445 443
3 443 123 446
3 445 124 443
3 446 39 445
3 448 447 442
3 442 122 448
3 447 123 442
3 448 38 447
3 450 449 444
3 444 124 450
3 449 122 444
3 450 37 449
3 453 451 452
3 452 126 453
3 451 123 452
3 453 125 451
3 447 454 452
3 452 123 447
3 454 126 452
3 447 38 454
3 455 446 451
3 451 125 455
3 446 123 451
3 455 39 446
3 457 456 453
3 453 126 457
3 456 125 453
3 457 9 456
3 460 458 459
3 459 128 460
3 458 122 459
3 460 127 458
3 449 461 459
3 459 122 449
3 461 128 459
3 449 37 461
3 462 448 458
3 458 127 462
3 448 122 458
3 462 38 448
3 464 463 460
3 460 128 464
3 463 127 460
3 464 10 463
3 467 465 466
3 466 130 467
3 465 124 466
3 467 129 465
3 445 468 466
3 466 124 445
3 468 130 466
3 445 39 468
3 469 450 465
3 465 129 469
3 450 124 465
3 469 37 450
3 471 470 467
3 467 130 471
3 470 129 467
3 471 3 470
3 474 472 473
3 473 133 474
3 472 132 473
3 474 131 472
3 476 475 473
3 473 132 476
3 475 133 473
3 476 38 475
3 478 477 472
3 472 131 478
3 477 132 472
3 478 41 477
3 480 479 474
3 474 133 480
3 479 131 474
3 480 40 479
3 483 481 482
3 482 134 483
3 481 132 482
3 483 126 481
3 477 484 482
3 482 132 477
3 484 134 482
3 477 41 484
3 454 476 481
3 481 126 454
3 476 132 481
3 454 38 476
3 485 457 483
3 483 134 485
3 457 126 483
3 485 9 457
3 488 486 487
3 487 136 488
3 486 131 487
3 488 135 486
3 479 489 487
3 487 131 479
3 489 136 487
3 479 40 489
3 490 478 486
3 486 135 490
3 478 131 486
3 490 41 478
3 492 491 488
3 488 136 492
3 491 135 488
3 492 2 491
3 495 493 494
3 494 127 495
3 493 133 494
3 495 137 493
3 475 462 494
3 494 133 475
3 462 127 494
3 475 38 462
3 496 480 493
3 493 137 496
3 480 133 493
3 496 40 480
3 463 497 495
3 495 127 463
3 497 137 495
3 463 10 497
3 500 498 499
3 499 140 500
3 498 139 499
3 500 138 498
3 502 501 499
3 499 139 502
3 501 140 499
3 502 33 501
3 504 503 498
3 498 138 504
3 503 139 498
3 504 13 503
3 506 505 500
3 500 140 506
3 505 138 500
3 506 23 505
3 509 507 508
3 508 47 509
3 507 139 508
3 509 110 507
3 503 182 508
3 508 139 503
3 182 47 508
3 503 13 182
3 398 502 507
3 507 110 398
3 502 139 507
3 398 33 502
3 183 401 509
3 509 47 183
3 401 110 509
3 183 8 401
3 512 510 511
3 511 79 512
3 510 138 511
3 512 46 510
3 505 294 511
3 511 138 505
3 294 79 511
3 505 23 294
3 174 504 510
3 510 46 174
3 504 138 510
3 174 13 504
3 295 177 512
3 512 79 295
3 177 46 512
3 295 4 177
3 515 513 514
3 514 111 515
3 513 140 514
3 515 78 513
3 501 406 514
3 514 140 501
3 406 111 514
3 501 33 406
3 286 506 513
3 513 78 286
3 506 140 513
3 286 23 506
3 407 289 515
3 515 111 407
3 289 78 515
3 407 0 289
3 518 516 517
3 517 143 518
3 516 142 517
3 518 141 516
3 520 519 517
3 517 142 520
3 519 143 517
3 520 19 519
3 522 521 516
3 516 141 522
3 521 142 516
3 522 32 521
3 524 523 518
3 518 143 524
3 523 141 518
3 524 26 523
3 527 525 526
3 526 113 527
3 525 142 526
3 527 66 525
3 521 413 526
3 526 142 521
3 413 113 526
3 521 32 413
3 244 520 525
3 525 66 244
3 520 142 525
3 244 19 520
3 414 247 527
3 527 113 414
3 247 66 527
3 414 11 247
3 530 528 529
3 529 86 530
3 528 141 529
3 530 112 528
3 523 316 529
3 529 141 523
3 316 86 529
3 523 26 316
3 405 522 528
3 528 112 405
3 522 141 528
3 405 32 522
3 317 408 530
3 530 86 317
3 408 112 530
3 317 0 408
3 533 531 532
3 532 61 533
3 531 143 532
3 533 89 531
3 519 231 532
3 532 143 519
3 231 61 532
3 519 19 231
3 326 524 531
3 531 89 326
3 524 143 531
3 326 26 524
3 232 329 533
3 533 61 232
3 329 89 533
3 232 5 329
3 536 534 535
3 535 146 536
3 534 145 535
3 536 144 534
3 538 537 535
3 535 145 538
3 537 146 535
3 538 22 537
3 540 539 534
3 534 144 540
3 539 145 534
3 540 16 539
3 542 541 536
3 536 146 542
3 541 144 536
3 542 39 541
3 545 543 544
3 544 54 545
3 543 145 544
3 545 80 543
3 539 204 544
3 544 145 539
3 204 54 544
3 539 16 204
3 293 538 543
3 543 80 293
3 538 145 543
3 293 22 538
3 205 296 545
3 545 54 205
3 296 80 545
3 205 4 296
3 548 546 547
3 547 125 548
3 546 144 547
3 548 57 546
3 541 455 547
3 547 144 541
3 455 125 547
3 541 39 455
3 214 540 546
3 546 57 214
3 540 144 546
3 214 16 540
3 456 217 548
3 548 125 456
3 217 57 548
3 456 9 217
3 551 549 550
3 550 81 551
3 549 146 550
3 551 130 549
3 537 301 550
3 550 146 537
3 301 81 550
3 537 22 301
3 468 542 549
3 549 130 468
3 542 146 549
3 468 39 542
3 302 471 551
3 551 81 302
3 471 130 551
3 302 3 471
3 554 552 553
3 553 149 554
3 552 148 553
3 554 147 552
3 556 555 553
3 553 148 556
3 555 149 553
3 556 21 555
3 558 557 552
3 552 147 558
3 557 148 552
3 558 25 557
3 560 559 554
3 554 149 560
3 559 147 554
3 560 37 559
3 563 561 562
3 562 88 563
3 561 148 562
3 563 70 561
3 557 327 562
3 562 148 557
3 327 88 562
3 557 25 327
3 260 556 561
3 561 70 260
3 556 148 561
3 260 21 556
3 328 261 563
3 563 88 328
3 261 70 563
3 328 5 261
3 566 564 565
3 565 129 566
3 564 147 565
3 566 87 564
3 559 469 565
3 565 147 559
3 469 129 565
3 559 37 469
3 321 558 564
3 564 87 321
3 558 147 564
3 321 25 558
3 470 322 566
3 566 129 470
3 322 87 566
3 470 3 322
3 569 567 568
3 568 71 569
3 567 149 568
3 569 128 567
3 555 266 568
3 568 149 555
3 266 71 568
3 555 21 266
3 461 560 567
3 567 128 461
3 560 149 567
3 461 37 560
3 267 464 569
3 569 71 267
3 464 128 569
3 267 10 464
3 572 570 571
3 571 152 572
3 570 151 571
3 572 150 570
3 574 573 571
3 571 151 574
3 573 152 571
3 574 27 573
3 576 575 570
3 570 150 576
3 575 151 570
3 576 12 575
3 578 577 572
3 572 152 578
3 577 150 572
3 578 36 577
3 581 579 580
3 580 49 581
3 579 151 580
3 581 96 579
3 575 189 580
3 580 151 575
3 189 49 580
3 575 12 189
3 349 574 579
3 579 96 349
3 574 151 579
3 349 27 574
3 190 352 581
3 581 49 190
3 352 96 581
3 190 7 352
3 584 582 583
3 583 118 584
3 582 150 583
3 584 48 582
3 577 428 583
3 583 150 577
3 428 118 583
3 577 36 428
3 181 576 582
3 582 48 181
3 576 150 582
3 181 12 576
3 429 184 584
3 584 118 429
3 184 48 584
3 429 8 184
3 587 585 586
3 586 97 587
3 585 152 586
3 587 121 585
3 573 357 586
3 586 152 573
3 357 97 586
3 573 27 357
3 438 578 585
3 585 121 438
3 578 152 585
3 438 36 578
3 358 441 587
3 587 97 358
3 441 121 587
3 358 1 441
3 590 588 589
3 589 155 590
3 588 154 589
3 590 153 588
3 592 591 589
3 589 154 592
3 591 155 589
3 592 17 591
3 594 593 588
3 588 153 594
3 593 154 588
3 594 30 593
3 596 595 590
3 590 155 596
3 595 153 590
3 596 35 595
3 599 597 598
3 598 104 599
3 597 154 598
3 599 64 597
3 593 383 598
3 598 154 593
3 383 104 598
3 593 30 383
3 237 592 597
3 597 64 237
3 592 154 597
3 237 17 592
3 384 240 599
3 599 104 384
3 240 64 599
3 384 6 240
3 602 600 601
3 601 120 602
3 600 153 601
3 602 103 600
3 595 439 601
3 601 153 595
3 439 120 601
3 595 35 439
3 377 594 600
3 600 103 377
3 594 153 600
3 377 30 594
3 440 378 602
3 602 120 440
3 378 103 602
3 440 1 378
3 605 603 604
3 604 65 605
3 603 155 604
3 605 119 603
3 591 245 604
3 604 155 591
3 245 65 604
3 591 17 245
3 433 596 603
3 603 119 433
3 596 155 603
3 433 35 596
3 246 434 605
3 605 65 246
3 434 119 605
3 246 11 434
3 608 606 607
3 607 158 608
3 606 157 607
3 608 156 606
3 610 609 607
3 607 157 610
3 609 158 607
3 610 15 609
3 612 611 606
3 606 156 612
3 611 157 606
3 612 28 611
3 614 613 608
3 608 158 614
3 613 156 608
3 614 41 613
3 617 615 616
3 616 95 617
3 615 157 616
3 617 55 615
3 611 350 616
3 616 157 611
3 350 95 616
3 611 28 350
3 209 610 615
3 615 55 209
3 610 157 615
3 209 15 610
3 351 210 617
3 617 95 351
3 210 55 617
3 351 7 210
3 620 618 619
3 619 135 620
3 618 156 619
3 620 94 618
3 613 490 619
3 619 156 613
3 490 135 619
3 613 41 490
3 342 612 618
3 618 94 342
3 612 156 618
3 342 28 612
3 491 345 620
3 620 135 491
3 345 94 620
3 491 2 345
3 623 621 622
3 622 56 623
3 621 158 622
3 623 134 621
3 609 215 622
3 622 158 609
3 215 56 622
3 609 15 215
3 484 614 621
3 621 134 484
3 614 158 621
3 484 41 614
3 216 485 623
3 623 56 216
3 485 134 623
3 216 9 485
3 626 624 625
3 625 161 626
3 624 160 625
3 626 159 624
3 628 627 625
3 625 160 628
3 627 161 625
3 628 31 627
3 630 629 624
3 624 159 630
3 629 160 624
3 630 20 629
3 632 631 626
3 626 161 632
3 631 159 626
3 632 40 631
3 635 633 634
3 634 73 635
3 633 160 634
3 635 105 633
3 629 272 634
3 634 160 629
3 272 73 634
3 629 20 272
3 382 628 633
3 633 105 382
3 628 160 633
3 382 31 628
3 273 385 635
3 635 73 273
3 385 105 635
3 273 6 385
3 638 636 637
3 637 137 638
3 636 159 637
3 638 72 636
3 631 496 637
3 637 159 631
3 496 137 637
3 631 40 496
3 265 630 636
3 636 72 265
3 630 159 636
3 265 20 630
3 497 268 638
3 638 137 497
3 268 72 638
3 497 10 268
3 641 639 640
3 640 102 641
3 639 161 640
3 641 136 639
3 627 372 640
3 640 161 627
3 372 102 640
3 627 31 372
3 489 632 639
3 639 136 489
3 632 161 639
3 489 40 632
3 373 492 641
3 641 102 373
3 492 136 641
3 373 2 492
