# Supplementary material for: Subcortical shape biomarkers reveal limbic and basal ganglia damage in anti-LGI1 encephalitis
Source: Front Immunol. 2025 Jul 4;16:1623577. doi: 10.3389/fimmu.2025.1623577 (PMC12270846; doi:10.3389/fimmu.2025.1623577)
Supplement: Supplementary file 1 [file DataSheet1.zip › raw data/wmN06-R_Caud_first.vtk]

# vtk DataFile Version 3.0
this file was written using fslvtkio
ASCII
DATASET POLYDATA
POINTS 1068 float
72.8485 147.223 66.392
71.6887 147.183 68.0109
72.3335 146.033 67.4513
73.3784 145.557 66.5223
74.2615 147.135 65.6093
74.7422 145.683 66.0981
75.7924 147.056 65.5186
76.3412 145.772 66.1748
77.2404 146.966 65.762
77.8938 146.105 66.6297
72.3472 148.492 67.269
71.1788 148.105 69.0768
73.7129 148.782 66.0667
75.2817 148.763 65.5155
76.977 148.497 65.6229
78.3793 147.777 66.266
71.9524 149.366 68.4071
71.0718 149.269 69.9047
73.1637 149.997 67.1178
74.7149 150.308 66.3115
76.3469 150.117 66.0209
77.9931 149.529 66.4684
72.3298 150.579 68.6168
73.9434 151.266 67.5335
75.7783 151.566 67.1155
77.2192 151.106 67.0919
77.5813 140.447 66.6786
76.6763 139.608 67.822
77.5269 138.649 67.0555
78.7717 138.981 66.8471
79.0161 140.571 67.1808
80.0195 139.499 67.5258
76.1812 141.238 66.9948
75.1174 141.929 67.7555
75.7608 140.616 68.6208
77.4908 142.21 66.8983
78.6276 142.114 67.5618
79.9819 141.182 68.1198
75.2667 143.174 66.7011
74.1861 142.913 68.1331
76.6235 143.105 66.6775
78.0868 143.814 67.4288
79.5893 143.034 68.3471
72.8111 144.825 67.9752
71.7498 145.809 68.961
72.3671 144.705 69.8106
73.197 143.798 69.1102
73.9483 144.176 67.1679
75.4006 144.671 66.5083
76.9412 144.673 66.9044
78.3163 145.383 67.6549
79.2654 144.497 68.3474
71.146 146.69 69.9544
79.2677 146.755 67.2896
70.6527 147.664 70.8705
79.2391 148.655 67.1903
70.3844 148.729 71.5969
78.3761 150.548 67.6736
71.4906 150.723 70.0695
70.7352 150.144 71.5516
72.6006 151.752 69.2115
74.1833 152.193 68.6481
75.6558 152.304 68.6676
77.0914 151.984 68.8277
71.5474 151.817 70.9306
72.9545 152.533 70.3479
74.4067 152.601 69.9726
81.5784 134.711 67.5973
79.9269 134.274 68.0941
80.8941 133.219 69.151
82.4425 133.127 68.8516
83.1445 134.964 68.5291
83.6196 133.644 69.3537
83.9452 135.072 69.5704
84.1169 133.949 70.6878
79.8991 135.741 67.0661
78.1925 136.48 67.831
78.8284 135.31 68.7026
81.1746 136.674 67.5876
82.4912 136.644 68.1499
83.7269 136.626 69.1531
84.0947 135.609 70.6596
78.621 137.36 67.0764
77.1944 137.873 68.222
80.0848 137.813 67.4309
81.6137 138.31 68.2919
83.0057 138.269 69.0887
84.0718 137.552 70.2869
76.5091 139.248 69.3799
81.0694 139.841 68.4007
82.3241 140.059 69.3507
83.6523 139.449 70.1619
74.6885 141.545 69.4824
75.5852 140.248 70.27
80.7233 142.014 68.8579
81.7498 141.764 69.574
83.2214 141.237 70.547
73.9011 142.657 69.6691
73.2791 143.359 70.8959
74.0374 142.181 71.1598
80.5416 144.112 69.1866
81.6939 143.515 69.9754
82.7246 142.581 70.495
71.6678 145.462 71.0038
72.3788 144.205 71.5173
79.6791 145.8 68.4713
80.5184 145.973 69.4169
81.4417 145.052 70.2173
70.9113 146.275 71.9187
80.0986 147.57 68.3461
80.541 147.439 69.5642
81.0781 146.523 70.3153
70.3547 147.214 72.777
79.5553 149.498 68.3512
80.2025 148.892 69.4561
70.0827 149.226 72.8438
78.4078 151.051 68.9941
79.2691 150.299 69.6104
70.2788 150.806 73.2023
77.0099 152.178 70.7036
75.6741 152.504 70.1347
78.1832 151.484 70.3624
71.0514 151.863 72.4031
72.3812 152.694 72.0941
73.9264 152.733 71.5986
79.8268 134.342 70.0915
80.8631 132.789 70.8347
82.1442 132.028 70.4152
83.4911 132.519 70.5072
83.949 133.657 72.0236
78.0007 136.89 69.496
78.8924 135.748 70.2637
83.9208 135.335 72.1093
77.2435 138.049 70.0465
84.249 137.027 71.694
84.4696 138.533 71.3161
84.3578 137.967 72.9925
76.4524 138.958 71.1469
84.2613 140.087 71.3272
84.5208 139.398 72.8134
74.7395 141.053 71.3175
75.4309 140.132 71.8726
84.3272 141.078 71.8408
84.3963 140.752 73.2883
73.1351 142.927 72.5768
73.9828 141.787 72.8656
82.8133 143.941 71.1029
83.6645 142.779 71.5317
84.2824 141.962 72.3984
71.6037 144.899 72.8283
72.3527 143.709 73.4068
82.605 144.891 71.4347
83.3941 144.53 72.563
70.8396 145.611 73.6997
81.0014 147.792 70.7494
81.713 146.506 71.2777
82.413 145.677 71.9557
69.8422 147.832 73.9153
80.2651 149.189 70.7079
81.1791 148.228 72.0849
69.642 149.607 74.2569
80.071 149.436 71.7869
79.1959 150.549 70.8594
69.9136 150.973 74.7537
75.4192 152.552 71.3576
76.5882 152.196 71.9373
77.9047 151.521 72.1054
70.7201 152.105 74.2909
71.923 152.752 73.6928
73.5086 152.78 73.2108
74.9318 152.514 72.689
80.3469 133.755 71.504
80.7489 132.624 72.3934
81.9029 131.671 72.0636
83.4601 132.143 72.3027
83.2259 133.955 73.6522
78.4204 136.825 71.4522
79.2219 135.504 71.7875
79.7574 134.435 72.5334
83.5089 135.466 73.5316
83.9904 136.579 72.8889
83.7686 136.964 74.2508
77.4635 137.757 71.7676
77.9358 137.106 73.1964
84.1187 138.332 74.5695
76.2952 139.058 72.7999
84.2322 139.648 74.7281
74.7635 140.88 73.5574
75.5371 140 73.1122
84.1555 140.894 75.0065
73.1788 142.293 74.3767
73.9587 141.502 74.1552
83.9142 143.197 73.022
84.1343 142.099 74.2865
71.5638 144.053 74.8436
72.3591 143.112 74.7339
83.5373 144.117 73.7522
83.588 143.416 74.7198
70.6099 145.521 74.9348
69.7722 146.064 76.1728
70.7044 144.866 75.9279
81.9921 146.93 72.5507
82.7232 145.697 73.4102
82.9821 144.861 74.5969
69.8667 146.932 74.82
69.2785 147.309 76.44
81.5147 147.921 73.1545
81.9028 147.221 73.8929
69.4001 148.551 75.3583
69.1065 148.515 76.9539
79.2008 150.527 72.1363
80.2536 149.322 72.9634
80.7943 148.583 74.0191
69.4258 150.062 75.8885
69.2538 149.909 77.3387
77.6085 151.409 73.8499
76.4353 152.084 73.1822
78.7825 150.762 73.2274
70.0774 151.659 76.0452
71.0004 152.705 76.0677
72.0891 152.956 75.3685
73.4559 152.843 74.7767
74.8493 152.469 74.1431
82.3599 131.449 73.5516
80.853 132.023 73.8376
81.4807 131.03 75.1966
82.8474 131.542 74.9796
83.3391 132.434 73.8566
82.86 133.032 75.4321
80.2261 133.332 73.5713
82.8051 134.38 75.7179
78.7484 135.974 73.6825
79.5101 134.558 74.1585
83.2645 135.61 74.979
83.5191 137.055 75.7785
76.6567 138.243 73.8254
77.3807 137.229 75.114
83.8156 138.495 76.2459
75.3178 139.965 74.2751
75.0231 139.74 75.6774
75.8936 139.032 74.7771
83.868 139.94 76.4785
73.8782 141.222 75.4115
73.0676 141.172 77.0235
73.9627 140.236 76.7741
83.8063 141.508 76.2659
72.5399 142.44 76.034
71.4168 142.879 77.4437
72.0962 141.767 77.9784
83.5664 142.721 76.1414
71.2058 143.683 76.3272
70.1981 144.901 77.2554
70.4674 143.684 78.1048
83.0926 144.008 76.1018
69.4198 146.009 77.8533
82.416 145.297 76.1345
82.2351 146.247 74.861
69.0819 147.168 78.3794
81.3481 147.605 75.0779
68.9821 148.463 78.7345
80.292 148.715 75.4074
79.6892 149.713 74.1285
69.2321 149.797 78.9685
77.2374 151.129 75.2044
76.1236 151.907 74.5816
78.552 150.571 74.6645
69.73 151.244 77.668
70.6472 152.396 77.5318
72.0553 152.919 77.123
73.3496 152.708 76.3516
74.7188 152.263 75.7024
80.3777 132.017 75.2846
79.4927 133.068 76.5101
80.2862 131.35 76.6453
81.6653 130.619 76.554
82.6283 131.818 76.5205
82.4119 133.192 77.4958
79.7692 133.409 75.1044
78.9938 134.964 75.6231
82.4772 134.552 77.8032
78.201 136.2 75.6752
82.9751 135.787 76.7354
83.2542 137.212 77.4301
76.1611 138.359 75.6625
75.2911 138.272 77.7286
76.2921 137.521 76.9709
77.229 136.664 76.9967
83.5103 138.717 77.8583
74.796 139.206 77.1036
73.4259 139.712 78.4464
74.0259 138.603 78.9772
83.5656 140.385 77.9414
72.4891 140.358 79.0322
83.3784 141.864 77.8408
70.9964 142.574 78.9512
71.6248 141.279 79.5804
82.971 143.203 77.7151
69.662 144.702 78.9722
69.9919 143.414 79.7482
82.509 144.399 77.4736
69.1402 145.731 79.7006
81.8112 145.647 77.3869
81.6736 146.651 76.1752
68.8831 147.003 80.1966
80.8172 147.705 76.4401
69.0258 148.401 80.4443
79.8523 148.747 76.8284
79.2519 149.712 75.5433
69.4266 149.655 80.5187
75.9454 151.617 75.6761
76.7886 151.105 76.3243
77.9963 150.536 76.2365
69.85 150.986 79.2225
70.6407 152.117 78.9639
71.9767 152.653 78.6461
73.3021 152.447 77.9621
74.4715 151.986 77.2828
75.5219 151.605 76.7858
80.8575 130.134 77.5443
79.5256 131.638 77.9071
80.0727 129.938 78.6178
81.7115 129.464 79.0743
82.2833 130.505 77.7695
82.0681 130.813 79.289
82.2851 131.852 78.0861
81.9942 132.223 79.5553
78.8609 133.681 77.5508
82.1461 133.451 79.6142
78.3215 135.117 77.2788
82.3882 134.729 79.7517
77.8344 135.954 77.2685
76.9622 135.811 78.687
77.6921 135.364 78.1373
82.8175 135.977 78.507
83.1755 137.476 79.1147
74.9469 137.282 79.1722
76.2017 136.691 78.3925
83.2554 139.087 79.3112
72.7298 138.868 80.4766
73.6305 137.802 80.3846
83.132 140.772 79.3411
71.8572 139.955 80.6962
82.803 142.297 79.2633
70.6121 141.967 80.5228
71.24 140.931 80.5691
82.3157 143.692 79.1311
69.2466 144.293 80.8772
69.7459 142.966 81.0652
81.9978 144.895 78.4792
68.9135 145.541 81.5035
81.3979 145.737 78.6194
81.0427 146.781 77.6609
68.9021 146.997 81.8681
80.335 147.741 77.8817
69.2355 148.337 82.0026
79.3424 148.59 78.0839
78.8107 149.621 76.9067
69.8205 149.443 81.8273
77.8096 150.167 77.8128
76.7736 150.934 77.3849
70.1197 150.752 80.5817
70.8967 151.753 80.3388
72.0796 152.242 79.95
73.2803 152.053 79.3634
74.4098 151.631 78.7343
75.5082 151.3 77.9925
80.4855 128.825 79.6796
79.1976 130.366 79.6127
79.6445 128.492 80.9113
81.2037 128.246 81.057
81.7893 129.334 80.5975
81.4509 129.524 82.2177
78.7362 132.015 79.0154
81.722 130.845 80.8172
81.6752 132.359 81.3562
78.1666 133.323 79.0549
77.367 133.325 80.5877
78.0589 132.488 79.9141
82.0007 133.702 81.7456
77.6255 134.612 78.9493
76.5673 134.715 80.3156
82.2979 135.001 81.481
75.7615 135.968 79.8243
74.9154 135.492 81.2824
75.7464 135.061 80.8169
82.7738 136.231 80.1721
82.9039 137.889 80.6743
74.229 136.722 80.6364
72.617 137.616 82.0662
73.5853 136.32 82.0832
82.8908 139.547 80.6687
71.6961 138.876 82.2155
82.6422 141.208 80.6599
70.9894 140.495 81.5409
70.1533 140.852 82.8464
70.7897 139.801 82.793
82.2041 142.65 80.6817
70.0397 141.84 81.8938
69.2337 143.131 82.4093
69.5162 141.797 83.434
81.9026 143.814 80.284
81.6037 143.627 81.539
81.3392 144.853 80.5544
68.8385 144.325 82.884
81.6458 144.853 79.5292
80.8538 146.034 79.6091
68.7684 145.777 83.23
80.2779 146.958 79.3554
69.1413 147.161 83.4969
79.6255 147.824 79.2407
69.7895 148.343 83.3467
79.0066 148.494 78.9596
78.501 149.304 78.3859
70.185 149.485 82.6706
70.4818 150.343 81.7639
71.0044 150.215 82.8876
77.6575 149.798 78.7173
76.6485 150.579 78.6083
71.1259 151.291 81.5177
72.2927 151.68 81.2348
73.2835 151.703 80.5868
74.4575 151.273 80.1955
75.4605 150.951 79.2955
78.5935 129.804 80.8366
77.7516 130.071 81.9375
78.3801 128.803 82.1024
79.5812 127.64 82.0529
81.199 128.011 82.4254
81.0377 129.385 83.9181
78.05 131.496 80.5934
77.1395 131.184 82.3257
81.3745 131.008 82.5724
81.5997 132.628 83.1992
76.9047 132.577 81.8289
75.6792 132.891 82.9977
76.4964 131.961 82.7619
81.8954 134.198 83.6309
75.9128 134.14 81.7287
74.6178 134.059 83.0797
82.2433 135.516 82.7261
82.5867 136.509 81.451
82.4593 137.13 82.5571
74.2064 135.2 82.5491
72.5155 136.299 83.5128
73.3587 134.818 83.7278
82.566 138.559 82.0802
71.5185 137.636 83.7763
82.5018 140.124 81.9397
70.9159 138.708 83.6978
82.1359 141.423 82.0299
69.7834 140.093 84.1975
70.3908 139.29 84.069
81.7373 142.534 82.3961
68.9467 142.958 84.2049
69.1189 141.222 84.6785
80.9497 143.768 82.6052
80.7717 145.047 81.3658
68.7645 144.473 84.5659
80.1369 146.048 81.1692
69.1694 145.958 84.8243
79.5366 147.066 80.8224
69.848 147.291 84.8976
78.8261 148.288 79.7543
78.9612 147.593 80.9016
78.3433 148.081 80.8782
70.417 148.254 84.4584
70.4858 149.244 83.5898
71.0586 149.213 84.3141
77.8359 149.215 79.5547
77.5657 148.495 81.1075
77.0088 149.25 80.5418
71.8032 149.972 83.8677
75.6408 150.414 80.4073
75.4929 149.888 81.3371
74.7951 150.537 81.2625
76.6431 149.993 79.6764
76.1716 149.517 81.1142
71.7991 150.796 82.6587
72.6626 151.048 82.2588
73.7279 151.051 81.5687
80.3863 126.783 82.9582
78.7208 127.014 83.2034
78.9831 126.223 83.9726
80.4963 126.411 84.2949
81.0404 127.801 83.8491
80.6716 127.995 85.3529
77.1069 129.359 83.4887
77.8787 128.005 83.2437
80.7307 129.677 85.5787
76.2559 131.192 83.454
75.5834 130.597 84.7528
76.3749 129.899 84.1743
81.1146 131.149 84.1805
81.4217 132.877 84.8629
74.8733 132.167 84.2076
73.3104 132.789 85.3024
74.2923 131.398 85.5221
81.6925 134.594 85.339
73.8383 133.487 84.2717
72.3611 134.793 84.927
82.1361 135.858 83.9785
82.1934 137.515 83.9403
71.4819 136.159 85.004
82.2064 138.975 83.3482
70.6302 137.195 85.3046
69.9537 137.01 86.9549
70.6245 136.149 86.4351
82.0268 140.167 83.4959
70.0342 138.381 85.1459
69.5883 138.337 86.7055
81.6811 141.302 83.7201
69.3248 139.712 85.5247
68.8822 141.698 85.7835
69.1347 139.779 86.6523
81.1898 142.588 83.6146
68.8644 143.222 85.8656
80.5429 143.561 83.7645
80.1406 144.724 82.781
69.1404 144.661 86.0981
79.5507 145.796 82.647
69.7438 146.011 86.2475
78.9155 146.869 81.9326
78.8165 145.912 83.4817
78.2337 146.771 83.1434
70.489 147.108 86.0158
76.2407 148.265 83.1227
75.9848 147.574 84.8993
75.4638 148.377 83.752
77.211 147.708 82.9935
76.6991 147.422 84.2246
77.9811 147.655 82.1157
77.4728 146.846 84.0891
70.9919 148.104 85.5333
71.7628 148.97 85.1772
75.5839 149.32 82.2879
74.8599 149.067 83.372
76.7155 148.58 81.9787
72.4209 149.505 84.5691
72.7149 150.291 83.4313
73.6201 150.356 82.8384
73.2362 149.511 84.2674
74.5185 150.001 82.3728
74.0187 149.387 83.7684
77.5359 125.395 85.6753
76.3998 125.967 86.3122
76.9462 124.273 87.0589
78.5207 124.188 86.378
78.7716 125.438 84.89
79.8451 124.935 85.976
80.442 126.147 85.3749
80.3607 126.447 86.5937
77.4754 127.137 84.6124
76.2055 127.321 85.9468
80.3696 128.125 86.9427
76.4274 128.63 84.8164
75.0248 129.008 86.3827
75.1703 127.981 86.846
80.581 129.847 87.2849
75.0391 130.022 85.7491
73.3017 130.966 86.6634
74.0915 129.615 86.8625
81.0311 131.373 85.8546
81.2535 133.101 86.4672
72.451 132.844 86.2195
81.42 134.508 86.7037
71.7752 133.992 86.3498
70.7084 134.222 87.8307
71.5536 133.021 87.4825
81.8485 136.033 85.254
81.4249 135.923 86.8094
71.2158 135.161 86.4071
70.061 135.596 88.011
81.7159 137.261 85.3649
81.8224 138.697 84.9331
69.387 136.951 88.5353
81.4653 139.912 85.1161
69.2266 138.68 87.6558
68.9575 140.39 87.4339
69.1108 138.477 88.8622
81.0006 141.418 84.7674
68.9858 141.893 87.3105
80.6796 142.539 84.5316
80.4674 141.849 85.5549
80.0626 143.303 84.8464
69.3623 143.246 87.371
79.6712 144.472 84.2325
69.7915 144.588 87.5162
79.2139 145.133 84.0936
70.3633 145.653 87.5122
70.7435 146.719 86.9327
71.4145 146.4 87.8036
78.1652 146.083 84.2253
78.3071 145.256 85.1564
77.6122 145.919 85.2104
78.8513 144.932 84.9178
71.0655 147.393 86.4133
71.7253 147.303 87.0774
75.7047 146.885 86.1321
75.0949 147.954 85.1399
76.6978 146.58 85.5422
72.7835 148.827 85.5439
72.0267 148.104 86.2432
73.6804 148.727 85.2107
73.2738 148.086 86.4457
74.4957 148.581 84.6681
74.2447 147.942 86.104
74.5078 125.3 88.8267
73.2918 125.217 90.0431
74.0951 123.943 89.886
75.4127 123.855 88.5136
75.6935 125.235 87.6181
77.0308 123.09 87.7903
78.8562 123.22 87.5701
79.9563 124.611 87.3464
80.0168 126.281 88.0764
73.9232 126.803 88.7074
72.923 127.09 89.6276
74.9905 126.813 87.5522
80.1162 127.927 88.5251
73.6992 128.511 88.0031
72.5099 128.583 89.2036
80.2282 129.332 89.0298
72.7687 129.932 87.9743
71.573 131.088 88.8283
71.858 129.665 89.319
80.827 131.492 87.3112
80.5241 130.926 88.811
72.1873 131.727 87.5283
70.836 132.703 88.8122
80.8999 132.651 87.9632
80.9768 134.178 87.9516
69.875 134.203 89.1729
80.8798 135.615 88.229
69.3876 135.68 89.6586
81.3588 137.506 86.4967
80.7634 137.139 87.8327
69.1739 137.173 90.1689
80.9928 138.679 86.5681
80.2802 138.493 87.9674
69.0928 140.357 88.6603
69.2573 138.957 89.9534
80.3483 139.833 87.0467
79.7535 139.512 88.113
79.6135 140.622 87.5649
80.7799 140.295 86.0097
69.3733 141.786 88.8306
79.9186 141.697 86.4966
79.1232 141.574 87.6281
69.8092 143.099 88.8099
79.4122 143.052 86.0666
78.65 142.839 87.2926
70.4108 144 88.9084
78.6484 144.03 86.2405
78.3036 143.563 87.1774
77.8467 144.14 87.1098
79.2549 144.344 85.1892
70.7843 144.931 88.6293
72.6359 146.618 88.0309
71.6966 145.666 88.6633
73.0075 145.873 88.9375
77.6732 145.134 86.18
77.0587 144.77 87.2836
76.7435 145.687 86.5276
72.8569 147.412 87.1727
73.8411 146.367 88.2296
74.0011 147.089 87.2139
74.8982 147.225 86.4982
74.8892 146.201 87.6848
75.8761 145.999 87.0966
76.1338 121.145 89.6069
74.5055 121.345 90.6144
74.8384 120.235 90.8336
76.5077 119.76 90.3361
77.8919 121.126 89.3521
77.9833 120.358 90.3434
78.8823 121.865 89.9378
78.6862 121.462 91.0175
74.6662 122.614 89.9979
72.9447 123.557 91.3389
73.3301 122.118 91.4513
76.0772 122.517 88.8205
77.6609 122.151 88.4945
79.2377 122.755 88.9818
79.0776 123.194 90.4955
72.2948 125.491 91.0016
79.7131 124.464 88.877
79.5886 126.232 89.5829
71.9935 127.483 90.477
79.7609 127.91 90.0646
71.7024 128.785 90.0732
70.9287 130.049 90.4486
71.1133 128.493 91.0225
79.9429 129.831 90.3097
70.5623 131.55 90.1069
80.1451 131.459 90.302
69.8958 132.887 90.2653
80.6239 132.779 89.1637
80.4454 134.325 89.3579
69.4689 134.267 90.8245
80.3011 135.786 89.3621
69.3444 135.658 91.2642
80.0136 137.202 89.1618
69.4626 137.044 91.6166
79.7644 138.394 88.8747
69.629 140.329 90.1205
69.6574 138.629 91.1677
79.4103 138.913 89.0693
79.0479 139.9 88.9663
70.1516 141.79 90.1336
70.3304 140.418 91.1859
78.4117 141.605 88.4654
70.7004 143.045 89.9031
71.2067 141.984 91.035
77.9676 143.029 88.0148
77.7849 141.819 89.081
77.2737 142.728 88.9503
71.2138 144.037 89.5719
71.7364 143.28 90.5463
76.1454 144.094 88.8322
75.7509 143.264 89.8414
75.2223 144.212 89.4586
77.0674 143.871 88.2444
76.5813 142.9 89.467
71.9058 144.733 89.5347
74.2161 145.435 89.0012
73.1049 144.988 89.6448
75.2836 145.19 88.5346
74.2894 144.396 89.8178
76.2787 145.013 87.8524
73.3177 105.326 92.114
72.0325 105.717 92.1691
72.0531 103.856 92.006
73.2582 104.104 92.6808
73.9662 105.482 93.2434
73.489 104.754 94.0219
73.3042 106.817 92.246
72.6335 107.597 92.5125
74.1917 106.867 93.0364
73.9505 106.552 94.4801
73.8428 108.316 92.7319
74.52 108.057 93.7918
73.1241 119.542 92.4364
71.6489 120.653 93.7869
72.015 119.175 93.7627
73.871 118.225 92.1935
74.8212 119.108 91.242
75.9824 117.726 91.581
77.0163 118.689 91.0718
77.6467 118.48 92.5526
72.9864 120.877 92.2641
71.96 122.214 92.9232
78.1356 119.969 91.5361
78.4675 121.907 91.9969
71.751 124.078 92.1951
78.6176 123.615 92.2007
71.4181 125.562 91.967
70.71 126.681 92.6977
70.8586 124.913 93.0247
79.294 124.843 90.5658
79.3183 126.544 91.2307
71.3101 127.023 91.5448
70.4534 128.66 91.9769
79.5936 128.307 91.3614
70.1152 130.372 91.7347
79.5301 129.93 91.7598
69.798 131.803 91.7667
79.2062 131.002 92.2844
69.5209 133.123 92.1403
80.165 132.886 90.4114
79.3991 132.263 91.6027
69.6671 134.532 92.6695
79.8085 134.093 90.7089
79.0627 134.029 91.711
69.9109 135.945 92.9282
79.5329 135.638 90.5502
78.8513 136.162 91.1849
70.128 137.639 92.6631
79.3627 137.607 89.8788
78.6434 137.495 90.914
70.503 139.222 92.236
78.6733 139.021 90.0738
77.9758 137.981 91.465
77.6753 139.042 91.2827
71.2327 140.607 91.9623
76.5825 140.627 91.0932
75.743 140.038 92.274
75.4427 141.01 91.6954
77.644 140.121 90.5863
76.6548 139.349 91.9776
78.1696 140.674 89.5316
72.1065 141.68 91.7728
72.7118 142.829 91.1856
74.1218 142.65 91.2297
73.2615 141.783 91.8899
75.3679 141.94 91.0644
74.4288 141.512 91.8709
76.059 142.104 90.3064
77.0938 141.53 89.9881
72.5732 144.015 90.3484
73.6299 143.783 90.5618
74.893 143.244 90.4261
70.0789 103.175 92.9141
69.7413 104.668 93.5121
69.3436 103.401 94.6531
70.3853 102.191 94.1836
71.4636 102.656 92.7453
71.654 102.594 94.614
70.8574 104.769 92.4048
70.4639 106.18 93.5695
72.6369 103.327 93.6944
72.983 104.65 95.0673
71.5643 107.252 92.8868
70.8371 107.737 94.1393
73.4452 106.271 95.5231
71.7498 109.408 93.4304
70.8464 109.771 94.5701
72.9004 109.311 92.7728
74.4388 109.689 93.2319
74.3597 108.581 94.9334
71.946 111.269 93.8198
70.7972 111.298 95.0763
73.1134 111.26 92.9552
74.4465 111.219 92.7323
75.1145 110.082 94.3702
75.5296 111.336 93.5735
75.4192 111.385 94.8613
71.7955 112.748 94.1442
70.6189 112.798 95.5268
73.1725 113.071 93.1093
74.5512 113.023 92.7259
75.7445 112.799 93.1781
75.8482 112.794 94.6372
71.6944 114.062 94.3392
72.9002 114.621 93.2249
71.6994 115.483 94.3671
74.6042 114.673 92.5098
76.1133 114.498 93.0056
76.1879 114.252 94.4269
72.5089 116.364 93.55
71.2333 116.903 94.993
73.9544 116.054 92.6026
76.1765 115.727 92.5135
76.5075 115.829 94.5928
71.4293 117.898 94.7639
72.6304 117.741 93.3366
70.966 119.331 95.4171
74.8352 116.89 92.1864
76.8612 116.816 94.3292
76.9918 117.044 92.5345
76.9627 117.987 94.3568
70.7753 120.587 95.6106
77.3344 119.345 94.2415
71.0395 121.921 94.569
70.5748 123.146 94.7976
70.5686 121.775 96.4462
77.8854 120.427 93.024
78.0102 121.954 93.625
71.1396 123.34 93.5869
70.334 125.045 94.225
77.9611 123.148 94.2125
70.2571 127.174 93.672
78.9049 125.099 92.2017
78.288 124.581 93.9123
69.9983 128.951 93.322
78.9315 126.302 92.7875
79.0512 127.937 92.6623
69.7551 130.522 93.3115
78.7478 129.336 93.1365
69.7276 131.92 93.5977
78.5038 130.605 93.3413
78.0566 129.401 94.142
77.7146 130.744 94.3498
69.9689 133.347 93.9047
78.4136 131.938 93.2174
77.5054 132.497 94.1567
70.4784 134.833 94.2715
78.4541 133.259 92.791
77.3286 133.883 93.7279
70.7495 136.447 94.0176
77.7028 134.939 93.0982
76.616 134.776 94.1365
76.5322 135.9 93.8596
78.4457 135.065 92.1971
70.9991 138.078 93.5249
77.1267 136.537 92.9767
76.3499 137.172 93.473
77.939 136.455 92.1572
71.4032 139.357 93.01
77.2366 137.961 92.2802
76.3086 138.381 92.9472
72.0461 140.146 92.8281
72.567 140.936 92.3893
73.8043 140.829 92.6089
73.3212 140.058 93.2527
74.8481 140.572 92.4775
74.5815 139.695 93.3001
75.5185 139.038 93.1506
69.5673 105.334 94.8909
69.3912 103.955 96.0895
70.2759 102.531 95.9017
71.3497 103.188 96.5764
69.8633 106.931 95.4299
72.2098 103.692 95.6483
72.4806 105.209 96.5177
70.1511 108.459 95.4508
73.5161 107.355 96.2211
70.1647 109.857 96.2336
73.932 109.07 96.4062
70.1849 111.391 96.6894
74.6879 110.306 95.5786
75.1125 112.167 95.8972
70.126 112.602 97.1588
75.4743 113.818 96.0147
70.8297 114.211 95.3981
70.211 113.924 96.7921
75.7548 115.299 96.0507
70.7225 115.362 95.7219
70.6091 116.643 96.2137
75.6769 116.674 96.7365
70.6529 118.167 96.6594
70.6941 119.185 97.864
75.8502 117.793 96.6084
76.3748 118.971 96.222
70.5782 120.455 97.9455
76.5503 119.99 96.2501
70.4228 123.471 95.9766
70.7189 122.021 98.0526
77.2877 120.815 94.8848
77.1001 121.926 95.6511
70.1857 125.48 95.3308
77.2424 123.553 95.577
70.0529 127.306 94.9951
77.3398 124.996 95.5472
70.0678 128.964 94.8059
78.4145 126.549 93.9143
77.6947 126.307 95.0015
70.0932 130.513 94.8595
78.15 127.91 94.2199
77.3978 128.73 95.1341
70.3513 131.914 95.2292
76.934 130.579 95.2807
70.7189 133.218 95.2136
76.6377 132.225 95.1258
76.049 131.106 96.0272
75.6793 132.479 96.0694
71.2261 134.346 95.4447
71.6309 135.697 95.2379
73.1561 135.421 95.9486
72.1887 134.402 96.2582
74.5572 134.747 96.068
73.5004 133.91 96.611
75.6618 133.78 95.6435
74.7142 133.172 96.6092
76.5168 133.728 94.6819
71.8858 137.179 94.4303
73.0077 136.647 95.098
74.3584 136.097 95.377
75.5738 135.24 95.04
72.1104 138.513 93.9355
73.1158 137.982 94.5598
74.3264 137.429 94.8159
75.4367 136.598 94.4909
72.4203 139.464 93.4723
73.3619 139.095 93.8826
74.4381 138.601 94.1079
75.4355 137.912 93.9464
69.5538 105.476 96.6233
70.0952 103.994 97.394
69.7407 106.874 97.2338
70.3292 105.666 98.0001
71.4864 104.634 97.5486
69.8771 108.363 97.1598
70.3285 107.567 98.5659
71.3756 106.39 98.7772
72.3592 106.174 97.7755
73.0453 107.553 97.2676
70.1369 110.122 97.854
73.5532 109.499 97.5932
70.2663 111.726 98.3816
74.365 110.977 96.8288
74.6853 112.858 97.14
70.406 113.18 98.5891
74.8937 114.741 97.3413
70.4312 114.443 98.2951
74.8071 116.218 97.9187
70.3266 115.389 97.0984
70.4532 116.257 98.0396
74.5581 117.795 98.5773
70.5282 117.303 97.8069
71.8699 119.285 99.8489
71.0736 117.949 99.0932
73.9974 119.022 99.5574
72.8862 118.017 100.027
75.3501 118.904 97.8534
71.378 120.753 99.5144
73.3176 120.488 100.08
75.0077 119.979 98.4925
70.457 123.962 97.061
71.0756 123.152 98.6637
71.9136 121.946 99.8409
73.708 121.874 99.8518
74.4822 122.965 99.1747
74.8642 121.32 98.7324
75.9964 121.024 97.2059
70.3155 125.756 96.6829
75.4025 123.069 97.9719
74.9273 124.419 98.7651
76.1804 122.495 97.001
70.4029 127.328 96.383
75.7171 125.067 97.5828
74.9801 126.144 98.4271
76.3527 124.104 96.792
70.5227 128.785 96.2308
75.8487 126.872 97.2419
74.891 127.795 98.0443
76.6877 125.949 96.3585
70.7017 130.207 96.1246
75.8343 128.458 96.8991
74.5542 129.199 97.7837
76.8621 127.556 95.9101
71.1469 130.977 96.5959
71.4965 132.11 96.5833
72.9897 131.527 97.4858
72.0897 130.661 97.4202
74.4837 130.543 97.6311
73.3274 129.996 97.9398
75.4819 130.045 96.9672
76.3469 129.551 96.1041
71.5248 133.446 96.2039
72.5571 132.973 96.8509
73.8875 132.336 97.1774
75.0716 131.46 96.882
70.477 109.23 98.9382
71.5705 108.456 99.3003
72.3675 107.798 98.4628
70.9411 110.951 99.3709
72.0589 110.245 99.6103
72.918 109.518 98.7148
71.1735 112.603 99.7416
72.3385 112.11 99.8962
73.2282 111.639 99.1028
73.8153 111.295 98.0328
71.1619 114.149 99.7835
72.4102 113.887 100.076
73.4508 113.529 99.4274
74.0774 113.265 98.241
70.745 115.393 99.216
72.0118 115.468 100.139
73.2465 115.362 99.7362
74.1626 115.025 98.642
71.1243 116.656 99.5335
72.4291 116.892 100.063
73.8275 116.764 99.3214
70.9985 124.757 98.1662
71.8551 123.897 99.5446
73.0031 123.074 99.932
71.086 126.158 97.9579
72.1213 125.326 99.3106
73.5077 124.339 99.6988
71.2336 127.501 97.7341
72.4169 126.629 98.9456
73.8668 125.687 99.3158
71.3923 128.837 97.3551
72.4175 127.96 98.4459
73.8558 127.181 98.7941
71.5344 129.899 97.1484
72.4025 129.271 98.0369
73.6272 128.548 98.379
POLYGONS 2132  8528
3 0 1 2
3 0 3 4
3 2 3 0
3 4 5 6
3 3 5 4
3 6 7 8
3 5 7 6
3 7 9 8
3 10 1 0
3 11 1 10
3 4 12 0
3 12 10 0
3 6 13 4
3 13 12 4
3 8 14 6
3 14 13 6
3 15 8 9
3 14 8 15
3 16 11 10
3 17 11 16
3 12 18 10
3 18 16 10
3 13 19 12
3 19 18 12
3 14 20 13
3 20 19 13
3 21 14 15
3 20 14 21
3 16 22 17
3 18 22 16
3 23 22 18
3 19 23 18
3 24 23 19
3 20 24 19
3 25 24 20
3 21 25 20
3 26 27 28
3 26 29 30
3 28 29 26
3 29 31 30
3 32 33 34
3 27 32 34
3 27 26 32
3 26 35 32
3 30 36 26
3 36 35 26
3 37 30 31
3 36 30 37
3 38 33 32
3 39 33 38
3 35 40 32
3 40 38 32
3 36 41 35
3 41 40 35
3 42 36 37
3 41 36 42
3 43 44 45
3 43 46 47
3 45 46 43
3 39 47 46
3 39 38 47
3 38 48 47
3 40 49 38
3 49 48 38
3 50 41 51
3 50 49 41
3 49 40 41
3 42 51 41
3 2 44 43
3 2 1 44
3 1 52 44
3 3 2 43
3 47 3 43
3 5 3 47
3 48 5 47
3 7 5 48
3 49 7 48
3 49 9 7
3 49 50 9
3 50 53 9
3 1 11 52
3 52 11 54
3 9 53 15
3 53 55 15
3 11 17 54
3 54 17 56
3 15 55 21
3 55 57 21
3 58 17 22
3 58 59 17
3 59 56 17
3 22 23 60
3 58 22 60
3 23 24 61
3 60 23 61
3 62 61 24
3 62 24 63
3 63 24 25
3 57 25 21
3 63 25 57
3 58 64 59
3 60 64 58
3 65 64 60
3 61 65 60
3 66 65 61
3 62 66 61
3 67 68 69
3 67 70 71
3 69 70 67
3 71 72 73
3 70 72 71
3 72 74 73
3 75 76 77
3 68 75 77
3 68 67 75
3 67 78 75
3 71 79 67
3 79 78 67
3 73 80 71
3 80 79 71
3 81 73 74
3 80 73 81
3 82 76 75
3 83 76 82
3 78 84 75
3 84 82 75
3 79 85 78
3 85 84 78
3 80 86 79
3 86 85 79
3 87 80 81
3 86 80 87
3 28 83 82
3 28 27 83
3 27 88 83
3 29 28 82
3 84 29 82
3 31 29 84
3 31 84 89
3 89 84 85
3 86 90 85
3 90 89 85
3 91 86 87
3 90 86 91
3 34 92 93
3 33 92 34
3 88 27 34
3 93 88 34
3 89 94 37
3 31 89 37
3 90 95 89
3 95 94 89
3 96 90 91
3 95 90 96
3 97 98 99
3 97 99 92
3 97 92 39
3 39 92 33
3 94 100 42
3 37 94 42
3 101 95 102
3 101 100 95
3 100 94 95
3 96 102 95
3 45 103 104
3 44 103 45
3 98 97 46
3 98 46 104
3 104 46 45
3 39 46 97
3 51 105 50
3 51 42 100
3 51 100 105
3 105 100 106
3 107 100 101
3 106 100 107
3 44 52 103
3 103 52 108
3 105 109 53
3 50 105 53
3 110 106 111
3 110 109 106
3 109 105 106
3 107 111 106
3 52 54 108
3 108 54 112
3 109 113 55
3 53 109 55
3 114 109 110
3 113 109 114
3 54 56 112
3 112 56 115
3 113 116 57
3 55 113 57
3 117 113 114
3 116 113 117
3 56 59 115
3 115 59 118
3 63 119 120
3 62 63 120
3 116 63 57
3 116 121 63
3 121 119 63
3 117 121 116
3 59 122 118
3 64 122 59
3 65 123 64
3 64 123 122
3 66 124 65
3 65 124 123
3 120 66 62
3 124 66 120
3 69 125 126
3 68 125 69
3 70 69 127
3 69 126 127
3 72 70 128
3 70 127 128
3 128 74 72
3 129 74 128
3 77 130 131
3 76 130 77
3 125 68 77
3 131 125 77
3 74 129 81
3 129 132 81
3 76 83 130
3 130 83 133
3 134 135 87
3 134 87 132
3 132 87 81
3 134 136 135
3 83 88 133
3 133 88 137
3 135 138 91
3 87 135 91
3 139 135 136
3 138 135 139
3 93 140 141
3 92 140 93
3 137 88 93
3 141 137 93
3 138 142 96
3 91 138 96
3 143 138 139
3 142 138 143
3 99 144 145
3 98 144 99
3 140 92 99
3 145 140 99
3 102 146 101
3 102 147 146
3 96 147 102
3 96 148 147
3 96 142 148
3 143 148 142
3 104 149 150
3 103 149 104
3 144 98 104
3 150 144 104
3 146 151 107
3 101 146 107
3 152 146 147
3 151 146 152
3 103 108 149
3 149 108 153
3 111 154 110
3 111 155 154
3 107 155 111
3 107 156 155
3 107 151 156
3 152 156 151
3 108 112 153
3 153 112 157
3 154 158 114
3 110 154 114
3 159 154 155
3 158 154 159
3 112 115 157
3 157 115 160
3 158 161 162
3 158 162 114
3 114 162 117
3 159 161 158
3 115 118 160
3 160 118 163
3 119 164 120
3 165 164 119
3 165 119 166
3 166 119 121
3 162 121 117
3 166 121 162
3 118 167 163
3 122 167 118
3 123 168 122
3 122 168 167
3 124 169 123
3 123 169 168
3 164 124 120
3 164 170 124
3 170 169 124
3 165 170 164
3 126 125 171
3 172 126 171
3 172 173 126
3 173 127 126
3 128 127 174
3 127 173 174
3 174 129 128
3 175 129 174
3 131 130 176
3 131 176 177
3 125 131 177
3 125 177 178
3 125 178 171
3 172 171 178
3 179 180 132
3 179 132 175
3 175 132 129
3 179 181 180
3 176 182 183
3 176 130 182
3 130 133 182
3 177 176 183
3 132 180 134
3 180 136 134
3 180 181 136
3 181 184 136
3 133 137 182
3 182 137 185
3 136 184 139
3 184 186 139
3 141 187 188
3 140 187 141
3 185 137 141
3 188 185 141
3 139 186 143
3 186 189 143
3 145 190 191
3 144 190 145
3 187 140 145
3 191 187 145
3 148 192 147
3 148 193 192
3 148 143 193
3 143 189 193
3 150 194 195
3 149 194 150
3 190 144 150
3 195 190 150
3 192 196 152
3 147 192 152
3 197 192 193
3 196 192 197
3 198 199 200
3 198 200 194
3 198 194 153
3 153 194 149
3 156 201 155
3 156 202 201
3 152 202 156
3 152 203 202
3 152 196 203
3 197 203 196
3 204 199 198
3 205 199 204
3 153 157 204
3 198 153 204
3 201 206 159
3 155 201 159
3 207 201 202
3 206 201 207
3 208 205 204
3 209 205 208
3 157 160 208
3 204 157 208
3 161 210 162
3 161 211 210
3 159 211 161
3 159 212 211
3 159 206 212
3 207 212 206
3 213 209 208
3 214 209 213
3 160 163 213
3 208 160 213
3 166 215 216
3 165 166 216
3 210 166 162
3 210 217 166
3 217 215 166
3 211 217 210
3 213 218 214
3 163 218 213
3 163 167 218
3 167 219 218
3 168 220 167
3 167 220 219
3 169 221 168
3 168 221 220
3 170 222 169
3 169 222 221
3 216 170 165
3 222 170 216
3 223 224 225
3 223 226 227
3 225 226 223
3 226 228 227
3 173 224 223
3 173 172 224
3 172 229 224
3 174 173 223
3 227 174 223
3 227 175 174
3 227 228 175
3 228 230 175
3 178 231 232
3 177 231 178
3 229 172 178
3 232 229 178
3 175 230 233
3 179 175 233
3 233 181 179
3 234 181 233
3 183 235 236
3 182 235 183
3 231 177 183
3 236 231 183
3 181 234 184
3 234 237 184
3 238 239 240
3 238 240 235
3 238 235 185
3 185 235 182
3 184 237 186
3 237 241 186
3 242 243 244
3 239 242 244
3 238 242 239
3 238 187 242
3 238 188 187
3 185 188 238
3 186 241 189
3 241 245 189
3 246 247 248
3 243 246 248
3 242 246 243
3 242 190 246
3 242 191 190
3 187 191 242
3 189 245 193
3 245 249 193
3 250 251 252
3 247 250 252
3 246 250 247
3 246 194 250
3 246 195 194
3 190 195 246
3 193 249 197
3 249 253 197
3 200 251 250
3 200 199 251
3 199 254 251
3 194 200 250
3 203 255 256
3 202 203 256
3 253 203 197
3 255 203 253
3 199 205 254
3 254 205 257
3 202 256 207
3 256 258 207
3 205 209 257
3 257 209 259
3 212 260 261
3 211 212 261
3 258 212 207
3 260 212 258
3 209 214 259
3 259 214 262
3 215 263 264
3 216 215 264
3 217 265 215
3 215 265 263
3 261 217 211
3 265 217 261
3 214 266 262
3 218 266 214
3 219 267 218
3 218 267 266
3 220 268 219
3 219 268 267
3 221 269 220
3 220 269 268
3 222 270 221
3 221 270 269
3 264 222 216
3 270 222 264
3 271 272 273
3 271 225 224
3 271 273 225
3 273 274 225
3 226 225 275
3 225 274 275
3 275 228 226
3 276 228 275
3 277 272 271
3 278 272 277
3 224 229 277
3 271 224 277
3 228 276 230
3 276 279 230
3 232 278 277
3 232 231 278
3 231 280 278
3 229 232 277
3 230 279 281
3 233 230 281
3 281 234 233
3 282 234 281
3 283 284 285
3 283 236 235
3 283 285 236
3 285 286 236
3 280 231 236
3 286 280 236
3 234 282 237
3 282 287 237
3 288 289 290
3 284 288 290
3 283 288 284
3 283 239 288
3 283 240 239
3 235 240 283
3 237 287 241
3 287 291 241
3 244 289 288
3 244 243 289
3 243 292 289
3 239 244 288
3 241 291 245
3 291 293 245
3 248 294 295
3 247 294 248
3 292 243 248
3 295 292 248
3 245 293 249
3 293 296 249
3 252 297 298
3 251 297 252
3 294 247 252
3 298 294 252
3 249 296 253
3 296 299 253
3 251 254 297
3 297 254 300
3 255 301 302
3 256 255 302
3 299 255 253
3 301 255 299
3 254 257 300
3 300 257 303
3 256 302 258
3 302 304 258
3 257 259 303
3 303 259 305
3 260 306 307
3 261 260 307
3 304 260 258
3 306 260 304
3 259 262 305
3 305 262 308
3 263 309 264
3 310 309 263
3 310 263 311
3 311 263 265
3 307 265 261
3 311 265 307
3 262 312 308
3 266 312 262
3 267 313 266
3 266 313 312
3 268 314 267
3 267 314 313
3 269 315 268
3 268 315 314
3 270 316 269
3 269 316 315
3 309 270 264
3 309 317 270
3 317 316 270
3 310 317 309
3 318 319 320
3 318 321 322
3 320 321 318
3 322 323 324
3 321 323 322
3 323 325 324
3 273 319 318
3 273 272 319
3 272 326 319
3 274 273 318
3 322 274 318
3 275 274 322
3 324 275 322
3 324 276 275
3 324 325 276
3 325 327 276
3 272 278 326
3 326 278 328
3 276 327 279
3 327 329 279
3 330 331 332
3 330 332 328
3 330 328 280
3 280 328 278
3 279 329 333
3 281 279 333
3 333 282 281
3 334 282 333
3 285 335 336
3 284 335 285
3 331 330 286
3 331 286 336
3 336 286 285
3 280 286 330
3 282 334 287
3 334 337 287
3 290 338 339
3 289 338 290
3 335 284 290
3 339 335 290
3 287 337 291
3 337 340 291
3 289 292 338
3 338 292 341
3 291 340 293
3 340 342 293
3 295 343 344
3 294 343 295
3 341 292 295
3 344 341 295
3 293 342 296
3 342 345 296
3 298 346 347
3 297 346 298
3 343 294 298
3 347 343 298
3 296 345 299
3 345 348 299
3 297 300 346
3 346 300 349
3 301 350 351
3 302 301 351
3 348 301 299
3 350 301 348
3 300 303 349
3 349 303 352
3 302 351 304
3 351 353 304
3 303 305 352
3 352 305 354
3 306 355 356
3 307 306 356
3 353 306 304
3 355 306 353
3 305 308 354
3 354 308 357
3 311 358 359
3 310 311 359
3 356 311 307
3 358 311 356
3 308 360 357
3 312 360 308
3 313 361 312
3 312 361 360
3 314 362 313
3 313 362 361
3 315 363 314
3 314 363 362
3 316 364 315
3 315 364 363
3 317 365 316
3 316 365 364
3 359 317 310
3 365 317 359
3 366 367 368
3 366 369 370
3 368 369 366
3 369 371 370
3 320 367 366
3 320 319 367
3 319 372 367
3 321 320 366
3 370 321 366
3 370 371 373
3 370 373 321
3 321 373 323
3 373 325 323
3 374 325 373
3 375 376 377
3 375 377 372
3 375 372 326
3 326 372 319
3 325 374 327
3 374 378 327
3 379 376 375
3 380 376 379
3 326 328 379
3 375 326 379
3 327 378 329
3 378 381 329
3 382 383 384
3 380 382 384
3 379 382 380
3 379 331 382
3 379 332 331
3 328 332 379
3 329 381 385
3 333 329 385
3 385 334 333
3 386 334 385
3 387 388 389
3 383 387 389
3 382 387 383
3 382 335 387
3 382 336 335
3 331 336 382
3 334 386 337
3 386 390 337
3 339 388 387
3 339 338 388
3 338 391 388
3 335 339 387
3 337 390 340
3 390 392 340
3 393 394 395
3 393 395 391
3 393 391 341
3 341 391 338
3 340 392 342
3 392 396 342
3 397 398 399
3 394 397 399
3 393 397 394
3 393 343 397
3 393 344 343
3 341 344 393
3 400 401 402
3 400 396 401
3 400 345 396
3 345 342 396
3 347 398 397
3 347 346 398
3 346 403 398
3 343 347 397
3 404 400 402
3 405 404 402
3 345 404 348
3 400 404 345
3 346 349 403
3 403 349 406
3 350 404 405
3 350 405 351
3 351 405 407
3 348 404 350
3 349 352 406
3 406 352 408
3 351 407 353
3 407 409 353
3 352 354 408
3 408 354 410
3 355 411 412
3 356 355 412
3 409 355 353
3 411 355 409
3 413 357 414
3 413 410 357
3 410 354 357
3 413 414 415
3 358 416 417
3 359 358 417
3 412 358 356
3 416 358 412
3 357 360 414
3 414 418 415
3 414 360 418
3 360 361 418
3 362 419 361
3 361 419 418
3 363 420 362
3 362 420 419
3 364 421 363
3 363 421 420
3 365 422 364
3 364 422 421
3 417 365 359
3 422 365 417
3 423 424 425
3 423 368 367
3 423 425 368
3 425 426 368
3 369 368 427
3 368 426 427
3 427 371 369
3 428 371 427
3 429 424 423
3 430 424 429
3 367 372 429
3 423 367 429
3 371 428 431
3 373 371 431
3 431 374 373
3 432 374 431
3 433 434 435
3 430 433 435
3 429 433 430
3 429 376 433
3 429 377 376
3 372 377 429
3 374 432 378
3 432 436 378
3 437 434 433
3 438 434 437
3 376 380 437
3 433 376 437
3 439 440 381
3 439 381 436
3 436 381 378
3 439 441 440
3 442 443 444
3 438 442 444
3 437 442 438
3 437 383 442
3 437 384 383
3 380 384 437
3 381 440 385
3 440 386 385
3 440 441 386
3 441 445 386
3 389 443 442
3 389 388 443
3 388 446 443
3 383 389 442
3 386 445 390
3 445 447 390
3 388 391 446
3 446 391 448
3 390 447 392
3 447 449 392
3 395 450 451
3 394 450 395
3 448 391 395
3 451 448 395
3 392 449 396
3 449 452 396
3 399 453 454
3 398 453 399
3 450 394 399
3 454 450 399
3 401 455 456
3 402 401 456
3 452 401 396
3 455 401 452
3 398 403 453
3 453 403 457
3 402 456 405
3 456 458 405
3 403 406 457
3 457 406 459
3 405 458 407
3 458 460 407
3 406 408 459
3 459 408 461
3 462 463 464
3 462 460 463
3 462 409 460
3 409 407 460
3 465 410 466
3 465 461 410
3 461 408 410
3 465 466 467
3 468 469 470
3 464 469 468
3 462 464 468
3 462 468 412
3 462 412 411
3 409 462 411
3 410 413 466
3 466 413 415
3 466 415 467
3 467 415 471
3 472 473 474
3 472 475 476
3 473 472 476
3 470 476 475
3 468 470 475
3 468 475 417
3 468 417 416
3 412 468 416
3 415 477 471
3 418 477 415
3 419 478 418
3 418 478 477
3 420 479 419
3 419 479 478
3 474 421 472
3 474 479 421
3 479 420 421
3 422 472 421
3 475 472 422
3 417 475 422
3 480 481 482
3 480 483 484
3 482 483 480
3 483 485 484
3 425 486 487
3 424 486 425
3 481 480 426
3 481 426 487
3 487 426 425
3 427 426 480
3 484 427 480
3 484 428 427
3 484 485 428
3 485 488 428
3 489 490 491
3 489 491 486
3 489 486 430
3 430 486 424
3 428 488 492
3 431 428 492
3 492 432 431
3 493 432 492
3 494 495 496
3 490 494 496
3 489 494 490
3 489 434 494
3 489 435 434
3 430 435 489
3 432 493 436
3 493 497 436
3 498 495 494
3 499 495 498
3 434 438 498
3 494 434 498
3 436 497 500
3 439 436 500
3 500 441 439
3 501 441 500
3 444 499 498
3 444 443 499
3 443 502 499
3 438 444 498
3 441 501 445
3 501 503 445
3 504 505 506
3 504 506 502
3 504 502 446
3 446 502 443
3 445 503 447
3 503 507 447
3 508 505 504
3 509 505 508
3 446 448 508
3 504 446 508
3 447 507 449
3 507 510 449
3 511 512 513
3 509 511 513
3 508 511 509
3 508 450 511
3 508 451 450
3 448 451 508
3 449 510 452
3 510 514 452
3 454 512 511
3 454 453 512
3 453 515 512
3 450 454 511
3 455 516 517
3 456 455 517
3 514 455 452
3 516 455 514
3 453 457 515
3 515 457 518
3 456 517 458
3 517 519 458
3 457 459 518
3 518 459 520
3 521 522 523
3 521 519 522
3 521 460 519
3 460 458 519
3 459 461 520
3 520 461 524
3 525 526 527
3 525 528 529
3 526 525 529
3 528 530 531
3 529 528 531
3 523 531 530
3 521 523 530
3 521 530 464
3 521 464 463
3 460 521 463
3 461 532 524
3 465 532 461
3 532 465 467
3 533 532 467
3 534 525 527
3 535 534 527
3 528 525 536
3 536 525 534
3 469 536 470
3 469 530 536
3 530 528 536
3 464 530 469
3 537 471 538
3 537 533 471
3 533 467 471
3 538 539 540
3 537 538 540
3 539 541 542
3 540 539 542
3 535 542 541
3 534 535 541
3 534 541 474
3 534 474 473
3 476 534 473
3 536 534 476
3 470 536 476
3 471 477 538
3 478 538 477
3 539 538 478
3 479 539 478
3 541 539 479
3 474 541 479
3 543 544 545
3 543 546 547
3 545 546 543
3 547 548 549
3 546 548 547
3 548 550 549
3 551 544 543
3 552 544 551
3 482 481 551
3 482 551 547
3 547 551 543
3 483 482 547
3 549 483 547
3 549 485 483
3 549 550 485
3 550 553 485
3 554 555 556
3 552 554 556
3 551 554 552
3 551 486 554
3 551 487 486
3 481 487 551
3 485 553 488
3 553 557 488
3 558 559 560
3 555 558 560
3 554 558 555
3 554 490 558
3 554 491 490
3 486 491 554
3 488 557 561
3 492 488 561
3 561 493 492
3 562 493 561
3 496 559 558
3 496 495 559
3 495 563 559
3 490 496 558
3 493 562 497
3 562 564 497
3 565 566 567
3 565 567 563
3 565 563 499
3 499 563 495
3 568 500 497
3 568 497 569
3 569 497 564
3 500 568 501
3 570 566 565
3 571 566 570
3 499 502 570
3 565 499 570
3 568 569 572
3 572 501 568
3 572 573 501
3 573 503 501
3 506 571 570
3 506 505 571
3 505 574 571
3 502 506 570
3 503 573 507
3 573 575 507
3 576 577 578
3 576 578 574
3 576 574 509
3 509 574 505
3 507 575 510
3 575 579 510
3 513 577 576
3 513 512 577
3 512 580 577
3 509 513 576
3 581 582 583
3 581 579 582
3 581 514 579
3 514 510 579
3 512 515 580
3 580 515 584
3 516 581 583
3 516 583 517
3 517 583 585
3 514 581 516
3 515 518 584
3 584 518 586
3 517 585 519
3 585 587 519
3 588 520 589
3 588 586 520
3 586 518 520
3 588 589 590
3 591 592 593
3 591 523 522
3 591 522 592
3 592 522 594
3 587 522 519
3 594 522 587
3 589 524 595
3 520 524 589
3 596 590 589
3 595 596 589
3 526 597 598
3 527 526 598
3 529 599 526
3 526 599 597
3 593 531 591
3 593 599 531
3 599 529 531
3 523 591 531
3 524 532 595
3 533 600 601
3 532 533 601
3 532 601 596
3 532 596 595
3 600 602 603
3 601 600 603
3 602 604 605
3 603 602 605
3 604 598 605
3 604 535 598
3 535 527 598
3 533 537 600
3 540 600 537
3 602 600 540
3 542 602 540
3 604 602 542
3 535 604 542
3 606 607 608
3 606 609 610
3 608 609 606
3 610 545 544
3 610 609 545
3 609 611 545
3 546 545 612
3 545 611 612
3 548 546 613
3 546 612 613
3 613 550 548
3 614 550 613
3 615 607 606
3 616 607 615
3 610 617 606
3 617 615 606
3 544 552 617
3 610 544 617
3 550 614 553
3 614 618 553
3 619 616 615
3 620 616 619
3 556 555 619
3 556 619 617
3 617 619 615
3 552 556 617
3 553 618 557
3 618 621 557
3 622 623 624
3 620 622 624
3 619 622 620
3 619 559 622
3 619 560 559
3 555 560 619
3 625 561 557
3 625 557 626
3 626 557 621
3 561 625 562
3 627 623 622
3 628 623 627
3 559 563 627
3 622 559 627
3 625 626 629
3 629 562 625
3 629 630 562
3 630 564 562
3 567 628 627
3 567 566 628
3 566 631 628
3 563 567 627
3 564 630 569
3 630 632 569
3 566 571 631
3 631 571 633
3 634 572 569
3 634 569 635
3 635 569 632
3 572 634 573
3 571 574 633
3 633 574 636
3 637 634 635
3 638 637 635
3 573 637 575
3 634 637 573
3 578 639 640
3 577 639 578
3 636 574 578
3 640 636 578
3 641 642 643
3 638 642 641
3 638 641 637
3 637 641 644
3 575 644 579
3 637 644 575
3 577 580 639
3 639 580 645
3 646 641 643
3 647 646 643
3 582 646 583
3 582 644 646
3 644 641 646
3 579 644 582
3 580 584 645
3 645 584 648
3 649 646 647
3 650 649 647
3 583 649 585
3 646 649 583
3 584 586 648
3 648 586 651
3 652 653 654
3 650 653 652
3 650 652 649
3 649 652 655
3 585 655 587
3 649 655 585
3 586 656 651
3 588 656 586
3 590 657 658
3 590 658 588
3 588 658 656
3 658 657 659
3 660 661 662
3 654 661 660
3 652 654 660
3 652 660 593
3 652 593 592
3 594 652 592
3 655 652 594
3 587 655 594
3 657 596 663
3 590 596 657
3 664 659 657
3 664 657 665
3 665 657 663
3 665 666 667
3 664 665 667
3 666 598 597
3 666 597 667
3 667 597 668
3 662 599 660
3 662 668 599
3 668 597 599
3 593 660 599
3 596 601 663
3 603 663 601
3 665 663 603
3 605 665 603
3 666 665 605
3 598 666 605
3 669 670 671
3 669 672 673
3 671 672 669
3 673 674 675
3 672 674 673
3 674 676 675
3 677 678 679
3 670 677 679
3 670 669 677
3 669 680 677
3 673 681 669
3 681 680 669
3 675 682 673
3 682 681 673
3 683 675 676
3 682 675 683
3 608 678 677
3 608 607 678
3 607 684 678
3 609 608 677
3 680 609 677
3 611 609 680
3 681 611 680
3 612 611 681
3 682 612 681
3 682 683 685
3 682 685 612
3 612 685 613
3 685 614 613
3 686 614 685
3 607 616 684
3 684 616 687
3 614 686 618
3 686 688 618
3 689 690 691
3 689 691 687
3 689 687 620
3 620 687 616
3 618 688 621
3 688 692 621
3 624 690 689
3 624 623 690
3 623 693 690
3 620 624 689
3 621 692 626
3 692 694 626
3 623 628 693
3 693 628 695
3 626 694 696
3 629 626 696
3 696 630 629
3 697 630 696
3 628 631 695
3 695 631 698
3 630 697 632
3 697 699 632
3 631 633 698
3 698 633 700
3 632 699 635
3 699 701 635
3 633 636 700
3 700 636 702
3 635 701 638
3 701 703 638
3 640 639 704
3 640 704 705
3 640 705 636
3 636 705 702
3 642 706 707
3 643 642 707
3 703 642 638
3 706 642 703
3 704 645 708
3 639 645 704
3 709 705 704
3 708 709 704
3 643 707 647
3 707 710 647
3 708 648 711
3 645 648 708
3 712 709 708
3 711 712 708
3 713 714 715
3 713 710 714
3 713 650 710
3 650 647 710
3 711 651 716
3 648 651 711
3 717 712 711
3 716 717 711
3 718 719 720
3 718 721 722
3 719 718 722
3 715 722 721
3 713 715 721
3 713 721 654
3 713 654 653
3 650 713 653
3 651 656 716
3 716 723 717
3 716 656 723
3 656 658 723
3 659 724 725
3 659 725 658
3 658 725 723
3 724 726 727
3 725 724 727
3 720 727 726
3 720 726 718
3 718 726 728
3 661 728 662
3 661 721 728
3 721 718 728
3 654 721 661
3 659 664 724
3 667 724 664
3 726 724 667
3 668 726 667
3 728 726 668
3 662 728 668
3 729 730 731
3 729 732 733
3 731 732 729
3 732 734 733
3 735 730 729
3 736 730 735
3 733 737 729
3 737 735 729
3 738 733 734
3 737 733 738
3 735 739 736
3 737 739 735
3 740 739 737
3 738 740 737
3 741 742 743
3 741 744 745
3 743 744 741
3 745 746 747
3 744 746 745
3 746 748 747
3 749 742 741
3 750 742 749
3 671 670 749
3 671 749 745
3 745 749 741
3 672 671 745
3 747 672 745
3 747 748 751
3 747 751 672
3 672 751 674
3 751 676 674
3 752 676 751
3 679 750 749
3 679 678 750
3 678 753 750
3 670 679 749
3 676 752 683
3 752 754 683
3 755 756 757
3 755 757 753
3 755 753 684
3 684 753 678
3 683 754 758
3 685 683 758
3 758 686 685
3 759 686 758
3 760 756 755
3 761 756 760
3 684 687 760
3 755 684 760
3 686 759 688
3 759 762 688
3 691 761 760
3 691 690 761
3 690 763 761
3 687 691 760
3 688 762 692
3 762 764 692
3 690 693 763
3 763 693 765
3 692 764 694
3 764 766 694
3 693 695 765
3 765 695 767
3 768 696 694
3 768 694 769
3 769 694 766
3 696 768 697
3 695 698 767
3 767 698 770
3 771 768 769
3 772 771 769
3 697 771 699
3 768 771 697
3 698 700 770
3 770 700 773
3 774 771 772
3 775 774 772
3 699 774 701
3 771 774 699
3 700 702 773
3 773 702 776
3 777 774 775
3 778 777 775
3 701 777 703
3 774 777 701
3 702 705 776
3 776 705 779
3 780 781 782
3 778 781 780
3 777 778 780
3 777 780 707
3 777 707 706
3 703 777 706
3 705 709 779
3 779 709 783
3 784 785 786
3 784 787 788
3 785 784 788
3 782 788 787
3 782 787 780
3 780 787 789
3 707 789 710
3 780 789 707
3 790 712 791
3 790 783 712
3 783 709 712
3 791 792 793
3 790 791 793
3 792 794 795
3 793 792 795
3 786 795 794
3 786 794 784
3 784 794 796
3 787 784 797
3 797 784 796
3 714 797 715
3 714 789 797
3 789 787 797
3 710 789 714
3 791 717 798
3 712 717 791
3 792 791 799
3 799 791 798
3 794 792 800
3 800 792 799
3 719 800 720
3 719 796 800
3 796 794 800
3 722 796 719
3 797 796 722
3 715 797 722
3 717 723 798
3 725 798 723
3 799 798 725
3 727 799 725
3 800 799 727
3 720 800 727
3 801 802 803
3 801 804 805
3 803 804 801
3 804 806 805
3 807 802 801
3 808 802 807
3 731 730 807
3 731 807 805
3 805 807 801
3 805 806 809
3 805 809 731
3 731 809 732
3 809 734 732
3 810 734 809
3 811 808 807
3 812 808 811
3 730 736 811
3 807 730 811
3 734 810 738
3 810 813 738
3 814 812 811
3 815 812 814
3 736 739 816
3 736 816 811
3 811 816 814
3 739 740 817
3 816 739 817
3 740 818 817
3 740 738 818
3 738 813 818
3 819 815 814
3 820 815 819
3 816 821 814
3 821 819 814
3 817 822 816
3 822 821 816
3 823 817 818
3 823 824 817
3 824 822 817
3 823 825 824
3 826 820 819
3 827 820 826
3 821 828 819
3 828 826 819
3 822 829 821
3 829 828 821
3 824 830 822
3 830 829 822
3 831 824 825
3 830 824 831
3 826 832 827
3 832 833 834
3 832 826 833
3 826 828 833
3 829 835 828
3 835 833 828
3 830 836 829
3 836 835 829
3 837 830 831
3 836 830 837
3 838 834 833
3 839 834 838
3 835 840 833
3 840 838 833
3 836 841 835
3 841 840 835
3 842 836 837
3 841 836 842
3 838 843 839
3 843 844 845
3 843 838 844
3 838 840 844
3 841 846 840
3 846 844 840
3 847 841 842
3 847 848 841
3 848 846 841
3 847 849 848
3 743 845 844
3 743 742 845
3 742 850 845
3 744 743 844
3 846 744 844
3 746 744 846
3 848 746 846
3 848 748 746
3 848 849 748
3 849 851 748
3 852 853 854
3 852 854 850
3 852 850 750
3 750 850 742
3 748 851 855
3 751 748 855
3 855 752 751
3 856 752 855
3 857 853 852
3 858 853 857
3 750 753 857
3 852 750 857
3 752 856 754
3 856 859 754
3 757 858 857
3 757 756 858
3 756 860 858
3 753 757 857
3 861 758 754
3 861 754 862
3 862 754 859
3 758 861 759
3 756 761 860
3 860 761 863
3 861 862 864
3 864 759 861
3 864 865 759
3 865 762 759
3 761 763 863
3 863 763 866
3 762 865 764
3 865 867 764
3 763 765 866
3 866 765 868
3 869 870 871
3 869 867 870
3 869 766 867
3 766 764 867
3 765 767 868
3 868 767 872
3 873 869 871
3 874 873 871
3 766 873 769
3 869 873 766
3 767 770 872
3 872 770 875
3 876 873 874
3 877 876 874
3 769 876 772
3 873 876 769
3 770 773 875
3 875 773 878
3 879 880 881
3 877 880 879
3 877 879 876
3 876 879 882
3 772 882 775
3 876 882 772
3 773 776 878
3 878 776 883
3 884 879 881
3 885 884 881
3 882 879 886
3 886 879 884
3 775 886 778
3 882 886 775
3 776 779 883
3 883 779 887
3 888 884 885
3 889 888 885
3 781 888 782
3 781 886 888
3 886 884 888
3 778 886 781
3 890 783 891
3 890 887 783
3 887 779 783
3 891 892 893
3 890 891 893
3 892 894 895
3 893 892 895
3 894 786 785
3 894 785 895
3 895 785 896
3 889 788 888
3 889 896 788
3 896 785 788
3 782 888 788
3 783 790 891
3 793 891 790
3 892 891 793
3 795 892 793
3 894 892 795
3 786 894 795
3 803 897 898
3 802 897 803
3 804 803 899
3 803 898 899
3 899 806 804
3 900 806 899
3 802 808 897
3 897 808 901
3 806 900 902
3 809 806 902
3 902 810 809
3 903 810 902
3 808 812 901
3 901 812 904
3 810 903 813
3 903 905 813
3 812 815 904
3 904 815 906
3 813 905 818
3 905 907 818
3 815 820 906
3 906 820 908
3 818 907 909
3 823 818 909
3 909 825 823
3 910 825 909
3 820 827 908
3 908 827 911
3 825 910 831
3 910 912 831
3 913 827 832
3 913 914 827
3 914 911 827
3 832 834 913
3 831 912 837
3 912 915 837
3 913 916 914
3 916 913 834
3 916 834 917
3 917 834 839
3 837 915 842
3 915 918 842
3 839 919 917
3 843 919 839
3 919 843 845
3 920 919 845
3 842 918 921
3 847 842 921
3 921 849 847
3 922 849 921
3 845 850 920
3 920 850 923
3 849 922 851
3 922 924 851
3 854 925 926
3 853 925 854
3 923 850 854
3 926 923 854
3 851 924 927
3 855 851 927
3 927 856 855
3 928 856 927
3 853 858 925
3 925 858 929
3 856 928 859
3 928 930 859
3 858 860 929
3 929 860 931
3 859 930 862
3 930 932 862
3 860 863 931
3 931 863 933
3 934 864 862
3 934 862 935
3 935 862 932
3 864 934 865
3 863 866 933
3 933 866 936
3 937 934 935
3 938 937 935
3 865 937 867
3 934 937 865
3 866 868 936
3 936 868 939
3 870 937 938
3 870 938 871
3 871 938 940
3 867 937 870
3 868 872 939
3 939 872 941
3 942 943 944
3 942 940 943
3 942 874 940
3 874 871 940
3 945 875 946
3 945 941 875
3 941 872 875
3 946 947 948
3 945 946 948
3 947 949 950
3 948 947 950
3 949 951 952
3 950 949 952
3 944 952 951
3 944 951 942
3 942 951 953
3 874 953 877
3 942 953 874
3 946 878 954
3 875 878 946
3 947 946 955
3 955 946 954
3 949 947 956
3 956 947 955
3 951 949 957
3 957 949 956
3 880 957 881
3 880 953 957
3 953 951 957
3 877 953 880
3 954 883 958
3 878 883 954
3 955 954 959
3 959 954 958
3 956 955 960
3 960 955 959
3 957 956 961
3 961 956 960
3 881 961 885
3 957 961 881
3 958 887 962
3 883 887 958
3 959 958 963
3 963 958 962
3 960 959 964
3 964 959 963
3 961 960 965
3 965 960 964
3 885 965 889
3 961 965 885
3 887 890 962
3 893 962 890
3 963 962 893
3 895 963 893
3 964 963 895
3 896 964 895
3 965 964 896
3 889 965 896
3 898 897 966
3 898 967 899
3 966 967 898
3 899 967 900
3 966 901 968
3 897 901 966
3 967 966 969
3 969 966 968
3 900 970 902
3 900 967 970
3 967 969 970
3 902 970 903
3 968 971 972
3 968 901 971
3 901 904 971
3 969 968 972
3 973 969 972
3 970 969 973
3 974 970 973
3 974 903 970
3 974 975 903
3 975 905 903
3 904 906 971
3 971 906 976
3 905 975 907
3 975 977 907
3 906 908 976
3 976 908 978
3 907 977 979
3 909 907 979
3 979 910 909
3 980 910 979
3 908 911 978
3 978 911 981
3 910 980 912
3 980 982 912
3 911 914 981
3 981 914 983
3 912 982 915
3 982 984 915
3 914 985 983
3 916 985 914
3 985 916 917
3 986 985 917
3 915 984 918
3 984 987 918
3 917 988 986
3 919 988 917
3 920 989 990
3 920 990 919
3 919 990 988
3 989 991 992
3 990 989 992
3 921 991 993
3 921 987 991
3 921 918 987
3 992 991 987
3 921 993 922
3 989 923 994
3 920 923 989
3 991 989 995
3 995 989 994
3 993 991 996
3 996 991 995
3 922 996 924
3 993 996 922
3 926 997 998
3 925 997 926
3 994 923 926
3 994 926 999
3 999 926 998
3 995 994 999
3 1000 995 999
3 1000 1001 1002
3 1000 1002 995
3 995 1002 996
3 924 1003 927
3 924 996 1003
3 996 1002 1003
3 927 1003 928
3 925 929 997
3 997 929 1004
3 1005 1002 1001
3 1006 1005 1001
3 1003 1002 1007
3 1007 1002 1005
3 928 1007 930
3 1003 1007 928
3 929 931 1004
3 1004 931 1008
3 1009 1005 1006
3 1010 1009 1006
3 1007 1005 1011
3 1011 1005 1009
3 930 1011 932
3 1007 1011 930
3 931 933 1008
3 1008 933 1012
3 1013 1009 1010
3 1014 1013 1010
3 1011 1009 1015
3 1015 1009 1013
3 932 1015 935
3 1011 1015 932
3 933 936 1012
3 1012 936 1016
3 1017 1013 1014
3 1018 1017 1014
3 1015 1013 1019
3 1019 1013 1017
3 935 1019 938
3 1015 1019 935
3 1020 939 1021
3 1020 1016 939
3 1016 936 939
3 1021 1022 1023
3 1020 1021 1023
3 1022 1024 1025
3 1023 1022 1025
3 1018 1025 1024
3 1018 1024 1017
3 1017 1024 1026
3 1019 1017 1027
3 1027 1017 1026
3 938 1027 940
3 1019 1027 938
3 1021 941 1028
3 939 941 1021
3 1022 1021 1029
3 1029 1021 1028
3 1024 1022 1030
3 1030 1022 1029
3 1026 1024 1031
3 1031 1024 1030
3 943 1031 944
3 943 1027 1031
3 1027 1026 1031
3 940 1027 943
3 941 945 1028
3 948 1028 945
3 1029 1028 948
3 950 1029 948
3 1030 1029 950
3 952 1030 950
3 1031 1030 952
3 944 1031 952
3 972 971 1032
3 972 1033 973
3 1032 1033 972
3 973 1034 974
3 1033 1034 973
3 974 1034 975
3 1032 976 1035
3 971 976 1032
3 1033 1032 1036
3 1036 1032 1035
3 1034 1033 1037
3 1037 1033 1036
3 975 1037 977
3 1034 1037 975
3 1035 978 1038
3 976 978 1035
3 1036 1035 1039
3 1039 1035 1038
3 1037 1036 1040
3 1040 1036 1039
3 977 1041 979
3 977 1037 1041
3 1037 1040 1041
3 979 1041 980
3 1038 981 1042
3 978 981 1038
3 1039 1038 1043
3 1043 1038 1042
3 1040 1039 1044
3 1044 1039 1043
3 1041 1040 1045
3 1045 1040 1044
3 980 1045 982
3 1041 1045 980
3 1042 983 1046
3 981 983 1042
3 1043 1042 1047
3 1047 1042 1046
3 1044 1043 1048
3 1048 1043 1047
3 1045 1044 1049
3 1049 1044 1048
3 982 1049 984
3 1045 1049 982
3 983 985 1046
3 986 1046 985
3 986 1050 1046
3 1050 1047 1046
3 1048 1047 1051
3 1051 1047 1050
3 1049 1048 1052
3 1052 1048 1051
3 984 1052 987
3 1049 1052 984
3 986 988 1050
3 990 1050 988
3 1051 1050 990
3 992 1051 990
3 1052 1051 992
3 987 1052 992
3 998 997 1053
3 998 1054 999
3 1053 1054 998
3 999 1055 1000
3 1054 1055 999
3 1000 1055 1001
3 1053 1004 1056
3 997 1004 1053
3 1054 1053 1057
3 1057 1053 1056
3 1055 1054 1058
3 1058 1054 1057
3 1001 1058 1006
3 1055 1058 1001
3 1056 1008 1059
3 1004 1008 1056
3 1057 1056 1060
3 1060 1056 1059
3 1058 1057 1061
3 1061 1057 1060
3 1006 1061 1010
3 1058 1061 1006
3 1059 1012 1062
3 1008 1012 1059
3 1060 1059 1063
3 1063 1059 1062
3 1061 1060 1064
3 1064 1060 1063
3 1010 1064 1014
3 1061 1064 1010
3 1062 1016 1065
3 1012 1016 1062
3 1063 1062 1066
3 1066 1062 1065
3 1064 1063 1067
3 1067 1063 1066
3 1014 1067 1018
3 1064 1067 1014
3 1016 1020 1065
3 1023 1065 1020
3 1066 1065 1023
3 1025 1066 1023
3 1067 1066 1025
3 1018 1067 1025
