# Supplementary material for: Subcortical shape biomarkers reveal limbic and basal ganglia damage in anti-LGI1 encephalitis
Source: Front Immunol. 2025 Jul 4;16:1623577. doi: 10.3389/fimmu.2025.1623577 (PMC12270846; doi:10.3389/fimmu.2025.1623577)
Supplement: Supplementary file 1 [file DataSheet1.zip › raw data/wmN06-R_Hipp_first.vtk]

# vtk DataFile Version 3.0
this file was written using fslvtkio
ASCII
DATASET POLYDATA
POINTS 664 float
63.7965 115.567 43.253
61.9667 115.1 43.7834
62.9558 113.552 44.3449
65.0133 113.718 44.4346
65.8784 115.478 43.4036
66.5318 114.125 44.636
61.7108 116.946 43.3227
59.5537 116.625 44.5388
60.3566 115.342 44.2595
63.7265 117.687 42.6178
65.4978 117.343 42.4088
67.4554 115.432 44.0363
67.3216 117.219 42.9184
68.5949 116.015 44.1469
68.9967 117.259 43.8262
69.8722 116.21 45.0906
60.9175 118.688 43.6623
59.2181 118.515 45.0868
62.9168 119.179 42.6819
65.0088 119.464 42.0429
66.9633 119.077 42.1043
68.9274 118.591 43.1257
70.3978 117.576 44.8424
61.0993 120.007 44.567
60.5525 119.8 46.0222
62.7462 120.764 43.5707
64.8639 121.18 42.7782
66.9812 121.116 42.4094
68.8815 120.412 42.7991
70.6446 119.347 44.2397
62.8393 121.04 45.4258
64.9944 121.57 44.7249
66.9528 122.098 44.1566
68.9802 121.874 44.0547
70.4929 121.084 44.2423
60.8475 114.058 44.4863
58.6911 114.254 45.4916
60.2882 112.933 45.3656
61.932 112.067 45.4386
64.3484 112.125 45.556
66.729 112.634 45.8615
67.909 114.114 45.2734
68.5845 113.004 46.3647
57.8298 116.657 45.6469
69.3412 114.862 45.6654
71.1124 115.745 46.2859
58.4749 118.6 46.8982
71.8374 118.053 45.8107
60.5326 119.637 47.5697
71.9684 120.325 45.2484
62.7036 120.628 47.0349
64.9467 121.315 46.6867
67.013 122.05 46.318
69.1079 122.359 46.0549
71.1815 122.012 46.0453
60.5835 109.685 47.415
59.0711 109.197 48.4783
60.5984 108.543 48.6744
62.0637 108.234 48.6918
62.86 109.347 47.3961
63.8451 108.365 48.7885
59.2131 111.644 46.6929
57.619 111.119 47.7275
61.8506 110.813 46.4839
64.5402 109.333 47.892
64.3057 110.702 46.7074
65.9197 109.81 47.7269
57.317 113.072 46.8318
55.2998 113.964 48.249
56.0081 111.948 48.1862
66.7295 111.234 46.9685
69.316 111.71 47.6208
70.1182 113.808 46.777
71.3445 113.704 47.7094
56.6772 115.196 46.5783
55.6286 115.843 48.5338
72.473 115.972 47.3404
56.8428 117.214 47.4965
56.493 117.131 49.8852
73.0662 117.636 47.1181
73.1717 119.359 46.4546
74.4738 118.629 47.8304
57.8551 118.338 48.7601
59.8788 119.093 49.0654
72.9154 121.113 46.7063
74.4644 120.38 47.765
62.4198 119.914 48.5151
64.7993 120.477 48.2915
66.9085 121.259 48.1967
68.9347 122.027 48.0458
71.1206 122.348 48.0427
73.2572 121.937 48.2284
60.8821 107.215 49.882
58.8106 106.889 50.4669
59.6632 105.91 51.3584
61.8918 105.9 51.3494
63.5433 107.099 49.9661
64.308 106.075 51.6755
66.0702 106.93 50.8563
66.9292 105.769 52.7097
58.0541 108.313 49.7041
56.2229 107.803 50.817
57.4822 107.096 50.6771
65.627 108.256 49.3465
68.2606 106.966 51.1828
67.8372 108.534 49.6957
69.6816 107.912 50.6294
70.0087 109.169 49.611
71.2093 108.934 50.6117
55.3832 109.561 50.1941
53.507 110.409 51.484
54.2571 108.751 51.6929
56.6175 110.108 48.8099
67.5771 109.914 48.1252
69.4659 110.134 48.649
71.4845 110.731 49.3459
54.4643 111.789 49.7482
53.2075 112.545 51.7864
71.9438 112.424 48.7259
73.4608 114.936 48.3641
73.7744 113.822 49.3548
75.1083 115.472 49.5592
75.6297 114.654 50.4196
54.2694 113.863 50.2909
55.1172 115.699 50.7698
74.3157 117.012 48.2677
75.7074 116.939 49.3678
76.8797 116.309 50.6438
56.8244 117.096 51.9726
76.0113 118.835 49.1109
77.3575 118.154 50.5944
58.3176 118.087 50.6254
60.2969 118.675 50.934
75.4251 120.879 49.1047
77.1249 120.246 50.4282
62.0681 119.375 49.9928
64.2483 119.704 49.6134
66.4702 120.054 49.8139
68.57 120.985 49.6764
70.6838 121.692 49.9572
72.8103 122.16 50.1548
75.1073 121.786 50.368
57.7157 104.466 52.9453
55.4684 104.585 53.6655
56.6046 103.244 54.1153
58.7797 103.061 53.7696
60.0603 104.644 52.5519
61.0888 103.229 53.7433
62.5785 104.75 52.7006
63.5511 103.731 54.104
64.8967 104.979 53.116
66.2912 104.393 54.453
57.2397 105.972 51.9246
54.8718 105.903 53.0639
68.4409 105.452 54.343
54.8251 107.15 52.1087
52.7312 108.926 53.4547
53.3734 106.814 53.5021
69.3168 106.404 52.8981
71.0366 107.316 52.0319
72.4902 109.456 51.3121
52.489 111.032 53.6454
73.4457 110.703 51.0345
53.3616 113.189 53.9011
73.5392 112.052 50.5271
74.7846 113.306 50.6656
76.73 114.732 51.7007
54.2064 114.63 52.3129
55.7605 116.215 53.2927
78.1795 116.957 52.1508
58.3674 116.864 53.8026
78.417 119.299 52.2204
59.1535 117.692 52.394
61.069 117.964 52.329
67.1066 119.211 51.1495
66.7114 118.138 52.4288
65.7583 118.893 51.218
68.0457 118.618 52.3722
76.8485 120.915 52.0522
62.2775 118.698 51.3716
64.2493 118.959 51.1087
68.3714 119.887 51.0726
70.152 120.573 51.4994
72.2354 121.129 51.7755
74.3767 121.4 51.9175
58.1167 100.433 56.1432
56.6507 99.4815 56.9582
58.0855 98.9902 56.9823
59.5278 99.002 57.0149
60.6097 100.657 56.1011
61.5737 99.2648 57.2185
62.7689 101.233 56.2286
63.2584 99.8476 57.6382
64.4834 101.769 56.7233
65.1691 100.881 57.7412
55.5016 101.228 56.0281
53.5209 101.815 56.7895
54.5363 100.126 57.3741
56.9959 101.991 55.0591
59.4317 101.754 54.9779
61.9402 102.109 54.9394
64.3901 102.859 55.3215
66.4029 103.054 56.1789
54.485 103.163 55.0889
52.6502 104.04 56.1732
68.2003 104.508 55.7141
53.3941 105.291 54.5918
52.3555 107.502 55.1151
69.511 105.567 55.7445
52.3244 110.046 55.878
70.4159 106.319 54.8795
71.5937 107.08 54.1146
72.599 108.466 52.955
73.9759 110.316 52.6273
73.6887 109.987 53.9557
53.0713 111.737 55.755
74.5817 111.856 52.2383
75.0641 112.236 54.2118
54.3827 113.144 55.868
75.9417 113.255 52.6443
77.6358 115.294 53.3724
55.0101 114.779 54.3588
57.3507 115.87 55.0915
78.6784 117.83 53.9669
60.1139 116.221 55.0615
61.1259 117.079 53.6318
63.6753 116.92 53.7908
62.4892 116.074 55.0025
65.8945 116.766 53.9402
64.6678 115.917 54.9118
67.9425 117.292 53.7719
66.8683 115.727 55.2267
70.2701 117.959 54.0725
69.182 116.53 55.1105
72.2742 118.675 54.289
71.5036 117.027 55.4769
73.3628 117.501 55.6029
77.615 119.746 54.0257
63.0748 117.846 52.5813
65.1658 117.834 52.6174
69.4271 118.939 52.7673
71.4057 119.793 52.9922
74.0943 118.839 54.841
73.6447 120.148 53.3862
75.6465 120.512 53.3928
75.7833 119.254 54.7853
58.0763 97.7742 58.107
56.167 97.2458 58.8342
57.3092 96.2142 59.4274
59.2188 96.1671 59.2155
60.4077 97.7083 58.2678
61.4016 96.3748 59.4547
62.4193 97.9523 58.729
63.9445 97.1462 60.0269
64.1396 98.9492 58.6414
65.4381 98.9704 59.3265
55.5294 98.5059 57.9644
53.3112 99.5242 58.9828
54.3942 97.6686 59.3222
66.4256 101.331 58.1705
52.4621 101.568 58.4423
67.5532 102.441 57.6401
68.4381 103.809 57.0669
68.5013 103.185 58.4803
52.1922 103.79 57.8797
52.1924 104.595 59.2997
52.1133 102.929 59.4774
69.4721 105.646 57.2004
69.0407 105.346 58.3194
52.235 105.892 56.8781
52.3958 106.396 58.7976
70.5136 106.616 56.6707
70.5619 107.657 58.2418
52.3197 108.204 57.1441
52.9818 108.026 59.0687
71.6526 107.75 56.5902
72.6351 108.493 54.9607
73.7089 110.49 55.3085
53.4178 109.981 58.0408
54.6445 111.527 57.7769
74.244 112.024 55.8614
55.9464 112.967 57.3168
76.4533 114.122 54.6496
75.1446 113.562 55.9636
56.1837 114.488 55.9775
58.2626 114.781 56.636
68.7445 115.262 55.9575
68.1133 114.154 56.7965
66.6569 114.428 56.5457
71.1027 115.714 56.2606
69.6352 114.281 56.8264
73.6319 116.004 56.5138
71.6902 114.462 56.895
75.9313 115.664 56.0599
73.7632 114.287 56.7339
77.6182 116.193 55.0502
59.6264 115.442 56.2049
61.9145 115.109 56.3131
64.4081 114.837 56.1368
75.2813 117.395 55.8985
77.2394 118.024 55.4521
58.7918 92.9943 61.8791
56.8985 92.848 62.2507
57.8497 91.5363 63.5564
60.3367 91.9059 62.9238
61.087 93.4977 61.4364
62.3074 92.7085 62.6117
63.191 94.3515 61.6767
64.2211 93.5375 62.9817
56.5247 94.2724 61.2298
54.4173 95.3791 61.7429
55.3654 93.6948 62.3162
57.934 94.8507 60.4256
59.9217 94.6885 60.4295
62.1928 95.3031 60.5246
65.1562 95.1689 62.2486
64.4036 96.0183 61.1939
66.7056 96.7325 62.0162
55.2567 96.0535 60.2223
53.5798 97.6407 61.1203
66.0561 97.9624 60.6253
66.8601 99.9124 59.4855
67.6766 99.1317 60.607
52.7688 99.6967 61.1763
67.7313 101.552 58.8821
68.352 101.182 59.9834
52.2668 101.421 60.527
52.3451 102.949 61.3158
52.8011 100.993 62.6281
68.3312 103.559 59.5523
52.872 104.72 61.2671
68.6575 106.375 59.0484
53.4349 106.251 60.8142
69.1448 108.084 59.6978
54.0642 107.64 60.6644
71.6423 109.747 58.3276
70.1037 109.625 59.4524
72.6162 109.289 56.5765
54.3474 109.209 59.6127
57.1388 111.935 58.5737
55.8007 110.341 59.4392
57.5605 110.694 59.7951
70.2047 111.681 58.6506
69.1293 110.545 59.5553
68.2765 111.42 59.0308
72.0955 111.687 57.956
73.008 110.959 56.944
57.833 113.556 57.6745
58.9458 111.583 59.4146
59.7338 112.978 58.3381
60.8164 111.73 59.1583
68.0962 112.934 57.7242
67.1209 111.828 58.7096
65.9864 112.276 58.2922
70.2301 113.323 57.5327
71.9216 113.148 57.6718
73.4741 112.748 56.9614
60.3789 114.161 57.2912
61.8701 112.596 58.2455
62.8338 113.69 57.2661
65.3207 113.459 57.2196
63.8398 112.343 58.17
55.9725 92.4508 63.2698
54.667 93.8503 63.7346
55.7811 91.9133 64.9002
57.5313 90.2348 65.1758
59.9702 90.7633 64.2956
62.8501 91.6291 63.9882
65.3233 93.3794 63.8917
53.8745 95.9368 63.3796
66.7651 95.305 63.0904
69.0727 96.3492 63.3896
53.4273 98.0538 63.3694
68.2242 97.9429 61.8179
68.9141 99.8608 61.447
53.745 99.6377 64.3111
68.1957 101.724 61.1101
53.4956 103.069 62.8694
54.1128 101.699 64.1226
67.7797 103.943 60.1194
54.5037 104.649 62.8593
67.4161 105.522 59.8556
66.6997 104.106 60.6832
66.1458 105.526 60.6077
54.9946 106.133 62.087
67.5156 107.335 60.0466
66.1245 107.271 60.5365
55.2914 107.221 61.4668
55.0985 108.432 60.6823
56.2889 107.873 61.4592
67.8449 109.422 59.9191
66.0356 108.738 60.1517
56.2414 109.087 60.6199
58.6147 110.443 60.2621
57.987 109.362 60.8204
59.5411 109.663 60.7271
66.3492 110.43 59.3818
64.5723 108.607 60.2454
64.1624 109.628 59.8049
62.6455 111.124 59.0727
60.6991 110.436 60.0504
64.5684 111.008 59.0437
62.4951 109.741 59.9759
59.7232 89.3707 65.6283
57.4799 89.63 67.0424
59.8561 88.4425 67.2082
62.1912 88.8872 66.4422
62.0851 90.1914 65.093
64.3899 90.0325 66.1728
63.7284 90.84 65.0781
65.4402 91.5184 65.4854
54.7246 93.873 65.6811
55.8935 91.3113 66.7728
65.9991 92.8273 64.8639
67.5082 94.5265 64.1518
69.1594 94.3828 64.9931
54.2111 96.0255 65.3795
70.8512 96.3591 64.7527
54.5329 97.5659 65.9554
69.6861 98.6253 62.8917
69.6893 98.3547 64.7002
55.4902 99.1195 66.239
68.2415 100.393 63.0435
67.4835 99.8485 64.4165
55.6204 103.163 64.1668
55.5108 100.889 65.2461
66.3638 101.883 62.8722
65.9233 100.715 64.0216
64.8441 101.974 63.4987
67.1398 102.535 61.5679
56.4912 105.004 63.3752
57.2434 102.747 64.7817
58.3781 104.548 63.9068
60.591 104.398 63.905
59.2398 102.881 64.7267
62.7335 104.123 63.6401
61.3068 102.621 64.5913
64.6638 103.618 62.8291
63.2044 102.293 64.049
65.8109 103.769 61.611
56.432 106.706 62.3605
58.0386 106.388 62.7769
59.8319 106.071 63.0456
61.7248 105.72 62.9562
63.6032 105.505 62.5202
64.9581 105.392 61.6091
57.5702 107.925 61.7704
59.2928 107.951 61.9052
61.0243 107.3 62.1403
62.7339 106.825 61.9279
64.5231 107.156 61.2638
61.0614 108.822 61.0993
62.8472 108.272 60.9942
58.0771 89.214 68.6634
60.1256 87.8091 68.4862
62.5213 87.8817 67.799
64.8587 88.9805 67.3857
66.9536 90.7923 67.0285
67.5155 92.592 65.8398
69.4682 92.7695 66.4014
55.6231 93.1371 67.6462
56.7963 91.4717 68.8862
71.1663 94.9922 65.657
55.4446 95.4117 67.4127
56.7597 93.9935 68.7887
69.8355 97.0863 66.6712
56.3246 97.1349 67.5523
67.8235 98.4553 65.8283
57.0855 98.5956 67.2754
57.3561 100.145 66.3027
58.6162 98.8704 67.2644
64.1185 99.7122 65.4884
63.9853 98.5597 66.4707
62.6929 99.3842 65.9773
65.9922 99.5963 65.1428
65.8206 98.438 66.2598
57.8749 101.594 65.4504
59.3482 99.8249 66.4503
60.0259 101.067 65.4131
62.1302 100.852 65.1021
61.1061 99.5038 66.2314
64.0692 100.853 64.4319
61.6732 86.8839 69.2101
59.3137 87.9251 70.0059
60.7901 86.8307 71.1655
63.1276 86.3973 70.273
64.5095 87.5655 68.8065
65.4615 87.0594 70.1639
66.8223 89.1755 68.4977
67.9548 88.742 69.7503
69.1579 91.1074 67.8198
70.1136 90.2951 69.0254
71.4273 91.9055 67.606
72.294 91.1962 68.5984
58.0164 89.9535 70.502
71.8626 93.4342 66.3088
73.5549 93.1429 67.5161
57.9819 92.0221 70.6539
71.2823 96.0288 67.2468
72.8826 95.0348 67.4492
57.7794 95.7857 68.8805
58.3161 93.7941 69.9826
66.1836 96.1751 68.2466
66.3403 94.9908 69.667
64.3212 95.7379 68.9631
68.1194 96.6339 67.7387
68.8172 95.6885 68.6964
71.3475 95.5005 68.8335
58.5176 97.4032 68.0801
59.869 95.4695 69.4942
60.6448 96.8921 68.4039
63.2218 96.7729 68.043
62.0714 95.6555 69.1378
64.8031 97.4236 67.1967
67.1993 97.3376 66.9878
60.3301 98.3075 67.3535
62.3452 98.0257 67.0051
66.8925 86.9945 71.1126
64.8945 86.1347 71.8236
66.2577 86.0892 73.0629
67.9817 86.7328 72.4811
68.4959 87.9199 70.9987
69.457 87.6811 71.9167
59.2227 88.7002 71.9345
60.643 87.6245 73.1173
62.7045 86.2555 72.1174
69.9763 89.2104 70.2727
72.2432 90.0464 70.0626
74.0488 91.7535 68.8245
74.3213 90.7203 70.0545
59.1035 91.0235 72.1752
74.23 93.6415 69.4384
75.117 92.5747 70.024
59.7121 92.6834 71.588
73.164 93.0624 71.3682
72.828 94.4551 69.3324
60.8008 93.7709 71.1455
61.1018 94.7387 70.3439
63.6107 95.0265 69.9657
63.801 94.3314 71.0915
65.9303 93.9659 71.2353
67.9827 94.0957 70.4061
70.1098 94.4959 69.9118
63.9959 86.1045 73.7618
66.0857 86.0628 74.8423
68.042 86.233 74.1711
69.7645 86.8571 73.2722
70.791 88.646 71.2995
71.2005 87.8388 72.4587
71.8814 88.8799 71.396
72.8086 88.601 72.0924
60.0709 90.0221 73.5102
60.8946 88.8671 74.6032
62.1315 87.0682 74.3185
74.0979 89.4854 71.3411
75.7518 91.0909 70.6982
75.7227 89.6242 71.6082
76.7553 90.7457 71.8515
76.8759 89.5839 72.5587
61.3598 91.9775 72.9185
61.8021 90.8923 74.4503
74.9097 92.5219 71.6413
75.8971 91.8183 72.4377
77.2439 90.8497 73.1613
62.0655 93.1945 71.9795
63.6679 92.0054 73.6008
64.2109 92.9957 72.3236
67.1592 93.0677 71.9088
65.9126 92.381 73.105
69.4505 93.1813 71.4625
68.439 92.2682 73.1035
71.5151 93.6281 70.8451
70.8772 92.403 72.4425
72.5468 92.0994 73.1372
74.2751 92.0919 73.2322
76.1955 91.6551 74.0005
64.2922 86.5251 75.7264
66.5925 86.3123 76.2039
68.2706 86.3862 75.7804
70.0204 86.4677 74.9262
71.5707 87.1554 73.6022
72.9553 87.344 73.9211
61.8223 88.8576 75.8817
63.019 87.5195 76.3329
74.3408 87.8802 73.3728
75.6701 88.539 72.9136
77.4875 89.1775 73.6442
62.6712 90.2122 76.0457
77.4634 90.6347 74.5227
63.8255 91.2286 75.1192
65.8227 91.8301 74.4335
67.7222 91.8434 74.543
66.7586 91.5153 75.8675
69.6016 91.8492 74.3344
71.2237 91.8815 74.2182
73.0851 91.861 74.5645
74.5574 91.7408 75.0652
76.0993 91.5547 75.49
68.7371 91.7001 75.8184
70.532 91.6525 75.7813
72.1356 91.7129 75.7559
73.4873 91.7044 75.9423
66.2064 86.5761 77.0572
67.9716 86.6571 77.2792
69.8728 86.6496 76.8183
71.6726 86.7578 75.4314
63.2312 88.8417 77.2465
64.6277 87.4504 77.5872
66.5102 87.1141 78.1931
68.756 87.219 78.3871
71.5482 87.0615 77.1113
73.4757 87.0862 75.6426
75.0252 87.0979 75.4223
76.1692 87.4744 74.6447
77.4822 88.1129 74.3777
78.4224 89.3783 75.0084
78.6817 88.383 75.9713
63.8528 90.3215 76.8625
64.5275 89.3681 78.1744
77.6548 90.758 75.7748
78.5379 89.8368 76.5554
65.0726 91.1106 76.3371
66.4273 91.0588 77.3652
75.9452 91.4786 77.6327
74.6341 91.6807 76.7115
77.2395 91.0225 77.086
67.9106 91.4321 77.1992
69.7346 91.6097 77.2946
71.4803 91.6599 77.3597
73.1006 91.667 77.285
65.7218 88.5129 79.1551
67.5961 88.0465 79.6009
69.4643 88.0237 79.3739
70.9333 87.6486 78.4356
72.9965 87.4616 77.8184
74.5283 87.2902 77.1935
76.2086 87.2879 76.6787
77.674 87.5319 76.1981
78.5861 88.5291 77.5426
65.6316 90.1579 78.299
66.9771 89.6078 79.624
68.8466 89.1808 80.0587
78.074 90.1085 77.9566
67.2466 90.7934 78.7492
68.6347 90.5214 79.7707
75.5043 91.0022 79.2036
74.3568 91.6585 78.466
76.8651 90.5903 78.7153
68.8714 91.3729 78.5848
70.894 91.6282 78.7169
72.8082 91.6461 78.9466
70.8071 88.7596 79.6364
72.5404 88.4809 79.0202
74.2883 88.2404 78.53
75.894 88.1167 78.2753
77.3287 87.8762 77.6956
70.4136 90.0734 80.172
72.2371 89.7505 79.9416
73.8972 89.3359 79.4058
75.5981 89.4666 79.2765
77.236 89.0321 78.6746
70.1391 91.0891 79.6783
71.9809 91.0336 79.9864
73.9812 90.7253 79.8921
POLYGONS 1324  5296
3 0 1 2
3 0 3 4
3 2 3 0
3 3 5 4
3 6 7 8
3 1 6 8
3 1 0 6
3 0 9 6
3 4 10 0
3 10 9 0
3 11 4 5
3 11 12 4
3 12 10 4
3 12 13 14
3 11 13 12
3 13 15 14
3 16 7 6
3 17 7 16
3 9 18 6
3 18 16 6
3 10 19 9
3 19 18 9
3 12 20 10
3 20 19 10
3 14 21 12
3 21 20 12
3 22 14 15
3 21 14 22
3 23 17 16
3 24 17 23
3 18 25 16
3 25 23 16
3 19 26 18
3 26 25 18
3 20 27 19
3 27 26 19
3 21 28 20
3 28 27 20
3 29 21 22
3 28 21 29
3 23 30 24
3 25 30 23
3 31 30 25
3 26 31 25
3 32 31 26
3 27 32 26
3 33 32 27
3 28 33 27
3 34 33 28
3 29 34 28
3 35 36 37
3 35 2 1
3 35 37 2
3 37 38 2
3 3 2 39
3 2 38 39
3 5 40 41
3 5 3 40
3 3 39 40
3 40 42 41
3 8 36 35
3 8 7 36
3 7 43 36
3 1 8 35
3 5 41 11
3 41 42 44
3 41 44 11
3 11 44 13
3 44 15 13
3 45 15 44
3 7 17 43
3 43 17 46
3 15 45 22
3 45 47 22
3 17 24 46
3 46 24 48
3 22 47 29
3 47 49 29
3 24 50 48
3 30 50 24
3 31 51 30
3 30 51 50
3 32 52 31
3 31 52 51
3 33 53 32
3 32 53 52
3 34 54 33
3 33 54 53
3 49 34 29
3 54 34 49
3 55 56 57
3 55 58 59
3 57 58 55
3 58 60 59
3 61 56 55
3 62 56 61
3 59 63 55
3 63 61 55
3 64 59 60
3 64 65 59
3 65 63 59
3 64 66 65
3 67 68 69
3 62 67 69
3 61 67 62
3 61 36 67
3 61 37 36
3 38 37 61
3 63 38 61
3 39 38 63
3 65 39 63
3 65 66 70
3 65 70 39
3 39 70 40
3 42 71 72
3 42 40 71
3 40 70 71
3 71 73 72
3 74 68 67
3 75 68 74
3 36 43 74
3 67 36 74
3 42 72 44
3 72 45 44
3 72 73 45
3 73 76 45
3 77 75 74
3 78 75 77
3 43 46 77
3 74 43 77
3 79 80 47
3 79 47 76
3 76 47 45
3 79 81 80
3 77 82 78
3 82 77 46
3 82 46 83
3 83 46 48
3 80 84 49
3 47 80 49
3 85 80 81
3 84 80 85
3 48 86 83
3 50 86 48
3 51 87 50
3 50 87 86
3 52 88 51
3 51 88 87
3 53 89 52
3 52 89 88
3 54 90 53
3 53 90 89
3 84 54 49
3 84 91 54
3 91 90 54
3 85 91 84
3 92 93 94
3 92 95 96
3 94 95 92
3 96 97 98
3 95 97 96
3 97 99 98
3 100 101 102
3 93 100 102
3 92 100 93
3 92 56 100
3 92 57 56
3 58 57 92
3 96 58 92
3 60 58 96
3 60 96 103
3 103 96 98
3 104 98 99
3 104 105 98
3 105 103 98
3 105 106 107
3 104 106 105
3 106 108 107
3 109 110 111
3 101 109 111
3 101 100 109
3 100 112 109
3 56 62 112
3 100 56 112
3 60 103 64
3 66 64 103
3 66 103 113
3 113 103 105
3 107 114 105
3 114 113 105
3 115 107 108
3 114 107 115
3 116 110 109
3 117 110 116
3 69 68 116
3 69 116 112
3 112 116 109
3 62 69 112
3 66 113 70
3 71 70 113
3 114 71 113
3 73 118 119
3 71 118 73
3 71 115 118
3 71 114 115
3 119 120 121
3 118 120 119
3 120 122 121
3 116 123 117
3 123 116 68
3 123 68 124
3 124 68 75
3 119 125 76
3 73 119 76
3 121 126 119
3 126 125 119
3 127 121 122
3 126 121 127
3 75 78 124
3 124 78 128
3 76 125 79
3 81 79 125
3 81 125 129
3 129 125 126
3 130 126 127
3 129 126 130
3 78 131 128
3 82 131 78
3 131 82 83
3 132 131 83
3 129 133 85
3 81 129 85
3 134 129 130
3 133 129 134
3 83 135 132
3 86 135 83
3 87 136 86
3 86 136 135
3 88 137 87
3 87 137 136
3 89 138 88
3 88 138 137
3 90 139 89
3 89 139 138
3 91 140 90
3 90 140 139
3 133 91 85
3 133 141 91
3 141 140 91
3 134 141 133
3 142 143 144
3 142 145 146
3 144 145 142
3 146 147 148
3 145 147 146
3 148 149 150
3 147 149 148
3 149 151 150
3 152 143 142
3 153 143 152
3 94 93 152
3 94 152 146
3 146 152 142
3 95 94 146
3 148 95 146
3 97 95 148
3 150 97 148
3 150 99 97
3 150 151 99
3 151 154 99
3 155 156 157
3 153 155 157
3 152 155 153
3 152 101 155
3 152 102 101
3 93 102 152
3 99 154 158
3 104 99 158
3 106 104 159
3 104 158 159
3 159 108 106
3 160 108 159
3 111 156 155
3 111 110 156
3 110 161 156
3 101 111 155
3 108 160 115
3 160 162 115
3 110 117 161
3 161 117 163
3 115 162 164
3 118 115 164
3 120 118 165
3 118 164 165
3 165 122 120
3 166 122 165
3 117 167 163
3 123 167 117
3 167 123 124
3 168 167 124
3 122 166 127
3 166 169 127
3 124 128 168
3 168 128 170
3 127 169 130
3 169 171 130
3 128 172 170
3 131 172 128
3 172 131 132
3 173 172 132
3 174 175 176
3 175 174 177
3 130 171 134
3 171 178 134
3 132 179 173
3 135 179 132
3 136 180 135
3 135 180 179
3 176 137 174
3 176 180 137
3 180 136 137
3 174 181 177
3 174 137 181
3 137 138 181
3 139 182 138
3 138 182 181
3 140 183 139
3 139 183 182
3 141 184 140
3 140 184 183
3 178 141 134
3 184 141 178
3 185 186 187
3 185 188 189
3 187 188 185
3 189 190 191
3 188 190 189
3 191 192 193
3 190 192 191
3 192 194 193
3 195 196 197
3 186 195 197
3 186 185 195
3 185 198 195
3 189 199 185
3 199 198 185
3 191 200 189
3 200 199 189
3 193 201 191
3 201 200 191
3 202 193 194
3 201 193 202
3 203 196 195
3 204 196 203
3 144 143 203
3 144 203 198
3 198 203 195
3 145 144 198
3 199 145 198
3 147 145 199
3 200 147 199
3 149 147 200
3 201 149 200
3 201 151 149
3 201 202 151
3 202 205 151
3 206 204 203
3 207 204 206
3 143 153 206
3 203 143 206
3 151 205 154
3 205 208 154
3 157 207 206
3 157 156 207
3 156 209 207
3 153 157 206
3 154 208 210
3 158 154 210
3 159 158 211
3 158 210 211
3 160 212 213
3 160 159 212
3 159 211 212
3 212 214 213
3 156 161 209
3 209 161 215
3 213 216 162
3 160 213 162
3 217 213 214
3 216 213 217
3 161 163 215
3 215 163 218
3 162 216 164
3 216 217 219
3 216 219 164
3 164 219 165
3 219 166 165
3 220 166 219
3 163 221 218
3 167 221 163
3 221 167 168
3 222 221 168
3 166 220 169
3 220 223 169
3 224 170 225
3 224 222 170
3 222 168 170
3 225 226 227
3 224 225 227
3 226 228 229
3 227 226 229
3 228 230 231
3 229 228 231
3 230 232 233
3 231 230 233
3 232 234 235
3 233 232 235
3 235 234 236
3 169 223 171
3 223 237 171
3 170 172 225
3 173 225 172
3 173 238 225
3 238 226 225
3 228 226 239
3 239 226 238
3 175 239 176
3 175 230 239
3 230 228 239
3 177 230 175
3 177 240 230
3 240 232 230
3 234 232 241
3 241 232 240
3 242 236 234
3 242 234 243
3 243 234 241
3 243 244 245
3 242 243 245
3 244 237 245
3 244 178 237
3 178 171 237
3 173 179 238
3 180 238 179
3 239 238 180
3 176 239 180
3 177 181 240
3 182 240 181
3 241 240 182
3 183 241 182
3 243 241 183
3 184 243 183
3 244 243 184
3 178 244 184
3 246 247 248
3 246 249 250
3 248 249 246
3 250 251 252
3 249 251 250
3 252 253 254
3 251 253 252
3 253 255 254
3 256 257 258
3 247 256 258
3 246 256 247
3 246 186 256
3 246 187 186
3 188 187 246
3 250 188 246
3 190 188 250
3 252 190 250
3 192 190 252
3 254 192 252
3 254 194 192
3 254 255 194
3 255 259 194
3 197 257 256
3 197 196 257
3 196 260 257
3 186 197 256
3 261 262 202
3 261 202 259
3 259 202 194
3 261 263 262
3 264 265 266
3 264 266 260
3 264 260 204
3 204 260 196
3 262 267 205
3 202 262 205
3 268 262 263
3 267 262 268
3 269 265 264
3 270 265 269
3 204 207 269
3 264 204 269
3 267 271 208
3 205 267 208
3 272 267 268
3 271 267 272
3 273 270 269
3 274 270 273
3 207 209 273
3 269 207 273
3 208 271 210
3 271 272 275
3 271 275 210
3 210 275 211
3 212 211 276
3 211 275 276
3 276 214 212
3 277 214 276
3 273 278 274
3 278 273 209
3 278 209 279
3 279 209 215
3 214 277 217
3 277 280 217
3 215 218 279
3 279 218 281
3 282 219 217
3 282 217 283
3 283 217 280
3 219 282 220
3 218 284 281
3 221 284 218
3 284 221 222
3 285 284 222
3 286 287 288
3 286 289 290
3 287 286 290
3 289 291 292
3 290 289 292
3 291 293 294
3 292 291 294
3 283 294 293
3 283 293 282
3 282 293 295
3 220 295 223
3 282 295 220
3 222 296 285
3 224 296 222
3 227 297 224
3 224 297 296
3 229 298 227
3 227 298 297
3 288 231 286
3 288 298 231
3 298 229 231
3 233 286 231
3 289 286 233
3 235 289 233
3 291 289 235
3 236 291 235
3 236 299 291
3 299 293 291
3 295 293 300
3 300 293 299
3 223 300 237
3 295 300 223
3 236 242 299
3 245 299 242
3 300 299 245
3 237 300 245
3 301 302 303
3 301 304 305
3 303 304 301
3 305 306 307
3 304 306 305
3 306 308 307
3 309 310 311
3 302 309 311
3 302 301 309
3 301 312 309
3 305 313 301
3 313 312 301
3 307 314 305
3 314 313 305
3 315 307 308
3 315 316 307
3 316 314 307
3 315 317 316
3 318 310 309
3 319 310 318
3 248 247 318
3 248 318 312
3 312 318 309
3 249 248 312
3 313 249 312
3 251 249 313
3 314 251 313
3 253 251 314
3 316 253 314
3 255 320 321
3 253 320 255
3 253 317 320
3 253 316 317
3 320 322 321
3 258 319 318
3 258 257 319
3 257 323 319
3 247 258 318
3 321 324 259
3 255 321 259
3 325 321 322
3 324 321 325
3 326 327 328
3 326 328 323
3 326 323 260
3 260 323 257
3 259 324 261
3 324 263 261
3 324 325 263
3 325 329 263
3 266 327 326
3 266 265 327
3 265 330 327
3 260 266 326
3 263 329 268
3 329 331 268
3 265 270 330
3 330 270 332
3 268 331 272
3 331 333 272
3 270 274 332
3 332 274 334
3 335 275 272
3 335 272 336
3 336 272 333
3 275 337 276
3 335 337 275
3 276 337 277
3 274 338 334
3 278 338 274
3 279 339 340
3 279 340 278
3 278 340 338
3 340 339 341
3 342 343 344
3 336 343 342
3 336 342 335
3 335 342 345
3 337 335 346
3 346 335 345
3 277 346 280
3 337 346 277
3 339 281 347
3 279 281 339
3 348 341 339
3 348 339 349
3 349 339 347
3 348 349 350
3 351 352 353
3 344 352 351
3 344 351 342
3 342 351 354
3 345 342 355
3 355 342 354
3 346 345 356
3 356 345 355
3 280 356 283
3 346 356 280
3 281 284 347
3 285 347 284
3 285 357 347
3 357 349 347
3 358 350 349
3 358 349 359
3 359 349 357
3 359 360 361
3 358 359 361
3 353 361 360
3 351 353 360
3 351 360 288
3 351 288 287
3 290 351 287
3 354 351 290
3 292 354 290
3 355 354 292
3 294 355 292
3 356 355 294
3 283 356 294
3 285 296 357
3 297 357 296
3 359 357 297
3 298 359 297
3 360 359 298
3 288 360 298
3 362 363 364
3 362 303 302
3 362 364 303
3 364 365 303
3 304 303 366
3 303 365 366
3 306 304 367
3 304 366 367
3 367 308 306
3 368 308 367
3 311 363 362
3 311 310 363
3 310 369 363
3 302 311 362
3 308 368 370
3 315 308 370
3 370 317 315
3 371 317 370
3 310 319 369
3 369 319 372
3 317 371 373
3 320 317 373
3 373 322 320
3 374 322 373
3 319 323 372
3 372 323 375
3 322 374 325
3 374 376 325
3 328 377 378
3 327 377 328
3 375 323 328
3 378 375 328
3 325 376 329
3 376 379 329
3 327 330 377
3 377 330 380
3 381 382 383
3 381 379 382
3 381 331 379
3 331 329 379
3 330 332 380
3 380 332 384
3 385 381 383
3 386 385 383
3 331 385 333
3 381 385 331
3 387 334 388
3 387 384 334
3 384 332 334
3 387 388 389
3 390 385 386
3 391 390 386
3 333 390 336
3 385 390 333
3 334 338 388
3 388 392 389
3 388 338 392
3 338 340 392
3 341 393 394
3 341 394 340
3 340 394 392
3 394 393 395
3 396 397 398
3 391 397 396
3 390 391 396
3 390 396 344
3 390 344 343
3 336 390 343
3 341 348 393
3 350 399 400
3 348 350 400
3 348 400 395
3 348 395 393
3 399 401 402
3 400 399 402
3 398 402 401
3 396 398 401
3 396 401 353
3 396 353 352
3 344 396 352
3 350 358 399
3 361 399 358
3 401 399 361
3 353 401 361
3 403 404 405
3 403 406 407
3 405 406 403
3 407 408 409
3 406 408 407
3 408 410 409
3 364 411 412
3 363 411 364
3 404 403 365
3 404 365 412
3 412 365 364
3 366 365 403
3 407 366 403
3 367 366 407
3 409 367 407
3 368 413 414
3 367 413 368
3 367 410 413
3 367 409 410
3 413 415 414
3 363 369 411
3 411 369 416
3 368 414 370
3 414 371 370
3 414 415 371
3 415 417 371
3 369 372 416
3 416 372 418
3 419 373 371
3 419 371 420
3 420 371 417
3 373 419 374
3 372 375 418
3 418 375 421
3 422 419 420
3 423 422 420
3 374 422 376
3 419 422 374
3 378 377 424
3 378 424 425
3 378 425 375
3 375 425 421
3 426 427 428
3 423 427 426
3 423 426 422
3 422 426 429
3 376 429 379
3 422 429 376
3 424 380 430
3 377 380 424
3 431 425 424
3 431 424 432
3 432 424 430
3 432 433 434
3 431 432 434
3 433 435 436
3 434 433 436
3 435 437 438
3 436 435 438
3 428 438 437
3 428 437 426
3 426 437 439
3 382 439 383
3 382 429 439
3 429 426 439
3 379 429 382
3 430 384 440
3 380 384 430
3 432 430 441
3 441 430 440
3 433 432 442
3 442 432 441
3 435 433 443
3 443 433 442
3 437 435 444
3 444 435 443
3 439 437 445
3 445 437 444
3 383 445 386
3 439 445 383
3 384 387 440
3 389 440 387
3 389 446 440
3 446 441 440
3 442 441 447
3 447 441 446
3 443 442 448
3 448 442 447
3 444 443 449
3 449 443 448
3 445 444 450
3 450 444 449
3 386 450 391
3 445 450 386
3 389 392 446
3 394 446 392
3 447 446 394
3 395 447 394
3 395 451 447
3 451 448 447
3 449 448 452
3 452 448 451
3 397 452 398
3 397 450 452
3 450 449 452
3 391 450 397
3 395 400 451
3 402 451 400
3 452 451 402
3 398 452 402
3 405 453 454
3 404 453 405
3 406 405 455
3 405 454 455
3 408 406 456
3 406 455 456
3 410 457 458
3 410 408 457
3 408 456 457
3 457 459 458
3 412 411 460
3 412 460 461
3 412 461 404
3 404 461 453
3 410 458 413
3 458 415 413
3 458 459 415
3 459 462 415
3 460 463 464
3 460 411 463
3 411 416 463
3 461 460 464
3 415 462 417
3 462 465 417
3 416 418 463
3 463 418 466
3 417 465 420
3 465 467 420
3 468 421 469
3 468 466 421
3 466 418 421
3 468 469 470
3 471 472 473
3 471 474 475
3 472 471 475
3 474 467 475
3 474 423 467
3 423 420 467
3 469 425 476
3 421 425 469
3 477 470 469
3 477 469 478
3 478 469 476
3 478 479 480
3 477 478 480
3 473 480 479
3 473 479 471
3 471 479 481
3 427 481 428
3 427 474 481
3 474 471 481
3 423 474 427
3 425 431 476
3 434 476 431
3 478 476 434
3 436 478 434
3 479 478 436
3 438 479 436
3 481 479 438
3 428 481 438
3 482 483 484
3 482 485 486
3 484 485 482
3 486 487 488
3 485 487 486
3 488 489 490
3 487 489 488
3 490 491 492
3 489 491 490
3 491 493 492
3 454 483 482
3 454 453 483
3 453 494 483
3 455 454 482
3 486 455 482
3 456 455 486
3 488 456 486
3 457 456 488
3 490 457 488
3 459 457 490
3 459 490 495
3 495 490 492
3 496 492 493
3 495 492 496
3 453 461 494
3 494 461 497
3 495 498 462
3 459 495 462
3 499 495 496
3 498 495 499
3 464 463 500
3 464 500 501
3 464 501 461
3 461 501 497
3 502 503 504
3 502 505 506
3 503 502 506
3 498 507 506
3 498 506 465
3 498 465 462
3 465 506 505
3 499 507 498
3 500 466 508
3 463 466 500
3 509 501 500
3 509 500 510
3 510 500 508
3 510 511 512
3 509 510 512
3 504 512 511
3 504 511 502
3 502 511 513
3 505 502 514
3 514 502 513
3 465 514 467
3 505 514 465
3 466 468 508
3 470 508 468
3 470 515 508
3 515 510 508
3 511 510 516
3 516 510 515
3 472 516 473
3 472 513 516
3 513 511 516
3 475 513 472
3 514 513 475
3 467 514 475
3 470 477 515
3 480 515 477
3 516 515 480
3 473 516 480
3 517 518 519
3 517 520 521
3 519 520 517
3 520 522 521
3 484 523 524
3 483 523 484
3 485 484 525
3 484 524 525
3 518 517 487
3 518 487 525
3 525 487 485
3 489 487 517
3 521 489 517
3 521 522 526
3 521 526 489
3 489 526 491
3 493 527 528
3 493 491 527
3 491 526 527
3 527 529 528
3 483 494 523
3 523 494 530
3 528 531 496
3 493 528 496
3 532 528 529
3 531 528 532
3 494 497 530
3 530 497 533
3 531 534 535
3 531 535 496
3 496 535 499
3 532 534 531
3 536 501 537
3 536 533 501
3 533 497 501
3 537 538 539
3 536 537 539
3 538 504 503
3 538 503 539
3 539 503 540
3 506 541 503
3 503 541 540
3 507 542 506
3 506 542 541
3 535 507 499
3 542 507 535
3 501 509 537
3 512 537 509
3 538 537 512
3 504 538 512
3 519 543 544
3 518 543 519
3 520 519 545
3 519 544 545
3 522 546 547
3 522 520 546
3 520 545 546
3 547 548 549
3 546 548 547
3 548 550 549
3 524 523 551
3 552 524 551
3 552 553 524
3 553 525 524
3 543 518 525
3 553 543 525
3 522 547 526
3 527 526 547
3 549 527 547
3 529 554 555
3 527 554 529
3 527 550 554
3 527 549 550
3 555 556 557
3 554 556 555
3 556 558 557
3 551 530 559
3 523 530 551
3 560 552 551
3 559 560 551
3 555 561 532
3 529 555 532
3 557 562 555
3 562 561 555
3 563 557 558
3 562 557 563
3 559 533 564
3 530 533 559
3 565 560 559
3 565 559 566
3 566 559 564
3 566 567 568
3 565 566 568
3 567 569 570
3 568 567 570
3 569 571 572
3 570 569 572
3 571 535 534
3 571 534 572
3 572 534 573
3 561 534 532
3 561 574 534
3 574 573 534
3 562 574 561
3 575 574 562
3 563 575 562
3 533 536 564
3 539 564 536
3 566 564 539
3 540 566 539
3 567 566 540
3 541 567 540
3 569 567 541
3 542 569 541
3 571 569 542
3 535 571 542
3 544 576 577
3 543 576 544
3 545 544 578
3 544 577 578
3 546 545 579
3 545 578 579
3 548 546 580
3 546 579 580
3 580 550 548
3 581 550 580
3 553 582 583
3 552 582 553
3 576 543 553
3 583 576 553
3 550 581 584
3 554 550 584
3 556 554 585
3 554 584 585
3 585 558 556
3 586 558 585
3 552 560 582
3 582 560 587
3 558 586 563
3 586 588 563
3 560 589 587
3 565 589 560
3 568 590 565
3 565 590 589
3 591 592 590
3 591 590 570
3 570 590 568
3 570 572 593
3 591 570 593
3 572 573 594
3 593 572 594
3 573 574 595
3 594 573 595
3 596 595 574
3 596 574 597
3 597 574 575
3 588 575 563
3 597 575 588
3 591 598 592
3 593 598 591
3 599 598 593
3 594 599 593
3 600 599 594
3 595 600 594
3 601 600 595
3 596 601 595
3 577 576 602
3 577 603 578
3 602 603 577
3 578 604 579
3 603 604 578
3 579 605 580
3 604 605 579
3 580 605 581
3 583 582 606
3 583 606 607
3 576 583 607
3 576 607 608
3 576 608 602
3 603 602 608
3 609 603 608
3 604 603 609
3 610 604 609
3 605 604 610
3 611 605 610
3 581 605 611
3 581 611 584
3 584 611 612
3 585 584 613
3 584 612 613
3 586 614 615
3 586 585 614
3 585 613 614
3 614 616 615
3 606 587 617
3 582 587 606
3 618 607 606
3 617 618 606
3 615 619 588
3 586 615 588
3 620 615 616
3 619 615 620
3 587 589 617
3 617 621 618
3 617 589 621
3 589 590 621
3 621 590 592
3 622 621 592
3 597 623 624
3 596 597 624
3 619 597 588
3 619 625 597
3 625 623 597
3 620 625 619
3 592 626 622
3 598 626 592
3 599 627 598
3 598 627 626
3 600 628 599
3 599 628 627
3 601 629 600
3 600 629 628
3 624 601 596
3 629 601 624
3 608 607 630
3 608 631 609
3 630 631 608
3 632 609 631
3 632 633 609
3 633 610 609
3 611 610 634
3 610 633 634
3 612 611 635
3 611 634 635
3 613 612 636
3 612 635 636
3 614 613 637
3 613 636 637
3 637 616 614
3 638 616 637
3 630 618 639
3 607 618 630
3 631 630 640
3 640 630 639
3 641 632 631
3 640 641 631
3 616 638 620
3 638 642 620
3 618 621 639
3 622 639 621
3 622 643 639
3 643 640 639
3 644 641 640
3 643 644 640
3 623 645 646
3 624 623 646
3 625 647 623
3 623 647 645
3 642 625 620
3 647 625 642
3 622 626 643
3 643 648 644
3 643 626 648
3 626 627 648
3 628 649 627
3 627 649 648
3 629 650 628
3 628 650 649
3 646 629 624
3 650 629 646
3 633 632 651
3 633 652 634
3 651 652 633
3 634 653 635
3 652 653 634
3 635 654 636
3 653 654 635
3 636 655 637
3 654 655 636
3 637 655 638
3 651 641 656
3 632 641 651
3 652 651 657
3 657 651 656
3 653 652 658
3 658 652 657
3 654 653 659
3 659 653 658
3 655 654 660
3 660 654 659
3 638 660 642
3 655 660 638
3 656 644 661
3 641 644 656
3 657 656 662
3 662 656 661
3 658 657 663
3 663 657 662
3 645 663 646
3 645 659 663
3 659 658 663
3 647 659 645
3 660 659 647
3 642 660 647
3 644 648 661
3 649 661 648
3 662 661 649
3 650 662 649
3 663 662 650
3 646 663 650
