# Supplementary material for: Subcortical shape biomarkers reveal limbic and basal ganglia damage in anti-LGI1 encephalitis
Source: Front Immunol. 2025 Jul 4;16:1623577. doi: 10.3389/fimmu.2025.1623577 (PMC12270846; doi:10.3389/fimmu.2025.1623577)
Supplement: Supplementary file 1 [file DataSheet1.zip › raw data/wmN06-R_Pall_first.vtk]

# vtk DataFile Version 3.0
this file was written using fslvtkio
ASCII
DATASET POLYDATA
POINTS 642 float
78.4057 128.512 72.3727
66.91 126.041 72.6643
63.0984 116.305 73.1884
73.029 119.8 73.0461
73.2892 123.789 78.4803
74.4833 122.634 67.5679
67.3322 121.32 69.1277
67.3779 122.224 78.5384
71.9417 131.639 76.9385
67.8373 114.49 78.0122
68.1609 113.595 69.9988
72.4337 130.573 68.483
69.7629 127.162 78.5159
73.685 128.256 78.9964
70.1613 122.95 80.499
66.7285 117.75 79.797
70.357 119.172 78.3715
69.8114 126.273 68.2642
70.7482 121.878 68.3265
74.4647 127.023 68.1565
66.6215 116.717 69.1172
71.3455 117.987 68.6761
73.2665 121.766 75.7635
76.3356 126.845 76.2446
76.434 123.87 72.3879
74.6555 120.81 69.9437
77.8239 125.867 68.6378
66.7409 124.562 75.9084
64.7586 118.67 76.4619
64.4084 121.213 72.7313
66.3624 124.32 69.8768
63.7031 117.984 69.7056
76.9795 131.725 69.4785
76.2424 131.894 74.758
72.6425 132.894 72.2681
69.0318 129.184 70.2314
69.2901 129.25 74.6497
71.3501 115.634 71.7418
66.9525 111.93 73.9958
70.5001 116.488 75.448
63.3171 112.466 70.6801
64.0981 113.614 76.5049
71.5074 128.069 79.5321
71.9537 125.719 80.2767
69.8559 125.375 80.2365
71.8277 123.387 79.6777
73.712 125.862 79.1701
72.9174 130.281 78.2203
70.8971 129.581 77.9078
68.4604 124.771 78.7376
68.4822 122.735 79.9802
68.4456 120.453 80.387
70.4006 120.892 79.762
68.7189 118.275 79.6917
71.8797 121.511 78.5474
67.0307 120.046 79.1641
67.1687 115.649 79.553
69.0877 116.64 78.3763
70.5037 124.176 68.3687
72.5502 124.721 67.8457
72.1181 126.726 68.2371
74.4872 124.898 67.5517
72.5784 122.414 67.8389
68.9682 121.631 68.6704
68.6253 123.891 68.7622
71.1008 128.491 68.2577
73.6083 128.95 68.3629
69.0316 117.324 68.497
70.9735 119.874 68.2215
68.7307 119.296 68.6134
72.843 120.463 68.2476
69.8925 115.664 69.0729
67.3235 114.978 69.1889
66.9673 119.054 69.0459
74.8251 124.335 75.8699
76.1759 125.485 74.2375
74.9947 122.967 74.2438
77.4417 126.166 72.3786
77.4675 127.828 74.4111
74.8844 125.355 77.5897
73.2447 122.771 77.1572
73.307 120.577 74.4576
74.9339 121.668 72.8347
75.9795 122.123 71.0875
77.4867 124.679 70.6028
76.8767 123.038 69.0069
78.3007 127.202 70.4561
73.7288 120.168 71.5735
74.8487 121.396 68.4808
76.2105 124.297 67.7459
65.5939 121.616 76.1502
64.4633 120.057 74.6848
65.3736 122.768 74.478
63.5305 118.778 72.8926
63.8203 117.38 74.9475
65.9926 120.415 77.6089
67.1059 123.445 77.2599
66.682 125.275 74.2657
65.5938 123.668 72.7143
65.1279 122.669 71.1399
63.789 119.825 71.089
64.9094 121.139 69.8691
62.8297 117.031 71.26
66.5194 125.228 71.2265
66.6999 122.804 69.3793
65.5022 119.661 69.3231
77.369 132.749 71.9555
74.6627 133.7 73.6589
74.8922 133.499 70.2221
72.1653 132.63 74.7954
74.1317 132.204 76.2439
77.7891 130.407 73.6209
78.5351 130.309 70.9211
74.5794 131.397 68.6662
72.5844 131.938 69.945
70.9107 131.178 71.1995
70.8921 131.261 73.4836
69.2835 129.477 72.421
70.6374 130.478 75.8431
70.4587 130.127 69.052
67.7499 127.725 71.5669
67.9096 127.642 73.6848
69.4089 113.361 72.7328
69.0406 113.791 74.9791
70.7376 115.687 73.641
69.319 115.184 76.8037
67.1365 113.078 76.1929
67.6157 112.092 71.5114
70.0138 114.326 70.7368
72.1632 117.686 72.5029
71.7802 118.159 74.2058
63.112 112.156 73.7543
65.0576 111.755 75.7373
65.0654 111.251 72.167
65.7648 113.753 77.9912
63.4341 114.831 74.7612
62.7268 114.293 72.1338
65.8251 112.712 70.0381
75.2901 127.591 77.9281
74.9925 130.249 77.1325
76.7267 129.412 75.869
77.7274 128.725 69.1983
75.7418 129.515 68.7052
76.2579 126.537 68.1178
70.3943 117.711 76.9623
71.8191 120.401 77.0616
71.7474 119.241 75.5499
72.7479 118.344 70.9043
73.1321 119.215 69.2456
71.5474 116.499 69.9914
69.3835 128.334 76.642
68.2096 125.954 77.2376
68.0114 126.943 75.3921
67.3783 127.023 69.9039
67.806 125.512 68.8047
68.9223 128.052 68.5317
64.3137 116.046 76.6853
65.5937 118.028 78.2386
65.1679 115.509 78.7758
64.8287 114.335 69.4293
65.0315 117.195 69.229
62.9433 115.051 69.9426
71.7528 126.964 80.1544
70.8566 125.598 80.3881
70.6859 126.785 80.0534
70.0668 124.236 80.5869
71.0247 124.402 80.4487
72.7967 127.019 79.7988
72.6036 128.192 79.4092
70.5433 127.631 79.18
69.8475 126.404 79.4878
71.9241 124.443 80.1751
72.8857 125.845 79.8954
72.8116 124.638 79.6154
73.7391 127.034 79.2429
71.0301 123.218 80.2236
72.564 123.625 79.1034
73.5524 124.729 78.997
72.2266 129.232 79.0649
71.0536 128.909 78.8783
71.7406 130.118 78.4354
70.3209 128.362 78.2638
73.3267 129.303 78.6811
72.3827 131.155 77.7865
71.3663 130.692 77.552
69.1202 125.179 79.5001
69.1576 124.091 80.1978
68.5012 123.829 79.3981
69.2467 122.901 80.4887
69.1348 126.019 78.7358
67.9425 123.472 78.6572
67.9428 122.495 79.2544
69.4661 120.696 80.2462
69.545 119.665 79.6811
68.6156 119.347 80.1424
69.5746 118.726 79.1089
70.341 119.958 79.132
70.2651 121.849 80.3059
69.3148 121.701 80.4376
67.6853 119.128 80.1307
67.8016 118.001 79.9969
71.1304 121.098 79.201
71.0961 122.135 79.8155
71.8819 122.381 79.1978
71.1475 120.349 78.5207
72.5633 122.741 78.5293
68.4566 121.586 80.2693
67.6765 120.244 79.9159
67.745 121.357 79.5476
66.865 118.973 79.6057
67.1952 121.166 78.8495
67.992 116.985 79.7089
68.9735 117.421 79.1591
68.2375 116.187 79.1139
69.6733 117.935 78.4189
66.923 116.676 79.8693
67.6354 115.022 78.9438
68.546 115.453 78.3837
71.5212 124.512 68.1376
72.387 125.697 68.0561
71.2601 125.523 68.1808
73.2839 126.822 68.117
73.4759 125.851 67.9107
71.6573 123.422 68.0788
70.7451 123.119 68.3539
70.2683 125.32 68.2522
70.9407 126.433 68.2604
73.5277 124.863 67.6994
72.5298 123.557 67.8134
73.5058 123.668 67.5486
71.6658 122.294 68.0842
74.4967 125.973 67.7926
74.4473 123.675 67.4534
73.5219 122.552 67.6326
69.8182 122.938 68.6335
69.6019 124.088 68.5738
68.8684 122.803 68.7667
69.2581 125.134 68.471
69.8956 121.764 68.5251
68.1556 121.532 68.8979
67.9873 122.63 68.8569
71.5731 127.573 68.3271
72.8589 127.79 68.2918
72.3447 128.724 68.3015
74.0447 127.977 68.2723
70.47 127.326 68.2392
71.7719 129.568 68.257
73.0195 129.82 68.3681
70.0268 118.57 68.3705
69.8474 119.603 68.4469
68.8527 118.313 68.5229
69.7418 120.597 68.4426
70.7729 120.842 68.2119
71.0626 118.852 68.2969
70.2298 117.638 68.4608
67.8752 117.103 68.7389
67.7276 118.015 68.6895
71.6837 121.176 67.9732
71.8491 120.139 68.2506
72.6929 121.352 67.825
72.0531 119.209 68.5207
73.6905 121.551 67.8036
69.4896 116.457 68.613
68.2056 116.186 68.787
68.6197 115.3 69.0331
66.9814 115.853 69.0734
70.6477 116.785 68.8206
68.994 114.572 69.5189
67.733 114.24 69.5108
67.8208 119.162 68.828
68.8781 120.536 68.595
67.9366 120.369 68.8568
66.772 117.892 68.9811
67.1382 120.222 69.0742
75.4751 124.978 75.0493
75.566 124.167 74.1852
74.8192 123.63 75.0484
75.7429 123.509 73.3831
76.2291 124.66 73.3686
76.2848 126.085 75.2974
75.6055 125.588 75.9834
74.0453 123.118 75.7352
74.1265 122.493 75.0599
76.7858 125.83 73.3137
76.9115 126.604 74.4152
77.4725 126.958 73.3863
76.9111 127.341 75.3704
76.8338 125.029 72.4478
77.9559 127.325 72.3716
77.9705 128.153 73.3497
74.924 124.906 76.7067
74.0384 123.599 76.5541
74.1302 124.043 77.3401
73.2756 122.358 76.4231
75.593 126.16 76.9066
74.1028 124.497 78.145
73.2822 123.236 77.8254
74.2338 121.749 74.4659
75.0108 122.346 73.5374
74.1678 121.211 73.7416
75.77 122.791 72.6795
73.3614 121.168 75.1163
73.2188 120.245 73.6903
73.9374 120.778 72.9313
76.8516 123.387 70.8568
77.3911 123.869 69.8072
76.5974 122.589 70.1166
77.3961 124.345 68.7535
77.777 125.168 69.5676
76.9476 124.258 71.5628
76.2881 122.95 71.764
75.5238 121.465 70.3783
75.9911 121.895 69.4353
77.902 125.847 70.4904
77.3607 125.35 71.5563
77.9275 126.635 71.4622
78.0731 126.507 69.5167
78.4151 127.875 71.4231
75.4134 121.927 72.0129
74.9018 121.169 71.2656
74.2973 120.939 72.1429
74.256 120.504 70.7354
73.3368 120.01 72.3589
75.9261 122.219 68.6607
76.6764 123.557 68.2621
75.6741 122.791 67.998
77.0913 125.043 68.114
74.8966 121.135 69.1682
74.7026 121.982 67.9147
75.3128 123.399 67.6201
64.9153 120.851 75.4888
64.8224 121.462 74.5756
65.4691 122.272 75.3266
64.854 121.924 73.6619
64.4074 120.722 73.7694
64.6736 119.438 75.5676
65.1675 120.167 76.2438
66.0978 123.049 75.9372
65.9869 123.55 75.2536
64.0084 119.437 73.8269
64.1232 118.752 74.8291
63.6345 118.178 73.9929
64.3205 118.017 75.7059
63.9902 120.003 72.8809
63.2191 117.569 73.1117
63.3987 116.914 74.055
65.753 120.985 76.8911
66.3034 122.538 76.6843
66.4526 121.973 77.4206
66.8646 123.917 76.5597
65.3608 119.513 77.0266
66.6511 121.368 78.1038
67.2497 122.843 77.9432
65.9723 124.025 74.4711
65.3701 123.21 73.6347
66.0783 124.413 73.5723
64.9677 122.452 72.794
66.6671 124.864 75.0904
66.7488 125.556 73.403
66.2793 124.784 72.6786
64.4304 121.326 71.1398
64.2997 120.527 70.382
65.026 122.061 70.4598
64.2508 119.61 69.7751
63.5703 119.007 70.2922
64.1252 120.537 71.894
64.6957 121.947 71.9228
65.7323 123.367 70.4525
65.6337 122.687 69.9334
63.2796 118.485 71.0977
63.6402 119.356 71.9896
63.101 118.019 72.0767
63.1655 117.497 70.3517
62.9452 116.732 72.2679
65.2853 123.134 71.9645
65.8734 123.885 71.1507
66.0245 124.356 71.9127
66.3689 124.802 70.4821
66.6364 125.589 71.9929
65.8197 121.984 69.654
65.0655 120.324 69.4966
66.1202 121.202 69.4144
64.4844 118.77 69.3629
66.3812 123.488 69.5794
67.041 122.047 69.2281
66.4452 120.534 69.2655
76.1088 133.518 72.6647
75.0015 133.836 71.8812
76.3538 133.469 71.059
73.7647 133.474 71.2756
73.6184 133.635 72.7821
75.625 132.97 74.0835
76.7916 132.528 73.3574
77.3236 132.492 70.5743
76.1171 132.894 69.7797
73.3135 133.414 74.2689
74.4768 133.025 74.9984
73.0937 132.719 75.6826
75.2487 132.226 75.4311
72.4377 132.925 73.5266
71.9045 132.15 75.9698
72.9481 131.973 76.7433
77.6965 131.668 72.8094
78.1997 131.714 71.4278
78.3407 130.51 72.2947
78.0081 131.196 70.1372
77.1171 131.321 74.0988
78.2357 129.423 73.0767
78.6294 129.365 71.7401
74.8586 132.643 69.2791
73.66 132.891 70.0909
73.5226 131.892 69.0902
72.82 132.672 71.0166
75.7703 131.841 69.0378
73.4923 131.001 68.4053
72.39 131.303 69.0479
70.944 131.355 72.3214
70.0963 130.36 72.9308
69.9997 130.367 71.796
69.347 129.438 73.5077
70.1239 130.165 73.9985
71.7104 132.193 72.8814
71.8673 132.121 71.6742
69.8874 130.227 70.7686
69.2659 129.413 71.319
70.7609 130.85 74.5996
71.51 132.034 74.0388
71.2897 131.64 75.2954
70.0186 129.877 75.1518
71.2517 131.115 76.4737
71.7554 131.719 70.6139
70.5339 130.743 70.1095
71.4502 131.054 69.4926
69.7554 129.774 69.676
71.3797 130.38 68.6182
68.4898 128.641 71.9598
68.5296 128.677 73.0839
67.8631 127.745 72.6238
68.5979 128.544 74.1077
68.372 128.504 70.9029
67.3047 126.863 72.1707
67.3883 126.823 73.198
69.1724 113.458 73.9012
69.9881 114.605 74.3261
70.1592 114.436 73.2964
70.5357 115.87 74.6315
69.9196 114.998 75.2723
68.0277 112.852 74.4978
68.1846 112.585 73.4095
70.4043 114.454 72.2554
70.9375 115.47 72.7032
69.2281 114.419 75.9838
68.1003 113.365 75.5468
68.3494 114.017 76.6526
67.084 112.394 75.1728
69.9048 115.725 76.0727
68.6902 114.788 77.4836
67.3649 113.82 77.1839
68.5094 112.579 72.1885
69.6916 113.744 71.6841
68.854 113.092 71.0893
70.7641 114.822 71.3102
67.3201 111.859 72.776
67.9639 112.815 70.581
69.134 113.932 70.3331
71.4298 116.655 73.0874
71.1289 116.909 73.9753
71.9346 117.819 73.3726
71.0218 117.224 74.7906
71.7274 116.621 72.2085
72.5611 118.775 72.7924
72.4587 119.009 73.6436
64.0383 111.554 74.8223
64.9928 111.27 73.9643
63.9378 111.303 73.0512
66.0286 111.395 73.1872
66.0052 111.716 74.9446
64.2862 112.437 76.2677
63.4795 112.64 75.2158
63.1003 111.986 72.1794
64.0597 111.645 71.4544
66.2523 112.34 76.0957
65.3414 112.601 76.9159
66.3197 113.35 77.0823
64.7925 113.442 77.3946
66.8161 114.138 78.2006
63.162 113.464 74.3761
62.8416 113.12 72.8723
62.9684 114.499 73.5098
62.7629 113.148 71.4098
63.6669 114.006 75.5297
63.2423 115.66 74.0204
62.8636 115.363 72.7153
65.3984 111.83 71.023
66.4789 111.537 71.8569
66.8479 112.324 70.7249
64.5141 112.394 70.3183
67.027 113.176 70.0062
75.2627 128.948 77.694
75.9119 129.919 76.5157
76.0964 128.566 77.0065
76.5456 130.682 75.2964
75.6407 131.171 75.9777
74.383 129.265 78.1858
74.545 128.002 78.5081
75.9193 127.33 77.1233
76.6636 128.082 76.2305
74.6511 131.316 76.6594
73.9222 130.228 77.7504
73.4837 131.293 77.3081
74.4794 126.778 78.587
75.1986 126.411 77.8629
74.305 125.57 78.4441
77.2377 128.606 75.2957
77.2503 130.042 74.7834
77.7119 129.077 74.1241
76.8019 129.291 68.918
76.0464 128.082 68.5516
77.0233 127.734 68.6531
75.4434 126.927 68.2177
75.1087 128.227 68.4461
76.4125 130.715 68.8948
77.5419 130.331 69.3294
77.7967 127.258 68.9555
77.1221 126.325 68.3067
74.6508 129.202 68.5804
75.2961 130.628 68.6636
74.1297 130.232 68.413
78.2775 129.605 69.9254
78.2992 127.864 69.739
78.6342 128.662 70.7431
76.3352 125.453 67.7507
75.344 125.813 67.6918
75.319 124.578 67.5856
70.9751 119.154 76.9841
71.6776 119.863 76.2521
71.0964 118.436 76.269
72.4474 120.538 75.6648
72.5253 121.118 76.3705
71.0798 119.758 77.7342
70.3227 118.495 77.652
70.4544 117.133 76.1984
71.1578 117.864 75.5663
72.5505 121.58 77.1018
71.8812 120.829 77.8529
72.5939 122.089 77.896
69.77 117.237 77.6779
69.8171 116.488 76.8054
69.2276 115.937 77.5866
71.6841 118.552 74.924
72.4979 119.968 75.053
72.4565 119.479 74.2953
73.0782 118.738 70.0474
72.2993 117.901 69.6545
72.2575 117.326 70.5
71.469 117.245 69.2648
72.2038 118.583 69.0102
73.9174 120.029 69.5928
73.7057 119.592 70.4274
72.0649 116.899 71.3354
71.5685 115.981 70.8272
72.8959 119.77 68.7238
73.9049 120.424 69.0106
73.8622 120.936 68.2955
73.3108 119.277 71.2352
72.4047 117.884 71.7064
72.8199 119.073 72.0465
70.9405 115.318 70.3515
70.7977 116.06 69.4922
70 114.923 69.8561
68.8767 127.119 76.9405
68.0915 126.465 76.3101
68.6701 127.696 75.982
67.3429 125.789 75.6985
67.4654 125.308 76.5363
69.0265 126.557 77.8459
69.5585 127.747 77.5947
69.282 128.85 75.6449
68.5592 128.127 75.0482
67.5465 124.762 77.2584
68.3842 125.381 77.9968
67.7923 124.105 77.9907
70.0937 128.907 77.3229
69.9797 129.398 76.2144
70.7065 130.05 76.8906
67.9498 127.344 74.5512
67.3206 126.071 74.8549
67.3222 126.454 73.9825
67.4703 126.349 69.1353
68.2602 126.879 68.4884
68.0294 127.648 69.1299
69.33 127.139 68.2181
68.7837 125.948 68.5221
67.0423 125.012 69.3558
66.8559 125.754 69.8486
68.1119 128.168 70.014
68.8564 128.699 69.3044
68.2326 124.734 68.6749
67.2229 124.181 69.1592
67.6185 123.354 69.001
66.8546 126.122 70.5765
67.609 127.401 70.7516
67.0842 126.469 71.4456
69.6723 129.096 68.8313
69.9703 128.199 68.2684
70.6834 129.401 68.3846
64.8851 117.022 77.5875
65.342 116.762 78.5307
64.7124 115.701 77.7187
65.9359 116.604 79.3898
66.0632 117.864 79.1183
65.1136 118.257 77.3838
64.5636 117.364 76.6306
64.1171 114.786 76.6912
64.6036 114.48 77.7113
66.2572 118.982 78.77
65.737 119.197 77.8828
66.5007 120.2 78.3901
64.1119 116.732 75.8649
63.8292 115.289 75.815
63.6259 116.097 74.9593
65.3742 114.428 78.5841
66.0596 115.553 79.5031
66.5481 114.639 78.9796
64.7085 115.663 69.222
63.8857 115.982 69.2925
63.742 114.468 69.4848
63.2793 116.51 69.8022
64.2699 117.412 69.3634
65.7537 116.916 69.1717
65.749 115.518 69.2479
63.9477 113.254 69.7782
62.9368 113.676 70.2553
65.104 118.436 69.1279
66.0311 118.12 69.1093
66.2316 119.408 69.2258
66.1465 114.77 69.3035
65.1994 113.443 69.633
66.5471 113.889 69.6191
62.6736 114.644 70.9643
62.8059 116.231 70.5462
62.7557 115.786 71.7466
POLYGONS 1280  5120
3 164 162 163
3 163 44 164
3 162 43 163
3 164 42 162
3 166 165 163
3 163 43 166
3 165 44 163
3 166 14 165
3 168 167 162
3 162 42 168
3 167 43 162
3 168 13 167
3 170 169 164
3 164 44 170
3 169 42 164
3 170 12 169
3 173 171 172
3 172 46 173
3 171 43 172
3 173 45 171
3 167 174 172
3 172 43 167
3 174 46 172
3 167 13 174
3 175 166 171
3 171 45 175
3 166 43 171
3 175 14 166
3 177 176 173
3 173 46 177
3 176 45 173
3 177 4 176
3 180 178 179
3 179 48 180
3 178 42 179
3 180 47 178
3 169 181 179
3 179 42 169
3 181 48 179
3 169 12 181
3 182 168 178
3 178 47 182
3 168 42 178
3 182 13 168
3 184 183 180
3 180 48 184
3 183 47 180
3 184 8 183
3 187 185 186
3 186 50 187
3 185 44 186
3 187 49 185
3 165 188 186
3 186 44 165
3 188 50 186
3 165 14 188
3 189 170 185
3 185 49 189
3 170 44 185
3 189 12 170
3 191 190 187
3 187 50 191
3 190 49 187
3 191 7 190
3 194 192 193
3 193 53 194
3 192 52 193
3 194 51 192
3 196 195 193
3 193 52 196
3 195 53 193
3 196 16 195
3 198 197 192
3 192 51 198
3 197 52 192
3 198 14 197
3 200 199 194
3 194 53 200
3 199 51 194
3 200 15 199
3 203 201 202
3 202 45 203
3 201 52 202
3 203 54 201
3 197 175 202
3 202 52 197
3 175 45 202
3 197 14 175
3 204 196 201
3 201 54 204
3 196 52 201
3 204 16 196
3 176 205 203
3 203 45 176
3 205 54 203
3 176 4 205
3 208 206 207
3 207 55 208
3 206 51 207
3 208 50 206
3 199 209 207
3 207 51 199
3 209 55 207
3 199 15 209
3 188 198 206
3 206 50 188
3 198 51 206
3 188 14 198
3 210 191 208
3 208 55 210
3 191 50 208
3 210 7 191
3 213 211 212
3 212 57 213
3 211 53 212
3 213 56 211
3 195 214 212
3 212 53 195
3 214 57 212
3 195 16 214
3 215 200 211
3 211 56 215
3 200 53 211
3 215 15 200
3 217 216 213
3 213 57 217
3 216 56 213
3 217 9 216
3 220 218 219
3 219 60 220
3 218 59 219
3 220 58 218
3 222 221 219
3 219 59 222
3 221 60 219
3 222 19 221
3 224 223 218
3 218 58 224
3 223 59 218
3 224 18 223
3 226 225 220
3 220 60 226
3 225 58 220
3 226 17 225
3 229 227 228
3 228 62 229
3 227 59 228
3 229 61 227
3 223 230 228
3 228 59 223
3 230 62 228
3 223 18 230
3 231 222 227
3 227 61 231
3 222 59 227
3 231 19 222
3 233 232 229
3 229 62 233
3 232 61 229
3 233 5 232
3 236 234 235
3 235 64 236
3 234 58 235
3 236 63 234
3 225 237 235
3 235 58 225
3 237 64 235
3 225 17 237
3 238 224 234
3 234 63 238
3 224 58 234
3 238 18 224
3 240 239 236
3 236 64 240
3 239 63 236
3 240 6 239
3 243 241 242
3 242 66 243
3 241 60 242
3 243 65 241
3 221 244 242
3 242 60 221
3 244 66 242
3 221 19 244
3 245 226 241
3 241 65 245
3 226 60 241
3 245 17 226
3 247 246 243
3 243 66 247
3 246 65 243
3 247 11 246
3 250 248 249
3 249 69 250
3 248 68 249
3 250 67 248
3 252 251 249
3 249 68 252
3 251 69 249
3 252 18 251
3 254 253 248
3 248 67 254
3 253 68 248
3 254 21 253
3 256 255 250
3 250 69 256
3 255 67 250
3 256 20 255
3 259 257 258
3 258 70 259
3 257 68 258
3 259 62 257
3 253 260 258
3 258 68 253
3 260 70 258
3 253 21 260
3 230 252 257
3 257 62 230
3 252 68 257
3 230 18 252
3 261 233 259
3 259 70 261
3 233 62 259
3 261 5 233
3 264 262 263
3 263 72 264
3 262 67 263
3 264 71 262
3 255 265 263
3 263 67 255
3 265 72 263
3 255 20 265
3 266 254 262
3 262 71 266
3 254 67 262
3 266 21 254
3 268 267 264
3 264 72 268
3 267 71 264
3 268 10 267
3 271 269 270
3 270 63 271
3 269 69 270
3 271 73 269
3 251 238 270
3 270 69 251
3 238 63 270
3 251 18 238
3 272 256 269
3 269 73 272
3 256 69 269
3 272 20 256
3 239 273 271
3 271 63 239
3 273 73 271
3 239 6 273
3 276 274 275
3 275 76 276
3 274 75 275
3 276 74 274
3 278 277 275
3 275 75 278
3 277 76 275
3 278 24 277
3 280 279 274
3 274 74 280
3 279 75 274
3 280 23 279
3 282 281 276
3 276 76 282
3 281 74 276
3 282 22 281
3 285 283 284
3 284 78 285
3 283 75 284
3 285 77 283
3 279 286 284
3 284 75 279
3 286 78 284
3 279 23 286
3 287 278 283
3 283 77 287
3 278 75 283
3 287 24 278
3 289 288 285
3 285 78 289
3 288 77 285
3 289 0 288
3 292 290 291
3 291 80 292
3 290 74 291
3 292 79 290
3 281 293 291
3 291 74 281
3 293 80 291
3 281 22 293
3 294 280 290
3 290 79 294
3 280 74 290
3 294 23 280
3 296 295 292
3 292 80 296
3 295 79 292
3 296 4 295
3 299 297 298
3 298 82 299
3 297 76 298
3 299 81 297
3 277 300 298
3 298 76 277
3 300 82 298
3 277 24 300
3 301 282 297
3 297 81 301
3 282 76 297
3 301 22 282
3 303 302 299
3 299 82 303
3 302 81 299
3 303 3 302
3 306 304 305
3 305 85 306
3 304 84 305
3 306 83 304
3 308 307 305
3 305 84 308
3 307 85 305
3 308 26 307
3 310 309 304
3 304 83 310
3 309 84 304
3 310 24 309
3 312 311 306
3 306 85 312
3 311 83 306
3 312 25 311
3 315 313 314
3 314 77 315
3 313 84 314
3 315 86 313
3 309 287 314
3 314 84 309
3 287 77 314
3 309 24 287
3 316 308 313
3 313 86 316
3 308 84 313
3 316 26 308
3 288 317 315
3 315 77 288
3 317 86 315
3 288 0 317
3 320 318 319
3 319 87 320
3 318 83 319
3 320 82 318
3 311 321 319
3 319 83 311
3 321 87 319
3 311 25 321
3 300 310 318
3 318 82 300
3 310 83 318
3 300 24 310
3 322 303 320
3 320 87 322
3 303 82 320
3 322 3 303
3 325 323 324
3 324 89 325
3 323 85 324
3 325 88 323
3 307 326 324
3 324 85 307
3 326 89 324
3 307 26 326
3 327 312 323
3 323 88 327
3 312 85 323
3 327 25 312
3 329 328 325
3 325 89 329
3 328 88 325
3 329 5 328
3 332 330 331
3 331 92 332
3 330 91 331
3 332 90 330
3 334 333 331
3 331 91 334
3 333 92 331
3 334 29 333
3 336 335 330
3 330 90 336
3 335 91 330
3 336 28 335
3 338 337 332
3 332 92 338
3 337 90 332
3 338 27 337
3 341 339 340
3 340 94 341
3 339 91 340
3 341 93 339
3 335 342 340
3 340 91 335
3 342 94 340
3 335 28 342
3 343 334 339
3 339 93 343
3 334 91 339
3 343 29 334
3 345 344 341
3 341 94 345
3 344 93 341
3 345 2 344
3 348 346 347
3 347 96 348
3 346 90 347
3 348 95 346
3 337 349 347
3 347 90 337
3 349 96 347
3 337 27 349
3 350 336 346
3 346 95 350
3 336 90 346
3 350 28 336
3 352 351 348
3 348 96 352
3 351 95 348
3 352 7 351
3 355 353 354
3 354 98 355
3 353 92 354
3 355 97 353
3 333 356 354
3 354 92 333
3 356 98 354
3 333 29 356
3 357 338 353
3 353 97 357
3 338 92 353
3 357 27 338
3 359 358 355
3 355 98 359
3 358 97 355
3 359 1 358
3 362 360 361
3 361 101 362
3 360 100 361
3 362 99 360
3 364 363 361
3 361 100 364
3 363 101 361
3 364 31 363
3 366 365 360
3 360 99 366
3 365 100 360
3 366 29 365
3 368 367 362
3 362 101 368
3 367 99 362
3 368 30 367
3 371 369 370
3 370 93 371
3 369 100 370
3 371 102 369
3 365 343 370
3 370 100 365
3 343 93 370
3 365 29 343
3 372 364 369
3 369 102 372
3 364 100 369
3 372 31 364
3 344 373 371
3 371 93 344
3 373 102 371
3 344 2 373
3 376 374 375
3 375 103 376
3 374 99 375
3 376 98 374
3 367 377 375
3 375 99 367
3 377 103 375
3 367 30 377
3 356 366 374
3 374 98 356
3 366 99 374
3 356 29 366
3 378 359 376
3 376 103 378
3 359 98 376
3 378 1 359
3 381 379 380
3 380 105 381
3 379 101 380
3 381 104 379
3 363 382 380
3 380 101 363
3 382 105 380
3 363 31 382
3 383 368 379
3 379 104 383
3 368 101 379
3 383 30 368
3 385 384 381
3 381 105 385
3 384 104 381
3 385 6 384
3 388 386 387
3 387 108 388
3 386 107 387
3 388 106 386
3 390 389 387
3 387 107 390
3 389 108 387
3 390 34 389
3 392 391 386
3 386 106 392
3 391 107 386
3 392 33 391
3 394 393 388
3 388 108 394
3 393 106 388
3 394 32 393
3 397 395 396
3 396 110 397
3 395 107 396
3 397 109 395
3 391 398 396
3 396 107 391
3 398 110 396
3 391 33 398
3 399 390 395
3 395 109 399
3 390 107 395
3 399 34 390
3 401 400 397
3 397 110 401
3 400 109 397
3 401 8 400
3 404 402 403
3 403 112 404
3 402 106 403
3 404 111 402
3 393 405 403
3 403 106 393
3 405 112 403
3 393 32 405
3 406 392 402
3 402 111 406
3 392 106 402
3 406 33 392
3 408 407 404
3 404 112 408
3 407 111 404
3 408 0 407
3 411 409 410
3 410 114 411
3 409 108 410
3 411 113 409
3 389 412 410
3 410 108 389
3 412 114 410
3 389 34 412
3 413 394 409
3 409 113 413
3 394 108 409
3 413 32 394
3 415 414 411
3 411 114 415
3 414 113 411
3 415 11 414
3 418 416 417
3 417 117 418
3 416 116 417
3 418 115 416
3 420 419 417
3 417 116 420
3 419 117 417
3 420 36 419
3 422 421 416
3 416 115 422
3 421 116 416
3 422 34 421
3 424 423 418
3 418 117 424
3 423 115 418
3 424 35 423
3 427 425 426
3 426 109 427
3 425 116 426
3 427 118 425
3 421 399 426
3 426 116 421
3 399 109 426
3 421 34 399
3 428 420 425
3 425 118 428
3 420 116 425
3 428 36 420
3 400 429 427
3 427 109 400
3 429 118 427
3 400 8 429
3 432 430 431
3 431 119 432
3 430 115 431
3 432 114 430
3 423 433 431
3 431 115 423
3 433 119 431
3 423 35 433
3 412 422 430
3 430 114 412
3 422 115 430
3 412 34 422
3 434 415 432
3 432 119 434
3 415 114 432
3 434 11 415
3 437 435 436
3 436 121 437
3 435 117 436
3 437 120 435
3 419 438 436
3 436 117 419
3 438 121 436
3 419 36 438
3 439 424 435
3 435 120 439
3 424 117 435
3 439 35 424
3 441 440 437
3 437 121 441
3 440 120 437
3 441 1 440
3 444 442 443
3 443 124 444
3 442 123 443
3 444 122 442
3 446 445 443
3 443 123 446
3 445 124 443
3 446 39 445
3 448 447 442
3 442 122 448
3 447 123 442
3 448 38 447
3 450 449 444
3 444 124 450
3 449 122 444
3 450 37 449
3 453 451 452
3 452 126 453
3 451 123 452
3 453 125 451
3 447 454 452
3 452 123 447
3 454 126 452
3 447 38 454
3 455 446 451
3 451 125 455
3 446 123 451
3 455 39 446
3 457 456 453
3 453 126 457
3 456 125 453
3 457 9 456
3 460 458 459
3 459 128 460
3 458 122 459
3 460 127 458
3 449 461 459
3 459 122 449
3 461 128 459
3 449 37 461
3 462 448 458
3 458 127 462
3 448 122 458
3 462 38 448
3 464 463 460
3 460 128 464
3 463 127 460
3 464 10 463
3 467 465 466
3 466 130 467
3 465 124 466
3 467 129 465
3 445 468 466
3 466 124 445
3 468 130 466
3 445 39 468
3 469 450 465
3 465 129 469
3 450 124 465
3 469 37 450
3 471 470 467
3 467 130 471
3 470 129 467
3 471 3 470
3 474 472 473
3 473 133 474
3 472 132 473
3 474 131 472
3 476 475 473
3 473 132 476
3 475 133 473
3 476 38 475
3 478 477 472
3 472 131 478
3 477 132 472
3 478 41 477
3 480 479 474
3 474 133 480
3 479 131 474
3 480 40 479
3 483 481 482
3 482 134 483
3 481 132 482
3 483 126 481
3 477 484 482
3 482 132 477
3 484 134 482
3 477 41 484
3 454 476 481
3 481 126 454
3 476 132 481
3 454 38 476
3 485 457 483
3 483 134 485
3 457 126 483
3 485 9 457
3 488 486 487
3 487 136 488
3 486 131 487
3 488 135 486
3 479 489 487
3 487 131 479
3 489 136 487
3 479 40 489
3 490 478 486
3 486 135 490
3 478 131 486
3 490 41 478
3 492 491 488
3 488 136 492
3 491 135 488
3 492 2 491
3 495 493 494
3 494 127 495
3 493 133 494
3 495 137 493
3 475 462 494
3 494 133 475
3 462 127 494
3 475 38 462
3 496 480 493
3 493 137 496
3 480 133 493
3 496 40 480
3 463 497 495
3 495 127 463
3 497 137 495
3 463 10 497
3 500 498 499
3 499 140 500
3 498 139 499
3 500 138 498
3 502 501 499
3 499 139 502
3 501 140 499
3 502 33 501
3 504 503 498
3 498 138 504
3 503 139 498
3 504 13 503
3 506 505 500
3 500 140 506
3 505 138 500
3 506 23 505
3 509 507 508
3 508 47 509
3 507 139 508
3 509 110 507
3 503 182 508
3 508 139 503
3 182 47 508
3 503 13 182
3 398 502 507
3 507 110 398
3 502 139 507
3 398 33 502
3 183 401 509
3 509 47 183
3 401 110 509
3 183 8 401
3 512 510 511
3 511 79 512
3 510 138 511
3 512 46 510
3 505 294 511
3 511 138 505
3 294 79 511
3 505 23 294
3 174 504 510
3 510 46 174
3 504 138 510
3 174 13 504
3 295 177 512
3 512 79 295
3 177 46 512
3 295 4 177
3 515 513 514
3 514 111 515
3 513 140 514
3 515 78 513
3 501 406 514
3 514 140 501
3 406 111 514
3 501 33 406
3 286 506 513
3 513 78 286
3 506 140 513
3 286 23 506
3 407 289 515
3 515 111 407
3 289 78 515
3 407 0 289
3 518 516 517
3 517 143 518
3 516 142 517
3 518 141 516
3 520 519 517
3 517 142 520
3 519 143 517
3 520 19 519
3 522 521 516
3 516 141 522
3 521 142 516
3 522 32 521
3 524 523 518
3 518 143 524
3 523 141 518
3 524 26 523
3 527 525 526
3 526 113 527
3 525 142 526
3 527 66 525
3 521 413 526
3 526 142 521
3 413 113 526
3 521 32 413
3 244 520 525
3 525 66 244
3 520 142 525
3 244 19 520
3 414 247 527
3 527 113 414
3 247 66 527
3 414 11 247
3 530 528 529
3 529 86 530
3 528 141 529
3 530 112 528
3 523 316 529
3 529 141 523
3 316 86 529
3 523 26 316
3 405 522 528
3 528 112 405
3 522 141 528
3 405 32 522
3 317 408 530
3 530 86 317
3 408 112 530
3 317 0 408
3 533 531 532
3 532 61 533
3 531 143 532
3 533 89 531
3 519 231 532
3 532 143 519
3 231 61 532
3 519 19 231
3 326 524 531
3 531 89 326
3 524 143 531
3 326 26 524
3 232 329 533
3 533 61 232
3 329 89 533
3 232 5 329
3 536 534 535
3 535 146 536
3 534 145 535
3 536 144 534
3 538 537 535
3 535 145 538
3 537 146 535
3 538 22 537
3 540 539 534
3 534 144 540
3 539 145 534
3 540 16 539
3 542 541 536
3 536 146 542
3 541 144 536
3 542 39 541
3 545 543 544
3 544 54 545
3 543 145 544
3 545 80 543
3 539 204 544
3 544 145 539
3 204 54 544
3 539 16 204
3 293 538 543
3 543 80 293
3 538 145 543
3 293 22 538
3 205 296 545
3 545 54 205
3 296 80 545
3 205 4 296
3 548 546 547
3 547 125 548
3 546 144 547
3 548 57 546
3 541 455 547
3 547 144 541
3 455 125 547
3 541 39 455
3 214 540 546
3 546 57 214
3 540 144 546
3 214 16 540
3 456 217 548
3 548 125 456
3 217 57 548
3 456 9 217
3 551 549 550
3 550 81 551
3 549 146 550
3 551 130 549
3 537 301 550
3 550 146 537
3 301 81 550
3 537 22 301
3 468 542 549
3 549 130 468
3 542 146 549
3 468 39 542
3 302 471 551
3 551 81 302
3 471 130 551
3 302 3 471
3 554 552 553
3 553 149 554
3 552 148 553
3 554 147 552
3 556 555 553
3 553 148 556
3 555 149 553
3 556 21 555
3 558 557 552
3 552 147 558
3 557 148 552
3 558 25 557
3 560 559 554
3 554 149 560
3 559 147 554
3 560 37 559
3 563 561 562
3 562 88 563
3 561 148 562
3 563 70 561
3 557 327 562
3 562 148 557
3 327 88 562
3 557 25 327
3 260 556 561
3 561 70 260
3 556 148 561
3 260 21 556
3 328 261 563
3 563 88 328
3 261 70 563
3 328 5 261
3 566 564 565
3 565 129 566
3 564 147 565
3 566 87 564
3 559 469 565
3 565 147 559
3 469 129 565
3 559 37 469
3 321 558 564
3 564 87 321
3 558 147 564
3 321 25 558
3 470 322 566
3 566 129 470
3 322 87 566
3 470 3 322
3 569 567 568
3 568 71 569
3 567 149 568
3 569 128 567
3 555 266 568
3 568 149 555
3 266 71 568
3 555 21 266
3 461 560 567
3 567 128 461
3 560 149 567
3 461 37 560
3 267 464 569
3 569 71 267
3 464 128 569
3 267 10 464
3 572 570 571
3 571 152 572
3 570 151 571
3 572 150 570
3 574 573 571
3 571 151 574
3 573 152 571
3 574 27 573
3 576 575 570
3 570 150 576
3 575 151 570
3 576 12 575
3 578 577 572
3 572 152 578
3 577 150 572
3 578 36 577
3 581 579 580
3 580 49 581
3 579 151 580
3 581 96 579
3 575 189 580
3 580 151 575
3 189 49 580
3 575 12 189
3 349 574 579
3 579 96 349
3 574 151 579
3 349 27 574
3 190 352 581
3 581 49 190
3 352 96 581
3 190 7 352
3 584 582 583
3 583 118 584
3 582 150 583
3 584 48 582
3 577 428 583
3 583 150 577
3 428 118 583
3 577 36 428
3 181 576 582
3 582 48 181
3 576 150 582
3 181 12 576
3 429 184 584
3 584 118 429
3 184 48 584
3 429 8 184
3 587 585 586
3 586 97 587
3 585 152 586
3 587 121 585
3 573 357 586
3 586 152 573
3 357 97 586
3 573 27 357
3 438 578 585
3 585 121 438
3 578 152 585
3 438 36 578
3 358 441 587
3 587 97 358
3 441 121 587
3 358 1 441
3 590 588 589
3 589 155 590
3 588 154 589
3 590 153 588
3 592 591 589
3 589 154 592
3 591 155 589
3 592 17 591
3 594 593 588
3 588 153 594
3 593 154 588
3 594 30 593
3 596 595 590
3 590 155 596
3 595 153 590
3 596 35 595
3 599 597 598
3 598 104 599
3 597 154 598
3 599 64 597
3 593 383 598
3 598 154 593
3 383 104 598
3 593 30 383
3 237 592 597
3 597 64 237
3 592 154 597
3 237 17 592
3 384 240 599
3 599 104 384
3 240 64 599
3 384 6 240
3 602 600 601
3 601 120 602
3 600 153 601
3 602 103 600
3 595 439 601
3 601 153 595
3 439 120 601
3 595 35 439
3 377 594 600
3 600 103 377
3 594 153 600
3 377 30 594
3 440 378 602
3 602 120 440
3 378 103 602
3 440 1 378
3 605 603 604
3 604 65 605
3 603 155 604
3 605 119 603
3 591 245 604
3 604 155 591
3 245 65 604
3 591 17 245
3 433 596 603
3 603 119 433
3 596 155 603
3 433 35 596
3 246 434 605
3 605 65 246
3 434 119 605
3 246 11 434
3 608 606 607
3 607 158 608
3 606 157 607
3 608 156 606
3 610 609 607
3 607 157 610
3 609 158 607
3 610 15 609
3 612 611 606
3 606 156 612
3 611 157 606
3 612 28 611
3 614 613 608
3 608 158 614
3 613 156 608
3 614 41 613
3 617 615 616
3 616 95 617
3 615 157 616
3 617 55 615
3 611 350 616
3 616 157 611
3 350 95 616
3 611 28 350
3 209 610 615
3 615 55 209
3 610 157 615
3 209 15 610
3 351 210 617
3 617 95 351
3 210 55 617
3 351 7 210
3 620 618 619
3 619 135 620
3 618 156 619
3 620 94 618
3 613 490 619
3 619 156 613
3 490 135 619
3 613 41 490
3 342 612 618
3 618 94 342
3 612 156 618
3 342 28 612
3 491 345 620
3 620 135 491
3 345 94 620
3 491 2 345
3 623 621 622
3 622 56 623
3 621 158 622
3 623 134 621
3 609 215 622
3 622 158 609
3 215 56 622
3 609 15 215
3 484 614 621
3 621 134 484
3 614 158 621
3 484 41 614
3 216 485 623
3 623 56 216
3 485 134 623
3 216 9 485
3 626 624 625
3 625 161 626
3 624 160 625
3 626 159 624
3 628 627 625
3 625 160 628
3 627 161 625
3 628 31 627
3 630 629 624
3 624 159 630
3 629 160 624
3 630 20 629
3 632 631 626
3 626 161 632
3 631 159 626
3 632 40 631
3 635 633 634
3 634 73 635
3 633 160 634
3 635 105 633
3 629 272 634
3 634 160 629
3 272 73 634
3 629 20 272
3 382 628 633
3 633 105 382
3 628 160 633
3 382 31 628
3 273 385 635
3 635 73 273
3 385 105 635
3 273 6 385
3 638 636 637
3 637 137 638
3 636 159 637
3 638 72 636
3 631 496 637
3 637 159 631
3 496 137 637
3 631 40 496
3 265 630 636
3 636 72 265
3 630 159 636
3 265 20 630
3 497 268 638
3 638 137 497
3 268 72 638
3 497 10 268
3 641 639 640
3 640 102 641
3 639 161 640
3 641 136 639
3 627 372 640
3 640 161 627
3 372 102 640
3 627 31 372
3 489 632 639
3 639 136 489
3 632 161 639
3 489 40 632
3 373 492 641
3 641 102 373
3 492 136 641
3 373 2 492
