# Supplementary material for: Subcortical shape biomarkers reveal limbic and basal ganglia damage in anti-LGI1 encephalitis
Source: Front Immunol. 2025 Jul 4;16:1623577. doi: 10.3389/fimmu.2025.1623577 (PMC12270846; doi:10.3389/fimmu.2025.1623577)
Supplement: Supplementary file 1 [file DataSheet1.zip › raw data/wmN06-R_Puta_first.vtk]

# vtk DataFile Version 3.0
this file was written using fslvtkio
ASCII
DATASET POLYDATA
POINTS 642 float
70.4763 132.505 74.2861
62.6546 139.997 68.7679
57.8534 122.832 70.7493
64.6608 117.574 76.5589
66.4916 125.181 85.7716
67.2459 127.831 67.7608
64.2012 130.378 63.9309
60.0892 130.091 79.7033
67.5953 141.624 77.7565
59.5931 112.663 80.2641
59.026 110.981 65.0791
75.3618 140.718 63.2658
63.0016 137.588 80.9538
66.9402 134.213 83.8238
62.1036 127.238 85.6836
59.4531 121.219 81.1883
63.2702 117.47 86.4072
71.1858 136.984 60.6427
66.5887 128.54 64.631
77.0595 132.686 62.4824
59.3443 117.812 63.1302
62.7045 117.014 66.4061
66.2435 119.03 82.2427
69.6504 129.54 80.907
66.9573 125.898 75.6123
63.5969 120.971 71.6541
70.5037 131.549 69.314
60.7099 136.77 74.9187
58.3408 125.734 75.5831
60.0648 132.236 69.1463
64.8424 137.64 63.9137
59.4866 124.966 66.4655
75.8233 136.929 68.2541
70.4864 137.821 75.9276
71.3833 144.214 69.5995
68.8109 143.885 64.35
64.7766 144.326 73.2653
62.3419 111.966 72.2246
58.5805 107.708 72.387
62.7571 110.297 80.309
57.884 114.736 68.0635
58.0772 116.045 74.9402
64.7407 136.622 83.7445
64.377 131.236 86.2168
62.4638 132.556 83.7927
64.2313 126.275 87.1104
67.0283 130.026 85.2283
67.497 138.185 81.1796
65.0838 140.717 80.3456
61.5696 134.008 80.375
61.003 129.04 82.7612
60.551 124.535 83.6864
62.477 122.482 86.6406
61.0299 119.454 84.29
65.0947 121.133 87.046
59.5517 125.731 80.5199
59.6974 117.196 80.9183
61.1582 115.272 83.77
69.7399 133.022 61.3773
72.2506 131.508 62.7746
74.4489 134.537 60.1461
72.3394 131.107 65.0909
66.8084 128.162 66.135
65.6131 129.36 63.6718
67.6366 134.525 62.0901
73.6444 139.086 61.3619
77.6833 136.129 62.4112
61.2888 117.276 63.4164
62.8115 122.153 66.6864
62.1614 123.243 65.723
63.6336 122.959 67.9082
61.2344 113.863 64.953
57.8609 114.319 61.298
62.054 124.983 65.1719
68.2154 124.365 81.7509
68.9785 126.736 78.5037
67.3747 122.443 79.2741
68.542 129.107 75.1989
70.1342 130.761 77.8567
68.4266 127.751 83.6292
66.9894 122.365 84.2881
66.0916 118.745 79.0914
65.639 122.11 76.3949
65.1012 124.196 73.5874
67.6555 129.188 72.6049
66.326 126.969 70.8493
70.586 132.538 71.368
63.908 120.021 74.2334
64.6849 124.737 69.7829
69.1174 130.012 68.3641
59.3493 131.332 75.2347
58.8518 129.364 72.6139
59.8622 134.294 72.2403
58.7979 127.746 69.9945
58.2056 124.719 73.0775
59.0314 128.108 77.6125
60.5111 133.687 77.2946
61.1533 138.625 71.9651
61.0231 136.307 69.0346
62.0711 135.031 66.7093
60.0123 128.905 67.6126
62.1644 132.056 65.6292
58.304 123.951 68.3726
63.5072 139.074 66.005
64.5322 133.961 63.9004
61.6693 128.119 65.2679
73.0826 137.89 71.8858
71.2007 141.254 72.4514
74.085 140.825 68.5603
69.0641 143.481 73.5986
69.0851 139.848 76.7781
71.2401 134.803 75.3054
73.0894 134.969 71.7374
76.7033 138.553 65.5813
73.8935 143.531 66.1279
70.6414 145.856 66.7109
68.16 145.922 71.9448
66.5056 145.191 68.5011
66.0946 143.989 76.3082
72.2665 143.288 62.8414
65.3285 142.537 66.7865
63.7642 142.085 71.0003
60.9259 108.092 71.649
60.9421 106.658 77.7814
62.9167 110.365 76.1728
61.1167 110.752 82.6445
59.465 109.84 77.0299
57.9976 108.489 67.8458
61.2713 111.875 68.5586
63.1895 115.331 74.686
64.3741 114.127 78.383
57.8101 115.248 71.5673
58.3842 111.384 74.326
57.6376 110.688 69.7321
58.6439 114.68 77.7887
57.7658 119.828 72.9833
57.8034 119.172 69.4687
57.1687 113.442 64.7722
68.7579 132.133 82.5577
68.9455 136.295 80.1049
70.2071 134.091 78.4219
74.2998 134.007 69.1944
77.5929 134.208 65.8453
74.207 132.01 66.2519
63.2469 113.338 83.8275
65.397 118.163 84.9257
64.5139 114.924 81.0621
62.4663 116.623 72.485
62.9385 120.195 69.1791
62.2063 114.92 69.3872
63.7609 141.408 77.1726
61.8461 137.422 77.9619
62.6029 140.775 74.1887
66.6401 140.884 64.1531
67.6034 137.34 61.9782
70.1963 140.684 62.0467
58.1724 120.977 75.321
58.7876 123.52 78.5073
58.7377 118.702 77.913
57.9873 117.216 64.7523
60.0934 122.399 65.4672
57.933 119.841 67.0888
64.4788 133.962 85.3187
63.3027 132.171 85.1945
63.3922 134.729 84.1397
62.3112 130.1 84.8514
63.0716 129.645 86.0251
65.5903 132.865 85.3677
65.7519 135.114 84.2741
63.6373 136.79 82.6185
62.7112 135.044 82.7632
64.3202 129.11 86.8375
65.8756 130.698 85.8829
65.5128 128.174 86.3034
66.86 132.28 84.6463
63.1627 127.273 86.6541
65.4102 125.741 86.4963
66.6299 127.744 85.5992
66.2011 137.308 82.9018
64.703 138.57 82.219
66.2813 139.321 81.552
63.9453 139.149 80.8021
67.2066 136.257 82.7066
67.4131 139.883 79.7814
66.5503 141.079 79.7469
62.0734 133.549 82.0284
61.7359 130.959 83.3244
61.2897 131.581 81.5958
61.5421 128.386 84.2943
62.26 135.763 81.0383
60.7721 131.999 80.1785
60.5353 129.669 81.2791
61.3444 123.593 85.3286
61.7909 120.949 85.5647
60.8118 122.02 84.2195
62.0804 118.608 85.5937
62.7892 120.035 86.9738
62.1462 124.844 86.2125
61.3358 125.901 84.6847
60.1419 122.698 82.674
60.2491 120.674 82.9158
63.5548 121.876 87.3811
63.119 124.814 87.034
64.6934 123.893 87.1805
64.0764 119.442 87.2734
65.7044 123.201 86.5352
60.7218 126.941 83.2857
60.1075 125.074 82.1695
60.0933 127.554 81.5951
59.543 123.434 81.2041
59.7971 128.003 80.1473
60.2286 118.666 82.5796
61.2467 117.552 84.1086
60.4055 116.294 82.3753
62.1289 116.306 85.2661
59.5983 119.367 81.1825
59.6417 114.982 80.8442
60.2227 114.1 82.0878
70.3668 131.726 62.4626
73.3125 132.576 61.3818
71.8466 133.416 60.712
75.7444 133.462 60.6283
75.0116 132.142 62.094
69.248 130.507 63.606
68.6569 131.026 62.8639
70.6772 134.975 60.7304
72.8784 135.506 60.2333
72.9413 131.349 63.6552
69.7852 130.226 64.3736
70.0666 130.185 65.302
66.9038 128.303 65.3053
75.143 131.813 63.7334
69.3798 129.853 66.353
67.0103 128.176 66.8205
67.7788 131.511 62.5194
68.8328 133.968 61.4909
66.8819 132.088 62.3878
69.2795 136.015 61.1382
66.2848 129.037 63.9312
64.9438 129.782 63.6779
65.7323 132.379 62.5968
74.4847 136.644 60.4105
76.4104 135.367 60.6437
75.8138 137.262 61.1342
77.7099 134.217 61.9302
72.6889 137.831 60.7632
74.9121 139.473 62.108
76.6769 138.128 62.5083
61.9192 119.981 65.8366
62.8656 123.925 66.5892
61.2481 120.046 65.2274
64.3013 125.966 65.3806
64.6354 125.776 65.9077
62.6866 118.924 66.1973
62.0996 117.26 64.448
60.2958 117.302 62.7629
60.5823 119.828 64.5699
64.7713 125.459 66.4919
62.891 121.486 67.1558
64.8068 124.968 67.2247
62.8159 119.4 67.5854
65.5026 125.852 67.7888
61.2727 115.369 63.5228
60.0398 115.423 61.7614
59.9031 113.85 62.7425
58.3171 115.906 61.1434
62.1592 115.476 65.3407
60.0832 112.498 64.7404
58.474 112.68 62.9641
61.9875 123.694 65.6007
64.2897 126.895 65.0032
63.7067 127.2 64.6168
60.733 121.233 65.1311
63.1604 127.813 64.6587
68.832 125.688 80.165
67.8866 124.88 78.8881
67.9238 123.346 80.515
67.2486 124.309 77.7356
67.9243 125.944 77.23
69.4641 127.712 80.0023
69.0584 126.794 81.3165
67.3395 121.894 81.92
67.099 120.959 80.9023
68.865 127.614 76.9174
69.7039 128.607 78.4827
69.4814 129.449 76.7164
70.0701 130.062 79.4844
67.8518 127.365 75.5515
69.4888 130.616 74.9543
70.0679 131.289 76.1084
68.5479 126.158 82.6469
67.6474 123.385 82.9796
67.7096 125.179 84.0395
66.8267 120.762 83.1722
69.095 128.481 82.1704
67.4804 126.74 84.8478
66.8074 123.875 85.1297
66.8633 120.563 79.4278
66.5824 122.41 77.8386
66.0881 120.423 77.7737
66.4312 123.935 76.45
66.2796 118.941 80.7548
65.3836 118.449 77.6642
65.1263 120.091 76.5378
66.2512 126.528 73.4804
66.7432 128.13 71.8788
65.5758 125.564 72.2667
67.8015 129.275 70.5245
68.5854 130.25 70.9952
67.1504 127.431 74.0916
66.0556 125.218 74.6352
64.5169 123.307 72.345
64.9629 124.467 71.3813
68.9985 130.977 71.9701
68.0102 129.072 73.9462
69.2128 130.908 73.4664
70.3755 132.056 70.3001
70.3785 132.333 73.0175
65.3858 123.473 75.2057
64.3702 122.464 73.8221
64.6901 121.228 75.276
63.8345 121.022 72.8762
64.3549 118.919 75.515
65.4655 125.922 70.3516
67.4737 128.736 69.7288
66.8883 127.658 69.0687
69.6139 130.715 68.9923
63.9991 122.745 70.8072
65.7942 126.273 68.745
68.2236 128.911 67.9199
58.9533 130.477 73.904
59.4444 131.823 72.3029
59.6198 132.924 73.7163
59.7899 133.011 70.8889
59.4469 131.13 71.0347
58.5061 128.024 74.2481
58.8108 128.805 75.2096
59.9759 133.932 74.8751
60.1086 135.231 73.7453
58.8246 128.876 71.2907
58.2345 127.2 72.9703
58.11 126.482 71.5484
58.1998 125.532 74.3348
59.4434 130.109 69.8781
58.2026 125.535 70.3535
57.979 124.187 71.7062
59.0877 129.718 76.4061
59.8711 132.678 76.2128
59.6455 131.079 77.4844
60.5342 135.192 75.9882
58.5926 127.086 76.4286
59.4031 129.301 78.623
60.3231 131.915 78.587
60.3456 136.448 72.2829
60.1756 135.2 70.7
60.7103 137.273 70.5746
60.3833 134.201 69.3819
60.8542 137.627 73.5112
61.6899 139.116 70.3128
61.6095 138.066 68.9225
60.8452 132.099 67.4572
60.8665 130.495 66.7881
61.9258 133.434 66.2324
61.0826 129.188 66.2663
60.0078 127.347 66.8078
60.0254 130.792 68.2899
60.8306 133.624 67.9038
63.2474 136.081 65.3393
63.1804 134.641 65.0586
59.1709 126.625 67.7849
59.4197 128.693 68.8444
58.6588 125.977 69.093
58.8721 124.58 67.3122
57.975 123.516 69.5568
61.2915 135.523 67.883
62.7432 136.997 66.3193
62.063 137.646 67.4912
64.0451 138.1 64.9632
62.9194 139.419 67.4351
63.2819 133.304 64.6932
61.8895 130.123 65.3347
63.1401 131.268 64.4872
60.5544 126.729 66.029
64.5655 135.942 63.83
64.3216 132.012 63.5954
62.9542 129.409 64.5063
72.255 139.594 72.3113
72.5961 141.042 70.5085
73.6609 139.43 70.4504
72.8452 142.424 69.1484
71.487 142.63 70.8443
71.0695 139.678 74.0059
71.6928 138.349 73.7514
74.4094 137.904 69.9544
74.9283 139.072 68.6803
70.1539 142.551 72.7444
70.0319 140.722 74.4617
69.0675 141.782 75.2579
69.9495 139.034 76.0972
70.2626 144.023 71.4455
68.2355 142.819 75.7964
68.3277 140.579 77.488
71.977 136.67 73.7243
73.1476 136.372 72.0007
72.015 134.594 73.7043
74.418 136.466 70.201
71.1831 136.726 75.1762
71.0033 133.296 75.0758
71.7824 133.671 72.8448
75.5677 139.831 67.1296
74.1001 142.055 67.2786
75.5075 141.09 65.5219
72.7451 143.724 67.9507
76.2955 137.763 67.0557
76.557 139.537 64.0651
74.7593 142.541 64.4244
69.4514 146.374 69.2386
67.4614 146.249 69.9477
68.4364 146.108 67.6203
65.8792 145.189 70.7833
66.3078 145.746 72.4788
69.7555 145.375 70.7859
71.127 145.412 68.5859
69.3794 145.278 65.5547
67.6584 144.892 66.5004
67.0409 145.465 74.0804
68.7791 144.68 72.8237
67.6437 143.913 75.3809
65.5708 144.608 74.6358
66.8801 142.84 77.5765
72.3677 145.055 66.8354
71.2901 145.151 64.7481
73.2775 143.968 64.4476
70.5178 144.098 63.6184
73.8208 141.989 62.893
65.9871 143.815 67.7758
64.933 143.982 69.932
64.1656 142.365 68.8971
64.5272 143.778 71.7067
66.9976 143.605 65.7029
64.0545 141.214 67.8532
63.0721 140.945 69.9394
61.3141 107.027 74.6103
62.2659 108.016 76.6427
62.0811 108.659 74.4096
62.8237 109.889 78.1744
62.3297 107.737 79.1179
59.8208 107.024 75.3402
59.8157 107.017 72.0315
61.814 109.629 71.962
62.624 110.709 73.9709
60.8765 108.175 80.2101
59.9232 108.263 77.7483
60.1744 109.953 80.0654
59.0868 108.398 75.0453
62.0185 109.622 81.4492
60.2151 111.697 81.4546
59.3391 111.162 78.6731
59.8179 108.087 69.6345
61.0382 110.046 69.8242
59.8384 109.932 67.632
61.8436 111.662 70.5597
58.2259 107.506 69.7842
58.4606 109.709 65.8429
60.5879 111.86 66.8492
63.2704 112.511 75.2373
63.7279 112.123 77.2661
64.0992 114.445 76.33
63.4921 111.947 79.0753
62.943 112.929 73.8187
63.9407 116.656 75.5242
64.9321 115.856 77.3507
57.9898 112.787 72.5279
58.1953 110.772 71.9149
57.7413 112.716 70.7293
58.0231 108.913 70.9604
58.5278 109.447 73.6151
58.0918 113.463 74.3858
57.9188 115.127 73.2047
57.808 114.843 69.9056
57.6638 112.69 68.777
58.8526 110.686 75.7744
58.4292 113.156 76.0058
58.9209 112.38 77.6559
58.236 115.139 76.1295
59.1427 113.781 79.2188
57.9217 117.424 72.3643
57.7852 117.202 70.563
57.6795 119.669 71.2399
57.8301 116.719 69.0501
57.9855 117.505 73.8509
57.5665 121.622 71.9682
57.6489 121.102 70.0695
57.2978 111.916 67.1685
57.4918 109.431 69.0404
56.8815 110.097 65.9614
57.6088 113.864 66.4531
57.1814 111.72 63.9501
68.9281 134.253 81.4105
69.676 135.183 79.2395
69.5734 133.049 80.5722
70.5102 136.026 77.173
69.7904 137.035 78.0397
68.097 135.279 82.0578
68.0152 133.312 83.2206
69.3553 131.136 81.5478
69.9044 131.926 79.9077
69.2006 138.144 78.2258
68.1852 137.123 80.6682
68.3164 139.071 79.0387
68.007 131.382 83.9828
68.8761 130.023 82.9301
67.8824 128.977 84.4726
70.3853 132.265 78.4148
70.7742 134.703 76.762
70.5117 132.78 76.6173
75.608 133.638 67.9165
76.2173 132.709 66.2573
73.4686 132.519 68.088
76.1159 131.946 64.6025
77.7674 133.307 64.1029
76.7119 135.158 67.3384
75.4059 135.519 69.0526
72.341 132.574 69.0749
72.1326 131.795 67.8146
77.9852 134.952 64.1183
77.192 136.258 66.3528
77.2761 137.31 64.2895
73.9526 134.845 70.3271
72.5212 133.179 70.1116
72.1259 133.536 71.4647
71.1834 131.2 67.4467
73.2076 131.649 65.6205
69.9008 130.502 66.945
64.317 115.688 84.2398
64.9781 116.517 82.8367
63.9407 113.851 82.2887
65.4407 117.001 81.492
65.7276 118.561 83.5173
64.4629 117.604 85.928
63.3828 115.189 85.429
62.937 111.527 82.1742
63.5942 112.52 80.5759
66.165 120.242 84.5056
65.3786 119.468 86.3466
66.2434 121.9 85.679
62.0184 114.422 84.5548
62.2831 111.77 83.6192
60.7517 113.067 83.0083
64.4714 114.557 79.7449
65.7344 117.208 80.1244
65.4736 116.745 78.5333
62.4157 118.234 70.7123
62.3255 117.127 69.7344
62.285 115.516 71.2261
62.4111 116.389 67.8433
62.6787 118.517 68.3255
63.2013 120.813 70.2573
62.906 118.975 71.8946
62.5426 114.087 72.6901
62.2371 113.406 70.8455
63.3205 121.806 68.3987
63.8063 123.023 69.4745
64.6063 124.855 68.4022
63.1452 119.156 73.0735
62.7867 116.138 73.554
63.5728 118.04 74.4849
62.0562 113.486 68.8994
62.1554 115.314 67.0538
61.6006 113.261 66.6291
62.7105 139.524 77.6148
62.039 139.1 76.1154
63.1542 141.212 75.6135
61.5706 138.841 74.6787
61.3619 137.287 76.2997
62.415 137.581 79.4359
63.2668 139.533 79.1757
64.2761 143.019 75.2803
63.8012 142.644 73.6266
61.1377 135.703 77.4806
61.6545 135.87 79.3429
60.895 133.794 78.8469
64.184 141.089 78.8873
64.8058 143.076 76.7162
65.6218 142.452 78.512
63.3541 141.726 72.5837
61.8865 139.677 73.168
62.3395 140.368 71.4096
67.0376 139.197 62.6115
68.8653 139.269 61.9025
68.2264 140.917 63.0141
70.6158 138.72 61.1535
69.2011 137.436 61.2563
66.1458 137.317 62.7754
65.5799 139.301 63.719
67.6214 142.553 64.114
69.3762 142.377 62.9318
67.3002 135.642 62.0718
65.5826 135.455 63.082
65.6142 133.479 63.157
65.0055 139.934 65.0115
66.2013 141.945 65.3677
64.4637 140.801 66.4509
70.9186 142.418 62.3375
71.6118 139.774 61.4834
72.9607 141.074 62.0427
58.4889 122.388 76.8498
58.832 121.196 78.2717
58.4197 119.858 76.6075
59.1215 120.111 79.4876
59.1117 122.379 79.8224
58.4923 124.406 76.9529
58.1257 123.344 75.6915
58.0146 118.615 75.0828
58.2104 117.426 76.388
59.1479 124.562 79.5707
58.8198 125.854 77.7369
59.2115 127.055 78.9892
57.9747 123.271 74.4086
57.9061 120.374 74.2034
57.7468 122.555 73.0481
58.712 116.674 77.6902
59.1694 118.225 79.5423
59.1198 115.98 79.4568
58.8081 119.627 64.9907
58.8551 121.293 66.0199
57.7563 118.355 66.1293
58.4359 122.328 66.6034
59.7659 123.795 65.9963
59.8489 120.105 64.7025
58.5526 117.928 63.604
57.8783 115.969 66.405
57.7785 117.197 67.7135
60.7881 125.554 65.6955
61.1128 123.63 65.642
62.2184 127.094 65.4527
57.6939 116.742 62.4598
57.7689 115.585 64.9098
56.9595 113.877 62.5276
57.9078 119.34 68.2194
57.9424 122.315 67.5154
57.6084 121.766 68.8182
POLYGONS 1280  5120
3 164 162 163
3 163 44 164
3 162 43 163
3 164 42 162
3 166 165 163
3 163 43 166
3 165 44 163
3 166 14 165
3 168 167 162
3 162 42 168
3 167 43 162
3 168 13 167
3 170 169 164
3 164 44 170
3 169 42 164
3 170 12 169
3 173 171 172
3 172 46 173
3 171 43 172
3 173 45 171
3 167 174 172
3 172 43 167
3 174 46 172
3 167 13 174
3 175 166 171
3 171 45 175
3 166 43 171
3 175 14 166
3 177 176 173
3 173 46 177
3 176 45 173
3 177 4 176
3 180 178 179
3 179 48 180
3 178 42 179
3 180 47 178
3 169 181 179
3 179 42 169
3 181 48 179
3 169 12 181
3 182 168 178
3 178 47 182
3 168 42 178
3 182 13 168
3 184 183 180
3 180 48 184
3 183 47 180
3 184 8 183
3 187 185 186
3 186 50 187
3 185 44 186
3 187 49 185
3 165 188 186
3 186 44 165
3 188 50 186
3 165 14 188
3 189 170 185
3 185 49 189
3 170 44 185
3 189 12 170
3 191 190 187
3 187 50 191
3 190 49 187
3 191 7 190
3 194 192 193
3 193 53 194
3 192 52 193
3 194 51 192
3 196 195 193
3 193 52 196
3 195 53 193
3 196 16 195
3 198 197 192
3 192 51 198
3 197 52 192
3 198 14 197
3 200 199 194
3 194 53 200
3 199 51 194
3 200 15 199
3 203 201 202
3 202 45 203
3 201 52 202
3 203 54 201
3 197 175 202
3 202 52 197
3 175 45 202
3 197 14 175
3 204 196 201
3 201 54 204
3 196 52 201
3 204 16 196
3 176 205 203
3 203 45 176
3 205 54 203
3 176 4 205
3 208 206 207
3 207 55 208
3 206 51 207
3 208 50 206
3 199 209 207
3 207 51 199
3 209 55 207
3 199 15 209
3 188 198 206
3 206 50 188
3 198 51 206
3 188 14 198
3 210 191 208
3 208 55 210
3 191 50 208
3 210 7 191
3 213 211 212
3 212 57 213
3 211 53 212
3 213 56 211
3 195 214 212
3 212 53 195
3 214 57 212
3 195 16 214
3 215 200 211
3 211 56 215
3 200 53 211
3 215 15 200
3 217 216 213
3 213 57 217
3 216 56 213
3 217 9 216
3 220 218 219
3 219 60 220
3 218 59 219
3 220 58 218
3 222 221 219
3 219 59 222
3 221 60 219
3 222 19 221
3 224 223 218
3 218 58 224
3 223 59 218
3 224 18 223
3 226 225 220
3 220 60 226
3 225 58 220
3 226 17 225
3 229 227 228
3 228 62 229
3 227 59 228
3 229 61 227
3 223 230 228
3 228 59 223
3 230 62 228
3 223 18 230
3 231 222 227
3 227 61 231
3 222 59 227
3 231 19 222
3 233 232 229
3 229 62 233
3 232 61 229
3 233 5 232
3 236 234 235
3 235 64 236
3 234 58 235
3 236 63 234
3 225 237 235
3 235 58 225
3 237 64 235
3 225 17 237
3 238 224 234
3 234 63 238
3 224 58 234
3 238 18 224
3 240 239 236
3 236 64 240
3 239 63 236
3 240 6 239
3 243 241 242
3 242 66 243
3 241 60 242
3 243 65 241
3 221 244 242
3 242 60 221
3 244 66 242
3 221 19 244
3 245 226 241
3 241 65 245
3 226 60 241
3 245 17 226
3 247 246 243
3 243 66 247
3 246 65 243
3 247 11 246
3 250 248 249
3 249 69 250
3 248 68 249
3 250 67 248
3 252 251 249
3 249 68 252
3 251 69 249
3 252 18 251
3 254 253 248
3 248 67 254
3 253 68 248
3 254 21 253
3 256 255 250
3 250 69 256
3 255 67 250
3 256 20 255
3 259 257 258
3 258 70 259
3 257 68 258
3 259 62 257
3 253 260 258
3 258 68 253
3 260 70 258
3 253 21 260
3 230 252 257
3 257 62 230
3 252 68 257
3 230 18 252
3 261 233 259
3 259 70 261
3 233 62 259
3 261 5 233
3 264 262 263
3 263 72 264
3 262 67 263
3 264 71 262
3 255 265 263
3 263 67 255
3 265 72 263
3 255 20 265
3 266 254 262
3 262 71 266
3 254 67 262
3 266 21 254
3 268 267 264
3 264 72 268
3 267 71 264
3 268 10 267
3 271 269 270
3 270 63 271
3 269 69 270
3 271 73 269
3 251 238 270
3 270 69 251
3 238 63 270
3 251 18 238
3 272 256 269
3 269 73 272
3 256 69 269
3 272 20 256
3 239 273 271
3 271 63 239
3 273 73 271
3 239 6 273
3 276 274 275
3 275 76 276
3 274 75 275
3 276 74 274
3 278 277 275
3 275 75 278
3 277 76 275
3 278 24 277
3 280 279 274
3 274 74 280
3 279 75 274
3 280 23 279
3 282 281 276
3 276 76 282
3 281 74 276
3 282 22 281
3 285 283 284
3 284 78 285
3 283 75 284
3 285 77 283
3 279 286 284
3 284 75 279
3 286 78 284
3 279 23 286
3 287 278 283
3 283 77 287
3 278 75 283
3 287 24 278
3 289 288 285
3 285 78 289
3 288 77 285
3 289 0 288
3 292 290 291
3 291 80 292
3 290 74 291
3 292 79 290
3 281 293 291
3 291 74 281
3 293 80 291
3 281 22 293
3 294 280 290
3 290 79 294
3 280 74 290
3 294 23 280
3 296 295 292
3 292 80 296
3 295 79 292
3 296 4 295
3 299 297 298
3 298 82 299
3 297 76 298
3 299 81 297
3 277 300 298
3 298 76 277
3 300 82 298
3 277 24 300
3 301 282 297
3 297 81 301
3 282 76 297
3 301 22 282
3 303 302 299
3 299 82 303
3 302 81 299
3 303 3 302
3 306 304 305
3 305 85 306
3 304 84 305
3 306 83 304
3 308 307 305
3 305 84 308
3 307 85 305
3 308 26 307
3 310 309 304
3 304 83 310
3 309 84 304
3 310 24 309
3 312 311 306
3 306 85 312
3 311 83 306
3 312 25 311
3 315 313 314
3 314 77 315
3 313 84 314
3 315 86 313
3 309 287 314
3 314 84 309
3 287 77 314
3 309 24 287
3 316 308 313
3 313 86 316
3 308 84 313
3 316 26 308
3 288 317 315
3 315 77 288
3 317 86 315
3 288 0 317
3 320 318 319
3 319 87 320
3 318 83 319
3 320 82 318
3 311 321 319
3 319 83 311
3 321 87 319
3 311 25 321
3 300 310 318
3 318 82 300
3 310 83 318
3 300 24 310
3 322 303 320
3 320 87 322
3 303 82 320
3 322 3 303
3 325 323 324
3 324 89 325
3 323 85 324
3 325 88 323
3 307 326 324
3 324 85 307
3 326 89 324
3 307 26 326
3 327 312 323
3 323 88 327
3 312 85 323
3 327 25 312
3 329 328 325
3 325 89 329
3 328 88 325
3 329 5 328
3 332 330 331
3 331 92 332
3 330 91 331
3 332 90 330
3 334 333 331
3 331 91 334
3 333 92 331
3 334 29 333
3 336 335 330
3 330 90 336
3 335 91 330
3 336 28 335
3 338 337 332
3 332 92 338
3 337 90 332
3 338 27 337
3 341 339 340
3 340 94 341
3 339 91 340
3 341 93 339
3 335 342 340
3 340 91 335
3 342 94 340
3 335 28 342
3 343 334 339
3 339 93 343
3 334 91 339
3 343 29 334
3 345 344 341
3 341 94 345
3 344 93 341
3 345 2 344
3 348 346 347
3 347 96 348
3 346 90 347
3 348 95 346
3 337 349 347
3 347 90 337
3 349 96 347
3 337 27 349
3 350 336 346
3 346 95 350
3 336 90 346
3 350 28 336
3 352 351 348
3 348 96 352
3 351 95 348
3 352 7 351
3 355 353 354
3 354 98 355
3 353 92 354
3 355 97 353
3 333 356 354
3 354 92 333
3 356 98 354
3 333 29 356
3 357 338 353
3 353 97 357
3 338 92 353
3 357 27 338
3 359 358 355
3 355 98 359
3 358 97 355
3 359 1 358
3 362 360 361
3 361 101 362
3 360 100 361
3 362 99 360
3 364 363 361
3 361 100 364
3 363 101 361
3 364 31 363
3 366 365 360
3 360 99 366
3 365 100 360
3 366 29 365
3 368 367 362
3 362 101 368
3 367 99 362
3 368 30 367
3 371 369 370
3 370 93 371
3 369 100 370
3 371 102 369
3 365 343 370
3 370 100 365
3 343 93 370
3 365 29 343
3 372 364 369
3 369 102 372
3 364 100 369
3 372 31 364
3 344 373 371
3 371 93 344
3 373 102 371
3 344 2 373
3 376 374 375
3 375 103 376
3 374 99 375
3 376 98 374
3 367 377 375
3 375 99 367
3 377 103 375
3 367 30 377
3 356 366 374
3 374 98 356
3 366 99 374
3 356 29 366
3 378 359 376
3 376 103 378
3 359 98 376
3 378 1 359
3 381 379 380
3 380 105 381
3 379 101 380
3 381 104 379
3 363 382 380
3 380 101 363
3 382 105 380
3 363 31 382
3 383 368 379
3 379 104 383
3 368 101 379
3 383 30 368
3 385 384 381
3 381 105 385
3 384 104 381
3 385 6 384
3 388 386 387
3 387 108 388
3 386 107 387
3 388 106 386
3 390 389 387
3 387 107 390
3 389 108 387
3 390 34 389
3 392 391 386
3 386 106 392
3 391 107 386
3 392 33 391
3 394 393 388
3 388 108 394
3 393 106 388
3 394 32 393
3 397 395 396
3 396 110 397
3 395 107 396
3 397 109 395
3 391 398 396
3 396 107 391
3 398 110 396
3 391 33 398
3 399 390 395
3 395 109 399
3 390 107 395
3 399 34 390
3 401 400 397
3 397 110 401
3 400 109 397
3 401 8 400
3 404 402 403
3 403 112 404
3 402 106 403
3 404 111 402
3 393 405 403
3 403 106 393
3 405 112 403
3 393 32 405
3 406 392 402
3 402 111 406
3 392 106 402
3 406 33 392
3 408 407 404
3 404 112 408
3 407 111 404
3 408 0 407
3 411 409 410
3 410 114 411
3 409 108 410
3 411 113 409
3 389 412 410
3 410 108 389
3 412 114 410
3 389 34 412
3 413 394 409
3 409 113 413
3 394 108 409
3 413 32 394
3 415 414 411
3 411 114 415
3 414 113 411
3 415 11 414
3 418 416 417
3 417 117 418
3 416 116 417
3 418 115 416
3 420 419 417
3 417 116 420
3 419 117 417
3 420 36 419
3 422 421 416
3 416 115 422
3 421 116 416
3 422 34 421
3 424 423 418
3 418 117 424
3 423 115 418
3 424 35 423
3 427 425 426
3 426 109 427
3 425 116 426
3 427 118 425
3 421 399 426
3 426 116 421
3 399 109 426
3 421 34 399
3 428 420 425
3 425 118 428
3 420 116 425
3 428 36 420
3 400 429 427
3 427 109 400
3 429 118 427
3 400 8 429
3 432 430 431
3 431 119 432
3 430 115 431
3 432 114 430
3 423 433 431
3 431 115 423
3 433 119 431
3 423 35 433
3 412 422 430
3 430 114 412
3 422 115 430
3 412 34 422
3 434 415 432
3 432 119 434
3 415 114 432
3 434 11 415
3 437 435 436
3 436 121 437
3 435 117 436
3 437 120 435
3 419 438 436
3 436 117 419
3 438 121 436
3 419 36 438
3 439 424 435
3 435 120 439
3 424 117 435
3 439 35 424
3 441 440 437
3 437 121 441
3 440 120 437
3 441 1 440
3 444 442 443
3 443 124 444
3 442 123 443
3 444 122 442
3 446 445 443
3 443 123 446
3 445 124 443
3 446 39 445
3 448 447 442
3 442 122 448
3 447 123 442
3 448 38 447
3 450 449 444
3 444 124 450
3 449 122 444
3 450 37 449
3 453 451 452
3 452 126 453
3 451 123 452
3 453 125 451
3 447 454 452
3 452 123 447
3 454 126 452
3 447 38 454
3 455 446 451
3 451 125 455
3 446 123 451
3 455 39 446
3 457 456 453
3 453 126 457
3 456 125 453
3 457 9 456
3 460 458 459
3 459 128 460
3 458 122 459
3 460 127 458
3 449 461 459
3 459 122 449
3 461 128 459
3 449 37 461
3 462 448 458
3 458 127 462
3 448 122 458
3 462 38 448
3 464 463 460
3 460 128 464
3 463 127 460
3 464 10 463
3 467 465 466
3 466 130 467
3 465 124 466
3 467 129 465
3 445 468 466
3 466 124 445
3 468 130 466
3 445 39 468
3 469 450 465
3 465 129 469
3 450 124 465
3 469 37 450
3 471 470 467
3 467 130 471
3 470 129 467
3 471 3 470
3 474 472 473
3 473 133 474
3 472 132 473
3 474 131 472
3 476 475 473
3 473 132 476
3 475 133 473
3 476 38 475
3 478 477 472
3 472 131 478
3 477 132 472
3 478 41 477
3 480 479 474
3 474 133 480
3 479 131 474
3 480 40 479
3 483 481 482
3 482 134 483
3 481 132 482
3 483 126 481
3 477 484 482
3 482 132 477
3 484 134 482
3 477 41 484
3 454 476 481
3 481 126 454
3 476 132 481
3 454 38 476
3 485 457 483
3 483 134 485
3 457 126 483
3 485 9 457
3 488 486 487
3 487 136 488
3 486 131 487
3 488 135 486
3 479 489 487
3 487 131 479
3 489 136 487
3 479 40 489
3 490 478 486
3 486 135 490
3 478 131 486
3 490 41 478
3 492 491 488
3 488 136 492
3 491 135 488
3 492 2 491
3 495 493 494
3 494 127 495
3 493 133 494
3 495 137 493
3 475 462 494
3 494 133 475
3 462 127 494
3 475 38 462
3 496 480 493
3 493 137 496
3 480 133 493
3 496 40 480
3 463 497 495
3 495 127 463
3 497 137 495
3 463 10 497
3 500 498 499
3 499 140 500
3 498 139 499
3 500 138 498
3 502 501 499
3 499 139 502
3 501 140 499
3 502 33 501
3 504 503 498
3 498 138 504
3 503 139 498
3 504 13 503
3 506 505 500
3 500 140 506
3 505 138 500
3 506 23 505
3 509 507 508
3 508 47 509
3 507 139 508
3 509 110 507
3 503 182 508
3 508 139 503
3 182 47 508
3 503 13 182
3 398 502 507
3 507 110 398
3 502 139 507
3 398 33 502
3 183 401 509
3 509 47 183
3 401 110 509
3 183 8 401
3 512 510 511
3 511 79 512
3 510 138 511
3 512 46 510
3 505 294 511
3 511 138 505
3 294 79 511
3 505 23 294
3 174 504 510
3 510 46 174
3 504 138 510
3 174 13 504
3 295 177 512
3 512 79 295
3 177 46 512
3 295 4 177
3 515 513 514
3 514 111 515
3 513 140 514
3 515 78 513
3 501 406 514
3 514 140 501
3 406 111 514
3 501 33 406
3 286 506 513
3 513 78 286
3 506 140 513
3 286 23 506
3 407 289 515
3 515 111 407
3 289 78 515
3 407 0 289
3 518 516 517
3 517 143 518
3 516 142 517
3 518 141 516
3 520 519 517
3 517 142 520
3 519 143 517
3 520 19 519
3 522 521 516
3 516 141 522
3 521 142 516
3 522 32 521
3 524 523 518
3 518 143 524
3 523 141 518
3 524 26 523
3 527 525 526
3 526 113 527
3 525 142 526
3 527 66 525
3 521 413 526
3 526 142 521
3 413 113 526
3 521 32 413
3 244 520 525
3 525 66 244
3 520 142 525
3 244 19 520
3 414 247 527
3 527 113 414
3 247 66 527
3 414 11 247
3 530 528 529
3 529 86 530
3 528 141 529
3 530 112 528
3 523 316 529
3 529 141 523
3 316 86 529
3 523 26 316
3 405 522 528
3 528 112 405
3 522 141 528
3 405 32 522
3 317 408 530
3 530 86 317
3 408 112 530
3 317 0 408
3 533 531 532
3 532 61 533
3 531 143 532
3 533 89 531
3 519 231 532
3 532 143 519
3 231 61 532
3 519 19 231
3 326 524 531
3 531 89 326
3 524 143 531
3 326 26 524
3 232 329 533
3 533 61 232
3 329 89 533
3 232 5 329
3 536 534 535
3 535 146 536
3 534 145 535
3 536 144 534
3 538 537 535
3 535 145 538
3 537 146 535
3 538 22 537
3 540 539 534
3 534 144 540
3 539 145 534
3 540 16 539
3 542 541 536
3 536 146 542
3 541 144 536
3 542 39 541
3 545 543 544
3 544 54 545
3 543 145 544
3 545 80 543
3 539 204 544
3 544 145 539
3 204 54 544
3 539 16 204
3 293 538 543
3 543 80 293
3 538 145 543
3 293 22 538
3 205 296 545
3 545 54 205
3 296 80 545
3 205 4 296
3 548 546 547
3 547 125 548
3 546 144 547
3 548 57 546
3 541 455 547
3 547 144 541
3 455 125 547
3 541 39 455
3 214 540 546
3 546 57 214
3 540 144 546
3 214 16 540
3 456 217 548
3 548 125 456
3 217 57 548
3 456 9 217
3 551 549 550
3 550 81 551
3 549 146 550
3 551 130 549
3 537 301 550
3 550 146 537
3 301 81 550
3 537 22 301
3 468 542 549
3 549 130 468
3 542 146 549
3 468 39 542
3 302 471 551
3 551 81 302
3 471 130 551
3 302 3 471
3 554 552 553
3 553 149 554
3 552 148 553
3 554 147 552
3 556 555 553
3 553 148 556
3 555 149 553
3 556 21 555
3 558 557 552
3 552 147 558
3 557 148 552
3 558 25 557
3 560 559 554
3 554 149 560
3 559 147 554
3 560 37 559
3 563 561 562
3 562 88 563
3 561 148 562
3 563 70 561
3 557 327 562
3 562 148 557
3 327 88 562
3 557 25 327
3 260 556 561
3 561 70 260
3 556 148 561
3 260 21 556
3 328 261 563
3 563 88 328
3 261 70 563
3 328 5 261
3 566 564 565
3 565 129 566
3 564 147 565
3 566 87 564
3 559 469 565
3 565 147 559
3 469 129 565
3 559 37 469
3 321 558 564
3 564 87 321
3 558 147 564
3 321 25 558
3 470 322 566
3 566 129 470
3 322 87 566
3 470 3 322
3 569 567 568
3 568 71 569
3 567 149 568
3 569 128 567
3 555 266 568
3 568 149 555
3 266 71 568
3 555 21 266
3 461 560 567
3 567 128 461
3 560 149 567
3 461 37 560
3 267 464 569
3 569 71 267
3 464 128 569
3 267 10 464
3 572 570 571
3 571 152 572
3 570 151 571
3 572 150 570
3 574 573 571
3 571 151 574
3 573 152 571
3 574 27 573
3 576 575 570
3 570 150 576
3 575 151 570
3 576 12 575
3 578 577 572
3 572 152 578
3 577 150 572
3 578 36 577
3 581 579 580
3 580 49 581
3 579 151 580
3 581 96 579
3 575 189 580
3 580 151 575
3 189 49 580
3 575 12 189
3 349 574 579
3 579 96 349
3 574 151 579
3 349 27 574
3 190 352 581
3 581 49 190
3 352 96 581
3 190 7 352
3 584 582 583
3 583 118 584
3 582 150 583
3 584 48 582
3 577 428 583
3 583 150 577
3 428 118 583
3 577 36 428
3 181 576 582
3 582 48 181
3 576 150 582
3 181 12 576
3 429 184 584
3 584 118 429
3 184 48 584
3 429 8 184
3 587 585 586
3 586 97 587
3 585 152 586
3 587 121 585
3 573 357 586
3 586 152 573
3 357 97 586
3 573 27 357
3 438 578 585
3 585 121 438
3 578 152 585
3 438 36 578
3 358 441 587
3 587 97 358
3 441 121 587
3 358 1 441
3 590 588 589
3 589 155 590
3 588 154 589
3 590 153 588
3 592 591 589
3 589 154 592
3 591 155 589
3 592 17 591
3 594 593 588
3 588 153 594
3 593 154 588
3 594 30 593
3 596 595 590
3 590 155 596
3 595 153 590
3 596 35 595
3 599 597 598
3 598 104 599
3 597 154 598
3 599 64 597
3 593 383 598
3 598 154 593
3 383 104 598
3 593 30 383
3 237 592 597
3 597 64 237
3 592 154 597
3 237 17 592
3 384 240 599
3 599 104 384
3 240 64 599
3 384 6 240
3 602 600 601
3 601 120 602
3 600 153 601
3 602 103 600
3 595 439 601
3 601 153 595
3 439 120 601
3 595 35 439
3 377 594 600
3 600 103 377
3 594 153 600
3 377 30 594
3 440 378 602
3 602 120 440
3 378 103 602
3 440 1 378
3 605 603 604
3 604 65 605
3 603 155 604
3 605 119 603
3 591 245 604
3 604 155 591
3 245 65 604
3 591 17 245
3 433 596 603
3 603 119 433
3 596 155 603
3 433 35 596
3 246 434 605
3 605 65 246
3 434 119 605
3 246 11 434
3 608 606 607
3 607 158 608
3 606 157 607
3 608 156 606
3 610 609 607
3 607 157 610
3 609 158 607
3 610 15 609
3 612 611 606
3 606 156 612
3 611 157 606
3 612 28 611
3 614 613 608
3 608 158 614
3 613 156 608
3 614 41 613
3 617 615 616
3 616 95 617
3 615 157 616
3 617 55 615
3 611 350 616
3 616 157 611
3 350 95 616
3 611 28 350
3 209 610 615
3 615 55 209
3 610 157 615
3 209 15 610
3 351 210 617
3 617 95 351
3 210 55 617
3 351 7 210
3 620 618 619
3 619 135 620
3 618 156 619
3 620 94 618
3 613 490 619
3 619 156 613
3 490 135 619
3 613 41 490
3 342 612 618
3 618 94 342
3 612 156 618
3 342 28 612
3 491 345 620
3 620 135 491
3 345 94 620
3 491 2 345
3 623 621 622
3 622 56 623
3 621 158 622
3 623 134 621
3 609 215 622
3 622 158 609
3 215 56 622
3 609 15 215
3 484 614 621
3 621 134 484
3 614 158 621
3 484 41 614
3 216 485 623
3 623 56 216
3 485 134 623
3 216 9 485
3 626 624 625
3 625 161 626
3 624 160 625
3 626 159 624
3 628 627 625
3 625 160 628
3 627 161 625
3 628 31 627
3 630 629 624
3 624 159 630
3 629 160 624
3 630 20 629
3 632 631 626
3 626 161 632
3 631 159 626
3 632 40 631
3 635 633 634
3 634 73 635
3 633 160 634
3 635 105 633
3 629 272 634
3 634 160 629
3 272 73 634
3 629 20 272
3 382 628 633
3 633 105 382
3 628 160 633
3 382 31 628
3 273 385 635
3 635 73 273
3 385 105 635
3 273 6 385
3 638 636 637
3 637 137 638
3 636 159 637
3 638 72 636
3 631 496 637
3 637 159 631
3 496 137 637
3 631 40 496
3 265 630 636
3 636 72 265
3 630 159 636
3 265 20 630
3 497 268 638
3 638 137 497
3 268 72 638
3 497 10 268
3 641 639 640
3 640 102 641
3 639 161 640
3 641 136 639
3 627 372 640
3 640 161 627
3 372 102 640
3 627 31 372
3 489 632 639
3 639 136 489
3 632 161 639
3 489 40 632
3 373 492 641
3 641 102 373
3 492 136 641
3 373 2 492
