# Supplementary material for: Subcortical shape biomarkers reveal limbic and basal ganglia damage in anti-LGI1 encephalitis
Source: Front Immunol. 2025 Jul 4;16:1623577. doi: 10.3389/fimmu.2025.1623577 (PMC12270846; doi:10.3389/fimmu.2025.1623577)
Supplement: Supplementary file 1 [file DataSheet1.zip › raw data/wmN06-R_Thal_first.vtk]

# vtk DataFile Version 3.0
this file was written using fslvtkio
ASCII
DATASET POLYDATA
POINTS 642 float
88.9232 118.654 80.2976
71.2514 114.233 79.8081
65.2856 98.0263 77.0811
84.7451 102.183 79.7972
82.8466 109.517 90.0592
85.4489 108.991 70.6358
73.2706 106.732 70.5555
70.7735 107.596 90.0286
78.2186 123.366 87.2664
75.0742 95.9913 83.822
75.1628 93.7933 71.2193
80.9785 123.506 72.3323
74.1179 116.554 90.6822
81.0134 117.147 90.4711
76.3541 108.442 92.3265
71.7316 100.288 89.1828
79.1707 101.763 88.2051
78.4426 115.177 72.4029
79.4835 107.844 70.2318
85.3113 118.493 69.5903
72.8474 99.0962 70.3206
80.049 100.798 72.3846
84.9676 105.273 85.4849
86.527 115.493 86.6464
88.7744 110.419 79.9133
86.3518 104.556 74.6729
88.9529 116.334 73.6805
70.2494 111.991 85.6214
67.0984 101.514 84.7965
67.6329 105.72 78.5971
72.3608 111.282 74.7998
68.9268 100.924 73.2901
86.9442 124.461 74.6028
85.0734 123.056 84.2602
79.7118 126.047 79.7371
75.8386 120.251 76.8505
73.2755 120.619 84.1604
81.2048 95.3744 75.6645
72.9484 91.5477 77.0576
80.9904 95.9201 82.5451
66.9547 94.1759 70.1074
68.7121 95.6052 80.5176
77.532 117.427 91.5726
78.7831 112.87 92.0325
75.1179 112.571 92.6218
79.7521 108.847 91.4416
82.356 113.609 90.7578
80.0018 120.672 89.1401
75.8047 120.272 89.3726
72.4385 112.179 90.7977
73.2204 107.641 92.1149
74.1667 104.2 91.3507
78.038 105.191 90.7436
75.5996 100.965 89.264
81.2806 105.486 89.2458
70.7163 103.511 90.0269
73.5182 98.0134 86.8938
77.4739 98.515 86.4564
79.2034 111.66 71.2552
82.779 113.515 70.1804
81.6764 117.183 70.4545
85.6857 113.831 69.7441
82.5336 108.68 70.5069
76.3822 107.283 70.0756
75.9421 110.742 72.356
79.6774 119.495 72.1294
83.257 121.52 70.1125
76.5025 99.6487 70.738
80 104.473 70.739
76.3727 103.561 70.0151
83.1027 104.643 71.5541
78.2236 96.9343 71.2236
73.7602 96.1908 69.61
73.3688 103.062 70.4194
86.4425 110.325 86.3577
88.4548 112.613 83.6831
87.4626 107.739 83.2547
89.1687 114.462 80.1359
88.0729 116.937 83.6959
85.0049 112.487 88.7229
84.1232 107.159 87.8514
85.0959 103.515 82.7224
87.6612 106.138 80.0409
87.7775 107.676 77.098
88.8811 113.309 76.7605
87.8408 110.551 74.2182
89.1935 117.803 76.7504
85.8313 103.194 77.312
86.343 106.62 72.3236
87.6089 112.526 71.7311
68.5393 106.771 85.3875
67.1051 103.938 81.9521
68.9417 108.582 82.3882
66.6531 101.716 78.1216
65.974 99.7248 81.2114
68.7294 104.742 87.5382
70.3678 110.214 88.0574
70.5114 113.054 82.6605
69.6637 109.616 79.3123
69.6367 108.277 76.4124
67.7814 103.177 75.6458
69.7582 106.259 73.5454
66.3953 99.155 74.34
71.5915 112.713 77.1028
72.919 108.991 72.9369
70.7814 104.026 71.5209
86.4589 124.288 79.5984
82.5823 125.499 81.9074
83.7459 126.11 76.4026
78.6218 125.386 83.8407
81.7433 123.413 85.9133
87.6193 121.126 82.512
88.6143 121.912 77.7984
84.5195 124.804 71.7664
80.3402 125.266 75.4608
77.5531 124.062 77.9161
76.0883 124.246 82.2246
74.4062 120.9 80.3503
75.0969 122.6 86.2374
78.3504 121.791 74.5813
73.1503 117.419 78.254
72.2243 117.476 82.0406
77.9385 91.8137 76.2959
77.4942 92.6982 79.8793
81.7812 94.5472 79.0275
78.1924 95.743 83.4184
74.2044 93.4603 80.5246
74.4135 91.7612 73.8793
78.6588 94.1766 73.16
83.1869 98.8457 77.9386
83.162 98.5389 81.3349
66.9895 93.7202 75.198
70.6254 93.2468 78.8742
69.8236 92.0195 73.7054
71.8132 95.7771 82.6146
66.2938 96.4244 79.1964
65.2993 95.9088 73.0908
70.9618 93.2957 70.606
84.3372 116.634 89.2374
83.3789 120.568 87.9285
86.4225 119.727 85.8784
88.5269 120.719 74.1488
86.5792 122.431 70.9103
87.6064 116.888 70.8177
80.4447 98.8157 85.3855
82.2315 103.074 86.9043
83.0508 100.462 83.9892
83.6326 100.345 75.6637
83.7722 102.615 73.2686
80.9657 97.8876 73.5615
73.0687 119.154 87.7103
71.6598 114.59 88.4817
71.4791 116.394 84.9258
73.9374 115.983 75.8526
75.1343 113.486 73.4899
76.9914 117.883 74.3034
67.2954 97.8634 83.2549
68.8763 100.952 87.7645
70.2729 97.4771 85.5679
69.9514 96.0445 68.7993
70.4709 99.5156 71.7282
66.2945 97.6401 70.5584
78.0837 115.117 92.0355
76.9522 112.982 92.5632
76.3636 115.042 92.3498
75.8615 110.693 92.7515
77.4567 110.896 92.4266
79.7052 115.098 91.4701
79.1765 116.999 91.2277
75.7756 116.806 91.5421
74.7913 114.768 91.9459
79.2083 110.894 91.9211
80.4983 113.304 91.4555
80.9004 111.339 91.3984
81.4643 115.266 90.8389
78.0156 108.917 92.0073
81.3051 109.401 90.8956
82.4103 111.475 90.6854
78.8368 118.925 90.5754
76.5746 118.899 90.9424
77.8784 120.404 89.8712
74.9703 118.502 90.2876
80.5361 118.888 89.9096
78.9619 121.996 88.5471
77.0578 121.755 88.6601
73.7287 112.599 91.8728
74.2214 110.28 92.8018
72.8191 110.05 91.8053
74.7779 108.373 92.5271
73.327 114.489 91.0183
71.6676 109.88 90.6943
71.9743 107.778 91.2309
76.1428 104.706 91.2121
76.7979 103.038 90.1287
74.9442 102.543 90.4608
77.4288 101.659 89.0039
78.4241 103.372 89.6713
77.1804 106.773 91.627
75.3286 106.286 91.9216
73.0498 102.228 90.5434
73.7029 100.82 89.5421
79.6821 105.168 90.0194
78.918 107.079 91.2776
80.827 107.251 90.5363
80.0249 103.561 88.8467
82.1169 107.617 89.8105
73.8136 105.98 92.0285
72.3992 103.752 91.02
71.9515 105.711 91.3294
71.2647 101.859 89.9238
70.7763 105.561 90.1631
74.4843 99.4625 88.3871
76.653 99.8851 88.043
75.5561 98.4434 86.9591
78.2303 100.205 87.5165
72.6289 99.0832 88.2684
74.5467 97.1296 85.5849
76.2549 97.2374 85.4474
80.9289 112.71 70.679
82.2565 115.306 70.2879
80.535 114.514 70.9974
83.3776 117.635 69.7962
83.9875 116.04 69.6886
81.189 111.013 70.3566
79.6504 110.074 70.6525
79.0117 113.583 71.6531
80.0256 115.971 71.3576
84.2352 113.964 69.8788
82.6306 111.154 70.2568
84.1434 111.343 69.9862
81.134 108.918 70.3643
85.5499 116.296 69.5612
85.4723 111.254 70.0174
83.967 108.954 70.5028
78.0371 109.469 71.0046
77.6739 111.401 71.8795
76.2675 109.096 71.1999
77.3313 112.999 72.3631
78.0373 107.651 70.1339
74.8367 107.116 70.1793
74.7165 108.695 71.4488
80.5842 118.204 71.1701
82.4668 119.271 70.0363
81.2669 120.418 70.7344
84.1835 119.845 69.6661
79.1887 117.321 72.2224
80.3463 121.465 71.8786
81.8395 122.356 70.9193
78.1882 102.1 71.0445
78.2034 103.993 70.2842
76.4783 101.659 70.6191
77.9046 105.593 69.795
79.801 106.241 70.2226
79.7146 102.422 71.4914
78.2992 100.449 71.4504
74.8408 99.5847 70.3466
74.8026 101.251 70.4586
81.2588 106.785 70.5481
81.371 104.451 71.2033
82.8978 106.66 70.937
81.3799 102.845 72.0661
84.357 106.807 71.094
77.3434 98.3937 70.8383
75.1921 97.9744 69.921
76.1866 96.6624 70.0772
73.3152 97.7756 69.6221
78.9188 98.9035 71.7984
76.8319 95.3513 70.9355
74.7359 95.0333 70.1955
74.9794 103.368 70.2282
76.6336 105.687 69.6745
74.7515 105.447 69.614
73.3403 101.06 70.7814
73.2322 104.869 70.1174
87.4545 111.495 85.0433
88.116 110.206 83.5038
87.1049 109.053 84.8602
88.3924 109.236 81.9562
88.746 111.126 82.0395
87.4275 113.696 85.2177
86.6862 112.772 86.291
86.005 107.932 85.8875
86.3479 106.861 84.6256
89.053 113.263 82.0515
88.2614 114.751 83.9141
89.0057 115.417 82.1777
87.2806 116.055 85.2582
89.0157 112.358 80.2869
89.1382 116.431 80.3464
88.8075 117.467 82.0394
85.7845 111.561 87.4335
85.3868 108.742 87.1741
84.7762 109.864 88.5296
84.7318 106.313 86.6457
85.8454 114.014 87.5476
83.9245 111.007 89.6258
83.5652 108.31 88.9956
86.3872 105.681 83.1845
87.7663 107.009 81.6814
86.3567 104.891 81.5042
88.3998 108.376 80.2366
85.2204 104.54 84.1994
85.0356 102.971 81.1745
86.3413 104.262 79.9214
88.539 110.486 77.1021
88.3972 111.822 75.5544
87.8214 109.074 75.7606
88.5215 113.239 74.1454
88.92 114.455 75.1407
88.8243 111.699 78.2822
88.4462 109.312 78.3988
87.0531 106.394 75.6865
87.2385 107.862 74.528
89.0582 115.438 76.6135
89.0755 113.642 78.5463
89.1341 116.016 78.4468
89.1929 116.964 75.1567
89.0998 117.996 78.6638
87.9622 107.18 78.7236
87.0785 105.48 77.0802
86.8864 104.824 78.5278
86.277 103.84 75.9936
85.4533 102.91 78.6164
87.1661 108.562 73.1869
87.8613 111.728 73.0499
87.0905 109.728 71.8898
88.4006 114.472 72.8261
86.5494 105.954 73.5961
86.0452 107.884 71.3918
86.6558 110.673 70.8062
67.7509 105.34 83.7065
67.9301 106.255 82.1197
68.6306 107.675 83.8578
68.0779 106.983 80.7309
67.3236 105.13 80.4875
67.0863 103.159 83.5645
67.6905 104.298 84.9839
69.335 109.139 85.3099
69.4305 109.954 84.1017
66.669 103.051 80.1552
66.5018 101.926 81.8329
66.2393 100.973 79.8452
66.5918 100.859 83.0849
66.9842 103.841 78.6357
65.9496 99.9819 77.8309
65.5821 99.0788 79.168
68.4968 105.559 86.4155
69.4738 108.452 86.6277
69.535 107.53 87.8932
70.1134 110.894 86.706
67.7175 103.077 86.1367
69.7614 106.36 88.87
70.6328 109.05 89.1526
69.7548 110.73 82.6864
69.1221 108.916 80.8277
70.038 111.144 81.0913
68.5096 107.645 79.1528
70.2995 112.3 84.1494
70.7068 113.249 81.0603
70.3974 111.696 79.5727
68.3398 105.832 76.0111
68.5852 104.769 74.5664
69.5146 107.233 75.0058
69.0983 103.881 73.2559
68.4093 102.263 74.301
67.5378 104.633 77.0073
68.477 106.915 77.3714
70.8539 109.515 75.3842
70.8077 108.477 74.2512
67.7404 101.009 75.2443
67.172 102.648 77.0235
66.7059 100.339 76.3618
67.6617 99.9784 73.7083
65.7101 98.7392 75.8275
69.4064 108.713 77.9725
70.8197 110.104 76.7786
70.6485 111.075 78.1504
71.8828 111.832 75.8933
71.2989 113.315 78.5089
71.2528 107.682 73.1205
70.1715 105.279 72.4015
71.5414 106.798 71.6772
69.7471 102.742 72.5598
72.3446 109.867 73.9073
73.2053 107.968 71.7438
71.8599 105.411 70.735
84.5758 125.17 80.4175
83.4104 126 79.2228
85.1021 125.534 78.1323
81.9582 126.222 78.2431
81.4598 126.119 80.543
83.9907 124.474 82.7427
85.5712 123.935 81.803
86.712 124.658 77.2196
85.5736 125.688 75.6032
80.7174 125.736 82.8646
82.2405 124.609 84.0195
80.2019 124.798 85.0824
83.5495 123.434 84.9452
79.3185 125.935 81.8046
78.2162 124.6 85.7828
80.0133 123.45 86.8519
87.111 122.914 81.2494
87.8861 123.383 78.8541
88.3571 121.408 80.3188
87.8301 123.467 76.5334
86.3871 122.494 83.1775
88.4615 119.706 81.6221
88.8934 120.267 79.0947
84.1195 125.893 74.0296
82.0506 125.906 75.8606
82.381 125.357 73.4433
80.361 125.905 77.5663
85.8455 125.278 73.1845
82.4546 124.427 71.843
80.4022 124.465 73.9157
76.7913 124.315 80.0594
75.2647 122.905 81.063
75.909 122.8 79.3514
73.9125 121.173 82.0723
74.6035 122.567 82.9658
77.7526 125.412 81.0401
78.4717 125.343 78.7714
76.4531 122.241 77.6836
75.1742 120.954 78.6442
75.3815 123.578 84.1006
77.3959 125.062 82.9425
76.7215 124.28 85.2401
74.1439 121.92 84.9548
76.565 123.048 87.0112
78.9201 124.953 76.7831
77.7753 122.989 76.353
79.1361 123.722 74.9726
77.0289 121.248 75.8829
79.7019 122.541 73.3707
73.8434 119.198 79.255
73.2617 119.3 81.2339
72.5734 117.372 80.0735
72.7707 119.355 83.0052
74.5243 119.128 77.7217
72.114 115.783 79.0079
71.6434 115.825 80.9326
77.9358 91.97 78.2196
79.8724 93.2289 79.5214
80.1839 92.7676 77.66
81.1033 94.7708 80.7984
79.3367 93.9572 81.0283
75.5476 91.824 78.5494
75.6752 91.5151 76.8884
79.8062 93.0154 75.8743
81.4118 94.5411 77.1561
77.89 94.1133 81.745
75.8801 92.9923 80.2354
76.1991 94.4562 82.1455
73.641 92.1249 78.895
79.5462 95.4156 82.7673
76.6854 95.9452 83.8129
74.5145 94.7227 82.1851
76.287 91.6575 75.0935
78.4063 92.673 74.4394
76.5932 92.5202 73.0881
79.9518 94.4369 74.5626
73.8237 91.436 75.4954
74.7556 92.5656 72.2054
77.1701 94.1258 72.016
82.6528 96.397 78.3521
82.6199 96.198 80.2769
83.2974 98.63 79.6518
82.3041 96.7375 81.886
82.3377 96.8271 76.8935
83.9054 100.595 78.9425
83.8858 100.571 80.7227
68.8111 93.0842 77.012
69.9583 91.9451 76.4035
68.1288 92.4773 74.4537
71.3683 91.6249 75.3642
71.6063 92.1066 78.0964
69.2926 94.2849 79.1611
67.8458 94.2778 77.5756
66.647 93.4551 72.6799
68.2031 92.7843 71.9705
72.6749 93.0642 79.7705
71.0079 94.405 80.3587
72.8992 94.6403 81.5743
70.2169 95.5644 81.5416
73.4911 95.928 83.4385
66.5882 95.0061 76.8728
65.8579 94.5703 73.9411
65.4495 95.8461 76.0966
65.6717 94.819 71.2963
67.4456 95.6789 79.2753
65.4604 97.1594 78.4035
65.1056 96.913 75.142
70.3528 92.3432 72.2626
72.493 91.7222 74.1143
72.8009 92.338 72.1355
68.9358 93.5122 70.4022
73.0759 93.4421 70.8322
83.9311 118.706 88.8145
85.0679 120.285 87.1702
85.438 118.378 87.7602
85.8921 121.52 85.2622
84.3974 121.958 86.2776
82.282 118.827 89.2989
82.7691 116.959 90.0439
85.5355 116.269 88.0129
86.4597 117.657 86.5229
82.8269 122.165 86.685
81.7679 120.493 88.4897
80.8539 122.109 87.6108
83.4128 115.245 90.1318
84.9072 114.564 88.882
83.7644 112.889 89.9257
87.1817 118.239 84.9613
87.0613 120.687 84.2428
87.9382 118.968 83.1665
87.6229 121.601 72.5622
87.34 119.903 70.9586
88.1134 119.13 72.2934
86.7413 117.783 69.9246
86.1843 120.46 69.8815
87.0027 123.638 72.6964
87.8134 122.672 74.6831
88.9212 118.58 73.757
88.3602 116.626 72.1859
84.9699 121.728 69.9843
85.9825 124.039 71.4555
83.34 123.347 70.8624
88.598 121.427 76.034
89.1019 119.186 75.3776
89.0082 119.72 77.4737
87.6933 114.511 71.3979
86.8238 115.187 69.8738
86.7618 112.391 70.2691
81.3512 100.93 86.2197
82.8595 101.827 85.5686
81.9219 99.4318 84.7422
83.9457 102.873 84.8609
83.6528 103.897 86.1294
80.7281 102.256 87.5029
79.8764 100.392 86.7398
80.9184 97.3389 84.0416
82.1843 97.9852 83.3139
83.3428 105.046 87.2697
81.5944 104.101 88.0414
82.7566 106.238 88.6463
79.081 98.7599 86.0636
79.6306 96.9744 84.3669
77.9389 97.1254 84.9588
83.0952 99.3238 82.7066
84.0718 102.218 83.566
84.0058 101.319 82.0128
83.9317 101.582 74.4542
82.1765 100.387 73.7472
82.4984 99.0842 74.5923
80.5726 99.4634 72.9946
81.8992 101.7 72.9426
85.4906 103.459 73.7654
85.256 102.349 75.2557
82.3337 97.8806 75.7515
81.187 96.6796 74.5433
83.3833 103.496 72.3872
85.5578 104.398 72.7469
84.9068 105.697 71.8486
84.8218 101.973 76.4951
83.2179 99.5274 76.7401
84.1979 101.345 77.8512
80.0861 95.892 73.3804
79.7354 97.6914 72.3766
78.6626 95.6121 72.0021
72.2464 116.949 88.2131
71.4259 115.645 86.7812
72.1243 117.875 86.3812
70.8886 114.255 85.3848
70.8384 113.525 87.0087
72.7167 115.737 89.7224
73.5089 117.893 89.2897
72.9545 119.851 85.8878
72.2866 118.499 84.6346
70.9743 112.39 88.0735
72.0777 113.613 89.812
71.2218 111.189 89.5759
74.2627 119.744 88.7432
73.925 120.931 86.7125
75.4904 121.6 87.841
71.8247 117.059 83.4542
70.9543 114.571 83.8518
71.2355 115.137 82.1551
74.5709 114.806 74.5527
76.1726 115.704 73.9293
75.422 117.01 75.0397
77.6821 116.474 73.2273
76.7801 114.339 73.0155
73.6431 112.662 74.1475
73.2067 113.775 75.2345
74.8411 118.105 76.3788
76.2674 119.075 75.5254
75.6019 112.255 72.877
73.7306 111.186 73.5254
74.387 109.831 72.6933
72.6284 114.169 76.3469
73.5747 116.792 77.0397
72.2354 115.013 77.7256
77.4619 119.914 74.5902
78.3345 118.376 73.3551
79.0157 120.619 73.2794
67.9872 99.1787 85.7988
69.3649 98.9199 86.8636
68.6803 97.6374 84.5938
70.9211 98.7343 87.5524
70.1437 100.454 88.6282
67.8 101.11 86.4066
66.9802 99.5487 84.4039
68.002 96.6024 82.0353
69.4982 96.4738 83.2624
69.6833 102.205 89.0687
68.4498 102.853 87.6113
69.6755 104.534 88.8993
66.4359 98.9389 82.5675
66.8961 96.9274 81.3229
65.8243 97.9513 80.3917
71.0589 96.5607 84.0495
71.869 97.7288 86.4585
72.9324 96.7288 84.929
69.8304 97.9904 69.7207
68.4024 98.5112 70.8116
67.7368 96.8564 68.9281
67.8695 99.0818 72.2085
69.8939 100.296 72.7993
71.822 99.3644 71.3135
71.3126 97.8455 69.3378
68.4119 94.8748 69.1092
66.0076 95.9128 69.6689
70.6954 101.769 71.8093
71.9961 101.366 71.2847
71.9522 103.46 70.8448
71.9364 96.5187 69.193
70.5118 94.5001 69.5956
72.8572 94.6564 69.8532
65.4575 96.5826 71.7757
66.5469 98.5743 72.5212
65.4752 97.7604 74.1342
POLYGONS 1280  5120
3 164 162 163
3 163 44 164
3 162 43 163
3 164 42 162
3 166 165 163
3 163 43 166
3 165 44 163
3 166 14 165
3 168 167 162
3 162 42 168
3 167 43 162
3 168 13 167
3 170 169 164
3 164 44 170
3 169 42 164
3 170 12 169
3 173 171 172
3 172 46 173
3 171 43 172
3 173 45 171
3 167 174 172
3 172 43 167
3 174 46 172
3 167 13 174
3 175 166 171
3 171 45 175
3 166 43 171
3 175 14 166
3 177 176 173
3 173 46 177
3 176 45 173
3 177 4 176
3 180 178 179
3 179 48 180
3 178 42 179
3 180 47 178
3 169 181 179
3 179 42 169
3 181 48 179
3 169 12 181
3 182 168 178
3 178 47 182
3 168 42 178
3 182 13 168
3 184 183 180
3 180 48 184
3 183 47 180
3 184 8 183
3 187 185 186
3 186 50 187
3 185 44 186
3 187 49 185
3 165 188 186
3 186 44 165
3 188 50 186
3 165 14 188
3 189 170 185
3 185 49 189
3 170 44 185
3 189 12 170
3 191 190 187
3 187 50 191
3 190 49 187
3 191 7 190
3 194 192 193
3 193 53 194
3 192 52 193
3 194 51 192
3 196 195 193
3 193 52 196
3 195 53 193
3 196 16 195
3 198 197 192
3 192 51 198
3 197 52 192
3 198 14 197
3 200 199 194
3 194 53 200
3 199 51 194
3 200 15 199
3 203 201 202
3 202 45 203
3 201 52 202
3 203 54 201
3 197 175 202
3 202 52 197
3 175 45 202
3 197 14 175
3 204 196 201
3 201 54 204
3 196 52 201
3 204 16 196
3 176 205 203
3 203 45 176
3 205 54 203
3 176 4 205
3 208 206 207
3 207 55 208
3 206 51 207
3 208 50 206
3 199 209 207
3 207 51 199
3 209 55 207
3 199 15 209
3 188 198 206
3 206 50 188
3 198 51 206
3 188 14 198
3 210 191 208
3 208 55 210
3 191 50 208
3 210 7 191
3 213 211 212
3 212 57 213
3 211 53 212
3 213 56 211
3 195 214 212
3 212 53 195
3 214 57 212
3 195 16 214
3 215 200 211
3 211 56 215
3 200 53 211
3 215 15 200
3 217 216 213
3 213 57 217
3 216 56 213
3 217 9 216
3 220 218 219
3 219 60 220
3 218 59 219
3 220 58 218
3 222 221 219
3 219 59 222
3 221 60 219
3 222 19 221
3 224 223 218
3 218 58 224
3 223 59 218
3 224 18 223
3 226 225 220
3 220 60 226
3 225 58 220
3 226 17 225
3 229 227 228
3 228 62 229
3 227 59 228
3 229 61 227
3 223 230 228
3 228 59 223
3 230 62 228
3 223 18 230
3 231 222 227
3 227 61 231
3 222 59 227
3 231 19 222
3 233 232 229
3 229 62 233
3 232 61 229
3 233 5 232
3 236 234 235
3 235 64 236
3 234 58 235
3 236 63 234
3 225 237 235
3 235 58 225
3 237 64 235
3 225 17 237
3 238 224 234
3 234 63 238
3 224 58 234
3 238 18 224
3 240 239 236
3 236 64 240
3 239 63 236
3 240 6 239
3 243 241 242
3 242 66 243
3 241 60 242
3 243 65 241
3 221 244 242
3 242 60 221
3 244 66 242
3 221 19 244
3 245 226 241
3 241 65 245
3 226 60 241
3 245 17 226
3 247 246 243
3 243 66 247
3 246 65 243
3 247 11 246
3 250 248 249
3 249 69 250
3 248 68 249
3 250 67 248
3 252 251 249
3 249 68 252
3 251 69 249
3 252 18 251
3 254 253 248
3 248 67 254
3 253 68 248
3 254 21 253
3 256 255 250
3 250 69 256
3 255 67 250
3 256 20 255
3 259 257 258
3 258 70 259
3 257 68 258
3 259 62 257
3 253 260 258
3 258 68 253
3 260 70 258
3 253 21 260
3 230 252 257
3 257 62 230
3 252 68 257
3 230 18 252
3 261 233 259
3 259 70 261
3 233 62 259
3 261 5 233
3 264 262 263
3 263 72 264
3 262 67 263
3 264 71 262
3 255 265 263
3 263 67 255
3 265 72 263
3 255 20 265
3 266 254 262
3 262 71 266
3 254 67 262
3 266 21 254
3 268 267 264
3 264 72 268
3 267 71 264
3 268 10 267
3 271 269 270
3 270 63 271
3 269 69 270
3 271 73 269
3 251 238 270
3 270 69 251
3 238 63 270
3 251 18 238
3 272 256 269
3 269 73 272
3 256 69 269
3 272 20 256
3 239 273 271
3 271 63 239
3 273 73 271
3 239 6 273
3 276 274 275
3 275 76 276
3 274 75 275
3 276 74 274
3 278 277 275
3 275 75 278
3 277 76 275
3 278 24 277
3 280 279 274
3 274 74 280
3 279 75 274
3 280 23 279
3 282 281 276
3 276 76 282
3 281 74 276
3 282 22 281
3 285 283 284
3 284 78 285
3 283 75 284
3 285 77 283
3 279 286 284
3 284 75 279
3 286 78 284
3 279 23 286
3 287 278 283
3 283 77 287
3 278 75 283
3 287 24 278
3 289 288 285
3 285 78 289
3 288 77 285
3 289 0 288
3 292 290 291
3 291 80 292
3 290 74 291
3 292 79 290
3 281 293 291
3 291 74 281
3 293 80 291
3 281 22 293
3 294 280 290
3 290 79 294
3 280 74 290
3 294 23 280
3 296 295 292
3 292 80 296
3 295 79 292
3 296 4 295
3 299 297 298
3 298 82 299
3 297 76 298
3 299 81 297
3 277 300 298
3 298 76 277
3 300 82 298
3 277 24 300
3 301 282 297
3 297 81 301
3 282 76 297
3 301 22 282
3 303 302 299
3 299 82 303
3 302 81 299
3 303 3 302
3 306 304 305
3 305 85 306
3 304 84 305
3 306 83 304
3 308 307 305
3 305 84 308
3 307 85 305
3 308 26 307
3 310 309 304
3 304 83 310
3 309 84 304
3 310 24 309
3 312 311 306
3 306 85 312
3 311 83 306
3 312 25 311
3 315 313 314
3 314 77 315
3 313 84 314
3 315 86 313
3 309 287 314
3 314 84 309
3 287 77 314
3 309 24 287
3 316 308 313
3 313 86 316
3 308 84 313
3 316 26 308
3 288 317 315
3 315 77 288
3 317 86 315
3 288 0 317
3 320 318 319
3 319 87 320
3 318 83 319
3 320 82 318
3 311 321 319
3 319 83 311
3 321 87 319
3 311 25 321
3 300 310 318
3 318 82 300
3 310 83 318
3 300 24 310
3 322 303 320
3 320 87 322
3 303 82 320
3 322 3 303
3 325 323 324
3 324 89 325
3 323 85 324
3 325 88 323
3 307 326 324
3 324 85 307
3 326 89 324
3 307 26 326
3 327 312 323
3 323 88 327
3 312 85 323
3 327 25 312
3 329 328 325
3 325 89 329
3 328 88 325
3 329 5 328
3 332 330 331
3 331 92 332
3 330 91 331
3 332 90 330
3 334 333 331
3 331 91 334
3 333 92 331
3 334 29 333
3 336 335 330
3 330 90 336
3 335 91 330
3 336 28 335
3 338 337 332
3 332 92 338
3 337 90 332
3 338 27 337
3 341 339 340
3 340 94 341
3 339 91 340
3 341 93 339
3 335 342 340
3 340 91 335
3 342 94 340
3 335 28 342
3 343 334 339
3 339 93 343
3 334 91 339
3 343 29 334
3 345 344 341
3 341 94 345
3 344 93 341
3 345 2 344
3 348 346 347
3 347 96 348
3 346 90 347
3 348 95 346
3 337 349 347
3 347 90 337
3 349 96 347
3 337 27 349
3 350 336 346
3 346 95 350
3 336 90 346
3 350 28 336
3 352 351 348
3 348 96 352
3 351 95 348
3 352 7 351
3 355 353 354
3 354 98 355
3 353 92 354
3 355 97 353
3 333 356 354
3 354 92 333
3 356 98 354
3 333 29 356
3 357 338 353
3 353 97 357
3 338 92 353
3 357 27 338
3 359 358 355
3 355 98 359
3 358 97 355
3 359 1 358
3 362 360 361
3 361 101 362
3 360 100 361
3 362 99 360
3 364 363 361
3 361 100 364
3 363 101 361
3 364 31 363
3 366 365 360
3 360 99 366
3 365 100 360
3 366 29 365
3 368 367 362
3 362 101 368
3 367 99 362
3 368 30 367
3 371 369 370
3 370 93 371
3 369 100 370
3 371 102 369
3 365 343 370
3 370 100 365
3 343 93 370
3 365 29 343
3 372 364 369
3 369 102 372
3 364 100 369
3 372 31 364
3 344 373 371
3 371 93 344
3 373 102 371
3 344 2 373
3 376 374 375
3 375 103 376
3 374 99 375
3 376 98 374
3 367 377 375
3 375 99 367
3 377 103 375
3 367 30 377
3 356 366 374
3 374 98 356
3 366 99 374
3 356 29 366
3 378 359 376
3 376 103 378
3 359 98 376
3 378 1 359
3 381 379 380
3 380 105 381
3 379 101 380
3 381 104 379
3 363 382 380
3 380 101 363
3 382 105 380
3 363 31 382
3 383 368 379
3 379 104 383
3 368 101 379
3 383 30 368
3 385 384 381
3 381 105 385
3 384 104 381
3 385 6 384
3 388 386 387
3 387 108 388
3 386 107 387
3 388 106 386
3 390 389 387
3 387 107 390
3 389 108 387
3 390 34 389
3 392 391 386
3 386 106 392
3 391 107 386
3 392 33 391
3 394 393 388
3 388 108 394
3 393 106 388
3 394 32 393
3 397 395 396
3 396 110 397
3 395 107 396
3 397 109 395
3 391 398 396
3 396 107 391
3 398 110 396
3 391 33 398
3 399 390 395
3 395 109 399
3 390 107 395
3 399 34 390
3 401 400 397
3 397 110 401
3 400 109 397
3 401 8 400
3 404 402 403
3 403 112 404
3 402 106 403
3 404 111 402
3 393 405 403
3 403 106 393
3 405 112 403
3 393 32 405
3 406 392 402
3 402 111 406
3 392 106 402
3 406 33 392
3 408 407 404
3 404 112 408
3 407 111 404
3 408 0 407
3 411 409 410
3 410 114 411
3 409 108 410
3 411 113 409
3 389 412 410
3 410 108 389
3 412 114 410
3 389 34 412
3 413 394 409
3 409 113 413
3 394 108 409
3 413 32 394
3 415 414 411
3 411 114 415
3 414 113 411
3 415 11 414
3 418 416 417
3 417 117 418
3 416 116 417
3 418 115 416
3 420 419 417
3 417 116 420
3 419 117 417
3 420 36 419
3 422 421 416
3 416 115 422
3 421 116 416
3 422 34 421
3 424 423 418
3 418 117 424
3 423 115 418
3 424 35 423
3 427 425 426
3 426 109 427
3 425 116 426
3 427 118 425
3 421 399 426
3 426 116 421
3 399 109 426
3 421 34 399
3 428 420 425
3 425 118 428
3 420 116 425
3 428 36 420
3 400 429 427
3 427 109 400
3 429 118 427
3 400 8 429
3 432 430 431
3 431 119 432
3 430 115 431
3 432 114 430
3 423 433 431
3 431 115 423
3 433 119 431
3 423 35 433
3 412 422 430
3 430 114 412
3 422 115 430
3 412 34 422
3 434 415 432
3 432 119 434
3 415 114 432
3 434 11 415
3 437 435 436
3 436 121 437
3 435 117 436
3 437 120 435
3 419 438 436
3 436 117 419
3 438 121 436
3 419 36 438
3 439 424 435
3 435 120 439
3 424 117 435
3 439 35 424
3 441 440 437
3 437 121 441
3 440 120 437
3 441 1 440
3 444 442 443
3 443 124 444
3 442 123 443
3 444 122 442
3 446 445 443
3 443 123 446
3 445 124 443
3 446 39 445
3 448 447 442
3 442 122 448
3 447 123 442
3 448 38 447
3 450 449 444
3 444 124 450
3 449 122 444
3 450 37 449
3 453 451 452
3 452 126 453
3 451 123 452
3 453 125 451
3 447 454 452
3 452 123 447
3 454 126 452
3 447 38 454
3 455 446 451
3 451 125 455
3 446 123 451
3 455 39 446
3 457 456 453
3 453 126 457
3 456 125 453
3 457 9 456
3 460 458 459
3 459 128 460
3 458 122 459
3 460 127 458
3 449 461 459
3 459 122 449
3 461 128 459
3 449 37 461
3 462 448 458
3 458 127 462
3 448 122 458
3 462 38 448
3 464 463 460
3 460 128 464
3 463 127 460
3 464 10 463
3 467 465 466
3 466 130 467
3 465 124 466
3 467 129 465
3 445 468 466
3 466 124 445
3 468 130 466
3 445 39 468
3 469 450 465
3 465 129 469
3 450 124 465
3 469 37 450
3 471 470 467
3 467 130 471
3 470 129 467
3 471 3 470
3 474 472 473
3 473 133 474
3 472 132 473
3 474 131 472
3 476 475 473
3 473 132 476
3 475 133 473
3 476 38 475
3 478 477 472
3 472 131 478
3 477 132 472
3 478 41 477
3 480 479 474
3 474 133 480
3 479 131 474
3 480 40 479
3 483 481 482
3 482 134 483
3 481 132 482
3 483 126 481
3 477 484 482
3 482 132 477
3 484 134 482
3 477 41 484
3 454 476 481
3 481 126 454
3 476 132 481
3 454 38 476
3 485 457 483
3 483 134 485
3 457 126 483
3 485 9 457
3 488 486 487
3 487 136 488
3 486 131 487
3 488 135 486
3 479 489 487
3 487 131 479
3 489 136 487
3 479 40 489
3 490 478 486
3 486 135 490
3 478 131 486
3 490 41 478
3 492 491 488
3 488 136 492
3 491 135 488
3 492 2 491
3 495 493 494
3 494 127 495
3 493 133 494
3 495 137 493
3 475 462 494
3 494 133 475
3 462 127 494
3 475 38 462
3 496 480 493
3 493 137 496
3 480 133 493
3 496 40 480
3 463 497 495
3 495 127 463
3 497 137 495
3 463 10 497
3 500 498 499
3 499 140 500
3 498 139 499
3 500 138 498
3 502 501 499
3 499 139 502
3 501 140 499
3 502 33 501
3 504 503 498
3 498 138 504
3 503 139 498
3 504 13 503
3 506 505 500
3 500 140 506
3 505 138 500
3 506 23 505
3 509 507 508
3 508 47 509
3 507 139 508
3 509 110 507
3 503 182 508
3 508 139 503
3 182 47 508
3 503 13 182
3 398 502 507
3 507 110 398
3 502 139 507
3 398 33 502
3 183 401 509
3 509 47 183
3 401 110 509
3 183 8 401
3 512 510 511
3 511 79 512
3 510 138 511
3 512 46 510
3 505 294 511
3 511 138 505
3 294 79 511
3 505 23 294
3 174 504 510
3 510 46 174
3 504 138 510
3 174 13 504
3 295 177 512
3 512 79 295
3 177 46 512
3 295 4 177
3 515 513 514
3 514 111 515
3 513 140 514
3 515 78 513
3 501 406 514
3 514 140 501
3 406 111 514
3 501 33 406
3 286 506 513
3 513 78 286
3 506 140 513
3 286 23 506
3 407 289 515
3 515 111 407
3 289 78 515
3 407 0 289
3 518 516 517
3 517 143 518
3 516 142 517
3 518 141 516
3 520 519 517
3 517 142 520
3 519 143 517
3 520 19 519
3 522 521 516
3 516 141 522
3 521 142 516
3 522 32 521
3 524 523 518
3 518 143 524
3 523 141 518
3 524 26 523
3 527 525 526
3 526 113 527
3 525 142 526
3 527 66 525
3 521 413 526
3 526 142 521
3 413 113 526
3 521 32 413
3 244 520 525
3 525 66 244
3 520 142 525
3 244 19 520
3 414 247 527
3 527 113 414
3 247 66 527
3 414 11 247
3 530 528 529
3 529 86 530
3 528 141 529
3 530 112 528
3 523 316 529
3 529 141 523
3 316 86 529
3 523 26 316
3 405 522 528
3 528 112 405
3 522 141 528
3 405 32 522
3 317 408 530
3 530 86 317
3 408 112 530
3 317 0 408
3 533 531 532
3 532 61 533
3 531 143 532
3 533 89 531
3 519 231 532
3 532 143 519
3 231 61 532
3 519 19 231
3 326 524 531
3 531 89 326
3 524 143 531
3 326 26 524
3 232 329 533
3 533 61 232
3 329 89 533
3 232 5 329
3 536 534 535
3 535 146 536
3 534 145 535
3 536 144 534
3 538 537 535
3 535 145 538
3 537 146 535
3 538 22 537
3 540 539 534
3 534 144 540
3 539 145 534
3 540 16 539
3 542 541 536
3 536 146 542
3 541 144 536
3 542 39 541
3 545 543 544
3 544 54 545
3 543 145 544
3 545 80 543
3 539 204 544
3 544 145 539
3 204 54 544
3 539 16 204
3 293 538 543
3 543 80 293
3 538 145 543
3 293 22 538
3 205 296 545
3 545 54 205
3 296 80 545
3 205 4 296
3 548 546 547
3 547 125 548
3 546 144 547
3 548 57 546
3 541 455 547
3 547 144 541
3 455 125 547
3 541 39 455
3 214 540 546
3 546 57 214
3 540 144 546
3 214 16 540
3 456 217 548
3 548 125 456
3 217 57 548
3 456 9 217
3 551 549 550
3 550 81 551
3 549 146 550
3 551 130 549
3 537 301 550
3 550 146 537
3 301 81 550
3 537 22 301
3 468 542 549
3 549 130 468
3 542 146 549
3 468 39 542
3 302 471 551
3 551 81 302
3 471 130 551
3 302 3 471
3 554 552 553
3 553 149 554
3 552 148 553
3 554 147 552
3 556 555 553
3 553 148 556
3 555 149 553
3 556 21 555
3 558 557 552
3 552 147 558
3 557 148 552
3 558 25 557
3 560 559 554
3 554 149 560
3 559 147 554
3 560 37 559
3 563 561 562
3 562 88 563
3 561 148 562
3 563 70 561
3 557 327 562
3 562 148 557
3 327 88 562
3 557 25 327
3 260 556 561
3 561 70 260
3 556 148 561
3 260 21 556
3 328 261 563
3 563 88 328
3 261 70 563
3 328 5 261
3 566 564 565
3 565 129 566
3 564 147 565
3 566 87 564
3 559 469 565
3 565 147 559
3 469 129 565
3 559 37 469
3 321 558 564
3 564 87 321
3 558 147 564
3 321 25 558
3 470 322 566
3 566 129 470
3 322 87 566
3 470 3 322
3 569 567 568
3 568 71 569
3 567 149 568
3 569 128 567
3 555 266 568
3 568 149 555
3 266 71 568
3 555 21 266
3 461 560 567
3 567 128 461
3 560 149 567
3 461 37 560
3 267 464 569
3 569 71 267
3 464 128 569
3 267 10 464
3 572 570 571
3 571 152 572
3 570 151 571
3 572 150 570
3 574 573 571
3 571 151 574
3 573 152 571
3 574 27 573
3 576 575 570
3 570 150 576
3 575 151 570
3 576 12 575
3 578 577 572
3 572 152 578
3 577 150 572
3 578 36 577
3 581 579 580
3 580 49 581
3 579 151 580
3 581 96 579
3 575 189 580
3 580 151 575
3 189 49 580
3 575 12 189
3 349 574 579
3 579 96 349
3 574 151 579
3 349 27 574
3 190 352 581
3 581 49 190
3 352 96 581
3 190 7 352
3 584 582 583
3 583 118 584
3 582 150 583
3 584 48 582
3 577 428 583
3 583 150 577
3 428 118 583
3 577 36 428
3 181 576 582
3 582 48 181
3 576 150 582
3 181 12 576
3 429 184 584
3 584 118 429
3 184 48 584
3 429 8 184
3 587 585 586
3 586 97 587
3 585 152 586
3 587 121 585
3 573 357 586
3 586 152 573
3 357 97 586
3 573 27 357
3 438 578 585
3 585 121 438
3 578 152 585
3 438 36 578
3 358 441 587
3 587 97 358
3 441 121 587
3 358 1 441
3 590 588 589
3 589 155 590
3 588 154 589
3 590 153 588
3 592 591 589
3 589 154 592
3 591 155 589
3 592 17 591
3 594 593 588
3 588 153 594
3 593 154 588
3 594 30 593
3 596 595 590
3 590 155 596
3 595 153 590
3 596 35 595
3 599 597 598
3 598 104 599
3 597 154 598
3 599 64 597
3 593 383 598
3 598 154 593
3 383 104 598
3 593 30 383
3 237 592 597
3 597 64 237
3 592 154 597
3 237 17 592
3 384 240 599
3 599 104 384
3 240 64 599
3 384 6 240
3 602 600 601
3 601 120 602
3 600 153 601
3 602 103 600
3 595 439 601
3 601 153 595
3 439 120 601
3 595 35 439
3 377 594 600
3 600 103 377
3 594 153 600
3 377 30 594
3 440 378 602
3 602 120 440
3 378 103 602
3 440 1 378
3 605 603 604
3 604 65 605
3 603 155 604
3 605 119 603
3 591 245 604
3 604 155 591
3 245 65 604
3 591 17 245
3 433 596 603
3 603 119 433
3 596 155 603
3 433 35 596
3 246 434 605
3 605 65 246
3 434 119 605
3 246 11 434
3 608 606 607
3 607 158 608
3 606 157 607
3 608 156 606
3 610 609 607
3 607 157 610
3 609 158 607
3 610 15 609
3 612 611 606
3 606 156 612
3 611 157 606
3 612 28 611
3 614 613 608
3 608 158 614
3 613 156 608
3 614 41 613
3 617 615 616
3 616 95 617
3 615 157 616
3 617 55 615
3 611 350 616
3 616 157 611
3 350 95 616
3 611 28 350
3 209 610 615
3 615 55 209
3 610 157 615
3 209 15 610
3 351 210 617
3 617 95 351
3 210 55 617
3 351 7 210
3 620 618 619
3 619 135 620
3 618 156 619
3 620 94 618
3 613 490 619
3 619 156 613
3 490 135 619
3 613 41 490
3 342 612 618
3 618 94 342
3 612 156 618
3 342 28 612
3 491 345 620
3 620 135 491
3 345 94 620
3 491 2 345
3 623 621 622
3 622 56 623
3 621 158 622
3 623 134 621
3 609 215 622
3 622 158 609
3 215 56 622
3 609 15 215
3 484 614 621
3 621 134 484
3 614 158 621
3 484 41 614
3 216 485 623
3 623 56 216
3 485 134 623
3 216 9 485
3 626 624 625
3 625 161 626
3 624 160 625
3 626 159 624
3 628 627 625
3 625 160 628
3 627 161 625
3 628 31 627
3 630 629 624
3 624 159 630
3 629 160 624
3 630 20 629
3 632 631 626
3 626 161 632
3 631 159 626
3 632 40 631
3 635 633 634
3 634 73 635
3 633 160 634
3 635 105 633
3 629 272 634
3 634 160 629
3 272 73 634
3 629 20 272
3 382 628 633
3 633 105 382
3 628 160 633
3 382 31 628
3 273 385 635
3 635 73 273
3 385 105 635
3 273 6 385
3 638 636 637
3 637 137 638
3 636 159 637
3 638 72 636
3 631 496 637
3 637 159 631
3 496 137 637
3 631 40 496
3 265 630 636
3 636 72 265
3 630 159 636
3 265 20 630
3 497 268 638
3 638 137 497
3 268 72 638
3 497 10 268
3 641 639 640
3 640 102 641
3 639 161 640
3 641 136 639
3 627 372 640
3 640 161 627
3 372 102 640
3 627 31 372
3 489 632 639
3 639 136 489
3 632 161 639
3 489 40 632
3 373 492 641
3 641 102 373
3 492 136 641
3 373 2 492
