# Supplementary material for: Subcortical shape biomarkers reveal limbic and basal ganglia damage in anti-LGI1 encephalitis
Source: Front Immunol. 2025 Jul 4;16:1623577. doi: 10.3389/fimmu.2025.1623577 (PMC12270846; doi:10.3389/fimmu.2025.1623577)
Supplement: Supplementary file 1 [file DataSheet1.zip › raw data/wmN07-BrStem_first.vtk]

# vtk DataFile Version 3.0
this file was written using fslvtkio
ASCII
DATASET POLYDATA
POINTS 642 float
106.24 104.987 42.2231
73.3524 104.132 41.1076
78.2252 85.7284 36.0418
100.87 86.158 37.7164
101.384 95.2552 66.4068
98.5133 89.7693 17.6916
82.2602 88.9982 14.01
79.1012 95.1752 65.181
89.6316 109.515 54.1671
89.9841 81.6795 48.441
90.1516 76.5952 24.3109
89.6307 108.204 31.8572
83.3301 102.349 64.956
95.9744 102.214 64.6603
89.4193 95.8402 72.4545
85.0818 88.2339 59.7071
95.2915 88.0928 60.28
86.1927 98.1106 23.1467
90.9109 87.8484 6.41228
94.4735 98.9429 24.3018
84.6681 79.5566 11.7272
96.883 79.0439 13.5599
100.995 92.0905 52.3065
105.143 102.261 57.5526
103.956 97.4274 40.831
100.432 86.7283 26.7242
102.803 99.4676 30.3623
74.369 102.335 57.0546
79.1498 92.0839 51.1083
76.1906 96.7104 39.2924
78.2632 98.1152 28.938
79.0841 85.6489 23.3993
99.2127 110.146 36.387
101.088 112.036 52.0787
88.8674 114.101 44.2773
79.7999 109.172 35.7107
78.3331 111.427 52.3067
97.206 79.1246 30.1972
89.2838 77.8866 39.7701
96.5284 80.8737 43.1692
82.6276 79.4171 28.1995
83.1771 81.6954 43.4881
89.683 102.457 63.8921
93.9755 101.664 72.6243
84.836 101.68 73.4119
97.3473 94.5154 72.7998
101.941 101.414 69.4169
92.9362 103.326 55.905
86.7182 103.225 56.0516
77.4338 101.214 68.9551
82.4406 94.3519 71.9513
86.6391 89.6809 68.0766
93.3492 90.0974 68.2301
90.1461 88.15 60.7556
98.6268 90.4052 64.5991
81.633 90.4189 63.6891
87.6577 85.086 53.9152
92.6411 85.2235 54.1227
88.4685 92.5908 13.9922
92.7814 92.9115 15.2347
90.3974 97.7513 23.2639
96.1797 93.7912 19.5338
95.0737 88.3877 10.9305
85.8488 88.0422 8.05777
84.523 93.487 16.9557
87.35 104.564 26.8761
92.5844 104.851 27.5035
90.8641 79.7157 11.5356
94.8035 83.7002 7.97941
87.7177 83.4969 5.73862
98.0081 84.5957 14.3039
93.457 76.7463 18.3281
87.6268 76.5267 17.0994
82.6054 83.7724 10.335
103.589 97.7521 55.5485
105.47 99.1736 48.2843
101.647 94.9999 46.8229
108.616 99.93 40.6731
106.139 103.61 49.0367
104.809 99.5502 63.8813
101.109 94.2406 59.5419
100.529 89.398 44.5766
100.581 92.517 39.2663
100.428 93.5106 34.5548
105.491 97.826 35.3966
99.2854 93.756 29.6213
105.25 102.689 36.0684
100.978 86.4033 32.1489
99.5888 87.9132 22.0229
98.125 94.3389 25.3012
76.5251 97.6779 54.5444
77.9777 94.7111 45.5425
74.5303 98.9045 47.5359
78.9543 91.786 37.7837
79.1242 89.0801 43.4301
79.4895 94.1718 58.3157
75.923 99.1903 62.5973
73.3911 102.963 48.1399
71.3514 99.0337 39.6394
75.4504 97.1825 34.0216
79.7939 91.454 31.8206
80.6903 91.9989 26.4009
77.9565 85.702 29.8202
74.471 101.662 34.591
81.4269 93.0216 21.2748
80.4228 86.8321 18.1639
100.91 113.373 44.2729
95.618 114.88 48.1941
94.6961 113.517 40.4727
89.0669 114.072 50.5081
95.4742 111.512 54.394
104.872 109.526 47.1966
103.559 108.21 39.2132
94.3207 109.952 33.5188
88.961 111.709 37.5878
83.4776 113.177 40.0667
82.7879 114.844 48.1396
78.163 112.309 44.021
83.875 111.377 54.3578
84.6516 109.484 32.9751
76.0013 107.108 38.4658
74.6849 108.792 46.9037
94.3547 76.2211 35.8281
95.2251 73.065 41.8631
99.242 76.171 38.1004
93.8588 80.3131 46.496
89.4863 75.7574 44.2065
89.7051 78.4809 32.9443
93.9996 77.6564 26.9012
99.7537 81.3745 33.5397
99.1546 83.2138 40.9467
82.2215 79.0879 37.6917
84.246 73.8554 41.7969
85.7127 78.2667 36.058
85.9183 80.8283 46.5721
79.9799 83.5397 40.5727
79.292 81.197 32.3457
86.2823 78.3773 25.4565
100.656 102.156 61.5391
97.512 104.056 54.3172
103.39 106.431 53.1716
101.446 105.078 32.94
97.2221 105.82 29.7286
98.521 100.004 26.8547
96.304 84.8562 51.2005
98.9271 89.5909 56.6694
99.3791 86.4372 48.0817
100.378 81.5586 27.3978
99.0415 82.2608 19.7475
97.825 77.9991 21.7622
82.1468 103.737 54.4111
78.7642 102.431 61.6529
76.2117 106.232 53.3898
78.3189 103.974 31.6405
82.3233 98.4449 25.3932
82.6209 105.104 28.5661
80.5138 86.6378 47.7213
81.2086 89.4653 55.8696
83.6062 84.9756 51.5498
83.0578 77.535 19.1109
80.5378 81.4977 16.4047
79.2747 81.3515 25.2499
91.3265 102.176 68.3581
89.4113 101.778 71.6441
87.5811 102.139 68.7264
87.2488 99.0392 73.8546
91.524 98.9849 73.3503
95.1226 102.165 68.6193
92.8477 102.518 63.9507
86.4706 102.515 64.2498
83.9362 102.267 69.3985
95.88 98.5357 74.0205
97.9694 101.442 71.9245
99.1398 98.771 72.8869
98.8461 102.13 67.9046
93.6084 95.7639 73.1789
99.7079 95.2826 70.5704
101.558 97.9671 69.9986
91.3214 102.403 59.912
88.122 102.395 60.0631
89.7964 103.186 55.8865
85.2868 102.45 60.5208
94.1228 102.407 60.2159
91.4085 106.545 54.8621
88.0758 106.541 54.9677
81.1066 101.004 72.4976
83.45 98.0077 74.1721
80.2522 98.2374 72.4314
85.8629 95.013 73.3981
80.4588 102.378 68.5795
78.3338 97.8795 69.0364
80.1028 95.5124 69.5904
89.9943 90.5496 68.2748
91.738 87.7547 64.8036
88.3919 87.7085 64.7824
92.9074 87.9377 60.9444
94.6874 87.5744 65.0876
91.8411 93.1464 71.3707
87.9001 92.3631 71.457
85.3395 87.5789 64.4697
87.3357 88.1067 60.5266
96.4383 89.5484 67.1164
95.2127 92.0623 71.3063
98.2327 92.2668 69.0011
97.1037 88.4074 62.7101
100.042 92.9248 65.8462
84.6272 91.8336 70.701
83.5432 89.7017 66.7493
81.8176 92.5857 68.079
83.2698 88.627 62.1405
80.2719 92.9487 64.7944
88.7634 87.0259 57.5567
91.5533 87.5006 57.613
90.1242 85.537 54.5112
93.7689 87.1078 57.1337
86.4558 86.7527 56.8921
88.9715 83.8423 51.1765
91.2732 84.0182 51.2391
90.6395 92.6861 14.5327
91.6542 95.1441 19.4203
89.2552 94.8886 19.1193
92.2608 98.3433 23.496
93.301 95.8648 20.5868
91.8336 90.25 10.9028
89.653 90.03 10.0179
87.6413 95.2363 19.051
88.3514 97.7723 22.5986
94.545 93.6049 16.9092
93.8926 90.443 12.3588
95.745 91.1798 15.0178
93.1125 88.244 8.13503
95.0077 95.901 21.8294
97.3 91.5876 17.8632
96.7393 89.1676 14.2521
87.5215 90.0526 10.4028
86.5872 93.2061 15.1263
85.4976 90.7607 12.4251
85.7528 95.471 19.7407
88.3451 88.0238 6.45039
84.1968 88.8073 11.2966
83.5267 91.2981 14.7325
88.8625 100.933 24.9855
91.2962 101.378 25.3323
89.9252 104.025 26.9957
93.7927 102.145 26.018
86.4725 101.52 25.0373
88.4894 106.629 29.496
91.1843 106.792 29.5729
93.0131 81.4989 8.54663
91.5422 83.9087 5.87681
90.1346 81.5626 7.81931
89.1645 85.9917 4.72571
93.245 86.2265 6.2665
95.7975 81.1857 10.3395
93.8354 79.5444 11.9183
88.0262 80.1412 10.6005
86.6584 81.6221 8.404
95.2513 86.0255 9.0819
96.6066 83.6333 10.6941
97.0655 86.7781 12.6736
97.5883 81.828 12.8963
98.3802 87.3491 15.9234
92.2695 77.496 14.5201
89.2701 77.7092 13.6514
90.552 76.2394 16.929
86.59 77.9686 13.4757
94.9888 77.4747 15.1493
91.7591 76.2157 20.7399
89.0721 76.3775 20.3602
84.7129 83.3983 7.33338
86.1514 86.0364 6.00612
83.6416 86.4452 9.35567
83.2567 81.334 10.1382
82.1656 86.5007 12.191
104.18 98.4774 51.8736
103.379 97.4654 47.8524
102.613 96.4212 50.8946
102.799 96.4662 44.1329
104.823 98.073 44.6325
105.106 100.68 52.9235
105.239 99.8039 56.7169
101.973 95.4527 54.0571
101.31 93.9206 50.2329
107.021 99.3957 44.4377
106.052 101.226 48.5977
107.307 101.646 44.6548
105.287 102.78 53.14
106.709 98.2199 41.3449
107.519 102.476 41.6498
106.671 104.085 45.4765
104.264 98.5072 59.3437
101.974 96.239 57.7705
102.611 97.4239 62.1318
100.977 93.3159 55.7576
105.942 100.685 60.733
102.887 97.7599 66.3659
101.436 95.038 63.0884
100.994 92.4564 46.0387
101.193 94.0333 42.7986
100.466 91.0275 42.0355
102.034 95.3747 40.5608
100.824 90.849 48.4171
100.443 88.0228 40.945
100.137 89.3957 38.3622
102.63 96.3623 35.1252
102.105 96.6197 32.6501
99.6914 93.3662 31.9744
101.323 96.7878 30.3592
104.401 98.3109 32.4489
105.098 97.5817 38.1514
102.137 95.9495 37.7538
99.4627 90.0774 30.9033
98.8997 90.1703 28.4788
106.458 100.111 34.9258
107.867 98.3834 37.7951
107.796 101.562 38.1007
104.335 101.222 33.1484
106.158 103.826 38.9804
100.369 93.1711 36.9247
99.9186 89.6241 32.9743
100.138 89.2649 35.5725
100.693 86.8127 29.5254
100.996 86.2175 34.9838
98.9341 90.543 26.0859
98.8072 94.2775 27.7615
99.1859 91.4042 23.6931
100.238 96.9997 28.1167
99.5687 87.2675 24.6197
99.3603 89.0056 19.9442
98.5491 92.0953 21.3798
77.3692 96.1021 49.7148
76.4358 97.0943 46.5907
76.0409 98.3453 50.9031
75.1843 97.8292 43.5454
77.0374 95.9373 42.6385
78.7219 93.7341 48.9813
78.1186 95.431 53.2306
75.0332 99.8745 55.9318
74.8693 100.553 52.1476
78.3983 93.4633 41.4314
78.8774 92.2705 44.6608
79.1069 90.4687 40.6655
79.1228 90.6614 47.1873
77.8189 94.683 38.8493
79.0057 88.8209 37.0229
78.5983 87.5271 39.5779
78.3568 96.2103 57.034
76.2046 98.3232 58.4149
77.9939 97.1965 61.3034
74.1392 100.443 60.0666
79.1206 93.2117 54.5695
79.1921 94.916 61.8453
77.6033 97.5238 65.3651
73.4389 100.647 47.7521
72.7783 98.7638 43.51
71.8115 100.93 43.82
73.7181 97.7188 40.0691
74.4955 102.426 52.122
72.7654 103.459 44.2891
71.8191 101.666 40.2629
78.454 94.6857 33.1282
80.4037 91.6139 29.2674
78.9333 94.6657 30.4639
80.0518 88.8841 24.812
79.6815 88.379 27.5072
78.318 94.6504 35.8112
75.7009 96.8394 36.5047
76.6042 97.2294 31.3376
79.6172 95.4092 28.3801
79.0842 88.3673 30.6003
79.2843 91.887 35.0054
78.9674 88.4466 33.7711
78.2493 85.6776 26.5246
77.8799 85.7649 33.2155
72.9767 98.0009 36.7071
73.8536 99.029 33.4829
71.9972 100.459 36.723
75.9577 99.9748 31.5429
73.5955 102.91 37.8655
80.7111 92.6392 24.1228
80.1045 89.3691 22.0463
80.2939 90.268 19.4281
79.9191 86.3498 20.9966
81.1568 95.3359 26.0008
81.4763 91.3896 17.2349
81.1136 88.0564 15.9866
98.4374 114.666 46.1211
95.3226 114.487 44.1621
97.9546 113.739 42.1182
92.0876 113.822 43.0578
92.5286 114.569 46.4057
98.5375 114.476 50.2329
101.047 113.818 48.4741
99.8896 111.912 40.4335
97.3246 112.294 38.7208
92.5446 114.5 49.8219
95.5869 114.203 52.0058
92.5833 113.141 52.7904
98.3361 112.201 53.2365
89.1134 114.342 47.3992
89.2115 112.483 53.0624
92.4102 110.441 54.5353
103.102 111.877 46.0964
102.461 110.962 42.0778
104.39 109.261 43.2994
101.463 109.679 38.3587
103.255 111.49 49.8749
105.776 107.079 44.4712
105.21 106.615 40.4453
94.5977 111.901 36.982
91.7957 112.688 39.3511
91.7666 111.166 35.7388
89.0611 113.26 40.93
96.838 110.281 35.0361
91.9672 109.123 32.4598
89.2603 110.104 34.4093
83.1199 114.399 44.0571
80.2234 114.183 45.9085
80.7286 113.191 41.8473
78.0111 112.782 48.1614
80.1754 113.85 49.9995
85.7021 114.673 46.172
85.9181 114.002 42.5635
81.0678 111.443 38.2728
78.8106 111.132 40.2357
82.9536 114.062 51.7302
85.879 114.72 49.4949
86.125 113.487 52.7377
81.01 111.863 53.3792
86.9017 110.543 54.7495
86.3888 112.916 39.0612
83.7895 111.392 36.7076
86.5444 111.029 35.5476
82.0544 109.768 34.232
87.1857 108.861 32.339
76.7118 109.879 41.5666
76.2364 110.828 45.7623
74.9599 108.261 42.7574
76.2581 110.715 49.8515
77.7512 108.681 37.5117
74.5393 105.551 39.5532
73.8427 106.262 43.8241
94.9813 72.7934 38.2932
98.7563 72.3428 39.7019
97.1209 75.1698 36.9519
98.4963 76.5615 40.793
97.3252 75.1702 42.1703
92.9107 75.0443 40.3687
92.8322 76.6932 38.1381
95.8987 77.4533 33.5206
97.9505 77.804 34.9794
95.0396 76.3849 44.0669
92.6026 75.2076 43.267
92.38 77.3283 45.8561
89.5855 76.0294 41.6297
95.455 79.9542 44.4282
91.8058 80.9855 47.8206
89.6301 78.1174 46.5709
92.0878 78.0596 34.6679
93.8018 77.7516 32.1722
91.8907 78.0099 30.1743
95.5428 78.4353 28.963
89.9386 78.5985 37.1357
89.9044 77.8769 28.1205
92.4075 76.8297 25.2115
98.4981 79.6534 36.3945
98.0802 79.8438 39.3085
98.9564 82.0385 37.6683
97.459 81.7509 41.8836
98.3869 79.8507 32.3945
100.554 83.4221 35.5658
100.39 84.5436 39.2637
81.8725 75.7672 39.4792
84.4481 74.2883 38.3338
84.1059 78.4366 36.6785
86.7523 77.4973 38.2854
86.7108 74.7233 40.3345
82.9414 77.0264 42.187
82.3219 79.2368 40.7009
82.71 80.0269 33.6028
84.3667 79.5471 31.8953
86.8772 75.1283 43.0966
84.7419 77.0558 43.9767
87.1183 77.6688 45.7166
84.3828 81.0384 44.8282
88.0034 81.1582 47.9054
81.7305 81.5674 38.9809
81.3771 81.013 35.1248
80.0464 82.454 36.8989
81.0971 80.2712 30.5078
81.862 82.7748 42.1202
78.5163 84.597 38.4487
78.473 83.0075 34.3778
86.1383 79.3288 30.941
87.6194 78.6836 34.9978
88.1294 78.8738 29.6358
84.5426 79.017 26.9652
88.0593 77.3382 24.6864
98.6993 102.863 58.0503
100.11 105.38 53.9796
100.928 103.273 56.3242
102.838 109.418 52.5796
99.5639 108.903 53.8792
96.2425 102.321 59.1188
98.2151 102.334 63.2984
102.753 102.344 59.2877
103.638 103.715 54.829
96.9954 108.579 54.4439
95.1527 103.424 54.6915
94.0875 107.755 55.0682
100.951 102.329 64.8488
104.666 102.277 62.6172
104.069 100.545 66.6817
105.48 105.241 51.3567
104.946 108.494 50.3276
106.094 106.451 47.5612
99.423 105.699 31.1819
98.052 102.967 27.8377
100.303 102.828 29.6186
96.3088 99.3411 25.2407
95.9242 102.773 26.7744
98.3074 108.167 33.0171
100.501 107.762 34.7441
102.114 102.182 31.491
100.721 99.8347 28.4498
95.0267 105.374 28.408
96.0533 108.119 31.6947
93.6005 107.508 30.4024
102.438 106.932 36.0245
103.407 103.912 34.332
104.54 105.445 37.2759
98.4563 97.0861 26.1946
96.6332 96.6276 23.9763
97.279 93.9466 22.3548
97.5651 87.2306 54.1787
99.1355 88.0071 52.3187
98.0162 85.446 49.853
100.211 89.2244 50.324
100.174 90.5839 54.3999
97.1342 88.7312 58.2948
95.7165 87.1623 55.8429
96.3522 83.2322 46.8596
98.1173 83.7017 45.8036
99.8921 91.7084 58.2454
98.5038 90.105 60.886
100.174 92.4044 62.2709
94.6149 84.9076 53.1096
94.7934 82.9817 48.1831
93.1036 83.2581 49.9923
99.4195 84.4006 44.3027
100.183 87.8154 46.4745
100.301 86.0986 42.6389
99.7721 81.7 23.4649
98.6722 79.6843 19.7783
99.4053 79.5957 24.3418
97.4388 77.929 17.1542
98.3141 80.4921 16.0594
99.9636 84.2609 23.4412
100.846 83.92 26.6149
99.3156 79.81 28.5446
97.7849 78.5064 26.2026
98.614 83.0712 16.4911
99.3069 84.8644 20.6858
99.019 86.1304 18.1963
101.444 83.8897 29.6644
100.411 81.0186 30.4478
101.397 83.4569 32.7418
96.2574 77.7867 24.4576
95.8534 77.2236 19.3172
93.9553 77.1408 22.5864
80.7816 102.855 58.2388
78.419 103.425 56.4735
79.6324 105.116 54.1426
75.7506 103.651 54.5737
76.4477 102.767 59.5746
80.8973 102.191 63.8813
83.0143 102.559 59.7395
80.1506 108.407 53.8577
76.77 108.913 52.5458
74.9162 102.154 62.39
78.2256 102.488 65.1163
75.8913 99.8845 65.9674
84.4897 103.264 55.0528
82.6221 108.285 54.4888
85.4674 107.638 54.9318
74.7869 107.812 49.955
74.5857 104.878 50.9173
73.647 105.615 46.882
79.8454 101.511 28.0783
82.1934 101.753 26.5546
80.4876 104.509 29.8613
84.376 102.08 25.7649
84.3505 98.3123 23.9527
80.2375 98.2824 26.8555
77.9217 100.954 29.9765
78.9641 106.783 33.4743
81.2491 107.42 31.9296
83.9856 95.7061 21.6202
82.4684 95.48 23.8889
82.8543 93.326 19.0454
76.3685 102.899 33.0049
77.1256 105.888 35.0261
75.2871 104.397 36.3231
83.5808 107.404 30.8479
85.0363 104.787 27.4875
86.0771 107.154 29.788
80.9379 88.1045 51.7644
82.5427 87.2532 53.918
81.7202 85.4814 49.7249
84.4602 86.8133 55.7419
83.0636 88.6175 57.7925
79.8043 90.5163 53.5422
79.8018 89.3356 49.6069
81.5352 84.0597 45.8779
83.1936 83.6714 47.3726
81.8406 90.1657 59.9143
80.2938 91.6306 57.2349
80.403 92.4044 61.2414
79.4827 87.7999 45.7311
79.979 84.6764 43.9944
78.9008 86.0894 41.949
84.9283 83.3547 48.5393
85.6311 84.9915 52.9311
86.8614 83.3161 49.9036
81.5796 79.072 17.0508
80.1221 81.0611 20.5458
81.0498 79.2716 21.6103
78.789 83.1308 23.6785
79.7939 83.363 20.0102
82.147 79.8621 13.2939
83.7942 77.7454 14.8091
82.478 78.4895 23.6949
80.6616 79.7631 26.026
80.3154 84.1317 17.2256
81.6135 82.2415 13.0101
81.2321 85.0679 14.1276
85.3009 76.9651 17.0776
84.3067 77.6236 22.3586
86.8181 77.0788 21.275
78.987 80.9969 28.8505
77.9238 83.3779 27.5185
77.7438 83.2348 31.2223
POLYGONS 1280  5120
3 164 162 163
3 163 44 164
3 162 43 163
3 164 42 162
3 166 165 163
3 163 43 166
3 165 44 163
3 166 14 165
3 168 167 162
3 162 42 168
3 167 43 162
3 168 13 167
3 170 169 164
3 164 44 170
3 169 42 164
3 170 12 169
3 173 171 172
3 172 46 173
3 171 43 172
3 173 45 171
3 167 174 172
3 172 43 167
3 174 46 172
3 167 13 174
3 175 166 171
3 171 45 175
3 166 43 171
3 175 14 166
3 177 176 173
3 173 46 177
3 176 45 173
3 177 4 176
3 180 178 179
3 179 48 180
3 178 42 179
3 180 47 178
3 169 181 179
3 179 42 169
3 181 48 179
3 169 12 181
3 182 168 178
3 178 47 182
3 168 42 178
3 182 13 168
3 184 183 180
3 180 48 184
3 183 47 180
3 184 8 183
3 187 185 186
3 186 50 187
3 185 44 186
3 187 49 185
3 165 188 186
3 186 44 165
3 188 50 186
3 165 14 188
3 189 170 185
3 185 49 189
3 170 44 185
3 189 12 170
3 191 190 187
3 187 50 191
3 190 49 187
3 191 7 190
3 194 192 193
3 193 53 194
3 192 52 193
3 194 51 192
3 196 195 193
3 193 52 196
3 195 53 193
3 196 16 195
3 198 197 192
3 192 51 198
3 197 52 192
3 198 14 197
3 200 199 194
3 194 53 200
3 199 51 194
3 200 15 199
3 203 201 202
3 202 45 203
3 201 52 202
3 203 54 201
3 197 175 202
3 202 52 197
3 175 45 202
3 197 14 175
3 204 196 201
3 201 54 204
3 196 52 201
3 204 16 196
3 176 205 203
3 203 45 176
3 205 54 203
3 176 4 205
3 208 206 207
3 207 55 208
3 206 51 207
3 208 50 206
3 199 209 207
3 207 51 199
3 209 55 207
3 199 15 209
3 188 198 206
3 206 50 188
3 198 51 206
3 188 14 198
3 210 191 208
3 208 55 210
3 191 50 208
3 210 7 191
3 213 211 212
3 212 57 213
3 211 53 212
3 213 56 211
3 195 214 212
3 212 53 195
3 214 57 212
3 195 16 214
3 215 200 211
3 211 56 215
3 200 53 211
3 215 15 200
3 217 216 213
3 213 57 217
3 216 56 213
3 217 9 216
3 220 218 219
3 219 60 220
3 218 59 219
3 220 58 218
3 222 221 219
3 219 59 222
3 221 60 219
3 222 19 221
3 224 223 218
3 218 58 224
3 223 59 218
3 224 18 223
3 226 225 220
3 220 60 226
3 225 58 220
3 226 17 225
3 229 227 228
3 228 62 229
3 227 59 228
3 229 61 227
3 223 230 228
3 228 59 223
3 230 62 228
3 223 18 230
3 231 222 227
3 227 61 231
3 222 59 227
3 231 19 222
3 233 232 229
3 229 62 233
3 232 61 229
3 233 5 232
3 236 234 235
3 235 64 236
3 234 58 235
3 236 63 234
3 225 237 235
3 235 58 225
3 237 64 235
3 225 17 237
3 238 224 234
3 234 63 238
3 224 58 234
3 238 18 224
3 240 239 236
3 236 64 240
3 239 63 236
3 240 6 239
3 243 241 242
3 242 66 243
3 241 60 242
3 243 65 241
3 221 244 242
3 242 60 221
3 244 66 242
3 221 19 244
3 245 226 241
3 241 65 245
3 226 60 241
3 245 17 226
3 247 246 243
3 243 66 247
3 246 65 243
3 247 11 246
3 250 248 249
3 249 69 250
3 248 68 249
3 250 67 248
3 252 251 249
3 249 68 252
3 251 69 249
3 252 18 251
3 254 253 248
3 248 67 254
3 253 68 248
3 254 21 253
3 256 255 250
3 250 69 256
3 255 67 250
3 256 20 255
3 259 257 258
3 258 70 259
3 257 68 258
3 259 62 257
3 253 260 258
3 258 68 253
3 260 70 258
3 253 21 260
3 230 252 257
3 257 62 230
3 252 68 257
3 230 18 252
3 261 233 259
3 259 70 261
3 233 62 259
3 261 5 233
3 264 262 263
3 263 72 264
3 262 67 263
3 264 71 262
3 255 265 263
3 263 67 255
3 265 72 263
3 255 20 265
3 266 254 262
3 262 71 266
3 254 67 262
3 266 21 254
3 268 267 264
3 264 72 268
3 267 71 264
3 268 10 267
3 271 269 270
3 270 63 271
3 269 69 270
3 271 73 269
3 251 238 270
3 270 69 251
3 238 63 270
3 251 18 238
3 272 256 269
3 269 73 272
3 256 69 269
3 272 20 256
3 239 273 271
3 271 63 239
3 273 73 271
3 239 6 273
3 276 274 275
3 275 76 276
3 274 75 275
3 276 74 274
3 278 277 275
3 275 75 278
3 277 76 275
3 278 24 277
3 280 279 274
3 274 74 280
3 279 75 274
3 280 23 279
3 282 281 276
3 276 76 282
3 281 74 276
3 282 22 281
3 285 283 284
3 284 78 285
3 283 75 284
3 285 77 283
3 279 286 284
3 284 75 279
3 286 78 284
3 279 23 286
3 287 278 283
3 283 77 287
3 278 75 283
3 287 24 278
3 289 288 285
3 285 78 289
3 288 77 285
3 289 0 288
3 292 290 291
3 291 80 292
3 290 74 291
3 292 79 290
3 281 293 291
3 291 74 281
3 293 80 291
3 281 22 293
3 294 280 290
3 290 79 294
3 280 74 290
3 294 23 280
3 296 295 292
3 292 80 296
3 295 79 292
3 296 4 295
3 299 297 298
3 298 82 299
3 297 76 298
3 299 81 297
3 277 300 298
3 298 76 277
3 300 82 298
3 277 24 300
3 301 282 297
3 297 81 301
3 282 76 297
3 301 22 282
3 303 302 299
3 299 82 303
3 302 81 299
3 303 3 302
3 306 304 305
3 305 85 306
3 304 84 305
3 306 83 304
3 308 307 305
3 305 84 308
3 307 85 305
3 308 26 307
3 310 309 304
3 304 83 310
3 309 84 304
3 310 24 309
3 312 311 306
3 306 85 312
3 311 83 306
3 312 25 311
3 315 313 314
3 314 77 315
3 313 84 314
3 315 86 313
3 309 287 314
3 314 84 309
3 287 77 314
3 309 24 287
3 316 308 313
3 313 86 316
3 308 84 313
3 316 26 308
3 288 317 315
3 315 77 288
3 317 86 315
3 288 0 317
3 320 318 319
3 319 87 320
3 318 83 319
3 320 82 318
3 311 321 319
3 319 83 311
3 321 87 319
3 311 25 321
3 300 310 318
3 318 82 300
3 310 83 318
3 300 24 310
3 322 303 320
3 320 87 322
3 303 82 320
3 322 3 303
3 325 323 324
3 324 89 325
3 323 85 324
3 325 88 323
3 307 326 324
3 324 85 307
3 326 89 324
3 307 26 326
3 327 312 323
3 323 88 327
3 312 85 323
3 327 25 312
3 329 328 325
3 325 89 329
3 328 88 325
3 329 5 328
3 332 330 331
3 331 92 332
3 330 91 331
3 332 90 330
3 334 333 331
3 331 91 334
3 333 92 331
3 334 29 333
3 336 335 330
3 330 90 336
3 335 91 330
3 336 28 335
3 338 337 332
3 332 92 338
3 337 90 332
3 338 27 337
3 341 339 340
3 340 94 341
3 339 91 340
3 341 93 339
3 335 342 340
3 340 91 335
3 342 94 340
3 335 28 342
3 343 334 339
3 339 93 343
3 334 91 339
3 343 29 334
3 345 344 341
3 341 94 345
3 344 93 341
3 345 2 344
3 348 346 347
3 347 96 348
3 346 90 347
3 348 95 346
3 337 349 347
3 347 90 337
3 349 96 347
3 337 27 349
3 350 336 346
3 346 95 350
3 336 90 346
3 350 28 336
3 352 351 348
3 348 96 352
3 351 95 348
3 352 7 351
3 355 353 354
3 354 98 355
3 353 92 354
3 355 97 353
3 333 356 354
3 354 92 333
3 356 98 354
3 333 29 356
3 357 338 353
3 353 97 357
3 338 92 353
3 357 27 338
3 359 358 355
3 355 98 359
3 358 97 355
3 359 1 358
3 362 360 361
3 361 101 362
3 360 100 361
3 362 99 360
3 364 363 361
3 361 100 364
3 363 101 361
3 364 31 363
3 366 365 360
3 360 99 366
3 365 100 360
3 366 29 365
3 368 367 362
3 362 101 368
3 367 99 362
3 368 30 367
3 371 369 370
3 370 93 371
3 369 100 370
3 371 102 369
3 365 343 370
3 370 100 365
3 343 93 370
3 365 29 343
3 372 364 369
3 369 102 372
3 364 100 369
3 372 31 364
3 344 373 371
3 371 93 344
3 373 102 371
3 344 2 373
3 376 374 375
3 375 103 376
3 374 99 375
3 376 98 374
3 367 377 375
3 375 99 367
3 377 103 375
3 367 30 377
3 356 366 374
3 374 98 356
3 366 99 374
3 356 29 366
3 378 359 376
3 376 103 378
3 359 98 376
3 378 1 359
3 381 379 380
3 380 105 381
3 379 101 380
3 381 104 379
3 363 382 380
3 380 101 363
3 382 105 380
3 363 31 382
3 383 368 379
3 379 104 383
3 368 101 379
3 383 30 368
3 385 384 381
3 381 105 385
3 384 104 381
3 385 6 384
3 388 386 387
3 387 108 388
3 386 107 387
3 388 106 386
3 390 389 387
3 387 107 390
3 389 108 387
3 390 34 389
3 392 391 386
3 386 106 392
3 391 107 386
3 392 33 391
3 394 393 388
3 388 108 394
3 393 106 388
3 394 32 393
3 397 395 396
3 396 110 397
3 395 107 396
3 397 109 395
3 391 398 396
3 396 107 391
3 398 110 396
3 391 33 398
3 399 390 395
3 395 109 399
3 390 107 395
3 399 34 390
3 401 400 397
3 397 110 401
3 400 109 397
3 401 8 400
3 404 402 403
3 403 112 404
3 402 106 403
3 404 111 402
3 393 405 403
3 403 106 393
3 405 112 403
3 393 32 405
3 406 392 402
3 402 111 406
3 392 106 402
3 406 33 392
3 408 407 404
3 404 112 408
3 407 111 404
3 408 0 407
3 411 409 410
3 410 114 411
3 409 108 410
3 411 113 409
3 389 412 410
3 410 108 389
3 412 114 410
3 389 34 412
3 413 394 409
3 409 113 413
3 394 108 409
3 413 32 394
3 415 414 411
3 411 114 415
3 414 113 411
3 415 11 414
3 418 416 417
3 417 117 418
3 416 116 417
3 418 115 416
3 420 419 417
3 417 116 420
3 419 117 417
3 420 36 419
3 422 421 416
3 416 115 422
3 421 116 416
3 422 34 421
3 424 423 418
3 418 117 424
3 423 115 418
3 424 35 423
3 427 425 426
3 426 109 427
3 425 116 426
3 427 118 425
3 421 399 426
3 426 116 421
3 399 109 426
3 421 34 399
3 428 420 425
3 425 118 428
3 420 116 425
3 428 36 420
3 400 429 427
3 427 109 400
3 429 118 427
3 400 8 429
3 432 430 431
3 431 119 432
3 430 115 431
3 432 114 430
3 423 433 431
3 431 115 423
3 433 119 431
3 423 35 433
3 412 422 430
3 430 114 412
3 422 115 430
3 412 34 422
3 434 415 432
3 432 119 434
3 415 114 432
3 434 11 415
3 437 435 436
3 436 121 437
3 435 117 436
3 437 120 435
3 419 438 436
3 436 117 419
3 438 121 436
3 419 36 438
3 439 424 435
3 435 120 439
3 424 117 435
3 439 35 424
3 441 440 437
3 437 121 441
3 440 120 437
3 441 1 440
3 444 442 443
3 443 124 444
3 442 123 443
3 444 122 442
3 446 445 443
3 443 123 446
3 445 124 443
3 446 39 445
3 448 447 442
3 442 122 448
3 447 123 442
3 448 38 447
3 450 449 444
3 444 124 450
3 449 122 444
3 450 37 449
3 453 451 452
3 452 126 453
3 451 123 452
3 453 125 451
3 447 454 452
3 452 123 447
3 454 126 452
3 447 38 454
3 455 446 451
3 451 125 455
3 446 123 451
3 455 39 446
3 457 456 453
3 453 126 457
3 456 125 453
3 457 9 456
3 460 458 459
3 459 128 460
3 458 122 459
3 460 127 458
3 449 461 459
3 459 122 449
3 461 128 459
3 449 37 461
3 462 448 458
3 458 127 462
3 448 122 458
3 462 38 448
3 464 463 460
3 460 128 464
3 463 127 460
3 464 10 463
3 467 465 466
3 466 130 467
3 465 124 466
3 467 129 465
3 445 468 466
3 466 124 445
3 468 130 466
3 445 39 468
3 469 450 465
3 465 129 469
3 450 124 465
3 469 37 450
3 471 470 467
3 467 130 471
3 470 129 467
3 471 3 470
3 474 472 473
3 473 133 474
3 472 132 473
3 474 131 472
3 476 475 473
3 473 132 476
3 475 133 473
3 476 38 475
3 478 477 472
3 472 131 478
3 477 132 472
3 478 41 477
3 480 479 474
3 474 133 480
3 479 131 474
3 480 40 479
3 483 481 482
3 482 134 483
3 481 132 482
3 483 126 481
3 477 484 482
3 482 132 477
3 484 134 482
3 477 41 484
3 454 476 481
3 481 126 454
3 476 132 481
3 454 38 476
3 485 457 483
3 483 134 485
3 457 126 483
3 485 9 457
3 488 486 487
3 487 136 488
3 486 131 487
3 488 135 486
3 479 489 487
3 487 131 479
3 489 136 487
3 479 40 489
3 490 478 486
3 486 135 490
3 478 131 486
3 490 41 478
3 492 491 488
3 488 136 492
3 491 135 488
3 492 2 491
3 495 493 494
3 494 127 495
3 493 133 494
3 495 137 493
3 475 462 494
3 494 133 475
3 462 127 494
3 475 38 462
3 496 480 493
3 493 137 496
3 480 133 493
3 496 40 480
3 463 497 495
3 495 127 463
3 497 137 495
3 463 10 497
3 500 498 499
3 499 140 500
3 498 139 499
3 500 138 498
3 502 501 499
3 499 139 502
3 501 140 499
3 502 33 501
3 504 503 498
3 498 138 504
3 503 139 498
3 504 13 503
3 506 505 500
3 500 140 506
3 505 138 500
3 506 23 505
3 509 507 508
3 508 47 509
3 507 139 508
3 509 110 507
3 503 182 508
3 508 139 503
3 182 47 508
3 503 13 182
3 398 502 507
3 507 110 398
3 502 139 507
3 398 33 502
3 183 401 509
3 509 47 183
3 401 110 509
3 183 8 401
3 512 510 511
3 511 79 512
3 510 138 511
3 512 46 510
3 505 294 511
3 511 138 505
3 294 79 511
3 505 23 294
3 174 504 510
3 510 46 174
3 504 138 510
3 174 13 504
3 295 177 512
3 512 79 295
3 177 46 512
3 295 4 177
3 515 513 514
3 514 111 515
3 513 140 514
3 515 78 513
3 501 406 514
3 514 140 501
3 406 111 514
3 501 33 406
3 286 506 513
3 513 78 286
3 506 140 513
3 286 23 506
3 407 289 515
3 515 111 407
3 289 78 515
3 407 0 289
3 518 516 517
3 517 143 518
3 516 142 517
3 518 141 516
3 520 519 517
3 517 142 520
3 519 143 517
3 520 19 519
3 522 521 516
3 516 141 522
3 521 142 516
3 522 32 521
3 524 523 518
3 518 143 524
3 523 141 518
3 524 26 523
3 527 525 526
3 526 113 527
3 525 142 526
3 527 66 525
3 521 413 526
3 526 142 521
3 413 113 526
3 521 32 413
3 244 520 525
3 525 66 244
3 520 142 525
3 244 19 520
3 414 247 527
3 527 113 414
3 247 66 527
3 414 11 247
3 530 528 529
3 529 86 530
3 528 141 529
3 530 112 528
3 523 316 529
3 529 141 523
3 316 86 529
3 523 26 316
3 405 522 528
3 528 112 405
3 522 141 528
3 405 32 522
3 317 408 530
3 530 86 317
3 408 112 530
3 317 0 408
3 533 531 532
3 532 61 533
3 531 143 532
3 533 89 531
3 519 231 532
3 532 143 519
3 231 61 532
3 519 19 231
3 326 524 531
3 531 89 326
3 524 143 531
3 326 26 524
3 232 329 533
3 533 61 232
3 329 89 533
3 232 5 329
3 536 534 535
3 535 146 536
3 534 145 535
3 536 144 534
3 538 537 535
3 535 145 538
3 537 146 535
3 538 22 537
3 540 539 534
3 534 144 540
3 539 145 534
3 540 16 539
3 542 541 536
3 536 146 542
3 541 144 536
3 542 39 541
3 545 543 544
3 544 54 545
3 543 145 544
3 545 80 543
3 539 204 544
3 544 145 539
3 204 54 544
3 539 16 204
3 293 538 543
3 543 80 293
3 538 145 543
3 293 22 538
3 205 296 545
3 545 54 205
3 296 80 545
3 205 4 296
3 548 546 547
3 547 125 548
3 546 144 547
3 548 57 546
3 541 455 547
3 547 144 541
3 455 125 547
3 541 39 455
3 214 540 546
3 546 57 214
3 540 144 546
3 214 16 540
3 456 217 548
3 548 125 456
3 217 57 548
3 456 9 217
3 551 549 550
3 550 81 551
3 549 146 550
3 551 130 549
3 537 301 550
3 550 146 537
3 301 81 550
3 537 22 301
3 468 542 549
3 549 130 468
3 542 146 549
3 468 39 542
3 302 471 551
3 551 81 302
3 471 130 551
3 302 3 471
3 554 552 553
3 553 149 554
3 552 148 553
3 554 147 552
3 556 555 553
3 553 148 556
3 555 149 553
3 556 21 555
3 558 557 552
3 552 147 558
3 557 148 552
3 558 25 557
3 560 559 554
3 554 149 560
3 559 147 554
3 560 37 559
3 563 561 562
3 562 88 563
3 561 148 562
3 563 70 561
3 557 327 562
3 562 148 557
3 327 88 562
3 557 25 327
3 260 556 561
3 561 70 260
3 556 148 561
3 260 21 556
3 328 261 563
3 563 88 328
3 261 70 563
3 328 5 261
3 566 564 565
3 565 129 566
3 564 147 565
3 566 87 564
3 559 469 565
3 565 147 559
3 469 129 565
3 559 37 469
3 321 558 564
3 564 87 321
3 558 147 564
3 321 25 558
3 470 322 566
3 566 129 470
3 322 87 566
3 470 3 322
3 569 567 568
3 568 71 569
3 567 149 568
3 569 128 567
3 555 266 568
3 568 149 555
3 266 71 568
3 555 21 266
3 461 560 567
3 567 128 461
3 560 149 567
3 461 37 560
3 267 464 569
3 569 71 267
3 464 128 569
3 267 10 464
3 572 570 571
3 571 152 572
3 570 151 571
3 572 150 570
3 574 573 571
3 571 151 574
3 573 152 571
3 574 27 573
3 576 575 570
3 570 150 576
3 575 151 570
3 576 12 575
3 578 577 572
3 572 152 578
3 577 150 572
3 578 36 577
3 581 579 580
3 580 49 581
3 579 151 580
3 581 96 579
3 575 189 580
3 580 151 575
3 189 49 580
3 575 12 189
3 349 574 579
3 579 96 349
3 574 151 579
3 349 27 574
3 190 352 581
3 581 49 190
3 352 96 581
3 190 7 352
3 584 582 583
3 583 118 584
3 582 150 583
3 584 48 582
3 577 428 583
3 583 150 577
3 428 118 583
3 577 36 428
3 181 576 582
3 582 48 181
3 576 150 582
3 181 12 576
3 429 184 584
3 584 118 429
3 184 48 584
3 429 8 184
3 587 585 586
3 586 97 587
3 585 152 586
3 587 121 585
3 573 357 586
3 586 152 573
3 357 97 586
3 573 27 357
3 438 578 585
3 585 121 438
3 578 152 585
3 438 36 578
3 358 441 587
3 587 97 358
3 441 121 587
3 358 1 441
3 590 588 589
3 589 155 590
3 588 154 589
3 590 153 588
3 592 591 589
3 589 154 592
3 591 155 589
3 592 17 591
3 594 593 588
3 588 153 594
3 593 154 588
3 594 30 593
3 596 595 590
3 590 155 596
3 595 153 590
3 596 35 595
3 599 597 598
3 598 104 599
3 597 154 598
3 599 64 597
3 593 383 598
3 598 154 593
3 383 104 598
3 593 30 383
3 237 592 597
3 597 64 237
3 592 154 597
3 237 17 592
3 384 240 599
3 599 104 384
3 240 64 599
3 384 6 240
3 602 600 601
3 601 120 602
3 600 153 601
3 602 103 600
3 595 439 601
3 601 153 595
3 439 120 601
3 595 35 439
3 377 594 600
3 600 103 377
3 594 153 600
3 377 30 594
3 440 378 602
3 602 120 440
3 378 103 602
3 440 1 378
3 605 603 604
3 604 65 605
3 603 155 604
3 605 119 603
3 591 245 604
3 604 155 591
3 245 65 604
3 591 17 245
3 433 596 603
3 603 119 433
3 596 155 603
3 433 35 596
3 246 434 605
3 605 65 246
3 434 119 605
3 246 11 434
3 608 606 607
3 607 158 608
3 606 157 607
3 608 156 606
3 610 609 607
3 607 157 610
3 609 158 607
3 610 15 609
3 612 611 606
3 606 156 612
3 611 157 606
3 612 28 611
3 614 613 608
3 608 158 614
3 613 156 608
3 614 41 613
3 617 615 616
3 616 95 617
3 615 157 616
3 617 55 615
3 611 350 616
3 616 157 611
3 350 95 616
3 611 28 350
3 209 610 615
3 615 55 209
3 610 157 615
3 209 15 610
3 351 210 617
3 617 95 351
3 210 55 617
3 351 7 210
3 620 618 619
3 619 135 620
3 618 156 619
3 620 94 618
3 613 490 619
3 619 156 613
3 490 135 619
3 613 41 490
3 342 612 618
3 618 94 342
3 612 156 618
3 342 28 612
3 491 345 620
3 620 135 491
3 345 94 620
3 491 2 345
3 623 621 622
3 622 56 623
3 621 158 622
3 623 134 621
3 609 215 622
3 622 158 609
3 215 56 622
3 609 15 215
3 484 614 621
3 621 134 484
3 614 158 621
3 484 41 614
3 216 485 623
3 623 56 216
3 485 134 623
3 216 9 485
3 626 624 625
3 625 161 626
3 624 160 625
3 626 159 624
3 628 627 625
3 625 160 628
3 627 161 625
3 628 31 627
3 630 629 624
3 624 159 630
3 629 160 624
3 630 20 629
3 632 631 626
3 626 161 632
3 631 159 626
3 632 40 631
3 635 633 634
3 634 73 635
3 633 160 634
3 635 105 633
3 629 272 634
3 634 160 629
3 272 73 634
3 629 20 272
3 382 628 633
3 633 105 382
3 628 160 633
3 382 31 628
3 273 385 635
3 635 73 273
3 385 105 635
3 273 6 385
3 638 636 637
3 637 137 638
3 636 159 637
3 638 72 636
3 631 496 637
3 637 159 631
3 496 137 637
3 631 40 496
3 265 630 636
3 636 72 265
3 630 159 636
3 265 20 630
3 497 268 638
3 638 137 497
3 268 72 638
3 497 10 268
3 641 639 640
3 640 102 641
3 639 161 640
3 641 136 639
3 627 372 640
3 640 161 627
3 372 102 640
3 627 31 372
3 489 632 639
3 639 136 489
3 632 161 639
3 489 40 632
3 373 492 641
3 641 102 373
3 492 136 641
3 373 2 492
