# Supplementary material for: Subcortical shape biomarkers reveal limbic and basal ganglia damage in anti-LGI1 encephalitis
Source: Front Immunol. 2025 Jul 4;16:1623577. doi: 10.3389/fimmu.2025.1623577 (PMC12270846; doi:10.3389/fimmu.2025.1623577)
Supplement: Supplementary file 1 [file DataSheet1.zip › raw data/wmN07-L_Accu_first.vtk]

# vtk DataFile Version 3.0
this file was written using fslvtkio
ASCII
DATASET POLYDATA
POINTS 642 float
106.484 141.091 64.3936
97.5012 143.655 67.8384
95.2528 136.515 66.9377
103.663 133.972 64.5005
102.27 139.22 67.4608
103.569 136.321 59.392
97.944 138.45 61.699
97.4842 140.419 71.0537
103.133 145.363 69.2731
98.1236 133.448 69.0353
98.3822 131.631 62.5801
102.787 144.157 63.1266
99.5716 143.557 71.301
103.107 142.489 68.7968
99.9978 140.017 69.4378
97.4313 136.835 70.1074
100.384 136.174 68.3287
100.105 141.341 62.3061
100.472 136.833 59.7848
103.08 140.234 61.3612
97.732 134.426 61.1261
101.604 132.868 59.2936
103.268 136.405 66.3722
105.151 140.587 66.6376
105.106 137.327 64.047
104.502 134.171 61.0273
105.129 138.874 61.7111
96.156 143.07 70.987
95.3027 138.421 70.0027
95.7487 140.413 67.1246
97.5862 141.472 64.4401
95.93 137.212 63.7791
106.257 143.639 62.893
106.996 144.004 66.909
104.008 146.212 65.9914
99.9613 144.806 65.3915
99.0964 146.318 69.942
101.614 131.71 63.1698
97.4702 131.034 66.9279
101.139 133.071 66.8948
95.7635 133.259 65.0679
95.2117 134.026 69.3775
101.436 143.03 69.9858
101.362 141.406 69.0752
99.9111 141.924 70.1784
101.175 139.642 68.4347
102.659 140.792 68.0607
103.266 144.027 69.0478
101.193 144.644 70.4481
98.381 142.12 71.1871
98.7753 140.21 70.3878
98.7923 138.389 69.6256
100.122 138.15 68.7329
98.976 136.555 69.2567
101.3 137.78 67.7103
97.4797 138.688 70.4999
97.6636 135.11 69.6553
99.3546 134.779 68.7874
100.335 139.082 60.9677
101.727 138.469 60.3652
101.571 140.714 61.6239
103.274 138.21 60.1505
102.057 136.406 59.2944
99.0689 137.667 60.6427
99.0003 139.838 61.8855
101.379 142.837 62.7583
102.979 142.413 62.2637
99.4143 133.528 59.7716
100.87 134.818 58.7655
99.0525 135.625 59.939
102.963 134.419 58.4611
99.9961 132.049 60.8492
98.0304 132.785 61.6775
97.6861 136.426 61.18
104.097 138.556 66.2455
105.22 139.04 65.4323
104.515 136.987 65.4003
105.673 139.385 64.1888
106.211 140.981 65.721
103.709 139.951 67.1158
102.706 138.012 66.8226
103.712 135.046 65.7606
104.565 135.492 64.251
104.956 135.7 62.5761
105.311 137.926 62.7276
105.226 136.361 61.1196
105.813 140.156 63.0217
104.104 134.005 62.9159
104.517 135.142 59.5614
104.668 137.564 60.2345
95.3669 140.756 70.6959
95.442 139.61 68.6989
95.7945 141.77 69.1795
95.3884 138.362 66.9226
95.025 137.438 68.5039
96.2506 139.472 71.0202
96.6366 141.656 71.7239
96.7604 143.723 69.4744
96.4393 142.244 67.4818
96.5274 140.876 65.7287
95.7884 138.82 65.3738
96.6974 139.379 64.1262
95.4478 136.74 65.3065
97.5405 142.706 66.0698
97.7711 139.943 63.0581
96.8948 137.849 62.632
107.88 144.363 64.6755
106.561 145.997 66.4537
106.028 145.815 63.9028
103.879 146.224 68.0382
105.289 144.898 68.1301
107.264 142.545 65.5518
106.859 142.303 63.6194
104.5 144.141 62.8302
103.502 145.634 64.048
101.749 145.928 65.6754
101.623 146.366 67.8887
99.7135 145.897 67.4669
101.339 146.058 69.9807
101.44 144.747 63.9967
98.6278 144.293 66.7386
98.0333 145.235 68.8625
99.8721 130.977 64.9388
99.7002 131.494 67.0785
101.56 131.998 65.3335
99.5241 133.074 68.1281
97.7661 131.787 68.8321
97.8265 131.16 64.4795
100.1 131.287 62.5442
102.763 132.686 63.9419
102.673 133.445 65.7079
95.1304 133.262 67.4185
95.6676 131.695 69.0312
95.8446 131.548 66.0517
96.644 133.375 69.8474
95.1775 135.245 68.119
95.5387 134.828 66.1739
96.8333 132.225 63.8229
104.24 141.613 67.6741
105.153 143.251 68.1024
106.21 142.255 67.0617
105.662 141.381 62.3411
104.543 142.139 62.0679
104.329 139.665 61.3374
100.882 134.569 67.835
101.867 136.172 67.33
102.365 134.649 66.8113
103.093 132.683 61.9593
103.588 133.134 59.7814
101.822 131.99 61.1071
99.2574 145.34 71.6084
97.584 143.523 72.1568
97.0914 145.258 70.958
98.7019 143.312 64.9091
98.8368 141.65 63.3732
100.07 143.348 63.7776
95.1369 136.254 69.6442
96.1579 137.394 70.7157
96.1467 135.35 70.3906
96.5457 133.796 62.8772
96.5766 135.775 62.381
95.8412 135.134 64.1667
101.448 142.274 69.4413
100.631 141.642 69.5682
100.668 142.493 70.1129
99.9593 140.972 69.7276
100.593 140.746 69.2287
102.206 142.024 69.0109
102.254 142.754 69.4308
100.54 143.291 70.6386
99.8372 142.705 70.7495
101.296 140.519 68.7703
102.066 141.14 68.6209
101.943 140.26 68.3019
102.907 141.671 68.5111
100.601 139.882 68.9394
101.753 139.394 67.978
102.484 139.987 67.7826
102.286 143.558 69.6028
101.344 143.845 70.2528
102.178 144.331 69.7387
100.366 144.168 70.9647
103.198 143.255 68.9665
103.218 144.699 69.1497
102.192 145.058 69.8766
99.2043 142.054 70.7594
99.3439 141.113 70.2827
98.6699 141.197 70.7927
99.3803 140.121 69.8987
99.0082 142.853 71.3301
97.9074 141.23 71.0912
98.1217 140.298 70.7514
99.4702 138.322 69.1702
99.5709 137.401 68.9584
98.9299 137.482 69.4526
99.6542 136.397 68.8235
100.22 137.161 68.5371
100.047 139.101 69.095
99.365 139.192 69.5219
98.1446 137.599 69.8488
98.2417 136.718 69.6608
100.683 137.96 68.2111
100.574 138.908 68.5463
101.14 138.719 67.9961
100.849 136.959 68.0173
101.771 138.54 67.5577
98.7408 139.316 69.9032
98.1031 138.516 70.02
98.0844 139.415 70.328
97.4641 137.7 70.32
97.4203 139.572 70.6748
98.3135 135.854 69.4849
99.1283 135.686 69.1237
98.5493 135.002 69.2926
99.9146 135.502 68.6605
97.5701 136.003 69.9219
97.8645 134.265 69.2477
98.7102 134.111 68.9359
101.009 138.783 60.6274
101.661 139.583 60.9807
100.947 139.873 61.2975
102.315 140.402 61.4267
102.343 139.333 60.8602
101.077 137.686 59.9944
100.386 137.977 60.3632
100.262 140.162 61.6527
100.794 141.037 61.8899
102.522 138.363 60.312
101.885 137.502 59.8473
102.659 137.34 59.7329
101.25 136.61 59.4955
103.072 139.189 60.817
103.426 137.204 59.7527
102.853 136.29 59.2638
99.724 138.38 60.738
99.662 139.462 61.4199
99.071 138.739 61.2323
99.6275 140.52 62.1183
99.74 137.261 60.1928
98.4822 138.038 61.1798
98.464 139.101 61.7312
101.427 141.813 62.0842
102.264 141.547 61.8813
102.157 142.595 62.3953
103.047 141.356 61.7981
100.73 142.105 62.5356
102.062 143.555 62.9043
102.88 143.329 62.7168
100.155 134.138 59.183
99.9525 135.256 59.4067
99.2171 134.574 59.7045
99.7636 136.24 59.8285
100.658 135.81 59.2596
101.237 133.759 58.7436
100.443 133.169 59.327
98.5813 133.99 60.383
98.4038 134.95 60.3977
101.486 135.68 58.8469
101.882 134.581 58.4646
102.468 135.473 58.678
102.331 133.483 58.6372
103.345 135.45 58.7649
99.7198 132.722 60.1452
98.7468 133.17 60.7098
98.9837 132.395 61.1266
97.8697 133.593 61.2812
100.785 132.474 59.9953
99.1597 131.796 61.6789
98.2818 132.123 62.1253
98.2944 135.971 60.504
99.023 136.623 60.2912
98.2827 137.043 60.8028
97.6982 135.396 61.0478
97.7971 137.473 61.4402
104.726 138.855 65.9544
104.783 138.045 65.3672
104.213 137.821 65.8429
104.846 137.217 64.761
105.13 138.183 64.7617
105.368 139.763 66.1169
104.704 139.588 66.4742
103.583 137.463 66.1617
103.95 136.698 65.8796
105.516 139.18 64.8374
105.764 139.951 65.5843
106.043 140.077 64.9648
105.77 140.769 66.2441
105.33 138.383 64.1312
106.113 140.257 64.2713
106.38 141.047 65.0564
103.989 139.305 66.6907
103.44 138.237 66.4813
103.242 138.959 66.8661
102.987 137.205 66.6129
104.465 140.261 66.9071
102.984 139.608 67.3058
102.472 138.675 67.1282
104.111 135.953 65.5315
104.59 136.195 64.8707
104.222 135.324 65.0488
104.917 136.366 64.147
103.52 135.725 66.0827
103.754 134.482 65.1628
104.164 134.676 64.3954
105.273 136.741 62.6315
105.254 137.118 61.9457
105.181 135.952 61.818
105.142 137.561 61.3631
105.253 138.384 62.1267
105.242 137.558 63.3943
105.069 136.501 63.3384
104.797 134.909 61.8001
105.009 135.175 60.9737
105.538 139.084 62.8353
105.394 138.701 63.491
105.737 139.689 63.5772
105.492 139.583 62.3083
106.199 140.633 63.6897
104.741 135.655 63.4593
104.613 134.86 62.7274
104.417 134.741 63.6163
104.284 134.075 61.9879
103.895 133.946 63.7738
104.924 135.76 60.3236
105.055 136.964 60.6181
104.629 136.359 59.9014
104.947 138.164 60.9853
104.724 134.574 60.1808
104.066 135.81 59.3583
104.113 136.917 59.7636
95.3089 140.187 69.669
95.4746 140.678 68.8864
95.4614 141.372 69.9377
95.7595 141.072 68.1701
95.5808 140.054 67.9362
95.2969 139.095 69.3916
95.406 139.619 70.2864
95.7038 141.906 70.811
95.9071 142.451 70.0973
95.3718 139.032 67.8108
95.2429 138.553 68.5879
95.2028 138.003 67.767
95.2219 137.994 69.2869
95.5197 139.408 66.9904
95.1933 137.409 66.9072
95.0736 136.978 67.7112
95.731 140.083 70.9784
95.7666 141.234 71.4759
96.3547 140.55 71.5098
96.1816 142.336 71.4906
95.6369 138.946 70.722
96.8578 139.951 71.0998
97.1335 140.98 71.468
96.1563 142.794 69.3277
96.0815 142.034 68.3343
96.4985 142.944 68.4839
96.0286 141.378 67.3466
96.3681 143.562 70.293
97.1098 143.657 68.6214
96.9114 143.013 67.6734
96.1481 139.889 65.5677
96.1645 139.109 64.7121
96.6051 140.134 64.9128
96.2282 138.372 63.9246
95.85 138.052 64.5561
95.7983 139.646 66.2446
96.0776 140.67 66.404
97.0384 141.142 65.0292
97.1345 140.379 64.3075
95.5836 137.783 65.3039
95.5521 138.634 66.1331
95.318 137.577 66.0839
95.6881 136.985 64.5532
95.306 136.608 66.1412
96.4037 141.597 66.5416
96.9566 141.843 65.8144
96.9323 142.451 66.72
97.5472 142.109 65.2057
97.5398 143.184 66.9718
97.2493 139.693 63.6
96.7552 138.652 63.3735
97.2921 138.927 62.8355
96.3545 137.558 63.1569
97.7119 140.706 63.7923
97.8516 139.199 62.3426
97.4471 138.177 62.1307
107.534 145.436 65.5453
106.482 146.015 65.1583
107.124 145.344 64.243
105.238 146.126 64.9656
105.411 146.202 66.0664
107.133 145.081 66.7251
107.685 144.325 65.8731
107.284 144.288 63.5671
106.431 144.877 63.25
105.259 146.128 67.1556
106.158 145.53 67.4809
104.828 145.763 68.187
106.285 144.565 67.4656
104.06 146.279 67.0206
103.563 145.811 68.8029
104.168 145.137 68.6968
107.735 143.456 65.213
107.525 143.372 64.0117
107.207 142.501 64.5215
106.778 143.058 63.1868
107.321 143.296 66.2603
106.812 141.822 64.9305
106.726 141.6 64.0367
105.348 145.055 63.2032
104.758 145.874 63.9425
104.183 145.049 63.2876
103.873 146.066 64.9458
105.419 143.972 62.8443
103.595 144.132 62.9806
103.113 144.93 63.4661
101.769 146.26 66.6855
100.578 146.285 67.7093
100.715 145.912 66.5232
99.4155 146.228 68.6502
100.366 146.402 68.9828
102.846 146.335 66.9309
102.867 146.107 65.8267
100.734 145.463 65.6357
99.8634 145.438 66.4219
101.476 146.389 68.985
102.78 146.372 67.9823
102.608 146.189 69.011
100.247 146.298 70.0794
102.262 145.718 69.719
102.676 145.811 64.865
101.58 145.459 64.8322
102.354 145.288 64.0374
100.67 144.915 64.6471
102.153 144.47 63.4625
99.0712 145.188 67.1081
98.7435 145.664 68.1849
98.3255 144.852 67.6976
98.4656 145.911 69.4569
99.2628 144.632 66.1242
98.0393 143.973 67.3332
97.7232 144.433 68.3113
99.7917 131.127 66.0862
100.67 131.72 66.1234
100.844 131.356 65.206
101.272 132.457 66.1887
100.49 132.174 66.9653
98.6252 131.163 67.0336
98.6934 130.949 65.8966
100.84 131.332 64.0747
101.578 131.789 64.2959
99.6786 132.165 67.7658
98.7288 131.503 67.9833
98.8248 132.271 68.4908
97.5381 131.232 68.0851
100.399 132.989 67.5604
98.7673 133.222 68.6351
98.0455 132.609 69.0574
98.8503 130.979 64.674
100.01 131.117 63.6628
98.9595 131.128 63.4426
100.917 131.378 62.8388
97.6844 130.995 65.6319
98.0434 131.367 63.3733
99.1686 131.398 62.5005
102.214 132.281 64.5646
102.077 132.667 65.5348
102.68 132.985 64.8739
101.933 133.186 66.2448
102.244 132.14 63.5225
103.308 133.37 64.3046
103.243 133.699 65.1259
95.1244 132.327 68.1738
95.6622 131.51 67.5615
95.3393 132.3 66.837
96.5648 131.112 66.5649
96.508 131.187 68.1367
95.2218 132.741 69.2586
95.0146 133.465 68.4919
95.4844 133.132 66.2475
95.656 132.326 65.5768
96.7485 131.537 69.2851
96.0766 132.416 69.8127
97.1548 132.527 69.5838
95.7543 133.561 69.8592
97.346 133.434 69.3685
95.1766 134.233 67.8678
95.3773 134.017 66.7881
95.4501 134.992 67.2185
95.6453 134.019 65.6927
95.0368 134.588 68.7739
95.263 135.927 67.4956
95.407 135.668 66.556
96.2062 131.768 64.8298
96.7836 131.194 65.2849
97.0973 131.525 64.055
96.0999 132.623 64.4201
97.5694 131.946 63.0922
104.736 142.426 68.0173
105.75 142.808 67.5614
105.201 141.972 67.4333
106.735 143.069 67.0622
106.142 143.673 67.5195
104.097 142.828 68.477
103.785 142.103 68.3142
104.702 141.175 67.1249
105.579 141.543 66.8563
105.306 144.104 68.0761
104.231 143.622 68.5518
104.282 144.378 68.6115
103.449 141.248 67.9472
103.964 140.758 67.3682
103.173 140.377 67.5512
106.282 141.726 66.4222
106.92 142.483 66.4408
106.724 141.862 65.7009
105.197 141.84 62.1678
104.415 140.913 61.7541
104.946 140.625 61.8399
103.736 139.95 61.3135
103.767 141.191 61.7146
105.382 143.005 62.4984
106.051 142.55 62.6082
105.318 140.16 62.0181
104.788 139.369 61.4694
103.77 142.277 62.1337
104.581 143.217 62.4499
103.706 143.273 62.5764
106.32 141.93 62.8938
105.753 140.758 62.646
106.24 141.298 63.3072
104.508 138.642 60.7268
103.804 138.963 60.7329
104.007 138.021 60.1336
101.39 135.374 67.591
102.105 135.433 67.0887
101.635 134.566 67.3469
102.859 135.545 66.6025
102.556 136.286 66.8455
101.117 136.135 67.7877
100.654 135.388 68.1045
101.041 133.746 67.442
101.789 133.811 66.8568
102.337 137.067 67.0616
101.578 136.953 67.4804
102.035 137.905 67.2698
100.174 134.708 68.3365
100.282 133.773 67.9951
99.4112 133.95 68.4006
102.561 133.977 66.3691
103.133 134.842 66.3419
103.223 134.209 65.7682
103.386 132.889 60.8534
102.647 132.556 60.3997
102.477 132.286 61.4694
101.85 132.299 60.1479
102.657 132.836 59.42
104.219 133.578 60.3723
103.896 133.449 61.4836
102.34 132.103 62.5131
101.724 131.784 62.0697
103.367 133.622 58.9227
104.285 134.048 59.5356
103.967 134.787 58.8541
103.678 133.377 62.4673
102.858 132.663 62.9607
103.44 133.367 63.445
101.066 131.559 61.7163
100.98 131.961 60.8173
100.085 131.592 61.6124
98.3143 144.492 71.9912
97.0679 144.543 71.9376
98.0242 145.478 71.638
96.5505 144.172 71.0432
96.6053 143.382 71.7841
98.623 143.534 71.7789
99.3953 144.392 71.5678
99.1328 146.083 71.0484
98.1219 145.878 70.567
97.0934 142.64 71.7488
98.1063 142.787 71.6409
97.4992 141.909 71.4048
100.253 144.928 71.0978
100.252 145.824 70.8582
101.28 145.392 70.3668
97.6525 145.376 69.9375
96.9142 144.549 70.1897
97.4072 144.502 69.2147
98.7549 142.545 64.1146
99.4129 142.546 63.5799
99.3603 143.392 64.3682
100.045 142.38 63.0579
99.4598 141.562 62.8281
98.2035 141.641 63.9248
98.1149 142.424 64.6449
99.3185 144.07 65.2419
100.014 144.199 64.5577
99.0043 140.693 62.6865
98.3341 140.762 63.2406
98.407 139.951 62.4819
98.1326 142.998 65.5144
98.7126 143.832 65.8641
98.2155 143.423 66.4747
100.697 144.108 63.9135
100.72 143.093 63.2409
101.409 143.827 63.3611
95.5185 136.827 70.2726
96.1554 136.376 70.454
95.5243 135.711 70.1655
96.8614 136.138 70.31
96.7937 137.117 70.3929
95.5724 137.875 70.5259
95.2526 137.377 69.8403
95.1271 135.146 69.5412
95.5931 134.677 69.9801
96.8396 138.009 70.6405
96.1166 138.425 70.9254
96.8574 139.023 70.773
95.0936 136.865 69.0763
95.0236 135.658 68.9031
95.1032 136.376 68.2636
96.3752 134.35 70.148
96.9886 135.226 70.1472
97.1695 134.229 69.7117
96.4778 134.789 62.5325
96.148 135.514 63.2745
96.0807 134.446 63.5233
95.9007 136.167 63.9306
96.192 136.466 63.0807
97.1114 135.088 61.74
97.0683 134.115 61.9807
96.0608 133.472 63.89
95.7898 134.146 64.5552
96.5913 136.793 62.4224
97.1198 136.075 61.722
97.1683 137.178 61.8843
97.1847 133.256 62.2083
96.6371 132.933 63.287
97.3664 132.511 62.6764
95.6936 134.888 65.1519
95.6912 135.913 64.7608
95.5198 135.715 65.6602
POLYGONS 1280  5120
3 164 162 163
3 163 44 164
3 162 43 163
3 164 42 162
3 166 165 163
3 163 43 166
3 165 44 163
3 166 14 165
3 168 167 162
3 162 42 168
3 167 43 162
3 168 13 167
3 170 169 164
3 164 44 170
3 169 42 164
3 170 12 169
3 173 171 172
3 172 46 173
3 171 43 172
3 173 45 171
3 167 174 172
3 172 43 167
3 174 46 172
3 167 13 174
3 175 166 171
3 171 45 175
3 166 43 171
3 175 14 166
3 177 176 173
3 173 46 177
3 176 45 173
3 177 4 176
3 180 178 179
3 179 48 180
3 178 42 179
3 180 47 178
3 169 181 179
3 179 42 169
3 181 48 179
3 169 12 181
3 182 168 178
3 178 47 182
3 168 42 178
3 182 13 168
3 184 183 180
3 180 48 184
3 183 47 180
3 184 8 183
3 187 185 186
3 186 50 187
3 185 44 186
3 187 49 185
3 165 188 186
3 186 44 165
3 188 50 186
3 165 14 188
3 189 170 185
3 185 49 189
3 170 44 185
3 189 12 170
3 191 190 187
3 187 50 191
3 190 49 187
3 191 7 190
3 194 192 193
3 193 53 194
3 192 52 193
3 194 51 192
3 196 195 193
3 193 52 196
3 195 53 193
3 196 16 195
3 198 197 192
3 192 51 198
3 197 52 192
3 198 14 197
3 200 199 194
3 194 53 200
3 199 51 194
3 200 15 199
3 203 201 202
3 202 45 203
3 201 52 202
3 203 54 201
3 197 175 202
3 202 52 197
3 175 45 202
3 197 14 175
3 204 196 201
3 201 54 204
3 196 52 201
3 204 16 196
3 176 205 203
3 203 45 176
3 205 54 203
3 176 4 205
3 208 206 207
3 207 55 208
3 206 51 207
3 208 50 206
3 199 209 207
3 207 51 199
3 209 55 207
3 199 15 209
3 188 198 206
3 206 50 188
3 198 51 206
3 188 14 198
3 210 191 208
3 208 55 210
3 191 50 208
3 210 7 191
3 213 211 212
3 212 57 213
3 211 53 212
3 213 56 211
3 195 214 212
3 212 53 195
3 214 57 212
3 195 16 214
3 215 200 211
3 211 56 215
3 200 53 211
3 215 15 200
3 217 216 213
3 213 57 217
3 216 56 213
3 217 9 216
3 220 218 219
3 219 60 220
3 218 59 219
3 220 58 218
3 222 221 219
3 219 59 222
3 221 60 219
3 222 19 221
3 224 223 218
3 218 58 224
3 223 59 218
3 224 18 223
3 226 225 220
3 220 60 226
3 225 58 220
3 226 17 225
3 229 227 228
3 228 62 229
3 227 59 228
3 229 61 227
3 223 230 228
3 228 59 223
3 230 62 228
3 223 18 230
3 231 222 227
3 227 61 231
3 222 59 227
3 231 19 222
3 233 232 229
3 229 62 233
3 232 61 229
3 233 5 232
3 236 234 235
3 235 64 236
3 234 58 235
3 236 63 234
3 225 237 235
3 235 58 225
3 237 64 235
3 225 17 237
3 238 224 234
3 234 63 238
3 224 58 234
3 238 18 224
3 240 239 236
3 236 64 240
3 239 63 236
3 240 6 239
3 243 241 242
3 242 66 243
3 241 60 242
3 243 65 241
3 221 244 242
3 242 60 221
3 244 66 242
3 221 19 244
3 245 226 241
3 241 65 245
3 226 60 241
3 245 17 226
3 247 246 243
3 243 66 247
3 246 65 243
3 247 11 246
3 250 248 249
3 249 69 250
3 248 68 249
3 250 67 248
3 252 251 249
3 249 68 252
3 251 69 249
3 252 18 251
3 254 253 248
3 248 67 254
3 253 68 248
3 254 21 253
3 256 255 250
3 250 69 256
3 255 67 250
3 256 20 255
3 259 257 258
3 258 70 259
3 257 68 258
3 259 62 257
3 253 260 258
3 258 68 253
3 260 70 258
3 253 21 260
3 230 252 257
3 257 62 230
3 252 68 257
3 230 18 252
3 261 233 259
3 259 70 261
3 233 62 259
3 261 5 233
3 264 262 263
3 263 72 264
3 262 67 263
3 264 71 262
3 255 265 263
3 263 67 255
3 265 72 263
3 255 20 265
3 266 254 262
3 262 71 266
3 254 67 262
3 266 21 254
3 268 267 264
3 264 72 268
3 267 71 264
3 268 10 267
3 271 269 270
3 270 63 271
3 269 69 270
3 271 73 269
3 251 238 270
3 270 69 251
3 238 63 270
3 251 18 238
3 272 256 269
3 269 73 272
3 256 69 269
3 272 20 256
3 239 273 271
3 271 63 239
3 273 73 271
3 239 6 273
3 276 274 275
3 275 76 276
3 274 75 275
3 276 74 274
3 278 277 275
3 275 75 278
3 277 76 275
3 278 24 277
3 280 279 274
3 274 74 280
3 279 75 274
3 280 23 279
3 282 281 276
3 276 76 282
3 281 74 276
3 282 22 281
3 285 283 284
3 284 78 285
3 283 75 284
3 285 77 283
3 279 286 284
3 284 75 279
3 286 78 284
3 279 23 286
3 287 278 283
3 283 77 287
3 278 75 283
3 287 24 278
3 289 288 285
3 285 78 289
3 288 77 285
3 289 0 288
3 292 290 291
3 291 80 292
3 290 74 291
3 292 79 290
3 281 293 291
3 291 74 281
3 293 80 291
3 281 22 293
3 294 280 290
3 290 79 294
3 280 74 290
3 294 23 280
3 296 295 292
3 292 80 296
3 295 79 292
3 296 4 295
3 299 297 298
3 298 82 299
3 297 76 298
3 299 81 297
3 277 300 298
3 298 76 277
3 300 82 298
3 277 24 300
3 301 282 297
3 297 81 301
3 282 76 297
3 301 22 282
3 303 302 299
3 299 82 303
3 302 81 299
3 303 3 302
3 306 304 305
3 305 85 306
3 304 84 305
3 306 83 304
3 308 307 305
3 305 84 308
3 307 85 305
3 308 26 307
3 310 309 304
3 304 83 310
3 309 84 304
3 310 24 309
3 312 311 306
3 306 85 312
3 311 83 306
3 312 25 311
3 315 313 314
3 314 77 315
3 313 84 314
3 315 86 313
3 309 287 314
3 314 84 309
3 287 77 314
3 309 24 287
3 316 308 313
3 313 86 316
3 308 84 313
3 316 26 308
3 288 317 315
3 315 77 288
3 317 86 315
3 288 0 317
3 320 318 319
3 319 87 320
3 318 83 319
3 320 82 318
3 311 321 319
3 319 83 311
3 321 87 319
3 311 25 321
3 300 310 318
3 318 82 300
3 310 83 318
3 300 24 310
3 322 303 320
3 320 87 322
3 303 82 320
3 322 3 303
3 325 323 324
3 324 89 325
3 323 85 324
3 325 88 323
3 307 326 324
3 324 85 307
3 326 89 324
3 307 26 326
3 327 312 323
3 323 88 327
3 312 85 323
3 327 25 312
3 329 328 325
3 325 89 329
3 328 88 325
3 329 5 328
3 332 330 331
3 331 92 332
3 330 91 331
3 332 90 330
3 334 333 331
3 331 91 334
3 333 92 331
3 334 29 333
3 336 335 330
3 330 90 336
3 335 91 330
3 336 28 335
3 338 337 332
3 332 92 338
3 337 90 332
3 338 27 337
3 341 339 340
3 340 94 341
3 339 91 340
3 341 93 339
3 335 342 340
3 340 91 335
3 342 94 340
3 335 28 342
3 343 334 339
3 339 93 343
3 334 91 339
3 343 29 334
3 345 344 341
3 341 94 345
3 344 93 341
3 345 2 344
3 348 346 347
3 347 96 348
3 346 90 347
3 348 95 346
3 337 349 347
3 347 90 337
3 349 96 347
3 337 27 349
3 350 336 346
3 346 95 350
3 336 90 346
3 350 28 336
3 352 351 348
3 348 96 352
3 351 95 348
3 352 7 351
3 355 353 354
3 354 98 355
3 353 92 354
3 355 97 353
3 333 356 354
3 354 92 333
3 356 98 354
3 333 29 356
3 357 338 353
3 353 97 357
3 338 92 353
3 357 27 338
3 359 358 355
3 355 98 359
3 358 97 355
3 359 1 358
3 362 360 361
3 361 101 362
3 360 100 361
3 362 99 360
3 364 363 361
3 361 100 364
3 363 101 361
3 364 31 363
3 366 365 360
3 360 99 366
3 365 100 360
3 366 29 365
3 368 367 362
3 362 101 368
3 367 99 362
3 368 30 367
3 371 369 370
3 370 93 371
3 369 100 370
3 371 102 369
3 365 343 370
3 370 100 365
3 343 93 370
3 365 29 343
3 372 364 369
3 369 102 372
3 364 100 369
3 372 31 364
3 344 373 371
3 371 93 344
3 373 102 371
3 344 2 373
3 376 374 375
3 375 103 376
3 374 99 375
3 376 98 374
3 367 377 375
3 375 99 367
3 377 103 375
3 367 30 377
3 356 366 374
3 374 98 356
3 366 99 374
3 356 29 366
3 378 359 376
3 376 103 378
3 359 98 376
3 378 1 359
3 381 379 380
3 380 105 381
3 379 101 380
3 381 104 379
3 363 382 380
3 380 101 363
3 382 105 380
3 363 31 382
3 383 368 379
3 379 104 383
3 368 101 379
3 383 30 368
3 385 384 381
3 381 105 385
3 384 104 381
3 385 6 384
3 388 386 387
3 387 108 388
3 386 107 387
3 388 106 386
3 390 389 387
3 387 107 390
3 389 108 387
3 390 34 389
3 392 391 386
3 386 106 392
3 391 107 386
3 392 33 391
3 394 393 388
3 388 108 394
3 393 106 388
3 394 32 393
3 397 395 396
3 396 110 397
3 395 107 396
3 397 109 395
3 391 398 396
3 396 107 391
3 398 110 396
3 391 33 398
3 399 390 395
3 395 109 399
3 390 107 395
3 399 34 390
3 401 400 397
3 397 110 401
3 400 109 397
3 401 8 400
3 404 402 403
3 403 112 404
3 402 106 403
3 404 111 402
3 393 405 403
3 403 106 393
3 405 112 403
3 393 32 405
3 406 392 402
3 402 111 406
3 392 106 402
3 406 33 392
3 408 407 404
3 404 112 408
3 407 111 404
3 408 0 407
3 411 409 410
3 410 114 411
3 409 108 410
3 411 113 409
3 389 412 410
3 410 108 389
3 412 114 410
3 389 34 412
3 413 394 409
3 409 113 413
3 394 108 409
3 413 32 394
3 415 414 411
3 411 114 415
3 414 113 411
3 415 11 414
3 418 416 417
3 417 117 418
3 416 116 417
3 418 115 416
3 420 419 417
3 417 116 420
3 419 117 417
3 420 36 419
3 422 421 416
3 416 115 422
3 421 116 416
3 422 34 421
3 424 423 418
3 418 117 424
3 423 115 418
3 424 35 423
3 427 425 426
3 426 109 427
3 425 116 426
3 427 118 425
3 421 399 426
3 426 116 421
3 399 109 426
3 421 34 399
3 428 420 425
3 425 118 428
3 420 116 425
3 428 36 420
3 400 429 427
3 427 109 400
3 429 118 427
3 400 8 429
3 432 430 431
3 431 119 432
3 430 115 431
3 432 114 430
3 423 433 431
3 431 115 423
3 433 119 431
3 423 35 433
3 412 422 430
3 430 114 412
3 422 115 430
3 412 34 422
3 434 415 432
3 432 119 434
3 415 114 432
3 434 11 415
3 437 435 436
3 436 121 437
3 435 117 436
3 437 120 435
3 419 438 436
3 436 117 419
3 438 121 436
3 419 36 438
3 439 424 435
3 435 120 439
3 424 117 435
3 439 35 424
3 441 440 437
3 437 121 441
3 440 120 437
3 441 1 440
3 444 442 443
3 443 124 444
3 442 123 443
3 444 122 442
3 446 445 443
3 443 123 446
3 445 124 443
3 446 39 445
3 448 447 442
3 442 122 448
3 447 123 442
3 448 38 447
3 450 449 444
3 444 124 450
3 449 122 444
3 450 37 449
3 453 451 452
3 452 126 453
3 451 123 452
3 453 125 451
3 447 454 452
3 452 123 447
3 454 126 452
3 447 38 454
3 455 446 451
3 451 125 455
3 446 123 451
3 455 39 446
3 457 456 453
3 453 126 457
3 456 125 453
3 457 9 456
3 460 458 459
3 459 128 460
3 458 122 459
3 460 127 458
3 449 461 459
3 459 122 449
3 461 128 459
3 449 37 461
3 462 448 458
3 458 127 462
3 448 122 458
3 462 38 448
3 464 463 460
3 460 128 464
3 463 127 460
3 464 10 463
3 467 465 466
3 466 130 467
3 465 124 466
3 467 129 465
3 445 468 466
3 466 124 445
3 468 130 466
3 445 39 468
3 469 450 465
3 465 129 469
3 450 124 465
3 469 37 450
3 471 470 467
3 467 130 471
3 470 129 467
3 471 3 470
3 474 472 473
3 473 133 474
3 472 132 473
3 474 131 472
3 476 475 473
3 473 132 476
3 475 133 473
3 476 38 475
3 478 477 472
3 472 131 478
3 477 132 472
3 478 41 477
3 480 479 474
3 474 133 480
3 479 131 474
3 480 40 479
3 483 481 482
3 482 134 483
3 481 132 482
3 483 126 481
3 477 484 482
3 482 132 477
3 484 134 482
3 477 41 484
3 454 476 481
3 481 126 454
3 476 132 481
3 454 38 476
3 485 457 483
3 483 134 485
3 457 126 483
3 485 9 457
3 488 486 487
3 487 136 488
3 486 131 487
3 488 135 486
3 479 489 487
3 487 131 479
3 489 136 487
3 479 40 489
3 490 478 486
3 486 135 490
3 478 131 486
3 490 41 478
3 492 491 488
3 488 136 492
3 491 135 488
3 492 2 491
3 495 493 494
3 494 127 495
3 493 133 494
3 495 137 493
3 475 462 494
3 494 133 475
3 462 127 494
3 475 38 462
3 496 480 493
3 493 137 496
3 480 133 493
3 496 40 480
3 463 497 495
3 495 127 463
3 497 137 495
3 463 10 497
3 500 498 499
3 499 140 500
3 498 139 499
3 500 138 498
3 502 501 499
3 499 139 502
3 501 140 499
3 502 33 501
3 504 503 498
3 498 138 504
3 503 139 498
3 504 13 503
3 506 505 500
3 500 140 506
3 505 138 500
3 506 23 505
3 509 507 508
3 508 47 509
3 507 139 508
3 509 110 507
3 503 182 508
3 508 139 503
3 182 47 508
3 503 13 182
3 398 502 507
3 507 110 398
3 502 139 507
3 398 33 502
3 183 401 509
3 509 47 183
3 401 110 509
3 183 8 401
3 512 510 511
3 511 79 512
3 510 138 511
3 512 46 510
3 505 294 511
3 511 138 505
3 294 79 511
3 505 23 294
3 174 504 510
3 510 46 174
3 504 138 510
3 174 13 504
3 295 177 512
3 512 79 295
3 177 46 512
3 295 4 177
3 515 513 514
3 514 111 515
3 513 140 514
3 515 78 513
3 501 406 514
3 514 140 501
3 406 111 514
3 501 33 406
3 286 506 513
3 513 78 286
3 506 140 513
3 286 23 506
3 407 289 515
3 515 111 407
3 289 78 515
3 407 0 289
3 518 516 517
3 517 143 518
3 516 142 517
3 518 141 516
3 520 519 517
3 517 142 520
3 519 143 517
3 520 19 519
3 522 521 516
3 516 141 522
3 521 142 516
3 522 32 521
3 524 523 518
3 518 143 524
3 523 141 518
3 524 26 523
3 527 525 526
3 526 113 527
3 525 142 526
3 527 66 525
3 521 413 526
3 526 142 521
3 413 113 526
3 521 32 413
3 244 520 525
3 525 66 244
3 520 142 525
3 244 19 520
3 414 247 527
3 527 113 414
3 247 66 527
3 414 11 247
3 530 528 529
3 529 86 530
3 528 141 529
3 530 112 528
3 523 316 529
3 529 141 523
3 316 86 529
3 523 26 316
3 405 522 528
3 528 112 405
3 522 141 528
3 405 32 522
3 317 408 530
3 530 86 317
3 408 112 530
3 317 0 408
3 533 531 532
3 532 61 533
3 531 143 532
3 533 89 531
3 519 231 532
3 532 143 519
3 231 61 532
3 519 19 231
3 326 524 531
3 531 89 326
3 524 143 531
3 326 26 524
3 232 329 533
3 533 61 232
3 329 89 533
3 232 5 329
3 536 534 535
3 535 146 536
3 534 145 535
3 536 144 534
3 538 537 535
3 535 145 538
3 537 146 535
3 538 22 537
3 540 539 534
3 534 144 540
3 539 145 534
3 540 16 539
3 542 541 536
3 536 146 542
3 541 144 536
3 542 39 541
3 545 543 544
3 544 54 545
3 543 145 544
3 545 80 543
3 539 204 544
3 544 145 539
3 204 54 544
3 539 16 204
3 293 538 543
3 543 80 293
3 538 145 543
3 293 22 538
3 205 296 545
3 545 54 205
3 296 80 545
3 205 4 296
3 548 546 547
3 547 125 548
3 546 144 547
3 548 57 546
3 541 455 547
3 547 144 541
3 455 125 547
3 541 39 455
3 214 540 546
3 546 57 214
3 540 144 546
3 214 16 540
3 456 217 548
3 548 125 456
3 217 57 548
3 456 9 217
3 551 549 550
3 550 81 551
3 549 146 550
3 551 130 549
3 537 301 550
3 550 146 537
3 301 81 550
3 537 22 301
3 468 542 549
3 549 130 468
3 542 146 549
3 468 39 542
3 302 471 551
3 551 81 302
3 471 130 551
3 302 3 471
3 554 552 553
3 553 149 554
3 552 148 553
3 554 147 552
3 556 555 553
3 553 148 556
3 555 149 553
3 556 21 555
3 558 557 552
3 552 147 558
3 557 148 552
3 558 25 557
3 560 559 554
3 554 149 560
3 559 147 554
3 560 37 559
3 563 561 562
3 562 88 563
3 561 148 562
3 563 70 561
3 557 327 562
3 562 148 557
3 327 88 562
3 557 25 327
3 260 556 561
3 561 70 260
3 556 148 561
3 260 21 556
3 328 261 563
3 563 88 328
3 261 70 563
3 328 5 261
3 566 564 565
3 565 129 566
3 564 147 565
3 566 87 564
3 559 469 565
3 565 147 559
3 469 129 565
3 559 37 469
3 321 558 564
3 564 87 321
3 558 147 564
3 321 25 558
3 470 322 566
3 566 129 470
3 322 87 566
3 470 3 322
3 569 567 568
3 568 71 569
3 567 149 568
3 569 128 567
3 555 266 568
3 568 149 555
3 266 71 568
3 555 21 266
3 461 560 567
3 567 128 461
3 560 149 567
3 461 37 560
3 267 464 569
3 569 71 267
3 464 128 569
3 267 10 464
3 572 570 571
3 571 152 572
3 570 151 571
3 572 150 570
3 574 573 571
3 571 151 574
3 573 152 571
3 574 27 573
3 576 575 570
3 570 150 576
3 575 151 570
3 576 12 575
3 578 577 572
3 572 152 578
3 577 150 572
3 578 36 577
3 581 579 580
3 580 49 581
3 579 151 580
3 581 96 579
3 575 189 580
3 580 151 575
3 189 49 580
3 575 12 189
3 349 574 579
3 579 96 349
3 574 151 579
3 349 27 574
3 190 352 581
3 581 49 190
3 352 96 581
3 190 7 352
3 584 582 583
3 583 118 584
3 582 150 583
3 584 48 582
3 577 428 583
3 583 150 577
3 428 118 583
3 577 36 428
3 181 576 582
3 582 48 181
3 576 150 582
3 181 12 576
3 429 184 584
3 584 118 429
3 184 48 584
3 429 8 184
3 587 585 586
3 586 97 587
3 585 152 586
3 587 121 585
3 573 357 586
3 586 152 573
3 357 97 586
3 573 27 357
3 438 578 585
3 585 121 438
3 578 152 585
3 438 36 578
3 358 441 587
3 587 97 358
3 441 121 587
3 358 1 441
3 590 588 589
3 589 155 590
3 588 154 589
3 590 153 588
3 592 591 589
3 589 154 592
3 591 155 589
3 592 17 591
3 594 593 588
3 588 153 594
3 593 154 588
3 594 30 593
3 596 595 590
3 590 155 596
3 595 153 590
3 596 35 595
3 599 597 598
3 598 104 599
3 597 154 598
3 599 64 597
3 593 383 598
3 598 154 593
3 383 104 598
3 593 30 383
3 237 592 597
3 597 64 237
3 592 154 597
3 237 17 592
3 384 240 599
3 599 104 384
3 240 64 599
3 384 6 240
3 602 600 601
3 601 120 602
3 600 153 601
3 602 103 600
3 595 439 601
3 601 153 595
3 439 120 601
3 595 35 439
3 377 594 600
3 600 103 377
3 594 153 600
3 377 30 594
3 440 378 602
3 602 120 440
3 378 103 602
3 440 1 378
3 605 603 604
3 604 65 605
3 603 155 604
3 605 119 603
3 591 245 604
3 604 155 591
3 245 65 604
3 591 17 245
3 433 596 603
3 603 119 433
3 596 155 603
3 433 35 596
3 246 434 605
3 605 65 246
3 434 119 605
3 246 11 434
3 608 606 607
3 607 158 608
3 606 157 607
3 608 156 606
3 610 609 607
3 607 157 610
3 609 158 607
3 610 15 609
3 612 611 606
3 606 156 612
3 611 157 606
3 612 28 611
3 614 613 608
3 608 158 614
3 613 156 608
3 614 41 613
3 617 615 616
3 616 95 617
3 615 157 616
3 617 55 615
3 611 350 616
3 616 157 611
3 350 95 616
3 611 28 350
3 209 610 615
3 615 55 209
3 610 157 615
3 209 15 610
3 351 210 617
3 617 95 351
3 210 55 617
3 351 7 210
3 620 618 619
3 619 135 620
3 618 156 619
3 620 94 618
3 613 490 619
3 619 156 613
3 490 135 619
3 613 41 490
3 342 612 618
3 618 94 342
3 612 156 618
3 342 28 612
3 491 345 620
3 620 135 491
3 345 94 620
3 491 2 345
3 623 621 622
3 622 56 623
3 621 158 622
3 623 134 621
3 609 215 622
3 622 158 609
3 215 56 622
3 609 15 215
3 484 614 621
3 621 134 484
3 614 158 621
3 484 41 614
3 216 485 623
3 623 56 216
3 485 134 623
3 216 9 485
3 626 624 625
3 625 161 626
3 624 160 625
3 626 159 624
3 628 627 625
3 625 160 628
3 627 161 625
3 628 31 627
3 630 629 624
3 624 159 630
3 629 160 624
3 630 20 629
3 632 631 626
3 626 161 632
3 631 159 626
3 632 40 631
3 635 633 634
3 634 73 635
3 633 160 634
3 635 105 633
3 629 272 634
3 634 160 629
3 272 73 634
3 629 20 272
3 382 628 633
3 633 105 382
3 628 160 633
3 382 31 628
3 273 385 635
3 635 73 273
3 385 105 635
3 273 6 385
3 638 636 637
3 637 137 638
3 636 159 637
3 638 72 636
3 631 496 637
3 637 159 631
3 496 137 637
3 631 40 496
3 265 630 636
3 636 72 265
3 630 159 636
3 265 20 630
3 497 268 638
3 638 137 497
3 268 72 638
3 497 10 268
3 641 639 640
3 640 102 641
3 639 161 640
3 641 136 639
3 627 372 640
3 640 161 627
3 372 102 640
3 627 31 372
3 489 632 639
3 639 136 489
3 632 161 639
3 489 40 632
3 373 492 641
3 641 102 373
3 492 136 641
3 373 2 492
