# Supplementary material for: Subcortical shape biomarkers reveal limbic and basal ganglia damage in anti-LGI1 encephalitis
Source: Front Immunol. 2025 Jul 4;16:1623577. doi: 10.3389/fimmu.2025.1623577 (PMC12270846; doi:10.3389/fimmu.2025.1623577)
Supplement: Supplementary file 1 [file DataSheet1.zip › raw data/wmN07-L_Amyg_first.vtk]

# vtk DataFile Version 3.0
this file was written using fslvtkio
ASCII
DATASET POLYDATA
POINTS 642 float
121.831 125.166 52.6837
104.772 123.26 54.0261
106.174 116.855 54.3063
122.08 117.465 51.6818
118.396 118.75 59.2735
118.791 121.204 43.3128
108.212 120.483 46.2021
108.834 117.857 61.3293
112.93 125.231 58.1963
114.762 114.727 57.3805
114.373 118.231 50.1121
112.809 125.939 48.9931
110.19 122.172 61.3433
115.721 122.447 59.0874
114.247 117.585 62.0193
111.685 113.711 60.4398
118.556 113.989 59.5406
110.16 123.859 46.199
112.861 120.522 42.8297
115.998 124.875 44.7255
111.357 118.997 47.5277
116.694 118.385 45.5214
121.264 117.434 56.0142
120.397 122.615 56.2321
123.098 121.335 51.3719
121.968 118.873 46.6103
121.377 123.997 47.0556
105.471 120.937 58.4936
105.32 115.507 58.4447
102.45 119.584 53.4058
105.595 122.487 49.7104
106.78 119.018 50.7279
117.647 125.871 50.1851
117.893 125.882 56.3453
112.784 126.098 53.8488
108.393 125.121 51.5009
108.153 124.759 57.0472
118.52 117.579 50.3147
114.3 116.014 53.6067
119.199 115.558 54.9182
110.295 117.335 52.1934
109.506 114.429 56.2603
113.21 122.151 60.5517
115.02 120.141 61.1928
112.276 120.057 62.2141
116.676 118.132 60.9847
117.11 120.603 59.4096
114.483 124.111 59.0167
111.556 123.692 59.6314
109.258 120.104 61.863
111.478 117.607 62.0941
113.302 115.273 62.072
116.608 115.668 61.3819
115.362 113.24 60.7102
118.559 116.48 59.64
109.965 115.458 61.4699
113.499 113.734 58.7566
116.76 113.64 58.1763
111.303 122.53 43.9074
114.316 122.941 43.0452
112.957 124.45 45.1755
117.5 123.318 43.5619
115.785 120.876 42.6309
110.314 120.309 44.2292
108.8 122.176 45.5021
111.517 125.136 47.5188
114.305 125.592 46.8286
113.914 118.683 46.3112
114.684 118.968 43.639
111.833 119.004 44.688
117.878 119.168 43.7116
115.539 118.459 47.8961
113.002 118.848 48.9292
109.569 119.251 46.6215
120.501 120.151 55.73
122.253 122.076 54.1689
121.888 119.637 53.6018
123.251 123.441 52.0946
122.033 124.171 55.2409
118.924 120.568 57.3361
119.869 118.035 57.7334
122.165 117.307 53.9185
123.05 119.055 51.424
123.236 119.992 48.8558
123.188 122.825 49.1205
122.569 121.502 46.2061
121.838 124.704 49.9023
122.177 118.147 49.333
120.699 120.004 44.4228
120.423 122.998 44.4818
104.855 118.299 58.5866
103.317 117.607 56.2487
103.482 120.183 56.2481
103.936 117.756 53.8503
105.148 115.812 55.9945
106.854 116.549 60.3673
106.91 119.451 60.2862
104.679 122.312 56.3815
103.127 121.689 53.8134
103.18 121.053 51.1509
104.093 118.848 51.6572
105.302 120.219 49.5553
106.189 117.968 52.5672
104.663 123.038 51.7558
106.799 121.65 47.6804
107.568 119.69 48.3388
117.872 126.093 53.3228
115.418 126.205 54.9612
115.422 126.14 52.1043
112.706 125.882 56.1998
115.335 125.831 57.4643
120.176 125.695 54.7667
119.868 125.685 51.412
115.131 125.981 49.4503
112.816 126.168 51.3858
110.433 125.838 52.7676
110.303 125.665 55.4446
107.982 125.356 54.3302
110.521 125.02 57.7793
110.757 125.565 50.1812
105.996 124.809 52.7761
106.168 124.153 55.6366
116.651 116.811 52.0968
116.852 116.043 54.2499
118.898 116.58 52.7122
117.015 115.205 56.3151
114.47 115.556 55.6247
114.379 117.085 51.794
116.368 118.009 50.1454
120.416 117.444 51.0009
120.944 116.311 53.3758
109.817 115.819 54.344
111.937 115.28 54.9898
112.204 116.394 52.8017
112.294 114.611 57.0574
107.478 115.615 55.401
108.169 117.05 53.3138
112.386 118.004 51.1853
117.906 122.522 57.4464
117.04 124.603 58.3137
119.766 124.501 57.0117
119.704 125.426 48.4374
116.938 125.66 47.3491
118.872 124.755 45.6016
119.014 114.175 56.8209
120.062 115.797 58.0316
121.159 115.663 55.4803
120.242 117.973 48.3625
119.4 118.415 45.8657
117.798 118.181 47.9687
108.985 123.675 59.3413
107.461 121.825 60.4027
106.342 123.235 58.1138
106.644 124.266 50.1567
107.789 123.306 47.7849
109.407 124.657 48.8181
106.933 114.161 57.0609
108.125 114.278 59.9666
110.542 113.669 58.2086
110.927 118.788 50.2104
109.196 119.231 49.3469
108.615 118.35 51.5489
114.148 121.262 60.9574
113.718 120.173 61.797
112.764 121.291 61.5878
113.231 118.943 62.195
114.561 118.957 61.8493
115.324 121.326 60.2681
114.537 122.14 59.9
111.744 122.111 61.15
111.332 121.203 61.8828
115.816 119.108 61.2792
116.164 120.386 60.3921
116.787 119.374 60.2966
116.326 121.52 59.3193
115.527 117.878 61.6488
117.593 118.474 60.149
117.741 119.65 59.3718
113.837 123.018 59.7146
112.337 122.902 60.1812
113.048 123.717 59.4512
110.877 122.904 60.4791
115.079 123.309 59.1176
113.659 124.741 58.7934
112.344 124.457 58.9203
110.785 120.113 62.1351
111.807 118.865 62.2379
110.395 118.947 62.0754
112.892 117.645 62.1564
109.736 121.19 61.8237
109.092 118.946 61.6448
110.128 117.739 61.8327
115.048 115.44 61.8725
116.25 114.198 61.3554
114.381 114.08 61.655
117.207 113.356 60.3713
117.644 114.589 60.6991
115.476 116.683 61.7397
113.894 116.484 62.109
112.563 114.155 61.4986
113.536 113.35 60.7531
117.749 116.03 60.6346
116.633 117.017 61.2295
117.699 117.408 60.3381
118.726 115.18 59.8414
118.425 117.65 59.4991
112.446 116.47 62.1423
111.635 115.25 61.8604
110.789 116.519 61.9363
110.762 114.359 61.1716
109.436 116.678 61.3978
114.353 113.262 59.7323
116.281 113.138 59.4668
115.158 113.568 58.6667
117.806 113.362 58.8283
112.661 113.424 59.6149
114.21 114.135 58.0803
115.743 114.152 57.7637
112.763 122.805 43.2965
113.576 123.907 43.9763
112.112 123.613 44.3814
114.431 124.712 44.7448
115.062 124.027 43.7698
113.474 121.812 42.6593
112.021 121.587 43.1943
110.862 123.312 44.9388
111.584 124.102 45.5347
115.878 123.135 43.1176
114.998 121.962 42.5775
116.579 122.128 42.7714
114.322 120.759 42.5218
116.671 124.199 43.9158
118.086 122.234 43.2955
117.25 121.059 42.9489
110.738 121.369 43.9011
110.044 122.395 44.6348
109.606 121.232 44.8089
109.427 123.166 45.6677
111.531 120.423 43.4346
109.185 120.4 45.1829
108.528 121.267 45.6174
112.177 124.838 46.2865
113.689 125.089 45.9013
112.872 125.43 47.0375
115.161 125.264 45.7488
110.953 124.503 46.7519
112.186 125.596 48.1695
113.483 125.835 47.8926
114.262 118.676 45.001
113.195 118.897 43.9392
112.897 118.782 45.4437
112.239 119.55 43.4969
113.723 119.691 42.9401
115.615 118.669 44.5594
115.318 118.54 45.8077
112.584 118.829 46.7106
111.667 118.859 46.0414
115.158 119.761 42.8495
116.149 119.051 43.596
116.755 119.902 42.9958
117.17 118.635 44.5071
118.332 120.117 43.2693
114.788 118.582 47.0563
113.387 118.805 47.5149
114.231 118.693 48.3559
112.241 119.025 48.177
116.117 118.39 46.6943
114.896 118.439 49.014
113.754 118.515 49.4834
110.677 119.041 45.6529
111.008 119.52 44.2458
109.815 119.647 45.3155
110.463 118.979 46.9768
108.863 119.846 46.2584
121.255 121.148 54.9906
121.939 120.815 53.8181
121.106 119.773 54.7255
122.525 120.559 52.5988
122.734 121.687 52.901
121.462 122.308 55.2994
120.454 121.478 55.8883
120.884 118.824 55.7733
121.549 118.611 54.7917
122.96 122.738 53.2779
122.377 123.076 54.7191
122.893 123.751 53.7336
121.423 123.318 55.8759
123.248 122.369 51.8055
122.709 124.435 52.4682
122.222 124.736 54.0077
119.725 120.365 56.4914
120.199 118.972 56.7065
119.419 119.303 57.5686
120.582 117.729 56.8565
119.429 121.624 56.507
118.61 119.63 58.334
119.121 118.397 58.5644
122.096 118.416 53.7588
122.55 119.45 52.5721
122.608 118.268 52.6663
123.015 120.121 51.3777
121.762 117.417 54.9879
122.273 117.462 52.7329
122.818 118.127 51.5478
123.181 121.383 48.8971
123.002 122.144 47.6386
123.085 120.772 47.4994
122.209 122.874 46.5348
122.554 123.464 47.9929
123.272 121.979 50.2294
123.157 120.649 50.1022
122.783 119.445 47.6059
122.528 120.143 46.2746
122.731 123.816 49.4655
123.316 123.002 50.687
122.791 124.083 51.031
121.748 124.38 48.4637
121.903 124.91 51.271
123.192 119.53 50.2537
122.858 118.985 48.9642
122.883 118.442 50.3961
122.201 118.55 47.918
122.246 117.79 50.5775
121.796 120.772 45.1954
121.697 122.262 45.2372
120.895 121.518 44.2511
121.039 123.502 45.6863
121.44 119.406 45.4954
119.809 120.633 43.7401
119.667 122.094 43.7738
104.026 117.857 57.3767
103.184 118.947 56.1542
104.076 119.269 57.404
102.764 119.887 54.9538
102.65 118.733 54.863
104.3 116.59 57.4651
104.863 116.937 58.6584
105.067 119.623 58.455
104.33 120.474 57.5169
103.416 117.727 54.9324
104.038 116.56 56.2196
104.423 116.865 55.166
104.918 115.521 57.0983
102.963 118.476 53.6918
104.993 117.235 54.202
105.475 116.414 55.1125
105.719 117.41 59.6335
105.774 118.821 59.545
106.701 118.074 60.4694
106.043 120.166 59.3874
105.904 115.969 59.5469
107.913 117.279 60.8813
107.881 118.73 60.948
103.991 121.266 56.44
103.062 121.024 55.0704
103.794 122.001 55.2146
102.485 120.726 53.6782
104.897 121.625 57.5113
104.601 122.821 55.1323
103.905 122.503 53.9241
103.253 119.736 51.2716
104.537 119.531 50.4987
104.065 120.511 50.213
105.856 119.503 50.0528
105.394 118.894 51.0787
103.035 119.061 52.4957
102.51 120.329 52.2595
104.272 121.767 50.3889
105.107 121.352 49.4733
105.144 118.411 52.1289
103.912 118.371 52.8737
105.047 117.839 53.2611
106.42 118.542 51.6985
106.139 117.385 53.4324
102.784 121.407 52.5029
103.855 122.118 51.4892
103.709 122.359 52.7173
104.976 122.742 50.7
104.598 123.148 52.9205
106.016 120.985 48.6779
106.459 119.956 48.9263
106.959 120.573 47.838
107.095 119.441 49.5999
106.08 122.063 48.6695
107.494 121.084 46.7836
107.887 120.031 47.23
116.641 126.103 54.138
115.386 126.136 53.4847
116.577 126.142 52.6815
114.207 126.182 53.0632
114.167 126.171 54.2978
116.653 126.131 55.6168
117.868 126.065 54.8851
117.723 126.046 51.8376
116.644 126.066 51.2297
114.054 126.123 55.6077
115.352 126.09 56.2672
113.987 125.928 56.8233
116.616 125.865 56.9307
112.822 126.044 55.045
112.733 125.657 57.2892
114.045 125.623 57.9211
118.999 125.953 53.9782
118.946 125.956 52.3216
120.121 125.756 53.1388
118.704 125.804 50.8059
119.035 125.875 55.5457
121.241 125.435 53.9172
120.897 125.444 52.0592
115.367 126.084 50.7797
114.118 126.18 51.7607
113.985 126.15 50.4143
112.85 126.206 52.6403
116.456 125.934 49.7635
113.879 125.993 49.1922
112.798 126.018 50.1539
110.4 125.826 54.1093
109.141 125.526 54.8885
109.268 125.59 53.5395
108.015 125.111 55.69
109.144 125.302 56.2386
111.531 125.937 54.6288
111.564 126.021 53.3403
109.338 125.502 52.2283
108.151 125.339 52.9643
110.272 125.506 56.6996
111.544 125.793 55.8056
111.517 125.586 57.104
109.321 124.971 57.4604
111.765 125.122 58.1012
111.686 126.083 52.1156
110.53 125.778 51.5426
111.727 125.889 50.7808
109.597 125.381 50.9397
111.81 125.765 49.5272
106.968 125.174 53.5446
106.955 124.965 55.0016
105.957 124.618 54.2451
107.09 124.552 56.314
107.181 125.068 52.1394
105.354 123.987 53.3975
105.463 123.66 54.8444
116.763 116.268 53.1046
117.94 116.236 53.4309
117.757 116.773 52.394
119.055 116.068 53.8053
118.055 115.866 54.523
115.636 116.057 53.8459
115.609 116.266 52.789
117.689 117.31 51.3747
118.634 117.218 51.7055
116.995 115.827 55.4017
115.674 115.915 54.9413
115.719 115.522 56.1354
114.428 115.803 54.5114
118.107 115.403 55.6142
115.91 114.943 57.0004
114.527 115.24 56.7219
115.526 116.892 51.9396
116.559 117.451 51.1446
115.435 117.605 51.0622
117.47 117.778 50.2697
114.463 116.337 52.5331
114.342 117.799 51.0137
115.327 118.114 50.0544
119.67 117.049 51.9516
119.912 116.435 53.0564
120.688 116.922 52.2689
120.077 115.868 54.0298
119.447 117.464 50.7131
121.309 117.442 51.3662
121.564 116.911 52.6206
110.803 115.441 54.6685
112.104 115.855 53.9598
111.072 116.092 53.5663
113.227 116.088 53.1647
113.169 115.747 54.2923
110.734 114.854 55.6844
109.626 115.115 55.2323
110.078 116.467 53.2494
111.153 116.762 52.5369
113.315 115.437 55.1966
112.044 115.02 56.0475
113.378 115.165 56.4482
110.983 114.416 56.6417
113.506 114.719 57.373
108.725 115.695 54.8383
108.965 116.42 53.8141
107.785 116.274 54.4191
109.272 117.051 52.8004
108.425 114.985 55.7192
106.688 116.194 54.8935
107.126 116.941 53.8603
112.226 117.161 51.9906
113.346 116.662 52.2369
113.333 117.499 51.4368
111.356 117.716 51.7321
113.392 118.142 50.5912
117.583 123.472 57.9293
118.487 124.631 57.8332
118.964 123.523 57.333
118.918 125.397 56.763
117.538 125.443 57.5375
116.323 123.505 58.549
116.74 122.474 58.3065
119.093 122.571 56.7692
120.153 123.443 56.745
116.219 125.361 57.893
115.741 124.363 58.6963
114.877 125.138 58.3913
117.271 121.536 58.3108
118.333 121.545 57.3315
117.971 120.476 58.3007
120.992 124.187 56.3138
120.038 125.235 56.0384
121.249 125.071 55.165
118.347 125.536 47.8646
117.94 125.296 46.4279
119.409 125.115 47.0265
117.42 124.91 45.1183
116.53 125.361 46.0058
117.346 125.763 48.7221
118.616 125.68 49.2197
120.689 124.857 47.6856
120.259 124.411 46.2105
115.561 125.672 47.0211
116.016 125.836 48.4259
114.626 125.904 48.177
119.691 125.549 49.9193
120.821 125.104 49.1019
120.878 125.33 50.6402
119.708 123.954 44.9699
118.131 124.2 44.4668
118.935 123.13 43.9256
120.03 114.562 57.5962
120.861 115.548 56.8481
120.139 114.836 56.2471
121.418 116.424 55.8848
120.605 116.632 57.0071
119.509 114.82 58.8826
118.953 113.78 58.2324
119.004 114.986 55.907
120.164 115.423 55.1893
119.981 116.991 57.8038
119.346 116.089 58.8861
119.137 117.421 58.6777
117.928 113.777 57.578
117.999 114.728 56.479
116.825 114.354 57.1801
121.025 115.868 54.3187
121.898 116.499 54.8525
121.777 116.788 53.5815
119.877 118.199 47.0675
118.554 118.209 46.8924
118.969 117.956 48.193
117.362 118.289 46.7167
118.066 118.331 45.6881
120.746 118.532 46.0825
121.138 118.235 47.3855
119.387 117.742 49.3501
118.149 117.864 49.1456
118.643 118.638 44.7318
120.148 118.929 45.0418
119.35 119.525 43.9647
121.255 118.045 48.7161
120.329 117.653 49.7087
121.399 117.635 50.129
117.054 118.09 49.098
116.672 118.314 47.8407
115.902 118.294 49.0445
108.153 122.899 60.0851
106.764 122.573 59.3005
107.595 123.592 58.8149
105.736 122.171 58.3321
106.329 121.403 59.4612
108.796 122.082 61.0692
109.541 123.036 60.3736
108.49 124.295 58.2019
107.204 124.092 57.6198
107.118 120.663 60.2181
108.366 121.043 61.2217
108.134 119.813 61.0437
110.308 123.67 59.5394
109.712 124.38 58.5099
111.109 124.458 58.725
106.302 123.702 56.8299
105.43 122.755 57.2746
105.352 123.286 56.046
107.178 123.851 48.9508
108.57 124.08 48.1651
108.082 124.542 49.5516
109.84 124.295 47.4445
108.923 123.636 46.9184
106.715 122.902 48.7188
106.044 123.357 49.8501
107.521 124.786 50.7933
108.901 124.933 50.2091
108.331 122.868 46.5467
107.279 122.427 47.6404
107.863 121.824 46.4806
105.597 123.695 50.9206
106.273 124.62 51.4434
105.295 123.978 52.2114
110.056 125.089 49.5683
110.495 124.821 48.1509
111.237 125.365 48.8979
107.314 114.064 58.5166
109.133 113.576 59.0371
108.595 113.782 57.6668
110.977 113.47 59.356
109.849 113.871 60.2858
106.459 114.753 59.3359
105.889 114.623 57.7431
108.264 114.237 56.6114
109.971 113.962 57.1932
108.999 114.751 60.9803
107.342 115.406 60.2847
108.384 116.151 60.9795
105.943 114.995 56.5917
107.237 114.799 56.1268
106.268 115.712 55.6594
111.559 114.064 57.5158
112.115 113.627 58.5095
112.918 114.3 57.831
110.088 119.074 49.7672
108.905 118.925 50.5466
109.81 118.586 50.9526
107.706 118.714 51.2163
107.989 119.135 50.0948
110.277 119.149 48.4186
111.166 119.05 48.9244
110.587 118.268 51.3805
109.464 117.901 51.9014
108.299 119.425 48.8591
109.401 119.223 47.9544
108.562 119.51 47.4381
111.97 118.925 49.5225
111.669 118.473 50.7566
112.774 118.53 50.1035
108.386 117.647 52.3188
107.39 118.163 52.0402
107.199 117.546 52.9346
POLYGONS 1280  5120
3 164 162 163
3 163 44 164
3 162 43 163
3 164 42 162
3 166 165 163
3 163 43 166
3 165 44 163
3 166 14 165
3 168 167 162
3 162 42 168
3 167 43 162
3 168 13 167
3 170 169 164
3 164 44 170
3 169 42 164
3 170 12 169
3 173 171 172
3 172 46 173
3 171 43 172
3 173 45 171
3 167 174 172
3 172 43 167
3 174 46 172
3 167 13 174
3 175 166 171
3 171 45 175
3 166 43 171
3 175 14 166
3 177 176 173
3 173 46 177
3 176 45 173
3 177 4 176
3 180 178 179
3 179 48 180
3 178 42 179
3 180 47 178
3 169 181 179
3 179 42 169
3 181 48 179
3 169 12 181
3 182 168 178
3 178 47 182
3 168 42 178
3 182 13 168
3 184 183 180
3 180 48 184
3 183 47 180
3 184 8 183
3 187 185 186
3 186 50 187
3 185 44 186
3 187 49 185
3 165 188 186
3 186 44 165
3 188 50 186
3 165 14 188
3 189 170 185
3 185 49 189
3 170 44 185
3 189 12 170
3 191 190 187
3 187 50 191
3 190 49 187
3 191 7 190
3 194 192 193
3 193 53 194
3 192 52 193
3 194 51 192
3 196 195 193
3 193 52 196
3 195 53 193
3 196 16 195
3 198 197 192
3 192 51 198
3 197 52 192
3 198 14 197
3 200 199 194
3 194 53 200
3 199 51 194
3 200 15 199
3 203 201 202
3 202 45 203
3 201 52 202
3 203 54 201
3 197 175 202
3 202 52 197
3 175 45 202
3 197 14 175
3 204 196 201
3 201 54 204
3 196 52 201
3 204 16 196
3 176 205 203
3 203 45 176
3 205 54 203
3 176 4 205
3 208 206 207
3 207 55 208
3 206 51 207
3 208 50 206
3 199 209 207
3 207 51 199
3 209 55 207
3 199 15 209
3 188 198 206
3 206 50 188
3 198 51 206
3 188 14 198
3 210 191 208
3 208 55 210
3 191 50 208
3 210 7 191
3 213 211 212
3 212 57 213
3 211 53 212
3 213 56 211
3 195 214 212
3 212 53 195
3 214 57 212
3 195 16 214
3 215 200 211
3 211 56 215
3 200 53 211
3 215 15 200
3 217 216 213
3 213 57 217
3 216 56 213
3 217 9 216
3 220 218 219
3 219 60 220
3 218 59 219
3 220 58 218
3 222 221 219
3 219 59 222
3 221 60 219
3 222 19 221
3 224 223 218
3 218 58 224
3 223 59 218
3 224 18 223
3 226 225 220
3 220 60 226
3 225 58 220
3 226 17 225
3 229 227 228
3 228 62 229
3 227 59 228
3 229 61 227
3 223 230 228
3 228 59 223
3 230 62 228
3 223 18 230
3 231 222 227
3 227 61 231
3 222 59 227
3 231 19 222
3 233 232 229
3 229 62 233
3 232 61 229
3 233 5 232
3 236 234 235
3 235 64 236
3 234 58 235
3 236 63 234
3 225 237 235
3 235 58 225
3 237 64 235
3 225 17 237
3 238 224 234
3 234 63 238
3 224 58 234
3 238 18 224
3 240 239 236
3 236 64 240
3 239 63 236
3 240 6 239
3 243 241 242
3 242 66 243
3 241 60 242
3 243 65 241
3 221 244 242
3 242 60 221
3 244 66 242
3 221 19 244
3 245 226 241
3 241 65 245
3 226 60 241
3 245 17 226
3 247 246 243
3 243 66 247
3 246 65 243
3 247 11 246
3 250 248 249
3 249 69 250
3 248 68 249
3 250 67 248
3 252 251 249
3 249 68 252
3 251 69 249
3 252 18 251
3 254 253 248
3 248 67 254
3 253 68 248
3 254 21 253
3 256 255 250
3 250 69 256
3 255 67 250
3 256 20 255
3 259 257 258
3 258 70 259
3 257 68 258
3 259 62 257
3 253 260 258
3 258 68 253
3 260 70 258
3 253 21 260
3 230 252 257
3 257 62 230
3 252 68 257
3 230 18 252
3 261 233 259
3 259 70 261
3 233 62 259
3 261 5 233
3 264 262 263
3 263 72 264
3 262 67 263
3 264 71 262
3 255 265 263
3 263 67 255
3 265 72 263
3 255 20 265
3 266 254 262
3 262 71 266
3 254 67 262
3 266 21 254
3 268 267 264
3 264 72 268
3 267 71 264
3 268 10 267
3 271 269 270
3 270 63 271
3 269 69 270
3 271 73 269
3 251 238 270
3 270 69 251
3 238 63 270
3 251 18 238
3 272 256 269
3 269 73 272
3 256 69 269
3 272 20 256
3 239 273 271
3 271 63 239
3 273 73 271
3 239 6 273
3 276 274 275
3 275 76 276
3 274 75 275
3 276 74 274
3 278 277 275
3 275 75 278
3 277 76 275
3 278 24 277
3 280 279 274
3 274 74 280
3 279 75 274
3 280 23 279
3 282 281 276
3 276 76 282
3 281 74 276
3 282 22 281
3 285 283 284
3 284 78 285
3 283 75 284
3 285 77 283
3 279 286 284
3 284 75 279
3 286 78 284
3 279 23 286
3 287 278 283
3 283 77 287
3 278 75 283
3 287 24 278
3 289 288 285
3 285 78 289
3 288 77 285
3 289 0 288
3 292 290 291
3 291 80 292
3 290 74 291
3 292 79 290
3 281 293 291
3 291 74 281
3 293 80 291
3 281 22 293
3 294 280 290
3 290 79 294
3 280 74 290
3 294 23 280
3 296 295 292
3 292 80 296
3 295 79 292
3 296 4 295
3 299 297 298
3 298 82 299
3 297 76 298
3 299 81 297
3 277 300 298
3 298 76 277
3 300 82 298
3 277 24 300
3 301 282 297
3 297 81 301
3 282 76 297
3 301 22 282
3 303 302 299
3 299 82 303
3 302 81 299
3 303 3 302
3 306 304 305
3 305 85 306
3 304 84 305
3 306 83 304
3 308 307 305
3 305 84 308
3 307 85 305
3 308 26 307
3 310 309 304
3 304 83 310
3 309 84 304
3 310 24 309
3 312 311 306
3 306 85 312
3 311 83 306
3 312 25 311
3 315 313 314
3 314 77 315
3 313 84 314
3 315 86 313
3 309 287 314
3 314 84 309
3 287 77 314
3 309 24 287
3 316 308 313
3 313 86 316
3 308 84 313
3 316 26 308
3 288 317 315
3 315 77 288
3 317 86 315
3 288 0 317
3 320 318 319
3 319 87 320
3 318 83 319
3 320 82 318
3 311 321 319
3 319 83 311
3 321 87 319
3 311 25 321
3 300 310 318
3 318 82 300
3 310 83 318
3 300 24 310
3 322 303 320
3 320 87 322
3 303 82 320
3 322 3 303
3 325 323 324
3 324 89 325
3 323 85 324
3 325 88 323
3 307 326 324
3 324 85 307
3 326 89 324
3 307 26 326
3 327 312 323
3 323 88 327
3 312 85 323
3 327 25 312
3 329 328 325
3 325 89 329
3 328 88 325
3 329 5 328
3 332 330 331
3 331 92 332
3 330 91 331
3 332 90 330
3 334 333 331
3 331 91 334
3 333 92 331
3 334 29 333
3 336 335 330
3 330 90 336
3 335 91 330
3 336 28 335
3 338 337 332
3 332 92 338
3 337 90 332
3 338 27 337
3 341 339 340
3 340 94 341
3 339 91 340
3 341 93 339
3 335 342 340
3 340 91 335
3 342 94 340
3 335 28 342
3 343 334 339
3 339 93 343
3 334 91 339
3 343 29 334
3 345 344 341
3 341 94 345
3 344 93 341
3 345 2 344
3 348 346 347
3 347 96 348
3 346 90 347
3 348 95 346
3 337 349 347
3 347 90 337
3 349 96 347
3 337 27 349
3 350 336 346
3 346 95 350
3 336 90 346
3 350 28 336
3 352 351 348
3 348 96 352
3 351 95 348
3 352 7 351
3 355 353 354
3 354 98 355
3 353 92 354
3 355 97 353
3 333 356 354
3 354 92 333
3 356 98 354
3 333 29 356
3 357 338 353
3 353 97 357
3 338 92 353
3 357 27 338
3 359 358 355
3 355 98 359
3 358 97 355
3 359 1 358
3 362 360 361
3 361 101 362
3 360 100 361
3 362 99 360
3 364 363 361
3 361 100 364
3 363 101 361
3 364 31 363
3 366 365 360
3 360 99 366
3 365 100 360
3 366 29 365
3 368 367 362
3 362 101 368
3 367 99 362
3 368 30 367
3 371 369 370
3 370 93 371
3 369 100 370
3 371 102 369
3 365 343 370
3 370 100 365
3 343 93 370
3 365 29 343
3 372 364 369
3 369 102 372
3 364 100 369
3 372 31 364
3 344 373 371
3 371 93 344
3 373 102 371
3 344 2 373
3 376 374 375
3 375 103 376
3 374 99 375
3 376 98 374
3 367 377 375
3 375 99 367
3 377 103 375
3 367 30 377
3 356 366 374
3 374 98 356
3 366 99 374
3 356 29 366
3 378 359 376
3 376 103 378
3 359 98 376
3 378 1 359
3 381 379 380
3 380 105 381
3 379 101 380
3 381 104 379
3 363 382 380
3 380 101 363
3 382 105 380
3 363 31 382
3 383 368 379
3 379 104 383
3 368 101 379
3 383 30 368
3 385 384 381
3 381 105 385
3 384 104 381
3 385 6 384
3 388 386 387
3 387 108 388
3 386 107 387
3 388 106 386
3 390 389 387
3 387 107 390
3 389 108 387
3 390 34 389
3 392 391 386
3 386 106 392
3 391 107 386
3 392 33 391
3 394 393 388
3 388 108 394
3 393 106 388
3 394 32 393
3 397 395 396
3 396 110 397
3 395 107 396
3 397 109 395
3 391 398 396
3 396 107 391
3 398 110 396
3 391 33 398
3 399 390 395
3 395 109 399
3 390 107 395
3 399 34 390
3 401 400 397
3 397 110 401
3 400 109 397
3 401 8 400
3 404 402 403
3 403 112 404
3 402 106 403
3 404 111 402
3 393 405 403
3 403 106 393
3 405 112 403
3 393 32 405
3 406 392 402
3 402 111 406
3 392 106 402
3 406 33 392
3 408 407 404
3 404 112 408
3 407 111 404
3 408 0 407
3 411 409 410
3 410 114 411
3 409 108 410
3 411 113 409
3 389 412 410
3 410 108 389
3 412 114 410
3 389 34 412
3 413 394 409
3 409 113 413
3 394 108 409
3 413 32 394
3 415 414 411
3 411 114 415
3 414 113 411
3 415 11 414
3 418 416 417
3 417 117 418
3 416 116 417
3 418 115 416
3 420 419 417
3 417 116 420
3 419 117 417
3 420 36 419
3 422 421 416
3 416 115 422
3 421 116 416
3 422 34 421
3 424 423 418
3 418 117 424
3 423 115 418
3 424 35 423
3 427 425 426
3 426 109 427
3 425 116 426
3 427 118 425
3 421 399 426
3 426 116 421
3 399 109 426
3 421 34 399
3 428 420 425
3 425 118 428
3 420 116 425
3 428 36 420
3 400 429 427
3 427 109 400
3 429 118 427
3 400 8 429
3 432 430 431
3 431 119 432
3 430 115 431
3 432 114 430
3 423 433 431
3 431 115 423
3 433 119 431
3 423 35 433
3 412 422 430
3 430 114 412
3 422 115 430
3 412 34 422
3 434 415 432
3 432 119 434
3 415 114 432
3 434 11 415
3 437 435 436
3 436 121 437
3 435 117 436
3 437 120 435
3 419 438 436
3 436 117 419
3 438 121 436
3 419 36 438
3 439 424 435
3 435 120 439
3 424 117 435
3 439 35 424
3 441 440 437
3 437 121 441
3 440 120 437
3 441 1 440
3 444 442 443
3 443 124 444
3 442 123 443
3 444 122 442
3 446 445 443
3 443 123 446
3 445 124 443
3 446 39 445
3 448 447 442
3 442 122 448
3 447 123 442
3 448 38 447
3 450 449 444
3 444 124 450
3 449 122 444
3 450 37 449
3 453 451 452
3 452 126 453
3 451 123 452
3 453 125 451
3 447 454 452
3 452 123 447
3 454 126 452
3 447 38 454
3 455 446 451
3 451 125 455
3 446 123 451
3 455 39 446
3 457 456 453
3 453 126 457
3 456 125 453
3 457 9 456
3 460 458 459
3 459 128 460
3 458 122 459
3 460 127 458
3 449 461 459
3 459 122 449
3 461 128 459
3 449 37 461
3 462 448 458
3 458 127 462
3 448 122 458
3 462 38 448
3 464 463 460
3 460 128 464
3 463 127 460
3 464 10 463
3 467 465 466
3 466 130 467
3 465 124 466
3 467 129 465
3 445 468 466
3 466 124 445
3 468 130 466
3 445 39 468
3 469 450 465
3 465 129 469
3 450 124 465
3 469 37 450
3 471 470 467
3 467 130 471
3 470 129 467
3 471 3 470
3 474 472 473
3 473 133 474
3 472 132 473
3 474 131 472
3 476 475 473
3 473 132 476
3 475 133 473
3 476 38 475
3 478 477 472
3 472 131 478
3 477 132 472
3 478 41 477
3 480 479 474
3 474 133 480
3 479 131 474
3 480 40 479
3 483 481 482
3 482 134 483
3 481 132 482
3 483 126 481
3 477 484 482
3 482 132 477
3 484 134 482
3 477 41 484
3 454 476 481
3 481 126 454
3 476 132 481
3 454 38 476
3 485 457 483
3 483 134 485
3 457 126 483
3 485 9 457
3 488 486 487
3 487 136 488
3 486 131 487
3 488 135 486
3 479 489 487
3 487 131 479
3 489 136 487
3 479 40 489
3 490 478 486
3 486 135 490
3 478 131 486
3 490 41 478
3 492 491 488
3 488 136 492
3 491 135 488
3 492 2 491
3 495 493 494
3 494 127 495
3 493 133 494
3 495 137 493
3 475 462 494
3 494 133 475
3 462 127 494
3 475 38 462
3 496 480 493
3 493 137 496
3 480 133 493
3 496 40 480
3 463 497 495
3 495 127 463
3 497 137 495
3 463 10 497
3 500 498 499
3 499 140 500
3 498 139 499
3 500 138 498
3 502 501 499
3 499 139 502
3 501 140 499
3 502 33 501
3 504 503 498
3 498 138 504
3 503 139 498
3 504 13 503
3 506 505 500
3 500 140 506
3 505 138 500
3 506 23 505
3 509 507 508
3 508 47 509
3 507 139 508
3 509 110 507
3 503 182 508
3 508 139 503
3 182 47 508
3 503 13 182
3 398 502 507
3 507 110 398
3 502 139 507
3 398 33 502
3 183 401 509
3 509 47 183
3 401 110 509
3 183 8 401
3 512 510 511
3 511 79 512
3 510 138 511
3 512 46 510
3 505 294 511
3 511 138 505
3 294 79 511
3 505 23 294
3 174 504 510
3 510 46 174
3 504 138 510
3 174 13 504
3 295 177 512
3 512 79 295
3 177 46 512
3 295 4 177
3 515 513 514
3 514 111 515
3 513 140 514
3 515 78 513
3 501 406 514
3 514 140 501
3 406 111 514
3 501 33 406
3 286 506 513
3 513 78 286
3 506 140 513
3 286 23 506
3 407 289 515
3 515 111 407
3 289 78 515
3 407 0 289
3 518 516 517
3 517 143 518
3 516 142 517
3 518 141 516
3 520 519 517
3 517 142 520
3 519 143 517
3 520 19 519
3 522 521 516
3 516 141 522
3 521 142 516
3 522 32 521
3 524 523 518
3 518 143 524
3 523 141 518
3 524 26 523
3 527 525 526
3 526 113 527
3 525 142 526
3 527 66 525
3 521 413 526
3 526 142 521
3 413 113 526
3 521 32 413
3 244 520 525
3 525 66 244
3 520 142 525
3 244 19 520
3 414 247 527
3 527 113 414
3 247 66 527
3 414 11 247
3 530 528 529
3 529 86 530
3 528 141 529
3 530 112 528
3 523 316 529
3 529 141 523
3 316 86 529
3 523 26 316
3 405 522 528
3 528 112 405
3 522 141 528
3 405 32 522
3 317 408 530
3 530 86 317
3 408 112 530
3 317 0 408
3 533 531 532
3 532 61 533
3 531 143 532
3 533 89 531
3 519 231 532
3 532 143 519
3 231 61 532
3 519 19 231
3 326 524 531
3 531 89 326
3 524 143 531
3 326 26 524
3 232 329 533
3 533 61 232
3 329 89 533
3 232 5 329
3 536 534 535
3 535 146 536
3 534 145 535
3 536 144 534
3 538 537 535
3 535 145 538
3 537 146 535
3 538 22 537
3 540 539 534
3 534 144 540
3 539 145 534
3 540 16 539
3 542 541 536
3 536 146 542
3 541 144 536
3 542 39 541
3 545 543 544
3 544 54 545
3 543 145 544
3 545 80 543
3 539 204 544
3 544 145 539
3 204 54 544
3 539 16 204
3 293 538 543
3 543 80 293
3 538 145 543
3 293 22 538
3 205 296 545
3 545 54 205
3 296 80 545
3 205 4 296
3 548 546 547
3 547 125 548
3 546 144 547
3 548 57 546
3 541 455 547
3 547 144 541
3 455 125 547
3 541 39 455
3 214 540 546
3 546 57 214
3 540 144 546
3 214 16 540
3 456 217 548
3 548 125 456
3 217 57 548
3 456 9 217
3 551 549 550
3 550 81 551
3 549 146 550
3 551 130 549
3 537 301 550
3 550 146 537
3 301 81 550
3 537 22 301
3 468 542 549
3 549 130 468
3 542 146 549
3 468 39 542
3 302 471 551
3 551 81 302
3 471 130 551
3 302 3 471
3 554 552 553
3 553 149 554
3 552 148 553
3 554 147 552
3 556 555 553
3 553 148 556
3 555 149 553
3 556 21 555
3 558 557 552
3 552 147 558
3 557 148 552
3 558 25 557
3 560 559 554
3 554 149 560
3 559 147 554
3 560 37 559
3 563 561 562
3 562 88 563
3 561 148 562
3 563 70 561
3 557 327 562
3 562 148 557
3 327 88 562
3 557 25 327
3 260 556 561
3 561 70 260
3 556 148 561
3 260 21 556
3 328 261 563
3 563 88 328
3 261 70 563
3 328 5 261
3 566 564 565
3 565 129 566
3 564 147 565
3 566 87 564
3 559 469 565
3 565 147 559
3 469 129 565
3 559 37 469
3 321 558 564
3 564 87 321
3 558 147 564
3 321 25 558
3 470 322 566
3 566 129 470
3 322 87 566
3 470 3 322
3 569 567 568
3 568 71 569
3 567 149 568
3 569 128 567
3 555 266 568
3 568 149 555
3 266 71 568
3 555 21 266
3 461 560 567
3 567 128 461
3 560 149 567
3 461 37 560
3 267 464 569
3 569 71 267
3 464 128 569
3 267 10 464
3 572 570 571
3 571 152 572
3 570 151 571
3 572 150 570
3 574 573 571
3 571 151 574
3 573 152 571
3 574 27 573
3 576 575 570
3 570 150 576
3 575 151 570
3 576 12 575
3 578 577 572
3 572 152 578
3 577 150 572
3 578 36 577
3 581 579 580
3 580 49 581
3 579 151 580
3 581 96 579
3 575 189 580
3 580 151 575
3 189 49 580
3 575 12 189
3 349 574 579
3 579 96 349
3 574 151 579
3 349 27 574
3 190 352 581
3 581 49 190
3 352 96 581
3 190 7 352
3 584 582 583
3 583 118 584
3 582 150 583
3 584 48 582
3 577 428 583
3 583 150 577
3 428 118 583
3 577 36 428
3 181 576 582
3 582 48 181
3 576 150 582
3 181 12 576
3 429 184 584
3 584 118 429
3 184 48 584
3 429 8 184
3 587 585 586
3 586 97 587
3 585 152 586
3 587 121 585
3 573 357 586
3 586 152 573
3 357 97 586
3 573 27 357
3 438 578 585
3 585 121 438
3 578 152 585
3 438 36 578
3 358 441 587
3 587 97 358
3 441 121 587
3 358 1 441
3 590 588 589
3 589 155 590
3 588 154 589
3 590 153 588
3 592 591 589
3 589 154 592
3 591 155 589
3 592 17 591
3 594 593 588
3 588 153 594
3 593 154 588
3 594 30 593
3 596 595 590
3 590 155 596
3 595 153 590
3 596 35 595
3 599 597 598
3 598 104 599
3 597 154 598
3 599 64 597
3 593 383 598
3 598 154 593
3 383 104 598
3 593 30 383
3 237 592 597
3 597 64 237
3 592 154 597
3 237 17 592
3 384 240 599
3 599 104 384
3 240 64 599
3 384 6 240
3 602 600 601
3 601 120 602
3 600 153 601
3 602 103 600
3 595 439 601
3 601 153 595
3 439 120 601
3 595 35 439
3 377 594 600
3 600 103 377
3 594 153 600
3 377 30 594
3 440 378 602
3 602 120 440
3 378 103 602
3 440 1 378
3 605 603 604
3 604 65 605
3 603 155 604
3 605 119 603
3 591 245 604
3 604 155 591
3 245 65 604
3 591 17 245
3 433 596 603
3 603 119 433
3 596 155 603
3 433 35 596
3 246 434 605
3 605 65 246
3 434 119 605
3 246 11 434
3 608 606 607
3 607 158 608
3 606 157 607
3 608 156 606
3 610 609 607
3 607 157 610
3 609 158 607
3 610 15 609
3 612 611 606
3 606 156 612
3 611 157 606
3 612 28 611
3 614 613 608
3 608 158 614
3 613 156 608
3 614 41 613
3 617 615 616
3 616 95 617
3 615 157 616
3 617 55 615
3 611 350 616
3 616 157 611
3 350 95 616
3 611 28 350
3 209 610 615
3 615 55 209
3 610 157 615
3 209 15 610
3 351 210 617
3 617 95 351
3 210 55 617
3 351 7 210
3 620 618 619
3 619 135 620
3 618 156 619
3 620 94 618
3 613 490 619
3 619 156 613
3 490 135 619
3 613 41 490
3 342 612 618
3 618 94 342
3 612 156 618
3 342 28 612
3 491 345 620
3 620 135 491
3 345 94 620
3 491 2 345
3 623 621 622
3 622 56 623
3 621 158 622
3 623 134 621
3 609 215 622
3 622 158 609
3 215 56 622
3 609 15 215
3 484 614 621
3 621 134 484
3 614 158 621
3 484 41 614
3 216 485 623
3 623 56 216
3 485 134 623
3 216 9 485
3 626 624 625
3 625 161 626
3 624 160 625
3 626 159 624
3 628 627 625
3 625 160 628
3 627 161 625
3 628 31 627
3 630 629 624
3 624 159 630
3 629 160 624
3 630 20 629
3 632 631 626
3 626 161 632
3 631 159 626
3 632 40 631
3 635 633 634
3 634 73 635
3 633 160 634
3 635 105 633
3 629 272 634
3 634 160 629
3 272 73 634
3 629 20 272
3 382 628 633
3 633 105 382
3 628 160 633
3 382 31 628
3 273 385 635
3 635 73 273
3 385 105 635
3 273 6 385
3 638 636 637
3 637 137 638
3 636 159 637
3 638 72 636
3 631 496 637
3 637 159 631
3 496 137 637
3 631 40 496
3 265 630 636
3 636 72 265
3 630 159 636
3 265 20 630
3 497 268 638
3 638 137 497
3 268 72 638
3 497 10 268
3 641 639 640
3 640 102 641
3 639 161 640
3 641 136 639
3 627 372 640
3 640 161 627
3 372 102 640
3 627 31 372
3 489 632 639
3 639 136 489
3 632 161 639
3 489 40 632
3 373 492 641
3 641 102 373
3 492 136 641
3 373 2 492
