# Supplementary material for: Subcortical shape biomarkers reveal limbic and basal ganglia damage in anti-LGI1 encephalitis
Source: Front Immunol. 2025 Jul 4;16:1623577. doi: 10.3389/fimmu.2025.1623577 (PMC12270846; doi:10.3389/fimmu.2025.1623577)
Supplement: Supplementary file 1 [file DataSheet1.zip › raw data/wmN07-L_Caud_first.vtk]

# vtk DataFile Version 3.0
this file was written using fslvtkio
ASCII
DATASET POLYDATA
POINTS 970 float
104.782 146.687 64.8544
103.258 146.479 65.6069
104.208 145.626 65.6588
105.28 145.328 65.7064
106.281 146.471 64.8871
106.618 145.035 65.8519
107.593 146.088 65.5588
108.092 145.027 66.6977
104.17 147.989 65.2286
103.291 148.327 66.0734
105.592 148.213 65.1508
107.151 147.677 65.363
108.453 146.668 66.5378
104.595 149.42 66.1941
106.426 149.197 66.0337
107.958 148.232 66.4746
100.422 136.56 66.5534
98.7649 136.588 67.4758
99.4059 134.997 67.1786
101.041 135.039 66.8249
101.928 136.681 66.1372
102.347 135.563 67.0587
103.053 136.921 66.8314
102.867 136.028 68.3214
100.009 137.969 67.1697
98.4091 137.963 68.0698
101.48 138.249 66.3798
102.89 138.327 66.1839
103.631 137.246 67.9828
103.978 138.295 67.0432
104.237 138.062 68.6784
99.7753 139.123 67.7051
98.3982 138.912 68.3615
101.347 139.494 66.9419
102.864 139.839 66.3699
104.248 139.62 66.5627
104.9 139.174 68.1073
98.7191 139.834 68.5963
100.793 140.372 67.6849
99.9958 140.804 68.2525
102.569 141.14 67.015
104.304 141.272 66.6225
105.309 140.529 67.4811
101.122 141.725 68.0956
102.7 142.544 67.5819
104.034 142.867 66.8861
103.261 143.901 67.5488
105.775 141.811 67.4243
105.591 142.907 66.8074
106.752 142.561 67.792
107.137 143.491 67.3544
107.51 143.306 68.5036
103.971 144.844 66.6479
102.716 144.984 67.564
105.179 144.208 66.641
106.862 144.111 66.6746
108.106 144.329 68.0749
102.496 145.878 66.6508
101.387 146.874 67.5054
101.455 145.538 68.1551
108.937 145.712 67.9365
102.307 147.644 66.6452
101.593 148.333 67.982
108.899 147.59 67.6993
102.901 149.257 67.2462
104.092 150.363 67.5447
105.837 150.462 66.9845
107.573 149.565 67.0808
97.4366 133.326 68.3466
96.4652 134.121 69.1505
96.6611 132.481 69.6337
98.2873 132.071 68.8786
98.7961 133.651 67.7247
99.6245 132.906 68.7477
97.5614 135.221 68.0343
96.2184 135.638 69.3937
100.507 133.939 67.9705
101.803 134.829 68.3762
102.454 135.693 69.8159
97.2086 136.963 68.631
96.0733 137.357 69.8999
103.454 137.035 69.4317
104.331 138.166 70.2501
97.1481 138.631 69.1913
95.9395 139.181 70.4303
105.04 139.232 69.6925
105.553 140.364 69.0344
105.68 140.3 70.4857
97.4566 140.187 69.5724
99.2082 141.14 68.8231
97.9355 141.375 69.7546
106.22 141.308 68.7589
106.544 141.431 70.5235
99.5131 142.262 69.209
100.601 143.264 68.9659
99.3954 143.453 69.7352
101.896 143.213 68.2643
107.037 142.318 69.21
107.883 143.615 69.7904
100.533 144.98 69.229
99.3759 144.299 70.0487
101.663 144.345 68.4659
108.677 144.721 69.6389
99.4658 145.252 70.1537
100.535 146.726 68.9565
109.286 146.135 69.2872
101.24 148.685 69.2595
109.365 147.823 68.9195
102.544 149.902 68.8625
104.121 150.916 68.8529
103.813 150.907 70.1614
105.642 151.174 68.3899
107.262 150.721 68.0892
108.602 149.27 68.2121
105.437 151.482 70.0168
106.942 151.441 69.5957
108.179 150.736 69.2933
96.0208 134.073 70.6902
96.5383 132.148 70.9948
97.9243 131.453 70.3484
99.5441 132.217 70.1684
100.363 133.398 69.8254
100.681 133.649 71.6396
95.8429 135.835 71.0926
101.321 134.373 69.9206
102.409 135.628 71.3506
95.6492 137.578 71.4669
103.355 137.028 70.9174
104.324 138.267 71.9898
95.4538 139.029 71.9774
105.166 139.318 71.2292
105.984 140.624 71.8606
96.4364 140.784 70.6693
95.5989 140.64 72.0211
106.875 141.837 72.2361
96.5068 142.138 71.3971
96.1179 142.31 72.8738
97.7657 142.34 70.3334
107.393 142.675 70.949
108.312 143.913 71.5054
96.9059 143.297 71.721
98.0504 143.739 70.692
97.6112 144.316 71.5111
109.041 144.925 71.2275
98.487 145.344 71.3008
99.7134 146.52 70.2136
99.4117 147.172 71.1865
109.533 146.115 70.6498
109.769 147.347 70.1325
110.1 146.98 71.6271
100.421 147.894 70.0914
100.497 148.447 71.2804
109.536 148.742 69.6802
110.094 148.276 71.2154
101.7 149.38 70.4927
102.861 150.323 70.7727
104.082 150.885 71.5305
109.03 149.874 69.6922
109.687 149.508 71.1869
105.25 151.374 71.5035
106.71 151.687 71.4381
108.096 151.397 71.0852
109.053 150.634 70.9599
97.5858 131.373 71.9299
96.7007 132.88 72.1732
97.3533 131.535 73.4295
98.8352 131.054 73.16
99.1186 131.521 71.5573
99.8048 131.878 73.0012
100.052 132.529 71.8518
100.587 132.922 73.5151
96.4833 134.478 72.381
101.239 133.963 73.6935
96.1279 136.119 72.7543
101.586 134.663 71.9916
102.581 135.911 73.1093
95.7897 137.72 73.2311
103.416 137.099 72.4745
104.432 138.358 73.6499
95.7056 139.398 73.5689
105.331 139.482 72.7924
106.266 140.659 73.4439
95.868 140.951 73.8518
107.264 141.781 73.8503
96.3459 142.239 74.3838
107.815 143.014 72.7012
108.79 144.168 73.457
96.9378 143.935 72.6914
96.904 143.759 74.1495
109.407 145.104 72.7135
109.733 145.932 71.8682
110.106 146.212 73.1221
97.7044 145.097 72.8986
98.7035 146.377 72.2391
98.8135 146.432 73.5326
110.384 147.521 72.8272
99.787 147.759 72.5325
100.023 147.721 73.8315
110.276 148.797 72.6849
101.164 148.926 72.4057
102.328 149.781 72.1825
103.391 150.463 72.2297
103.293 150.093 73.436
109.834 149.998 72.6264
104.72 150.866 73.0198
105.877 151.34 73.4711
106.8 151.697 73.1907
108.116 151.762 72.8559
109.21 151.132 72.5743
97.1407 133.1 73.8986
97.6122 131.443 74.8315
98.8317 130.794 74.4882
100.168 131.81 74.4687
101.063 132.892 75.5245
96.7705 134.773 74.1289
101.795 134.06 75.6764
96.4204 136.343 74.5335
101.986 135.015 74.1464
102.923 135.981 74.9
96.0965 137.85 74.9601
103.701 137.171 74.1381
104.777 138.326 75.3772
96.1406 139.494 75.3035
105.477 139.501 74.4501
106.509 140.471 75.0432
96.3396 140.998 75.6884
107.546 141.61 75.388
96.8134 142.528 75.8256
108.179 143.041 74.3587
109.111 144.103 75.4182
97.4415 143.999 75.7314
109.684 145.16 74.0861
110.372 146.487 74.53
98.0395 145.116 74.3958
99.1536 146.429 74.8961
110.529 147.831 74.165
100.279 147.481 75.4406
110.445 149.028 74.2548
101.058 148.501 74.2363
102.135 149.289 73.9061
103.35 149.808 74.9762
109.977 150.338 74.1472
104.55 150.48 74.4988
105.766 151.028 74.8314
106.945 151.59 75.0103
108.095 151.841 74.6872
109.235 151.428 74.2353
98.5302 130.537 76.0217
97.7257 131.972 75.8914
98.3567 130.609 77.44
99.5207 129.832 77.246
99.8201 130.678 75.7262
100.486 130.509 77.1997
100.612 131.602 75.982
101.154 131.498 77.3716
97.4701 133.543 75.6477
101.795 132.755 77.4036
96.9998 135.075 75.9116
102.269 133.86 77.2842
96.6143 136.411 76.3883
102.615 134.984 76.4174
103.452 136.063 76.4554
96.4315 137.948 76.7203
104.042 137.152 75.7872
105.13 137.903 77.0983
96.428 139.514 77.0894
105.751 139.237 76.1548
106.819 140.297 76.6077
96.7398 141.075 77.3426
107.737 141.448 76.7809
97.253 142.561 77.3953
108.442 142.83 75.9462
109.323 143.325 77.2269
97.9611 143.869 77.3787
109.784 145.207 75.4694
109.95 144.674 77.0282
98.4852 145.209 75.9776
99.4775 146.269 76.5319
110.375 146.107 75.9418
110.645 147.573 75.7337
100.595 147.152 77.0934
110.463 149.115 75.6835
101.397 148.258 76.0111
102.395 149.043 75.6509
103.645 149.576 76.5637
110.009 150.51 75.573
104.672 150.207 76.0225
105.877 150.74 76.3677
107.045 151.343 76.6661
108.188 151.668 76.5227
109.209 151.42 75.9191
98.0276 132.123 77.5932
98.5339 130.288 79.0676
99.1926 129.236 78.4104
100.868 129.593 78.6791
101.697 131.147 78.8526
97.5576 133.734 77.2778
102.259 132.11 79.0041
102.658 133.269 78.7551
103.169 132.485 80.1946
97.2751 134.966 77.86
102.804 134.201 77.9158
103.494 134.083 79.0703
96.935 136.46 78.1987
103.659 135.308 77.9986
104.275 136.667 77.2449
104.81 136.292 78.5594
96.8074 138.023 78.4811
105.734 137.5 78.614
96.9063 139.582 78.7503
106.236 139.037 77.7939
107.456 140.297 77.8796
97.2736 141.029 79.009
108.24 141.309 77.9377
108.634 142.261 77.261
109.164 141.998 78.7262
97.8328 142.365 79.0552
109.948 143.586 78.6045
98.4846 143.649 79.0623
110.484 145.257 78.4899
98.8934 145.003 77.6574
99.9153 145.903 78.1813
110.669 146.412 77.1051
110.665 147.989 77.1733
101.085 146.856 78.535
110.338 149.269 77.0263
101.796 148.016 77.5819
102.958 148.91 77.4957
104.311 149.404 78.0607
109.952 150.585 76.7981
104.93 149.874 77.3943
106.037 150.36 77.7872
107.194 150.895 78.1467
108.473 151.224 78.228
109.331 150.976 77.6054
99.2623 128.647 79.7583
98.8554 128.539 81.288
99.4081 127.535 80.9633
100.844 127.527 80.9726
100.7 128.462 79.7934
101.695 128.495 80.8011
98.4011 131.629 79.4143
98.8288 130.006 80.8059
101.866 129.868 80.1205
102.513 131.191 80.1337
103.17 130.756 81.4868
97.9426 133.203 79.0086
98.5471 131.731 80.9731
103.998 132.495 81.3084
97.5825 134.9 79.521
104.398 133.771 80.5339
97.2546 136.5 79.9247
104.717 135.021 79.7157
105.669 136.041 79.9684
97.2402 138.094 80.173
106.505 137.108 80.1292
106.403 138.063 78.9597
107.079 138.466 79.5535
97.5069 139.531 80.4781
107.545 139.551 79.044
108.364 140.766 79.0063
108.818 140.359 80.2718
97.9299 140.901 80.742
109.623 141.991 80.1007
98.365 142.227 80.7094
110.343 143.633 80.0785
98.9635 143.393 80.5474
110.675 145.082 80.1448
99.4451 144.626 79.3902
100.454 145.766 79.5884
110.683 146.939 78.36
110.648 146.642 79.7642
101.607 146.49 80.0289
102.087 147.622 78.9304
102.56 147.453 79.9996
110.457 148.416 78.7249
110.223 148.728 79.8973
103.21 148.437 78.9638
105.652 149.848 78.9498
104.59 149.139 79.3977
107.009 150.428 79.4082
106.242 149.703 80.3634
108.508 150.705 79.5743
107.804 150.228 80.7778
109.76 150.112 79.0456
109.368 149.854 80.5361
110.12 149.938 77.8692
99.8291 126.549 81.6826
99.0339 127.273 82.6284
99.6289 125.882 82.8482
100.846 125.779 82.6166
100.868 126.589 81.7366
101.757 126.713 82.2617
99.0444 128.975 82.6416
102.675 127.702 82.6582
102.559 129.313 81.5684
103.34 129.148 82.9643
98.9764 130.526 82.5618
103.951 130.944 82.676
98.0416 133.335 80.7546
98.6741 132.064 82.6154
104.864 131.703 83.1854
104.874 133.192 81.8896
105.532 132.607 83.2743
97.7781 134.978 81.1889
104.954 134.117 80.9179
105.592 134.205 81.6655
97.6021 136.621 81.62
106.248 135.216 81.5693
106.383 136.222 80.9224
107.046 136.304 81.7903
97.6925 138.069 81.9903
107.536 137.694 81.0235
108.089 139.032 80.4141
108.626 138.776 81.8098
98.0965 139.509 82.2238
109.418 140.38 81.6074
98.6107 140.912 82.4389
109.966 141.869 81.4165
99.0615 142.304 82.107
110.376 142.88 81.6765
110.645 144.059 81.5574
110.638 142.853 83.1623
99.4875 143.17 81.759
99.5273 143.885 80.8489
100.265 143.691 82.1964
110.722 145.539 81.3769
110.789 144.265 83.0105
100.989 145.723 80.5077
100.329 144.77 80.8307
101.509 145.719 81.3877
110.566 146.948 81.1992
110.63 145.804 82.6759
103.452 147.918 80.4047
102.657 146.744 81.1589
103.799 147.438 81.6193
110.255 147.402 82.2123
110.137 148.362 81.0334
104.496 148.577 80.6261
105.864 149.225 81.3529
107.373 149.717 81.9511
108.974 149.576 81.8176
100.438 124.864 83.6435
99.2928 125.996 84.04
100.007 124.675 85.0189
101.354 124.147 84.7834
101.839 125.371 83.5294
102.382 124.537 84.7459
102.868 125.519 84.2395
103.312 124.927 85.154
99.3472 127.613 84.1572
102.669 126.454 83.4528
103.646 126.394 84.6241
99.3201 129.355 84.1521
103.874 127.837 84.314
104.22 129.625 83.9448
104.913 129.087 85.1135
99.1839 130.969 84.4544
104.621 130.698 83.7095
105.391 130.512 84.6639
98.2447 133.628 82.5434
98.8151 132.47 84.1765
106.27 131.438 84.9599
106.261 133.208 83.5657
106.937 132.76 84.7856
98.0538 135.209 82.7854
106.334 134.285 82.6536
107.063 134.333 83.5167
98.1667 136.543 83.4077
107.641 135.454 83.3335
107.956 137.14 82.2701
108.539 137.032 83.3405
98.3881 137.949 83.6638
109.175 138.679 83.0858
98.808 139.364 83.8589
109.703 139.625 83.1914
110.078 140.791 82.9473
110.298 139.752 84.5184
99.2846 140.506 83.9108
99.6097 141.597 83.6456
100.323 140.789 85.2903
110.332 141.891 82.9189
110.533 141.249 84.5198
99.91 142.69 83.0139
100.519 142.251 84.523
110.727 142.812 84.5427
100.914 143.537 83.5015
110.681 144.505 84.2699
101.077 144.645 82.3666
102.128 145.477 82.631
110.269 146.315 83.5242
102.843 146.229 82.275
104.707 147.908 82.0828
104.184 146.762 82.9441
105.316 147.618 83.2465
109.975 147.42 83.1086
109.536 148.526 82.5862
105.645 148.545 82.3011
106.792 149.127 83.0046
108.316 149.319 83.1994
99.5905 126.101 85.6141
100.169 124.306 86.2172
101.256 123.454 85.9687
102.862 123.641 85.9102
103.971 124.817 86.0448
99.7815 127.866 85.633
104.773 125.683 86.5377
104.312 126.796 85.4317
105.061 127.018 86.2531
99.6695 129.388 85.8426
105.304 128.095 85.9277
106.035 129.333 86.1259
106.718 128.529 87.4529
99.4863 130.829 86.1755
106.396 130.356 85.8465
107.296 129.991 87.2163
98.7038 133.658 84.4695
99.1802 132.406 86.0049
107.334 131.509 86.0949
107.766 133.128 85.4115
108.38 132.568 86.747
98.5289 134.999 84.4016
99.035 134.007 85.9776
107.87 134.385 84.5201
108.578 134.338 85.5523
98.776 136.386 85.1414
108.58 135.791 84.5583
109.287 137.338 84.3987
109.613 136.751 85.7239
99.0173 137.844 85.2873
109.818 138.602 84.3538
110.104 138.129 85.7984
99.3947 138.893 85.4011
99.704 139.884 85.1558
100.46 139.449 86.6913
110.583 139.711 85.9547
101.273 141.022 86.4385
110.72 141.416 86.0266
101.409 142.246 85.6504
101.406 143.199 84.692
102.348 143.199 85.7403
110.604 143.106 85.83
101.472 143.97 83.7815
102.239 144.079 84.636
110.3 145.309 84.8622
103.223 145.82 83.3835
102.333 144.855 83.6995
104.032 146.131 83.895
103.678 145.477 84.5686
104.816 146.166 84.8104
109.694 147.203 83.9886
109.812 145.906 85.4429
109.144 146.952 85.1818
106.406 148.207 83.9061
105.513 146.951 84.3582
107.723 148.67 84.3035
106.885 147.463 84.9857
109.002 148.337 84.0363
108.184 147.537 85.1632
100.753 123.016 87.1918
100.187 124.911 87.1859
100.656 123.582 88.4206
101.209 121.972 88.5159
102.166 122.511 86.9377
102.893 121.62 87.8549
103.831 123.024 87.0097
104.456 121.938 88.1228
105.058 123.406 87.8532
105.707 122.912 88.8324
100.125 126.523 87.1329
104.804 124.434 87.1958
105.978 124.583 88.4824
100.17 127.967 87.3988
106.002 125.977 87.8683
106.155 127.365 87.3114
107.191 126.907 88.6832
100.04 129.497 87.5228
107.767 128.344 88.676
99.7472 131.283 87.5483
108.444 129.514 88.9057
108.094 131.049 87.4676
108.94 131.369 88.2852
99.7661 132.623 87.8822
109.08 133.23 87.4192
99.237 135.332 86.4735
99.6387 133.975 87.6332
109.432 134.505 86.9318
99.6186 136.913 86.8334
99.9497 135.851 87.9275
109.315 135.494 85.9702
110.255 136.649 87.2167
99.8652 138.272 86.6324
100.696 137.791 88.0848
110.566 138.249 87.283
101.369 139.533 87.8094
110.732 139.98 87.3668
102.157 140.709 87.8823
102.311 142.168 86.7702
103.132 142.555 87.3544
102.911 141.327 88.147
103.665 141.746 88.5686
110.563 141.747 87.3913
103.442 143.784 86.2805
103.966 143.06 87.7727
110.327 143.21 86.8922
110.038 142.825 88.119
109.776 144.182 87.316
103.214 144.697 85.116
104.529 144.148 87.167
104.287 145.038 85.7891
105.236 145.142 86.7798
110.182 144.568 86.0221
109.359 145.512 86.7683
105.672 145.898 86.395
108.653 146.722 86.2922
105.716 146.459 85.5269
106.55 146.797 85.964
107.66 146.94 86.2941
102.945 119.482 89.6491
101.846 120.4 90.2103
102.386 119.193 91.1174
103.159 118.082 90.8282
104.369 119.493 89.6459
104.595 117.971 90.5196
105.682 119.83 90.0833
105.896 118.364 90.912
102.106 120.788 88.9428
101.615 122.011 90.2749
103.889 120.588 88.8004
105.501 121.389 89.3459
106.512 119.889 90.7836
106.635 121.714 90.3399
107.284 120.34 91.3868
100.718 125.16 88.6303
101.228 123.528 89.8089
106.778 123.562 89.7941
107.639 121.693 91.4386
107.73 123.14 91.0613
108.402 122.044 92.3999
100.791 126.616 88.9341
107.225 125.403 89.3584
108.024 124.919 90.6725
108.715 124.028 91.9981
100.556 128.196 89.1496
108.319 126.835 90.1467
108.977 126.109 91.5009
100.185 130.042 88.7796
108.594 128.223 89.7497
109.251 128.207 90.9881
100.201 131.553 89.1779
109.22 130.066 89.7955
109.571 132.208 88.8777
109.984 131.481 89.9921
100.426 133.173 89.4637
109.886 134.019 88.2327
110.274 133.379 89.4764
100.478 134.754 89.064
109.938 135.341 87.3968
110.452 135.36 88.749
100.818 136.318 88.9866
110.64 136.988 88.7736
101.793 137.045 89.7536
101.849 138.535 89.0026
102.548 137.806 90.1648
110.607 138.595 88.7507
102.412 139.802 88.7707
102.846 139.069 89.6641
110.467 140.306 88.6943
103.564 140.37 89.5697
104.333 141.551 89.5099
110.033 141.607 88.9417
104.674 142.508 88.9952
104.611 143.317 88.1413
105.211 143.256 88.9089
109.447 142.758 89.208
109.185 144.034 88.5117
106.362 145.317 87.7671
105.622 144.261 88.2412
107.525 145.331 88.3413
106.746 144.301 89.0788
108.634 145.046 88.0382
108.027 144.208 89.239
106.345 146.181 86.7638
107.138 146.252 87.2429
108.29 146.072 87.3505
103.876 116.592 91.6144
103.074 117.675 92.4104
103.577 116.524 93.2455
103.887 115.04 92.7564
105.309 116.656 91.3992
105.334 115.113 91.8777
106.707 116.952 92.0273
106.787 115.542 92.4086
102.264 120.582 91.6345
102.977 119.159 92.6929
106.914 118.652 91.7115
107.619 116.987 92.8579
107.909 118.587 92.8196
108.543 117.677 93.6968
102.211 122.033 91.8285
108.011 120.274 92.3609
108.746 120.053 93.5934
101.328 125.043 90.2846
101.895 123.553 91.5215
109.052 122.391 93.4291
101.273 126.663 90.6397
101.725 125.271 91.9133
109.355 124.705 92.984
101.021 128.189 90.6036
101.698 127.161 92.1487
109.716 126.85 92.5189
100.664 129.807 90.1417
101.421 128.734 91.6927
109.924 128.723 92.3622
100.926 131.385 90.5584
109.839 130.084 91.016
110.326 131.981 90.9245
101.49 132.208 91.2996
101.266 133.85 90.5987
102.109 133.259 91.7485
110.563 134.05 90.4294
101.364 135.214 90.1536
102.211 134.613 91.5123
110.611 135.697 90.2275
101.689 136.103 90.0126
102.461 135.864 91.0787
110.465 137.323 90.3033
103.373 138.349 90.705
103.183 136.796 91.3117
104.065 137.912 91.577
110.293 139.023 90.0884
103.57 139.32 90.1898
104.279 139.331 90.901
109.883 140.41 90.0362
105.427 141.976 90.2359
104.745 140.612 90.523
106.577 142.08 90.9137
105.841 140.887 91.4176
107.751 142.046 91.1198
107.051 140.832 92.0455
108.673 141.657 90.8366
108.281 140.649 91.9342
109.373 141.631 90.0796
109.157 140.464 91.167
106.138 143.192 89.7349
107.305 143.261 90.1762
108.548 143.059 90.0091
107.917 105.8 92.5258
106.369 106.914 93.3334
107.497 105.179 94.5948
108.776 103.806 93.8633
109.421 106.501 93.2751
110.144 104.855 94.0856
110.229 106.82 94.3948
110.785 105.801 95.3105
106.943 108.549 92.6167
105.739 108.96 93.9345
108.452 108.381 93.0058
109.619 108.645 94.1494
110.47 107.964 95.4974
106.338 110.722 92.8734
105.48 110.782 94.7638
107.926 110.342 93.1308
109.229 110.793 94.2435
110.09 110.129 95.5428
105.161 111.983 93.0386
104.554 113.258 94.4844
105.224 112.204 95.305
107.029 112.684 92.8418
108.348 112.36 93.6876
109.462 112.845 95.0915
110.005 112.115 96.3139
104.642 113.707 92.8546
104.377 114.69 94.7774
106.359 113.906 92.5493
108.202 114.34 93.6977
109.229 114.444 94.9794
103.727 118.017 94.0773
104.168 116.15 94.7809
107.817 115.63 93.2964
108.964 116.449 94.615
102.823 120.872 93.0931
103.516 119.575 94.2275
109.259 118.572 94.7409
102.597 122.481 93.266
109.263 120.747 94.7242
102.414 124.064 93.2065
109.517 122.995 94.4472
102.311 125.735 93.3036
109.834 125.283 94.0723
102.506 127.338 93.4385
110.048 127.371 93.8306
101.491 130.115 91.6128
102.258 128.882 92.9551
110.1 129.336 93.7976
101.577 131.107 91.6279
102.341 130.64 92.6729
110.142 130.592 92.2303
110.381 132.503 91.9572
103.046 133.604 92.6654
102.502 132.089 92.5453
103.614 132.693 93.5322
110.411 134.088 91.892
103.399 134.827 92.5007
104.218 133.929 93.7482
110.401 135.623 91.5938
103.392 135.808 92.0445
104.327 135.54 93.1412
110.186 136.676 91.6692
110.072 135.602 92.4996
109.682 136.43 92.8657
105.02 138.514 92.2031
104.398 136.814 92.456
105.34 137.341 93.0887
109.965 137.926 91.5119
109.297 137.882 92.8415
105.299 139.772 91.7432
105.946 138.447 93.0814
106.43 139.677 92.6398
107.889 139.662 92.8264
107.068 138.58 93.5174
109.13 139.171 92.1672
108.321 138.376 93.3298
109.727 139.404 91.0032
106.554 107.371 95.0457
107.733 106.163 96.435
108.782 104.393 96.3211
110.227 104.124 95.8327
110.863 106.218 96.5858
106.24 109.601 95.8443
110.68 108.759 96.7657
106.202 111.658 96.9769
110.408 110.761 97.2006
105.35 114.128 96.3589
105.807 112.951 96.8112
110.094 112.496 98.2099
109.968 114.283 96.8853
105.157 115.804 96.5902
109.612 115.922 96.011
104.328 117.907 95.5412
104.908 117.122 96.4827
109.578 117.632 96.0532
103.46 121.114 94.6489
104.231 119.555 95.8385
109.629 119.541 96.0286
103.235 122.833 94.7363
104.224 121.408 96.0159
109.593 121.52 95.8549
103.148 124.54 94.6682
104.105 123.263 95.9643
109.711 123.614 95.5581
103.157 126.296 94.5834
104.034 125.078 95.8023
109.904 125.675 95.3217
103.28 128.241 94.3147
104.014 126.818 95.4365
109.928 127.61 95.1539
103.236 129.9 93.9685
104.311 128.135 95.4742
104.201 129.459 95.2429
105.138 128.745 96.2842
109.823 129.252 95.13
103.473 131.423 93.7725
104.416 130.95 95.0153
105.493 130.33 96.1881
110.118 131.088 93.349
109.748 131.043 94.6996
104.573 132.546 94.655
105.521 131.967 95.8636
110.099 132.611 93.4697
109.664 133.011 94.6447
105.211 134.651 94.4189
105.608 133.542 95.3265
110.056 134.364 93.2156
109.379 134.357 94.6245
105.429 136.143 93.8935
106.107 134.998 95.2114
106.592 136.244 94.779
108.175 136.243 94.8237
107.271 135.291 95.5844
109.349 135.615 93.9828
108.566 134.991 95.334
106.3 137.333 93.9592
107.534 137.443 94.2121
108.79 137.041 93.7616
107.039 108.045 96.4941
107.906 107.225 97.7382
108.829 105.818 97.9331
110.277 105.216 97.6608
110.703 107.334 97.804
106.953 109.953 97.3324
110.549 109.25 98.1461
107.144 111.287 98.3032
110.207 110.894 98.4844
106.467 113.896 98.1845
107.129 112.697 98.6768
107.992 113.999 99.7951
109.79 113.972 98.9418
108.98 112.708 99.8616
109.866 111.522 99.4444
106.082 115.497 98.1791
107.22 115.327 99.5755
108.889 115.248 100.028
109.831 115.36 98.4143
109.817 116.566 97.4995
105.152 118.647 97.1393
105.822 117.283 98.1061
109.701 118.539 97.6004
105.176 120.444 97.2027
106.087 119.448 98.339
109.662 120.434 97.3845
105.106 122.262 97.1733
106.054 121.454 98.3845
109.641 122.324 97.058
105.068 124.054 96.9545
105.989 123.335 98.1743
109.609 124.254 96.7891
104.994 125.853 96.6642
105.969 125.133 97.7694
109.594 126.128 96.5503
104.929 127.306 96.3277
105.872 126.987 97.3593
109.509 127.883 96.3828
106.024 128.75 97.1808
109.391 129.549 96.1315
106.394 129.941 97.1019
106.681 131.407 96.8429
108.214 131.279 96.8356
107.429 130.121 97.3885
109.165 130.808 96.035
108.625 129.838 97.1586
106.561 132.96 96.27
107.883 132.605 96.4796
109.113 132.115 95.7141
106.567 134.226 95.8777
107.726 134.052 96.1251
108.86 133.581 95.6699
107.746 108.775 98.0949
108.723 107.672 98.9532
109.905 106.678 98.7094
107.843 110.262 98.9369
108.783 109.281 99.5759
110.06 108.323 99.1465
107.913 111.766 99.4786
108.853 110.976 100.011
109.909 110.035 99.4516
106.909 117.152 99.4574
108.307 116.87 100.164
109.534 116.505 99.2909
106.988 118.958 99.3708
108.271 118.596 100.059
109.438 117.89 99.052
107.048 120.851 99.36
108.316 120.359 99.8016
109.4 119.652 98.9277
107.071 122.743 99.1454
108.32 122.171 99.4367
109.19 121.404 98.5662
107.015 124.564 98.7629
108.283 123.953 98.9507
109.216 123.195 98.1873
106.849 126.293 98.4417
108.197 125.745 98.6801
109.177 125.029 97.9076
106.787 127.87 98.0049
108.042 127.362 98.2559
109.044 126.752 97.6268
106.89 129.097 97.7083
107.861 128.811 97.8564
108.88 128.389 97.2919
POLYGONS 1936  7744
3 0 1 2
3 0 3 4
3 2 3 0
3 4 5 6
3 3 5 4
3 5 7 6
3 8 1 0
3 9 1 8
3 4 10 0
3 10 8 0
3 6 11 4
3 11 10 4
3 12 6 7
3 11 6 12
3 8 13 9
3 10 13 8
3 14 13 10
3 11 14 10
3 15 14 11
3 12 15 11
3 16 17 18
3 16 19 20
3 18 19 16
3 20 21 22
3 19 21 20
3 21 23 22
3 24 17 16
3 25 17 24
3 20 26 16
3 26 24 16
3 22 27 20
3 27 26 20
3 28 22 23
3 28 29 22
3 29 27 22
3 28 30 29
3 31 25 24
3 32 25 31
3 26 33 24
3 33 31 24
3 27 34 26
3 34 33 26
3 29 35 27
3 35 34 27
3 36 29 30
3 35 29 36
3 31 37 32
3 37 38 39
3 37 31 38
3 31 33 38
3 34 40 33
3 40 38 33
3 35 41 34
3 41 40 34
3 42 35 36
3 41 35 42
3 38 43 39
3 40 43 38
3 44 43 40
3 44 45 46
3 44 40 45
3 40 41 45
3 47 41 42
3 47 48 41
3 48 45 41
3 48 49 50
3 47 49 48
3 49 51 50
3 52 46 45
3 53 46 52
3 48 54 45
3 54 52 45
3 50 55 48
3 55 54 48
3 56 50 51
3 55 50 56
3 57 58 59
3 53 57 59
3 52 57 53
3 52 1 57
3 52 2 1
3 3 2 52
3 54 3 52
3 5 3 54
3 55 5 54
3 55 7 5
3 55 56 7
3 56 60 7
3 61 58 57
3 62 58 61
3 1 9 61
3 57 1 61
3 7 60 12
3 60 63 12
3 61 64 62
3 9 64 61
3 9 13 64
3 13 65 64
3 14 66 13
3 13 66 65
3 15 67 14
3 14 67 66
3 63 15 12
3 67 15 63
3 68 69 70
3 68 71 72
3 70 71 68
3 71 73 72
3 74 69 68
3 75 69 74
3 18 17 74
3 18 74 72
3 72 74 68
3 72 73 76
3 72 76 18
3 18 76 19
3 21 19 77
3 19 76 77
3 77 23 21
3 78 23 77
3 79 75 74
3 80 75 79
3 17 25 79
3 74 17 79
3 23 78 81
3 28 23 81
3 81 30 28
3 82 30 81
3 83 80 79
3 84 80 83
3 25 32 83
3 79 25 83
3 85 86 36
3 85 36 82
3 82 36 30
3 85 87 86
3 83 88 84
3 89 90 88
3 37 89 88
3 37 88 83
3 37 83 32
3 37 39 89
3 86 91 42
3 36 86 42
3 92 86 87
3 91 86 92
3 89 93 90
3 94 95 93
3 43 94 93
3 43 93 89
3 43 89 39
3 43 44 96
3 94 43 96
3 44 46 96
3 42 91 47
3 91 92 97
3 91 97 47
3 47 97 49
3 97 51 49
3 98 51 97
3 99 95 94
3 100 95 99
3 96 101 94
3 101 99 94
3 46 53 101
3 96 46 101
3 51 98 56
3 98 102 56
3 99 103 100
3 59 58 104
3 59 104 99
3 59 99 101
3 99 104 103
3 53 59 101
3 56 102 60
3 102 105 60
3 58 62 104
3 104 62 106
3 60 105 63
3 105 107 63
3 62 108 106
3 64 108 62
3 109 110 108
3 109 108 65
3 65 108 64
3 65 66 111
3 109 65 111
3 66 67 112
3 111 66 112
3 67 113 112
3 67 63 113
3 63 107 113
3 109 114 110
3 111 114 109
3 115 114 111
3 112 115 111
3 116 115 112
3 113 116 112
3 70 117 118
3 69 117 70
3 71 70 119
3 70 118 119
3 73 120 121
3 73 71 120
3 71 119 120
3 120 122 121
3 69 75 117
3 117 75 123
3 73 121 76
3 121 122 124
3 121 124 76
3 76 124 77
3 124 78 77
3 125 78 124
3 75 80 123
3 123 80 126
3 78 125 127
3 81 78 127
3 127 82 81
3 128 82 127
3 80 84 126
3 126 84 129
3 82 128 130
3 85 82 130
3 130 87 85
3 131 87 130
3 132 84 88
3 132 133 84
3 133 129 84
3 88 90 132
3 87 131 92
3 131 134 92
3 135 133 132
3 136 133 135
3 90 93 137
3 90 137 132
3 132 137 135
3 93 95 137
3 92 134 138
3 97 92 138
3 138 98 97
3 139 98 138
3 135 140 136
3 140 141 142
3 140 135 141
3 135 137 141
3 95 100 141
3 137 95 141
3 98 139 102
3 139 143 102
3 141 144 142
3 145 146 144
3 103 145 144
3 103 144 141
3 103 141 100
3 103 104 145
3 147 148 105
3 147 105 143
3 143 105 102
3 147 149 148
3 150 146 145
3 151 146 150
3 104 106 150
3 145 104 150
3 148 152 107
3 105 148 107
3 153 148 149
3 152 148 153
3 150 154 151
3 106 154 150
3 106 108 154
3 108 155 154
3 155 108 110
3 156 155 110
3 152 157 113
3 107 152 113
3 158 152 153
3 157 152 158
3 110 159 156
3 114 159 110
3 115 160 114
3 114 160 159
3 116 161 115
3 115 161 160
3 157 116 113
3 157 162 116
3 162 161 116
3 158 162 157
3 163 164 165
3 163 166 167
3 165 166 163
3 167 168 169
3 166 168 167
3 168 170 169
3 118 164 163
3 118 117 164
3 117 171 164
3 119 118 163
3 167 119 163
3 120 119 167
3 169 120 167
3 169 122 120
3 169 170 122
3 170 172 122
3 117 123 171
3 171 123 173
3 122 172 174
3 124 122 174
3 174 125 124
3 175 125 174
3 123 126 173
3 173 126 176
3 125 175 177
3 127 125 177
3 177 128 127
3 178 128 177
3 126 129 176
3 176 129 179
3 128 178 180
3 130 128 180
3 180 131 130
3 181 131 180
3 129 133 179
3 179 133 182
3 131 181 134
3 181 183 134
3 133 136 182
3 182 136 184
3 134 183 185
3 138 134 185
3 185 139 138
3 186 139 185
3 187 136 140
3 187 188 136
3 188 184 136
3 140 142 187
3 189 190 143
3 189 143 186
3 186 143 139
3 189 191 190
3 187 192 188
3 193 194 192
3 144 193 192
3 144 192 187
3 144 187 142
3 144 146 193
3 143 190 147
3 190 149 147
3 190 191 149
3 191 195 149
3 196 194 193
3 197 194 196
3 146 151 196
3 193 146 196
3 149 195 153
3 195 198 153
3 196 199 197
3 151 199 196
3 151 154 199
3 154 200 199
3 201 202 200
3 201 200 155
3 155 200 154
3 155 156 201
3 153 198 158
3 198 203 158
3 201 204 202
3 156 204 201
3 156 159 204
3 159 205 204
3 160 206 159
3 159 206 205
3 161 207 160
3 160 207 206
3 162 208 161
3 161 208 207
3 203 162 158
3 208 162 203
3 165 209 210
3 164 209 165
3 166 165 211
3 165 210 211
3 168 166 212
3 166 211 212
3 212 170 168
3 213 170 212
3 164 171 209
3 209 171 214
3 170 213 172
3 213 215 172
3 171 173 214
3 214 173 216
3 172 215 217
3 174 172 217
3 217 175 174
3 218 175 217
3 173 176 216
3 216 176 219
3 175 218 220
3 177 175 220
3 220 178 177
3 221 178 220
3 176 179 219
3 219 179 222
3 178 221 223
3 180 178 223
3 223 181 180
3 224 181 223
3 179 182 222
3 222 182 225
3 181 224 183
3 224 226 183
3 182 184 225
3 225 184 227
3 183 226 228
3 185 183 228
3 228 186 185
3 229 186 228
3 184 188 227
3 227 188 230
3 186 229 231
3 189 186 231
3 231 191 189
3 232 191 231
3 188 233 230
3 192 233 188
3 233 192 194
3 234 233 194
3 191 232 195
3 232 235 195
3 194 197 234
3 234 197 236
3 195 235 198
3 235 237 198
3 197 238 236
3 199 238 197
3 200 239 199
3 199 239 238
3 239 200 202
3 240 239 202
3 198 237 203
3 237 241 203
3 202 242 240
3 204 242 202
3 205 243 204
3 204 243 242
3 206 244 205
3 205 244 243
3 207 245 206
3 206 245 244
3 208 246 207
3 207 246 245
3 241 208 203
3 246 208 241
3 247 248 249
3 247 250 251
3 249 250 247
3 251 252 253
3 250 252 251
3 252 254 253
3 210 248 247
3 210 209 248
3 209 255 248
3 211 210 247
3 251 211 247
3 212 211 251
3 253 212 251
3 253 213 212
3 253 254 213
3 254 256 213
3 209 214 255
3 255 214 257
3 213 256 215
3 256 258 215
3 214 216 257
3 257 216 259
3 215 258 260
3 217 215 260
3 260 218 217
3 261 218 260
3 216 219 259
3 259 219 262
3 218 261 263
3 220 218 263
3 263 221 220
3 264 221 263
3 219 222 262
3 262 222 265
3 221 264 266
3 223 221 266
3 266 224 223
3 267 224 266
3 222 225 265
3 265 225 268
3 224 267 226
3 267 269 226
3 225 227 268
3 268 227 270
3 226 269 271
3 228 226 271
3 271 229 228
3 272 229 271
3 227 230 270
3 270 230 273
3 274 231 229
3 274 229 275
3 275 229 272
3 231 274 232
3 230 276 273
3 233 276 230
3 276 233 234
3 277 276 234
3 274 275 278
3 278 232 274
3 278 279 232
3 279 235 232
3 234 236 277
3 277 236 280
3 235 279 237
3 279 281 237
3 236 282 280
3 238 282 236
3 239 283 238
3 238 283 282
3 283 239 240
3 284 283 240
3 237 281 241
3 281 285 241
3 240 286 284
3 242 286 240
3 243 287 242
3 242 287 286
3 244 288 243
3 243 288 287
3 245 289 244
3 244 289 288
3 246 290 245
3 245 290 289
3 285 246 241
3 290 246 285
3 249 291 292
3 248 291 249
3 250 249 293
3 249 292 293
3 252 250 294
3 250 293 294
3 294 254 252
3 295 254 294
3 248 255 291
3 291 255 296
3 297 298 256
3 297 256 295
3 295 256 254
3 297 299 298
3 255 257 296
3 296 257 300
3 298 301 258
3 256 298 258
3 302 298 299
3 301 298 302
3 257 259 300
3 300 259 303
3 258 301 260
3 261 304 305
3 260 304 261
3 260 302 304
3 260 301 302
3 304 306 305
3 259 262 303
3 303 262 307
3 261 305 263
3 305 264 263
3 305 306 264
3 306 308 264
3 262 265 307
3 307 265 309
3 264 308 310
3 266 264 310
3 310 267 266
3 311 267 310
3 265 268 309
3 309 268 312
3 313 314 269
3 313 269 311
3 311 269 267
3 313 315 314
3 268 270 312
3 312 270 316
3 269 314 271
3 314 272 271
3 314 315 272
3 315 317 272
3 270 273 316
3 316 273 318
3 272 317 275
3 317 319 275
3 273 320 318
3 276 320 273
3 320 276 277
3 321 320 277
3 275 319 322
3 278 275 322
3 322 279 278
3 323 279 322
3 277 280 321
3 321 280 324
3 279 323 281
3 323 325 281
3 280 326 324
3 282 326 280
3 283 327 282
3 282 327 326
3 327 283 284
3 328 327 284
3 281 325 285
3 325 329 285
3 284 330 328
3 286 330 284
3 287 331 286
3 286 331 330
3 288 332 287
3 287 332 331
3 289 333 288
3 288 333 332
3 290 334 289
3 289 334 333
3 329 290 285
3 334 290 329
3 335 336 337
3 335 338 339
3 337 338 335
3 338 340 339
3 292 291 341
3 335 342 336
3 335 292 342
3 335 293 292
3 341 342 292
3 294 293 335
3 339 294 335
3 295 343 344
3 294 343 295
3 294 340 343
3 294 339 340
3 343 345 344
3 341 346 347
3 341 291 346
3 291 296 346
3 342 341 347
3 295 344 297
3 344 299 297
3 344 345 299
3 345 348 299
3 296 300 346
3 346 300 349
3 299 348 302
3 348 350 302
3 300 303 349
3 349 303 351
3 302 350 352
3 304 302 352
3 352 306 304
3 353 306 352
3 303 307 351
3 351 307 354
3 355 356 308
3 355 308 353
3 353 308 306
3 355 357 356
3 307 309 354
3 354 309 358
3 308 356 310
3 311 359 360
3 310 359 311
3 310 357 359
3 310 356 357
3 359 361 360
3 309 312 358
3 358 312 362
3 311 360 313
3 360 315 313
3 360 361 315
3 361 363 315
3 312 316 362
3 362 316 364
3 315 363 317
3 363 365 317
3 316 318 364
3 364 318 366
3 317 365 319
3 365 367 319
3 318 368 366
3 320 368 318
3 368 320 321
3 369 368 321
3 370 322 319
3 370 319 371
3 371 319 367
3 322 370 323
3 372 324 373
3 372 369 324
3 369 321 324
3 372 373 374
3 375 370 371
3 376 375 371
3 323 375 325
3 370 375 323
3 324 326 373
3 373 377 374
3 373 326 377
3 326 327 377
3 328 378 379
3 328 379 327
3 327 379 377
3 378 380 381
3 379 378 381
3 380 382 383
3 381 380 383
3 382 384 385
3 383 382 385
3 376 385 384
3 376 384 375
3 375 384 386
3 325 386 329
3 375 386 325
3 328 330 378
3 331 378 330
3 380 378 331
3 332 380 331
3 382 380 332
3 333 382 332
3 384 382 333
3 334 384 333
3 386 384 334
3 329 386 334
3 387 388 389
3 387 390 391
3 389 390 387
3 390 392 391
3 337 388 387
3 337 336 388
3 336 393 388
3 338 337 387
3 391 338 387
3 340 394 395
3 338 394 340
3 338 392 394
3 338 391 392
3 394 396 395
3 336 342 393
3 393 342 397
3 340 395 343
3 395 345 343
3 395 396 345
3 396 398 345
3 347 399 400
3 346 399 347
3 397 342 347
3 400 397 347
3 401 402 348
3 401 348 398
3 398 348 345
3 401 403 402
3 346 349 399
3 399 349 404
3 402 405 350
3 348 402 350
3 406 402 403
3 405 402 406
3 349 351 404
3 404 351 407
3 350 405 352
3 353 408 409
3 352 408 353
3 352 406 408
3 352 405 406
3 408 410 409
3 351 354 407
3 407 354 411
3 353 409 355
3 357 412 413
3 355 412 357
3 355 410 412
3 355 409 410
3 412 414 413
3 354 358 411
3 411 358 415
3 357 413 359
3 413 361 359
3 413 414 361
3 414 416 361
3 358 362 415
3 415 362 417
3 361 416 363
3 416 418 363
3 362 364 417
3 417 364 419
3 420 421 365
3 420 365 418
3 418 365 363
3 420 422 421
3 423 366 424
3 423 419 366
3 419 364 366
3 423 424 425
3 421 426 367
3 365 421 367
3 427 421 422
3 426 421 427
3 366 368 424
3 369 428 429
3 368 369 429
3 368 429 425
3 368 425 424
3 429 428 430
3 426 431 371
3 367 426 371
3 432 426 427
3 431 426 432
3 369 372 428
3 374 433 434
3 372 374 434
3 372 434 430
3 372 430 428
3 434 433 435
3 431 436 437
3 431 437 371
3 371 437 376
3 432 436 431
3 374 377 433
3 433 438 435
3 433 377 438
3 377 379 438
3 381 439 379
3 379 439 438
3 383 440 381
3 381 440 439
3 385 441 383
3 383 441 440
3 437 385 376
3 441 385 437
3 442 443 444
3 442 445 446
3 444 445 442
3 446 447 448
3 445 447 446
3 447 449 448
3 389 443 442
3 389 388 443
3 388 450 443
3 390 389 442
3 446 390 442
3 392 390 446
3 392 446 451
3 451 446 448
3 452 448 449
3 451 448 452
3 388 393 450
3 450 393 453
3 392 451 394
3 396 454 455
3 394 454 396
3 394 452 454
3 394 451 452
3 454 456 455
3 393 397 453
3 453 397 457
3 455 458 398
3 396 455 398
3 459 455 456
3 458 455 459
3 400 460 461
3 399 460 400
3 457 397 400
3 461 457 400
3 398 458 401
3 403 462 463
3 401 462 403
3 401 459 462
3 401 458 459
3 462 464 463
3 399 404 460
3 460 404 465
3 463 466 406
3 403 463 406
3 467 463 464
3 466 463 467
3 404 407 465
3 465 407 468
3 406 466 408
3 410 469 470
3 408 469 410
3 408 467 469
3 408 466 467
3 469 471 470
3 407 411 468
3 468 411 472
3 410 470 412
3 470 414 412
3 470 471 414
3 471 473 414
3 411 415 472
3 472 415 474
3 475 476 416
3 475 416 473
3 473 416 414
3 475 477 476
3 478 417 479
3 478 474 417
3 474 415 417
3 478 479 480
3 476 481 418
3 416 476 418
3 482 476 477
3 481 476 482
3 479 419 483
3 417 419 479
3 484 480 479
3 483 484 479
3 418 481 420
3 481 422 420
3 481 482 422
3 482 485 422
3 419 423 483
3 483 423 425
3 483 425 484
3 484 425 486
3 422 485 427
3 485 487 427
3 425 488 486
3 429 488 425
3 488 429 430
3 489 488 430
3 427 487 432
3 487 490 432
3 430 491 489
3 434 491 430
3 435 492 493
3 435 493 434
3 434 493 491
3 493 492 494
3 436 495 496
3 437 436 496
3 490 436 432
3 495 436 490
3 435 438 492
3 492 497 494
3 492 438 497
3 438 439 497
3 440 498 439
3 439 498 497
3 441 499 440
3 440 499 498
3 496 441 437
3 499 441 496
3 444 500 501
3 443 500 444
3 445 444 502
3 444 501 502
3 447 445 503
3 445 502 503
3 503 449 447
3 504 449 503
3 443 450 500
3 500 450 505
3 506 507 452
3 506 452 504
3 504 452 449
3 506 508 507
3 450 453 505
3 505 453 509
3 452 507 454
3 456 510 511
3 454 510 456
3 454 508 510
3 454 507 508
3 510 512 511
3 453 457 509
3 509 457 513
3 511 514 459
3 456 511 459
3 515 511 512
3 514 511 515
3 461 460 516
3 461 516 517
3 461 517 457
3 457 517 513
3 459 514 462
3 464 518 519
3 462 518 464
3 462 515 518
3 462 514 515
3 518 520 519
3 516 521 522
3 516 460 521
3 460 465 521
3 517 516 522
3 519 523 467
3 464 519 467
3 524 519 520
3 523 519 524
3 465 468 521
3 521 468 525
3 467 523 469
3 471 526 527
3 469 526 471
3 469 524 526
3 469 523 524
3 526 528 527
3 468 472 525
3 525 472 529
3 527 530 473
3 471 527 473
3 531 527 528
3 530 527 531
3 532 474 533
3 532 529 474
3 529 472 474
3 532 533 534
3 473 530 475
3 530 477 475
3 530 531 477
3 531 535 477
3 474 478 533
3 533 478 480
3 533 480 534
3 534 480 536
3 477 535 482
3 535 537 482
3 538 484 539
3 538 536 484
3 536 480 484
3 538 539 540
3 482 537 485
3 537 541 485
3 539 486 542
3 484 486 539
3 543 540 539
3 542 543 539
3 485 541 487
3 541 544 487
3 486 488 542
3 489 545 546
3 488 489 546
3 488 546 543
3 488 543 542
3 545 547 548
3 546 545 548
3 548 547 549
3 550 551 552
3 550 544 551
3 550 490 544
3 490 487 544
3 489 491 545
3 493 545 491
3 547 545 493
3 494 553 554
3 493 494 554
3 493 554 549
3 493 549 547
3 553 555 556
3 554 553 556
3 555 557 558
3 556 555 558
3 552 558 557
3 550 552 557
3 550 557 496
3 550 496 495
3 490 550 495
3 494 497 553
3 498 553 497
3 555 553 498
3 499 555 498
3 557 555 499
3 496 557 499
3 559 560 561
3 559 562 563
3 561 562 559
3 563 564 565
3 562 564 563
3 565 566 567
3 564 566 565
3 566 568 567
3 501 560 559
3 501 500 560
3 500 569 560
3 502 501 559
3 563 502 559
3 503 502 563
3 565 503 563
3 504 503 565
3 504 565 570
3 570 565 567
3 571 567 568
3 570 567 571
3 500 505 569
3 569 505 572
3 504 570 506
3 508 573 574
3 506 573 508
3 506 571 573
3 506 570 571
3 573 575 574
3 505 509 572
3 572 509 576
3 508 574 510
3 574 512 510
3 574 575 512
3 575 577 512
3 509 513 576
3 576 513 578
3 579 580 515
3 579 515 577
3 577 515 512
3 579 581 580
3 513 517 578
3 578 517 582
3 515 580 518
3 580 520 518
3 580 581 520
3 581 583 520
3 522 521 584
3 522 584 585
3 522 585 517
3 517 585 582
3 520 583 524
3 583 586 524
3 584 525 587
3 521 525 584
3 588 585 584
3 587 588 584
3 524 586 589
3 526 524 589
3 589 528 526
3 590 528 589
3 587 529 591
3 525 529 587
3 592 588 587
3 591 592 587
3 528 590 531
3 590 593 531
3 529 532 591
3 591 532 534
3 591 534 592
3 592 534 594
3 531 593 535
3 593 595 535
3 596 536 597
3 596 594 536
3 594 534 536
3 597 598 599
3 596 597 599
3 599 598 600
3 535 595 537
3 595 601 537
3 536 538 597
3 540 597 538
3 540 602 597
3 602 598 597
3 603 600 598
3 602 603 598
3 604 605 606
3 604 601 605
3 604 541 601
3 541 537 601
3 602 543 607
3 540 543 602
3 608 603 602
3 608 602 609
3 609 602 607
3 608 609 610
3 611 604 606
3 612 611 606
3 541 611 544
3 604 611 541
3 543 546 607
3 548 607 546
3 609 607 548
3 609 548 549
3 609 549 610
3 610 549 613
3 551 611 612
3 551 612 552
3 552 612 614
3 544 611 551
3 549 615 613
3 554 615 549
3 556 616 554
3 554 616 615
3 558 617 556
3 556 617 616
3 614 558 552
3 617 558 614
3 618 619 620
3 618 621 622
3 620 621 618
3 622 623 624
3 621 623 622
3 623 625 624
3 626 619 618
3 627 619 626
3 622 628 618
3 628 626 618
3 624 629 622
3 629 628 622
3 630 624 625
3 630 631 624
3 631 629 624
3 630 632 631
3 561 633 634
3 560 633 561
3 627 626 562
3 627 562 634
3 634 562 561
3 564 562 626
3 628 564 626
3 566 564 628
3 629 566 628
3 568 566 629
3 568 629 635
3 635 629 631
3 636 631 632
3 636 637 631
3 637 635 631
3 636 638 637
3 560 569 633
3 633 569 639
3 635 640 571
3 568 635 571
3 637 641 635
3 641 640 635
3 642 637 638
3 641 637 642
3 569 572 639
3 639 572 643
3 571 640 573
3 575 573 640
3 575 640 644
3 644 640 641
3 645 641 642
3 644 641 645
3 572 576 643
3 643 576 646
3 644 647 577
3 575 644 577
3 648 644 645
3 647 644 648
3 576 578 646
3 646 578 649
3 577 647 579
3 581 650 651
3 579 650 581
3 579 648 650
3 579 647 648
3 650 652 651
3 578 582 649
3 649 582 653
3 651 654 583
3 581 651 583
3 655 651 652
3 654 651 655
3 582 585 653
3 653 585 656
3 654 657 586
3 583 654 586
3 658 654 655
3 657 654 658
3 585 588 656
3 656 588 659
3 586 657 589
3 657 590 589
3 657 658 590
3 658 660 590
3 661 592 662
3 661 659 592
3 659 588 592
3 661 662 663
3 590 660 593
3 660 664 593
3 662 594 665
3 592 594 662
3 666 663 662
3 665 666 662
3 593 664 595
3 664 667 595
3 594 596 665
3 665 668 666
3 665 596 668
3 596 599 668
3 668 599 600
3 669 668 600
3 595 667 601
3 667 670 601
3 671 603 672
3 671 669 603
3 669 600 603
3 671 672 673
3 605 674 675
3 606 605 675
3 670 605 601
3 674 605 670
3 603 608 672
3 610 676 677
3 608 610 677
3 608 677 673
3 608 673 672
3 676 678 679
3 677 676 679
3 678 680 681
3 679 678 681
3 680 675 681
3 680 612 675
3 612 606 675
3 676 613 682
3 610 613 676
3 678 676 683
3 683 676 682
3 680 678 684
3 684 678 683
3 612 684 614
3 680 684 612
3 613 615 682
3 616 682 615
3 683 682 616
3 617 683 616
3 684 683 617
3 614 684 617
3 685 686 687
3 685 688 689
3 687 688 685
3 689 690 691
3 688 690 689
3 690 692 691
3 620 693 694
3 619 693 620
3 686 685 621
3 686 621 694
3 694 621 620
3 623 621 685
3 689 623 685
3 625 623 689
3 625 689 695
3 695 689 691
3 696 691 692
3 696 697 691
3 697 695 691
3 696 698 697
3 619 627 693
3 693 627 699
3 625 695 630
3 632 630 695
3 632 695 700
3 700 695 697
3 701 697 698
3 700 697 701
3 634 633 702
3 634 702 703
3 634 703 627
3 627 703 699
3 632 700 636
3 700 638 636
3 700 701 638
3 701 704 638
3 702 639 705
3 633 639 702
3 706 703 702
3 705 706 702
3 638 704 642
3 704 707 642
3 705 643 708
3 639 643 705
3 709 706 705
3 708 709 705
3 642 707 645
3 707 710 645
3 708 711 712
3 708 643 711
3 643 646 711
3 709 708 712
3 645 710 648
3 710 713 648
3 646 649 711
3 711 649 714
3 648 713 715
3 650 648 715
3 715 652 650
3 716 652 715
3 717 653 718
3 717 714 653
3 714 649 653
3 717 718 719
3 652 716 655
3 716 720 655
3 718 656 721
3 653 656 718
3 722 719 718
3 721 722 718
3 655 720 658
3 720 723 658
3 721 659 724
3 656 659 721
3 725 722 721
3 724 725 721
3 658 723 660
3 723 726 660
3 659 661 724
3 663 727 728
3 661 663 728
3 661 728 725
3 661 725 724
3 728 727 729
3 660 726 664
3 726 730 664
3 727 666 731
3 663 666 727
3 732 729 727
3 731 732 727
3 664 730 667
3 730 733 667
3 666 668 731
3 669 734 735
3 668 669 735
3 668 735 732
3 668 732 731
3 734 736 737
3 735 734 737
3 736 738 739
3 737 736 739
3 738 740 741
3 739 738 741
3 740 742 743
3 741 740 743
3 742 733 743
3 742 670 733
3 670 667 733
3 669 671 734
3 673 734 671
3 673 744 734
3 744 736 734
3 738 736 745
3 745 736 744
3 740 738 746
3 746 738 745
3 674 746 675
3 674 742 746
3 742 740 746
3 670 742 674
3 673 677 744
3 679 744 677
3 745 744 679
3 681 745 679
3 746 745 681
3 675 746 681
3 747 748 749
3 747 750 751
3 749 750 747
3 751 752 753
3 750 752 751
3 752 754 753
3 755 748 747
3 756 748 755
3 751 757 747
3 757 755 747
3 753 758 751
3 758 757 751
3 759 753 754
3 758 753 759
3 760 756 755
3 761 756 760
3 757 762 755
3 762 760 755
3 758 763 757
3 763 762 757
3 764 758 759
3 763 758 764
3 765 766 767
3 761 765 767
3 761 760 765
3 760 768 765
3 762 769 760
3 769 768 760
3 770 763 771
3 770 769 763
3 769 762 763
3 764 771 763
3 772 766 765
3 773 766 772
3 768 774 765
3 774 772 765
3 769 775 768
3 775 774 768
3 776 769 770
3 775 769 776
3 687 777 778
3 686 777 687
3 773 772 688
3 773 688 778
3 778 688 687
3 690 688 772
3 774 690 772
3 692 690 774
3 692 774 779
3 779 774 775
3 780 775 776
3 779 775 780
3 694 781 782
3 693 781 694
3 777 686 694
3 782 777 694
3 692 779 696
3 779 698 696
3 779 780 698
3 780 783 698
3 693 699 781
3 781 699 784
3 698 783 701
3 783 785 701
3 699 703 784
3 784 703 786
3 701 785 704
3 785 787 704
3 703 706 786
3 786 706 788
3 704 787 707
3 787 789 707
3 706 709 788
3 788 709 790
3 707 789 710
3 789 791 710
3 712 711 792
3 712 792 793
3 712 793 709
3 709 793 790
3 710 791 713
3 791 794 713
3 792 714 795
3 711 714 792
3 796 793 792
3 795 796 792
3 713 794 797
3 715 713 797
3 797 716 715
3 798 716 797
3 714 717 795
3 719 799 800
3 717 719 800
3 717 800 796
3 717 796 795
3 800 799 801
3 716 798 720
3 798 802 720
3 799 722 803
3 719 722 799
3 804 801 799
3 803 804 799
3 720 802 723
3 802 805 723
3 803 725 806
3 722 725 803
3 807 804 803
3 806 807 803
3 808 809 810
3 808 805 809
3 808 726 805
3 726 723 805
3 725 728 806
3 729 811 812
3 728 729 812
3 728 812 807
3 728 807 806
3 812 811 813
3 814 808 810
3 815 814 810
3 726 814 730
3 808 814 726
3 811 732 816
3 729 732 811
3 817 813 811
3 817 811 818
3 818 811 816
3 818 819 820
3 817 818 820
3 819 821 822
3 820 819 822
3 815 822 821
3 815 821 814
3 814 821 823
3 730 823 733
3 814 823 730
3 732 735 816
3 737 816 735
3 818 816 737
3 739 818 737
3 819 818 739
3 741 819 739
3 821 819 741
3 743 821 741
3 823 821 743
3 733 823 743
3 749 824 825
3 748 824 749
3 750 749 826
3 749 825 826
3 752 750 827
3 750 826 827
3 827 754 752
3 828 754 827
3 748 756 824
3 824 756 829
3 754 828 759
3 828 830 759
3 756 761 829
3 829 761 831
3 759 830 764
3 830 832 764
3 767 833 834
3 766 833 767
3 831 761 767
3 834 831 767
3 771 835 836
3 770 771 836
3 832 771 764
3 835 771 832
3 766 773 833
3 833 773 837
3 770 836 776
3 836 838 776
3 778 839 840
3 777 839 778
3 837 773 778
3 840 837 778
3 776 838 780
3 838 841 780
3 782 781 842
3 782 842 843
3 782 843 777
3 777 843 839
3 780 841 783
3 841 844 783
3 842 784 845
3 781 784 842
3 846 843 842
3 845 846 842
3 783 844 785
3 844 847 785
3 845 786 848
3 784 786 845
3 849 846 845
3 848 849 845
3 785 847 787
3 847 850 787
3 848 788 851
3 786 788 848
3 852 849 848
3 851 852 848
3 787 850 789
3 850 853 789
3 851 790 854
3 788 790 851
3 855 852 851
3 854 855 851
3 789 853 791
3 853 856 791
3 854 793 857
3 790 793 854
3 858 855 854
3 858 854 859
3 859 854 857
3 858 859 860
3 791 856 794
3 856 861 794
3 857 796 862
3 793 796 857
3 859 857 863
3 863 857 862
3 864 860 859
3 863 864 859
3 865 797 794
3 865 794 866
3 866 794 861
3 797 865 798
3 796 800 862
3 801 862 800
3 801 867 862
3 867 863 862
3 868 864 863
3 867 868 863
3 869 865 866
3 870 869 866
3 798 869 802
3 865 869 798
3 867 804 871
3 801 804 867
3 872 868 867
3 871 872 867
3 873 869 870
3 874 873 870
3 802 873 805
3 869 873 802
3 871 807 875
3 804 807 871
3 876 872 871
3 876 871 877
3 877 871 875
3 877 878 879
3 876 877 879
3 878 880 881
3 879 878 881
3 874 881 880
3 873 874 880
3 873 880 810
3 873 810 809
3 805 873 809
3 807 812 875
3 813 875 812
3 813 882 875
3 882 877 875
3 878 877 883
3 883 877 882
3 880 878 884
3 884 878 883
3 810 884 815
3 880 884 810
3 813 817 882
3 820 882 817
3 883 882 820
3 822 883 820
3 884 883 822
3 815 884 822
3 825 885 886
3 824 885 825
3 826 825 887
3 825 886 887
3 827 826 888
3 826 887 888
3 888 828 827
3 889 828 888
3 824 829 885
3 885 829 890
3 828 889 830
3 889 891 830
3 829 831 890
3 890 831 892
3 830 891 832
3 891 893 832
3 834 833 894
3 895 892 831
3 895 831 894
3 895 894 896
3 894 831 834
3 896 897 898
3 895 896 898
3 897 836 835
3 897 835 898
3 898 835 899
3 893 835 832
3 899 835 893
3 894 900 901
3 894 833 900
3 833 837 900
3 896 894 901
3 902 896 901
3 897 896 902
3 903 897 902
3 903 836 897
3 903 904 836
3 904 838 836
3 840 839 905
3 840 905 906
3 840 906 837
3 837 906 900
3 838 904 841
3 904 907 841
3 905 843 908
3 839 843 905
3 909 906 905
3 908 909 905
3 841 907 844
3 907 910 844
3 908 846 911
3 843 846 908
3 912 909 908
3 911 912 908
3 844 910 847
3 910 913 847
3 911 849 914
3 846 849 911
3 915 912 911
3 914 915 911
3 847 913 850
3 913 916 850
3 914 852 917
3 849 852 914
3 918 915 914
3 917 918 914
3 850 916 853
3 916 919 853
3 917 855 920
3 852 855 917
3 921 918 917
3 920 921 917
3 853 919 856
3 919 922 856
3 855 858 920
3 920 858 860
3 920 860 921
3 921 860 923
3 856 922 861
3 922 924 861
3 925 864 926
3 925 923 864
3 923 860 864
3 926 927 928
3 925 926 928
3 927 929 930
3 928 927 930
3 929 924 930
3 929 866 924
3 866 861 924
3 926 868 931
3 864 868 926
3 927 926 932
3 932 926 931
3 929 927 933
3 933 927 932
3 866 933 870
3 929 933 866
3 931 872 934
3 868 872 931
3 932 931 935
3 935 931 934
3 933 932 936
3 936 932 935
3 870 936 874
3 933 936 870
3 872 876 934
3 879 934 876
3 935 934 879
3 881 935 879
3 936 935 881
3 874 936 881
3 886 885 937
3 886 938 887
3 937 938 886
3 887 939 888
3 938 939 887
3 888 939 889
3 937 890 940
3 885 890 937
3 938 937 941
3 941 937 940
3 939 938 942
3 942 938 941
3 889 942 891
3 939 942 889
3 940 892 943
3 890 892 940
3 941 940 944
3 944 940 943
3 942 941 945
3 945 941 944
3 891 945 893
3 942 945 891
3 892 895 943
3 898 943 895
3 944 943 898
3 899 944 898
3 945 944 899
3 893 945 899
3 901 900 946
3 901 947 902
3 946 947 901
3 902 948 903
3 947 948 902
3 903 948 904
3 946 906 949
3 900 906 946
3 947 946 950
3 950 946 949
3 948 947 951
3 951 947 950
3 904 951 907
3 948 951 904
3 949 909 952
3 906 909 949
3 950 949 953
3 953 949 952
3 951 950 954
3 954 950 953
3 907 954 910
3 951 954 907
3 952 912 955
3 909 912 952
3 953 952 956
3 956 952 955
3 954 953 957
3 957 953 956
3 910 957 913
3 954 957 910
3 955 915 958
3 912 915 955
3 956 955 959
3 959 955 958
3 957 956 960
3 960 956 959
3 913 960 916
3 957 960 913
3 958 918 961
3 915 918 958
3 959 958 962
3 962 958 961
3 960 959 963
3 963 959 962
3 916 963 919
3 960 963 916
3 961 921 964
3 918 921 961
3 962 961 965
3 965 961 964
3 963 962 966
3 966 962 965
3 919 966 922
3 963 966 919
3 964 923 967
3 921 923 964
3 965 964 968
3 968 964 967
3 966 965 969
3 969 965 968
3 922 969 924
3 966 969 922
3 923 925 967
3 928 967 925
3 968 967 928
3 930 968 928
3 969 968 930
3 924 969 930
