# Supplementary material for: Subcortical shape biomarkers reveal limbic and basal ganglia damage in anti-LGI1 encephalitis
Source: Front Immunol. 2025 Jul 4;16:1623577. doi: 10.3389/fimmu.2025.1623577 (PMC12270846; doi:10.3389/fimmu.2025.1623577)
Supplement: Supplementary file 1 [file DataSheet1.zip › raw data/wmN07-L_Hipp_first.vtk]

# vtk DataFile Version 3.0
this file was written using fslvtkio
ASCII
DATASET POLYDATA
POINTS 732 float
114.479 115.77 43.3258
113.244 114.646 44.3816
114.484 114.105 44.1186
115.741 114.045 43.9025
116.004 116.068 42.979
117.272 114.33 43.8203
117.639 116.181 43.2263
118.825 115.335 44.0256
113.36 117.078 43.2767
112.089 116.548 43.9358
114.891 117.987 43.0172
116.573 117.868 43.1884
118.597 117.181 43.932
111.992 118.514 43.2803
110.211 118.815 44.5654
110.873 117.308 44.4164
113.53 119.009 43.1505
114.774 119.672 43.9987
116.097 119.286 44.3386
117.645 118.558 44.2267
111.315 120.019 44.2059
109.961 120.262 45.4346
112.919 120.186 44.2466
114.252 120.328 45.4881
115.514 119.614 46.3955
117.238 119.153 45.5244
111.372 120.642 45.8868
112.861 120.544 46.2849
114.813 112.606 44.9795
112.821 112.603 45.9187
113.774 111.263 46.3799
115.71 110.941 45.7868
116.799 112.665 44.6102
117.673 111.51 45.4538
118.694 113.584 44.6498
119.394 112.395 45.5201
120.335 114.238 45.1849
121.113 113.199 46.0832
112.216 114.081 45.2968
110.185 114.352 46.4649
110.923 112.978 46.7861
120.111 115.865 44.8307
121.666 115.095 46.2165
110.081 115.736 45.9811
108.113 116.564 46.8973
108.421 114.994 47.397
111.261 115.915 44.8701
119.963 117.327 45.5317
121.095 116.577 46.2978
109.425 117.46 45.6626
107.812 118.274 46.8974
120.249 117.6 47.3345
118.776 118.27 45.6141
108.864 119.297 45.8256
107.739 119.691 47.2385
114.221 120.026 47.0525
114.058 119.416 48.6707
112.821 120.341 47.7529
115.909 119.1 48.1054
117.299 118.917 46.9895
109.487 120.66 47.0976
111.088 120.656 47.7707
119.46 109.596 46.9991
117.624 108.778 47.343
118.743 107.957 48.1165
120.383 108.393 48.1848
121.246 110.062 47.3843
121.918 109.018 48.4413
112.334 110.019 47.8843
110.961 109.644 48.8137
112.329 108.962 48.7547
113.739 108.632 48.4017
114.692 109.882 47.0878
115.803 108.586 47.7508
117.129 109.938 46.5509
119.002 110.787 46.0589
120.862 111.533 46.511
122.552 110.557 48.2351
122.407 111.956 47.4939
123.649 111.357 49.0883
109.76 111.625 48.1942
108.327 111.41 49.177
109.573 110.48 48.8963
111.691 111.518 47.3353
122.476 113.658 47.0252
123.552 113.095 48.5491
107.37 113.504 48.6551
105.767 113.699 49.669
107.036 112.494 49.3728
108.92 113.456 47.7679
122.718 115.429 47.8785
123.511 114.678 48.8302
106.526 115.609 48.3319
104.946 115.652 49.5083
122.523 115.924 49.8505
121.649 116.557 47.8497
105.037 117.533 49.0477
103.535 118.257 50.8701
103.659 116.577 50.4445
106.661 117.417 47.875
120.093 117.372 49.1409
118.738 118.227 47.487
105.076 119.286 50.0756
106.215 118.967 48.5945
106.433 120.202 49.8657
112.429 119.92 48.9774
111.807 119.291 50.29
110.893 120.282 49.2827
113.577 118.614 50.3035
115.338 118.539 49.5782
117.113 118.4 48.7775
107.703 120.52 48.5246
109.349 120.669 49.0304
117.087 106.427 49.4744
115.524 105.988 50.4064
116.864 105.604 50.4043
118.233 105.561 50.1666
119.473 106.861 49.0773
120.276 105.866 49.9981
121.489 107.56 49.1341
122.026 106.55 50.309
123.093 108.221 50.1282
123.76 107.608 51.1592
112.346 107.826 49.6055
110.823 107.566 50.4894
112.2 106.803 50.6104
113.643 106.471 50.4403
114.961 107.329 49.174
116.981 107.477 48.5478
123.148 109.537 49.3818
124.249 109.955 50.5322
109.525 109.417 49.742
108.183 109.394 50.6909
109.47 108.378 50.565
124.448 112.057 50.3145
106.872 111.514 50.1821
105.38 111.843 51.8901
106.769 110.313 51.5075
124.166 113.694 50.169
105.001 113.017 50.9083
103.186 114.505 52.0604
103.961 113.353 53.0192
123.402 115.006 50.9049
103.764 115.006 50.7896
102.633 116.855 52.4031
121.984 115.706 51.9048
121.286 116.659 49.9351
103.255 118.31 52.902
114.99 117.76 51.0221
113.758 117.206 52.3596
113.221 118.029 51.429
116.802 117.709 50.3905
115.983 116.995 51.8915
118.535 117.805 49.3129
118.215 117.094 51.0313
119.865 116.882 50.9564
104.501 119.364 51.6833
108.084 120.235 50.4959
106.468 119.81 51.6017
109.903 119.989 50.3206
109.274 119.477 51.5386
111.611 118.621 51.5148
116.71 104.834 51.3932
115.167 104.257 52.5759
116.663 103.948 52.4003
118.079 103.778 52.1121
119.118 104.724 51.0994
120.372 103.911 52.0347
121.219 105.06 51.27
122.635 104.381 52.5817
122.927 105.902 51.4934
124.141 106.015 52.6303
112.17 105.88 51.6937
110.41 106.183 52.26
111.373 105.108 53.3127
113.077 104.514 53.0822
114.346 105.345 51.5669
124.581 107.712 52.1623
109.54 107.404 51.5122
108.004 107.831 53.3333
109.069 106.72 53.1797
124.988 109.154 52.1452
125.006 110.609 51.7977
125.722 109.282 53.8528
107.602 108.842 52.0815
105.972 110.367 53.001
106.746 109.146 54.1441
124.989 112.011 51.9817
125.546 110.776 53.6993
104.887 112.029 53.8401
124.885 112.521 53.3488
124.372 113.509 51.8299
102.782 115.311 53.689
103.993 113.447 54.7202
123.383 114.593 52.6317
103.367 116.951 54.5859
116.864 116.296 52.6651
115.409 115.389 54.421
115.061 116.269 53.2645
118.774 116.267 52.3457
117.6 115.633 53.5516
120.621 116.205 51.7359
119.953 115.478 53.3783
121.819 115.025 53.393
104.46 118.064 54.3721
108.559 118.822 52.5896
107.91 118.014 54.0928
106.781 118.897 53.0226
110.445 118.328 52.6715
109.447 117.556 54.0615
112.173 117.818 52.5016
111.267 117.124 53.7865
113.294 116.548 53.4551
105.104 119.1 53.1018
116.666 103.004 53.3316
115.234 102.369 54.508
116.592 101.989 54.1546
117.965 101.798 53.8641
119.078 102.879 52.9407
120.319 101.97 53.7088
121.303 103.051 53.033
122.674 102.337 54.3033
122.573 103.35 53.4026
123.718 103.586 54.048
114.35 103.585 53.7799
112.692 103.414 54.8903
113.969 102.859 54.6228
124.478 105.025 53.7456
125.36 106.46 53.8613
126.012 105.504 55.3632
109.749 105.829 53.7847
108.513 106.998 55.0293
109.987 105.263 55.3764
111.556 104.293 54.5575
125.542 107.931 53.632
126.132 107.38 55.3628
107.581 108.467 55.6317
125.928 109.248 55.435
105.759 110.752 54.9082
106.8 109.841 56.1635
125.4 111.161 55.0837
105.405 112.406 55.8802
124.872 112.405 54.6065
123.888 113.483 54.041
103.569 115.193 55.3183
104.903 113.778 56.38
120.821 114.518 54.6808
119.503 113.777 56.0725
119.102 114.754 54.7906
122.604 114.269 54.0986
121.695 113.706 55.5014
104.88 116.087 55.8554
105.741 116.986 55.4052
108.036 116.925 55.2412
106.881 116.023 56.1991
110.091 116.395 55.0274
108.875 115.731 56.1173
112.027 115.913 54.6963
110.778 115.175 56.0033
113.825 115.717 54.3678
112.97 114.945 55.5451
115.255 114.688 55.546
117.467 114.965 54.7303
106.277 117.998 54.567
116.452 101.104 55.1172
115.428 100.737 56.0945
116.843 100.031 55.9167
118.172 99.909 55.4843
118.99 100.829 54.5523
120.351 99.936 55.3605
121.212 101.034 54.5657
122.411 100.141 55.7047
122.692 101.208 55.0136
124.066 101.389 55.755
113.698 102.3 55.5696
112.671 102.119 56.4672
114.043 101.474 56.2736
124.743 102.671 55.4303
125.301 104.127 55.1416
126.287 103.702 56.7161
111.076 103.932 56.1989
110.991 103.674 57.8601
111.499 102.779 56.8171
126.585 105.765 56.8046
109.129 106.62 56.6443
110.266 105.568 57.2914
126.299 107.807 56.8881
108.523 108.292 57.1973
109.658 107.492 58.1092
125.53 109.911 56.6634
106.724 111.477 56.883
108.121 109.927 57.751
124.565 112.145 55.6909
124.691 110.969 56.7653
123.517 111.687 57.0648
106.865 113.343 57.2865
108.219 111.798 57.906
123.147 113.017 55.6711
122.115 112.124 57.2268
121.232 112.945 56.7507
105.744 114.962 56.8819
107.779 114.881 57.1033
109.018 113.152 57.6607
109.596 114.264 57.0462
111.911 114.028 56.5562
110.948 113.132 57.4518
114.028 113.873 56.3738
112.916 113.021 57.3783
116.174 113.91 56.1993
115.012 113.032 57.2059
117.858 114.097 55.9766
117.186 113.119 57.0955
119.435 112.979 57.0601
119.8 97.8563 56.8985
118.59 97.1538 57.4926
120.074 96.8475 57.6547
121.446 96.938 57.7983
122.244 98.1648 57.0491
123.082 97.3329 58.0319
117.199 98.8695 56.6045
115.347 99.1272 57.4224
116.539 97.8802 57.6513
119.363 98.9727 55.9759
121.553 98.9191 56.3267
123.804 98.6576 57.4605
124.05 99.9384 56.6646
125.247 99.3052 58.0188
125.759 100.839 57.6911
126.435 100.416 59.1776
114.313 100.597 56.9469
112.646 100.624 57.8114
113.536 99.5216 58.2219
125.616 101.949 56.7796
126.563 102.409 58.3242
111.814 101.864 57.6258
111.138 101.643 59.2048
111.606 100.871 58.4419
126.772 104.351 58.2096
111.921 103.287 59.2553
111.886 104.64 58.8642
113.202 104.646 59.8176
126.555 106.343 58.2702
111.174 105.785 58.5598
112.643 105.817 59.4248
125.752 108.43 58.0806
109.811 109.33 58.7558
110.851 107.649 59.0353
124.485 110.146 57.641
124.662 109.248 58.4555
123.311 109.93 58.7586
109.877 110.815 58.5427
111.643 109.196 59.2356
112.046 110.506 58.6992
114.502 110.804 58.5934
113.596 109.637 59.2247
116.666 110.964 58.6159
115.638 109.752 59.2711
118.725 111.151 58.8147
117.668 109.856 59.3923
120.649 111.091 58.6961
119.592 110.081 59.5608
122.447 111.205 58.0749
121.575 110.082 59.2623
109.979 112.202 58.1827
111.67 111.885 58.1031
113.663 111.945 58.0437
115.774 112.084 58.0015
117.857 112.161 57.9758
120.065 112.014 57.9862
120.503 95.9049 58.4886
118.386 95.62 58.6637
119.721 94.6255 59.1929
121.688 94.7174 59.3753
123.016 96.135 58.922
123.765 94.8714 60.1367
124.71 96.8028 59.4959
125.172 95.8306 60.3656
114.956 96.9888 59.1621
113.6 96.4659 60.0331
115.081 95.8563 59.7712
116.437 95.6115 59.235
117.332 96.7438 58.2448
124.588 97.8323 58.5641
125.831 97.6819 60.0636
125.954 98.8208 59.3397
126.409 98.9757 60.9388
112.529 98.1539 59.46
110.739 98.9741 60.7259
111.536 97.3931 60.4089
114.286 98.2055 58.6147
126.801 101.23 60.2591
111.643 99.8527 59.2352
111.344 100.437 61.0797
126.867 103.144 59.9027
112.076 101.739 60.5849
112.019 102.611 59.9036
113.199 103.135 60.5255
126.497 105.057 59.7587
114.091 106.206 60.0592
114.245 104.384 60.5831
115.593 105.424 61.103
125.875 107.001 59.3995
112.502 107.021 59.4411
114.822 107.529 59.9216
115.926 106.611 60.788
124.63 108.431 59.2031
124.676 107.365 60.2138
123.41 108.111 60.272
112.691 108.283 59.3861
114.595 108.594 59.558
116.527 107.706 60.5622
116.842 108.795 60.0257
118.985 109.016 60.2727
118.224 108.004 60.9985
120.946 109.065 60.2143
120.119 108.007 61.1733
122.805 108.993 59.7279
121.915 108 60.9844
117.692 93.4283 60.4724
116.428 92.9427 61.3533
117.823 92.3287 61.2139
119.237 92.1946 61.0653
120.048 93.5172 60.0642
121.271 92.3258 61.1428
122.245 93.6084 60.3736
123.251 92.6605 61.538
123.96 93.7198 61.1225
125.142 93.8328 62.8029
115.326 94.7202 60.3897
112.837 95.2233 61.2916
114.5 93.9693 61.501
117.78 94.4217 59.5093
125.263 95.0155 61.5785
125.948 96.9589 61.0562
125.998 97.0705 62.1073
112.289 96.2169 60.8025
110.23 97.5758 61.8661
110.464 96.0899 62.116
126.359 99.7026 62.1133
111.257 98.9234 62.7506
126.469 101.609 61.7554
112.578 100.128 62.4285
113.218 101.677 61.6837
114.716 102.033 62.4567
114.246 100.757 62.9798
116.061 101.58 63.3658
126.298 103.454 61.3562
114.484 103.097 61.568
115.968 102.962 62.6431
125.48 104.872 61.1966
124.991 103.537 62.4575
124.274 104.6 62.2876
117.269 105.725 61.8866
115.874 104.21 61.9472
119.215 105.758 62.3723
117.73 104.563 62.5877
119.658 104.409 62.9167
123.671 105.965 61.7144
122.902 104.474 62.841
122.098 105.62 62.3576
125.241 106.219 60.5827
117.608 106.941 61.4176
119.383 106.924 61.795
120.701 105.417 62.5465
121.417 106.775 61.8531
123.356 107.156 61.1201
118.247 91.3444 62.0796
116.157 91.444 62.6397
117.714 90.1718 63.2048
119.755 89.9271 63.1395
120.597 91.1075 62.1604
121.971 90.1325 63.4945
122.586 91.405 62.2827
123.762 91.074 63.651
124.349 92.2978 62.7082
124.873 92.678 64.2769
112.292 93.5323 62.9387
110.725 93.4091 63.6928
112.544 92.3531 63.6433
114.138 91.8403 63.2128
114.921 92.7783 62.1358
125.401 94.5837 64.6309
109.725 95.3545 63.0528
108.987 95.698 65.1042
108.926 94.0523 64.4905
112.276 94.5054 62.1758
125.711 95.6763 63.219
125.973 97.4208 63.2565
110.149 96.8767 64.5429
111.041 97.4568 63.9655
125.856 98.9468 63.4983
125.632 97.7744 64.2368
124.989 98.6812 64.8065
112.659 98.3447 64.0161
113.715 99.6085 63.6007
115.994 100.263 63.992
114.803 98.6484 64.5449
117.931 100.485 64.3023
116.68 98.8719 64.8785
118.278 99.1373 65.0684
125.547 100.484 63.432
124.241 100.179 64.6569
117.936 101.88 63.7158
119.373 100.287 64.705
119.919 101.631 64.1077
122.137 101.745 64.3344
120.832 100.417 64.9307
124.042 101.623 63.8678
122.696 100.407 64.9346
125.334 102.239 62.8138
117.429 103.365 63.0864
119.272 103.233 63.4237
121.143 102.672 63.7784
123.343 103.091 63.418
121.433 103.882 63.2645
115.884 89.3383 64.5327
114.536 89.1455 65.3152
116.182 88.2262 65.4191
117.817 87.9556 65.3082
118.683 88.9434 64.2494
120.267 87.7283 65.6393
121.014 88.8882 64.3409
122.05 88.2271 66.0507
122.906 89.361 64.9099
123.31 89.5651 66.7727
112.924 91.1223 64.3149
111.366 91.0576 65.2752
113.027 90.1054 65.2133
115.728 90.3477 63.6558
123.954 90.8252 65.164
124.727 92.9127 65.7936
110.157 92.5925 64.6367
108.974 94.1382 66.5797
109.606 92.183 65.245
124.71 94.4859 66.2354
110.339 95.3593 66.4092
125.31 96.5435 64.8335
124.555 95.9411 66.0877
110.67 96.3651 65.6805
113.663 97.5629 65.0701
112.365 96.7711 65.6133
115.971 97.6469 65.5999
114.701 96.6237 66.3062
118.166 97.9436 65.8964
116.75 96.5668 66.7414
120.354 97.9845 66.4505
118.811 96.7447 66.9499
122.369 97.9213 66.4669
120.97 96.6529 67.288
124.27 97.5826 65.9338
122.918 96.4688 67.0491
119.809 98.951 65.6556
121.597 99.1901 65.7222
123.443 99.0412 65.5647
116.426 87.1793 66.4024
114.583 87.3355 66.9744
116.027 86.2266 67.4287
117.748 85.789 67.7875
118.848 86.8001 66.5365
119.776 86.166 68.2337
120.798 87.0617 67.3262
121.229 87.3906 69.4055
113.183 89.1864 66.0474
111.516 89.5247 66.667
113.06 88.2056 66.9432
122.136 88.1622 68.0042
122.939 89.85 68.4437
107.868 92.3495 66.3744
107.003 91.7654 68.3505
108.007 90.6435 67.1082
109.649 90.0228 66.9462
109.586 91.5094 65.7614
124.073 91.5353 66.7613
123.351 91.5954 68.1477
108.121 93.5406 67.7607
111.613 94.6194 67.286
110.332 93.489 68.3834
113.86 94.5149 67.8588
112.451 93.6019 68.5819
114.581 93.5019 69.2137
123.797 93.4555 67.3001
122.711 93.5681 68.412
112.106 95.7664 66.5351
113.916 95.6138 66.8863
115.668 94.2293 68.5931
116.197 95.2909 67.7024
118.222 95.5503 67.9619
117.513 94.1053 68.993
120.256 95.5928 68.0663
119.247 94.2696 69.0031
122.429 95.2254 67.917
121.155 94.2708 68.7025
123.84 95.2217 66.9995
115.364 85.542 68.5942
113.769 85.3873 69.235
114.526 84.0968 71.0269
116.157 84.5063 70.3088
117.578 85.0869 69.243
118.102 85.0855 71.147
113.179 87.0829 67.8725
111.858 86.6527 69.0352
112.843 85.8804 69.2528
119.49 85.8278 69.8192
120.482 87.091 70.9818
108.699 89.4506 68.1377
107.029 90.0265 69.0768
108.39 88.5071 69.0473
109.99 87.7241 69.0409
111.123 88.4367 67.8353
122.044 89.4612 69.8678
121.192 89.0375 71.1218
108.065 91.5696 70.0701
108.65 92.7446 68.9755
110.289 92.2805 69.7145
110.494 91.4403 71.037
112.036 91.6944 71.0265
121.04 91.4374 70.4684
120.384 90.5638 71.3822
118.987 91.7215 71.2629
122.51 91.1433 69.3755
112.215 92.615 69.7368
116.733 93.1572 69.9086
114.367 92.5932 70.3422
119.068 92.8289 70.1911
116.787 92.1843 70.9358
120.567 93.1997 69.5674
122.011 92.5941 69.2374
112.856 84.6956 70.7185
111.517 84.6594 71.3022
112.761 83.6969 72.858
115.061 83.9941 72.9139
116.671 84.556 72.395
117.884 85.7807 73.4064
108.569 87.3331 70.0327
107.404 87.0055 70.989
108.653 85.9305 71.3511
109.961 85.4391 71.2383
110.83 86.0949 69.9989
119.183 86.3276 72.1036
120.017 88.0912 72.4097
106.424 89.0573 69.809
105.074 89.8133 71.3801
105.973 87.9782 70.6856
119.636 89.9129 72.1959
119.161 88.9093 73.0433
118.01 89.7108 73.3541
106.58 90.8989 70.5961
108.26 90.812 71.6137
110.028 90.8127 72.1135
113.685 91.8063 71.5777
112.124 90.9568 72.7612
115.757 91.5878 71.9492
114.106 90.9738 73.2339
117.82 91.0638 72.2347
116.119 90.5173 73.3912
108.801 84.6218 72.7833
107.13 85.1223 72.8289
108.077 83.6196 74.4798
110.497 83.4797 73.9926
110.741 84.1527 72.3874
112.492 83.6918 74.9082
114.261 84.108 74.5293
116.008 84.856 74.4041
117.08 86.1882 74.995
104.433 87.9582 71.4718
103.066 87.3376 72.569
104.29 86.3638 72.6739
105.527 85.8347 72.7567
106.217 86.9355 71.5051
118.677 87.7211 73.7816
117.519 87.815 75.0268
103.799 89.3818 72.8888
107.006 90.3602 72.4324
105.502 89.9436 73.6379
109.006 90.2787 73.3232
107.383 90.1029 74.4626
111.019 90.3716 73.9374
109.434 90.1268 75.2139
113.027 90.3262 74.5924
111.259 90.0338 75.8032
114.912 90.0516 74.7096
112.967 89.4846 76.3516
116.917 89.2001 74.4795
115.234 88.9654 75.7298
104.188 84.9648 73.9755
102.19 84.5403 75.5098
104.023 83.8438 76.4252
105.727 83.7569 75.5895
106.299 84.3946 73.9357
107.984 83.6252 76.3504
109.808 83.6163 75.8487
111.505 84.1212 76.5456
113.568 84.7442 76.2749
115.392 85.8099 75.843
114.3 86.2592 76.9555
102.525 85.8498 73.8097
101.372 86.9599 74.2189
101.072 85.6902 75.4396
114.829 87.913 76.7085
113.285 87.2573 77.7137
112.424 88.6169 77.3607
116.462 87.4269 75.9316
102.188 88.2765 73.7848
103.07 89.2389 74.9529
104.544 89.7222 75.2506
106.291 89.8953 75.9562
108.273 89.9222 76.4883
110.133 89.5491 77.3957
102.117 84.6386 77.4594
103.842 84.7256 78.3546
105.469 84.2965 77.9436
107.151 84.3689 77.6296
109.37 84.6529 77.5116
111.099 85.659 77.7093
109.623 86.6967 78.4391
112.644 85.8495 77.4974
101.003 87.4014 75.7565
101.037 86.077 77.2823
111.247 87.7081 78.1876
109.173 88.5428 78.405
101.972 88.2416 76.1838
103.465 89.2059 76.8831
105.271 89.4465 77.4794
107.353 89.3967 77.9651
102.612 86.4166 78.5838
104.473 86.4253 78.8115
106.193 86.1775 78.6008
108.033 85.8829 78.3569
102.238 87.8437 77.6779
103.847 88.1821 78.3699
105.763 88.2895 78.6434
107.573 87.692 78.741
POLYGONS 1460  5840
3 0 1 2
3 0 3 4
3 2 3 0
3 4 5 6
3 3 5 4
3 5 7 6
3 8 1 0
3 9 1 8
3 4 10 0
3 10 8 0
3 6 11 4
3 11 10 4
3 12 6 7
3 11 6 12
3 13 14 15
3 9 13 15
3 9 8 13
3 8 16 13
3 10 17 8
3 17 16 8
3 11 18 10
3 18 17 10
3 19 11 12
3 18 11 19
3 20 14 13
3 21 14 20
3 16 22 13
3 22 20 13
3 23 17 24
3 23 22 17
3 22 16 17
3 18 24 17
3 25 24 18
3 19 25 18
3 20 26 21
3 22 26 20
3 27 26 22
3 23 27 22
3 28 29 30
3 28 31 32
3 30 31 28
3 32 33 34
3 31 33 32
3 34 35 36
3 33 35 34
3 35 37 36
3 38 39 40
3 29 38 40
3 28 38 29
3 28 1 38
3 28 2 1
3 3 2 28
3 32 3 28
3 5 3 32
3 34 5 32
3 7 5 34
3 7 34 41
3 41 34 36
3 42 36 37
3 41 36 42
3 43 44 45
3 39 43 45
3 39 38 43
3 38 46 43
3 1 9 46
3 38 1 46
3 41 47 12
3 7 41 12
3 48 41 42
3 47 41 48
3 49 44 43
3 50 44 49
3 15 14 49
3 15 49 46
3 46 49 43
3 9 15 46
3 47 51 52
3 47 52 12
3 12 52 19
3 48 51 47
3 53 50 49
3 54 50 53
3 14 21 53
3 49 14 53
3 55 56 57
3 55 23 24
3 55 24 56
3 56 24 58
3 25 59 24
3 24 59 58
3 52 25 19
3 59 25 52
3 53 60 54
3 21 60 53
3 21 26 60
3 26 61 60
3 57 27 55
3 57 61 27
3 61 26 27
3 23 55 27
3 62 63 64
3 62 65 66
3 64 65 62
3 65 67 66
3 68 69 70
3 68 71 72
3 70 71 68
3 72 73 74
3 71 73 72
3 63 74 73
3 63 62 74
3 62 75 74
3 66 76 62
3 76 75 62
3 77 66 67
3 77 78 66
3 78 76 66
3 77 79 78
3 80 81 82
3 69 80 82
3 69 68 80
3 68 83 80
3 30 29 83
3 30 83 72
3 72 83 68
3 31 30 72
3 74 31 72
3 33 31 74
3 75 33 74
3 35 33 75
3 76 35 75
3 37 35 76
3 37 76 84
3 84 76 78
3 85 78 79
3 84 78 85
3 86 87 88
3 81 86 88
3 81 80 86
3 80 89 86
3 40 39 89
3 40 89 83
3 83 89 80
3 29 40 83
3 84 90 42
3 37 84 42
3 91 84 85
3 90 84 91
3 92 87 86
3 93 87 92
3 45 44 92
3 45 92 89
3 89 92 86
3 39 45 89
3 90 94 95
3 90 95 42
3 42 95 48
3 91 94 90
3 96 97 98
3 93 96 98
3 93 92 96
3 92 99 96
3 44 50 99
3 92 44 99
3 51 100 101
3 52 51 101
3 95 51 48
3 100 51 95
3 96 102 97
3 102 103 104
3 102 96 103
3 96 99 103
3 50 54 103
3 99 50 103
3 105 106 107
3 105 57 56
3 105 56 106
3 106 56 108
3 58 109 56
3 56 109 108
3 59 110 58
3 58 110 109
3 101 59 52
3 110 59 101
3 103 111 104
3 54 111 103
3 54 60 111
3 60 112 111
3 107 61 105
3 107 112 61
3 112 60 61
3 57 105 61
3 113 114 115
3 113 116 117
3 115 116 113
3 117 118 119
3 116 118 117
3 119 120 121
3 118 120 119
3 120 122 121
3 123 124 125
3 123 126 127
3 125 126 123
3 114 127 126
3 114 113 127
3 113 128 127
3 64 63 128
3 64 128 117
3 117 128 113
3 65 64 117
3 119 65 117
3 67 65 119
3 67 119 129
3 129 119 121
3 130 121 122
3 129 121 130
3 131 132 133
3 124 131 133
3 123 131 124
3 123 69 131
3 123 70 69
3 71 70 123
3 127 71 123
3 73 71 127
3 128 73 127
3 63 73 128
3 67 129 77
3 129 79 77
3 129 130 79
3 130 134 79
3 135 136 137
3 132 135 137
3 131 135 132
3 131 81 135
3 131 82 81
3 69 82 131
3 79 134 85
3 134 138 85
3 139 140 141
3 136 139 141
3 135 139 136
3 135 87 139
3 135 88 87
3 81 88 135
3 85 138 91
3 138 142 91
3 143 140 139
3 144 140 143
3 87 93 143
3 139 87 143
3 94 145 146
3 95 94 146
3 142 94 91
3 145 94 142
3 98 144 143
3 98 97 144
3 97 147 144
3 93 98 143
3 148 149 150
3 148 151 152
3 149 148 152
3 151 153 154
3 152 151 154
3 153 101 100
3 153 100 154
3 154 100 155
3 146 100 95
3 155 100 146
3 97 156 147
3 102 156 97
3 104 157 158
3 104 158 102
3 102 158 156
3 157 159 160
3 158 157 160
3 159 107 106
3 159 106 160
3 160 106 161
3 150 108 148
3 150 161 108
3 161 106 108
3 109 148 108
3 151 148 109
3 110 151 109
3 153 151 110
3 101 153 110
3 104 111 157
3 112 157 111
3 159 157 112
3 107 159 112
3 162 163 164
3 162 165 166
3 164 165 162
3 166 167 168
3 165 167 166
3 168 169 170
3 167 169 168
3 169 171 170
3 172 173 174
3 172 175 176
3 174 175 172
3 163 176 175
3 162 176 163
3 162 114 176
3 162 115 114
3 116 115 162
3 166 116 162
3 118 116 166
3 168 118 166
3 120 118 168
3 170 120 168
3 170 122 120
3 170 171 122
3 171 177 122
3 178 179 180
3 173 178 180
3 172 178 173
3 172 124 178
3 172 125 124
3 126 125 172
3 176 126 172
3 114 126 176
3 181 182 130
3 181 130 177
3 177 130 122
3 181 183 182
3 184 185 186
3 179 184 186
3 178 184 179
3 178 132 184
3 178 133 132
3 124 133 178
3 182 187 134
3 130 182 134
3 188 182 183
3 187 182 188
3 137 185 184
3 137 136 185
3 136 189 185
3 132 137 184
3 187 190 191
3 187 191 134
3 134 191 138
3 188 190 187
3 141 192 193
3 140 192 141
3 189 136 141
3 193 189 141
3 138 191 142
3 191 194 142
3 140 144 192
3 192 144 195
3 196 197 198
3 196 199 200
3 197 196 200
3 199 201 202
3 200 199 202
3 201 146 145
3 201 145 202
3 202 145 203
3 194 145 142
3 203 145 194
3 144 147 195
3 195 147 204
3 205 206 207
3 205 208 209
3 206 205 209
3 208 210 211
3 209 208 211
3 210 150 149
3 210 149 211
3 211 149 212
3 198 152 196
3 198 212 152
3 212 149 152
3 154 196 152
3 199 196 154
3 155 199 154
3 201 199 155
3 146 201 155
3 147 213 204
3 156 213 147
3 207 158 205
3 207 213 158
3 213 156 158
3 160 205 158
3 208 205 160
3 161 208 160
3 210 208 161
3 150 210 161
3 214 215 216
3 214 217 218
3 216 217 214
3 218 219 220
3 217 219 218
3 220 221 222
3 219 221 220
3 221 223 222
3 224 225 226
3 215 224 226
3 214 224 215
3 214 163 224
3 214 164 163
3 165 164 214
3 218 165 214
3 167 165 218
3 220 167 218
3 169 167 220
3 222 169 220
3 171 227 228
3 169 227 171
3 169 223 227
3 169 222 223
3 227 229 228
3 230 231 232
3 230 174 173
3 230 232 174
3 232 233 174
3 225 224 175
3 225 175 233
3 233 175 174
3 163 175 224
3 228 234 177
3 171 228 177
3 235 228 229
3 234 228 235
3 180 231 230
3 180 179 231
3 179 236 231
3 173 180 230
3 177 234 181
3 234 183 181
3 234 235 183
3 235 237 183
3 186 238 239
3 185 238 186
3 236 179 186
3 239 236 186
3 183 237 188
3 237 240 188
3 185 189 238
3 238 189 241
3 190 242 243
3 191 190 243
3 240 190 188
3 242 190 240
3 193 244 245
3 192 244 193
3 241 189 193
3 245 241 193
3 246 247 248
3 246 249 250
3 247 246 250
3 249 243 250
3 249 194 243
3 194 191 243
3 251 195 252
3 251 244 195
3 244 192 195
3 252 253 254
3 251 252 254
3 253 255 256
3 254 253 256
3 255 257 258
3 256 255 258
3 257 259 260
3 258 257 260
3 259 198 197
3 259 197 260
3 260 197 261
3 200 262 197
3 197 262 261
3 248 202 246
3 248 262 202
3 262 200 202
3 203 246 202
3 249 246 203
3 194 249 203
3 252 204 263
3 195 204 252
3 206 263 207
3 206 253 263
3 253 252 263
3 209 253 206
3 255 253 209
3 211 255 209
3 257 255 211
3 212 257 211
3 259 257 212
3 198 259 212
3 204 213 263
3 207 263 213
3 264 265 266
3 264 267 268
3 266 267 264
3 268 269 270
3 267 269 268
3 270 271 272
3 269 271 270
3 271 273 272
3 274 275 276
3 265 274 276
3 264 274 265
3 264 215 274
3 264 216 215
3 217 216 264
3 268 217 264
3 219 217 268
3 270 219 268
3 221 219 270
3 272 221 270
3 223 277 278
3 221 277 223
3 221 273 277
3 221 272 273
3 277 279 278
3 280 281 282
3 275 280 282
3 274 280 275
3 274 225 280
3 274 226 225
3 215 226 274
3 223 278 227
3 278 229 227
3 278 279 229
3 279 283 229
3 232 231 284
3 280 285 281
3 280 232 285
3 280 233 232
3 284 285 232
3 225 233 280
3 229 283 235
3 283 286 235
3 284 287 288
3 284 231 287
3 231 236 287
3 285 284 288
3 235 286 237
3 286 289 237
3 239 238 290
3 239 290 291
3 239 291 236
3 236 291 287
3 292 293 294
3 292 289 293
3 292 240 289
3 240 237 289
3 290 241 295
3 238 241 290
3 296 291 290
3 295 296 290
3 297 298 299
3 294 298 297
3 292 294 297
3 292 297 243
3 292 243 242
3 240 292 242
3 245 244 300
3 245 295 241
3 245 300 295
3 300 301 295
3 302 296 295
3 302 295 303
3 303 295 301
3 303 304 305
3 302 303 305
3 304 306 307
3 305 304 307
3 306 308 309
3 307 306 309
3 308 310 311
3 309 308 311
3 310 248 247
3 310 247 311
3 311 247 312
3 299 250 297
3 299 312 250
3 312 247 250
3 243 297 250
3 244 251 300
3 254 300 251
3 301 300 254
3 256 301 254
3 303 301 256
3 258 303 256
3 304 303 258
3 260 304 258
3 306 304 260
3 261 306 260
3 308 306 261
3 262 308 261
3 310 308 262
3 248 310 262
3 313 314 315
3 313 316 317
3 315 316 313
3 316 318 317
3 319 320 321
3 314 319 321
3 314 313 319
3 313 322 319
3 317 323 313
3 323 322 313
3 324 317 318
3 324 325 317
3 325 323 317
3 325 326 327
3 324 326 325
3 326 328 327
3 329 330 331
3 320 329 331
3 319 329 320
3 319 265 329
3 319 266 265
3 267 266 319
3 322 267 319
3 269 267 322
3 323 269 322
3 271 269 323
3 325 271 323
3 273 271 325
3 273 325 332
3 332 325 327
3 333 327 328
3 332 327 333
3 334 335 336
3 330 334 336
3 329 334 330
3 329 275 334
3 329 276 275
3 265 276 329
3 273 332 277
3 332 279 277
3 332 333 279
3 333 337 279
3 338 281 339
3 338 335 281
3 282 281 334
3 334 281 335
3 282 334 275
3 339 340 338
3 279 337 283
3 337 341 283
3 339 342 343
3 339 281 342
3 281 285 342
3 340 339 343
3 283 341 286
3 341 344 286
3 288 287 345
3 288 345 346
3 288 346 285
3 285 346 342
3 347 348 349
3 347 344 348
3 347 289 344
3 289 286 344
3 345 291 350
3 287 291 345
3 351 346 345
3 351 345 352
3 352 345 350
3 352 353 354
3 351 352 354
3 353 355 356
3 354 353 356
3 355 357 358
3 356 355 358
3 357 359 360
3 358 357 360
3 359 361 362
3 360 359 362
3 349 362 361
3 347 349 361
3 347 361 294
3 347 294 293
3 289 347 293
3 350 296 363
3 291 296 350
3 352 350 364
3 364 350 363
3 353 352 365
3 365 352 364
3 355 353 366
3 366 353 365
3 357 355 367
3 367 355 366
3 359 357 368
3 368 357 367
3 298 368 299
3 298 361 368
3 361 359 368
3 294 361 298
3 296 302 363
3 305 363 302
3 364 363 305
3 307 364 305
3 365 364 307
3 309 365 307
3 366 365 309
3 311 366 309
3 367 366 311
3 312 367 311
3 368 367 312
3 299 368 312
3 369 370 371
3 369 372 373
3 371 372 369
3 373 374 375
3 372 374 373
3 374 376 375
3 377 378 379
3 377 380 381
3 379 380 377
3 370 381 380
3 369 381 370
3 369 314 381
3 369 315 314
3 316 315 369
3 373 316 369
3 318 316 373
3 318 373 382
3 382 373 375
3 383 375 376
3 383 384 375
3 384 382 375
3 383 385 384
3 386 387 388
3 378 386 388
3 378 377 386
3 377 389 386
3 321 320 389
3 321 389 381
3 381 389 377
3 314 321 381
3 318 382 324
3 326 324 382
3 384 326 382
3 384 328 326
3 384 385 328
3 385 390 328
3 391 387 386
3 392 387 391
3 331 330 391
3 331 391 389
3 389 391 386
3 320 331 389
3 328 390 333
3 390 393 333
3 394 335 395
3 394 392 335
3 336 335 391
3 391 335 392
3 336 391 330
3 395 396 394
3 333 393 337
3 393 397 337
3 335 338 395
3 340 398 399
3 338 340 399
3 338 399 396
3 338 396 395
3 399 398 400
3 337 397 341
3 397 401 341
3 343 342 402
3 343 398 340
3 343 402 398
3 402 403 398
3 404 400 398
3 403 404 398
3 405 406 407
3 405 401 406
3 405 344 401
3 344 341 401
3 402 346 408
3 342 346 402
3 403 402 409
3 409 402 408
3 410 404 403
3 410 403 411
3 411 403 409
3 411 412 413
3 410 411 413
3 412 414 415
3 413 412 415
3 414 416 417
3 415 414 417
3 407 417 416
3 405 407 416
3 405 416 349
3 405 349 348
3 344 405 348
3 346 351 408
3 354 408 351
3 409 408 354
3 356 409 354
3 411 409 356
3 358 411 356
3 412 411 358
3 360 412 358
3 414 412 360
3 362 414 360
3 416 414 362
3 349 416 362
3 418 419 420
3 418 421 422
3 420 421 418
3 422 423 424
3 421 423 422
3 424 425 426
3 423 425 424
3 425 427 426
3 428 429 430
3 419 428 430
3 419 418 428
3 418 431 428
3 371 370 431
3 371 431 422
3 422 431 418
3 372 371 422
3 424 372 422
3 374 372 424
3 426 374 424
3 376 432 433
3 374 432 376
3 374 427 432
3 374 426 427
3 432 434 433
3 435 436 437
3 429 435 437
3 428 435 429
3 428 378 435
3 428 379 378
3 380 379 428
3 431 380 428
3 370 380 431
3 376 433 383
3 433 385 383
3 433 434 385
3 434 438 385
3 388 436 435
3 388 387 436
3 387 439 436
3 378 388 435
3 385 438 390
3 438 440 390
3 441 392 442
3 441 439 392
3 439 387 392
3 442 443 444
3 441 442 444
3 444 443 445
3 390 440 393
3 440 446 393
3 392 394 442
3 396 442 394
3 396 447 442
3 447 443 442
3 448 445 443
3 447 448 443
3 449 450 451
3 449 446 450
3 449 397 446
3 397 393 446
3 396 399 447
3 400 452 453
3 399 400 453
3 399 453 448
3 399 448 447
3 452 454 455
3 453 452 455
3 455 454 456
3 457 458 459
3 451 458 457
3 451 457 449
3 449 457 460
3 397 460 401
3 449 460 397
3 452 404 461
3 400 404 452
3 454 452 462
3 462 452 461
3 463 456 454
3 463 454 464
3 464 454 462
3 459 463 464
3 459 464 457
3 457 464 465
3 406 465 407
3 406 460 465
3 460 457 465
3 401 460 406
3 404 410 461
3 413 461 410
3 462 461 413
3 415 462 413
3 464 462 415
3 417 464 415
3 465 464 417
3 407 465 417
3 466 467 468
3 466 469 470
3 468 469 466
3 470 471 472
3 469 471 470
3 472 473 474
3 471 473 472
3 473 475 474
3 476 477 478
3 476 479 480
3 478 479 476
3 467 480 479
3 466 480 467
3 466 419 480
3 466 420 419
3 421 420 466
3 470 421 466
3 423 421 470
3 472 423 470
3 425 423 472
3 474 425 472
3 474 427 425
3 474 475 427
3 475 481 427
3 482 483 484
3 477 482 484
3 477 476 482
3 476 485 482
3 430 429 485
3 430 485 480
3 480 485 476
3 419 430 480
3 427 481 486
3 432 427 486
3 486 434 432
3 487 434 486
3 482 488 483
3 437 436 489
3 437 489 482
3 437 482 485
3 482 489 488
3 429 437 485
3 490 491 492
3 490 487 491
3 490 438 487
3 438 434 487
3 493 439 494
3 493 489 439
3 489 436 439
3 494 495 496
3 493 494 496
3 495 497 498
3 496 495 498
3 498 497 499
3 500 490 492
3 501 500 492
3 438 500 440
3 490 500 438
3 439 441 494
3 444 494 441
3 495 494 444
3 445 495 444
3 445 502 495
3 502 497 495
3 503 499 497
3 503 497 504
3 504 497 502
3 504 505 506
3 503 504 506
3 505 507 508
3 506 505 508
3 501 508 507
3 501 507 500
3 500 507 509
3 440 509 446
3 500 509 440
3 502 448 510
3 445 448 502
3 504 502 511
3 511 502 510
3 505 504 512
3 512 504 511
3 507 505 513
3 513 505 512
3 450 513 451
3 450 509 513
3 509 507 513
3 446 509 450
3 448 453 510
3 455 510 453
3 511 510 455
3 456 511 455
3 456 514 511
3 514 512 511
3 458 514 459
3 458 513 514
3 513 512 514
3 451 513 458
3 456 463 514
3 459 514 463
3 515 516 517
3 515 518 519
3 517 518 515
3 519 520 521
3 518 520 519
3 521 522 523
3 520 522 521
3 522 524 523
3 525 526 527
3 516 525 527
3 516 515 525
3 515 528 525
3 468 467 528
3 468 528 519
3 519 528 515
3 469 468 519
3 521 469 519
3 471 469 521
3 523 471 521
3 523 524 529
3 523 529 471
3 471 529 473
3 529 475 473
3 530 475 529
3 531 532 533
3 526 531 533
3 525 531 526
3 525 477 531
3 525 478 477
3 479 478 525
3 528 479 525
3 467 479 528
3 475 530 481
3 530 534 481
3 484 532 531
3 484 483 532
3 483 535 532
3 477 484 531
3 536 486 481
3 536 481 537
3 537 481 534
3 486 536 487
3 483 538 535
3 488 538 483
3 489 539 540
3 489 540 488
3 488 540 538
3 539 541 542
3 540 539 542
3 541 543 544
3 542 541 544
3 543 545 546
3 544 543 546
3 545 547 548
3 546 545 548
3 547 549 550
3 548 547 550
3 537 550 549
3 536 537 549
3 536 549 492
3 536 492 491
3 487 536 491
3 489 493 539
3 496 539 493
3 541 539 496
3 498 541 496
3 543 541 498
3 499 543 498
3 499 551 543
3 551 545 543
3 547 545 552
3 552 545 551
3 549 547 553
3 553 547 552
3 492 553 501
3 549 553 492
3 499 503 551
3 506 551 503
3 552 551 506
3 508 552 506
3 553 552 508
3 501 553 508
3 554 555 556
3 554 557 558
3 556 557 554
3 558 559 560
3 557 559 558
3 559 561 560
3 562 563 564
3 555 562 564
3 554 562 555
3 554 516 562
3 554 517 516
3 518 517 554
3 558 518 554
3 520 518 558
3 560 520 558
3 560 561 565
3 560 565 520
3 520 565 522
3 565 524 522
3 566 524 565
3 567 568 569
3 567 570 571
3 569 570 567
3 563 571 570
3 562 571 563
3 562 526 571
3 562 527 526
3 516 527 562
3 572 529 524
3 572 524 573
3 573 524 566
3 529 572 530
3 567 574 568
3 571 532 567
3 571 533 532
3 567 532 574
3 575 576 532
3 574 532 576
3 575 577 578
3 575 578 576
3 571 526 533
3 578 577 579
3 580 572 573
3 581 580 573
3 530 580 534
3 572 580 530
3 575 535 582
3 532 535 575
3 577 575 583
3 583 575 582
3 584 579 577
3 584 577 585
3 585 577 583
3 585 586 587
3 584 585 587
3 586 588 589
3 587 586 589
3 588 590 591
3 589 588 591
3 581 591 590
3 581 590 580
3 580 590 592
3 534 592 537
3 580 592 534
3 535 538 582
3 540 582 538
3 583 582 540
3 542 583 540
3 585 583 542
3 544 585 542
3 586 585 544
3 546 586 544
3 588 586 546
3 548 588 546
3 590 588 548
3 550 590 548
3 592 590 550
3 537 592 550
3 593 594 595
3 593 596 597
3 595 596 593
3 596 598 597
3 599 600 601
3 594 599 601
3 593 599 594
3 593 555 599
3 593 556 555
3 557 556 593
3 597 557 593
3 597 598 602
3 597 602 557
3 557 602 559
3 602 561 559
3 603 561 602
3 604 605 606
3 604 607 608
3 606 607 604
3 600 608 607
3 599 608 600
3 599 563 608
3 599 564 563
3 555 564 599
3 609 565 561
3 609 561 610
3 610 561 603
3 565 609 566
3 611 568 612
3 611 605 568
3 569 568 604
3 604 568 605
3 613 614 611
3 613 611 612
3 608 570 604
3 604 570 569
3 570 608 563
3 613 615 614
3 616 617 618
3 610 617 616
3 610 616 609
3 609 616 619
3 566 619 573
3 609 619 566
3 568 574 612
3 576 612 574
3 613 612 576
3 613 620 615
3 613 576 620
3 576 578 620
3 579 621 622
3 579 622 578
3 578 622 620
3 621 623 624
3 622 621 624
3 618 624 623
3 618 623 616
3 616 623 625
3 619 616 626
3 626 616 625
3 573 626 581
3 619 626 573
3 579 584 621
3 587 621 584
3 623 621 587
3 589 623 587
3 625 623 589
3 591 625 589
3 626 625 591
3 581 626 591
3 627 628 629
3 627 595 594
3 627 629 595
3 629 630 595
3 596 595 631
3 595 630 631
3 631 598 596
3 632 598 631
3 633 634 635
3 633 636 637
3 635 636 633
3 628 637 636
3 627 637 628
3 627 600 637
3 627 601 600
3 594 601 627
3 598 632 638
3 602 598 638
3 638 603 602
3 639 603 638
3 640 641 642
3 634 640 642
3 633 640 634
3 633 605 640
3 633 606 605
3 607 606 633
3 637 607 633
3 600 607 637
3 643 644 645
3 643 639 644
3 643 610 639
3 610 603 639
3 640 646 641
3 605 646 640
3 605 611 646
3 611 647 646
3 614 648 611
3 611 648 647
3 615 649 650
3 615 650 614
3 614 650 648
3 649 651 652
3 650 649 652
3 651 653 654
3 652 651 654
3 645 654 653
3 643 645 653
3 643 653 618
3 643 618 617
3 610 643 617
3 615 620 649
3 622 649 620
3 651 649 622
3 624 651 622
3 653 651 624
3 618 653 624
3 655 656 657
3 655 658 659
3 657 658 655
3 659 629 628
3 659 658 629
3 658 660 629
3 630 629 661
3 629 660 661
3 631 630 662
3 630 661 662
3 662 632 631
3 663 632 662
3 664 665 666
3 664 667 668
3 666 667 664
3 656 668 667
3 655 668 656
3 655 634 668
3 655 635 634
3 636 635 655
3 659 636 655
3 628 636 659
3 669 638 632
3 669 632 670
3 670 632 663
3 638 669 639
3 664 671 665
3 668 641 664
3 668 642 641
3 664 641 671
3 672 673 641
3 671 641 673
3 672 674 675
3 672 675 673
3 668 634 642
3 674 676 677
3 675 674 677
3 676 678 679
3 677 676 679
3 678 680 681
3 679 678 681
3 680 682 683
3 681 680 683
3 670 683 682
3 669 670 682
3 669 682 645
3 669 645 644
3 639 669 644
3 641 646 672
3 647 672 646
3 674 672 647
3 648 674 647
3 676 674 648
3 650 676 648
3 678 676 650
3 652 678 650
3 680 678 652
3 654 680 652
3 682 680 654
3 645 682 654
3 684 685 686
3 684 687 688
3 686 687 684
3 688 657 656
3 688 687 657
3 687 689 657
3 658 657 690
3 657 689 690
3 660 658 691
3 658 690 691
3 661 660 692
3 660 691 692
3 693 692 694
3 693 662 692
3 662 661 692
3 662 693 663
3 695 696 697
3 685 695 697
3 684 695 685
3 684 665 695
3 684 666 665
3 667 666 684
3 688 667 684
3 656 667 688
3 698 699 700
3 694 699 698
3 694 698 693
3 693 698 701
3 663 701 670
3 693 701 663
3 695 702 696
3 665 702 695
3 665 671 702
3 671 703 702
3 673 704 671
3 671 704 703
3 675 705 673
3 673 705 704
3 677 706 675
3 675 706 705
3 679 707 677
3 677 707 706
3 700 681 698
3 700 707 681
3 707 679 681
3 683 698 681
3 701 698 683
3 670 701 683
3 686 708 709
3 685 708 686
3 687 686 710
3 686 709 710
3 689 687 711
3 687 710 711
3 690 689 712
3 689 711 712
3 713 712 714
3 713 691 712
3 691 690 712
3 691 715 692
3 713 715 691
3 692 715 694
3 697 696 716
3 697 716 717
3 697 717 685
3 685 717 708
3 718 713 714
3 719 718 714
3 699 718 700
3 699 715 718
3 715 713 718
3 694 715 699
3 696 702 716
3 716 720 717
3 716 702 720
3 702 703 720
3 704 721 703
3 703 721 720
3 705 722 704
3 704 722 721
3 706 723 705
3 705 723 722
3 719 707 718
3 719 723 707
3 723 706 707
3 700 718 707
3 709 708 724
3 709 725 710
3 724 725 709
3 710 726 711
3 725 726 710
3 711 727 712
3 726 727 711
3 712 727 714
3 724 717 728
3 708 717 724
3 725 724 729
3 729 724 728
3 726 725 730
3 730 725 729
3 727 726 731
3 731 726 730
3 714 731 719
3 727 731 714
3 717 720 728
3 721 728 720
3 729 728 721
3 722 729 721
3 730 729 722
3 723 730 722
3 731 730 723
3 719 731 723
