# Supplementary material for: Subcortical shape biomarkers reveal limbic and basal ganglia damage in anti-LGI1 encephalitis
Source: Front Immunol. 2025 Jul 4;16:1623577. doi: 10.3389/fimmu.2025.1623577 (PMC12270846; doi:10.3389/fimmu.2025.1623577)
Supplement: Supplementary file 1 [file DataSheet1.zip › raw data/wmN07-L_Pall_first.vtk]

# vtk DataFile Version 3.0
this file was written using fslvtkio
ASCII
DATASET POLYDATA
POINTS 642 float
113.4 126.513 71.9978
102.276 126.665 71.1079
107.339 118.917 72.3247
117.239 115.423 73.0201
112.611 122.301 78.4546
114.18 120.839 67.5733
106.592 121.492 66.7734
107 123.271 77.6501
107.047 132.032 75.6374
112.349 114.071 77.2102
112.436 113.251 69.5926
107.417 129.807 67.5882
106.091 127.815 78.0367
110.03 127.883 78.1829
109.868 122.602 80.4049
109.776 118.575 78.2239
113.556 117.101 79.8441
106.515 125.709 67.1482
110.501 121.041 67.164
111.014 125.694 67.7595
109.704 117.236 68.0837
114.402 116.076 68.4817
115.266 118.048 76.2842
113.058 124.901 75.435
116.171 121.094 72.458
117.066 117.558 69.3553
114.57 124.233 68.9722
104.004 126.138 75.095
107.278 121.023 75.0363
104.054 122.659 71.5005
102.858 124.372 67.4162
106.085 119.857 69.1627
110.86 129.479 69.3754
110.182 130.197 73.7972
105.801 133.231 70.5532
103.056 129.52 68.6318
102.926 130.71 73.2523
117.033 111.4 70.3598
112.684 111.64 73.2702
116.295 112.062 76.4098
109.276 115.203 71.0259
109.649 115.871 74.9143
108.12 128.136 78.7113
110.004 125.477 79.9795
107.827 125.368 79.6587
111.662 122.53 80.0939
111.321 125.197 78.4839
108.722 130.312 77.2283
106.356 130.144 76.9356
105.977 125.294 78.3247
108.114 122.888 79.2892
109.625 120.522 79.6066
111.718 119.974 80.6495
111.415 117.623 79.7626
113.182 119.755 79.2961
108.361 120.996 77.9373
110.878 116.25 77.8426
112.9 115.233 78.9762
108.57 123.536 66.9823
110.683 123.306 67.3559
108.813 125.643 67.5511
112.546 123.192 67.5693
112.393 120.827 67.3641
108.577 121.321 66.8307
106.572 123.635 66.6524
107.088 127.654 67.5679
109.344 127.844 67.4535
112.057 116.698 68.19
112.317 118.582 67.6299
110.077 119.125 67.396
114.189 118.496 67.8175
113.613 114.439 68.9168
111.208 115.208 68.8781
108.018 119.563 67.4268
114.502 121.632 75.9749
114.833 122.918 74.1333
115.824 119.813 74.593
114.811 123.832 72.2161
113.306 125.791 73.7529
112.783 123.712 77.0116
114.015 120.202 77.433
116.325 116.638 74.7602
116.799 118.327 72.8537
116.874 119.395 70.816
115.659 122.668 70.6051
116.233 121.052 68.9942
113.968 125.418 70.4594
117.502 116.409 71.1296
115.813 119.303 68.0602
114.603 122.643 67.9565
105.454 123.619 75.0663
105.473 122.064 73.5505
104.082 124.217 73.3959
105.65 120.936 71.9939
107.129 119.91 73.7165
107.237 122.241 76.2662
105.203 124.638 76.6567
103.166 126.384 73.0778
103.005 124.561 71.283
102.97 123.225 69.4425
104.891 121.243 70.1875
103.941 121.857 68.0746
106.797 119.335 70.7767
102.175 125.428 69.2102
104.659 122.996 66.81
106.065 120.484 67.7264
110.285 130.297 71.507
108.204 132.393 72.3773
108.14 131.586 69.901
106.278 133.143 73.3695
108.812 131.607 74.9969
111.964 128.548 72.8888
112.41 128.173 70.7156
109.373 129.918 68.0679
106.273 131.824 68.365
104.015 132.295 68.6883
103.857 132.832 71.9635
101.901 130.711 70.6102
104.819 131.614 74.6967
105.268 129.718 67.9414
101.886 128.032 69.7908
102.089 128.662 72.4
114.881 109.792 71.5571
114.799 110.341 75.0449
117.463 110.48 73.3503
114.232 112.589 77.2594
112.399 112.712 75.3812
112.463 111.965 71.0464
114.639 112.114 69.9052
117.817 113.202 71.7844
116.872 113.687 74.5357
109.482 115.246 72.936
110.94 113.497 74.122
110.826 113.039 72.0321
110.908 114.977 76.1123
108.455 117.378 73.6336
108.22 117.025 71.6921
110.583 114.042 70.0499
111.431 126.545 76.7211
110.218 129.284 76.0742
111.834 127.784 74.7621
112.815 127.006 69.0739
111.319 127.933 67.8155
113.06 125.023 67.9286
114.892 114.367 78.5935
114.402 117.433 78.1015
115.861 114.998 76.5083
117.563 114.408 69.7839
115.919 116.651 68.5587
115.862 113.644 69.1461
104.406 129.553 75.7915
104.668 126.997 76.8307
103.033 128.381 74.4183
102.978 126.791 68.1437
104.71 125.038 66.9172
104.833 127.627 67.8221
108.386 118.598 74.9647
108.549 119.894 76.5458
109.665 117.36 76.4344
109.232 116.037 69.2856
107.742 118.412 68.5511
107.848 117.536 70.1322
109.039 126.908 79.4863
108.882 125.525 79.8865
107.979 126.789 79.2742
108.833 124.135 80.0636
109.801 124.161 80.2311
109.978 126.801 79.2392
109.201 128.078 78.7434
107.072 127.963 78.5784
107.024 126.621 78.9577
110.757 124.104 80.1246
110.757 125.485 79.4032
111.376 124.019 79.3839
110.658 126.572 78.4767
110.76 122.721 80.45
112.096 122.584 79.2904
111.895 123.74 78.5768
108.381 129.249 78.1188
107.167 129.179 78.0027
107.563 130.251 77.2601
106.165 128.993 77.5427
109.382 129.144 77.8375
107.924 131.342 76.6232
106.708 131.199 76.4425
106.835 125.413 79.1055
107.906 124.106 79.5608
106.995 124.167 78.8971
108.917 122.842 79.954
106.142 126.48 78.4076
106.447 124.164 78.1288
107.478 123.107 78.4996
110.579 120.235 80.3805
111.568 118.733 80.4636
110.534 119.092 79.9005
112.457 117.349 80.1757
112.673 118.548 80.4533
110.783 121.323 80.7078
109.626 121.509 80.223
109.826 119.425 79.0803
110.529 118.171 79.1396
112.543 119.872 80.1715
111.64 121.396 80.545
112.43 121.262 79.6333
113.418 118.544 79.7834
112.881 121.085 78.8661
108.781 121.699 79.5353
109.015 120.653 78.7512
108.107 121.864 78.5908
109.175 119.802 78.1737
107.641 122.207 77.8183
111.034 116.977 78.8618
112.118 116.478 79.5207
111.835 115.894 78.5506
113.242 116.047 79.5937
110.332 117.43 78.1908
111.669 115.236 77.6686
112.503 114.705 78.154
109.628 123.455 67.2113
109.784 124.555 67.5001
108.686 124.63 67.2727
109.934 125.596 67.621
110.747 124.508 67.6458
110.501 122.22 67.1565
109.547 122.411 66.9714
107.649 124.705 67.0209
107.746 125.593 67.3362
111.592 123.291 67.4733
111.456 122.051 67.32
112.442 121.99 67.4282
111.398 120.986 67.2997
111.736 124.47 67.7749
113.343 122.005 67.5677
113.32 120.81 67.4308
108.608 122.444 66.8544
107.573 123.67 66.8129
107.61 122.483 66.7023
106.587 124.765 66.7817
109.54 121.329 66.9748
107.584 121.432 66.7176
106.678 122.468 66.6376
107.975 126.609 67.5235
109.098 126.666 67.6189
108.21 127.777 67.5001
110.157 126.726 67.5498
106.865 126.572 67.4843
107.261 128.759 67.4818
108.414 128.881 67.4247
112.171 117.589 67.8882
111.179 118.873 67.4961
111.002 117.821 67.724
110.311 120.067 67.2118
111.397 119.814 67.3747
113.315 117.34 68.0447
113.226 116.409 68.3866
110.87 117.003 68.0594
109.955 118.089 67.693
112.254 119.784 67.4707
113.255 118.486 67.7223
113.28 119.699 67.4836
114.243 117.277 68.0829
114.186 119.7 67.5736
112.886 115.602 68.5883
111.638 115.942 68.4462
112.379 114.862 68.8562
110.55 116.249 68.4099
114.068 115.233 68.689
113.027 113.802 69.1681
111.866 114.242 69.1842
109.082 119.261 67.3932
109.338 120.215 67.0357
108.277 120.321 66.9945
108.931 118.424 67.771
107.276 120.518 66.9704
114.697 122.359 75.0884
115.389 121.415 74.3292
115.171 120.728 75.2792
115.968 120.59 73.6088
115.534 121.927 73.3937
113.97 123.788 74.8397
113.929 123.237 75.6583
114.911 119.925 76.1275
115.497 119.072 75.4981
114.84 123.325 73.1809
114.054 124.332 73.9642
114.155 124.8 73.0701
113.26 125.272 74.5929
115.503 122.416 72.3777
114.164 125.169 72.1164
113.417 126.113 72.8533
113.701 122.691 76.4712
114.239 120.91 76.7098
113.47 122.071 77.2793
114.67 119.083 76.8492
113.012 124.188 76.1771
112.656 123.091 77.8054
113.319 121.294 77.9636
116.008 118.283 74.7481
116.312 119.144 73.7442
116.532 117.635 73.89
116.461 119.739 72.7061
115.798 117.36 75.5546
116.84 116.13 73.9126
117.021 116.909 72.9745
116.378 121.114 70.7265
116.074 121.907 69.7825
116.679 120.261 69.9075
115.616 122.622 68.9834
115.23 123.351 69.6906
115.972 121.837 71.4958
116.594 120.341 71.5988
117.013 118.587 70.0216
116.708 119.399 69.1705
114.869 124 70.4634
115.283 123.189 71.4469
114.512 124.622 71.2771
114.274 124.753 69.7252
113.77 125.92 71.2943
116.846 118.96 71.8888
117.168 117.957 70.9606
117.161 117.44 72.0068
117.356 116.966 70.1853
117.406 115.951 72.1362
116.109 120.189 68.4416
115.606 121.899 68.3341
115.354 121.019 67.861
114.821 123.416 68.3946
116.569 118.549 68.6196
114.989 120.071 67.7474
114.369 121.774 67.6929
105.567 122.767 74.3077
104.683 123.058 73.5095
104.73 123.894 74.3014
104.027 123.345 72.592
104.669 122.423 72.6314
106.378 121.721 74.3955
106.359 122.481 74.9687
104.587 124.721 75.0686
104.078 125.085 74.278
105.444 121.472 72.8157
106.313 121.078 73.7115
106.376 120.533 72.9357
107.101 120.511 74.401
104.814 121.812 71.8162
106.573 120.015 72.1197
107.153 119.458 72.9733
106.411 122.976 75.6576
105.276 124.126 75.8317
106.239 123.577 76.4451
104.535 125.361 75.8594
107.214 121.732 75.5713
107.144 122.809 76.9355
106.122 124.041 77.2441
103.659 125.32 73.2868
103.552 124.356 72.3927
103.12 125.469 72.172
103.51 123.56 71.5138
103.614 126.239 74.1335
102.679 126.557 72.0685
102.626 125.649 71.147
103.871 122.157 69.9036
104.312 121.513 69.1721
103.326 122.542 68.7377
104.926 120.972 68.5396
105.366 120.642 69.4706
104.425 121.972 70.822
103.559 122.868 70.4801
102.566 123.669 68.3529
103.181 123.04 67.6812
105.832 120.365 70.3949
105.257 121.114 71.1525
106.259 120.164 71.2922
106.385 119.587 69.9706
107.117 119.176 71.5859
103.067 123.781 70.5103
102.424 124.191 69.3339
102.499 124.915 70.3266
102.289 124.814 68.2888
102.178 126.025 70.1885
104.119 122.46 67.2941
104.932 121.272 67.764
105.19 121.729 67.073
105.933 120.217 68.4294
103.701 123.686 67.0812
105.754 122.195 66.7639
106.307 120.875 67.1659
109.098 131.284 71.882
108.111 132.099 71.0792
109.217 131.014 70.7248
107.038 132.609 70.2092
107.153 133.026 71.4611
109.191 131.37 73.006
110.104 130.473 72.6164
110.371 130.061 70.3563
109.425 130.617 69.6884
107.415 133.053 72.88
108.517 132.062 73.6979
107.676 132.711 74.301
109.433 130.998 74.2548
106.115 133.323 71.9982
106.587 132.616 74.5959
108.06 132.04 75.5164
111.137 129.541 72.1901
111.292 129.316 71.0099
112.106 128.505 71.7575
111.538 128.901 70.0653
111.048 129.511 73.2728
112.738 127.549 72.5132
112.966 127.392 71.4204
108.652 130.84 68.9484
107.27 131.903 69.1022
107.775 130.92 68.2207
105.993 132.709 69.3161
109.994 129.848 68.7547
108.493 129.886 67.7823
106.855 130.685 67.8982
103.714 132.829 70.2836
102.771 132.123 71.0619
102.802 131.966 69.6954
102.285 130.986 71.8283
103.137 131.893 72.469
104.799 133.258 71.266
104.804 132.965 69.4712
103.353 131.055 68.8278
102.278 130.514 69.4148
104.148 132.315 73.294
105.053 133.112 72.6955
105.406 132.554 74.116
103.8 131.298 73.8626
105.927 131.848 75.313
105.219 132.281 68.3869
104.49 131.099 68.2801
105.783 130.833 67.9757
104.082 129.925 68.3182
106.364 129.68 67.6752
101.701 129.47 70.055
101.778 129.789 71.6247
101.78 128.438 71.068
102.345 129.838 72.7687
102.266 128.96 69.0882
101.958 127.275 70.5123
102.172 127.606 71.8407
114.938 109.551 73.3677
116.364 109.647 74.4645
116.483 109.444 72.4216
116.925 110.874 74.953
115.907 110.595 75.8683
113.789 110.565 73.9885
113.781 110.274 72.6419
116.218 110.178 70.8667
117.479 110.42 71.5542
114.616 111.27 76.2972
113.586 111.391 75.1757
113.387 112.488 76.2876
112.741 111.911 74.3302
115.38 111.911 77.0153
113.125 113.419 77.2701
112.195 113.503 76.2263
113.532 110.768 71.3893
114.827 110.765 70.4656
113.432 111.999 70.4246
115.845 111.418 70.0094
112.696 111.418 72.1275
112.248 112.568 70.1646
113.478 112.787 69.7523
117.774 111.671 72.4487
117.214 111.995 74.0786
117.424 113.42 73.227
116.696 112.56 75.3477
117.793 111.964 71.1068
117.556 114.365 72.4332
117.051 114.676 73.8402
110.146 114.329 73.5026
110.933 113.1 73.0767
110.126 114.175 72.4862
111.749 112.159 72.5789
111.79 112.416 73.7402
110.205 114.646 74.494
109.582 115.392 73.9292
109.455 115.042 71.9761
110.041 114.141 71.5881
111.67 112.934 74.7056
110.851 114.18 75.0259
111.525 113.809 75.7274
110.295 115.285 75.4705
111.613 114.576 76.7485
108.984 116.284 73.3207
108.912 116.095 72.3042
108.358 117.172 72.645
108.763 116.026 71.4338
109.077 116.566 74.2534
107.894 118.166 72.9569
107.824 118.035 72.004
110.653 113.534 71.0565
111.547 112.301 71.5583
111.384 112.911 70.5592
109.927 114.504 70.6313
111.439 113.62 69.7194
110.805 127.915 76.4662
111.031 128.565 75.4086
111.653 127.127 75.7101
111.069 129.07 74.3151
110.271 129.782 74.944
110.162 128.669 77.203
110.72 127.225 77.4917
112.23 125.793 76.0641
112.409 126.343 75.1419
109.532 130.428 75.4611
109.539 129.821 76.7517
108.843 131.124 76.2423
111.367 125.939 77.6129
112.155 125.086 76.7854
112.001 124.435 77.7032
112.535 126.724 74.3049
111.918 128.299 73.8356
112.668 127.167 73.3757
112.175 127.635 68.3342
112.165 126.503 67.8018
113.032 126.067 68.3409
112.066 125.411 67.8051
111.236 126.787 67.6429
111.193 128.877 68.4395
111.942 128.335 69.2036
113.636 125.617 69.0504
113.886 124.82 68.3611
110.401 127.78 67.5788
110.415 128.994 67.9011
109.467 128.934 67.5166
112.62 127.669 69.879
113.449 126.186 69.7822
113.246 126.836 70.679
113.872 123.858 67.9643
112.763 124.164 67.7712
113.581 122.925 67.6979
114.792 115.904 78.4091
115.158 116.194 77.3312
115.461 114.541 77.5285
115.505 116.545 76.4334
114.89 117.647 77.2123
114.029 117.259 79.0422
114.263 115.688 79.2887
115.579 113.105 77.5992
116.119 113.489 76.4957
114.243 118.808 77.72
113.806 118.569 78.7745
113.537 119.979 78.3214
113.833 114.824 79.0525
114.569 113.318 78.0668
113.325 114.022 78.1173
116.399 114.108 75.5945
116.084 115.869 75.6905
116.623 115.212 74.7723
116.854 115.428 69.0014
116.063 115.057 68.6988
116.878 113.791 69.2734
115.147 114.897 68.711
115.197 116.319 68.5298
116.596 117.019 68.8657
117.38 115.961 69.5472
117.553 112.784 70.009
116.547 112.419 69.5765
115.038 117.544 68.1783
115.963 118.004 68.259
114.986 118.903 67.9528
117.646 115.538 70.3892
117.794 113.714 70.7164
117.721 114.957 71.5063
115.451 112.721 69.5252
114.664 114.059 68.9702
114.105 113.298 69.434
104.456 128.281 76.4511
103.83 127.776 75.6659
103.628 129.042 75.1601
103.485 127.271 74.8033
104.233 126.582 75.9648
105.34 127.353 77.5555
105.243 128.651 77.0318
103.601 130.258 74.552
102.823 129.551 73.9625
104.768 125.713 76.6901
105.306 126.199 77.6525
105.525 124.913 77.5268
105.361 129.741 76.4878
104.546 130.623 75.2272
105.633 130.908 75.9093
102.543 128.539 73.4578
103.163 127.162 73.9064
102.603 127.411 72.8055
103.784 125.97 67.5003
104.757 126.29 67.5099
103.848 127.279 67.9028
105.651 126.598 67.5117
105.58 125.441 67.0006
103.774 124.759 67.0826
102.902 125.561 67.7164
103.035 128.138 68.4282
103.934 128.64 68.1695
105.711 124.349 66.742
104.652 123.96 66.8038
105.747 123.144 66.7208
102.458 126.041 68.5706
102.429 127.518 68.8679
102.095 126.672 69.5856
105.024 128.655 67.9271
106.028 127.431 67.6978
106.212 128.586 67.6325
108.48 119.249 75.7099
109.182 118.612 76.5358
109.08 117.96 75.6034
109.729 117.922 77.3856
109.121 119.21 77.4034
107.989 120.464 75.7071
107.796 119.809 75.0349
109.012 117.274 74.9206
109.622 116.681 75.5926
108.496 120.415 77.2756
107.899 121.064 76.3007
107.774 121.662 77.0905
107.704 119.255 74.3742
108.42 117.925 74.2931
107.769 118.716 73.5573
110.171 116.154 76.1094
110.206 116.802 77.1185
110.871 115.629 76.9154
108.46 117.19 68.9112
107.736 118.05 69.3255
108.391 116.693 69.7421
106.997 118.743 69.6387
106.826 119.08 68.8407
108.694 117.802 68.2765
109.444 116.622 68.6006
109.204 115.566 70.1098
108.555 116.312 70.594
106.835 119.476 68.202
107.865 118.931 67.9509
107.021 119.956 67.4839
110.147 115.655 68.9036
109.902 115.062 69.6834
110.88 114.609 69.3252
108.058 117.227 70.9019
107.278 118.494 70.3923
107.625 118.277 71.2307
POLYGONS 1280  5120
3 164 162 163
3 163 44 164
3 162 43 163
3 164 42 162
3 166 165 163
3 163 43 166
3 165 44 163
3 166 14 165
3 168 167 162
3 162 42 168
3 167 43 162
3 168 13 167
3 170 169 164
3 164 44 170
3 169 42 164
3 170 12 169
3 173 171 172
3 172 46 173
3 171 43 172
3 173 45 171
3 167 174 172
3 172 43 167
3 174 46 172
3 167 13 174
3 175 166 171
3 171 45 175
3 166 43 171
3 175 14 166
3 177 176 173
3 173 46 177
3 176 45 173
3 177 4 176
3 180 178 179
3 179 48 180
3 178 42 179
3 180 47 178
3 169 181 179
3 179 42 169
3 181 48 179
3 169 12 181
3 182 168 178
3 178 47 182
3 168 42 178
3 182 13 168
3 184 183 180
3 180 48 184
3 183 47 180
3 184 8 183
3 187 185 186
3 186 50 187
3 185 44 186
3 187 49 185
3 165 188 186
3 186 44 165
3 188 50 186
3 165 14 188
3 189 170 185
3 185 49 189
3 170 44 185
3 189 12 170
3 191 190 187
3 187 50 191
3 190 49 187
3 191 7 190
3 194 192 193
3 193 53 194
3 192 52 193
3 194 51 192
3 196 195 193
3 193 52 196
3 195 53 193
3 196 16 195
3 198 197 192
3 192 51 198
3 197 52 192
3 198 14 197
3 200 199 194
3 194 53 200
3 199 51 194
3 200 15 199
3 203 201 202
3 202 45 203
3 201 52 202
3 203 54 201
3 197 175 202
3 202 52 197
3 175 45 202
3 197 14 175
3 204 196 201
3 201 54 204
3 196 52 201
3 204 16 196
3 176 205 203
3 203 45 176
3 205 54 203
3 176 4 205
3 208 206 207
3 207 55 208
3 206 51 207
3 208 50 206
3 199 209 207
3 207 51 199
3 209 55 207
3 199 15 209
3 188 198 206
3 206 50 188
3 198 51 206
3 188 14 198
3 210 191 208
3 208 55 210
3 191 50 208
3 210 7 191
3 213 211 212
3 212 57 213
3 211 53 212
3 213 56 211
3 195 214 212
3 212 53 195
3 214 57 212
3 195 16 214
3 215 200 211
3 211 56 215
3 200 53 211
3 215 15 200
3 217 216 213
3 213 57 217
3 216 56 213
3 217 9 216
3 220 218 219
3 219 60 220
3 218 59 219
3 220 58 218
3 222 221 219
3 219 59 222
3 221 60 219
3 222 19 221
3 224 223 218
3 218 58 224
3 223 59 218
3 224 18 223
3 226 225 220
3 220 60 226
3 225 58 220
3 226 17 225
3 229 227 228
3 228 62 229
3 227 59 228
3 229 61 227
3 223 230 228
3 228 59 223
3 230 62 228
3 223 18 230
3 231 222 227
3 227 61 231
3 222 59 227
3 231 19 222
3 233 232 229
3 229 62 233
3 232 61 229
3 233 5 232
3 236 234 235
3 235 64 236
3 234 58 235
3 236 63 234
3 225 237 235
3 235 58 225
3 237 64 235
3 225 17 237
3 238 224 234
3 234 63 238
3 224 58 234
3 238 18 224
3 240 239 236
3 236 64 240
3 239 63 236
3 240 6 239
3 243 241 242
3 242 66 243
3 241 60 242
3 243 65 241
3 221 244 242
3 242 60 221
3 244 66 242
3 221 19 244
3 245 226 241
3 241 65 245
3 226 60 241
3 245 17 226
3 247 246 243
3 243 66 247
3 246 65 243
3 247 11 246
3 250 248 249
3 249 69 250
3 248 68 249
3 250 67 248
3 252 251 249
3 249 68 252
3 251 69 249
3 252 18 251
3 254 253 248
3 248 67 254
3 253 68 248
3 254 21 253
3 256 255 250
3 250 69 256
3 255 67 250
3 256 20 255
3 259 257 258
3 258 70 259
3 257 68 258
3 259 62 257
3 253 260 258
3 258 68 253
3 260 70 258
3 253 21 260
3 230 252 257
3 257 62 230
3 252 68 257
3 230 18 252
3 261 233 259
3 259 70 261
3 233 62 259
3 261 5 233
3 264 262 263
3 263 72 264
3 262 67 263
3 264 71 262
3 255 265 263
3 263 67 255
3 265 72 263
3 255 20 265
3 266 254 262
3 262 71 266
3 254 67 262
3 266 21 254
3 268 267 264
3 264 72 268
3 267 71 264
3 268 10 267
3 271 269 270
3 270 63 271
3 269 69 270
3 271 73 269
3 251 238 270
3 270 69 251
3 238 63 270
3 251 18 238
3 272 256 269
3 269 73 272
3 256 69 269
3 272 20 256
3 239 273 271
3 271 63 239
3 273 73 271
3 239 6 273
3 276 274 275
3 275 76 276
3 274 75 275
3 276 74 274
3 278 277 275
3 275 75 278
3 277 76 275
3 278 24 277
3 280 279 274
3 274 74 280
3 279 75 274
3 280 23 279
3 282 281 276
3 276 76 282
3 281 74 276
3 282 22 281
3 285 283 284
3 284 78 285
3 283 75 284
3 285 77 283
3 279 286 284
3 284 75 279
3 286 78 284
3 279 23 286
3 287 278 283
3 283 77 287
3 278 75 283
3 287 24 278
3 289 288 285
3 285 78 289
3 288 77 285
3 289 0 288
3 292 290 291
3 291 80 292
3 290 74 291
3 292 79 290
3 281 293 291
3 291 74 281
3 293 80 291
3 281 22 293
3 294 280 290
3 290 79 294
3 280 74 290
3 294 23 280
3 296 295 292
3 292 80 296
3 295 79 292
3 296 4 295
3 299 297 298
3 298 82 299
3 297 76 298
3 299 81 297
3 277 300 298
3 298 76 277
3 300 82 298
3 277 24 300
3 301 282 297
3 297 81 301
3 282 76 297
3 301 22 282
3 303 302 299
3 299 82 303
3 302 81 299
3 303 3 302
3 306 304 305
3 305 85 306
3 304 84 305
3 306 83 304
3 308 307 305
3 305 84 308
3 307 85 305
3 308 26 307
3 310 309 304
3 304 83 310
3 309 84 304
3 310 24 309
3 312 311 306
3 306 85 312
3 311 83 306
3 312 25 311
3 315 313 314
3 314 77 315
3 313 84 314
3 315 86 313
3 309 287 314
3 314 84 309
3 287 77 314
3 309 24 287
3 316 308 313
3 313 86 316
3 308 84 313
3 316 26 308
3 288 317 315
3 315 77 288
3 317 86 315
3 288 0 317
3 320 318 319
3 319 87 320
3 318 83 319
3 320 82 318
3 311 321 319
3 319 83 311
3 321 87 319
3 311 25 321
3 300 310 318
3 318 82 300
3 310 83 318
3 300 24 310
3 322 303 320
3 320 87 322
3 303 82 320
3 322 3 303
3 325 323 324
3 324 89 325
3 323 85 324
3 325 88 323
3 307 326 324
3 324 85 307
3 326 89 324
3 307 26 326
3 327 312 323
3 323 88 327
3 312 85 323
3 327 25 312
3 329 328 325
3 325 89 329
3 328 88 325
3 329 5 328
3 332 330 331
3 331 92 332
3 330 91 331
3 332 90 330
3 334 333 331
3 331 91 334
3 333 92 331
3 334 29 333
3 336 335 330
3 330 90 336
3 335 91 330
3 336 28 335
3 338 337 332
3 332 92 338
3 337 90 332
3 338 27 337
3 341 339 340
3 340 94 341
3 339 91 340
3 341 93 339
3 335 342 340
3 340 91 335
3 342 94 340
3 335 28 342
3 343 334 339
3 339 93 343
3 334 91 339
3 343 29 334
3 345 344 341
3 341 94 345
3 344 93 341
3 345 2 344
3 348 346 347
3 347 96 348
3 346 90 347
3 348 95 346
3 337 349 347
3 347 90 337
3 349 96 347
3 337 27 349
3 350 336 346
3 346 95 350
3 336 90 346
3 350 28 336
3 352 351 348
3 348 96 352
3 351 95 348
3 352 7 351
3 355 353 354
3 354 98 355
3 353 92 354
3 355 97 353
3 333 356 354
3 354 92 333
3 356 98 354
3 333 29 356
3 357 338 353
3 353 97 357
3 338 92 353
3 357 27 338
3 359 358 355
3 355 98 359
3 358 97 355
3 359 1 358
3 362 360 361
3 361 101 362
3 360 100 361
3 362 99 360
3 364 363 361
3 361 100 364
3 363 101 361
3 364 31 363
3 366 365 360
3 360 99 366
3 365 100 360
3 366 29 365
3 368 367 362
3 362 101 368
3 367 99 362
3 368 30 367
3 371 369 370
3 370 93 371
3 369 100 370
3 371 102 369
3 365 343 370
3 370 100 365
3 343 93 370
3 365 29 343
3 372 364 369
3 369 102 372
3 364 100 369
3 372 31 364
3 344 373 371
3 371 93 344
3 373 102 371
3 344 2 373
3 376 374 375
3 375 103 376
3 374 99 375
3 376 98 374
3 367 377 375
3 375 99 367
3 377 103 375
3 367 30 377
3 356 366 374
3 374 98 356
3 366 99 374
3 356 29 366
3 378 359 376
3 376 103 378
3 359 98 376
3 378 1 359
3 381 379 380
3 380 105 381
3 379 101 380
3 381 104 379
3 363 382 380
3 380 101 363
3 382 105 380
3 363 31 382
3 383 368 379
3 379 104 383
3 368 101 379
3 383 30 368
3 385 384 381
3 381 105 385
3 384 104 381
3 385 6 384
3 388 386 387
3 387 108 388
3 386 107 387
3 388 106 386
3 390 389 387
3 387 107 390
3 389 108 387
3 390 34 389
3 392 391 386
3 386 106 392
3 391 107 386
3 392 33 391
3 394 393 388
3 388 108 394
3 393 106 388
3 394 32 393
3 397 395 396
3 396 110 397
3 395 107 396
3 397 109 395
3 391 398 396
3 396 107 391
3 398 110 396
3 391 33 398
3 399 390 395
3 395 109 399
3 390 107 395
3 399 34 390
3 401 400 397
3 397 110 401
3 400 109 397
3 401 8 400
3 404 402 403
3 403 112 404
3 402 106 403
3 404 111 402
3 393 405 403
3 403 106 393
3 405 112 403
3 393 32 405
3 406 392 402
3 402 111 406
3 392 106 402
3 406 33 392
3 408 407 404
3 404 112 408
3 407 111 404
3 408 0 407
3 411 409 410
3 410 114 411
3 409 108 410
3 411 113 409
3 389 412 410
3 410 108 389
3 412 114 410
3 389 34 412
3 413 394 409
3 409 113 413
3 394 108 409
3 413 32 394
3 415 414 411
3 411 114 415
3 414 113 411
3 415 11 414
3 418 416 417
3 417 117 418
3 416 116 417
3 418 115 416
3 420 419 417
3 417 116 420
3 419 117 417
3 420 36 419
3 422 421 416
3 416 115 422
3 421 116 416
3 422 34 421
3 424 423 418
3 418 117 424
3 423 115 418
3 424 35 423
3 427 425 426
3 426 109 427
3 425 116 426
3 427 118 425
3 421 399 426
3 426 116 421
3 399 109 426
3 421 34 399
3 428 420 425
3 425 118 428
3 420 116 425
3 428 36 420
3 400 429 427
3 427 109 400
3 429 118 427
3 400 8 429
3 432 430 431
3 431 119 432
3 430 115 431
3 432 114 430
3 423 433 431
3 431 115 423
3 433 119 431
3 423 35 433
3 412 422 430
3 430 114 412
3 422 115 430
3 412 34 422
3 434 415 432
3 432 119 434
3 415 114 432
3 434 11 415
3 437 435 436
3 436 121 437
3 435 117 436
3 437 120 435
3 419 438 436
3 436 117 419
3 438 121 436
3 419 36 438
3 439 424 435
3 435 120 439
3 424 117 435
3 439 35 424
3 441 440 437
3 437 121 441
3 440 120 437
3 441 1 440
3 444 442 443
3 443 124 444
3 442 123 443
3 444 122 442
3 446 445 443
3 443 123 446
3 445 124 443
3 446 39 445
3 448 447 442
3 442 122 448
3 447 123 442
3 448 38 447
3 450 449 444
3 444 124 450
3 449 122 444
3 450 37 449
3 453 451 452
3 452 126 453
3 451 123 452
3 453 125 451
3 447 454 452
3 452 123 447
3 454 126 452
3 447 38 454
3 455 446 451
3 451 125 455
3 446 123 451
3 455 39 446
3 457 456 453
3 453 126 457
3 456 125 453
3 457 9 456
3 460 458 459
3 459 128 460
3 458 122 459
3 460 127 458
3 449 461 459
3 459 122 449
3 461 128 459
3 449 37 461
3 462 448 458
3 458 127 462
3 448 122 458
3 462 38 448
3 464 463 460
3 460 128 464
3 463 127 460
3 464 10 463
3 467 465 466
3 466 130 467
3 465 124 466
3 467 129 465
3 445 468 466
3 466 124 445
3 468 130 466
3 445 39 468
3 469 450 465
3 465 129 469
3 450 124 465
3 469 37 450
3 471 470 467
3 467 130 471
3 470 129 467
3 471 3 470
3 474 472 473
3 473 133 474
3 472 132 473
3 474 131 472
3 476 475 473
3 473 132 476
3 475 133 473
3 476 38 475
3 478 477 472
3 472 131 478
3 477 132 472
3 478 41 477
3 480 479 474
3 474 133 480
3 479 131 474
3 480 40 479
3 483 481 482
3 482 134 483
3 481 132 482
3 483 126 481
3 477 484 482
3 482 132 477
3 484 134 482
3 477 41 484
3 454 476 481
3 481 126 454
3 476 132 481
3 454 38 476
3 485 457 483
3 483 134 485
3 457 126 483
3 485 9 457
3 488 486 487
3 487 136 488
3 486 131 487
3 488 135 486
3 479 489 487
3 487 131 479
3 489 136 487
3 479 40 489
3 490 478 486
3 486 135 490
3 478 131 486
3 490 41 478
3 492 491 488
3 488 136 492
3 491 135 488
3 492 2 491
3 495 493 494
3 494 127 495
3 493 133 494
3 495 137 493
3 475 462 494
3 494 133 475
3 462 127 494
3 475 38 462
3 496 480 493
3 493 137 496
3 480 133 493
3 496 40 480
3 463 497 495
3 495 127 463
3 497 137 495
3 463 10 497
3 500 498 499
3 499 140 500
3 498 139 499
3 500 138 498
3 502 501 499
3 499 139 502
3 501 140 499
3 502 33 501
3 504 503 498
3 498 138 504
3 503 139 498
3 504 13 503
3 506 505 500
3 500 140 506
3 505 138 500
3 506 23 505
3 509 507 508
3 508 47 509
3 507 139 508
3 509 110 507
3 503 182 508
3 508 139 503
3 182 47 508
3 503 13 182
3 398 502 507
3 507 110 398
3 502 139 507
3 398 33 502
3 183 401 509
3 509 47 183
3 401 110 509
3 183 8 401
3 512 510 511
3 511 79 512
3 510 138 511
3 512 46 510
3 505 294 511
3 511 138 505
3 294 79 511
3 505 23 294
3 174 504 510
3 510 46 174
3 504 138 510
3 174 13 504
3 295 177 512
3 512 79 295
3 177 46 512
3 295 4 177
3 515 513 514
3 514 111 515
3 513 140 514
3 515 78 513
3 501 406 514
3 514 140 501
3 406 111 514
3 501 33 406
3 286 506 513
3 513 78 286
3 506 140 513
3 286 23 506
3 407 289 515
3 515 111 407
3 289 78 515
3 407 0 289
3 518 516 517
3 517 143 518
3 516 142 517
3 518 141 516
3 520 519 517
3 517 142 520
3 519 143 517
3 520 19 519
3 522 521 516
3 516 141 522
3 521 142 516
3 522 32 521
3 524 523 518
3 518 143 524
3 523 141 518
3 524 26 523
3 527 525 526
3 526 113 527
3 525 142 526
3 527 66 525
3 521 413 526
3 526 142 521
3 413 113 526
3 521 32 413
3 244 520 525
3 525 66 244
3 520 142 525
3 244 19 520
3 414 247 527
3 527 113 414
3 247 66 527
3 414 11 247
3 530 528 529
3 529 86 530
3 528 141 529
3 530 112 528
3 523 316 529
3 529 141 523
3 316 86 529
3 523 26 316
3 405 522 528
3 528 112 405
3 522 141 528
3 405 32 522
3 317 408 530
3 530 86 317
3 408 112 530
3 317 0 408
3 533 531 532
3 532 61 533
3 531 143 532
3 533 89 531
3 519 231 532
3 532 143 519
3 231 61 532
3 519 19 231
3 326 524 531
3 531 89 326
3 524 143 531
3 326 26 524
3 232 329 533
3 533 61 232
3 329 89 533
3 232 5 329
3 536 534 535
3 535 146 536
3 534 145 535
3 536 144 534
3 538 537 535
3 535 145 538
3 537 146 535
3 538 22 537
3 540 539 534
3 534 144 540
3 539 145 534
3 540 16 539
3 542 541 536
3 536 146 542
3 541 144 536
3 542 39 541
3 545 543 544
3 544 54 545
3 543 145 544
3 545 80 543
3 539 204 544
3 544 145 539
3 204 54 544
3 539 16 204
3 293 538 543
3 543 80 293
3 538 145 543
3 293 22 538
3 205 296 545
3 545 54 205
3 296 80 545
3 205 4 296
3 548 546 547
3 547 125 548
3 546 144 547
3 548 57 546
3 541 455 547
3 547 144 541
3 455 125 547
3 541 39 455
3 214 540 546
3 546 57 214
3 540 144 546
3 214 16 540
3 456 217 548
3 548 125 456
3 217 57 548
3 456 9 217
3 551 549 550
3 550 81 551
3 549 146 550
3 551 130 549
3 537 301 550
3 550 146 537
3 301 81 550
3 537 22 301
3 468 542 549
3 549 130 468
3 542 146 549
3 468 39 542
3 302 471 551
3 551 81 302
3 471 130 551
3 302 3 471
3 554 552 553
3 553 149 554
3 552 148 553
3 554 147 552
3 556 555 553
3 553 148 556
3 555 149 553
3 556 21 555
3 558 557 552
3 552 147 558
3 557 148 552
3 558 25 557
3 560 559 554
3 554 149 560
3 559 147 554
3 560 37 559
3 563 561 562
3 562 88 563
3 561 148 562
3 563 70 561
3 557 327 562
3 562 148 557
3 327 88 562
3 557 25 327
3 260 556 561
3 561 70 260
3 556 148 561
3 260 21 556
3 328 261 563
3 563 88 328
3 261 70 563
3 328 5 261
3 566 564 565
3 565 129 566
3 564 147 565
3 566 87 564
3 559 469 565
3 565 147 559
3 469 129 565
3 559 37 469
3 321 558 564
3 564 87 321
3 558 147 564
3 321 25 558
3 470 322 566
3 566 129 470
3 322 87 566
3 470 3 322
3 569 567 568
3 568 71 569
3 567 149 568
3 569 128 567
3 555 266 568
3 568 149 555
3 266 71 568
3 555 21 266
3 461 560 567
3 567 128 461
3 560 149 567
3 461 37 560
3 267 464 569
3 569 71 267
3 464 128 569
3 267 10 464
3 572 570 571
3 571 152 572
3 570 151 571
3 572 150 570
3 574 573 571
3 571 151 574
3 573 152 571
3 574 27 573
3 576 575 570
3 570 150 576
3 575 151 570
3 576 12 575
3 578 577 572
3 572 152 578
3 577 150 572
3 578 36 577
3 581 579 580
3 580 49 581
3 579 151 580
3 581 96 579
3 575 189 580
3 580 151 575
3 189 49 580
3 575 12 189
3 349 574 579
3 579 96 349
3 574 151 579
3 349 27 574
3 190 352 581
3 581 49 190
3 352 96 581
3 190 7 352
3 584 582 583
3 583 118 584
3 582 150 583
3 584 48 582
3 577 428 583
3 583 150 577
3 428 118 583
3 577 36 428
3 181 576 582
3 582 48 181
3 576 150 582
3 181 12 576
3 429 184 584
3 584 118 429
3 184 48 584
3 429 8 184
3 587 585 586
3 586 97 587
3 585 152 586
3 587 121 585
3 573 357 586
3 586 152 573
3 357 97 586
3 573 27 357
3 438 578 585
3 585 121 438
3 578 152 585
3 438 36 578
3 358 441 587
3 587 97 358
3 441 121 587
3 358 1 441
3 590 588 589
3 589 155 590
3 588 154 589
3 590 153 588
3 592 591 589
3 589 154 592
3 591 155 589
3 592 17 591
3 594 593 588
3 588 153 594
3 593 154 588
3 594 30 593
3 596 595 590
3 590 155 596
3 595 153 590
3 596 35 595
3 599 597 598
3 598 104 599
3 597 154 598
3 599 64 597
3 593 383 598
3 598 154 593
3 383 104 598
3 593 30 383
3 237 592 597
3 597 64 237
3 592 154 597
3 237 17 592
3 384 240 599
3 599 104 384
3 240 64 599
3 384 6 240
3 602 600 601
3 601 120 602
3 600 153 601
3 602 103 600
3 595 439 601
3 601 153 595
3 439 120 601
3 595 35 439
3 377 594 600
3 600 103 377
3 594 153 600
3 377 30 594
3 440 378 602
3 602 120 440
3 378 103 602
3 440 1 378
3 605 603 604
3 604 65 605
3 603 155 604
3 605 119 603
3 591 245 604
3 604 155 591
3 245 65 604
3 591 17 245
3 433 596 603
3 603 119 433
3 596 155 603
3 433 35 596
3 246 434 605
3 605 65 246
3 434 119 605
3 246 11 434
3 608 606 607
3 607 158 608
3 606 157 607
3 608 156 606
3 610 609 607
3 607 157 610
3 609 158 607
3 610 15 609
3 612 611 606
3 606 156 612
3 611 157 606
3 612 28 611
3 614 613 608
3 608 158 614
3 613 156 608
3 614 41 613
3 617 615 616
3 616 95 617
3 615 157 616
3 617 55 615
3 611 350 616
3 616 157 611
3 350 95 616
3 611 28 350
3 209 610 615
3 615 55 209
3 610 157 615
3 209 15 610
3 351 210 617
3 617 95 351
3 210 55 617
3 351 7 210
3 620 618 619
3 619 135 620
3 618 156 619
3 620 94 618
3 613 490 619
3 619 156 613
3 490 135 619
3 613 41 490
3 342 612 618
3 618 94 342
3 612 156 618
3 342 28 612
3 491 345 620
3 620 135 491
3 345 94 620
3 491 2 345
3 623 621 622
3 622 56 623
3 621 158 622
3 623 134 621
3 609 215 622
3 622 158 609
3 215 56 622
3 609 15 215
3 484 614 621
3 621 134 484
3 614 158 621
3 484 41 614
3 216 485 623
3 623 56 216
3 485 134 623
3 216 9 485
3 626 624 625
3 625 161 626
3 624 160 625
3 626 159 624
3 628 627 625
3 625 160 628
3 627 161 625
3 628 31 627
3 630 629 624
3 624 159 630
3 629 160 624
3 630 20 629
3 632 631 626
3 626 161 632
3 631 159 626
3 632 40 631
3 635 633 634
3 634 73 635
3 633 160 634
3 635 105 633
3 629 272 634
3 634 160 629
3 272 73 634
3 629 20 272
3 382 628 633
3 633 105 382
3 628 160 633
3 382 31 628
3 273 385 635
3 635 73 273
3 385 105 635
3 273 6 385
3 638 636 637
3 637 137 638
3 636 159 637
3 638 72 636
3 631 496 637
3 637 159 631
3 496 137 637
3 631 40 496
3 265 630 636
3 636 72 265
3 630 159 636
3 265 20 630
3 497 268 638
3 638 137 497
3 268 72 638
3 497 10 268
3 641 639 640
3 640 102 641
3 639 161 640
3 641 136 639
3 627 372 640
3 640 161 627
3 372 102 640
3 627 31 372
3 489 632 639
3 639 136 489
3 632 161 639
3 489 40 632
3 373 492 641
3 641 102 373
3 492 136 641
3 373 2 492
